# Supplementary material for: Association mapping by aerial drone reveals 213 genetic associations for Sorghum bicolor biomass traits under drought
Source: BMC Genomics. 2018 Sep 17;19:679. doi: 10.1186/s12864-018-5055-5 (PMC6142696; doi:10.1186/s12864-018-5055-5)
Supplement: Supplementary file 1 — Information about the lines used in this study. (XLSX 30 kb) [file 12864_2018_5055_MOESM1_ESM.xlsx]

## Sheet: Germplasm_summary
Germplasm information including GRIN PI number, notation of whether the line was historically considered early, medium, or late-flowering, the country of origin for the converted line’s exotic parents (if known), resulting cluster assignment from running PAMK (K = 1-5), and historical morphology type classification.
Genotype ID	PI #	Maturity	Country of origin	PAMK cluster	Morphology_type
1	533745	late	India	1
2	533746	early	India	1	Durra
3	533747	early	India	1	Durra_bicolor
4	533748	med	India	2	Guinea
5	533749	late		2	Guinea
6	533750	med	India	1	bicolor
7	533751	med	Sudan	1	Caudatum
8	533752	late	S. Africa	3	Caudatum
9	533753	med	Sudan	1	bicolor
10	533754	med	Sudan	1
11	533755	early	Sudan	4	Caudatum
12	533756	med	Ethiopia	3	Caudatum
13	533757	late	Sudan	3	Kafir_caudatum
14	533758	late	Sudan	3	Caudatum
15	533759	med	Sudan	3	Caudatum
16	533760	med	Sudan	3	Caudatum
17	533761	late	Ethiopia	3	Caudatum
18	533762	med	Sudan	4	Durra_caudatum
19	533763	early	Nigeria	4	Guinea
20	533764	late	India	2	Guinea
21	533765	late	India	2	Guinea
22	533766	late	W Africa	4	Guinea
23	533767	med	Burkina Faso	4	Guinea
24	533768	med	Sudan	3	Guinea
25	533769	med	Sudan	3	Kafir_caudatum
26	533770	med	Nigeria	4	Caudatum
27	533771	med	Nigeria	4	Caudatum
28	533772	early	Nigeria	4	Guinea
29	533773	med	Nigeria	4	Guinea
30	533774	med	Nigeria	4	Caudatum
31	533775	late	Nigeria	4	Caudatum
32	533776	late	Nigeria	4	Caudatum
33	533777	med	Sudan	4	Guinea_caudatum
34	533778	med	Nigeria	4	Caudatum
35	533779	early	Nigeria	3	Guinea_caudatum
36	533780	early	Nigeria	4	Guinea
37	533781	early	Nigeria	4	Caudatum
38	533782	early	Nigeria	4	Guinea
39	533783	med	Nigeria	4	Guinea
40	533784	med	Nigeria	4	Guinea
41	533785	med	Nigeria	5	Guinea
42	533786	late	Nigeria	4	Guinea
43	533787	early	Sudan	4	Guinea_caudatum
44	533788	early	Sudan	4	Durra_caudatum
45	533789	late	Sudan	4	Guinea_caudatum
46	533790	early	Nigeria	4	Guinea
47	533791	early	Nigeria	4	Guinea
48	533792	med	Ethiopia	4	Caudatum
49	533793	late	Ethiopia	3	Caudatum
50	533794	med	Ethiopia	3	Caudatum
51	533795	late	Ethiopia	1	Durra_bicolor
52	533796	late	Ethiopia	4	Durra_bicolor
53	533797	late	Ethiopia	4	Durra_bicolor
54	533798	med	Ethiopia	4	Caudatum
55	533799	late	Ethiopia	3	Caudatum
56	533800	late	Ethiopia	3	Caudatum
57	533801	late	Ethiopia	1	Durra_bicolor
58	533802	late	Nigeria	4	Durra_caudatum
59	533803	early	Nigeria	4	Durra_caudatum
60	533804	early	Nigeria	4	Durra_caudatum
61	533805	med	India	1	Durra
62	533806	med	India	1	Durra
63	533807	late	Nigeria	3	Kafir_caudatum
64	533808	med	Nigeria	4	Caudatum
65	533809	med	India	1	Durra
66	533810	late	India	3	Durra
67	533811	med	India	1	Durra
68	533812	late	India	1	Durra
69	533813	late	India	1	Durra
70	533814	late	India	1	Durra
71	533815	med	India	1	Durra
72	533816	med	India	1	Durra
73	533817	med	India	1	Durra
74	533818	med	Nigeria	4	Guinea
75	533819	med	Zimbabwe	4	Guinea
76	533820	late	Malawi	2	bicolor
77	533821	late	Tanzania	4	Caudatum
78	533822	late	Tanzania	3	Kafir_caudatum
79	533823	med	India	1	Durra
80	533824	late	Nigeria	4	Durra_caudatum
81	533825	med	India	1	Durra
82	533826	med	India	1	bicolor
83	533827	late	India	1	Durra
84	533828	med	Ethiopia	1	Durra_bicolor
85	533829	late	Ethiopia	1	Durra
86	533830	early	Sudan	4	Caudatum
87	533831	late	Sudan	3	Kafir_caudatum
88	533885	med	Nigeria	4	Guinea
89	533833	med	Uganda	3	Caudatum_bicolor
90	533834	late	Sudan	3	Caudatum
91	533835	late	Sudan	3	Guinea_caudatum
92	533836	med	Sudan	4	Guinea
93	533837	med	Sudan	3	Caudatum
94	533838	med	Nigeria	4	Caudatum
95	533839	late	Nigeria	4	Guinea
96	533840	early	Nigeria	4	Guinea
97	533841	med	Nigeria	4	Guinea
98	533842	late	India	1	Durra
99	533843	late	India	2	Guinea
100	533844	late	Nepal	2
101	533845	late	Nepal	2
102	533846	late	India	1
103	533847	med	India	2
104	533848	med	India	2	Guinea
105	533849	med	India	1	Durra_bicolor
106	533850	med	India	1	Durra
107	533851	late	India	2	Guinea_bicolor
108	533852	late	India	2	Durra
109	533853	med	India	2	Guinea
110	533854	late	India	2	Guinea
111	533855	med	India	2	Guinea_bicolor
112	533856	late	India	1	Durra
113	533857	late	India	2	Durra
114	533858	late	India	1	Durra
115	533859	late	India	1	Durra
116	533860	early	India	4	Durra_caudatum
117	533861	late	Senegal	1	Kafir_caudatum
118	533862	early	Chad	4	Guinea
119	533863	med	Chad	4	Kafir
120	533864	early	Sudan	3	Caudatum
121	533865	med	Sudan	4	Caudatum
122	533866	med	Sudan	4	Caudatum_bicolor
123	533867	med	Sudan	4	Caudatum
124	533868	med	Sudan	4	Caudatum
125	533869	late	Tanzania	2	Guinea
126	533870	med	Nigeria	4	Durra_caudatum
127	533871	med	Nigeria	4	Caudatum
128	533872	late	Nigeria	4	Caudatum
129	533873	med	Nigeria	4	Caudatum
130	533874	late	Nigeria	4	Caudatum
131	533875	late	Nigeria	4	Caudatum
132	533876	early	Nigeria	4	Caudatum
133	533877	med	Nigeria	4	Caudatum
134	533878	late	Nigeria	4	Caudatum
135	533879	late	Nigeria	4	Caudatum
136	533880	med	Nigeria	4	Caudatum
137	533881	med	Nigeria	4	Caudatum
138	533882	late	Nigeria	4	Caudatum
139	533883	med	Nigeria	4	Guinea
140	533884	late	Nigeria	4	Guinea_caudatum
141	533823	med	Uganda	3	Caudatum
142	533886	early	Nigeria	4	Guinea
143	533887	early	Nigeria	4	Guinea
144	533888	late	Nigeria	4	Guinea
145	656029	BTx642
146	533890	early	Nigeria	4	Caudatum
147	533891	med	Nigeria	4	Caudatum
148	533892	med	Nigeria	4	Guinea
149	533893	late	Nigeria	4	Caudatum
150	533894	med	Nigeria	4	Caudatum
151	533895	med	Nigeria	4	Caudatum
152	533896	med	Nigeria	4	Caudatum
153	533897	late	Nigeria	4	Caudatum
154	533898	med	Nigeria	4	Caudatum
155	533899	med	Nigeria	4	Durra_caudatum
156	533900	late	Japan	4	Durra_caudatum
157	533901	med	Japan	4	Caudatum
158	533902	late	Ethiopia	4	Durra_bicolor
159	533903	late	Ethiopia	4	bicolor
160	533904	late	Ethiopia	4	bicolor
161	533905	late	Ethiopia	1	Durra
162	533906	late	Ethiopia	1	Durra
163	533907	late	Ethiopia	1	Durra
164	533908	late	Ethiopia	4	bicolor
165	533909	med	Sudan	4	Caudatum
166	533910	late	Sudan	3	Caudatum
167	533911	late	Sudan	3	Caudatum
168	533912	early	Sudan	4	Caudatum
169	533913	late	Sudan	4	Guinea_caudatum
170	533914	late	Kenya	4	Kafir_caudatum
171	533915	med	Kenya	4
172	533916	early	Dem. Rep. Congo	4	Guinea
173	533917	med	Nigeria	4	Guinea
174	533918	med	Ethiopia	3	Caudatum
175	533919	late	Ethiopia	4	Durra_bicolor
176	533920	late	Ethiopia	4	Durra_bicolor
177	533921	late	Ethiopia	4	Durra_caudatum
178	533922	late	Ethiopia	4	bicolor
179	533923	med	Ethiopia	3	Caudatum
180	533924	late	Ethiopia	4	Durra_bicolor
181	533925	late	Ethiopia	4	Durra_bicolor
182	533926	early	India	1	Durra
183	533927	late	Ethiopia	2	bicolor
184	533928	late	Mexico	5	Kafir_caudatum
185	533929	late	Mexico	5	Kafir
186	533930	late	Sudan	3	Durra_caudatum
187	533931	late	India	1	Durra
188	533933	late	India	1	Durra
189	533934	med	India	1	Durra
190	533935	med	India	1	Durra
191	533936	med	Tanzania	5	Guinea
192	533937	med	Zambia	5	Kafir
193	533938	late	Dem. Rep. Congo	4	Caudatum
194	533939	med	Mozambique	4	Caudatum
195	533940	med	Tanzania	5	bicolor
196	533941	late	Tanzania	5	Durra
197	533942	med	India	1	Durra
198	533943	late	India	1	Durra_bicolor
199	533944	med	India	1	Durra
200	533945	med	India	1	Durra
201	533946	med	India	1	Durra_bicolor
202	533947	late	India	1	Durra
203	533948	med	USA	5
204	533949	early	Sudan	3	Kafir_caudatum
205	533950	early	Sudan	4	Guinea
206	533951	med	Nigeria	3	Caudatum
207	533952	late	S. Africa	5	Kafir_caudatum
208	533953	med	S. Africa	5	Kafir_caudatum
209	533954	med	S. Africa	5	Caudatum
210	533955	late	S. Africa	5	Kafir_caudatum
211	533956	med	Congo	4	Durra_bicolor
212	533957	med	USA	4	Caudatum
213	533958	late	USA	4	bicolor
214	533959	med		3	Caudatum
215	533960	med	Sudan	4	Caudatum
216	533961	med	S. Africa	3	Caudatum
217	533962	late	Sudan	3	Caudatum
218	533963	med	Sudan	3	Caudatum
219	533964	late	Sudan	3	Caudatum
220	533965	late	Uganda	3	Caudatum_bicolor
221	533966	med	Uganda	3	Caudatum
222	533967	late	Uganda	3	Caudatum
223	533968	early	Uganda	3	Caudatum
224	533969	late	Uganda	3	Caudatum
225	533970	med	Uganda	3	Caudatum
226	533971	med	Uganda	3	Caudatum
227	533972	late	Uganda	3	Caudatum
228	533973	late	Zimbabwe	5	Caudatum
229	533974	med	Mozambique	3	Kafir_caudatum
230	533975	med	Mozambique	5	Kafir_caudatum
231	533976	med	S. Africa	3	Kafir_caudatum
232	533977	med	S. Africa	3	Caudatum
233	533978	early	Sudan	4	Durra_caudatum
234	533979	med	S. Africa	5	Kafir
235	533980	late	China	3	Kafir_caudatum
236	533981	med	India	5	Durra_bicolor
237	533982	med	S. Africa	5	Kafir_caudatum
238	533983	late	Sudan	3	Caudatum
239	533984	med	Sudan	3	Kafir_caudatum
240	533985	med	Sudan	3	Caudatum
241	533986	med	Sudan	3	Caudatum
242	533987	early	Sudan	4	Caudatum
243	533988	med	Sudan	3	Caudatum
244	533989	late	Sudan	3	Caudatum
245	533990	med	Sudan	5	Caudatum
246	533991	med	Sudan	3	Guinea_caudatum
247	533992	late	Sudan	4	Durra_caudatum
248	533993	med	Sudan	3	Caudatum
249	533994	late	Sudan	3	Caudatum
250	533995	early	Sudan	4	Caudatum
251	533996	med	Sudan	4	Durra_caudatum
252	533997	med	Arabia	4	Guinea_durra
253	533998	late	USA	5	bicolor
254	533999	med	Ethiopia	4	Durra_bicolor
255	534000	late	Ethiopia	1	Durra
256	534001	late	Ethiopia	3	Caudatum
257	534002	late	Mali	4	Guinea
258	534003	late	India	1	Durra
259	534004	late	India	1	Durra
260	534005	late	India	1	Durra
261	534006	late	India	1	Durra
262	534007	med	India	1	Durra
263	534008	med	India	2	Guinea
264	534009	late	India	1	Durra
265	534010	late	India	1	Durra
266	534011	late	India	1	Durra
267	534012	late	India	2	Guinea
268	534013	late	India	1	Durra
269	534014	late	India	1	Durra
270	534015	late	India	1	Durra
271	534016	late	India	1	Durra
272	534017	late	India	1	Durra
273	534018	late	India	1	Durra
274	534019	late	India	2	Guinea
275	534020	late	India	1	Durra
276	534021	late	India	1	Durra
277	534022	late	India	1	Durra
278	534023	late	India	1	Durra
279	534024	late	India	1	Durra
280	534025	late	India	1	Durra
281	534026	late	India	1	Durra
282	534027	late	India	1	Durra
283	534028	late	India	1	Durra
284	534029	late	India	1	Durra
285	534030	late	India	1	Durra
286	534031	late	India	1	Durra
287	534032	late	India	1	Durra
288	534033	late	India	1	Durra
289	534034	late	India	1	Durra
290	534035	late	India	1	Durra
291	534036	late	India	1	Durra
292	534037	late	Chad	4	Guinea_caudatum
293	534038	late	Sudan	3	Caudatum
294	534039	med	Sudan	3	Caudatum
295	534040	med	Sudan	5	Caudatum
296	534041	med	Sudan	3	Kafir_caudatum
297	534042	early	Sudan	4	Caudatum
298	534043	late	Sudan	3	Caudatum
299	534044	med	Sudan	4	Caudatum
300	534045	late	Sudan	3	Caudatum
301	534046	med	Sudan	4	Guinea_caudatum
302	534047	early	Sudan	3	Caudatum
303	534048	late	Sudan	3	Durra
304	534049	med	Sudan	3	Caudatum
305	534050	med	Cent. Afr. Rep.	3	Caudatum
306	534051	late	Cent. Afr. Rep.	3	Caudatum
307	534052	late	Uganda	3	Caudatum
308	534053	late	Uganda	4	Caudatum
309	534054	late	Kenya	1	Kafir_caudatum
310	534055	med	Niger	4	Caudatum
311	534056	med	Nigeria	3	Caudatum
312	534057	late	Nigeria	1	Durra_caudatum
313	534058	early	Nigeria	4	Guinea
314	534059	med	Nigeria	4	Guinea
315	534060	med	Nigeria	4	Caudatum
316	534061	med	Nigeria	3	Caudatum
317	534062	early	Nigeria	4	Guinea
318	534063	late	Nigeria	1	Guinea_caudatum
319	534064	med	Nigeria	4	Caudatum
320	534065	early	Nigeria	4	Guinea
321	534066	late	Nigeria	5	Caudatum
322	534067	late	Nigeria	4	Guinea
323	534068	late	Nigeria	1	Durra
324	534069	late	Nigeria	4	Guinea
325	534070	early	Nigeria	4	Guinea
326	534071	early	Nigeria	4	Guinea
327	534072	late	Nigeria	4	Guinea
328	534073	med	Nigeria	4	Caudatum
329	534074	med	Nigeria	4	Caudatum
330	534075	med	Nigeria	4	Caudatum
331	534076	med	Nigeria	4	Caudatum
332	534077	med	Nigeria	4	Guinea
333	534078	med	Nigeria	4	Guinea
334	534079	med	Nigeria	4	Caudatum_bicolor
335	534080	med	Nigeria	4	Guinea
336	534081	med	Nigeria	4	Guinea
337	534082	med	Nigeria	4	Caudatum
338	534083	late	Nigeria	4	Guinea
339	534084	early	Nigeria	4	Guinea
340	534085	early	Nigeria	4	Guinea
341	534086	late	Nigeria	4	Guinea
342	534087	med	Nigeria	4	Guinea
343	534088	early	Nigeria	4	Caudatum
344	534089	late	Nigeria	4	Caudatum
345	534090	med	Nigeria	4	Guinea
346	534091	early	Nigeria	4	Guinea
347	534092	med	Nigeria	4	Caudatum
348	534093	med	Nigeria	4	Caudatum
349	534094	med	Nigeria	4	Guinea
350	534095	early	Nigeria	4	Guinea
351	534096	early	Kenya	4	Guinea
352	534097	late	Japan	5	Kafir
353	534098	late	Japan	5	Kafir
354	534099	med	Japan	3	Caudatum
355	534100	med	Japan	5	Caudatum
356	534101	med	Japan	3	Caudatum
357	534102	late	Uganda	4	Durra_caudatum
358	534103	med	Uganda
359	534104	med	Uganda	3	Kafir_caudatum
360	534105	med	Uganda	3	Kafir_caudatum
361	534106	late	Uganda	3	Caudatum
362	534107	late	Uganda	5	Kafir_caudatum
363	534108	late	Uganda	3	Kafir_caudatum
364	534109	late	Uganda	3	Kafir_caudatum
365	534110	med	Uganda	3	Kafir_caudatum
366	534111	med	Uganda	3	Kafir_caudatum
367	534112	late	Uganda	3	Caudatum
368	534113	late	Uganda	3	Caudatum
369	534114	late	Pakistan	3	Caudatum
370	534115	med	Ethiopia	3	Caudatum
371	534116	med	Ethiopia	4	Durra_bicolor
372	534117	med	Uganda	4	bicolor
373	534118	late	Ethiopia	3	Durra
374	534119	med	Ethiopia	1	Durra
375	534120	late	Ethiopia	4	Durra_bicolor
376	534121	late	Ethiopia	1	Durra_bicolor
377	534122	late	Ethiopia	4	bicolor
378	534123	late	Ethiopia	4	Durra_bicolor
379	534124	late	Ethiopia	4	Guinea_bicolor
380	534125	late	Ethiopia	4	bicolor
381	534126	late	Ethiopia	1	bicolor
382	534127	late	Ethiopia	4	Kafir_bicolor
383	534128	late	Ethiopia	1	Durra
384	534129	late	Ethiopia	1	Durra
385	534130	late	Ethiopia	1	Durra
386	534131	late	Ethiopia	4	Durra_bicolor
387	534132	late	Ethiopia	1	Durra
388	534133	late	Ethiopia	1	Durra
389	534134	late	Ethiopia	4	Durra_bicolor
390	534135	late	Ethiopia	1	Durra
391	534136	late	Ethiopia	4	Durra_bicolor
392	534137	late	Sudan	4	Caudatum
393	534138	med	Sudan	4	Caudatum
394	534139	med	Sudan	4	Guinea_caudatum
395	534140	late	Kenya	4	Caudatum
396	534141	late	Kenya	4	Caudatum
397	534142	late	Kenya	4	Durra_caudatum
398	655996	Rtx430
399	534144	late	Uganda	4	Durra_caudatum
400	534145	early	Zimbabwe	4
401	534146	med	Ethiopia	3	Caudatum
402	534147	late	Ethiopia	1	Durra_bicolor
403	534148	late	Ethiopia	1	Durra_bicolor
404	534149	late	Ethiopia	4	Durra_bicolor
405	534150	late	Ethiopia	4	Durra_bicolor
406	534151	late	Ethiopia	1	Durra_bicolor
407	534152	med	Ethiopia	1	Durra_bicolor
408	534153	med	Ethiopia	4	Durra_bicolor
409	534154	late	Ethiopia	3	Caudatum
410	534155	late	Ethiopia	4	Durra_bicolor
411	534156	late	Ethiopia	1	Durra
412	534157	late	Ethiopia	3	Caudatum
413	534158	med	Ethiopia	3	Caudatum
414	534159	late	Ethiopia	4	Durra_bicolor
415	534160	med	Mexico	4	Kafir_caudatum
416	534161	late	Nigeria	4
417	534162	med	China	1	Durra
418	534163	late	USA	3	Caudatum
419	534164	late	Uganda	4
420	534165	med	Sudan	3	Caudatum
421	534166	early	Israel	4
422	534167	med		1	Durra_bicolor
423	576328	med	Swaziland	3	Kafir_caudatum
424	576329	med	USA	5	Kafir
425	576330	med	India	1	Durra
426	576331	late	India	2	Durra
427	576332	early	China	5	bicolor
428	576333	med	USA	5
429	576334	early	Sudan	4	Guinea
430	576335	late	Sudan	5	Guinea
431	576336	med	Sudan	4	Guinea
432	576337	med	Uganda	4
433	576338	late	Zimbabwe	5	Kafir_caudatum
434	576339	med	Zimbabwe	5	Kafir_caudatum
435	576340	late	S. Africa	5	Kafir_caudatum
436	576341	med	S. Africa	4	bicolor
437	576342	med	Egypt	4	Durra
438	576343	med	Nigeria	4	Caudatum
439	576344	med	Ethiopia	4	Durra_bicolor
440	576345	late	S. Africa	5	Kafir
441	576346	early	S. Africa	5	Caudatum
442	576347	early	USA	4	bicolor
443	576348	med	USA	4	bicolor
444	576349	med	USA	4	bicolor
445	576350	early	USA	5	Kafir_caudatum
446	576351	med	China	3	Kafir_caudatum
447	576352	med	Botswana	5	Kafir_caudatum
448	576353	late	Sudan	3	Kafir_caudatum
449	576354	late	Sudan	3	Kafir_caudatum
450	576355	med	Sudan	3	Caudatum
451	576356	med	Sudan	4	Caudatum
452	576357	med	Nigeria	4	Caudatum
453	576358	late	India	1	Durra
454	576359	late	India	1	Guinea_durra
455	576360	late	India	1	Durra
456	576361	med	India	1	Durra
457	576362	med	India	1	Durra
458	576363	med	India	3	Kafir_caudatum
459	576364	med	India	5	Caudatum
460	576365	late	India	1	Durra
461	576366	med	India	1	Durra_bicolor
462	576367	late	India	5	Durra
463	576368	late	Sudan	3	Kafir_caudatum
464	576369	late	Cent. Afr. Rep.	3	Caudatum
465	576370	med	Zimbabwe	4	Durra_caudatum
466	576371	late	Nigeria	3	Kafir_caudatum
467	576372	late	Japan	5	Caudatum
468	576373	med	Japan	5	Caudatum_bicolor
469	576374	med	Tanzania	3	Caudatum
470	576375	med	Ethiopia	1	Durra_bicolor
471	576376	med	Ethiopia	1	Durra_bicolor
472	576377	late	Ethiopia	1	Durra_bicolor
474	576379	late	Ethiopia	4	Durra_bicolor
475	576380	late	Ethiopia	3	Caudatum
476	576381	late	Ethiopia	1	Durra_bicolor
477	576382	late	Ethiopia	1	Durra_bicolor
478	576383	early	Nigeria	4	Guinea
479	576384	med	Nigeria	5
480	576385	med	Nigeria	5
481	576386	late	Uganda	3
482	576387	med	Sudan	3
483	576388	med	USA	4	Durra_bicolor
484	576389	late	USA	5	bicolor
485	576390	med	India	1	Durra
486	576391	late	India	1	bicolor
487	576392	early	S. Africa	5	Caudatum
488	576393	med	Ethiopia	3	Caudatum
489	576394	med	Sudan	5	Caudatum
490	576395	med	Uganda	3	Caudatum
491	576396	late	Uganda	3	Caudatum
492	576397	late	Zimbabwe	5	Caudatum
493	576398	late	Ethiopia	4	Durra
494	576399	late	Sudan	4	Caudatum
495	576400	med		5	Kafir
496	576401	late	India	1	Durra
497	576402	late	India	1	Durra
498	576403	late	India	1	Durra
499	576404	med	India	1	Durra
500	576405	late	India	2	Guinea_bicolor
501	576406	late	India	1	Durra
502	576407	late	India	1	Durra
503	576408	med	India	4	Guinea
504	576409	late	Sudan	3	Caudatum
505	576410	med	Sudan	2	Durra_bicolor
506	576411	late	Sudan	3	Caudatum
507	576412	late	Sudan	4	Caudatum
508	576413	late	Sudan	5	Kafir_caudatum
509	576414	med	Nigeria	5	Caudatum
510	576415	early	Nigeria	4
511	576416	early	Nigeria	4	Guinea
512	576417	late	Nigeria	4	Guinea
513	576418	late	Nigeria	4	Guinea
514	576419	early	Nigeria	4	Guinea
515	576420	med	Japan	3	Caudatum
516	576421	late	Uganda	4	Caudatum
517	576422	med	S. Africa	5	Kafir
518	576423	late	Ethiopia	3	Durra
519	576424	late	Ethiopia	1	Durra
520	576425	late	Ethiopia	1
521	576426	late	Ethiopia	1	Durra_bicolor
522	576427	med	Ethiopia	4	Durra_bicolor
523	576428	late	Ethiopia	3	Caudatum
524	576429	med	Sudan	4	Guinea
525	576430	late	Kenya	4	Caudatum
526	576431	med	Ethiopia	1	Durra_bicolor
527	576432	early	Senegal	4
528	576433	late	Nigeria	4
529	576434	late	Nigeria	5	Kafir_bicolor
530	576435	late	Uganda	3	Kafir_bicolor
531	576436	late	USA	4	Caudatum
532	576437	med	Brazil	3
533	595699	late	India	1	Durra
534	595700	late	India	1	Durra
535	595701	early	S. Africa	5	Kafir
536	595702	med	Zimbabwe	5	Kafir_caudatum
537	595703	late	India	1	Durra
538	595704	late	India	1	Durra
539	595705	late	India	1	Durra
540	595706	med	India	1	Durra
541	595707	med	India	1	Durra
542	595708	med	India	1	Durra
543	595709	med	Sudan	3	Caudatum
544	595710	late	Nigeria	4	Caudatum
545	595711	late	Nigeria	4	Guinea
546	595712	med	Nigeria	4	Caudatum
547	595713	med	Japan	4	Caudatum
548	595714	med	Sudan	3	Caudatum
549	595715	med	Sudan	3	Caudatum
550	595716	med	Sudan	3	Caudatum
551	595717	late	Sudan	3	Caudatum
552	595718	early	Chad	3	Kafir_caudatum
553	595719	early	Ethiopia	4	Durra_bicolor
554	595720	early	Ethiopia	1	Durra_bicolor
555	595721	med	Ethiopia	1
556	595722	med	Ethiopia	1	Durra_bicolor
557	595723	med	Ethiopia	1	Durra
558	595724	med	Ethiopia	1
559	595725	med	Kenya	4	Caudatum
560	595726	late	Kenya	4	Durra_caudatum
561	595727	med	Kenya	5	Guinea
562	595728	late	Ethiopia	1
563	595729	early	Nigeria	4	Guinea
564	595730	med	Nigeria	4	Guinea
565	595731	late	Sudan	1	Kafir
566	595732	late	Ethiopia	3	Caudatum
567	595733	med	Ethiopia	3	Caudatum
568	595734	late	Ethiopia	3	Caudatum
569	595735	late	Ethiopia	3	Caudatum
570	595736	med	Ethiopia	3	Caudatum
571	595737	late	Ethiopia	3	Caudatum
572	595738	late	Ethiopia	3	Caudatum
573	595739	late	Sudan	3	Caudatum
574	595740	late	Uganda	3	Caudatum
575	595741	late	Senegal	4	Guinea
576	595742	late	Ethiopia	4
577	595743	late		5	Guinea_caudatum
578	595744	med	Guatemala	4	Kafir_caudatum
579	595745	med	Burkina Faso	3	Guinea_caudatum
580	595746	late	ICRISAT	3	Caudatum
581	595747	late	Senegal	4	Caudatum
582	595748	late	Mali	4	Guinea
583	597943	late	India	1	Durra
584	597944	med	Uganda	3	Durra_caudatum
585	597945	early	Egypt	1	Durra
586	597946	med	Prob. China	4	Guinea_bicolor
587	597947	early	Botswana	5	Kafir
588	597948	late	India	1	Durra
589	597949	late	India	2	Guinea
590	597950	med	India	2	Guinea_durra
591	597951	med	W Africa	4	Guinea
592	597952	med	Sudan	3	Caudatum
593	597953	early	Nigeria	4	Guinea_caudatum
594	597954	med	Nigeria	3	Guinea
595	597955	med	Uganda	4	Kafir_caudatum
596	597956	late	Ethiopia	1	Durra_bicolor
597	597957	late	Ethiopia	1	Durra_bicolor
598	597958	med	S. Africa	4	Kafir_caudatum
599	597959	early	Senegal	3	Caudatum
600	597960	late	Nigeria	4	Caudatum_bicolor
601	597961	late	Nigeria	3	Caudatum
602	597962	med	Ethiopia	3	Caudatum
603	597963	late	Ethiopia	3	Caudatum
604	597964	late	Ethiopia	3	Caudatum
605	597965	med	Senegal	3	Caudatum
606	597966	med	Venezuela	3	Caudatum
607	597967	late	Ethiopia	3	Caudatum
608	597968	med	Sudan	3	Guinea_caudatum
609	597969	late	Sudan	4	Guinea_durra
610	597970	med	Sudan	4	Durra_caudatum
611	597971	med	Sudan	3	Caudatum
612	597972	med	Sudan	4	Durra_caudatum
613	597973	med	Sudan	4	Durra_bicolor
614	597974	med	Mali	4	Guinea
615	597975	med	Mali	4	Guinea
616	597976	med	Mali	4	Guinea
617	597977	med	Mali	4	Guinea
618	597978	late	Mali	4	Guinea
619	597979	med	Mali	4	Guinea
620	597980	med	Mali	3	Caudatum
621	597981	early	Sudan	4	Caudatum
622	597982	early	Sudan	5	Caudatum
625	CH1601	PPS		1	Chromatin hybrid
626	CH1602	Headed Silage 110 days to soft dough		5	Chromatin hybrid
627	CH1603	Headed Silage 90 days to soft dough		4	Chromatin hybrid
628	CH1604	Headed Silage 115 days to soft dough		4	Chromatin hybrid
629	CH1605	Headed Silage 120 days to soft dough		4	Chromatin hybrid
630	CH1606	Headed Silage 125 days to soft dough		4	Chromatin hybrid
631	CH1607	Headed Silage 125 days to soft dough		5	Chromatin hybrid
632	CH1608	Brachytic Dwarf BMR 117 days to soft dough		5	Chromatin hybrid
633	CH1609	Male Sterile Forage BMR 110 days to silage harvest		5	Chromatin hybrid
634	CH1610	Male Sterile Forage 110 days to silage harvest		5	Chromatin hybrid
635	CH1611	Headed Silage BMR 95 day to soft dough		5	Chromatin hybrid
636	CH1612	Headed Silage BMR 105 day to soft dough		5	Chromatin hybrid
637	CH1613	Sorghum X Sudan Headless BMR		5	Chromatin hybrid
638	CH1614	Sorghum X Sudan Headed BMR			Chromatin hybrid
639	CH1615	Sorghum X Sudan Headless		5	Chromatin hybrid
640	CH1616	Sudan X Sudan Headless		5	Chromatin hybrid
641	CH1617	Sweet Sorghum		5	Chromatin hybrid
642	CH1618	Dual Purpose Forage Sorghum		5	Chromatin hybrid
643	CH1619	Dual Purpose Forage Sorghum		5	Chromatin hybrid
644	CH1620	Dual Purpose Forage Sorghum		3	Chromatin hybrid
645	CH1621	Dual Purpose Forage Sorghum		5	Chromatin hybrid
646	CH1622	Dual Purpose Forage Sorghum		4	Chromatin hybrid
647	CH1623	Medium Grain sorghum		5	Chromatin hybrid
648	CH1624	Hegari - Forage Sorghum Variety		3	Chromatin hybrid
649	CH1625	Rox Orange- Forage Sorghum Variety		5	Chromatin hybrid
650	CH1626	Early Sumac- Forage Sorghum Variety		5	Chromatin hybrid
