# Supplementary material for: Association mapping by aerial drone reveals 213 genetic associations for Sorghum bicolor biomass traits under drought
Source: BMC Genomics. 2018 Sep 17;19:679. doi: 10.1186/s12864-018-5055-5 (PMC6142696; doi:10.1186/s12864-018-5055-5)
Supplement: Supplementary file 3 — Summary of pairwise LD across the ten chromosomes of S. bicolor in our GWAS diversity panel. (XLSX 17 kb) [file 12864_2018_5055_MOESM3_ESM.xlsx]

## Sheet: LD_smoothed_summary_all_chroms
Summary of pairwise LD (r2) across the ten chromosomes of S. bicolor in our GWAS diversity panel of 646 lines. Bin indicates range of r2 results, mean_dist = the average distance (bp) between two SNPs with r2 for a given bin, count = number of pairwise SNP combinations for a given bin, mean_smoothed_r^2 = the average smoothed r2 calculated from a Gaussian kernel smoothing line between r2 and pair…
bin	mean_dist	count	mean_smoothed_r^2	chrom
(0.05, 0.1]	3.628e+07	82863	0.0984457	1
(0.1, 0.15]	3.03794e+07	18967413	0.116314	1
(0.15, 0.2]	462075	709185	0.168228	1
(0.2, 0.25]	119214	194868	0.220901	1
(0.25, 0.3]	46555.9	86619	0.267929	1
(0.3, 0.35]	17571.7	36167	0.3233	1
(0.35, 0.4]	8461.95	14102	0.373859	1
(0.4, 0.45]	4356.66	14351	0.429487	1
(0.45, 0.5]	1444.55	10754	0.467373	1
(0.5, 0.55]	425.016	1697	0.53364	1
(0.55, 0.6]	246.12	4092	0.567304	1
(0.6, 0.65]	116.833	2009	0.628494	1
(0.65, 0.7]	64.5519	2551	0.669284	1
(0.7, 0.75]	22.1237	3338	0.726831	1
(0.75, 0.8]	5.16791	536	0.772146	1
(0.8, 0.85]	3.12896	442	0.825747	1
(0.85, 0.9]	1.35338	1081	0.880535	1
(0.05, 0.1]	5.04399e+07	981898	0.0976918	2
(0.1, 0.15]	2.67679e+07	11193029	0.112883	2
(0.15, 0.2]	275732	350606	0.168114	2
(0.2, 0.25]	78784.4	125488	0.221879	2
(0.25, 0.3]	32187.8	55376	0.2693	2
(0.3, 0.35]	13547	21627	0.320661	2
(0.35, 0.4]	7045.45	15931	0.36149	2
(0.4, 0.45]	2313.81	13128	0.432479	2
(0.45, 0.5]	1262.55	4409	0.461265	2
(0.5, 0.55]	334.438	2249	0.528346	2
(0.55, 0.6]	190.9	2080	0.576781	2
(0.6, 0.65]	110.638	2137	0.626281	2
(0.65, 0.7]	47.7814	3500	0.669865	2
(0.7, 0.75]	14.615	1426	0.725347	2
(0.75, 0.8]	5.73691	726	0.771184	2
(0.8, 0.85]	2.65102	490	0.825079	2
(0.85, 0.9]	1.19764	678	0.873582	2
(0.05, 0.1]	6.20943e+07	129967	0.0981296	3
(0.1, 0.15]	2.78634e+07	12865769	0.118574	3
(0.15, 0.2]	296995	313180	0.167565	3
(0.2, 0.25]	60036.6	88808	0.220612	3
(0.25, 0.3]	24476.8	43698	0.270743	3
(0.3, 0.35]	12029.6	13353	0.325247	3
(0.35, 0.4]	6111.49	15656	0.372573	3
(0.4, 0.45]	2171.48	12231	0.425589	3
(0.45, 0.5]	510.779	2389	0.472276	3
(0.5, 0.55]	250.016	2760	0.52109	3
(0.55, 0.6]	136.26	1901	0.576908	3
(0.6, 0.65]	90.4718	1172	0.621665	3
(0.65, 0.7]	54.7235	1989	0.67484	3
(0.7, 0.75]	22.0859	2258	0.729241	3
(0.75, 0.8]	7.18255	619	0.772959	3
(0.8, 0.85]	3.73743	537	0.825605	3
(0.85, 0.9]	1.4261	981	0.877462	3
(0.05, 0.1]	5.11559e+07	36844	0.0986081	4
(0.1, 0.15]	2.50696e+07	9923692	0.119157	4
(0.15, 0.2]	489058	641982	0.166458	4
(0.2, 0.25]	75453.4	88450	0.219985	4
(0.25, 0.3]	28397.2	40859	0.270847	4
(0.3, 0.35]	13171.6	16497	0.323514	4
(0.35, 0.4]	6154.41	10361	0.373292	4
(0.4, 0.45]	2332.4	8674	0.425695	4
(0.45, 0.5]	1356.32	4657	0.463963	4
(0.5, 0.55]	276.877	1703	0.535928	4
(0.55, 0.6]	144.213	2285	0.576052	4
(0.6, 0.65]	75.9357	1057	0.627344	4
(0.65, 0.7]	40.2344	1732	0.678317	4
(0.7, 0.75]	15.2112	1444	0.717185	4
(0.75, 0.8]	5.56907	485	0.773612	4
(0.8, 0.85]	2.83184	446	0.82579	4
(0.85, 0.9]	1.23576	632	0.870944	4
(0.05, 0.1]	5.97729e+07	696708	0.0964604	5
(0.1, 0.15]	2.1484e+07	3150833	0.120894	5
(0.15, 0.2]	8.56121e+06	282856	0.164503	5
(0.2, 0.25]	121519	63363	0.224352	5
(0.25, 0.3]	46068.5	38979	0.274524	5
(0.3, 0.35]	17444.3	13178	0.323579	5
(0.35, 0.4]	5392.99	7993	0.375859	5
(0.4, 0.45]	1361.61	4136	0.43156	5
(0.45, 0.5]	531.603	2220	0.465406	5
(0.5, 0.55]	157.989	2212	0.521386	5
(0.55, 0.6]	81.2586	1071	0.574632	5
(0.6, 0.65]	46.4272	1463	0.629604	5
(0.65, 0.7]	19.1542	1556	0.665488	5
(0.7, 0.75]	6.56039	414	0.723581	5
(0.75, 0.8]	3.33245	376	0.775596	5
(0.8, 0.85]	1.34631	488	0.820872	5
(0.05, 0.1]	5.18865e+07	237678	0.0937404	6
(0.1, 0.15]	6.63389e+06	3544890	0.123563	6
(0.15, 0.2]	6.50185e+06	789679	0.169651	6
(0.2, 0.25]	8.41179e+06	293975	0.219129	6
(0.25, 0.3]	1.62497e+06	74053	0.273546	6
(0.3, 0.35]	18811.2	19262	0.32492	6
(0.35, 0.4]	9329.07	12546	0.375775	6
(0.4, 0.45]	4632.4	9066	0.423323	6
(0.45, 0.5]	1870.37	6479	0.478053	6
(0.5, 0.55]	676.408	2540	0.513031	6
(0.55, 0.6]	276.035	1786	0.570066	6
(0.6, 0.65]	131.096	2613	0.623417	6
(0.65, 0.7]	55.7242	1403	0.677844	6
(0.7, 0.75]	28.6108	984	0.72683	6
(0.75, 0.8]	12.6394	943	0.769463	6
(0.8, 0.85]	4.88571	455	0.824246	6
(0.85, 0.9]	1.79698	596	0.878912	6
(0.9, 0.95]	1	167	0.902002	6
(0.05, 0.1]	5.57926e+07	377319	0.0955918	7
(0.1, 0.15]	1.59919e+07	1536211	0.122865	7
(0.15, 0.2]	1.07662e+07	455323	0.166726	7
(0.2, 0.25]	79409.9	48365	0.221245	7
(0.25, 0.3]	29726.6	15859	0.271016	7
(0.3, 0.35]	13519.5	12584	0.325071	7
(0.35, 0.4]	5263.23	2735	0.375187	7
(0.4, 0.45]	2735.27	5096	0.425191	7
(0.45, 0.5]	819.595	2093	0.461507	7
(0.5, 0.55]	275.57	565	0.524277	7
(0.55, 0.6]	192.671	569	0.575828	7
(0.6, 0.65]	126.978	916	0.628149	7
(0.65, 0.7]	64.8848	1328	0.674565	7
(0.7, 0.75]	23.6002	1233	0.718556	7
(0.75, 0.8]	7.32391	460	0.774086	7
(0.8, 0.85]	2.45793	618	0.82947	7
(0.85, 0.9]	1	156	0.851614	7
(0.05, 0.1]	5.4717e+07	430111	0.0967915	8
(0.1, 0.15]	2.02752e+07	2342787	0.115852	8
(0.15, 0.2]	1.19944e+06	92450	0.170158	8
(0.2, 0.25]	53968.5	31755	0.21914	8
(0.25, 0.3]	17153	14597	0.271547	8
(0.3, 0.35]	5771.36	4027	0.328445	8
(0.35, 0.4]	3668.57	3261	0.367916	8
(0.4, 0.45]	993.667	3227	0.43142	8
(0.45, 0.5]	315.707	810	0.472891	8
(0.5, 0.55]	157.471	1857	0.529433	8
(0.55, 0.6]	74.6757	851	0.571523	8
(0.6, 0.65]	44.6628	777	0.628139	8
(0.65, 0.7]	21.1092	1071	0.670319	8
(0.7, 0.75]	7.62062	485	0.723558	8
(0.75, 0.8]	2.26073	629	0.780837	8
(0.8, 0.85]	1	27	0.800076	8
(0.05, 0.1]	4.82653e+07	672122	0.094347	9
(0.1, 0.15]	1.24981e+07	3183201	0.122382	9
(0.15, 0.2]	7.64206e+06	770617	0.16463	9
(0.2, 0.25]	83914.4	90081	0.221553	9
(0.25, 0.3]	32762.6	42475	0.268244	9
(0.3, 0.35]	12309.8	22272	0.327362	9
(0.35, 0.4]	4748.88	4849	0.369504	9
(0.4, 0.45]	2137.47	5498	0.421049	9
(0.45, 0.5]	1012.88	4116	0.467713	9
(0.5, 0.55]	269.943	1083	0.52269	9
(0.55, 0.6]	146.36	2051	0.574799	9
(0.6, 0.65]	66.7118	1506	0.622535	9
(0.65, 0.7]	35.2826	743	0.67502	9
(0.7, 0.75]	18.6489	940	0.726168	9
(0.75, 0.8]	7.54127	630	0.772222	9
(0.8, 0.85]	2.76438	539	0.826698	9
(0.85, 0.9]	1.00995	402	0.859037	9
(0.05, 0.1]	5.47632e+07	46123	0.0976377	10
(0.1, 0.15]	2.48252e+07	5280557	0.12162	10
(0.15, 0.2]	936082	536207	0.165853	10
(0.2, 0.25]	132544	91120	0.221891	10
(0.25, 0.3]	39714.3	25884	0.27423	10
(0.3, 0.35]	18271.8	17059	0.317886	10
(0.35, 0.4]	6465.15	4881	0.374827	10
(0.4, 0.45]	2866.42	8077	0.423913	10
(0.45, 0.5]	703.413	2501	0.464473	10
(0.5, 0.55]	268.482	828	0.525155	10
(0.55, 0.6]	140.067	2078	0.583069	10
(0.6, 0.65]	63.8616	1199	0.621081	10
(0.65, 0.7]	31.2043	1292	0.675626	10
(0.7, 0.75]	13.304	681	0.722942	10
(0.75, 0.8]	5.9718	532	0.774592	10
(0.8, 0.85]	1.77717	736	0.828779	10
