# Supplementary material for: Association mapping by aerial drone reveals 213 genetic associations for Sorghum bicolor biomass traits under drought
Source: BMC Genomics. 2018 Sep 17;19:679. doi: 10.1186/s12864-018-5055-5 (PMC6142696; doi:10.1186/s12864-018-5055-5)
Supplement: Supplementary file 5 — Summary of GWAS peaks identified using deviations between control and treatment data. (XLSX 65 kb) [file 12864_2018_5055_MOESM5_ESM.xlsx]

## Sheet: Table_S4_Final_peak_summary_by_
Summary of GWAS peaks identified using deviations between control and treatment data, i.e., for pre-flowering data, deviation = control data – pre-flowering drought data, and for post-flowering data, deviation = control data – post-flowering drought data, for each trait. SNP ID = unique SNP identifier, amax = largest FDR corrected p-value (-log) found across all GWAS where the SNP passed the sign…
SNP ID	amax	amin	chrom	hit_num	median	peak_name	pos	traits	Locs	Dates	treatments	median_PVE	FT?
S01_1496852	2.36	1.13	1	8	1.21	CPG1.2	1496852	H	KARE	2016-08-11	Preflower_during_recovery	0.911091
S01_1496855	2.36	1.13	1	8	1.21	CPG1.2	1496855	H	KARE	2016-08-11	Preflower_during_recovery	0.911091
S01_1496856	2.36	1.13	1	8	1.21	CPG1.2	1496856	H	KARE	2016-08-11	Preflower_during_recovery	0.911091
S01_1496859	2.36	1.13	1	8	1.21	CPG1.2	1496859	H	KARE	2016-08-11	Preflower_during_recovery	0.911091
S01_1503415	2.27	1.04	1	7	1.13	CPG1.2	1503415	H	KARE	2016-08-11	Preflower_during_recovery	0.651023
S01_1518810	1.36	1	1	4	1.18	CPG1.2	1518810	H	KARE	2016-08-11	Preflower_during_recovery	1.34348
S01_1524103	1.14	1.01	1	4	1.03	CPG1.2	1524103	H	KARE	2016-08-11	Preflower_during_recovery	1.38454
S01_1536750	2.59	1.01	1	4	1.4	CPG1.2	1536750	H	KARE	2016-08-11	Preflower_during_recovery	0.747371
S01_2685370	1.19	1.19	1	1	1.19	CPG1.3	2685370	H	WREC	2016-09-13	Postflower_during_stress	2.27616
S01_4131861	1.01	1.01	1	1	1.01	CPG1.4	4131861	H	KARE	2016-08-11	Preflower_during_recovery	7.94283
S01_4224767	3.74	1	1	42	1.49	CPG1.4	4224767	H	KARE	2016-08-11	Preflower_during_recovery	1.80541
S01_4442617	1.14	1.14	1	1	1.14	CPG1.5	4442617	H	WREC	2016-09-13	Postflower_during_stress	0.242711
S01_4442628	1.41	1.41	1	1	1.41	CPG1.5	4442628	H	WREC	2016-09-13	Postflower_during_stress	0.0568853
S01_4442630	1.41	1.41	1	1	1.41	CPG1.5	4442630	H	WREC	2016-09-13	Postflower_during_stress	0.0568853
S01_4456720	1.29	1.29	1	1	1.29	CPG1.5	4456720	H	WREC	2016-08-09	Postflower_during_stress	0.518379
S01_10272762	1.36	1.36	1	1	1.36	CPG1.6	10272762	B65	WREC	2016-08-23	Postflower_during_stress	1.7148
S01_12922094	1.5	1.06	1	6	1.34	CPG1.7	12922094	B65	KARE	2016-08-18	Preflower_during_recovery	0.0549015
S01_12932160	1.15	1.12	1	2	1.13	CPG1.7	12932160	B65, H	KARE	2016-08-18, 2016-09-08	Preflower_during_recovery	5.15806
S01_14194490	2.83	1.13	1	12	1.38	CPG1.8	14194490	Bwet, B65	KARE	2016-08-11	Preflower_during_recovery	3.47502
S01_14258149	1.53	1.53	1	1	1.53	CPG1.8	14258149	H	WREC	2016-08-09	Postflower_during_stress	3.58596
S01_15704547	1.33	1.33	1	1	1.33	CPG1.10	15704547	H	WREC	2016-08-09	Postflower_during_stress	0.27556
S01_15723990	2.13	1.06	1	4	1.89	CPG1.10	15723990	Bwet	KARE	2016-08-11	Preflower_during_recovery	4.547
S01_19597992	1.61	1.24	1	2	1.42	CPG1.11	19597992	H	WREC	2016-08-09, 2016-09-13	Postflower_during_stress	4.56759
S01_19645679	1.42	1.42	1	1	1.42	CPG1.11	19645679	H	WREC	2016-08-09	Postflower_during_stress	5.86584
S01_19718122	1.37	1.02	1	5	1.15	CPG1.11	19718122	B65, H	WREC	2016-08-09, 2016-09-20	Postflower_during_stress	3.61265
S01_19799879	1.05	1.05	1	1	1.05	CPG1.11	19799879	H	KARE	2016-09-08	Preflower_during_recovery	0.333714
S01_19816733	1.54	1.28	1	3	1.38	CPG1.11	19816733	H	WREC	2016-08-16, 2016-09-20, 2016-08-30	Postflower_during_stress	0.893954
S01_19888589	1.2	1.2	1	1	1.2	CPG1.11	19888589	H	WREC	2016-08-16	Preflower_during_recovery	8.23833
S01_24985904	3.75	1.03	1	12	1.74	CPG1.12	24985904	Bwet, B65, H	WREC	2016-09-13, 2016-08-09, 2016-09-20, 2016-08-23, 2016-08-02, 2016-08-30	Postflower_during_stress	4.90677
S01_26852625	2.06	1.04	1	8	1.1	CPG1.13	26852625	Bwet	WREC	2016-08-30	Postflower_during_stress	4.27939
S01_54243393	1.33	1.33	1	1	1.33	CPG1.15	54243393	B65	WREC	2016-08-23	Postflower_during_stress	6.24823
S01_54310213	1.46	1.46	1	1	1.46	CPG1.15	54310213	B65	WREC	2016-08-23	Postflower_during_stress	7.29216
S01_54392250	4.08	1.27	1	4	1.73	CPG1.15	54392250	Bwet, B65, H	WREC	2016-08-23	Postflower_during_stress	10.0363
S01_54392301	4.33	1.03	1	6	1.62	CPG1.15	54392301	Bwet, B65, H	WREC	2016-08-23	Postflower_during_stress	9.01055
S01_54392382	2.4	1.31	1	2	1.85	CPG1.15	54392382	B65	WREC	2016-08-23	Postflower_during_stress	4.08161
S01_54393178	4.08	1.27	1	4	1.73	CPG1.15	54393178	Bwet, B65, H	WREC	2016-08-23	Postflower_during_stress	10.0363
S01_54460762	3.97	1.39	1	3	1.97	CPG1.15	54460762	Bwet, B65, H	WREC	2016-08-23	Postflower_during_stress	10.0806
S01_54461063	2.14	2.14	1	1	2.14	CPG1.15	54461063	B65	WREC	2016-08-23	Postflower_during_stress	6.1065
S01_54461066	2.14	2.14	1	1	2.14	CPG1.15	54461066	B65	WREC	2016-08-23	Postflower_during_stress	6.1065
S01_54464110	3.51	1.27	1	3	1.69	CPG1.15	54464110	Bwet, B65, H	WREC	2016-08-23	Postflower_during_stress	9.56771
S01_54464113	3.51	1.27	1	3	1.69	CPG1.15	54464113	Bwet, B65, H	WREC	2016-08-23	Postflower_during_stress	9.56771
S01_56985753	1.15	1.15	1	1	1.15	CPG1.16	56985753	H	WREC	2016-09-20	Preflower_during_recovery	39.3039
S01_56985755	1.15	1.15	1	1	1.15	CPG1.16	56985755	H	WREC	2016-09-20	Preflower_during_recovery	39.3039
S01_56985764	1.15	1.15	1	1	1.15	CPG1.16	56985764	H	WREC	2016-09-20	Preflower_during_recovery	39.3039
S01_59995042	1.57	1.21	1	6	1.41	CPG1.17	59995042	Bwet, H	WREC	2016-08-09, 2016-09-13, 2016-08-02, 2016-08-23	Postflower_during_stress	0.808725
S01_60096709	1.16	1.16	1	1	1.16	CPG1.17	60096709	H	WREC	2016-08-23	Postflower_during_stress	0.761438
S01_60663593	1.06	1.06	1	1	1.06	CPG1.18	60663593	H	WREC	2016-08-09	Postflower_during_stress	5.03453
S01_60675936	1.63	1.42	1	2	1.52	CPG1.18	60675936	B65, H	WREC	2016-08-09, 2016-08-23	Postflower_during_stress	4.63606
S01_63783599	1.06	1.06	1	1	1.06	CPG1.19	63783599	H	WREC	2016-08-23	Postflower_during_stress	23.3158
S01_63965802	3.48	1.03	1	14	1.55	CPG1.19	63965802	Bwet, LAI, B65, H	WREC	2016-09-20, 2016-08-02, 2016-09-06, 2016-08-30, 2016-09-13	Postflower_during_stress	2.80483
S01_63978834	1.6	1.55	1	2	1.58	CPG1.19	63978834	B65, H	WREC	2016-09-20, 2016-09-13	Postflower_during_stress	2.25395
S01_64447049	1.03	1.03	1	1	1.03	CPG1.20	64447049	H	WREC	2016-08-09	Postflower_during_stress	2.14991
S01_64546797	1.01	1.01	1	1	1.01	CPG1.20	64546797	H	WREC	2016-09-13	Postflower_during_stress	0.0830299
S01_64665949	1.7	1.7	1	1	1.7	CPG1.20	64665949	H	WREC	2016-08-23	Postflower_during_stress	21.6464
S01_64730581	1.14	1.14	1	1	1.14	CPG1.20	64730581	B65	WREC	2016-08-30	Postflower_during_stress	3.40214
S01_64993242	1.39	1.39	1	1	1.39	CPG1.20	64993242	H	WREC	2016-08-23	Postflower_during_stress	23.5166
S01_69434474	1.11	1.11	1	1	1.11	CPG1.23	69434474	Bwet	WREC	2016-08-09	Postflower_during_stress	0.100165
S01_71632888	1.08	1.08	1	1	1.08	CPG1.26	71632888	H	WREC	2016-08-09	Postflower_during_stress	2.60786
S01_71632889	1.08	1.08	1	1	1.08	CPG1.26	71632889	H	WREC	2016-08-09	Postflower_during_stress	2.60786
S01_71637141	1.55	1.04	1	7	1.2	CPG1.26	71637141	H	WREC	2016-07-22	Preflower_during_stress	8.03233
S01_72213707	1.28	1.28	1	1	1.28	CPG1.27	72213707	H	WREC	2016-08-16	Postflower_during_stress	1.12807
S01_72327235	1.46	1.02	1	12	1.12	CPG1.27	72327235	B65, H	KARE	2016-07-22	Preflower_during_recovery	8.92023
S01_72327271	1.46	1.02	1	12	1.12	CPG1.27	72327271	B65, H	KARE	2016-07-22	Preflower_during_recovery	8.92023
S01_72474219	1.27	1.27	1	1	1.27	CPG1.27	72474219	H	WREC	2016-09-13	Postflower_during_stress	3.49343
S01_72623479	1.12	1.12	1	1	1.12	CPG1.27	72623479	H	WREC	2016-09-13	Postflower_during_stress	3.01087
S01_72636831	3.21	1.02	1	5	1.46	CPG1.27	72636831	Bwet, H	WREC	2016-08-09, 2016-08-02, 2016-09-20, 2016-08-30, 2016-09-13	Postflower_during_stress	0.687888
S01_72654544	2.86	1.32	1	5	1.48	CPG1.27	72654544	Bwet, H	WREC	2016-08-09, 2016-08-02, 2016-09-20, 2016-08-30, 2016-09-13	Postflower_during_stress	0.718262
S01_72674349	2.94	1.03	1	6	1.53	CPG1.27	72674349	Bwet, LAI, B65, H	WREC	2016-08-09, 2016-08-23, 2016-08-30, 2016-09-13, 2016-09-20	Postflower_during_stress	0.938764
S01_72699856	1.31	1.05	1	2	1.18	CPG1.27	72699856	B65, H	WREC	2016-08-09, 2016-08-23	Postflower_during_stress	1.93935
S01_77804206	1.46	1.46	1	1	1.46	CPG1.29	77804206	H	WREC	2016-09-13	Postflower_during_stress	2.61224
S01_77958402	3.49	1.08	1	20	1.35	CPG1.29	77958402	B65	KARE	2016-07-22	Preflower_during_recovery	10.9818
S01_78597344	1.38	1.34	1	2	1.36	CPG1.30	78597344	Bwet, B65	WREC	2016-08-23	Postflower_during_stress	10.0772
S01_78602504	1.22	1.12	1	2	1.17	CPG1.30	78602504	Bwet, B65	WREC	2016-08-23	Postflower_during_stress	10.383
S01_78602560	1.47	1.33	1	2	1.4	CPG1.30	78602560	Bwet, B65	WREC	2016-08-23	Postflower_during_stress	10.992
S01_78602643	1.52	1.08	1	2	1.3	CPG1.30	78602643	Bwet, B65	WREC	2016-08-23	Postflower_during_stress	10.1173
S01_78602808	2.17	1.33	1	3	1.89	CPG1.30	78602808	Bwet, B65, H	WREC	2016-08-23	Postflower_during_stress	13.2533
S01_78602811	2.17	1.33	1	3	1.89	CPG1.30	78602811	Bwet, B65, H	WREC	2016-08-23	Postflower_during_stress	13.2533
S01_78747857	1.17	1.17	1	1	1.17	CPG1.31	78747857	H	WREC	2016-08-23	Postflower_during_stress	15.1326
S01_78807567	1.42	1.42	1	1	1.42	CPG1.31	78807567	H	WREC	2016-08-23	Postflower_during_stress	15.4523
S01_78816501	1.26	1.26	1	1	1.26	CPG1.31	78816501	H	WREC	2016-08-23	Postflower_during_stress	17.7923
S01_78824246	1.95	1.95	1	1	1.95	CPG1.31	78824246	H	WREC	2016-08-23	Postflower_during_stress	15.1128
S01_78833534	1.17	1.17	1	1	1.17	CPG1.31	78833534	H	WREC	2016-08-23	Postflower_during_stress	11.8344
S02_628632	1.76297	1.14504	2	2	1.454	CPG2.1	628632	Bwet	WREC	2016-08-30	Postflower_during_stress	7.11985
S02_658556	1.36166	1.36166	2	1	1.36166	CPG2.1	658556	B65	WREC	2016-08-23	Postflower_during_stress	1.02971
S02_3805152	1.10039	1.10039	2	1	1.10039	CPG2.2	3805152	H	WREC	2016-08-23	Postflower_during_stress	11.2895
S02_3901154	1.20278	1.06074	2	2	1.13176	CPG2.2	3901154	Bwet, B65	KARE	2016-09-08	Preflower_during_recovery	0.0458568
S02_3901253	1.69719	1.00876	2	5	1.20334	CPG2.2	3901253	Bwet, LAI, B65	KARE	2016-09-21, 2016-09-15, 2016-09-08	Preflower_during_recovery	0.30649
S02_3901574	1.34972	1.22059	2	2	1.28516	CPG2.2	3901574	Bwet, B65	KARE	2016-09-08	Preflower_during_recovery	0.0273714
S02_3916284	1.74095	1.00551	2	11	1.24857	CPG2.2	3916284	B65, H	WREC	2016-09-20, 2016-09-13	Postflower_during_stress	1.95054
S02_12686988	1.25106	1.01784	2	6	1.10417	CPG2.3	12686988	Bwet	WREC	2016-09-13	Postflower_during_stress	0.56352
S02_12686995	1.25106	1.01784	2	6	1.10417	CPG2.3	12686995	Bwet	WREC	2016-09-13	Postflower_during_stress	0.56352
S02_12687919	1.11516	1.11516	2	1	1.11516	CPG2.3	12687919	H	KARE	2016-09-08	Preflower_during_recovery	6.49351
S02_51190344	1.03252	1.03252	2	1	1.03252	CPG2.4	51190344	H	WREC	2016-08-09	Postflower_during_stress	5.08958
S02_51235689	3.52599	1.11428	2	6	1.3741	CPG2.4	51235689	Bwet, B65, H	WREC	2016-08-09, 2016-09-13, 2016-08-30, 2016-08-23, 2016-09-20	Postflower_during_stress	6.46456
S02_51235690	1.98293	1.02075	2	2	1.50184	CPG2.4	51235690	H	WREC	2016-08-09, 2016-09-20	Postflower_during_stress	8.61028
S02_59184208	2.27845	1.14504	2	3	1.62422	CPG2.5	59184208	Bwet, H	WREC	2016-08-09, 2016-09-20, 2016-08-30	Postflower_during_stress	1.44424
S02_59193196	1.74304	1.20853	2	5	1.45029	CPG2.5	59193196	Bwet, B65, H	WREC	2016-08-09, 2016-09-20, 2016-08-30, 2016-08-23	Postflower_during_stress	3.32908
S02_67836766	1.14724	1.04306	2	2	1.09515	CPG2.6	67836766	Bwet, LAI	WREC	2016-08-30	Postflower_during_stress	0.181428
S02_67895008	3.06493	1.14316	2	9	1.30459	CPG2.6	67895008	Bwet, B65, H	WREC	2016-08-09, 2016-09-13, 2016-08-30, 2016-09-20	Postflower_during_stress	0.628336
S02_67911417	2.83587	1.20029	2	5	1.76662	CPG2.6	67911417	B65, H	WREC	2016-08-09, 2016-09-20, 2016-09-13	Postflower_during_stress	0.508892
S02_67911453	2.20278	1.17118	2	6	1.53145	CPG2.6	67911453	Bwet, B65, H	WREC	2016-08-09, 2016-09-13, 2016-08-30, 2016-08-23, 2016-09-20	Postflower_during_stress	6.38427
S02_67928034	2.13741	1.09666	2	6	1.446	CPG2.6	67928034	Bwet, B65, H	WREC	2016-08-09, 2016-09-13, 2016-08-30, 2016-08-23, 2016-09-20	Postflower_during_stress	6.47723
S02_70909124	1.05639	1.05639	2	1	1.05639	CPG2.9	70909124	H	WREC	2016-09-20	Preflower_during_recovery	25.443
S02_70918055	1.10393	1.10393	2	1	1.10393	CPG2.9	70918055	H	WREC	2016-09-20	Preflower_during_recovery	25.1222
S02_72101865	1.14702	1.14702	2	1	1.14702	CPG2.10	72101865	H	WREC	2016-08-02	Postflower_during_stress	0.104872
S02_72127904	2.22537	1.04592	2	30	1.37481	CPG2.10	72127904	B65	KARE	2016-07-22	Preflower_during_recovery	6.71157
S02_72343401	1.00286	1.00286	2	1	1.00286	CPG2.10	72343401	H	WREC	2016-09-13	Postflower_during_stress	1.35459
S02_73097845	1.79864	1.14724	2	5	1.29578	CPG2.11	73097845	Bwet, B65, H	WREC	2016-08-09, 2016-09-20, 2016-08-30, 2016-09-13	Postflower_during_stress	3.00724
S02_73151445	1.13691	1.13691	2	1	1.13691	CPG2.11	73151445	B65	WREC	2016-09-20	Postflower_during_stress	3.13903
S02_73246476	2.45944	1.60096	2	5	2.29673	CPG2.11	73246476	Bwet, B65	KARE	2016-08-18, 2016-08-11	Preflower_during_recovery	0.81091
S02_73315913	2.66956	1.03034	2	25	1.60646	CPG2.11	73315913	B65	KARE	2016-07-22	Preflower_during_recovery	9.28899
S02_73315993	2.29449	1.00342	2	21	1.43345	CPG2.11	73315993	B65	KARE	2016-07-22	Preflower_during_recovery	9.2844
S02_73315998	2.29449	1.00342	2	21	1.43345	CPG2.11	73315998	B65	KARE	2016-07-22	Preflower_during_recovery	9.2844
S02_73407903	1.57284	1.05172	2	2	1.31228	CPG2.11	73407903	H	WREC	2016-08-09, 2016-09-13	Postflower_during_stress	4.04299
S02_73445781	1.87232	1.05172	2	2	1.46202	CPG2.11	73445781	H	WREC	2016-08-09, 2016-09-13	Postflower_during_stress	3.89656
S02_73454129	1.57545	1.01021	2	2	1.29283	CPG2.11	73454129	H	WREC	2016-08-09, 2016-09-13	Postflower_during_stress	4.0283
S02_75070293	1.69641	1.69641	2	1	1.69641	CPG2.12	75070293	H	WREC	2016-08-09	Postflower_during_stress	3.86393
S02_75094350	1.05172	1.05172	2	1	1.05172	CPG2.12	75094350	H	WREC	2016-08-09	Postflower_during_stress	3.2576
S02_75208541	1.26349	1.26349	2	1	1.26349	CPG2.12	75208541	H	WREC	2016-09-13	Postflower_during_stress	8.51964
S02_75217703	1.33997	1.13645	2	4	1.16088	CPG2.12	75217703	B65, H	WREC	2016-08-09, 2016-09-20, 2016-09-13	Postflower_during_stress	0.435859
S03_22448	1.31116	1.31116	3	1	1.31116	CPG3.1	22448	B65	WREC	2016-08-23	Postflower_during_stress	8.16419
S03_41138	4.67447	1.04366	3	66	1.74705	CPG3.1	41138	B65	KARE	2016-07-22	Preflower_during_recovery	9.30216
S03_133554	5.77621	1.01981	3	52	1.67954	CPG3.1	133554	B65, H	KARE	2016-07-22	Preflower_during_recovery	10.3495
S03_166776	1.36003	1.36003	3	1	1.36003	CPG3.1	166776	H	WREC	2016-09-20	Postflower_during_stress	1.21944
S03_2512831	2.12635	1.01243	3	4	1.67337	CPG3.2	2512831	Bwet, B65	KARE	2016-08-11	Preflower_during_recovery	1.82926
S03_2580956	3.15778	1.0038	3	22	1.52322	CPG3.2	2580956	B65, H	KARE	2016-07-22	Preflower_during_recovery	5.48947
S03_4348418	1.34559	1.34559	3	1	1.34559	CPG3.3	4348418	H	KARE	2016-07-22	Preflower_during_recovery	1.43086
S03_4517665	1.08654	1.08654	3	1	1.08654	CPG3.4	4517665	H	WREC	2016-08-09	Postflower_during_stress	9.25409
S03_4841852	1.42074	1.42074	3	1	1.42074	CPG3.5	4841852	H	WREC	2016-08-23	Postflower_during_stress	13.9114
S03_4848057	1.95259	1.95259	3	1	1.95259	CPG3.5	4848057	H	WREC	2016-08-23	Postflower_during_stress	17.2591
S03_4868876	1.69636	1.69636	3	1	1.69636	CPG3.5	4868876	H	WREC	2016-08-23	Postflower_during_stress	15.247
S03_4868890	1.69636	1.69636	3	1	1.69636	CPG3.5	4868890	H	WREC	2016-08-23	Postflower_during_stress	15.247
S03_4868961	2.37683	2.37683	3	1	2.37683	CPG3.5	4868961	H	WREC	2016-08-23	Postflower_during_stress	19.8092
S03_4868974	2.37683	2.37683	3	1	2.37683	CPG3.5	4868974	H	WREC	2016-08-23	Postflower_during_stress	19.8092
S03_4879789	2.37683	1.01054	3	5	1.22535	CPG3.5	4879789	B65, H	WREC	2016-09-06, 2016-08-23	Postflower_during_stress	7.82136
S03_4914236	2.23175	1.04006	3	6	1.36242	CPG3.5	4914236	Bwet, B65, H	WREC	2016-08-09, 2016-08-23, 2016-09-13, 2016-09-20	Postflower_during_stress	6.06862
S03_6034890	2.81754	1.03193	3	10	1.20092	CPG3.7	6034890	H	KARE	2016-08-11	Preflower_during_recovery	1.23104
S03_6141818	3.13502	1.02051	3	35	1.37992	CPG3.7	6141818	B65	KARE	2016-07-22	Preflower_during_recovery	9.9259
S03_6987118	1.05704	1.05704	3	1	1.05704	CPG3.8	6987118	Bwet	KARE	2016-09-01	Preflower_during_recovery	9.54534
S03_6987269	1.2624	1.2349	3	2	1.24865	CPG3.8	6987269	Bwet, B65	KARE	2016-09-01	Preflower_during_recovery	10.5472
S03_6987283	1.27025	1.2624	3	2	1.26633	CPG3.8	6987283	Bwet, B65	KARE	2016-09-01	Preflower_during_recovery	0.520838
S03_6990530	1.13159	1.00431	3	2	1.06795	CPG3.8	6990530	Bwet, B65	KARE	2016-09-01	Preflower_during_recovery	9.94665
S03_7045722	1.22707	1.10039	3	2	1.16373	CPG3.8	7045722	H	WREC	2016-08-02, 2016-08-23	Postflower_during_stress	3.8794
S03_7059813	1.2624	1.12383	3	2	1.19311	CPG3.8	7059813	Bwet, B65	KARE	2016-09-01	Preflower_during_recovery	8.62664
S03_8677855	1.95012	1.02405	3	8	1.14287	CPG3.9	8677855	B65	KARE	2016-08-18, 2016-08-11	Preflower_during_recovery	0.604065
S03_9890540	1.22678	1.22678	3	1	1.22678	CPG3.10	9890540	B65	KARE	2016-08-11	Preflower_during_recovery	4.03264
S03_9895533	1.07132	1.07132	3	1	1.07132	CPG3.10	9895533	B65	KARE	2016-08-11	Preflower_during_recovery	5.90205
S03_9915464	1.01458	1.01458	3	1	1.01458	CPG3.10	9915464	H	WREC	2016-08-02	Postflower_during_stress	4.65047
S03_9929341	1.26787	1.26787	3	1	1.26787	CPG3.10	9929341	LAI	KARE	2016-09-01	Postflower_during_stress	0.320215
S03_10037388	1.96659	1.00899	3	6	1.26201	CPG3.10	10037388	Bwet, H	WREC	2016-08-09, 2016-09-13, 2016-08-30, 2016-09-20	Postflower_during_stress	0.707228
S03_10260038	2.45466	1.02659	3	6	1.30744	CPG3.11	10260038	B65	KARE	2016-08-18, 2016-08-11	Preflower_during_recovery	1.54023
S03_48751557	3.46111	1.07131	3	7	1.59415	CPG3.15	48751557	Bwet, B65, H	WREC	2016-08-09, 2016-08-23, 2016-08-30, 2016-09-13, 2016-09-20	Postflower_during_stress	1.95803
S03_48834852	4.45703	1.22937	3	8	1.68965	CPG3.15	48834852	Bwet, B65, H	WREC	2016-09-13, 2016-08-09, 2016-09-20, 2016-08-23, 2016-08-02, 2016-08-30	Postflower_during_stress	1.63637
S03_48915230	4.41033	1.46883	3	8	2.08231	CPG3.15	48915230	Bwet, B65, H	WREC	2016-09-13, 2016-08-09, 2016-09-20, 2016-08-23, 2016-08-02, 2016-08-30	Postflower_during_stress	1.34446
S03_48915653	1.01118	1.01118	3	1	1.01118	CPG3.15	48915653	H	WREC	2016-09-20	Postflower_during_stress	1.32391
S03_50265574	3.59412	1.04111	3	5	1.28115	CPG3.16	50265574	B65, H	WREC	2016-08-09, 2016-09-20, 2016-08-02, 2016-09-13	Postflower_during_stress	2.2434
S03_50291330	2.69338	1.09683	3	3	1.25809	CPG3.16	50291330	H	WREC	2016-08-09, 2016-09-20, 2016-08-02	Postflower_during_stress	2.48861
S03_50302188	1.03609	1.03609	3	1	1.03609	CPG3.16	50302188	H	WREC	2016-08-09	Postflower_during_stress	2.74372
S03_50303353	1.28521	1.28521	3	1	1.28521	CPG3.16	50303353	H	WREC	2016-08-09	Postflower_during_stress	4.03672
S03_50303407	1.30087	1.07613	3	2	1.1885	CPG3.16	50303407	B65, H	WREC	2016-08-09, 2016-08-23	Postflower_during_stress	3.3385
S03_50314604	1.66176	1.66176	3	1	1.66176	CPG3.16	50314604	H	WREC	2016-09-20	Preflower_during_recovery	24.5309
S03_50314611	1.66176	1.66176	3	1	1.66176	CPG3.16	50314611	H	WREC	2016-09-20	Preflower_during_recovery	24.5309
S03_50314613	1.66176	1.66176	3	1	1.66176	CPG3.16	50314613	H	WREC	2016-09-20	Preflower_during_recovery	24.5309
S03_50374201	3.61699	1.23126	3	7	1.55499	CPG3.16	50374201	Bwet, B65, H	WREC	2016-09-13, 2016-08-09, 2016-09-20, 2016-08-23, 2016-08-02, 2016-08-30	Postflower_during_stress	2.16447
S03_50380464	3.71429	1.11733	3	6	1.5848	CPG3.16	50380464	Bwet, B65, H	WREC	2016-08-02, 2016-08-09, 2016-09-13, 2016-08-30, 2016-09-20	Postflower_during_stress	1.74109
S03_51270607	2.81448	1.07636	3	5	1.50115	CPG3.17	51270607	Bwet, B65, H	WREC	2016-08-09, 2016-09-20, 2016-08-02, 2016-08-30, 2016-08-23	Postflower_during_stress	3.6346
S03_51817762	1.18174	1.18174	3	1	1.18174	CPG3.18	51817762	H	WREC	2016-08-09	Postflower_during_stress	0.0974008
S03_55345547	2.42802	1.04111	3	7	1.86811	CPG3.20	55345547	Bwet, LAI, B65, H	WREC	2016-08-09, 2016-08-02, 2016-08-30, 2016-08-23	Postflower_during_stress	11.7057
S03_57700469	1.06233	1.06233	3	1	1.06233	CPG3.21	57700469	H	WREC	2016-08-09	Postflower_during_stress	6.16271
S03_57702326	2.93994	1.04111	3	12	1.61333	CPG3.21	57702326	Bwet, LAI, B65, H	WREC	2016-09-13, 2016-08-09, 2016-09-20, 2016-08-23, 2016-08-02, 2016-08-30	Postflower_during_stress	5.86418
S03_58137570	1.94884	1.10375	3	9	1.24116	CPG3.22	58137570	Bwet, H	KARE	2016-08-11	Preflower_during_recovery	1.54427
S03_61047061	1.36515	1.36515	3	1	1.36515	CPG3.23	61047061	H	WREC	2016-08-09	Postflower_during_stress	11.3826
S03_61052943	1.48004	1.32148	3	2	1.40076	CPG3.23	61052943	H	WREC	2016-08-09	Postflower_during_stress	5.66346
S03_61065312	1.39675	1.10325	3	4	1.21354	CPG3.23	61065312	Bwet, LAI, H	WREC	2016-08-09, 2016-09-20, 2016-08-30	Postflower_during_stress	12.0529
S03_61949611	1.14504	1.14504	3	1	1.14504	CPG3.24	61949611	Bwet	WREC	2016-08-30	Postflower_during_stress	6.90527
S03_69685156	1.39923	1.39923	3	1	1.39923	CPG3.27	69685156	H	WREC	2016-08-09	Postflower_during_stress	7.63808
S03_69688891	1.43994	1.43994	3	1	1.43994	CPG3.27	69688891	H	WREC	2016-09-20	Postflower_during_stress	8.55223
S03_69688911	1.46853	1.46853	3	1	1.46853	CPG3.27	69688911	H	WREC	2016-09-20	Postflower_during_stress	8.65764
S03_69688942	1.46853	1.46853	3	1	1.46853	CPG3.27	69688942	H	WREC	2016-09-20	Postflower_during_stress	8.65764
S03_69689028	1.69641	1.04006	3	4	1.50534	CPG3.27	69689028	B65, H	WREC	2016-08-09, 2016-09-20, 2016-09-13	Postflower_during_stress	3.07035
S03_69689038	1.69641	1.04006	3	4	1.50534	CPG3.27	69689038	B65, H	WREC	2016-08-09, 2016-09-20, 2016-09-13	Postflower_during_stress	3.07035
S03_70542001	1.22182	1.22182	3	1	1.22182	CPG3.28	70542001	H	WREC	2016-08-09	Postflower_during_stress	0.157828
S03_70557929	1.11243	1.11243	3	1	1.11243	CPG3.28	70557929	H	WREC	2016-08-09	Postflower_during_stress	0.0235578
S03_70581005	1.98657	1.15415	3	2	1.57036	CPG3.28	70581005	H	WREC	2016-08-09, 2016-09-20	Postflower_during_stress	0.159066
S03_70626972	1.4016	1.14504	3	3	1.25519	CPG3.28	70626972	Bwet, LAI, H	WREC	2016-09-20, 2016-08-30	Postflower_during_stress	6.98339
S03_70626980	1.4016	1.14504	3	3	1.25519	CPG3.28	70626980	Bwet, LAI, H	WREC	2016-09-20, 2016-08-30	Postflower_during_stress	6.98339
S03_70715648	1.79254	1.00065	3	5	1.54378	CPG3.28	70715648	Bwet, B65, H	WREC	2016-08-02, 2016-08-30, 2016-09-13	Postflower_during_stress	1.42772
S03_70725401	1.98029	1.98029	3	1	1.98029	CPG3.28	70725401	H	WREC	2016-08-09	Postflower_during_stress	9.60183
S03_70765378	2.45466	1.03611	3	11	1.68243	CPG3.28	70765378	Bwet, B65, H	KARE, WREC	2016-08-09, 2016-08-11, 2016-09-13, 2016-09-20	Postflower_during_stress, Preflower_during_recovery	0.128543
S03_70812982	2.93994	1.01054	3	11	1.16847	CPG3.28	70812982	Bwet, B65, H	KARE, WREC	2016-08-11, 2016-09-13, 2016-08-09, 2016-09-20, 2016-09-06, 2016-08-02, 2016-08-30	Postflower_during_stress, Preflower_during_recovery	5.16055
S03_70941307	1.20888	1.20888	3	1	1.20888	CPG3.28	70941307	H	WREC	2016-09-20	Postflower_during_stress	5.95591
S03_70943897	1.07636	1.00311	3	2	1.03973	CPG3.28	70943897	H	WREC	2016-08-09, 2016-09-20	Postflower_during_stress	5.74089
S03_70964821	1.26531	1.06233	3	2	1.16382	CPG3.28	70964821	H	WREC	2016-08-09, 2016-09-20	Postflower_during_stress	8.08115
S03_70964830	3.81382	1.01458	3	14	2.10746	CPG3.28	70964830	Bwet, LAI, B65, H	WREC	2016-09-13, 2016-08-09, 2016-09-20, 2016-09-06, 2016-08-23, 2016-08-02, 2016-08-30	Postflower_during_stress	9.09394
S04_991922	2.59522	1.04431	4	22	1.44245	CPG4.1	991922	B65, H	KARE	2016-07-22	Preflower_during_recovery	9.37619
S04_1109869	1.14945	1.04486	4	4	1.13297	CPG4.2	1109869	Bwet, B65	KARE	2016-09-15	Preflower_during_recovery	7.09181
S04_3463167	1.24534	1.24534	4	1	1.24534	CPG4.3	3463167	H	WREC	2016-09-20	Postflower_during_stress	3.62756
S04_3485878	1.87087	1.22013	4	3	1.3166	CPG4.3	3485878	H	WREC	2016-08-09, 2016-09-20, 2016-09-13	Postflower_during_stress	2.23125
S04_3486314	1.1523	1.1523	4	1	1.1523	CPG4.3	3486314	H	WREC	2016-09-20	Postflower_during_stress	2.93502
S04_3486317	2.85638	1.55499	4	5	1.98657	CPG4.3	3486317	B65, H	WREC	2016-08-09, 2016-09-20, 2016-09-13	Postflower_during_stress	2.73356
S04_5016184	2.08706	1.00223	4	14	1.35026	CPG4.4	5016184	B65	KARE	2016-07-22	Preflower_during_recovery	6.2591
S04_5218789	1.0117	1.0117	4	1	1.0117	CPG4.5	5218789	H	WREC	2016-08-23	Postflower_during_stress	11.5978
S04_49825987	2.23673	1.03034	4	20	1.3842	CPG4.8	49825987	H	WREC	2016-07-22, 2016-07-26	Preflower_during_stress	7.77416
S04_52949569	1.11046	1.11046	4	1	1.11046	CPG4.11	52949569	B65	WREC	2016-08-23	Postflower_during_stress	3.35175
S04_62379609	1.03248	1.03248	4	1	1.03248	CPG4.18	62379609	H	WREC	2016-08-09	Postflower_during_stress	0.000168246
S04_62447573	5.98926	1.05731	4	14	1.73436	CPG4.18	62447573	Bwet, B65	WREC	2016-08-30, 2016-08-23	Postflower_during_stress	8.85975
S04_64075149	1.70406	1.0472	4	4	1.37435	CPG4.21	64075149	B65, H	KARE	2016-09-15, 2016-08-18, 2016-09-08, 2016-09-01	Postflower_during_stress	4.40983
S04_64091296	1.25918	1.25918	4	1	1.25918	CPG4.21	64091296	LAI	KARE	2016-09-01	Postflower_during_stress	5.64593
S04_64095270	1.00181	1.00181	4	1	1.00181	CPG4.21	64095270	B65	WREC	2016-08-23	Preflower_during_recovery	11.0718
S04_66456179	1.02064	1.02064	4	1	1.02064	CPG4.23	66456179	H	KARE	2016-08-11	Preflower_during_recovery	1.64727
S04_66480301	1.45819	1.00853	4	2	1.23336	CPG4.23	66480301	H	WREC	2016-08-09, 2016-09-20	Postflower_during_stress	2.62237
S04_66493293	1.69069	1.06233	4	4	1.16877	CPG4.23	66493293	Bwet, LAI, H	WREC	2016-08-09, 2016-09-06, 2016-08-30, 2016-09-20	Postflower_during_stress	0.71762
S04_66973818	2.95071	1.17203	4	5	1.66408	CPG4.24	66973818	B65, H	WREC	2016-09-20	Postflower_during_stress	2.4654
S04_67179070	1.00408	1.00408	4	1	1.00408	CPG4.25	67179070	B65	KARE	2016-07-28	Preflower_during_recovery	7.83133
S04_67340822	2.85638	1.11416	4	2	1.98527	CPG4.25	67340822	B65, H	WREC	2016-09-20, 2016-09-13	Postflower_during_stress	1.74096
S04_67359293	1.51511	1.49561	4	2	1.50536	CPG4.25	67359293	H	KARE	2016-07-07	Postflower_no_stress	4.88483
S04_67524398	2.65506	1.086	4	6	1.31713	CPG4.26	67524398	Bwet, B65, H	WREC	2016-08-09, 2016-09-20, 2016-09-13	Postflower_during_stress	3.68991
S04_67557066	1.3653	1.3653	4	1	1.3653	CPG4.26	67557066	H	WREC	2016-09-13	Postflower_during_stress	14.7371
S05_1184294	2.2	1.24	5	3	1.73	CPG5.1	1184294	B65, H	WREC	2016-09-20, 2016-09-13	Postflower_during_stress	0.61385
S05_1184332	1.12	1.12	5	1	1.12	CPG5.1	1184332	B65	WREC	2016-08-23	Postflower_during_stress	0.00272958
S05_1184380	1.3	1.3	5	1	1.3	CPG5.1	1184380	H	WREC	2016-09-13	Postflower_during_stress	1.69827
S05_1248182	1.91	1.15	5	3	1.19	CPG5.1	1248182	Bwet, B65, H	WREC	2016-08-16, 2016-09-20	Preflower_during_recovery	27.2245
S05_1249583	1.06	1.06	5	1	1.06	CPG5.1	1249583	H	WREC	2016-09-20	Preflower_during_recovery	24.5471
S05_1326781	1.61	1.15	5	4	1.27	CPG5.2	1326781	Bwet, B65, H	WREC	2016-08-09, 2016-08-30, 2016-09-13	Postflower_during_stress	1.40014
S05_1375872	1.59	1.28	5	2	1.43	CPG5.2	1375872	H	WREC	2016-08-09, 2016-09-20	Postflower_during_stress	5.29736
S05_3884921	2.22	1.04	5	4	1.3	CPG5.5	3884921	Bwet, LAI, B65	KARE	2016-09-15, 2016-09-01	Postflower_during_stress, Preflower_during_recovery	0.34969
S05_4355571	1.44	1.02	5	5	1.09	CPG5.7	4355571	B65, H	KARE	2016-08-18, 2016-08-11	Preflower_during_recovery	2.47289
S05_4372240	1.1	1.1	5	1	1.1	CPG5.7	4372240	Bwet	WREC	2016-08-30	Postflower_during_stress	2.08535
S05_4375833	1.35	1.35	5	1	1.35	CPG5.7	4375833	B65	WREC	2016-08-23	Postflower_during_stress	9.30386
S05_4375836	1.35	1.35	5	1	1.35	CPG5.7	4375836	B65	WREC	2016-08-23	Postflower_during_stress	9.30386
S05_4835480	2.76	1.02	5	13	1.22	CPG5.8	4835480	Bwet, B65	KARE	2016-09-08	Preflower_during_recovery	1.28214	T
S05_4936533	1.58	1.58	5	1	1.58	CPG5.8	4936533	H	WREC	2016-09-13	Postflower_during_stress	2.73789	T
S05_4997879	1.13	1.13	5	1	1.13	CPG5.8	4997879	H	WREC	2016-09-20	Postflower_during_stress	2.99027	T
S05_6991040	1.04	1.04	5	1	1.04	CPG5.10	6991040	H	WREC	2016-08-09	Postflower_during_stress	0.00447961	T
S05_6991350	1.6	1.11	5	4	1.26	CPG5.10	6991350	Bwet, B65	WREC	2016-08-30, 2016-08-23	Postflower_during_stress	4.49265	T
S05_8383103	2.3	1.19	5	3	1.39	CPG5.12	8383103	H	WREC	2016-08-09, 2016-08-02, 2016-09-13	Postflower_during_stress	2.72609
S05_8437849	2.79	1.69	5	3	1.76	CPG5.12	8437849	H	WREC	2016-08-09, 2016-09-20, 2016-09-13	Postflower_during_stress	1.49919
S05_8591649	1.02	1.02	5	1	1.02	CPG5.12	8591649	H	WREC	2016-09-13	Postflower_during_stress	2.65819
S05_9983366	1.15	1.15	5	1	1.15	CPG5.13	9983366	H	WREC	2016-08-23	Postflower_during_stress	15.2187
S05_9987619	1.34	1.34	5	1	1.34	CPG5.13	9987619	H	WREC	2016-08-23	Postflower_during_stress	14.9068
S05_10112851	2.04	1.01	5	2	1.52	CPG5.13	10112851	H	KARE	2016-08-11	Preflower_during_recovery	0.735698
S05_10160821	12.68	1.07	5	68	1.91	CPG5.13	10160821	Bwet, B65, H	KARE	2016-08-18, 2016-08-11	Preflower_during_recovery	1.79362
S05_10414511	1.1	1.1	5	1	1.1	CPG5.13	10414511	H	WREC	2016-08-23	Postflower_during_stress	17.7225
S05_11930891	1.03	1.03	5	1	1.03	CPG5.14	11930891	Bwet	WREC	2016-08-23	Postflower_during_stress	12.2113
S05_12029141	1.95	1	5	5	1.59	CPG5.14	12029141	Bwet, B65, H	WREC	2016-08-09, 2016-09-20, 2016-08-30, 2016-09-13	Postflower_during_stress	5.38719
S05_12029153	1.95	1	5	5	1.59	CPG5.14	12029153	Bwet, B65, H	WREC	2016-08-09, 2016-09-20, 2016-08-30, 2016-09-13	Postflower_during_stress	5.38719
S05_12029294	1.51	1.51	5	1	1.51	CPG5.14	12029294	H	WREC	2016-09-13	Postflower_during_stress	0.203795
S05_56107568	2.45	1.04	5	7	1.65	CPG5.17	56107568	Bwet, LAI, B65, H	WREC	2016-08-09, 2016-08-30, 2016-08-23	Postflower_during_stress	10.1698
S05_58301147	1.04	1.04	5	1	1.04	CPG5.20	58301147	B65	WREC	2016-09-13	Postflower_during_stress	2.08842
S05_58301152	1.55	1.11	5	4	1.17	CPG5.20	58301152	Bwet, B65	WREC	2016-09-20, 2016-08-30, 2016-09-13	Postflower_during_stress, Preflower_during_recovery	5.06581
S05_65957425	1.16	1.16	5	1	1.16	CPG5.24	65957425	LAI	WREC	2016-08-02	Postflower_during_stress	2.69629
S05_65957428	1.16	1.16	5	1	1.16	CPG5.24	65957428	LAI	WREC	2016-08-02	Postflower_during_stress	2.69629
S05_69228755	1.17	1.01	5	4	1.1	CPG5.26	69228755	Bwet, H	WREC	2016-09-20, 2016-08-30, 2016-08-23	Postflower_during_stress	4.23835
S05_69712468	1.6	1.05	5	3	1.51	CPG5.27	69712468	Bwet, LAI, B65	KARE	2016-09-15, 2016-09-01	Postflower_during_stress	0.51033
S05_69981082	1.86	1.28	5	2	1.57	CPG5.27	69981082	B65, H	WREC	2016-08-02, 2016-09-13	Postflower_during_stress	2.67212
S05_69985867	2.7	1.07	5	11	1.34	CPG5.27	69985867	Bwet, B65, H	WREC	2016-08-09, 2016-09-20, 2016-08-02, 2016-09-13	Postflower_during_stress	1.90111
S05_69996995	1.26	1.19	5	2	1.22	CPG5.27	69996995	Bwet, B65	KARE	2016-09-01	Preflower_during_recovery	1.32804
S06_15382483	1.36432	1.00342	6	4	1.15024	CPG6.2	15382483	B65	WREC	2016-08-23	Postflower_during_stress	12.7228
S06_33736954	1.11495	1.11495	6	1	1.11495	CPG6.3	33736954	H	WREC	2016-08-02	Preflower_during_recovery	8.55556
S06_33736977	1.11495	1.11495	6	1	1.11495	CPG6.3	33736977	H	WREC	2016-08-02	Preflower_during_recovery	8.68468
S06_33745226	1.11495	1.11495	6	1	1.11495	CPG6.3	33745226	H	WREC	2016-08-02	Preflower_during_recovery	8.65942
S06_33749264	1.12222	1.12222	6	1	1.12222	CPG6.3	33749264	H	WREC	2016-08-02	Preflower_during_recovery	10.8748
S06_33749279	1.12222	1.12222	6	1	1.12222	CPG6.3	33749279	H	WREC	2016-08-02	Preflower_during_recovery	10.8748
S06_33752366	2.58163	1.11495	6	5	1.90793	CPG6.3	33752366	H	WREC	2016-08-02	Preflower_during_recovery	8.20205
S06_37905125	1.40716	1.00576	6	3	1.33538	CPG6.4	37905125	B65	WREC	2016-08-23	Preflower_during_recovery	10.177
S06_37905262	1.873	1.00669	6	12	1.19617	CPG6.4	37905262	B65	WREC	2016-08-23	Postflower_during_stress	13.7505
S06_37906660	1.45469	1.07971	6	3	1.13699	CPG6.4	37906660	Bwet	KARE	2016-07-28	Preflower_during_recovery	9.90787
S06_39648963	1.18356	1.00576	6	3	1.13652	CPG6.7	39648963	B65	WREC	2016-08-23	Preflower_during_recovery	4.65994
S06_39649231	1.61704	1.01904	6	7	1.22796	CPG6.7	39649231	H	KARE	2016-09-15, 2016-08-18	Preflower_during_recovery	4.53305
S06_39651296	1.00576	1.00576	6	1	1.00576	CPG6.7	39651296	B65	WREC	2016-08-23	Preflower_during_recovery	6.397
S06_39672528	2.02368	1.02777	6	10	1.25884	CPG6.7	39672528	Bwet, B65	KARE	2016-09-15, 2016-09-21	Postflower_during_stress	6.16403
S06_39672553	2.02368	1.02777	6	10	1.25884	CPG6.7	39672553	Bwet, B65	KARE	2016-09-15, 2016-09-21	Postflower_during_stress	6.16403
S06_39672656	1.53557	1.03732	6	9	1.14339	CPG6.7	39672656	B65, H	KARE	2016-09-15, 2016-08-18, 2016-09-08, 2016-08-25, 2016-07-22	Postflower_during_stress, Preflower_during_recovery	7.36581
S06_39745437	3.45712	1.00807	6	25	1.67341	CPG6.8	39745437	Bwet, B65, H	KARE	2016-09-01, 2016-09-15, 2016-08-25, 2016-09-21, 2016-08-18, 2016-09-08	Postflower_during_stress, Preflower_during_recovery	5.61128
S06_39745467	6.18934	1.0038	6	38	1.76876	CPG6.8	39745467	Bwet, LAI, B65, H	KARE	2016-09-01, 2016-08-11, 2016-09-15, 2016-08-25, 2016-09-21, 2016-08-18, 2016-09-08	Postflower_during_stress, Preflower_during_recovery	6.39369
S06_39745468	2.86747	1.00573	6	28	1.56517	CPG6.8	39745468	Bwet, B65, H	KARE	2016-09-01, 2016-09-15, 2016-08-25, 2016-09-21, 2016-08-18, 2016-09-08, 2016-07-22	Postflower_during_stress, Preflower_during_recovery	5.18375
S06_42023423	3.07603	1.03508	6	9	1.55101	CPG6.10	42023423	Bwet	KARE	2016-07-28	Preflower_during_recovery	14.0183
S06_43602953	1.4274	1.00661	6	2	1.217	CPG6.10	43602953	B65, H	WREC	2016-08-23	Postflower_during_stress	5.0436
S06_44886316	2.05202	1.06812	6	2	1.56007	CPG6.11	44886316	Bwet, B65	WREC	2016-08-23	Postflower_during_stress	8.83656
S06_44887836	2.02942	1.71716	6	3	2.01712	CPG6.11	44887836	Bwet, B65, H	WREC	2016-08-09, 2016-08-30, 2016-08-23	Postflower_during_stress	7.67598
S06_44887864	2.02942	1.71716	6	3	2.01712	CPG6.11	44887864	Bwet, B65, H	WREC	2016-08-09, 2016-08-30, 2016-08-23	Postflower_during_stress	7.67598
S06_44887918	1.35854	1.35854	6	1	1.35854	CPG6.11	44887918	B65	WREC	2016-08-23	Postflower_during_stress	8.12939
S06_44903633	1.64472	1.54108	6	2	1.5929	CPG6.11	44903633	B65, H	WREC	2016-08-09, 2016-08-23	Postflower_during_stress	5.63354
S06_44903645	1.64472	1.54108	6	2	1.5929	CPG6.11	44903645	B65, H	WREC	2016-08-09, 2016-08-23	Postflower_during_stress	5.63354
S06_44903749	1.37049	1.37049	6	1	1.37049	CPG6.11	44903749	B65	WREC	2016-08-23	Postflower_during_stress	6.32133
S06_44903750	1.37049	1.37049	6	1	1.37049	CPG6.11	44903750	B65	WREC	2016-08-23	Postflower_during_stress	6.32133
S06_44906016	1.54108	1.54108	6	1	1.54108	CPG6.11	44906016	B65	WREC	2016-08-23	Postflower_during_stress	5.94597
S06_44908260	2.63134	1.44026	6	3	1.56601	CPG6.11	44908260	Bwet, B65	WREC	2016-08-30, 2016-08-23	Postflower_during_stress	9.64761
S06_44908276	2.63134	1.44026	6	3	1.56601	CPG6.11	44908276	Bwet, B65	WREC	2016-08-30, 2016-08-23	Postflower_during_stress	9.64761
S06_44909642	2.64498	1.25005	6	2	1.94751	CPG6.11	44909642	Bwet, B65	WREC	2016-08-23	Postflower_during_stress	9.03012
S06_44909665	2.64498	1.27642	6	2	1.9607	CPG6.11	44909665	Bwet, B65	WREC	2016-08-23	Postflower_during_stress	9.05602
S06_44912467	2.25253	1.01021	6	3	1.11504	CPG6.11	44912467	Bwet, B65, H	WREC	2016-08-09, 2016-08-23	Postflower_during_stress	8.55608
S06_44912482	2.25253	1.01021	6	3	1.11504	CPG6.11	44912482	Bwet, B65, H	WREC	2016-08-09, 2016-08-23	Postflower_during_stress	8.55608
S06_44917323	1.38245	1.28993	6	2	1.33619	CPG6.11	44917323	B65, H	WREC	2016-08-09, 2016-08-23	Postflower_during_stress	6.44793
S06_44917347	1.38245	1.28993	6	2	1.33619	CPG6.11	44917347	B65, H	WREC	2016-08-09, 2016-08-23	Postflower_during_stress	6.44793
S06_46122483	1.42424	1.24061	6	2	1.33242	CPG6.12	46122483	B65, H	WREC	2016-09-20, 2016-08-23	Postflower_during_stress	3.34244	T
S06_46123203	4.14231	1.0206	6	9	1.22356	CPG6.12	46123203	Bwet, LAI, B65, H	WREC	2016-08-09, 2016-09-20, 2016-08-02, 2016-08-30, 2016-08-23	Postflower_during_stress	5.85426	T
S06_46123209	4.14231	1.0206	6	9	1.22356	CPG6.12	46123209	Bwet, LAI, B65, H	WREC	2016-08-09, 2016-09-20, 2016-08-02, 2016-08-30, 2016-08-23	Postflower_during_stress	5.85426	T
S06_46735921	1.4833	1.4833	6	1	1.4833	CPG6.13	46735921	B65	WREC	2016-08-23	Postflower_during_stress	8.14922
S06_46749405	2.16073	1.02442	6	5	1.2167	CPG6.13	46749405	Bwet, B65, H	WREC	2016-08-09, 2016-08-30, 2016-08-23	Postflower_during_stress	3.76229
S06_46749436	1.93477	1.07689	6	3	1.55828	CPG6.13	46749436	B65, H	WREC	2016-08-09, 2016-08-23	Postflower_during_stress	4.85024
S06_46764871	1.93477	1.93477	6	1	1.93477	CPG6.13	46764871	B65	WREC	2016-08-23	Postflower_during_stress	2.22099
S06_46767707	1.34014	1.34014	6	1	1.34014	CPG6.13	46767707	B65	WREC	2016-08-23	Postflower_during_stress	1.3509
S06_46767925	3.30979	1.0163	6	7	1.69636	CPG6.13	46767925	Bwet, LAI, B65, H	WREC	2016-08-09, 2016-09-20, 2016-08-30, 2016-08-23	Postflower_during_stress	7.58877
S06_47327715	1.77913	1.30587	6	2	1.5425	CPG6.14	47327715	H	WREC	2016-08-09, 2016-08-02	Postflower_during_stress	3.74748
S06_47327788	1.0867	1.0867	6	1	1.0867	CPG6.14	47327788	H	WREC	2016-08-02	Postflower_during_stress	4.3615
S06_47329871	2.44769	1.12773	6	11	1.55785	CPG6.14	47329871	Bwet, B65, H	WREC	2016-09-13, 2016-08-09, 2016-09-06, 2016-08-23, 2016-08-02, 2016-08-30	Postflower_during_stress	7.31654
S06_47329891	2.44769	1.12773	6	11	1.55785	CPG6.14	47329891	Bwet, B65, H	WREC	2016-09-13, 2016-08-09, 2016-09-06, 2016-08-23, 2016-08-02, 2016-08-30	Postflower_during_stress	7.31654
S06_51108384	2.52701	1.03336	6	16	1.39148	CPG6.15	51108384	B65	KARE	2016-07-22	Preflower_during_recovery	8.61714
S06_51109099	6.75517	1.00633	6	17	1.61304	CPG6.15	51109099	B65, H	KARE	2016-07-22	Preflower_during_recovery	9.6317
S06_52044184	1.08432	1.0472	6	2	1.06576	CPG6.16	52044184	B65, H	KARE	2016-09-15, 2016-08-18	Postflower_during_stress, Preflower_during_recovery	1.413
S06_52051078	2.18611	1.01406	6	20	1.39968	CPG6.16	52051078	B65, H	KARE	2016-07-22	Preflower_during_recovery	7.7802
S06_52885142	2.45569	1.34855	6	8	2.16073	CPG6.17	52885142	Bwet, B65, H	WREC	2016-08-09, 2016-09-20, 2016-08-23, 2016-08-30, 2016-09-13	Postflower_during_stress	6.62096
S06_52885185	1.03005	1.03005	6	1	1.03005	CPG6.17	52885185	H	WREC	2016-08-09	Postflower_during_stress	3.1787
S06_52885544	1.48565	1.0305	6	7	1.38245	CPG6.17	52885544	Bwet, B65, H	WREC	2016-08-09, 2016-09-20, 2016-09-13, 2016-08-30, 2016-08-23	Postflower_during_stress	7.46883
S06_59108990	5.10423	1.027	6	16	2.14425	CPG6.18	59108990	Bwet, LAI, B65, H	WREC	2016-09-13, 2016-09-20, 2016-08-09, 2016-09-06, 2016-08-23, 2016-08-02, 2016-08-30	Postflower_during_stress	7.29502
S06_59149094	3.99632	1.04111	6	12	1.78224	CPG6.18	59149094	Bwet, B65, H	WREC	2016-09-13, 2016-09-20, 2016-08-09, 2016-09-06, 2016-08-23, 2016-08-02, 2016-08-30	Postflower_during_stress	6.85876
S06_59655756	4.34718	1.0317	6	21	1.76047	CPG6.18	59655756	B65, H	KARE	2016-07-22	Preflower_during_recovery	8.30816
S06_59662183	5.40434	1.01336	6	46	1.58312	CPG6.18	59662183	B65, H	KARE	2016-07-22	Preflower_during_recovery	7.52701
S06_59667116	2.38493	1.17666	6	6	1.3704	CPG6.18	59667116	H	KARE	2016-07-22	Preflower_during_recovery	7.58025
S07_889802	1.28142	1.01664	7	7	1.07469	CPG7.1	889802	B65	KARE	2016-07-07	Preflower_during_stress	5.17611
S07_962972	1.03802	1.03802	7	1	1.03802	CPG7.2	962972	H	WREC	2016-08-09	Postflower_during_stress	0.581392
S07_2053012	1.46068	1.03785	7	4	1.28383	CPG7.3	2053012	Bwet, H	KARE	2016-07-22, 2016-08-11	Preflower_during_recovery	3.19557
S07_2098654	1.39248	1.11416	7	2	1.25332	CPG7.3	2098654	B65, H	WREC	2016-09-20, 2016-09-13	Postflower_during_stress	1.80817
S07_2100161	1.20903	1.20903	7	1	1.20903	CPG7.3	2100161	H	WREC	2016-09-20	Postflower_during_stress	1.43864
S07_2100187	1.20903	1.20903	7	1	1.20903	CPG7.3	2100187	H	WREC	2016-09-20	Postflower_during_stress	1.43864
S07_2100766	2.10782	1.1722	7	3	1.90542	CPG7.3	2100766	B65, H	WREC	2016-09-20, 2016-09-13	Postflower_during_stress	1.39957
S07_2100784	2.34542	1.19762	7	6	1.46016	CPG7.3	2100784	Bwet, B65, H	WREC	2016-09-20, 2016-09-13, 2016-08-30, 2016-08-23	Postflower_during_stress	1.25901
S07_2100997	1.99544	1.00551	7	3	1.20589	CPG7.3	2100997	Bwet, B65, H	WREC	2016-09-20, 2016-08-23	Postflower_during_stress	1.7499
S07_2102523	3.14818	1.54248	7	9	2.07005	CPG7.3	2102523	Bwet, B65, H	WREC	2016-09-13, 2016-08-09, 2016-09-20, 2016-08-23, 2016-08-02, 2016-08-30	Postflower_during_stress	5.45582
S07_2102535	3.14818	1.54248	7	9	2.07005	CPG7.3	2102535	Bwet, B65, H	WREC	2016-09-13, 2016-08-09, 2016-09-20, 2016-08-23, 2016-08-02, 2016-08-30	Postflower_during_stress	5.45582
S07_2102548	3.14818	1.54248	7	9	2.07005	CPG7.3	2102548	Bwet, B65, H	WREC	2016-09-13, 2016-08-09, 2016-09-20, 2016-08-23, 2016-08-02, 2016-08-30	Postflower_during_stress	5.45582
S07_4263868	1.92067	1.79864	7	2	1.85966	CPG7.4	4263868	H	WREC	2016-08-09, 2016-09-20	Postflower_during_stress	3.6046
S07_4263875	1.69641	1.54387	7	2	1.62014	CPG7.4	4263875	H	WREC	2016-08-09, 2016-09-20	Postflower_during_stress	3.15679
S07_4264143	2.85638	1.01974	7	5	1.79677	CPG7.4	4264143	Bwet, H	WREC	2016-08-09, 2016-09-20, 2016-08-30, 2016-08-23	Postflower_during_stress	8.00865
S07_4264449	1.14017	1.14017	7	1	1.14017	CPG7.4	4264449	H	WREC	2016-09-20	Postflower_during_stress	3.7485
S07_5093632	2.02855	1.027	7	6	1.68017	CPG7.5	5093632	Bwet, LAI, B65, H	WREC	2016-08-09, 2016-09-20, 2016-08-30, 2016-09-13	Postflower_during_stress	5.74939
S07_5144772	1.58043	1.00023	7	5	1.14418	CPG7.5	5144772	Bwet, B65, H	WREC	2016-08-09, 2016-09-20, 2016-08-30, 2016-09-13	Postflower_during_stress	5.78851
S07_5149222	1.37948	1.37948	7	1	1.37948	CPG7.5	5149222	H	WREC	2016-08-09	Postflower_during_stress	8.61666
S07_5183979	1.38509	1.38509	7	1	1.38509	CPG7.5	5183979	H	WREC	2016-09-13	Postflower_during_stress	0.084837
S07_5221134	2.11381	1.17005	7	7	1.4274	CPG7.5	5221134	Bwet, B65, H	WREC	2016-08-09, 2016-09-20, 2016-09-13, 2016-08-30, 2016-08-23	Postflower_during_stress	5.62951
S07_5282581	1.90542	1.25445	7	5	1.60057	CPG7.5	5282581	Bwet, B65, H	WREC	2016-08-09, 2016-09-20, 2016-08-30, 2016-09-13	Postflower_during_stress	6.07052
S07_5301838	1.1215	1.1215	7	1	1.1215	CPG7.6	5301838	H	KARE	2016-09-08	Preflower_during_recovery	5.60707
S07_9145243	1.00576	1.00576	7	1	1.00576	CPG7.8	9145243	B65	WREC	2016-08-23	Preflower_during_recovery	0.129491
S07_59074166	1.322	1.322	7	1	1.322	CPG7.12	59074166	H	WREC	2016-08-09	Postflower_during_stress	3.65364
S07_59222664	1.03003	1.03003	7	1	1.03003	CPG7.12	59222664	H	WREC	2016-09-13	Postflower_during_stress	1.16845
S07_59479760	2.38174	1.00084	7	12	1.13678	CPG7.12	59479760	B65, H	KARE	2016-07-22	Preflower_during_recovery	1.32146
S07_59632642	4.77252	1.01278	7	16	2.04596	CPG7.12	59632642	H	WREC	2016-08-02, 2016-07-22	Preflower_during_stress, Preflower_during_recovery	3.26265
S07_59813115	1.25776	1.11019	7	6	1.17117	CPG7.12	59813115	B65	KARE	2016-08-18	Preflower_during_recovery	5.67716
S07_59813120	1.25776	1.11019	7	6	1.17117	CPG7.12	59813120	B65	KARE	2016-08-18	Preflower_during_recovery	5.67716
S07_59813121	1.25776	1.11019	7	6	1.17117	CPG7.12	59813121	B65	KARE	2016-08-18	Preflower_during_recovery	5.67716
S07_59953003	2.52669	1.01278	7	14	1.57487	CPG7.12	59953003	H	WREC	2016-08-02	Preflower_during_recovery	3.84976
S07_60181796	5.56407	1.00643	7	81	1.7126	CPG7.12	60181796	Bwet, B65	KARE	2016-07-22	Preflower_during_recovery	8.0227
S07_60947386	1.09956	1.09956	7	1	1.09956	CPG7.13	60947386	H	WREC	2016-08-09	Postflower_during_stress	2.19435
S07_61009544	4.66669	1.07334	7	10	1.32832	CPG7.13	61009544	Bwet, B65	WREC	2016-08-30, 2016-08-23	Postflower_during_stress	9.25425
S07_62431849	1.51025	1.51025	7	1	1.51025	CPG7.14	62431849	H	WREC	2016-09-20	Postflower_during_stress	5.14081
S07_62494221	2.64252	1.08636	7	4	1.73421	CPG7.14	62494221	Bwet, B65, H	KARE	2016-09-21, 2016-09-08	Preflower_during_recovery	3.76003
S07_62552214	2.51545	1.01786	7	3	1.67519	CPG7.14	62552214	Bwet, B65, H	KARE	2016-09-08	Preflower_during_recovery	7.31323
S07_62609602	1.58859	1.58859	7	1	1.58859	CPG7.14	62609602	H	KARE	2016-09-08	Preflower_during_recovery	3.12116
S07_63076622	3.81382	1.027	7	14	1.77847	CPG7.15	63076622	Bwet, LAI, B65, H	WREC, KARE	2016-09-13, 2016-08-09, 2016-09-20, 2016-09-06, 2016-09-08, 2016-08-30	Postflower_during_stress, Preflower_during_recovery	1.33725
S07_63644616	1.5262	1.027	7	4	1.21309	CPG7.16	63644616	Bwet, LAI, H	WREC	2016-08-09, 2016-09-20, 2016-08-30	Postflower_during_stress	4.67282
S07_63645936	1.12565	1.12565	7	1	1.12565	CPG7.16	63645936	H	KARE	2016-09-08	Postflower_during_stress	1.80441
S07_63926660	1.33594	1.28115	7	2	1.30854	CPG7.16	63926660	B65, H	WREC	2016-09-20, 2016-08-23	Postflower_during_stress	4.41958
S07_63926723	2.28916	1.12345	7	3	1.40395	CPG7.16	63926723	Bwet, B65, H	WREC	2016-08-09, 2016-08-23	Postflower_during_stress	7.78714
S07_63930449	3.30358	1.28114	7	7	2.17161	CPG7.16	63930449	Bwet, B65, H	WREC	2016-08-09, 2016-08-02, 2016-08-23, 2016-08-30, 2016-09-20	Postflower_during_stress	5.12648
S07_64857536	1.38874	1.02064	7	2	1.20469	CPG7.17	64857536	H	KARE	2016-08-11	Preflower_during_recovery	0.904651
S07_64968841	1.12853	1.12853	7	1	1.12853	CPG7.17	64968841	H	WREC	2016-08-09	Postflower_during_stress	3.06811
S07_65094658	1.09295	1.06143	7	2	1.07719	CPG7.17	65094658	B65, H	WREC	2016-09-20, 2016-08-23	Postflower_during_stress	6.83767
S07_65098098	1.00551	1.00551	7	1	1.00551	CPG7.17	65098098	H	WREC	2016-09-20	Postflower_during_stress	5.67552
S07_65172171	2.2252	1.30087	7	4	1.54271	CPG7.17	65172171	H	WREC	2016-08-09, 2016-09-20, 2016-08-02, 2016-09-13	Postflower_during_stress	4.74956
S07_65172172	2.2252	1.30087	7	4	1.54271	CPG7.17	65172172	H	WREC	2016-08-09, 2016-09-20, 2016-08-02, 2016-09-13	Postflower_during_stress	4.74956
S07_65238089	1.15611	1.02209	7	2	1.0891	CPG7.17	65238089	H	WREC	2016-08-09, 2016-09-20	Postflower_during_stress	8.15618
S07_65333525	2.35443	1.20211	7	4	1.94137	CPG7.18	65333525	B65, H	WREC	2016-08-09, 2016-09-20, 2016-09-13	Postflower_during_stress	9.31001
S07_65333920	1.78891	1.22182	7	4	1.44008	CPG7.18	65333920	H	WREC	2016-08-09, 2016-09-20, 2016-08-16, 2016-08-30	Postflower_during_stress	1.04383
S07_65343526	1.17152	1.17152	7	1	1.17152	CPG7.18	65343526	H	WREC	2016-09-20	Postflower_during_stress	5.05588
S07_65371889	1.36301	1.00286	7	2	1.18294	CPG7.18	65371889	H	WREC	2016-09-20, 2016-09-13	Postflower_during_stress	3.30307
S07_65371894	1.36301	1.00286	7	2	1.18294	CPG7.18	65371894	H	WREC	2016-09-20, 2016-09-13	Postflower_during_stress	3.30307
S08_1760902	1.34635	1.34635	8	1	1.34635	CPG8.2	1760902	H	WREC	2016-09-20	Preflower_during_recovery	27.0506
S08_1800821	1.01021	1.01021	8	1	1.01021	CPG8.2	1800821	H	WREC	2016-08-09	Postflower_during_stress	0.108098
S08_6967523	1.33414	1.04077	8	2	1.18746	CPG8.5	6967523	Bwet	WREC	2016-08-30, 2016-08-23	Postflower_during_stress	4.95419
S08_6997127	2.14817	1.02761	8	4	1.56994	CPG8.5	6997127	Bwet, H	WREC	2016-08-09, 2016-08-30, 2016-08-23	Postflower_during_stress	4.5198
S08_46349674	1.05065	1.05065	8	1	1.05065	CPG8.8	46349674	B65	WREC	2016-09-13	Preflower_during_recovery	18.0289
S08_47589278	1.31676	1.31676	8	1	1.31676	CPG8.9	47589278	H	WREC	2016-08-23	Postflower_during_stress	19.8136
S08_47589400	1.53385	1.53385	8	1	1.53385	CPG8.9	47589400	H	WREC	2016-08-09	Postflower_during_stress	8.47416
S08_58147382	2.09857	1.027	8	8	1.5615	CPG8.14	58147382	Bwet, LAI, H	WREC	2016-09-20, 2016-09-06, 2016-08-30, 2016-09-13	Postflower_during_stress	0.91508
S08_58166175	2.30629	1.01073	8	12	1.42525	CPG8.14	58166175	Bwet, LAI, B65, H	WREC	2016-09-13, 2016-08-09, 2016-09-20, 2016-09-06, 2016-08-23, 2016-08-30	Postflower_during_stress	0.834046
S08_58166898	1.31888	1.03184	8	4	1.27924	CPG8.14	58166898	H	WREC	2016-09-20	Postflower_during_stress	2.47901
S08_58166919	1.31888	1.03184	8	4	1.27924	CPG8.14	58166919	H	WREC	2016-09-20	Postflower_during_stress	2.47901
S08_59413925	2.85638	1.20853	8	4	1.85474	CPG8.15	59413925	Bwet, H	WREC	2016-08-09, 2016-09-20, 2016-08-30, 2016-09-13	Postflower_during_stress	1.64603
S08_59413954	2.85638	1.20853	8	4	1.85474	CPG8.15	59413954	Bwet, H	WREC	2016-08-09, 2016-09-20, 2016-08-30, 2016-09-13	Postflower_during_stress	1.64603
S08_61739393	1.57857	1.57857	8	1	1.57857	CPG8.16	61739393	H	WREC	2016-09-13	Postflower_during_stress	1.64608	T
S08_61739523	1.03651	1.03651	8	1	1.03651	CPG8.16	61739523	H	WREC	2016-09-13	Postflower_during_stress	0.0835097	T
S08_61790077	3.29271	1.1106	8	7	1.43911	CPG8.16	61790077	Bwet	KARE	2016-07-22, 2016-07-28	Preflower_during_recovery	12.899	T
S08_61921415	1.41172	1.24899	8	2	1.33036	CPG8.17	61921415	B65	KARE	2016-07-22	Postflower_during_stress	4.7758
S09_990447	4.88007	1.027	9	15	2.40949	CPG9.1	990447	Bwet, LAI, B65, H	WREC	2016-08-09, 2016-09-20, 2016-09-06, 2016-08-30, 2016-09-13	Postflower_during_stress, Preflower_during_recovery	1.06301
S09_1848558	1.51089	1.06669	9	2	1.28879	CPG9.2	1848558	H	WREC	2016-08-09, 2016-09-20	Postflower_during_stress	6.18188	T
S09_1967503	1.18174	1.18174	9	1	1.18174	CPG9.2	1967503	H	WREC	2016-08-09	Postflower_during_stress	11.5555	T
S09_1974235	1.80402	1.38245	9	3	1.50067	CPG9.2	1974235	Bwet, B65, H	WREC	2016-08-23	Postflower_during_stress	8.46476	T
S09_2124682	1.27532	1.27532	9	1	1.27532	CPG9.2	2124682	H	WREC	2016-09-20	Postflower_during_stress	0.352578	T
S09_2301349	2.12554	1.00023	9	6	1.45859	CPG9.2	2301349	Bwet, H	WREC	2016-08-09, 2016-09-20, 2016-08-23, 2016-08-30, 2016-09-13	Postflower_during_stress	6.77847	T
S09_2301381	2.0861	1.04077	9	6	1.48148	CPG9.2	2301381	Bwet, H	WREC	2016-08-09, 2016-09-20, 2016-08-23, 2016-08-30, 2016-09-13	Postflower_during_stress	6.91031	T
S09_2370522	1.02057	1.02057	9	1	1.02057	CPG9.2	2370522	B65	KARE	2016-09-08	Preflower_during_recovery	6.27366	T
S09_2370582	1.01658	1.01658	9	1	1.01658	CPG9.2	2370582	B65	KARE	2016-09-08	Preflower_during_recovery	5.99933	T
S09_2495226	1.26138	1.26138	9	1	1.26138	CPG9.2	2495226	H	WREC	2016-08-09	Postflower_during_stress	9.48371	T
S09_6905790	3.09394	1.04077	9	4	1.15174	CPG9.4	6905790	Bwet, B65, H	WREC	2016-08-09, 2016-09-13, 2016-08-30, 2016-09-20	Postflower_during_stress	7.24523
S09_6912648	1.09457	1.09457	9	1	1.09457	CPG9.4	6912648	H	WREC	2016-09-13	Postflower_during_stress	0.0424105
S09_6960467	1.44276	1.06034	9	4	1.19957	CPG9.4	6960467	Bwet, B65, H	WREC	2016-08-09, 2016-08-30, 2016-09-13	Postflower_during_stress	6.15986
S09_6960482	1.90542	1.027	9	6	1.39957	CPG9.4	6960482	Bwet, LAI, B65, H	WREC	2016-08-09, 2016-09-20, 2016-08-30, 2016-09-13	Postflower_during_stress	7.43509
S09_6960505	1.90542	1.027	9	6	1.39957	CPG9.4	6960505	Bwet, LAI, B65, H	WREC	2016-08-09, 2016-09-20, 2016-08-30, 2016-09-13	Postflower_during_stress	7.43509
S09_7058830	1.58704	1.58704	9	1	1.58704	CPG9.4	7058830	H	WREC	2016-08-09	Postflower_during_stress	9.41537
S09_8122604	1.38245	1.38245	9	1	1.38245	CPG9.5	8122604	B65	WREC	2016-08-23	Postflower_during_stress	1.28165
S09_8122605	2.85638	1.11046	9	8	1.66115	CPG9.5	8122605	Bwet, B65, H	WREC	2016-08-09, 2016-09-20, 2016-08-23, 2016-08-30, 2016-09-13	Postflower_during_stress	5.29596
S09_8122828	3.46111	1.01395	9	7	1.29528	CPG9.5	8122828	Bwet, B65, H	WREC	2016-08-09, 2016-09-20, 2016-08-23, 2016-08-30, 2016-09-13	Postflower_during_stress	5.75089
S09_47009668	1.00431	1.00431	9	1	1.00431	CPG9.9	47009668	B65	KARE	2016-09-01	Preflower_during_recovery	0.490797
S09_47028648	1.2349	1.05704	9	2	1.14597	CPG9.9	47028648	Bwet, B65	KARE	2016-09-01	Preflower_during_recovery	1.59
S09_47028652	1.2349	1.05175	9	2	1.14332	CPG9.9	47028652	Bwet, B65	KARE	2016-09-01	Preflower_during_recovery	1.44058
S09_47611959	1.06233	1.01947	9	2	1.0409	CPG9.10	47611959	H	WREC	2016-08-09, 2016-09-13	Postflower_during_stress	3.17741
S09_47791125	1.23879	1.23879	9	1	1.23879	CPG9.10	47791125	H	WREC	2016-08-09	Postflower_during_stress	7.03735
S09_47792531	1.4952	1.30331	9	2	1.39926	CPG9.10	47792531	H	WREC	2016-08-09, 2016-09-20	Postflower_during_stress	5.67839
S09_50458133	5.01661	1.04993	9	73	1.99006	CPG9.11	50458133	Bwet, B65, H	KARE	2016-07-22, 2016-07-28	Preflower_during_recovery	8.46921
S09_51758061	1.57857	1.01054	9	2	1.29456	CPG9.13	51758061	H	WREC	2016-09-06, 2016-09-13	Postflower_during_stress	3.13661
S09_53334920	1.65328	1.65328	9	1	1.65328	CPG9.14	53334920	H	WREC	2016-09-13	Postflower_during_stress	0.345894
S09_53334927	1.65328	1.65328	9	1	1.65328	CPG9.14	53334927	H	WREC	2016-09-13	Postflower_during_stress	0.345894
S09_55277884	5.99	1.02	9	47	1.64	CPG9.15	55277884	Bwet	KARE	2016-07-22	Preflower_during_recovery	17.9374
S09_55308167	4.35	1	9	21	1.23	CPG9.15	55308167	Bwet, B65	WREC	2016-08-30, 2016-08-23	Postflower_during_stress	8.31189
S09_55308174	4.35	1	9	21	1.23	CPG9.15	55308174	Bwet, B65	WREC	2016-08-30, 2016-08-23	Postflower_during_stress	8.31189
S09_55308216	4.35	1	9	21	1.23	CPG9.15	55308216	Bwet, B65	WREC	2016-08-30, 2016-08-23	Postflower_during_stress	8.31189
S09_55312896	1.89	1.25	9	2	1.57	CPG9.15	55312896	B65, H	WREC	2016-09-13	Postflower_during_stress	2.45406
S09_55383647	1.41	1.41	9	1	1.41	CPG9.15	55383647	H	WREC	2016-09-13	Postflower_during_stress	1.57457
S09_55448869	2.56	1.11	9	3	1.3	CPG9.15	55448869	H	WREC	2016-08-09, 2016-08-02	Postflower_during_stress, Preflower_during_recovery	2.13786
S09_55458891	2.55	1.01	9	8	1.2	CPG9.15	55458891	Bwet, B65	WREC	2016-08-30	Postflower_during_stress	6.73792
S09_55464530	3.34	1.11	9	7	1.31	CPG9.15	55464530	B65, H	WREC	2016-08-09, 2016-08-02, 2016-09-20, 2016-09-13, 2016-08-23	Postflower_during_stress, Preflower_during_recovery	2.2637
S09_55464678	1.12	1.06	9	2	1.09	CPG9.15	55464678	H	WREC	2016-08-09, 2016-08-02	Postflower_during_stress, Preflower_during_recovery	2.17802
S09_56488780	1.63	1.63	9	1	1.63	CPG9.17	56488780	H	KARE	2016-07-07	Postflower_no_stress	2.53643
S09_56594405	1.12	1.12	9	1	1.12	CPG9.17	56594405	B65	WREC	2016-08-23	Postflower_during_stress	4.71076
S09_56657157	8.12	1.02	9	39	1.57	CPG9.17	56657157	Bwet, B65, H	WREC, KARE	2016-09-15, 2016-08-16, 2016-09-21	Postflower_during_stress, Preflower_during_recovery	10.264
S09_56703427	2.79	1	9	6	1.43	CPG9.17	56703427	Bwet	WREC	2016-08-16	Preflower_during_recovery	14.212
S09_56746732	1.43	1.03	9	3	1.2	CPG9.17	56746732	Bwet, B65	WREC	2016-08-30, 2016-08-23	Postflower_during_stress	2.13147
S09_57082863	2.94	1.05	9	35	1.27	CPG9.18	57082863	B65	KARE	2016-08-18	Preflower_during_recovery	4.95861	T
S09_57172609	2.04	1.09	9	8	1.33	CPG9.18	57172609	B65	KARE	2016-09-08	Postflower_during_stress	7.15447	T
S09_57178190	1.08	1.08	9	1	1.08	CPG9.18	57178190	Bwet	WREC	2016-08-16	Postflower_during_stress	2.27548	T
S09_57342516	2.43	1.02	9	9	1.66	CPG9.18	57342516	Bwet, B65, H	WREC	2016-08-30, 2016-08-23	Postflower_during_stress	7.10298	T
S09_57352679	2.63	1.15	9	6	1.29	CPG9.18	57352679	Bwet, B65, H	WREC	2016-08-16, 2016-08-30, 2016-08-23	Postflower_during_stress	2.96299	T
S09_57366153	1.51	1.03	9	11	1.26	CPG9.18	57366153	B65	WREC	2016-08-23	Postflower_during_stress	4.71292	T
S09_57513652	2.35	1.04	9	6	1.26	CPG9.19	57513652	Bwet	KARE	2016-08-18, 2016-08-25	Postflower_during_stress	4.6307	T
S09_57540673	2.46	1.01	9	23	1.38	CPG9.19	57540673	Bwet, B65	KARE	2016-07-22	Preflower_during_recovery	5.72297	T
S09_57540689	2.46	1.01	9	23	1.38	CPG9.19	57540689	Bwet, B65	KARE	2016-07-22	Preflower_during_recovery	5.72297	T
S09_57542596	1.24	1.04	9	2	1.14	CPG9.19	57542596	Bwet	KARE	2016-07-22	Preflower_during_recovery	2.54017	T
S09_57542607	1.24	1.04	9	2	1.14	CPG9.19	57542607	Bwet	KARE	2016-07-22	Preflower_during_recovery	2.54017	T
S09_57544917	4.84	1.02	9	56	1.3	CPG9.19	57544917	Bwet, B65	KARE	2016-07-22	Preflower_during_recovery	6.36574	T
S09_57545053	2.52	1.03	9	17	1.38	CPG9.19	57545053	Bwet	KARE	2016-07-22	Preflower_during_recovery	4.94482	T
S09_57647501	4.88	1.07	9	14	2.06	CPG9.19	57647501	Bwet, B65, H	WREC	2016-09-13, 2016-08-09, 2016-09-20, 2016-09-06, 2016-08-23, 2016-08-30	Postflower_during_stress, Preflower_during_recovery	5.20222	T
S09_57746761	1.17	1.17	9	1	1.17	CPG9.20	57746761	B65	KARE	2016-08-18	Preflower_during_recovery	3.12457	T
S09_57764119	1.46	1.46	9	1	1.46	CPG9.20	57764119	B65	WREC	2016-08-23	Postflower_during_stress	2.03816	T
S09_57783286	1.32	1.05	9	5	1.21	CPG9.20	57783286	Bwet	KARE	2016-07-22	Preflower_during_recovery	4.64797	T
S09_57783331	1.32	1.05	9	5	1.21	CPG9.20	57783331	Bwet	KARE	2016-07-22	Preflower_during_recovery	4.64797	T
S09_57929532	1.42	1.42	9	1	1.42	CPG9.20	57929532	H	WREC	2016-09-13	Preflower_during_recovery	2.40132	T
S09_58070949	1.94	1.09	9	5	1.46	CPG9.20	58070949	B65, H	WREC	2016-08-16	Postflower_during_stress	3.13473	T
S09_58104568	2.85	1.27	9	5	1.56	CPG9.20	58104568	H	WREC	2016-08-16, 2016-09-20	Postflower_during_stress, Preflower_during_recovery	1.96726	T
S09_58116724	1	1	9	1	1	CPG9.20	58116724	H	WREC	2016-09-13	Postflower_during_stress	1.07552	T
S09_58133034	1.11	1.11	9	1	1.11	CPG9.20	58133034	B65	WREC	2016-08-23	Postflower_during_stress	2.62599	T
S09_58283051	3.12	1.08	9	13	1.7	CPG9.20	58283051	Bwet, LAI, B65, H	WREC	2016-09-13, 2016-09-20, 2016-08-09, 2016-09-06, 2016-08-23, 2016-08-02, 2016-08-30	Postflower_during_stress, Preflower_during_recovery	1.01003	T
S09_58634186	2.66	1.04	9	17	1.73	CPG9.20	58634186	Bwet	KARE	2016-07-22	Preflower_during_recovery	8.36896	T
S09_58663164	3.21	1.02	9	14	1.31	CPG9.20	58663164	B65, H	WREC	2016-09-20	Postflower_during_stress, Preflower_during_recovery	6.25527	T
S09_58663178	3.21	1.02	9	14	1.31	CPG9.20	58663178	B65, H	WREC	2016-09-20	Postflower_during_stress, Preflower_during_recovery	6.25527	T
S09_58663187	2.77	1.02	9	14	1.42	CPG9.20	58663187	Bwet, B65, H	WREC	2016-08-09, 2016-09-20, 2016-09-06, 2016-08-30	Postflower_during_stress	4.56005	T
S09_58663199	2.77	1.02	9	14	1.42	CPG9.20	58663199	Bwet, B65, H	WREC	2016-08-09, 2016-09-20, 2016-09-06, 2016-08-30	Postflower_during_stress	4.56005	T
S09_58663246	2.77	1.02	9	14	1.42	CPG9.20	58663246	Bwet, B65, H	WREC	2016-08-09, 2016-09-20, 2016-09-06, 2016-08-30	Postflower_during_stress	4.56005	T
S09_58695567	4.52	1.03	9	16	1.28	CPG9.20	58695567	Bwet	KARE	2016-07-22, 2016-07-28	Preflower_during_recovery	8.82455	T
S09_58731074	1.3	1.3	9	1	1.3	CPG9.20	58731074	B65	KARE	2016-08-25	Preflower_during_recovery	0.450496	T
S09_58738415	1.24	1.24	9	1	1.24	CPG9.20	58738415	LAI	KARE	2016-09-01	Preflower_during_recovery	3.07944	T
S09_58763995	1.06	1.06	9	1	1.06	CPG9.20	58763995	Bwet	KARE	2016-07-28	Preflower_during_recovery	0.17236	T
S09_58789294	1.19	1.19	9	1	1.19	CPG9.20	58789294	B65	KARE	2016-08-25	Preflower_during_recovery	3.51565	T
S09_58935184	1.99	1.12	9	2	1.56	CPG9.20	58935184	Bwet	KARE	2016-07-22	Preflower_during_recovery	7.13242	T
S09_59001659	1.59	1.28	9	3	1.34	CPG9.21	59001659	B65, H	WREC	2016-08-09, 2016-09-20	Postflower_during_stress	3.52776	T
S09_59011472	1.51	1.51	9	1	1.51	CPG9.21	59011472	H	WREC	2016-09-20	Postflower_during_stress	3.63581	T
S09_59160604	1.92	1	9	15	1.43	CPG9.21	59160604	B65	KARE	2016-07-22	Preflower_during_recovery	9.75604	T
S09_59207864	1.61	1.12	9	2	1.37	CPG9.21	59207864	Bwet	KARE	2016-07-22	Preflower_during_recovery	10.1282	T
S09_59219291	3.08	1.13	9	3	1.63	CPG9.21	59219291	Bwet	KARE	2016-07-22	Preflower_during_recovery	7.31283	T
S09_59225616	1.98	1.11	9	4	1.54	CPG9.21	59225616	Bwet	KARE	2016-08-25	Postflower_during_stress	6.45823	T
S09_59293178	2.28	1.06	9	3	1.83	CPG9.21	59293178	B65, H	WREC	2016-08-09, 2016-09-20, 2016-08-23	Postflower_during_stress	5.49734	T
S09_59310522	2.17	1.4	9	3	1.62	CPG9.21	59310522	B65, H	WREC	2016-08-09, 2016-09-20, 2016-08-23	Postflower_during_stress	3.16768	T
S09_59325049	3.53	2.26	9	3	2.86	CPG9.21	59325049	B65, H	WREC	2016-08-09, 2016-09-20, 2016-08-23	Postflower_during_stress	3.68834	T
S09_59326160	2.33	1.32	9	3	1.98	CPG9.21	59326160	B65, H	WREC	2016-08-09, 2016-09-20, 2016-08-23	Postflower_during_stress	4.376	T
S09_59326201	2.33	1.33	9	3	1.95	CPG9.21	59326201	B65, H	WREC	2016-08-09, 2016-09-20, 2016-08-23	Postflower_during_stress	4.45995	T
S09_59329876	2.35	1.33	9	3	1.98	CPG9.21	59329876	B65, H	WREC	2016-08-09, 2016-09-20, 2016-08-23	Postflower_during_stress	4.51694	T
S09_59339768	2.35	1.28	9	3	2.07	CPG9.21	59339768	B65, H	WREC	2016-08-09, 2016-09-20, 2016-08-23	Postflower_during_stress	3.77015	T
S10_764106	2.37277	1.01699	10	7	1.61558	CPG10.2	764106	H	WREC	2016-08-09, 2016-08-23	Postflower_during_stress	4.435	T
S10_845888	1.75772	1.12616	10	5	1.45069	CPG10.2	845888	H	WREC	2016-08-23	Postflower_during_stress	7.2311	T
S10_845908	1.75772	1.12616	10	5	1.45069	CPG10.2	845908	H	WREC	2016-08-23	Postflower_during_stress	7.2311	T
S10_2960143	1.36401	1.03654	10	2	1.20028	CPG10.4	2960143	Bwet, H	WREC	2016-08-09, 2016-08-23	Postflower_during_stress	8.84688
S10_3002568	1.63659	1.08665	10	16	1.20849	CPG10.4	3002568	Bwet, LAI	WREC	2016-08-16, 2016-08-09, 2016-07-26	Preflower_during_stress, Preflower_during_recovery	3.24269
S10_3002584	1.63659	1.08665	10	16	1.20849	CPG10.4	3002584	Bwet, LAI	WREC	2016-08-16, 2016-08-09, 2016-07-26	Preflower_during_stress, Preflower_during_recovery	3.24269
S10_3272136	1.36537	1.36537	10	1	1.36537	CPG10.4	3272136	H	WREC	2016-09-13	Postflower_during_stress	1.169
S10_3300995	3.39266	1.23937	10	7	1.72676	CPG10.4	3300995	Bwet, B65, H	WREC	2016-08-02, 2016-08-09, 2016-09-20, 2016-08-30, 2016-09-13	Postflower_during_stress	0.636093
S10_3320787	3.99632	1.22308	10	6	1.32211	CPG10.4	3320787	Bwet, B65, H	WREC	2016-08-09, 2016-09-20, 2016-08-30, 2016-09-13	Postflower_during_stress	0.703693
S10_3347398	1.57034	1.57034	10	1	1.57034	CPG10.4	3347398	H	WREC	2016-08-09	Postflower_during_stress	4.07512
S10_3442384	1.01395	1.01395	10	1	1.01395	CPG10.4	3442384	H	WREC	2016-09-13	Postflower_during_stress	3.49981
S10_3550358	1.14202	1.14202	10	1	1.14202	CPG10.4	3550358	H	WREC	2016-09-13	Postflower_during_stress	2.3872
S10_3816112	1.85395	1.03541	10	4	1.37637	CPG10.5	3816112	B65, H	WREC	2016-08-09, 2016-09-20, 2016-08-30, 2016-08-23	Postflower_during_stress	1.79028
S10_3818695	1.50186	1.50186	10	1	1.50186	CPG10.5	3818695	H	WREC	2016-09-13	Postflower_during_stress	3.45345
S10_3827298	1.52982	1.52982	10	1	1.52982	CPG10.5	3827298	H	WREC	2016-09-13	Postflower_during_stress	3.01214
S10_4167706	2.34542	1.64818	10	3	2.2686	CPG10.6	4167706	B65, H	WREC	2016-08-09, 2016-09-20	Postflower_during_stress	5.95757
S10_4214568	1.48769	1.04135	10	2	1.26452	CPG10.6	4214568	H	WREC	2016-08-09, 2016-09-20	Postflower_during_stress	4.17904
S10_4232910	1.68439	1.68439	10	1	1.68439	CPG10.6	4232910	H	WREC	2016-09-20	Postflower_during_stress	2.30186
S10_4317745	1.06233	1.06233	10	1	1.06233	CPG10.6	4317745	H	WREC	2016-08-09	Postflower_during_stress	5.44086
S10_4327987	1.05172	1.05172	10	1	1.05172	CPG10.6	4327987	H	WREC	2016-08-09	Postflower_during_stress	5.53737
S10_4328076	1.11428	1.11428	10	1	1.11428	CPG10.6	4328076	H	WREC	2016-09-13	Postflower_during_stress	1.92053
S10_4458576	1.95405	1.54688	10	2	1.75046	CPG10.7	4458576	H	WREC	2016-08-09, 2016-09-20	Postflower_during_stress	9.29013
S10_4488395	2.2252	1.53635	10	2	1.88078	CPG10.7	4488395	B65, H	WREC	2016-09-20	Postflower_during_stress	2.694
S10_5393748	1.06812	1.06812	10	1	1.06812	CPG10.8	5393748	Bwet	WREC	2016-08-23	Postflower_during_stress	9.95651
S10_5393777	1.06812	1.06812	10	1	1.06812	CPG10.8	5393777	Bwet	WREC	2016-08-23	Postflower_during_stress	9.95651
S10_5688400	1.98293	1.98293	10	1	1.98293	CPG10.8	5688400	H	WREC	2016-08-09	Postflower_during_stress	8.32855
S10_5720160	1.57418	1.57418	10	1	1.57418	CPG10.8	5720160	H	WREC	2016-08-09	Postflower_during_stress	3.58285
S10_5728455	1.30087	1.25403	10	2	1.27745	CPG10.8	5728455	B65, H	WREC	2016-08-09, 2016-09-13	Postflower_during_stress	1.45783
S10_5882954	1.08974	1.08974	10	1	1.08974	CPG10.8	5882954	H	WREC	2016-09-13	Postflower_during_stress	4.13824
S10_5942434	1.1657	1.1657	10	1	1.1657	CPG10.8	5942434	H	WREC	2016-09-13	Postflower_during_stress	2.92334
S10_5971952	3.9242	1.00286	10	12	1.739	CPG10.8	5971952	Bwet, B65, H	WREC	2016-09-13, 2016-09-20, 2016-08-09, 2016-09-06, 2016-08-23, 2016-08-02, 2016-08-30	Postflower_during_stress	6.00332
S10_5972613	2.51466	1.15611	10	5	1.47058	CPG10.8	5972613	B65, H	WREC	2016-08-09, 2016-09-20	Postflower_during_stress	6.22546
S10_5972834	1.95423	1.11778	10	2	1.53601	CPG10.8	5972834	H	WREC	2016-08-09	Postflower_during_stress	6.02729
S10_5974275	1.65215	1.17543	10	2	1.41379	CPG10.8	5974275	H	WREC	2016-08-09, 2016-09-13	Postflower_during_stress	3.25555
S10_5974337	2.42994	1.29161	10	5	1.65328	CPG10.8	5974337	B65, H	WREC	2016-08-09, 2016-09-20, 2016-09-13	Postflower_during_stress	1.15503
S10_5989920	1.06588	1.06588	10	1	1.06588	CPG10.8	5989920	H	WREC	2016-08-09	Postflower_during_stress	5.2335
S10_6472852	1.36003	1.36003	10	1	1.36003	CPG10.8	6472852	H	WREC	2016-09-20	Postflower_during_stress	7.34701
S10_6645676	2.3229	1.45867	10	4	1.73639	CPG10.9	6645676	H	WREC	2016-08-09, 2016-08-02, 2016-09-06, 2016-09-13	Postflower_during_stress	2.29183
S10_6740217	1.01438	1.01438	10	1	1.01438	CPG10.9	6740217	LAI	WREC	2016-08-02	Postflower_during_stress	21.136
S10_6817696	1.84958	1.06093	10	2	1.45526	CPG10.9	6817696	H	WREC	2016-08-09, 2016-08-02	Postflower_during_stress	1.68381
S10_8863935	2.9734	1.01269	10	14	1.33182	CPG10.11	8863935	B65, H	KARE	2016-07-22, 2016-08-11	Preflower_during_recovery	5.93774
S10_8863974	2.9734	1.01269	10	14	1.33182	CPG10.11	8863974	B65, H	KARE	2016-07-22, 2016-08-11	Preflower_during_recovery	5.93774
S10_15181436	1.01021	1.01021	10	1	1.01021	CPG10.12	15181436	H	WREC	2016-08-09	Postflower_during_stress	3.06372
S10_15429777	1.66951	1.19095	10	4	1.38037	CPG10.13	15429777	Bwet, LAI, B65	WREC	2016-08-30, 2016-08-23	Postflower_during_stress	13.727
S10_17585641	1.66951	1.30628	10	3	1.60696	CPG10.14	17585641	Bwet	WREC	2016-08-23	Postflower_during_stress	2.14347
S10_17625896	2.76002	1.04623	10	17	1.81633	CPG10.14	17625896	Bwet, B65	KARE	2016-08-18, 2016-08-11	Preflower_during_recovery	0.962183
S10_55802410	1.89509	1.89509	10	1	1.89509	CPG10.16	55802410	H	WREC	2016-09-13	Postflower_during_stress	0.126771
S10_55840343	4.51812	1.25375	10	6	1.43663	CPG10.16	55840343	B65, H	WREC	2016-08-09, 2016-09-20, 2016-08-30, 2016-09-13	Postflower_during_stress	1.31384
S10_55920772	1.74425	1.74425	10	1	1.74425	CPG10.16	55920772	H	WREC	2016-09-13	Postflower_during_stress	1.0084
S10_55925781	1.01061	1.01061	10	1	1.01061	CPG10.16	55925781	H	WREC	2016-09-20	Postflower_during_stress	4.82455
S10_56572343	1.57034	1.57034	10	1	1.57034	CPG10.17	56572343	H	WREC	2016-08-09	Postflower_during_stress	5.30526
S10_56572349	1.57034	1.57034	10	1	1.57034	CPG10.17	56572349	H	WREC	2016-08-09	Postflower_during_stress	5.30526
S10_56761479	1.70159	1.21757	10	2	1.45958	CPG10.17	56761479	B65, H	WREC	2016-09-13	Postflower_during_stress	4.20778
S10_56761534	1.70159	1.21757	10	2	1.45958	CPG10.17	56761534	B65, H	WREC	2016-09-13	Postflower_during_stress	4.20778
S10_56778945	1.45123	1.45123	10	1	1.45123	CPG10.17	56778945	H	WREC	2016-09-13	Postflower_during_stress	0.102956
S10_57372813	1.24534	1.24534	10	1	1.24534	CPG10.18	57372813	H	WREC	2016-09-20	Postflower_during_stress	2.22428
S10_57879313	1.31586	1.31586	10	1	1.31586	CPG10.19	57879313	B65	WREC	2016-08-23	Postflower_during_stress	7.7907	T
S10_58086592	1.06757	1.06757	10	1	1.06757	CPG10.19	58086592	H	WREC	2016-08-09	Postflower_during_stress	1.92746	T
S10_58094172	1.08691	1.08691	10	1	1.08691	CPG10.19	58094172	H	WREC	2016-08-09	Postflower_during_stress	6.33211	T
S10_58145503	1.49978	1.06233	10	2	1.28106	CPG10.19	58145503	H	WREC	2016-08-09, 2016-09-13	Postflower_during_stress	1.81852	T
S10_58241011	2.65363	1.10244	10	7	1.27061	CPG10.19	58241011	Bwet, B65, H	WREC	2016-08-09, 2016-09-20, 2016-08-23, 2016-08-30, 2016-09-13	Postflower_during_stress	6.2394	T
S10_58624348	2.06216	1.06505	10	11	1.32968	CPG10.20	58624348	Bwet, B65, H	KARE	2016-07-14, 2016-07-22	Preflower_during_stress, Preflower_during_recovery	8.7589
S10_58650634	1.04077	1.04077	10	1	1.04077	CPG10.20	58650634	Bwet	WREC	2016-08-30	Postflower_during_stress	6.00342
S10_58732937	1.29497	1.16504	10	2	1.23	CPG10.20	58732937	H	KARE	2016-08-18, 2016-08-25	Postflower_during_stress	7.28195
S10_59459639	1.20883	1.20883	10	1	1.20883	CPG10.21	59459639	H	WREC	2016-09-13	Postflower_during_stress	2.07004
S10_60166654	1.41015	1.41015	10	1	1.41015	CPG10.22	60166654	H	WREC	2016-09-13	Postflower_during_stress	1.29463
S10_60202122	1.26722	1.26722	10	1	1.26722	CPG10.22	60202122	Bwet	WREC	2016-08-09	Postflower_during_stress	2.38442
S10_60231371	1.71677	1.3018	10	3	1.38383	CPG10.22	60231371	H	WREC	2016-08-09, 2016-08-02, 2016-09-13	Postflower_during_stress	1.49156
S10_60245312	1.17899	1.01992	10	2	1.09945	CPG10.22	60245312	H	WREC	2016-08-09, 2016-08-02	Postflower_during_stress	0.750174
S10_60821586	2.32129	2.16784	10	2	2.24457	CPG10.23	60821586	LAI	WREC	2016-09-06, 2016-08-23	Postflower_during_stress	0.661022
S10_60821587	2.32129	2.16784	10	2	2.24457	CPG10.23	60821587	LAI	WREC	2016-09-06, 2016-08-23	Postflower_during_stress	0.661022
S10_60919657	1.1591	1.1591	10	1	1.1591	CPG10.23	60919657	Bwet	WREC	2016-09-13	Postflower_during_stress	21.5768
S10_60919658	1.1591	1.1591	10	1	1.1591	CPG10.23	60919658	Bwet	WREC	2016-09-13	Postflower_during_stress	21.5768
S10_61019665	2.11578	1.027	10	4	1.41252	CPG10.23	61019665	Bwet, LAI, H	WREC	2016-08-09, 2016-09-20, 2016-08-30	Postflower_during_stress	0.428938
S10_61020937	2.12554	1.02426	10	5	1.4051	CPG10.23	61020937	Bwet, LAI, H	WREC	2016-08-09, 2016-09-20, 2016-08-30, 2016-09-13	Postflower_during_stress	0.7649
S10_61094164	1.11516	1.11516	10	1	1.11516	CPG10.23	61094164	H	KARE	2016-09-08	Preflower_during_recovery	4.87191
