# Supplementary material for: Association mapping by aerial drone reveals 213 genetic associations for Sorghum bicolor biomass traits under drought
Source: BMC Genomics. 2018 Sep 17;19:679. doi: 10.1186/s12864-018-5055-5 (PMC6142696; doi:10.1186/s12864-018-5055-5)
Supplement: Supplementary file 6 — Summary of percent variance explained across 460 GWAS runs. (XLSX 131 kb) [file 12864_2018_5055_MOESM6_ESM.xlsx]

## Sheet: Table_S2_PVEs_summary_all_chrom
Summary of percent variance explained (PVE) across 460 GWAS runs. PVE was calculated individually for each GWAS run for each SNP that passed the FDR-corrected significance threshold. This table gives the mean, median, standard deviation (std), minimum (min) and maximum (max) values of the PVEs across all the GWAS runs where the SNP was significant. Only SNPs that fell within the range of one of t…
	count	mean	std	min	max	median
S01_909063	1	4.47398		4.47398	4.47398	4.47398
S01_909064	1	4.47398		4.47398	4.47398	4.47398
S01_995171	13	14.0974	3.46339	6.90771	18.941	15.1805
S01_996253	3	12.5395	1.00103	11.8135	13.6814	12.1235
S01_1004215	2	4.70031	0.576414	4.29272	5.1079	4.70031
S01_1496852	8	1.33732	1.12795	0.52239	3.87515	0.911091
S01_1496855	8	1.33732	1.12795	0.52239	3.87515	0.911091
S01_1496856	8	1.33732	1.12795	0.52239	3.87515	0.911091
S01_1496859	8	1.33732	1.12795	0.52239	3.87515	0.911091
S01_1503415	7	1.27638	1.13967	0.513407	3.64042	0.651023
S01_1518810	4	1.71887	1.18611	0.747278	3.44123	1.34348
S01_1524103	4	1.83294	1.07098	1.13367	3.42901	1.38454
S01_1536750	4	0.857337	0.267833	0.681681	1.25292	0.747371
S01_2409069	3	2.28618	0.469011	1.98873	2.82684	2.04297
S01_2417974	2	1.2133	0.157002	1.10228	1.32432	1.2133
S01_2466598	1	0.680492		0.680492	0.680492	0.680492
S01_2469398	2	16.3252	2.56961	14.5082	18.1421	16.3252
S01_2482438	10	15.3525	1.9237	11.6851	18.8166	15.5888
S01_2685370	1	2.27616		2.27616	2.27616	2.27616
S01_2878523	1	1.13883		1.13883	1.13883	1.13883
S01_4131861	1	7.94283		7.94283	7.94283	7.94283
S01_4144034	1	0.533575		0.533575	0.533575	0.533575
S01_4162743	2	0.863215	0.194688	0.72555	1.00088	0.863215
S01_4206437	2	0.705986	0.179684	0.57893	0.833042	0.705986
S01_4224767	42	1.84879	0.528255	0.53645	2.8491	1.80541
S01_4235582	1	0.426055		0.426055	0.426055	0.426055
S01_4271938	2	0.578926	0.285268	0.377211	0.780641	0.578926
S01_4276045	2	0.882656	0.213735	0.731523	1.03379	0.882656
S01_4277338	1	0.623006		0.623006	0.623006	0.623006
S01_4442617	1	0.242711		0.242711	0.242711	0.242711
S01_4442628	1	0.0568853		0.0568853	0.0568853	0.0568853
S01_4442630	1	0.0568853		0.0568853	0.0568853	0.0568853
S01_4456720	1	0.518379		0.518379	0.518379	0.518379
S01_4473605	1	0.234123		0.234123	0.234123	0.234123
S01_4473606	1	0.234123		0.234123	0.234123	0.234123
S01_4476977	1	0.144633		0.144633	0.144633	0.144633
S01_10202723	5	3.80818	1.22518	2.45609	5.09732	3.87435
S01_10248955	2	1.14646	0.420345	0.84923	1.44369	1.14646
S01_10272762	1	1.7148		1.7148	1.7148	1.7148
S01_10286885	4	0.652337	0.110198	0.506956	0.774203	0.664095
S01_12863128	5	0.101807	0.128317	6.29669e-06	0.292161	0.0244668
S01_12863271	3	0.0623944	0.0404503	0.0334647	0.108617	0.0451019
S01_12922094	6	0.303035	0.636332	0.00105286	1.59924	0.0549015
S01_12932160	2	5.15806	4.87556	1.71052	8.60561	5.15806
S01_12934306	2	1.60967	0.30092	1.39689	1.82245	1.60967
S01_14194490	12	3.317	1.8808	0.314392	6.28352	3.47502
S01_14258149	1	3.58596		3.58596	3.58596	3.58596
S01_14857135	10	1.22133	0.622974	0.344192	2.2176	1.18328
S01_14865640	1	0.0471114		0.0471114	0.0471114	0.0471114
S01_15704547	1	0.27556		0.27556	0.27556	0.27556
S01_15723990	4	4.50063	0.272271	4.14025	4.76828	4.547
S01_19597992	2	4.56759	1.24914	3.68431	5.45086	4.56759
S01_19638505	1	0.983455		0.983455	0.983455	0.983455
S01_19645679	1	5.86584		5.86584	5.86584	5.86584
S01_19715095	2	7.31256	0.749941	6.78227	7.84285	7.31256
S01_19718122	5	4.07316	1.61595	2.65711	6.78144	3.61265
S01_19799879	1	0.333714		0.333714	0.333714	0.333714
S01_19800482	1	2.35915		2.35915	2.35915	2.35915
S01_19810144	1	4.10288		4.10288	4.10288	4.10288
S01_19816733	3	0.839131	0.81304	6.6134e-05	1.62337	0.893954
S01_19888589	1	8.23833		8.23833	8.23833	8.23833
S01_24826078	1	2.96949		2.96949	2.96949	2.96949
S01_24943942	11	6.40293	1.96974	2.48272	8.77985	6.82517
S01_24946697	18	10.0592	3.82448	5.14829	16.6902	9.75222
S01_24946730	6	10.5467	1.68312	8.54408	12.8235	10.6767
S01_24947346	11	6.94651	2.68714	2.31633	12.1627	6.9349
S01_24972792	3	6.01773	1.87273	4.05319	7.78267	6.21733
S01_24985904	12	4.39869	2.28765	0.435116	7.86063	4.90677
S01_26782061	12	10.147	3.94542	4.46447	16.7014	9.29532
S01_26820140	2	7.30527	2.63363	5.44301	9.16753	7.30527
S01_26844957	12	6.05383	1.69754	3.79901	9.19965	6.11632
S01_26852625	8	4.20117	1.46016	2.28481	6.0007	4.27939
S01_26855863	9	7.10812	2.00588	3.91206	10.5555	7.15835
S01_26855867	9	7.10812	2.00588	3.91206	10.5555	7.15835
S01_26855887	9	7.10812	2.00588	3.91206	10.5555	7.15835
S01_51714405	1	1.36055		1.36055	1.36055	1.36055
S01_51754610	1	0.173109		0.173109	0.173109	0.173109
S01_51754792	1	1.84341		1.84341	1.84341	1.84341
S01_51816883	38	1.87305	0.772961	0.596022	3.14962	1.78776
S01_51822037	1	3.15325		3.15325	3.15325	3.15325
S01_51839532	1	0.920786		0.920786	0.920786	0.920786
S01_54243393	1	6.24823		6.24823	6.24823	6.24823
S01_54310213	1	7.29216		7.29216	7.29216	7.29216
S01_54392250	4	10.1235	2.87919	6.6935	13.7281	10.0363
S01_54392301	6	8.58402	3.72862	2.13186	13.2205	9.01055
S01_54392382	2	4.08161	2.00098	2.6667	5.49652	4.08161
S01_54393178	4	10.1235	2.87919	6.6935	13.7281	10.0363
S01_54460762	3	11.0682	2.01579	9.73658	13.3873	10.0806
S01_54461063	1	6.1065		6.1065	6.1065	6.1065
S01_54461066	1	6.1065		6.1065	6.1065	6.1065
S01_54463423	7	2.50096	0.641167	1.68872	3.45825	2.44466
S01_54464110	3	10.5694	2.28468	8.95669	13.1838	9.56771
S01_54464113	3	10.5694	2.28468	8.95669	13.1838	9.56771
S01_56668625	1	0.0490557		0.0490557	0.0490557	0.0490557
S01_56751588	5	4.32951	0.564369	3.85701	4.99224	4.00014
S01_56854953	3	6.19104	0.307597	5.94347	6.53539	6.09426
S01_56985753	1	39.3039		39.3039	39.3039	39.3039
S01_56985755	1	39.3039		39.3039	39.3039	39.3039
S01_56985764	1	39.3039		39.3039	39.3039	39.3039
S01_57208004	2	4.52131	1.21968	3.65887	5.38375	4.52131
S01_57215311	5	8.05814	1.00875	7.38023	9.83384	7.71097
S01_59995042	6	0.665032	0.255098	0.25963	0.851495	0.808725
S01_59995079	1	0.166023		0.166023	0.166023	0.166023
S01_60096709	1	0.761438		0.761438	0.761438	0.761438
S01_60663593	1	5.03453		5.03453	5.03453	5.03453
S01_60675936	2	4.63606	0.027046	4.61694	4.65519	4.63606
S01_60813090	1	2.40221		2.40221	2.40221	2.40221
S01_60916418	12	4.03208	0.68821	2.53271	5.01746	4.32998
S01_61002914	1	0.744664		0.744664	0.744664	0.744664
S01_63783599	1	23.3158		23.3158	23.3158	23.3158
S01_63890913	1	0.777474		0.777474	0.777474	0.777474
S01_63965802	14	2.65786	1.50613	0.621135	6.51312	2.80483
S01_63978834	2	2.25395	0.837044	1.66207	2.84583	2.25395
S01_64367943	1	0.198046		0.198046	0.198046	0.198046
S01_64447049	1	2.14991		2.14991	2.14991	2.14991
S01_64482105	1	4.01564		4.01564	4.01564	4.01564
S01_64546797	1	0.0830299		0.0830299	0.0830299	0.0830299
S01_64665949	1	21.6464		21.6464	21.6464	21.6464
S01_64730581	1	3.40214		3.40214	3.40214	3.40214
S01_64789256	1	4.84861		4.84861	4.84861	4.84861
S01_64792352	31	4.05843	1.39836	1.62417	6.85602	4.23471
S01_64798666	3	4.77149	0.4087	4.39932	5.20888	4.70627
S01_64993242	1	23.5166		23.5166	23.5166	23.5166
S01_65020073	1	2.5623		2.5623	2.5623	2.5623
S01_67199905	6	6.11151	0.844889	4.86306	7.14327	6.28784
S01_67236037	1	1.87924		1.87924	1.87924	1.87924
S01_67315541	1	0.749145		0.749145	0.749145	0.749145
S01_68304142	6	2.81954	0.883979	1.35903	3.64921	2.97784
S01_68305238	1	3.9275		3.9275	3.9275	3.9275
S01_69392141	2	3.18045	1.1127	2.39365	3.96725	3.18045
S01_69392219	3	2.52575	0.792942	1.89766	3.41675	2.26283
S01_69392279	2	2.70393	1.13561	1.90093	3.50692	2.70393
S01_69434474	1	0.100165		0.100165	0.100165	0.100165
S01_69440384	2	3.19972	0.29691	2.98977	3.40966	3.19972
S01_69507290	3	4.40668	0.888102	3.56212	5.33271	4.32523
S01_69647330	1	1.19594		1.19594	1.19594	1.19594
S01_69647952	1	1.91845		1.91845	1.91845	1.91845
S01_69647992	2	2.5742	0.54013	2.19228	2.95613	2.5742
S01_69679821	4	4.45968	1.12663	3.3207	5.93221	4.2929
S01_70321212	1	9.16046		9.16046	9.16046	9.16046
S01_70321236	2	7.39123	1.02044	6.66967	8.11279	7.39123
S01_70324878	3	5.06474	0.732387	4.33859	5.80321	5.05243
S01_70352990	2	3.10047	0.216158	2.94762	3.25331	3.10047
S01_70368793	3	5.02845	0.714111	4.34047	5.7661	4.9788
S01_70368862	2	6.28946	0.13184	6.19624	6.38269	6.28946
S01_70383268	6	7.10986	4.08743	3.24455	11.4699	6.74878
S01_70388220	4	4.39263	0.162373	4.27637	4.62853	4.3328
S01_71574631	2	2.84866	1.34865	1.89502	3.8023	2.84866
S01_71632888	1	2.60786		2.60786	2.60786	2.60786
S01_71632889	1	2.60786		2.60786	2.60786	2.60786
S01_71637141	7	9.12519	2.87877	5.07069	13.568	8.03233
S01_71767476	2	3.45101	0.736987	2.92988	3.97214	3.45101
S01_72213707	1	1.12807		1.12807	1.12807	1.12807
S01_72327235	12	8.74678	2.71203	5.23065	14.3502	8.92023
S01_72327271	12	8.74678	2.71203	5.23065	14.3502	8.92023
S01_72474219	1	3.49343		3.49343	3.49343	3.49343
S01_72623479	1	3.01087		3.01087	3.01087	3.01087
S01_72636831	5	0.819003	0.85235	0.0335875	2.04047	0.687888
S01_72654544	5	0.800324	0.799528	0.0291033	1.80049	0.718262
S01_72674349	6	0.937438	0.855943	0.00238931	2.11546	0.938764
S01_72699856	2	1.93935	0.483101	1.59775	2.28096	1.93935
S01_72731688	1	3.75013		3.75013	3.75013	3.75013
S01_72731704	1	3.75013		3.75013	3.75013	3.75013
S01_77148881	1	3.80419		3.80419	3.80419	3.80419
S01_77148904	1	3.80419		3.80419	3.80419	3.80419
S01_77149434	2	6.37299	0.668494	5.90029	6.84568	6.37299
S01_77161005	2	1.01578	0.229859	0.853243	1.17831	1.01578
S01_77209436	3	1.39845	0.654838	0.643307	1.80965	1.7424
S01_77414107	2	5.64621	1.18661	4.80715	6.48527	5.64621
S01_77592033	4	0.236868	0.148111	0.0175791	0.33494	0.297477
S01_77592097	4	1.30426	1.20174	0.263762	2.42015	1.26657
S01_77592102	4	1.30426	1.20174	0.263762	2.42015	1.26657
S01_77804206	1	2.61224		2.61224	2.61224	2.61224
S01_77841666	1	2.61419		2.61419	2.61419	2.61419
S01_77958402	20	11.0507	3.38653	6.04043	18.3061	10.9818
S01_78517662	2	5.40228	1.587	4.2801	6.52445	5.40228
S01_78597344	2	10.0772	1.5361	8.99104	11.1634	10.0772
S01_78602504	2	10.383	2.14241	8.86809	11.8979	10.383
S01_78602560	2	10.992	2.23722	9.41006	12.574	10.992
S01_78602643	2	10.1173	2.68006	8.22224	12.0124	10.1173
S01_78602808	3	13.692	4.91986	9.00615	18.8165	13.2533
S01_78602811	3	13.692	4.91986	9.00615	18.8165	13.2533
S01_78741849	1	3.07787		3.07787	3.07787	3.07787
S01_78747857	1	15.1326		15.1326	15.1326	15.1326
S01_78807567	1	15.4523		15.4523	15.4523	15.4523
S01_78816501	1	17.7923		17.7923	17.7923	17.7923
S01_78824246	1	15.1128		15.1128	15.1128	15.1128
S01_78830737	8	1.71273	1.00823	1.03545	4.00709	1.33593
S01_78833534	1	11.8344		11.8344	11.8344	11.8344
S01_78888552	1	4.63988		4.63988	4.63988	4.63988
S01_78890887	1	3.08698		3.08698	3.08698	3.08698
S01_78894165	4	1.84265	0.64682	1.28761	2.77763	1.65269
S01_78894192	4	1.84265	0.64682	1.28761	2.77763	1.65269
S01_78894228	4	1.84265	0.64682	1.28761	2.77763	1.65269
S01_78894281	4	1.84265	0.64682	1.28761	2.77763	1.65269
S01_78894441	1	2.23614		2.23614	2.23614	2.23614
S01_78894969	3	5.97167	0.203463	5.76378	6.1704	5.98084
S01_78970651	1	9.37796		9.37796	9.37796	9.37796
S02_628632	2	7.11985	3.10873	4.92165	9.31805	7.11985
S02_658556	1	1.02971		1.02971	1.02971	1.02971
S02_771247	12	5.97581	0.7242	4.86514	7.35469	6.05451
S02_854046	24	7.17869	1.24165	5.42233	9.58636	6.97528
S02_905364	2	2.45444	0.689605	1.96681	2.94206	2.45444
S02_3805152	1	11.2895		11.2895	11.2895	11.2895
S02_3901109	1	0.837888		0.837888	0.837888	0.837888
S02_3901154	2	0.0458568	0.0646244	0.00016052	0.0915532	0.0458568
S02_3901253	5	0.352048	0.412545	0.00805644	1.04078	0.30649
S02_3901574	2	0.0273714	0.00816057	0.021601	0.0331418	0.0273714
S02_3916284	11	1.85042	0.72333	0.134362	2.63799	1.95054
S02_3917210	1	1.45745		1.45745	1.45745	1.45745
S02_12686988	6	3.18701	6.45556	0.179508	16.3318	0.56352
S02_12686995	6	3.18701	6.45556	0.179508	16.3318	0.56352
S02_12687026	2	1.53749	0.949037	0.866423	2.20856	1.53749
S02_12687911	5	2.86743	1.17589	1.26683	3.92052	3.22021
S02_12687919	1	6.49351		6.49351	6.49351	6.49351
S02_12687920	5	2.86743	1.17589	1.26683	3.92052	3.22021
S02_12687932	5	2.86743	1.17589	1.26683	3.92052	3.22021
S02_12688054	8	3.22062	1.22476	1.29354	4.5483	3.78946
S02_51131939	1	1.50732		1.50732	1.50732	1.50732
S02_51190344	1	5.08958		5.08958	5.08958	5.08958
S02_51235689	6	6.98659	4.94607	0.494884	14.9097	6.46456
S02_51235690	2	8.61028	2.95438	6.52122	10.6993	8.61028
S02_51236564	1	0.0299548		0.0299548	0.0299548	0.0299548
S02_59184208	3	1.59104	1.13882	0.532746	2.79614	1.44424
S02_59193196	5	3.77892	2.25347	0.735049	6.17242	3.32908
S02_59247349	1	1.10501		1.10501	1.10501	1.10501
S02_67393662	1	1.67285		1.67285	1.67285	1.67285
S02_67407437	2	1.4287	0.227132	1.26809	1.5893	1.4287
S02_67437145	6	5.15878	0.993126	3.38634	6.15859	5.40025
S02_67836766	2	0.181428	0.0557278	0.142023	0.220834	0.181428
S02_67842675	1	8.58949		8.58949	8.58949	8.58949
S02_67842705	1	8.58949		8.58949	8.58949	8.58949
S02_67895008	9	1.14065	1.07932	0.0184082	2.5658	0.628336
S02_67911417	5	1.07915	1.32826	0.000921251	3.36019	0.508892
S02_67911453	6	7.18642	4.71823	2.73415	15.2614	6.38427
S02_67928034	6	7.16412	4.61406	2.72964	14.9998	6.47723
S02_68021867	2	4.75921	1.31093	3.83224	5.68618	4.75921
S02_68021941	1	7.72043		7.72043	7.72043	7.72043
S02_68053484	2	6.98387	1.24856	6.101	7.86674	6.98387
S02_69395023	1	3.23448		3.23448	3.23448	3.23448
S02_69487206	1	3.16722		3.16722	3.16722	3.16722
S02_69541455	6	10.5521	0.983046	8.78914	11.7706	10.6691
S02_69596908	1	0.909537		0.909537	0.909537	0.909537
S02_69646823	7	8.67914	1.64897	5.55886	10.6714	8.44509
S02_70827637	22	9.65116	2.61882	4.08016	13.8027	9.74315
S02_70909124	1	25.443		25.443	25.443	25.443
S02_70918055	1	25.1222		25.1222	25.1222	25.1222
S02_72101865	1	0.104872		0.104872	0.104872	0.104872
S02_72127373	47	9.73051	3.11275	4.01297	16.6094	9.67033
S02_72127375	47	9.73051	3.11275	4.01297	16.6094	9.67033
S02_72127904	30	7.08997	2.27215	3.5383	12.58	6.71157
S02_72144495	1	0.105927		0.105927	0.105927	0.105927
S02_72227101	2	6.14618	0.232138	5.98204	6.31033	6.14618
S02_72232273	8	0.147439	0.13423	2.69e-05	0.321065	0.162642
S02_72247207	6	4.42805	1.33426	2.56848	5.40948	5.16622
S02_72343401	1	1.35459		1.35459	1.35459	1.35459
S02_73097845	5	2.61485	1.85882	0.226775	5.18117	3.00724
S02_73151445	1	3.13903		3.13903	3.13903	3.13903
S02_73190522	1	1.07148		1.07148	1.07148	1.07148
S02_73193875	1	5.73776		5.73776	5.73776	5.73776
S02_73193888	1	5.73776		5.73776	5.73776	5.73776
S02_73246476	5	0.938968	0.329848	0.572227	1.33658	0.81091
S02_73301998	11	7.39037	2.04937	5.1744	11.8365	7.2317
S02_73302000	11	7.39037	2.04937	5.1744	11.8365	7.2317
S02_73315913	25	9.56017	2.59311	4.53496	16.0004	9.28899
S02_73315993	21	9.54643	2.28914	5.51782	15.0258	9.2844
S02_73315998	21	9.54643	2.28914	5.51782	15.0258	9.2844
S02_73391353	1	4.48834		4.48834	4.48834	4.48834
S02_73407903	2	4.04299	1.31693	3.11178	4.9742	4.04299
S02_73445781	2	3.89656	0.948189	3.22609	4.56703	3.89656
S02_73454129	2	4.0283	1.34548	3.0769	4.9797	4.0283
S02_73484430	7	11.3708	1.77877	9.22688	14.3201	10.9602
S02_73484452	7	11.3708	1.77877	9.22688	14.3201	10.9602
S02_75070293	1	3.86393		3.86393	3.86393	3.86393
S02_75094350	1	3.2576		3.2576	3.2576	3.2576
S02_75164268	2	2.41022	0.673127	1.93424	2.88619	2.41022
S02_75208541	1	8.51964		8.51964	8.51964	8.51964
S02_75217703	4	0.929312	1.06447	0.321588	2.52394	0.435859
S02_76427244	2	0.00744786	0.00581205	0.00333812	0.0115576	0.00744786
S02_76430677	6	1.12714	1.12365	0.223148	3.11783	0.551514
S02_76430735	5	0.362501	0.417047	0.0222684	0.841846	0.120159
S02_76430738	5	0.362501	0.417047	0.0222684	0.841846	0.120159
S02_76458767	5	2.25911	0.966577	0.9718	3.64398	2.33277
S03_22448	1	8.16419		8.16419	8.16419	8.16419
S03_30854	2	6.06273	1.58468	4.94219	7.18327	6.06273
S03_31120	1	3.94231		3.94231	3.94231	3.94231
S03_31138	1	3.94231		3.94231	3.94231	3.94231
S03_41138	66	10.0155	3.34119	4.32793	17.7475	9.30216
S03_67853	6	9.71413	3.19995	6.96366	15.4677	8.83384
S03_68230	3	4.96177	0.67302	4.28429	5.63024	4.97078
S03_68241	3	4.96177	0.67302	4.28429	5.63024	4.97078
S03_117023	6	9.71413	3.19995	6.96366	15.4677	8.83384
S03_132229	6	9.71413	3.19995	6.96366	15.4677	8.83384
S03_133554	52	10.607	3.5221	4.21235	16.8806	10.3495
S03_166776	1	1.21944		1.21944	1.21944	1.21944
S03_2512831	4	2.16295	1.08849	1.25007	3.7432	1.82926
S03_2573166	1	3.94093		3.94093	3.94093	3.94093
S03_2580956	22	5.38712	1.85218	1.97051	8.19739	5.48947
S03_4348418	1	1.43086		1.43086	1.43086	1.43086
S03_4349411	1	1.82608		1.82608	1.82608	1.82608
S03_4349433	1	1.82608		1.82608	1.82608	1.82608
S03_4349443	1	1.82608		1.82608	1.82608	1.82608
S03_4440374	25	9.45969	3.59617	4.86222	19.3301	8.52003
S03_4449213	2	3.0129	1.62418	1.86443	4.16136	3.0129
S03_4449246	2	2.99292	1.58893	1.86937	4.11646	2.99292
S03_4449730	11	3.40615	2.23325	0.0552872	6.57858	3.84022
S03_4517665	1	9.25409		9.25409	9.25409	9.25409
S03_4841852	1	13.9114		13.9114	13.9114	13.9114
S03_4848057	1	17.2591		17.2591	17.2591	17.2591
S03_4868876	1	15.247		15.247	15.247	15.247
S03_4868890	1	15.247		15.247	15.247	15.247
S03_4868961	1	19.8092		19.8092	19.8092	19.8092
S03_4868974	1	19.8092		19.8092	19.8092	19.8092
S03_4879789	5	7.26271	4.22039	2.37818	12.8516	7.82136
S03_4891503	1	2.04		2.04	2.04	2.04
S03_4914236	6	8.50408	5.18754	4.57645	17.0818	6.06862
S03_5793786	2	6.47498	1.20607	5.62216	7.3278	6.47498
S03_5798006	1	2.66183		2.66183	2.66183	2.66183
S03_5912855	2	1.73293	0.60217	1.30713	2.15873	1.73293
S03_6034890	10	1.40509	0.787601	0.564194	2.74576	1.23104
S03_6141818	35	10.3138	3.23183	4.56625	16.2712	9.9259
S03_6142566	1	4.76651		4.76651	4.76651	4.76651
S03_6173722	2	5.50553	1.96361	4.11704	6.89401	5.50553
S03_6173724	2	5.50553	1.96361	4.11704	6.89401	5.50553
S03_6173725	2	5.50553	1.96361	4.11704	6.89401	5.50553
S03_6180983	2	2.55897	0.925773	1.90435	3.21359	2.55897
S03_6180998	2	2.55897	0.925773	1.90435	3.21359	2.55897
S03_6180999	2	2.55897	0.925773	1.90435	3.21359	2.55897
S03_6929315	10	7.42894	2.96073	4.56204	13.0403	6.31121
S03_6987118	1	9.54534		9.54534	9.54534	9.54534
S03_6987269	2	10.5472	0.625282	10.105	10.9893	10.5472
S03_6987283	2	0.520838	0.052775	0.483521	0.558156	0.520838
S03_6990530	2	9.94665	0.717528	9.43928	10.454	9.94665
S03_7045722	2	3.8794	2.28463	2.26392	5.49488	3.8794
S03_7059813	2	8.62664	0.352753	8.37721	8.87607	8.62664
S03_8662781	1	4.16776		4.16776	4.16776	4.16776
S03_8677855	8	0.675989	0.370287	0.332224	1.40888	0.604065
S03_9890540	1	4.03264		4.03264	4.03264	4.03264
S03_9895533	1	5.90205		5.90205	5.90205	5.90205
S03_9915464	1	4.65047		4.65047	4.65047	4.65047
S03_9929341	1	0.320215		0.320215	0.320215	0.320215
S03_9971486	16	2.59698	0.864694	0.876376	4.06917	2.58943
S03_10037388	6	0.940637	0.826456	0.124084	2.06295	0.707228
S03_10069675	3	2.47053	0.671795	1.79407	3.13756	2.47994
S03_10226940	1	1.01434		1.01434	1.01434	1.01434
S03_10260038	6	1.90981	0.935848	1.18884	3.60227	1.54023
S03_12923323	1	5.52716		5.52716	5.52716	5.52716
S03_12923724	7	3.36069	1.87792	1.02914	5.59711	4.08235
S03_48751557	7	1.65346	1.4328	0.00018364	3.4806	1.95803
S03_48834852	8	1.98827	1.74497	0.0728575	4.50902	1.63637
S03_48915230	8	1.64075	1.54006	0.00548711	3.77294	1.34446
S03_48915653	1	1.32391		1.32391	1.32391	1.32391
S03_50265574	5	1.76907	1.42368	0.268057	3.48715	2.2434
S03_50291330	3	2.422	1.73899	0.650654	4.12673	2.48861
S03_50302188	1	2.74372		2.74372	2.74372	2.74372
S03_50303353	1	4.03672		4.03672	4.03672	4.03672
S03_50303407	2	3.3385	0.0693505	3.28947	3.38754	3.3385
S03_50314604	1	24.5309		24.5309	24.5309	24.5309
S03_50314611	1	24.5309		24.5309	24.5309	24.5309
S03_50314613	1	24.5309		24.5309	24.5309	24.5309
S03_50372900	1	5.11009		5.11009	5.11009	5.11009
S03_50374201	7	1.82016	1.3939	0.108116	3.48232	2.16447
S03_50380464	6	1.69535	1.40506	0.196121	3.71979	1.74109
S03_51229131	6	2.64329	0.41022	1.94328	3.00389	2.76919
S03_51229141	5	2.73212	0.313716	2.24795	3.00288	2.7931
S03_51229156	5	2.73212	0.313716	2.24795	3.00288	2.7931
S03_51229189	4	2.3409	0.349751	1.82613	2.59569	2.4709
S03_51266334	2	6.25287	0.153111	6.14461	6.36114	6.25287
S03_51270607	5	3.4021	2.2191	0.765132	5.5729	3.6346
S03_51271879	1	7.02733		7.02733	7.02733	7.02733
S03_51813669	15	6.97754	2.53911	3.62987	11.7373	7.34343
S03_51817762	1	0.0974008		0.0974008	0.0974008	0.0974008
S03_51818101	6	9.70501	2.58455	6.73079	13.4099	8.82083
S03_52851171	4	4.19211	1.17814	3.26937	5.84711	3.82599
S03_52852613	2	1.54578	0.0626567	1.50147	1.59008	1.54578
S03_55345547	7	10.8221	4.94315	0.733034	15.5587	11.7057
S03_57700469	1	6.16271		6.16271	6.16271	6.16271
S03_57702326	12	6.197	4.23527	0.456338	14.3089	5.86418
S03_57719223	1	4.67414		4.67414	4.67414	4.67414
S03_58137570	9	1.74386	0.470293	1.28396	2.67819	1.54427
S03_58168818	1	1.02784e-05		1.02784e-05	1.02784e-05	1.02784e-05
S03_61047061	1	11.3826		11.3826	11.3826	11.3826
S03_61052943	2	5.66346	7.46038	0.388175	10.9387	5.66346
S03_61065312	4	13.1316	3.05892	10.8683	17.5525	12.0529
S03_61146296	1	3.74901		3.74901	3.74901	3.74901
S03_61908787	6	5.13441	0.637613	4.1868	5.85503	5.06675
S03_61949611	1	6.90527		6.90527	6.90527	6.90527
S03_62571403	6	3.43359	0.4612	2.71844	3.94981	3.50918
S03_67683683	1	3.69157		3.69157	3.69157	3.69157
S03_67693799	1	1.09211		1.09211	1.09211	1.09211
S03_67699849	1	0.970486		0.970486	0.970486	0.970486
S03_67699850	1	0.970486		0.970486	0.970486	0.970486
S03_67704918	5	2.96097	0.454829	2.46941	3.60917	2.84968
S03_69685156	1	7.63808		7.63808	7.63808	7.63808
S03_69688891	1	8.55223		8.55223	8.55223	8.55223
S03_69688911	1	8.65764		8.65764	8.65764	8.65764
S03_69688942	1	8.65764		8.65764	8.65764	8.65764
S03_69689028	4	2.64758	2.12795	0.0149174	4.43471	3.07035
S03_69689038	4	2.64758	2.12795	0.0149174	4.43471	3.07035
S03_70542001	1	0.157828		0.157828	0.157828	0.157828
S03_70557929	1	0.0235578		0.0235578	0.0235578	0.0235578
S03_70581005	2	0.159066	0.123708	0.071592	0.246541	0.159066
S03_70626972	3	7.39921	3.87264	3.75125	11.463	6.98339
S03_70626980	3	7.39921	3.87264	3.75125	11.463	6.98339
S03_70715648	5	3.16866	3.47291	0.584467	8.81488	1.42772
S03_70725401	1	9.60183		9.60183	9.60183	9.60183
S03_70748840	2	3.78337	0.0640482	3.73808	3.82865	3.78337
S03_70765378	11	1.23514	2.06323	0.00142574	5.27953	0.128543
S03_70812982	11	5.67975	5.15386	0.106188	14.072	5.16055
S03_70882387	4	4.28336	1.37099	2.79119	6.03931	4.15148
S03_70941307	1	5.95591		5.95591	5.95591	5.95591
S03_70943897	2	5.74089	2.30662	4.10986	7.37191	5.74089
S03_70964821	2	8.08115	2.87558	6.04781	10.1145	8.08115
S03_70964830	14	9.07008	5.53844	0.0771296	17.4772	9.09394
S04_710957	8	1.29801	0.504402	0.629743	2.14794	1.19011
S04_710958	8	1.29801	0.504402	0.629743	2.14794	1.19011
S04_744840	2	1.40864	0.0410703	1.3796	1.43768	1.40864
S04_817571	3	6.4102	1.08708	5.33953	7.51298	6.37811
S04_817622	3	6.4102	1.08708	5.33953	7.51298	6.37811
S04_820293	2	7.68129	2.27915	6.06969	9.29289	7.68129
S04_820722	2	6.80556	0.397245	6.52467	7.08646	6.80556
S04_820871	2	6.91607	0.462696	6.5889	7.24325	6.91607
S04_830045	1	4.5989		4.5989	4.5989	4.5989
S04_991922	22	9.39342	2.89074	4.00437	15.5057	9.37619
S04_1109869	4	7.11966	0.938065	6.07631	8.21872	7.09181
S04_1209157	2	3.30849	0.511854	2.94656	3.67043	3.30849
S04_3463167	1	3.62756		3.62756	3.62756	3.62756
S04_3485878	3	2.22758	2.11041	0.115331	4.33615	2.23125
S04_3486314	1	2.93502		2.93502	2.93502	2.93502
S04_3486317	5	2.60755	1.71686	0.0483966	4.45311	2.73356
S04_4985371	1	3.48841		3.48841	3.48841	3.48841
S04_5016184	14	7.03221	2.4987	3.79837	11.6839	6.2591
S04_5155783	2	5.30947	1.34564	4.35796	6.26099	5.30947
S04_5218789	1	11.5978		11.5978	11.5978	11.5978
S04_5537884	6	4.14167	0.833177	3.21604	5.17977	4.03093
S04_5894488	6	4.54867	0.910768	3.10348	5.32389	4.964
S04_49825987	20	8.44206	3.37759	2.89741	13.8008	7.77416
S04_52934017	4	2.29762	0.769244	1.60467	3.35144	2.11718
S04_52949569	1	3.35175		3.35175	3.35175	3.35175
S04_55261801	1	6.31862		6.31862	6.31862	6.31862
S04_55308115	8	2.13578	0.375853	1.61637	2.63962	2.16557
S04_57914557	5	9.35197	1.17963	7.81384	10.6602	9.71412
S04_57929293	1	10.0571		10.0571	10.0571	10.0571
S04_57929341	1	10.0571		10.0571	10.0571	10.0571
S04_57943408	1	9.27703		9.27703	9.27703	9.27703
S04_57968845	1	7.38831		7.38831	7.38831	7.38831
S04_57969909	2	9.79704	0.592174	9.37831	10.2158	9.79704
S04_57987870	1	9.75768		9.75768	9.75768	9.75768
S04_57987925	1	9.18296		9.18296	9.18296	9.18296
S04_58013870	6	11.151	0.862554	9.88925	12.246	11.1169
S04_58029603	1	9.61485		9.61485	9.61485	9.61485
S04_58033040	2	7.52015	1.56234	6.41541	8.62489	7.52015
S04_58083173	2	1.29947	0.210664	1.15051	1.44843	1.29947
S04_58184030	2	1.42369	0.269213	1.23333	1.61406	1.42369
S04_58184306	1	1.53645		1.53645	1.53645	1.53645
S04_58193742	2	2.61925	2.15685	1.09412	4.14437	2.61925
S04_59636061	1	0.137369		0.137369	0.137369	0.137369
S04_59648753	2	2.4619	0.219348	2.3068	2.617	2.4619
S04_59680819	1	2.85909		2.85909	2.85909	2.85909
S04_59719875	1	3.95359		3.95359	3.95359	3.95359
S04_59758537	1	2.67446		2.67446	2.67446	2.67446
S04_59787643	3	1.46963	0.413845	1.15156	1.93752	1.31981
S04_59847205	1	7.87682		7.87682	7.87682	7.87682
S04_59851151	5	9.1734	1.21515	7.24499	10.2104	9.34876
S04_59875909	1	1.4695		1.4695	1.4695	1.4695
S04_59920193	1	6.39886		6.39886	6.39886	6.39886
S04_61652798	15	11.9521	2.63443	6.73494	15.3393	12.0115
S04_61695430	1	8.34395		8.34395	8.34395	8.34395
S04_62379609	1	0.000168246		0.000168246	0.000168246	0.000168246
S04_62447573	14	8.11884	2.40414	2.77115	12.0979	8.85975
S04_63517856	1	7.11385		7.11385	7.11385	7.11385
S04_63530173	7	7.56116	0.997606	6.33862	8.78615	7.39333
S04_63565299	1	0.051709		0.051709	0.051709	0.051709
S04_63970118	1	1.17134		1.17134	1.17134	1.17134
S04_64044093	1	6.879		6.879	6.879	6.879
S04_64044102	1	6.879		6.879	6.879	6.879
S04_64047550	1	7.24949		7.24949	7.24949	7.24949
S04_64047557	1	7.24949		7.24949	7.24949	7.24949
S04_64075149	4	4.61029	0.514481	4.24874	5.37276	4.40983
S04_64091296	1	5.64593		5.64593	5.64593	5.64593
S04_64095270	1	11.0718		11.0718	11.0718	11.0718
S04_65860847	8	11.1416	2.24353	8.27786	15.4018	10.9662
S04_65860849	6	11.2182	2.56076	8.63403	15.4927	11.1024
S04_65861049	8	10.722	2.20827	7.83275	15.0497	10.6669
S04_65861063	8	10.681	2.22573	7.84756	15.0537	10.5864
S04_66456179	1	1.64727		1.64727	1.64727	1.64727
S04_66480301	2	2.62237	1.29815	1.70443	3.5403	2.62237
S04_66493293	4	0.799677	0.538606	0.252252	1.51121	0.71762
S04_66943022	2	3.32948	0.792865	2.76884	3.89012	3.32948
S04_66960184	1	2.42882		2.42882	2.42882	2.42882
S04_66960277	1	2.46552		2.46552	2.46552	2.46552
S04_66960324	1	2.55205		2.55205	2.55205	2.55205
S04_66960405	2	3.26056	0.689618	2.77293	3.74819	3.26056
S04_66973818	5	4.52312	3.82999	0.981398	8.83525	2.4654
S04_67179070	1	7.83133		7.83133	7.83133	7.83133
S04_67235407	1	2.93346		2.93346	2.93346	2.93346
S04_67235974	1	4.4675		4.4675	4.4675	4.4675
S04_67236008	1	4.04422		4.04422	4.04422	4.04422
S04_67236009	1	4.04422		4.04422	4.04422	4.04422
S04_67283938	4	5.85443	1.75479	3.72783	7.69953	5.99517
S04_67340822	2	1.74096	1.06425	0.988427	2.4935	1.74096
S04_67359293	2	4.88483	2.83605	2.87944	6.89022	4.88483
S04_67459575	1	2.04475		2.04475	2.04475	2.04475
S04_67472591	1	2.30295		2.30295	2.30295	2.30295
S04_67524398	6	3.44188	1.90375	0.00295254	5.23943	3.68991
S04_67551466	1	6.31874		6.31874	6.31874	6.31874
S04_67557066	1	14.7371		14.7371	14.7371	14.7371
S05_1184294	3	0.879017	0.972487	0.0666159	1.95658	0.61385
S05_1184332	1	0.00272958		0.00272958	0.00272958	0.00272958
S05_1184380	1	1.69827		1.69827	1.69827	1.69827
S05_1248182	3	27.035	1.80177	25.1459	28.7345	27.2245
S05_1249583	1	24.5471		24.5471	24.5471	24.5471
S05_1326781	4	1.80716	1.68324	0.25759	4.17078	1.40014
S05_1375872	2	5.29736	2.21861	3.72856	6.86615	5.29736
S05_1450343	1	2.0254		2.0254	2.0254	2.0254
S05_2648709	2	0.20595	0.263169	0.0198612	0.392039	0.20595
S05_2744996	2	1.59228	0.194901	1.45447	1.7301	1.59228
S05_2745011	2	1.59228	0.194901	1.45447	1.7301	1.59228
S05_2745012	2	1.59228	0.194901	1.45447	1.7301	1.59228
S05_2762187	12	4.65984	1.10703	3.02357	6.22958	4.43612
S05_2822180	1	1.88462		1.88462	1.88462	1.88462
S05_3845240	2	1.51913	0.427804	1.21663	1.82163	1.51913
S05_3884921	4	0.79602	1.09966	0.0537192	2.43098	0.34969
S05_4355571	5	2.34621	0.780462	1.04836	3.00205	2.47289
S05_4372240	1	2.08535		2.08535	2.08535	2.08535
S05_4372390	13	2.74057	0.504884	1.32442	3.30356	2.9608
S05_4375833	1	9.30386		9.30386	9.30386	9.30386
S05_4375836	1	9.30386		9.30386	9.30386	9.30386
S05_4412048	2	4.13812	0.734554	3.61871	4.65753	4.13812
S05_4835480	13	1.29597	0.790723	0.000750969	2.58022	1.28214
S05_4868727	3	5.92781	0.242222	5.65123	6.10217	6.03002
S05_4936533	1	2.73789		2.73789	2.73789	2.73789
S05_4942422	2	2.86143	0.11642	2.77911	2.94375	2.86143
S05_4942567	2	2.93587	0.300533	2.72336	3.14838	2.93587
S05_4997879	1	2.99027		2.99027	2.99027	2.99027
S05_4997914	2	3.23343	0.12092	3.14792	3.31893	3.23343
S05_5120580	1	4.13431		4.13431	4.13431	4.13431
S05_5133735	2	1.84015	0.269326	1.6497	2.03059	1.84015
S05_6806913	4	3.11261	1.15172	1.80042	4.19974	3.22514
S05_6808589	3	4.21528	0.114246	4.10199	4.33046	4.21338
S05_6808595	3	4.21528	0.114246	4.10199	4.33046	4.21338
S05_6808654	2	3.64186	0.198956	3.50118	3.78254	3.64186
S05_6991040	1	0.00447961		0.00447961	0.00447961	0.00447961
S05_6991350	4	4.92333	1.82087	3.23982	7.46819	4.49265
S05_8230905	7	2.69671	0.809892	1.76055	3.7434	2.66376
S05_8230927	7	2.69671	0.809892	1.76055	3.7434	2.66376
S05_8383103	3	2.93314	0.955264	2.09838	3.97495	2.72609
S05_8437849	3	1.3124	0.768104	0.468132	1.96989	1.49919
S05_8591649	1	2.65819		2.65819	2.65819	2.65819
S05_9983366	1	15.2187		15.2187	15.2187	15.2187
S05_9987619	1	14.9068		14.9068	14.9068	14.9068
S05_10112851	2	0.735698	0.643401	0.280744	1.19065	0.735698
S05_10160821	68	1.91476	1.05813	0.132541	4.8132	1.79362
S05_10230795	6	4.60998	1.86863	2.74251	7.9525	4.16572
S05_10414511	1	17.7225		17.7225	17.7225	17.7225
S05_11930891	1	12.2113		12.2113	12.2113	12.2113
S05_12029141	5	4.94631	3.15327	0.229155	8.63719	5.38719
S05_12029153	5	4.94631	3.15327	0.229155	8.63719	5.38719
S05_12029294	1	0.203795		0.203795	0.203795	0.203795
S05_16427373	4	0.724213	0.542774	0.338006	1.52403	0.51741
S05_24044518	4	3.8147	1.27585	2.84407	5.67992	3.3674
S05_56107568	7	10.6997	3.06082	6.58462	15.9108	10.1698
S05_56292220	1	1.76973		1.76973	1.76973	1.76973
S05_56444012	1	1.55469		1.55469	1.55469	1.55469
S05_56516655	8	1.83141	0.580934	1.13746	2.37871	2.0752
S05_58063411	2	4.25657	0.767848	3.71362	4.79952	4.25657
S05_58064120	2	5.2472	0.964497	4.5652	5.92921	5.2472
S05_58106381	11	2.8299	1.14977	0.865141	4.23482	3.19693
S05_58301147	1	2.08842		2.08842	2.08842	2.08842
S05_58301152	4	4.68447	4.263	0.00567183	8.60059	5.06581
S05_59808399	5	5.24096	0.738421	4.33175	6.00919	4.96653
S05_59826272	2	4.90953	0.069745	4.86021	4.95885	4.90953
S05_64096107	4	2.13884	1.59099	0.823888	4.45275	1.63937
S05_65853846	2	2.67002	0.25402	2.4904	2.84964	2.67002
S05_65855575	1	3.35963		3.35963	3.35963	3.35963
S05_65871955	4	1.61027	0.78336	0.491739	2.3027	1.82333
S05_65921767	1	1.93827		1.93827	1.93827	1.93827
S05_65921782	1	2.9831		2.9831	2.9831	2.9831
S05_65957425	1	2.69629		2.69629	2.69629	2.69629
S05_65957428	1	2.69629		2.69629	2.69629	2.69629
S05_66095558	14	0.469883	0.117548	0.291062	0.690239	0.481529
S05_69228755	4	3.64574	2.08992	0.635225	5.47103	4.23835
S05_69352221	1	0.811244		0.811244	0.811244	0.811244
S05_69512360	2	1.13947	0.0557278	1.10007	1.17888	1.13947
S05_69534801	5	5.41251	0.578965	4.71527	6.16291	5.31083
S05_69595705	5	2.38401	0.94353	0.985071	3.39312	2.43786
S05_69595851	7	8.65802	3.54263	5.13906	16.0096	7.71232
S05_69663553	7	3.84048	1.25337	2.31938	5.65521	3.65706
S05_69665419	1	3.85637		3.85637	3.85637	3.85637
S05_69712468	3	0.433191	0.36301	0.0378106	0.751431	0.51033
S05_69981082	2	2.67212	2.33152	1.02348	4.32075	2.67212
S05_69985867	11	2.15655	1.60078	0.00422147	4.93863	1.90111
S05_69996995	2	1.32804	0.113911	1.24749	1.40859	1.32804
S06_2927824	5	11.0263	1.27785	9.83874	13.048	10.6867
S06_15381762	2	11.2737	0.343138	11.031	11.5163	11.2737
S06_15382483	4	11.7758	4.10281	5.99115	15.6664	12.7228
S06_33736954	1	8.55556		8.55556	8.55556	8.55556
S06_33736977	1	8.68468		8.68468	8.68468	8.68468
S06_33745226	1	8.65942		8.65942	8.65942	8.65942
S06_33749264	1	10.8748		10.8748	10.8748	10.8748
S06_33749279	1	10.8748		10.8748	10.8748	10.8748
S06_33752366	5	8.21159	0.967425	6.69852	9.25529	8.20205
S06_37905125	3	10.1808	0.219536	9.96326	10.4023	10.177
S06_37905262	12	12.9118	2.94689	4.70238	15.9726	13.7505
S06_37906660	3	8.05742	5.68439	1.67837	12.586	9.90787
S06_38161717	1	3.46178		3.46178	3.46178	3.46178
S06_38161730	1	3.46178		3.46178	3.46178	3.46178
S06_38162125	1	3.25972		3.25972	3.25972	3.25972
S06_38162134	1	3.25972		3.25972	3.25972	3.25972
S06_38178260	1	3.46178		3.46178	3.46178	3.46178
S06_38183744	1	4.02203		4.02203	4.02203	4.02203
S06_38196569	5	3.91995	0.439245	3.31234	4.48197	3.94401
S06_38196835	2	3.01101	0.632423	2.56382	3.45821	3.01101
S06_39213286	9	9.86619	1.96181	5.40083	11.5025	10.4778
S06_39646060	1	5.53117		5.53117	5.53117	5.53117
S06_39648963	3	5.33775	1.90475	3.86461	7.48869	4.65994
S06_39649231	7	5.48231	1.91268	4.19396	9.2504	4.53305
S06_39651296	1	6.397		6.397	6.397	6.397
S06_39672528	10	6.28247	1.36824	4.3807	9.27835	6.16403
S06_39672553	10	6.28247	1.36824	4.3807	9.27835	6.16403
S06_39672656	9	6.75551	2.66425	2.96673	10.8194	7.36581
S06_39745437	25	5.92163	1.67572	3.07224	10.142	5.61128
S06_39745467	38	6.6845	2.0147	2.66496	11.5624	6.39369
S06_39745468	28	5.89335	2.34966	1.78172	10.9122	5.18375
S06_40853412	11	3.15262	0.89541	2.02167	5.05755	2.96808
S06_41992419	4	11.5438	0.543588	10.7654	12.0312	11.6894
S06_42013140	2	11.9376	0.626195	11.4948	12.3804	11.9376
S06_42023423	9	13.9733	4.20271	4.05599	18.8408	14.0183
S06_42031299	3	14.0024	2.39712	11.2618	15.7089	15.0364
S06_42456840	17	8.03593	0.798032	6.52521	9.43518	8.17378
S06_42458711	4	11.0552	1.48792	9.20627	12.8195	11.0975
S06_42463774	1	10.6098		10.6098	10.6098	10.6098
S06_42463814	1	10.695		10.695	10.695	10.695
S06_42463863	1	10.8031		10.8031	10.8031	10.8031
S06_42463865	1	10.8031		10.8031	10.8031	10.8031
S06_42478962	4	12.2866	0.576267	11.5346	12.7642	12.4238
S06_42479938	5	8.03682	2.04633	6.47948	10.8839	6.71594
S06_42479983	5	8.03682	2.04633	6.47948	10.8839	6.71594
S06_42540836	14	8.81348	1.80874	6.00545	11.159	8.83763
S06_42540839	14	8.81348	1.80874	6.00545	11.159	8.83763
S06_42540864	14	8.81348	1.80874	6.00545	11.159	8.83763
S06_42584198	6	9.63992	1.49416	7.73766	12.0845	9.74289
S06_42584199	6	9.63992	1.49416	7.73766	12.0845	9.74289
S06_42584226	6	9.63992	1.49416	7.73766	12.0845	9.74289
S06_42585912	1	6.75882		6.75882	6.75882	6.75882
S06_42585931	2	7.06571	1.7996	5.7932	8.33822	7.06571
S06_43233773	2	4.74228	0.473497	4.40746	5.07709	4.74228
S06_43233780	2	5.82149	0.712399	5.31775	6.32523	5.82149
S06_43233796	2	5.82149	0.712399	5.31775	6.32523	5.82149
S06_43235132	1	9.98685		9.98685	9.98685	9.98685
S06_43235180	1	9.98685		9.98685	9.98685	9.98685
S06_43250458	2	7.69119	0.5526	7.30045	8.08194	7.69119
S06_43251135	2	7.44383	0.55123	7.05405	7.83361	7.44383
S06_43277236	4	6.92994	1.87336	4.3485	8.66173	7.35477
S06_43305355	2	6.90943	0.893762	6.27744	7.54141	6.90943
S06_43305635	3	8.44579	1.94659	6.24843	9.95428	9.13465
S06_43308115	1	2.34737		2.34737	2.34737	2.34737
S06_43321477	2	5.72783	1.72459	4.50836	6.9473	5.72783
S06_43322242	3	10.3957	1.18467	9.70396	11.7636	9.71954
S06_43322336	3	8.93732	3.51093	6.65589	12.9803	7.17582
S06_43322397	42	10.4365	2.66226	5.55776	15.9665	10.1884
S06_43323853	1	3.1684		3.1684	3.1684	3.1684
S06_43347246	5	6.56185	0.525608	5.99104	7.41385	6.48883
S06_43347513	4	9.4866	2.00064	6.55819	11.08	10.1541
S06_43367127	2	5.94152	0.0520057	5.90474	5.97829	5.94152
S06_43587361	5	11.5567	1.42957	9.37414	13.0696	11.5136
S06_43602953	2	5.0436	1.08983	4.27298	5.81422	5.0436
S06_43605932	1	5.10342		5.10342	5.10342	5.10342
S06_43609718	4	8.26187	2.08336	5.8377	10.6249	8.29243
S06_43610614	2	8.48473	3.03213	6.34068	10.6288	8.48473
S06_43613848	6	8.77167	1.48533	6.9614	11.4429	8.66662
S06_44886316	2	8.83656	0.0897801	8.77308	8.90004	8.83656
S06_44887836	3	7.51846	2.19738	5.24656	9.63284	7.67598
S06_44887864	3	7.51846	2.19738	5.24656	9.63284	7.67598
S06_44887918	1	8.12939		8.12939	8.12939	8.12939
S06_44903633	2	5.63354	1.04861	4.89206	6.37502	5.63354
S06_44903645	2	5.63354	1.04861	4.89206	6.37502	5.63354
S06_44903749	1	6.32133		6.32133	6.32133	6.32133
S06_44903750	1	6.32133		6.32133	6.32133	6.32133
S06_44905617	1	6.996		6.996	6.996	6.996
S06_44905643	1	6.996		6.996	6.996	6.996
S06_44906016	1	5.94597		5.94597	5.94597	5.94597
S06_44908260	3	9.76194	0.687911	9.13836	10.4999	9.64761
S06_44908276	3	9.76194	0.687911	9.13836	10.4999	9.64761
S06_44909642	2	9.03012	0.984147	8.33422	9.72602	9.03012
S06_44909665	2	9.05602	1.04913	8.31417	9.79786	9.05602
S06_44912467	3	7.55118	2.01942	5.22645	8.87101	8.55608
S06_44912482	3	7.55118	2.01942	5.22645	8.87101	8.55608
S06_44917323	2	6.44793	0.876919	5.82785	7.068	6.44793
S06_44917347	2	6.44793	0.876919	5.82785	7.068	6.44793
S06_44925108	4	10.5008	1.74817	8.66406	12.8636	10.2379
S06_46122483	2	3.34244	1.81796	2.05694	4.62793	3.34244
S06_46123203	9	6.78779	3.10414	1.77719	10.7739	5.85426
S06_46123209	9	6.78779	3.10414	1.77719	10.7739	5.85426
S06_46727526	2	2.59237	0.297409	2.38207	2.80267	2.59237
S06_46735921	1	8.14922		8.14922	8.14922	8.14922
S06_46749405	5	3.70193	0.792711	2.40956	4.36251	3.76229
S06_46749436	3	4.56984	1.34823	3.10346	5.75583	4.85024
S06_46764871	1	2.22099		2.22099	2.22099	2.22099
S06_46767707	1	1.3509		1.3509	1.3509	1.3509
S06_46767925	7	7.0285	2.90052	2.43322	10.9205	7.58877
S06_47324594	1	5.85722		5.85722	5.85722	5.85722
S06_47327715	2	3.74748	1.30718	2.82317	4.6718	3.74748
S06_47327788	1	4.3615		4.3615	4.3615	4.3615
S06_47329871	11	7.04863	2.64509	2.80655	10.3638	7.31654
S06_47329891	11	7.04863	2.64509	2.80655	10.3638	7.31654
S06_51108384	16	8.90814	2.92874	4.35803	15.4926	8.61714
S06_51109099	17	9.69146	3.0782	4.77875	16.9415	9.6317
S06_52043776	6	9.41388	0.635144	8.93489	10.5478	9.19649
S06_52044184	2	1.413	0.157859	1.30138	1.52463	1.413
S06_52051078	20	7.81359	2.27451	4.19079	13.083	7.7802
S06_52885142	8	7.03879	4.90254	0.00112491	15.6584	6.62096
S06_52885185	1	3.1787		3.1787	3.1787	3.1787
S06_52885223	2	1.27741	0.0726462	1.22604	1.32877	1.27741
S06_52885544	7	6.84081	4.72379	0.0583474	14.4918	7.46883
S06_59108990	16	7.5185	5.78223	0.0987861	19.1002	7.29502
S06_59149094	12	6.95631	4.64929	0.418997	15.0722	6.85876
S06_59655756	21	7.67347	1.8756	4.63685	11.497	8.30816
S06_59662183	46	7.51861	2.53439	3.23138	13.4511	7.52701
S06_59667116	6	7.39256	1.44692	5.4918	8.9415	7.58025
S06_59708699	1	2.56322		2.56322	2.56322	2.56322
S06_59709419	26	7.92571	2.31045	4.37816	14.0339	7.81882
S06_59709531	9	8.83915	1.69095	6.32578	12.1855	8.40374
S06_59749782	4	5.70928	2.24315	2.82814	7.94429	6.03235
S07_863542	2	0.0162304	0.0175295	0.00383518	0.0286256	0.0162304
S07_889765	2	4.55126	0.705645	4.05229	5.05023	4.55126
S07_889802	7	5.99938	2.57896	3.94283	11.3786	5.17611
S07_962972	1	0.581392		0.581392	0.581392	0.581392
S07_1168054	6	3.25271	0.801171	2.2674	4.31567	3.27874
S07_1217084	9	7.0912	1.6666	4.66858	9.44423	7.6114
S07_1290230	2	0.927682	0.109581	0.850197	1.00517	0.927682
S07_1290269	3	1.35642	0.130151	1.21408	1.46935	1.38582
S07_2020139	1	0.0333335		0.0333335	0.0333335	0.0333335
S07_2053012	4	3.09928	0.538817	2.37249	3.6335	3.19557
S07_2098654	2	1.80817	0.434029	1.50127	2.11508	1.80817
S07_2100161	1	1.43864		1.43864	1.43864	1.43864
S07_2100187	1	1.43864		1.43864	1.43864	1.43864
S07_2100766	3	2.02865	1.32886	1.13115	3.55524	1.39957
S07_2100784	6	2.08477	1.99612	0.293649	4.78576	1.25901
S07_2100997	3	1.84196	0.369821	1.52687	2.24912	1.7499
S07_2102523	9	5.66384	3.81395	0.00130485	10.996	5.45582
S07_2102535	9	5.66384	3.81395	0.00130485	10.996	5.45582
S07_2102548	9	5.66384	3.81395	0.00130485	10.996	5.45582
S07_2135159	2	2.07215	1.81316	0.790052	3.35424	2.07215
S07_2142680	1	5.44478		5.44478	5.44478	5.44478
S07_2142699	1	5.44478		5.44478	5.44478	5.44478
S07_4260456	1	2.22808		2.22808	2.22808	2.22808
S07_4263868	2	3.6046	1.57162	2.4933	4.7159	3.6046
S07_4263875	2	3.15679	1.40706	2.16185	4.15174	3.15679
S07_4264143	5	7.84868	3.38869	3.37535	12.4453	8.00865
S07_4264449	1	3.7485		3.7485	3.7485	3.7485
S07_4289537	4	1.19378	0.350387	0.825973	1.49449	1.22733
S07_5093632	6	5.12188	2.92525	0.149229	7.92708	5.74939
S07_5144772	5	5.99976	3.98198	0.0129431	9.9395	5.78851
S07_5149222	1	8.61666		8.61666	8.61666	8.61666
S07_5183979	1	0.084837		0.084837	0.084837	0.084837
S07_5221134	7	6.4846	4.98623	0.00260995	15.646	5.62951
S07_5282581	5	6.27489	4.27011	0.00578433	11.4353	6.07052
S07_5301838	1	5.60707		5.60707	5.60707	5.60707
S07_7776520	1	2.49251		2.49251	2.49251	2.49251
S07_7830258	4	6.24939	2.62729	2.53214	8.22794	7.11874
S07_9105338	7	14.4489	1.99106	11.5968	17.8948	14.226
S07_9105512	7	13.5582	3.02872	9.58983	17.1543	13.4908
S07_9145243	1	0.129491		0.129491	0.129491	0.129491
S07_58693869	8	2.48743	0.862012	1.27667	3.84866	2.57786
S07_58698011	1	2.6306		2.6306	2.6306	2.6306
S07_58698560	1	2.03019		2.03019	2.03019	2.03019
S07_58698599	1	2.03019		2.03019	2.03019	2.03019
S07_58699558	1	2.4712		2.4712	2.4712	2.4712
S07_58699637	9	3.8018	1.70531	1.38779	6.3992	3.64732
S07_58699690	1	2.05432		2.05432	2.05432	2.05432
S07_58699735	1	1.99528		1.99528	1.99528	1.99528
S07_58712635	2	2.42237	1.01951	1.70146	3.14327	2.42237
S07_58712656	2	2.42237	1.01951	1.70146	3.14327	2.42237
S07_58712681	5	4.10644	1.43315	1.89869	5.79595	4.2752
S07_58712686	5	4.10644	1.43315	1.89869	5.79595	4.2752
S07_58712694	5	4.10644	1.43315	1.89869	5.79595	4.2752
S07_58713495	1	1.81886		1.81886	1.81886	1.81886
S07_58713697	4	2.71895	1.78701	1.0864	5.2542	2.26761
S07_58713698	4	2.71895	1.78701	1.0864	5.2542	2.26761
S07_58728347	12	3.05482	1.31789	1.21222	6.3062	2.78749
S07_58728409	3	2.90578	0.744243	2.05447	3.43319	3.22967
S07_58728771	7	2.84502	1.38984	1.07059	5.35491	2.71211
S07_58732388	6	3.06594	0.99811	1.99942	4.71042	2.85571
S07_58732712	5	2.93663	0.833497	1.92063	4.14558	2.90347
S07_58924028	2	1.73374	0.91028	1.09008	2.37741	1.73374
S07_58990926	2	0.351524	0.0395224	0.323578	0.379471	0.351524
S07_59074166	1	3.65364		3.65364	3.65364	3.65364
S07_59095402	1	4.57468		4.57468	4.57468	4.57468
S07_59096829	18	12.6072	2.64882	8.39541	17.0965	12.6126
S07_59208119	3	5.00843	1.01587	4.131	6.12138	4.77291
S07_59222664	1	1.16845		1.16845	1.16845	1.16845
S07_59225553	1	3.41247		3.41247	3.41247	3.41247
S07_59244097	3	3.36641	0.435869	2.91875	3.78944	3.39105
S07_59298818	3	5.45877	0.0492413	5.40776	5.50602	5.46253
S07_59303780	1	0.611517		0.611517	0.611517	0.611517
S07_59307281	2	4.99597	0.872971	4.37869	5.61326	4.99597
S07_59307290	2	4.99597	0.872971	4.37869	5.61326	4.99597
S07_59393451	2	2.85924	0.535952	2.48027	3.23822	2.85924
S07_59393452	2	2.85924	0.535952	2.48027	3.23822	2.85924
S07_59393504	1	3.67342		3.67342	3.67342	3.67342
S07_59393553	7	4.3167	0.758965	3.20618	5.22323	4.58553
S07_59393567	5	4.56117	0.553554	3.69619	5.10289	4.53325
S07_59397216	2	3.41878	0.485409	3.07555	3.76202	3.41878
S07_59397308	2	4.00408	0.660052	3.53735	4.47081	4.00408
S07_59397330	2	4.22109	0.681376	3.73928	4.70289	4.22109
S07_59398667	8	4.26226	1.65339	0.355494	5.39374	4.75289
S07_59400476	9	4.67151	1.83327	0.26733	6.32632	5.08961
S07_59400583	4	4.7357	0.645457	3.84722	5.25924	4.91818
S07_59404098	7	4.84166	0.619669	3.942	5.54193	5.00894
S07_59404164	1	3.41133		3.41133	3.41133	3.41133
S07_59404214	1	3.41133		3.41133	3.41133	3.41133
S07_59417836	3	4.58804	0.633049	3.85708	4.95811	4.94893
S07_59459124	10	4.17282	1.95269	0.672339	5.95746	5.02976
S07_59479760	12	1.82377	1.46044	0.306889	4.8992	1.32146
S07_59489261	33	2.95088	2.22595	0.420584	7.64676	2.23962
S07_59499158	2	2.48368	0.433812	2.17693	2.79043	2.48368
S07_59499604	5	1.81924	1.11519	0.638379	3.43611	1.48515
S07_59520850	2	4.91412	1.03854	4.17976	5.64848	4.91412
S07_59547359	6	2.74304	1.31447	0.560173	4.36377	2.8259
S07_59593029	1	0.702077		0.702077	0.702077	0.702077
S07_59593030	1	0.773773		0.773773	0.773773	0.773773
S07_59593032	1	0.9393		0.9393	0.9393	0.9393
S07_59608577	36	4.5118	3.10587	0.302378	9.97513	3.73607
S07_59614079	15	5.05402	2.31283	0.727673	8.20938	5.33597
S07_59630298	27	4.31793	2.59417	0.362784	8.62395	3.56498
S07_59630319	26	4.18277	2.4209	0.187861	8.10297	4.30044
S07_59630334	37	3.51364	2.72056	0.0484847	8.55008	2.42321
S07_59630478	27	3.96462	2.52913	0.189203	8.09925	3.56715
S07_59632642	16	2.71443	1.51664	0.0966044	4.62489	3.26265
S07_59646804	2	5.46912	1.8594	4.15432	6.78391	5.46912
S07_59654305	2	3.49123	0.616536	3.05527	3.92718	3.49123
S07_59662400	1	2.98379		2.98379	2.98379	2.98379
S07_59675001	2	4.16171	0.904047	3.52246	4.80097	4.16171
S07_59751994	24	3.94605	2.5025	0.340042	6.93124	4.06942
S07_59785746	15	2.93151	1.44221	0.324864	4.37552	3.49402
S07_59785754	15	2.93151	1.44221	0.324864	4.37552	3.49402
S07_59805423	2	2.25971	0.383575	1.98848	2.53094	2.25971
S07_59805510	2	5.93729	4.58398	2.69593	9.17865	5.93729
S07_59805571	1	8.2057		8.2057	8.2057	8.2057
S07_59805580	1	8.2057		8.2057	8.2057	8.2057
S07_59805641	4	5.91432	2.4434	2.34041	7.80097	6.75795
S07_59813115	6	5.67394	0.722063	4.77928	6.45491	5.67716
S07_59813120	6	5.67394	0.722063	4.77928	6.45491	5.67716
S07_59813121	6	5.67394	0.722063	4.77928	6.45491	5.67716
S07_59829983	2	5.35232	0.423643	5.05276	5.65188	5.35232
S07_59944757	13	5.08228	1.01982	3.54273	6.81142	5.10984
S07_59944847	13	2.73842	0.638982	1.68924	3.78931	2.60727
S07_59945395	2	1.46707	1.798	0.195692	2.73845	1.46707
S07_59952993	14	3.18855	1.36146	0.633379	5.17761	2.99112
S07_59953003	14	3.68201	1.33276	0.854501	5.25704	3.84976
S07_59956049	13	3.16438	1.33402	0.489282	4.67864	3.58994
S07_60007124	12	3.88888	1.4204	1.51769	5.89262	4.27239
S07_60022612	4	3.59829	0.686206	2.66505	4.31872	3.70469
S07_60027641	1	1.43732		1.43732	1.43732	1.43732
S07_60060868	1	2.25279		2.25279	2.25279	2.25279
S07_60102977	6	4.21354	0.924214	2.58641	5.1069	4.44947
S07_60104728	1	4.79137		4.79137	4.79137	4.79137
S07_60116517	10	3.78464	1.15714	0.731679	4.76279	4.16945
S07_60116539	10	3.78464	1.15714	0.731679	4.76279	4.16945
S07_60135667	1	1.3064		1.3064	1.3064	1.3064
S07_60181796	81	8.52898	3.13789	3.30183	17.5141	8.0227
S07_60200276	29	5.72715	1.82252	2.81933	9.28469	6.09032
S07_60201540	2	2.75212	1.73165	1.52766	3.97658	2.75212
S07_60947386	1	2.19435		2.19435	2.19435	2.19435
S07_61009544	10	8.80823	3.44606	3.78361	13.422	9.25425
S07_61020354	1	2.52303		2.52303	2.52303	2.52303
S07_62431849	1	5.14081		5.14081	5.14081	5.14081
S07_62494221	4	3.84167	0.739364	3.07986	4.76678	3.76003
S07_62552214	3	7.34382	1.34058	6.01881	8.69943	7.31323
S07_62609602	1	3.12116		3.12116	3.12116	3.12116
S07_62611661	1	4.04254		4.04254	4.04254	4.04254
S07_62611667	1	4.04254		4.04254	4.04254	4.04254
S07_62611669	1	4.04254		4.04254	4.04254	4.04254
S07_63076622	14	1.21398	0.760434	1.13048e-08	2.62131	1.33725
S07_63644616	4	4.59792	3.20085	1.26651	7.77952	4.67282
S07_63645936	1	1.80441		1.80441	1.80441	1.80441
S07_63691737	1	3.65986		3.65986	3.65986	3.65986
S07_63696779	1	1.92314		1.92314	1.92314	1.92314
S07_63926660	2	4.41958	2.37268	2.74184	6.09732	4.41958
S07_63926723	3	7.46457	0.739325	6.61877	7.98781	7.78714
S07_63930449	7	5.02577	2.47915	1.31813	9.16625	5.12648
S07_64851003	1	1.45156		1.45156	1.45156	1.45156
S07_64857536	2	0.904651	0.444895	0.590063	1.21924	0.904651
S07_64968841	1	3.06811		3.06811	3.06811	3.06811
S07_65094658	2	6.83767	4.84886	3.40901	10.2663	6.83767
S07_65098098	1	5.67552		5.67552	5.67552	5.67552
S07_65172171	4	4.78023	4.07473	2.22652e-07	9.62179	4.74956
S07_65172172	4	4.78023	4.07473	2.22652e-07	9.62179	4.74956
S07_65238089	2	8.15618	2.74251	6.21693	10.0954	8.15618
S07_65323014	1	2.27554		2.27554	2.27554	2.27554
S07_65333525	4	8.31494	6.08883	0.00685425	14.6329	9.31001
S07_65333920	4	1.60241	1.99113	0.0580276	4.26397	1.04383
S07_65343526	1	5.05588		5.05588	5.05588	5.05588
S07_65371889	2	3.30307	4.66039	0.00767709	6.59846	3.30307
S07_65371894	2	3.30307	4.66039	0.00767709	6.59846	3.30307
S08_235155	2	1.46742	0.854713	0.863043	2.07179	1.46742
S08_245737	1	13.0498		13.0498	13.0498	13.0498
S08_245760	1	12.9754		12.9754	12.9754	12.9754
S08_268025	19	12.609	1.60541	8.66277	15.5116	12.5186
S08_1698774	7	1.58186	0.486807	0.889046	2.19051	1.52206
S08_1698825	8	1.70331	0.513181	0.908909	2.28417	1.66537
S08_1760902	1	27.0506		27.0506	27.0506	27.0506
S08_1800821	1	0.108098		0.108098	0.108098	0.108098
S08_2271776	1	2.09268		2.09268	2.09268	2.09268
S08_2286527	15	3.76567	0.974305	2.47655	6.39867	3.43967
S08_2287315	11	3.48432	0.608303	2.4285	4.52916	3.48253
S08_2838736	13	6.83271	2.49776	3.91691	11.4184	6.51903
S08_6967523	2	4.95419	1.70866	3.74598	6.16239	4.95419
S08_6997127	4	5.39201	2.2513	3.79849	8.72996	4.5198
S08_7012427	1	2.49807		2.49807	2.49807	2.49807
S08_7012457	1	2.49807		2.49807	2.49807	2.49807
S08_7012463	1	2.49807		2.49807	2.49807	2.49807
S08_7569976	1	2.0801		2.0801	2.0801	2.0801
S08_7580163	5	2.96141	1.40095	0.522445	3.96003	3.28051
S08_7582592	5	2.07702	1.36032	0.435302	3.55791	2.31843
S08_7582597	4	2.0347	0.844201	1.20824	3.14583	1.89236
S08_35623477	4	4.33593	1.51938	3.03208	5.97231	4.16967
S08_35623483	4	4.33593	1.51938	3.03208	5.97231	4.16967
S08_35632566	1	3.68135		3.68135	3.68135	3.68135
S08_46347251	6	3.99362	0.584994	3.44904	4.97639	3.87451
S08_46348607	1	3.59601		3.59601	3.59601	3.59601
S08_46349674	1	18.0289		18.0289	18.0289	18.0289
S08_46410403	2	2.55042	0.015761	2.53928	2.56157	2.55042
S08_46410411	3	3.88618	1.25125	3.14448	5.33082	3.18323
S08_47570414	4	6.06956	1.31204	4.56808	7.76876	5.97069
S08_47573335	1	5.6074		5.6074	5.6074	5.6074
S08_47589278	1	19.8136		19.8136	19.8136	19.8136
S08_47589400	1	8.47416		8.47416	8.47416	8.47416
S08_50687039	4	2.23747	1.47548	1.22858	4.42607	1.64762
S08_50687263	5	4.80215	3.21121	1.22766	8.8197	5.75781
S08_54711027	47	9.73051	3.11275	4.01297	16.6094	9.67033
S08_54856486	5	2.72979	1.8065	0.80574	4.77345	1.81607
S08_54856539	6	6.57427	3.11638	2.259	10.4061	7.13464
S08_54856564	6	6.57427	3.11638	2.259	10.4061	7.13464
S08_55019414	2	4.82006	1.60445	3.68554	5.95457	4.82006
S08_55019533	3	5.08358	0.77964	4.28184	5.83906	5.12982
S08_55019550	3	5.08358	0.77964	4.28184	5.83906	5.12982
S08_55085126	4	8.01063	1.30395	6.53738	9.62532	7.93992
S08_55099455	11	8.07277	2.19604	5.00541	10.9837	7.76055
S08_55099541	9	7.26956	1.91053	5.22118	10.113	7.02225
S08_58132968	2	4.50924	0.881739	3.88575	5.13272	4.50924
S08_58147382	8	1.31311	0.985674	0.159748	2.86603	0.91508
S08_58166175	12	1.05188	1.02709	0.00368449	2.78101	0.834046
S08_58166898	4	2.04335	1.02605	0.531142	2.68424	2.47901
S08_58166919	4	2.04335	1.02605	0.531142	2.68424	2.47901
S08_59413925	4	1.82201	1.11851	0.689107	3.30689	1.64603
S08_59413954	4	1.82201	1.11851	0.689107	3.30689	1.64603
S08_61739393	1	1.64608		1.64608	1.64608	1.64608
S08_61739523	1	0.0835097		0.0835097	0.0835097	0.0835097
S08_61747437	3	7.55329	0.476067	7.10434	8.05249	7.50304
S08_61782921	1	8.12019		8.12019	8.12019	8.12019
S08_61790077	7	11.2173	4.65379	2.28388	15.5505	12.899
S08_61921414	1	4.11021		4.11021	4.11021	4.11021
S08_61921415	2	4.7758	0.628655	4.33127	5.22032	4.7758
S08_61921569	1	4.85989		4.85989	4.85989	4.85989
S09_978708	1	1.79919		1.79919	1.79919	1.79919
S09_990447	15	2.22847	2.36056	0.0220326	6.36336	1.06301
S09_1848558	2	6.18188	0.488672	5.83633	6.52742	6.18188
S09_1925076	2	0.325104	0.00410094	0.322204	0.328004	0.325104
S09_1967503	1	11.5555		11.5555	11.5555	11.5555
S09_1974235	3	9.28375	4.16586	5.58821	13.7983	8.46476
S09_2092495	1	1.53986		1.53986	1.53986	1.53986
S09_2092565	4	1.04777	0.496314	0.314065	1.41129	1.23285
S09_2124682	1	0.352578		0.352578	0.352578	0.352578
S09_2238406	1	0.705381		0.705381	0.705381	0.705381
S09_2301349	6	6.94138	4.81795	0.0828694	14.3541	6.77847
S09_2301381	6	7.08203	4.88621	0.0930192	14.6035	6.91031
S09_2313557	1	1.56592		1.56592	1.56592	1.56592
S09_2370522	1	6.27366		6.27366	6.27366	6.27366
S09_2370582	1	5.99933		5.99933	5.99933	5.99933
S09_2380534	1	1.16478		1.16478	1.16478	1.16478
S09_2472051	3	6.13015	0.719006	5.4077	6.84566	6.13708
S09_2495226	1	9.48371		9.48371	9.48371	9.48371
S09_3685006	5	1.89607	0.557386	1.028	2.51092	1.91848
S09_3741359	1	1.80765		1.80765	1.80765	1.80765
S09_6905790	4	7.12889	2.49892	4.70691	9.31819	7.24523
S09_6912648	1	0.0424105		0.0424105	0.0424105	0.0424105
S09_6960467	4	5.13847	3.93337	0.00296914	8.2312	6.15986
S09_6960482	6	6.70571	3.92693	0.0297217	10.1227	7.43509
S09_6960505	6	6.70571	3.92693	0.0297217	10.1227	7.43509
S09_7058830	1	9.41537		9.41537	9.41537	9.41537
S09_8122604	1	1.28165		1.28165	1.28165	1.28165
S09_8122605	8	5.7309	3.39408	0.0841684	11.4343	5.29596
S09_8122828	7	5.7888	3.87572	0.164334	12.0936	5.75089
S09_9802092	3	4.36743	0.759406	3.62376	5.14165	4.33689
S09_9802271	10	6.5444	2.69685	3.13602	10.7086	6.25689
S09_18877638	10	12.0455	3.16244	7.09469	16.8517	12.8047
S09_46908192	7	1.82784	0.968051	0.815308	3.50437	1.7271
S09_46957294	3	1.529	0.482124	1.20848	2.08346	1.29506
S09_46957314	1	1.18691		1.18691	1.18691	1.18691
S09_47009668	1	0.490797		0.490797	0.490797	0.490797
S09_47028648	2	1.59	0.265843	1.40202	1.77798	1.59
S09_47028652	2	1.44058	0.229036	1.27863	1.60254	1.44058
S09_47051407	1	0.89401		0.89401	0.89401	0.89401
S09_47611959	2	3.17741	4.48831	0.00369473	6.35112	3.17741
S09_47665890	7	4.35452	1.86066	1.6145	6.58493	4.49258
S09_47665937	1	5.67992		5.67992	5.67992	5.67992
S09_47676134	6	9.23397	2.49011	6.70248	12.8376	8.8739
S09_47676150	6	9.23397	2.49011	6.70248	12.8376	8.8739
S09_47791125	1	7.03735		7.03735	7.03735	7.03735
S09_47792531	2	5.67839	1.36426	4.71371	6.64307	5.67839
S09_50458071	1	8.21447		8.21447	8.21447	8.21447
S09_50458133	73	8.62614	3.07317	0.1869	15.9823	8.46921
S09_50458284	5	8.92984	0.80467	7.80999	9.90632	9.05169
S09_50586458	1	0.470273		0.470273	0.470273	0.470273
S09_50595573	2	0.256998	0.247978	0.0816512	0.432345	0.256998
S09_50600089	2	0.213033	0.22734	0.0522791	0.373787	0.213033
S09_51742506	16	7.98366	1.40086	6.1354	10.2417	7.6663
S09_51743195	2	1.3871	0.133873	1.29244	1.48176	1.3871
S09_51758061	2	3.13661	0.166853	3.01863	3.25459	3.13661
S09_53296581	1	8.13564		8.13564	8.13564	8.13564
S09_53296909	2	7.45302	2.42994	5.7348	9.17125	7.45302
S09_53334920	1	0.345894		0.345894	0.345894	0.345894
S09_53334927	1	0.345894		0.345894	0.345894	0.345894
S09_55043314	1	3.67082		3.67082	3.67082	3.67082
S09_55043320	1	3.67082		3.67082	3.67082	3.67082
S09_55043671	1	3.0928		3.0928	3.0928	3.0928
S09_55044615	1	1.61879		1.61879	1.61879	1.61879
S09_55056650	2	5.33378	1.82018	4.04671	6.62084	5.33378
S09_55094554	3	7.48097	0.359144	7.0711	7.74056	7.63126
S09_55183769	1	6.0014		6.0014	6.0014	6.0014
S09_55214860	1	3.46467		3.46467	3.46467	3.46467
S09_55215301	1	6.39931		6.39931	6.39931	6.39931
S09_55215304	1	6.39931		6.39931	6.39931	6.39931
S09_55220571	12	7.87934	1.45175	5.28944	10.4286	7.52342
S09_55277884	47	17.1995	3.99668	7.74005	26.3266	17.9374
S09_55280035	11	7.92804	2.59155	4.48665	14.096	8.14516
S09_55308166	1	11.629		11.629	11.629	11.629
S09_55308167	21	7.54049	1.68216	4.10105	9.40152	8.31189
S09_55308174	21	7.54049	1.68216	4.10105	9.40152	8.31189
S09_55308216	21	7.54049	1.68216	4.10105	9.40152	8.31189
S09_55312896	2	2.45406	0.256895	2.27241	2.63571	2.45406
S09_55345291	1	1.90247		1.90247	1.90247	1.90247
S09_55345331	1	2.19058		2.19058	2.19058	2.19058
S09_55358673	1	1.72872		1.72872	1.72872	1.72872
S09_55363082	1	3.30617		3.30617	3.30617	3.30617
S09_55383647	1	1.57457		1.57457	1.57457	1.57457
S09_55386033	1	4.68035		4.68035	4.68035	4.68035
S09_55386065	1	4.68035		4.68035	4.68035	4.68035
S09_55448869	3	2.09081	0.179256	1.89273	2.24186	2.13786
S09_55458891	8	6.51939	1.00717	4.71479	7.88682	6.73792
S09_55464530	7	2.13353	0.496037	1.20393	2.70606	2.2637
S09_55464678	2	2.17802	0.64383	1.72276	2.63328	2.17802
S09_55511609	1	3.79125		3.79125	3.79125	3.79125
S09_55575466	1	5.5319		5.5319	5.5319	5.5319
S09_55826895	4	2.43703	1.01368	1.32698	3.72925	2.34595
S09_56344478	1	0.654713		0.654713	0.654713	0.654713
S09_56352170	1	1.18957		1.18957	1.18957	1.18957
S09_56407157	1	6.03233		6.03233	6.03233	6.03233
S09_56407209	1	4.4311		4.4311	4.4311	4.4311
S09_56412487	1	4.86507		4.86507	4.86507	4.86507
S09_56419671	1	3.68148		3.68148	3.68148	3.68148
S09_56468402	4	4.38331	2.0898	2.39759	6.55867	4.28849
S09_56476343	1	0.680814		0.680814	0.680814	0.680814
S09_56482848	1	7.22265		7.22265	7.22265	7.22265
S09_56488780	1	2.53643		2.53643	2.53643	2.53643
S09_56491621	1	4.19153		4.19153	4.19153	4.19153
S09_56497693	1	6.46166		6.46166	6.46166	6.46166
S09_56520935	1	3.85706		3.85706	3.85706	3.85706
S09_56567417	6	0.778511	0.338496	0.411995	1.21205	0.742952
S09_56594405	1	4.71076		4.71076	4.71076	4.71076
S09_56628436	3	5.32311	1.34617	3.97077	6.66302	5.33553
S09_56643761	1	9.45069		9.45069	9.45069	9.45069
S09_56643852	1	9.69213		9.69213	9.69213	9.69213
S09_56643853	1	9.69213		9.69213	9.69213	9.69213
S09_56643856	2	9.21207	2.3845	7.52598	10.8982	9.21207
S09_56657157	39	10.3111	3.4324	4.68632	17.4374	10.264
S09_56657639	8	8.42584	3.03074	4.59672	12.5387	8.81322
S09_56657651	8	8.42584	3.03074	4.59672	12.5387	8.81322
S09_56658490	22	7.03175	2.35381	4.07354	11.6248	6.94228
S09_56703427	6	12.8043	3.2487	6.91862	15.2984	14.212
S09_56705459	1	12.4082		12.4082	12.4082	12.4082
S09_56715110	2	10.0148	0.148898	9.90952	10.1201	10.0148
S09_56718182	2	9.52035	0.595259	9.09944	9.94126	9.52035
S09_56718186	2	9.52035	0.595259	9.09944	9.94126	9.52035
S09_56746732	3	2.08379	0.375096	1.68714	2.43277	2.13147
S09_56747483	6	11.5771	1.99432	9.33664	13.8021	11.4086
S09_56758976	2	9.10879	0.6109	8.67682	9.54076	9.10879
S09_56759005	2	9.10879	0.6109	8.67682	9.54076	9.10879
S09_56784872	1	3.36329		3.36329	3.36329	3.36329
S09_56785655	2	4.46763	0.927228	3.81198	5.12328	4.46763
S09_56785679	2	3.23605	0.693103	2.74595	3.72615	3.23605
S09_56788470	1	4.2613		4.2613	4.2613	4.2613
S09_56795129	2	3.83069	1.46683	2.79348	4.86789	3.83069
S09_56796772	2	4.53747	0.91015	3.8939	5.18105	4.53747
S09_56796780	2	4.53747	0.91015	3.8939	5.18105	4.53747
S09_56798490	1	4.22492		4.22492	4.22492	4.22492
S09_56798548	1	3.89991		3.89991	3.89991	3.89991
S09_56799927	1	5.66609		5.66609	5.66609	5.66609
S09_56799948	1	5.66609		5.66609	5.66609	5.66609
S09_56799957	1	5.66609		5.66609	5.66609	5.66609
S09_56800058	2	3.9834	0.721083	3.47352	4.49328	3.9834
S09_56810386	3	3.37694	1.64441	1.59436	4.83471	3.70174
S09_56816575	1	4.09506		4.09506	4.09506	4.09506
S09_56816628	1	3.91883		3.91883	3.91883	3.91883
S09_56847368	2	4.26918	1.13653	3.46554	5.07283	4.26918
S09_56910476	4	4.14463	0.690749	3.58771	5.10222	3.94431
S09_56945723	3	7.80458	1.56524	6.49288	9.53726	7.38358
S09_56975335	21	6.78656	1.92878	4.47368	10.9893	5.91163
S09_56984594	4	6.44013	1.69588	4.87292	8.85128	6.01815
S09_56986521	19	8.17674	2.4758	3.93888	13.9304	7.79722
S09_57004218	11	9.38161	1.33713	7.20102	12.1925	9.54015
S09_57026985	2	0.965516	0.0940975	0.898979	1.03205	0.965516
S09_57051085	19	8.78191	1.39367	6.47502	11.2791	8.669
S09_57051565	10	9.5525	1.14924	7.56578	10.9795	9.54038
S09_57057648	1	7.15807		7.15807	7.15807	7.15807
S09_57060469	10	8.60073	1.32539	6.84547	10.7888	8.06022
S09_57060473	66	8.55835	1.74397	5.64393	12.8614	8.37545
S09_57065264	59	9.18588	1.76031	6.00988	13.7076	8.94387
S09_57065277	62	9.37442	1.828	6.3487	14.153	9.05552
S09_57068940	56	9.07262	1.81334	5.59971	13.7323	8.8693
S09_57069120	46	8.99888	1.44443	5.90666	11.9192	9.04936
S09_57082863	35	4.5824	0.870722	3.02615	6.23125	4.95861
S09_57082938	1	2.65382		2.65382	2.65382	2.65382
S09_57088592	2	2.13064	0.027881	2.11093	2.15036	2.13064
S09_57093230	22	4.22664	1.18868	1.89847	6.85964	3.95679
S09_57100864	21	6.43389	1.5942	3.65501	9.29154	6.65029
S09_57100867	21	6.43389	1.5942	3.65501	9.29154	6.65029
S09_57129152	6	4.73134	0.470844	4.25829	5.4566	4.61062
S09_57139599	3	5.22926	0.461816	4.94272	5.76201	4.98304
S09_57139854	3	4.71721	0.94698	3.89765	5.7539	4.50008
S09_57152651	1	3.3588		3.3588	3.3588	3.3588
S09_57166357	2	6.26552	0.749031	5.73588	6.79517	6.26552
S09_57172446	4	6.37269	1.34462	5.08914	8.24017	6.08073
S09_57172609	8	7.28919	0.894087	5.93003	9.0514	7.15447
S09_57178151	1	6.53148		6.53148	6.53148	6.53148
S09_57178190	1	2.27548		2.27548	2.27548	2.27548
S09_57188683	8	6.52525	1.06146	5.26199	8.25895	6.17689
S09_57188757	2	3.85045	0.462633	3.52332	4.17758	3.85045
S09_57188779	1	3.36614		3.36614	3.36614	3.36614
S09_57203132	10	3.98522	0.975928	2.40137	5.81182	4.17244
S09_57212498	32	6.32461	1.32835	3.82311	9.74453	6.20269
S09_57217161	1	2.64759		2.64759	2.64759	2.64759
S09_57222330	1	4.31092		4.31092	4.31092	4.31092
S09_57239688	1	3.95939		3.95939	3.95939	3.95939
S09_57240259	7	4.86311	1.25806	3.17941	6.60545	4.97598
S09_57247175	10	3.59982	1.04076	2.01407	4.98179	3.68323
S09_57270573	2	4.29041	1.51193	3.22131	5.3595	4.29041
S09_57304536	2	3.02028	0.104516	2.94638	3.09419	3.02028
S09_57305321	5	7.15746	1.52833	5.73052	9.57133	6.57103
S09_57323641	9	5.80595	1.49243	3.83259	8.01837	6.00822
S09_57324019	10	6.35683	1.08325	4.28504	7.99608	6.28068
S09_57327912	1	7.06807		7.06807	7.06807	7.06807
S09_57332088	1	6.47486		6.47486	6.47486	6.47486
S09_57338386	2	6.24089	0.82913	5.65461	6.82717	6.24089
S09_57340785	2	8.15365	1.08835	7.38407	8.92323	8.15365
S09_57342516	9	5.43763	3.92466	0.434283	10.6814	7.10298
S09_57352679	6	2.75004	0.565207	1.75955	3.23275	2.96299
S09_57363115	4	6.3967	0.734444	5.72494	7.10178	6.38004
S09_57366153	11	4.55449	1.52382	0.693179	6.67703	4.71292
S09_57366195	7	2.37834	0.488547	1.64145	2.90591	2.5785
S09_57369245	1	6.08066		6.08066	6.08066	6.08066
S09_57377868	6	8.90046	0.800575	7.95174	9.99061	9.1114
S09_57420082	3	7.64067	0.610961	7.11414	8.31056	7.49729
S09_57421446	7	8.49752	1.17764	6.4516	9.84856	8.76487
S09_57434537	2	3.94397	0.28559	3.74203	4.14591	3.94397
S09_57434603	1	5.01423		5.01423	5.01423	5.01423
S09_57434878	1	4.27506		4.27506	4.27506	4.27506
S09_57440991	4	7.16848	1.00062	6.36339	8.58987	6.86033
S09_57441008	4	7.16848	1.00062	6.36339	8.58987	6.86033
S09_57463591	1	4.76756		4.76756	4.76756	4.76756
S09_57470027	1	4.18622		4.18622	4.18622	4.18622
S09_57470082	1	10.7639		10.7639	10.7639	10.7639
S09_57470095	2	4.31167	1.47604	3.26795	5.35539	4.31167
S09_57488064	5	8.39306	1.88584	6.41893	11.516	8.12163
S09_57488772	4	10.2694	0.502399	9.70987	10.8313	10.2683
S09_57489170	3	8.989	1.47978	7.36509	10.2613	9.34058
S09_57489222	3	8.989	1.47978	7.36509	10.2613	9.34058
S09_57498003	1	10.7635		10.7635	10.7635	10.7635
S09_57511211	2	1.51243	0.0850674	1.45227	1.57258	1.51243
S09_57511253	5	2.32782	1.21154	1.56862	4.47718	1.79594
S09_57513460	16	7.29595	1.59454	5.27149	11.383	6.64547
S09_57513472	4	3.26377	1.63368	1.57645	5.4982	2.99022
S09_57513652	6	4.99287	2.75185	2.13347	9.95844	4.6307
S09_57513684	2	4.10062	0.313972	3.87861	4.32263	4.10062
S09_57517028	1	5.98908		5.98908	5.98908	5.98908
S09_57520555	2	6.0313	0.0707102	5.9813	6.0813	6.0313
S09_57525342	1	7.01171		7.01171	7.01171	7.01171
S09_57525344	1	7.01171		7.01171	7.01171	7.01171
S09_57530765	5	4.53315	2.08403	2.88456	8.01523	4.27993
S09_57530900	1	3.19078		3.19078	3.19078	3.19078
S09_57540673	23	6.43539	2.54708	2.19728	12.0711	5.72297
S09_57540689	23	6.43539	2.54708	2.19728	12.0711	5.72297
S09_57540793	14	9.89944	2.54049	6.64934	15.8541	8.8714
S09_57540804	5	5.96999	2.99384	3.46372	10.0963	4.04282
S09_57540837	12	8.18504	2.55	5.36581	13.6719	7.88275
S09_57541026	1	3.45595		3.45595	3.45595	3.45595
S09_57541114	6	4.72823	2.68358	2.51203	10.0008	3.9537
S09_57541193	4	6.48683	3.26447	3.45442	10.1278	6.18257
S09_57542596	2	2.54017	0.285669	2.33817	2.74217	2.54017
S09_57542607	2	2.54017	0.285669	2.33817	2.74217	2.54017
S09_57544917	56	6.73574	2.24554	2.69138	11.7232	6.36574
S09_57545053	17	5.31562	1.9819	2.39743	9.7426	4.94482
S09_57563232	1	3.51254		3.51254	3.51254	3.51254
S09_57563236	1	3.51254		3.51254	3.51254	3.51254
S09_57563281	1	3.51254		3.51254	3.51254	3.51254
S09_57575501	3	7.21423	0.761253	6.40838	7.92123	7.31309
S09_57575540	17	7.00095	2.71636	3.14458	13.9543	7.00352
S09_57575548	17	7.00095	2.71636	3.14458	13.9543	7.00352
S09_57575587	17	7.00095	2.71636	3.14458	13.9543	7.00352
S09_57575637	5	10.5448	2.62753	8.57185	14.1626	8.82108
S09_57590196	2	1.50856	0.0474049	1.47504	1.54208	1.50856
S09_57611460	2	8.94058	2.39178	7.24934	10.6318	8.94058
S09_57622875	2	3.25305	1.29478	2.33751	4.1686	3.25305
S09_57622876	2	3.25305	1.29478	2.33751	4.1686	3.25305
S09_57622878	2	3.25305	1.29478	2.33751	4.1686	3.25305
S09_57641799	2	4.86942	0.73608	4.34893	5.38991	4.86942
S09_57641855	2	5.07922	1.36206	4.1161	6.04234	5.07922
S09_57641925	8	7.8414	1.22943	5.63651	9.64393	8.20215
S09_57641937	1	7.04036		7.04036	7.04036	7.04036
S09_57641941	1	7.04036		7.04036	7.04036	7.04036
S09_57642160	2	5.45474	0.437213	5.14559	5.7639	5.45474
S09_57647501	14	4.99344	2.30672	0.444635	8.57107	5.20222
S09_57657373	2	6.18163	1.28779	5.27103	7.09224	6.18163
S09_57657375	2	6.18163	1.28779	5.27103	7.09224	6.18163
S09_57660044	1	3.2607		3.2607	3.2607	3.2607
S09_57666338	6	10.565	2.12043	8.60631	14.1151	9.93097
S09_57670230	1	2.58426		2.58426	2.58426	2.58426
S09_57670262	1	2.58426		2.58426	2.58426	2.58426
S09_57670282	1	2.40256		2.40256	2.40256	2.40256
S09_57670672	1	2.53274		2.53274	2.53274	2.53274
S09_57681486	1	2.08932		2.08932	2.08932	2.08932
S09_57683340	1	6.66136		6.66136	6.66136	6.66136
S09_57683354	1	6.66136		6.66136	6.66136	6.66136
S09_57683381	1	6.66136		6.66136	6.66136	6.66136
S09_57684260	1	7.02265		7.02265	7.02265	7.02265
S09_57687969	2	8.45499	1.39751	7.46681	9.44318	8.45499
S09_57696382	3	3.88152	1.77649	1.92412	5.39159	4.32885
S09_57708044	5	9.15512	1.45519	7.37999	10.7409	9.79592
S09_57717096	1	1.7882		1.7882	1.7882	1.7882
S09_57737692	1	4.26121		4.26121	4.26121	4.26121
S09_57745418	2	3.21508	1.13855	2.41001	4.02016	3.21508
S09_57745526	3	6.02698	2.64688	2.97135	7.61263	7.49696
S09_57745578	3	5.5109	1.26254	4.08027	6.46905	5.9834
S09_57745590	3	5.5109	1.26254	4.08027	6.46905	5.9834
S09_57746761	1	3.12457		3.12457	3.12457	3.12457
S09_57752751	2	2.69019	1.00334	1.98072	3.39966	2.69019
S09_57752787	2	2.69019	1.00334	1.98072	3.39966	2.69019
S09_57752801	2	2.99209	1.02174	2.26961	3.71456	2.99209
S09_57752802	2	2.99209	1.02174	2.26961	3.71456	2.99209
S09_57752804	2	2.99209	1.02174	2.26961	3.71456	2.99209
S09_57753567	7	2.731	0.930317	1.5335	4.00094	2.51976
S09_57764119	1	2.03816		2.03816	2.03816	2.03816
S09_57771040	2	7.26105	1.97593	5.86385	8.65824	7.26105
S09_57776578	1	2.52277		2.52277	2.52277	2.52277
S09_57783286	5	4.68397	0.787456	3.48972	5.48675	4.64797
S09_57783331	5	4.68397	0.787456	3.48972	5.48675	4.64797
S09_57787432	3	5.95979	1.20735	4.70821	7.11743	6.05373
S09_57791592	1	8.76286		8.76286	8.76286	8.76286
S09_57792171	3	6.78925	1.95793	5.03164	8.89956	6.43654
S09_57792330	1	3.18004		3.18004	3.18004	3.18004
S09_57804067	2	8.84866	1.57713	7.73346	9.96386	8.84866
S09_57807056	1	8.75526		8.75526	8.75526	8.75526
S09_57810974	1	7.57399		7.57399	7.57399	7.57399
S09_57811757	4	7.11426	0.906913	6.16724	7.89562	7.1971
S09_57811775	5	7.84587	1.10711	6.52278	8.85754	8.27326
S09_57812192	1	2.35279		2.35279	2.35279	2.35279
S09_57833973	5	7.13392	1.17525	5.56884	8.86484	7.16982
S09_57839854	2	4.18397	1.14044	3.37756	4.99038	4.18397
S09_57843791	1	3.05759		3.05759	3.05759	3.05759
S09_57856508	1	1.47987		1.47987	1.47987	1.47987
S09_57856529	1	1.47987		1.47987	1.47987	1.47987
S09_57859073	1	3.59725		3.59725	3.59725	3.59725
S09_57879627	1	7.91966		7.91966	7.91966	7.91966
S09_57892385	1	4.95608		4.95608	4.95608	4.95608
S09_57894247	1	5.05221		5.05221	5.05221	5.05221
S09_57894262	1	5.05221		5.05221	5.05221	5.05221
S09_57907179	1	4.76455		4.76455	4.76455	4.76455
S09_57914531	1	4.03853		4.03853	4.03853	4.03853
S09_57919263	1	7.31796		7.31796	7.31796	7.31796
S09_57925883	2	9.61999	1.87644	8.29315	10.9468	9.61999
S09_57929532	1	2.40132		2.40132	2.40132	2.40132
S09_57934446	2	8.91511	0.120043	8.83023	9	8.91511
S09_57936077	1	8.73199		8.73199	8.73199	8.73199
S09_57956802	1	2.1278		2.1278	2.1278	2.1278
S09_57983392	1	7.03528		7.03528	7.03528	7.03528
S09_58013705	1	7.13275		7.13275	7.13275	7.13275
S09_58016655	1	7.19164		7.19164	7.19164	7.19164
S09_58016703	1	7.19164		7.19164	7.19164	7.19164
S09_58016904	1	8.152		8.152	8.152	8.152
S09_58016907	1	8.152		8.152	8.152	8.152
S09_58021463	1	1.75944		1.75944	1.75944	1.75944
S09_58047562	1	1.59374		1.59374	1.59374	1.59374
S09_58049784	1	10.8284		10.8284	10.8284	10.8284
S09_58070704	1	2.97969		2.97969	2.97969	2.97969
S09_58070717	1	2.97969		2.97969	2.97969	2.97969
S09_58070718	1	2.97969		2.97969	2.97969	2.97969
S09_58070798	1	9.48522		9.48522	9.48522	9.48522
S09_58070949	5	3.06048	1.32255	1.22939	4.48363	3.13473
S09_58079080	1	3.79321		3.79321	3.79321	3.79321
S09_58095227	3	11.343	2.18192	9.40049	13.7038	10.9247
S09_58104568	5	2.42775	1.36507	0.699687	4.07787	1.96726
S09_58116724	1	1.07552		1.07552	1.07552	1.07552
S09_58133034	1	2.62599		2.62599	2.62599	2.62599
S09_58160745	1	5.7669		5.7669	5.7669	5.7669
S09_58161622	3	3.30894	0.363326	2.89361	3.56788	3.46534
S09_58167881	2	11.2717	1.53491	10.1863	12.357	11.2717
S09_58167882	2	11.2717	1.53491	10.1863	12.357	11.2717
S09_58170106	1	3.23846		3.23846	3.23846	3.23846
S09_58174206	1	12.1155		12.1155	12.1155	12.1155
S09_58178365	1	3.29203		3.29203	3.29203	3.29203
S09_58202777	1	9.91357		9.91357	9.91357	9.91357
S09_58216723	4	5.99498	1.25476	5.14799	7.85565	5.48814
S09_58246148	3	5.66093	1.57486	4.50805	7.45529	5.01945
S09_58246160	3	5.66093	1.57486	4.50805	7.45529	5.01945
S09_58246328	1	8.37006		8.37006	8.37006	8.37006
S09_58258921	1	7.44342		7.44342	7.44342	7.44342
S09_58259988	1	10.1479		10.1479	10.1479	10.1479
S09_58268988	1	5.17626		5.17626	5.17626	5.17626
S09_58272432	1	9.15952		9.15952	9.15952	9.15952
S09_58283051	13	1.96583	2.0295	0.0324292	5.36402	1.01003
S09_58291523	1	2.82541		2.82541	2.82541	2.82541
S09_58293186	1	17.2648		17.2648	17.2648	17.2648
S09_58293203	1	17.2648		17.2648	17.2648	17.2648
S09_58293266	3	12.88	2.94974	10.2048	16.0434	12.392
S09_58295230	3	14.0499	3.56532	9.93311	16.1287	16.0879
S09_58295272	1	11.5867		11.5867	11.5867	11.5867
S09_58320360	1	4.16246		4.16246	4.16246	4.16246
S09_58320737	1	3.75935		3.75935	3.75935	3.75935
S09_58329632	1	4.22439		4.22439	4.22439	4.22439
S09_58332316	2	4.15358	1.55679	3.05276	5.25439	4.15358
S09_58368696	1	10.8424		10.8424	10.8424	10.8424
S09_58368979	1	12.5673		12.5673	12.5673	12.5673
S09_58386691	1	6.56319		6.56319	6.56319	6.56319
S09_58413964	1	7.62963		7.62963	7.62963	7.62963
S09_58415684	1	10.3202		10.3202	10.3202	10.3202
S09_58430948	1	6.22545		6.22545	6.22545	6.22545
S09_58430949	1	6.22545		6.22545	6.22545	6.22545
S09_58441836	1	10.8675		10.8675	10.8675	10.8675
S09_58455067	2	4.14046	0.228443	3.97893	4.302	4.14046
S09_58468997	3	4.34535	1.41749	3.40761	5.97602	3.65243
S09_58468998	3	4.34535	1.41749	3.40761	5.97602	3.65243
S09_58485777	1	7.67946		7.67946	7.67946	7.67946
S09_58490091	4	3.66623	0.384071	3.19855	4.10478	3.68081
S09_58504227	3	8.47298	1.70492	6.5152	9.63101	9.27272
S09_58522129	1	4.22471		4.22471	4.22471	4.22471
S09_58528217	1	4.75294		4.75294	4.75294	4.75294
S09_58539152	1	7.63803		7.63803	7.63803	7.63803
S09_58539522	1	8.36682		8.36682	8.36682	8.36682
S09_58539611	4	8.36433	1.80164	6.76118	10.3498	8.17317
S09_58539950	2	5.99318	0.455233	5.67129	6.31508	5.99318
S09_58540112	2	7.03027	1.61875	5.88564	8.17489	7.03027
S09_58540294	1	6.02134		6.02134	6.02134	6.02134
S09_58541198	2	6.70407	1.19868	5.85648	7.55166	6.70407
S09_58545385	1	6.8235		6.8235	6.8235	6.8235
S09_58551678	1	3.93222		3.93222	3.93222	3.93222
S09_58551687	1	5.96306		5.96306	5.96306	5.96306
S09_58579528	7	9.36548	2.23033	6.88765	13.9938	9.20493
S09_58584028	4	7.934	2.05569	6.33501	10.6929	7.35405
S09_58591232	4	8.78275	1.8394	7.17809	11.3298	8.31155
S09_58600484	2	7.38644	0.00989669	7.37944	7.39344	7.38644
S09_58603696	16	9.26187	2.37225	6.08823	14.8637	9.23358
S09_58613417	6	7.30978	2.84268	4.56699	12.3757	6.62732
S09_58619277	1	0.520998		0.520998	0.520998	0.520998
S09_58634186	17	9.1151	2.31109	6.72664	13.7193	8.36896
S09_58634316	2	5.75973	1.42441	4.75251	6.76694	5.75973
S09_58634748	12	8.07743	1.80056	5.73806	11.5187	7.50173
S09_58659506	3	5.35202	0.2614	5.0871	5.60975	5.3592
S09_58659594	1	3.38953		3.38953	3.38953	3.38953
S09_58663164	14	6.10914	2.07263	1.34238	10.1641	6.25527
S09_58663178	14	6.10914	2.07263	1.34238	10.1641	6.25527
S09_58663187	14	4.50784	1.64825	1.52736	7.96493	4.56005
S09_58663199	14	4.50784	1.64825	1.52736	7.96493	4.56005
S09_58663246	14	4.50784	1.64825	1.52736	7.96493	4.56005
S09_58668999	1	10.3589		10.3589	10.3589	10.3589
S09_58670296	1	3.03989		3.03989	3.03989	3.03989
S09_58675182	1	6.24308		6.24308	6.24308	6.24308
S09_58675269	2	9.83492	3.21939	7.55847	12.1114	9.83492
S09_58675271	2	9.83492	3.21939	7.55847	12.1114	9.83492
S09_58675272	2	9.83492	3.21939	7.55847	12.1114	9.83492
S09_58680316	1	11.2438		11.2438	11.2438	11.2438
S09_58680318	1	11.2438		11.2438	11.2438	11.2438
S09_58680319	1	11.2438		11.2438	11.2438	11.2438
S09_58695567	16	9.14281	3.28715	0.507571	14.3736	8.82455
S09_58699258	1	6.44816		6.44816	6.44816	6.44816
S09_58701442	2	10.4841	1.87657	9.15719	11.8111	10.4841
S09_58702178	14	8.17256	2.45867	5.30173	13.7902	7.42873
S09_58704648	2	8.04391	0.72853	7.52876	8.55906	8.04391
S09_58704691	1	7.17179		7.17179	7.17179	7.17179
S09_58728008	1	11.2863		11.2863	11.2863	11.2863
S09_58728450	1	6.52457		6.52457	6.52457	6.52457
S09_58731074	1	0.450496		0.450496	0.450496	0.450496
S09_58738310	1	5.54192		5.54192	5.54192	5.54192
S09_58738415	1	3.07944		3.07944	3.07944	3.07944
S09_58739946	1	4.91027		4.91027	4.91027	4.91027
S09_58752297	2	5.71745	0.731727	5.20004	6.23486	5.71745
S09_58752343	1	5.95535		5.95535	5.95535	5.95535
S09_58757504	4	8.35162	1.94014	5.96241	10.2237	8.61021
S09_58761955	1	2.6883		2.6883	2.6883	2.6883
S09_58763903	1	9.79633		9.79633	9.79633	9.79633
S09_58763995	1	0.17236		0.17236	0.17236	0.17236
S09_58771060	4	11.8336	2.89658	9.4637	15.9115	10.9795
S09_58775791	9	11.4616	1.32707	8.73513	13.5919	11.6586
S09_58775824	6	10.4563	2.24556	8.14412	13.3492	9.61232
S09_58789294	1	3.51565		3.51565	3.51565	3.51565
S09_58789302	2	7.40848	1.87799	6.08054	8.73642	7.40848
S09_58795206	5	8.28987	1.20649	7.04389	9.97037	8.11786
S09_58816032	2	5.85779	1.09014	5.08695	6.62864	5.85779
S09_58822761	1	8.36697		8.36697	8.36697	8.36697
S09_58822821	1	12.1974		12.1974	12.1974	12.1974
S09_58824219	1	3.60457		3.60457	3.60457	3.60457
S09_58831601	2	3.19403	0.0123387	3.1853	3.20275	3.19403
S09_58831610	2	3.19403	0.0123387	3.1853	3.20275	3.19403
S09_58837819	1	3.66947		3.66947	3.66947	3.66947
S09_58841791	4	2.8925	1.01922	1.97816	3.85206	2.86988
S09_58841852	3	2.23155	0.542596	1.60679	2.58472	2.50314
S09_58843515	7	7.01095	1.13162	5.70561	9.18834	7.02375
S09_58869063	1	4.22971		4.22971	4.22971	4.22971
S09_58871601	10	6.70979	2.87928	2.73282	10.9097	6.79856
S09_58880242	2	4.72703	0.0412245	4.69788	4.75618	4.72703
S09_58880878	14	7.86267	2.8385	3.60311	12.5625	7.53011
S09_58887751	1	1.84596		1.84596	1.84596	1.84596
S09_58906356	9	8.41498	2.59884	4.09091	11.5881	8.50725
S09_58914472	2	2.67031	1.42613	1.66189	3.67874	2.67031
S09_58916303	5	9.80765	1.81114	7.1647	11.7956	9.94504
S09_58916305	8	9.36283	1.23036	6.83127	10.7468	9.55788
S09_58916306	8	9.36283	1.23036	6.83127	10.7468	9.55788
S09_58916307	8	9.36283	1.23036	6.83127	10.7468	9.55788
S09_58918742	5	0.675115	0.63886	0.0617181	1.37089	0.407084
S09_58918774	2	4.46288	0.0789286	4.40707	4.51869	4.46288
S09_58918776	2	4.46288	0.0789286	4.40707	4.51869	4.46288
S09_58918803	7	1.37715	0.557745	0.720415	2.23487	1.29401
S09_58923588	1	6.34084		6.34084	6.34084	6.34084
S09_58923734	1	6.5165		6.5165	6.5165	6.5165
S09_58933338	3	9.93545	1.22898	8.88227	11.2857	9.63831
S09_58935184	2	7.13242	4.53785	3.92368	10.3412	7.13242
S09_58967708	1	4.03756		4.03756	4.03756	4.03756
S09_58981289	1	4.75349		4.75349	4.75349	4.75349
S09_58983492	1	2.46737		2.46737	2.46737	2.46737
S09_59001659	3	3.68274	1.08128	2.68732	4.83315	3.52776
S09_59009687	1	3.07898		3.07898	3.07898	3.07898
S09_59010226	1	4.49552		4.49552	4.49552	4.49552
S09_59010241	2	4.94898	0.0776999	4.89404	5.00392	4.94898
S09_59011472	1	3.63581		3.63581	3.63581	3.63581
S09_59075924	6	4.5548	1.63514	1.81683	6.1642	4.70649
S09_59082545	1	4.6999		4.6999	4.6999	4.6999
S09_59090384	2	2.46003	1.92416	1.09944	3.82062	2.46003
S09_59107199	1	3.89403		3.89403	3.89403	3.89403
S09_59107201	1	3.89403		3.89403	3.89403	3.89403
S09_59131283	1	4.23549		4.23549	4.23549	4.23549
S09_59132241	1	2.22328		2.22328	2.22328	2.22328
S09_59132487	1	2.82649		2.82649	2.82649	2.82649
S09_59133828	3	5.34553	0.913908	4.44486	6.27213	5.3196
S09_59139101	1	4.90559		4.90559	4.90559	4.90559
S09_59155260	1	0.551874		0.551874	0.551874	0.551874
S09_59155261	1	0.551874		0.551874	0.551874	0.551874
S09_59160522	9	6.50609	2.34795	3.07909	10.0056	7.02885
S09_59160604	15	9.13208	2.51641	4.80016	14.9326	9.75604
S09_59160864	5	3.8971	1.00932	2.9998	5.53799	3.41292
S09_59169357	14	7.87201	2.52363	3.53871	12.4969	7.89845
S09_59169408	1	11.4529		11.4529	11.4529	11.4529
S09_59173027	12	7.18623	2.42325	3.78863	10.7499	7.48406
S09_59174980	3	8.74157	0.540601	8.31267	9.34881	8.56323
S09_59182286	1	1.23223		1.23223	1.23223	1.23223
S09_59189950	3	9.61376	2.4379	7.07159	11.9319	9.83776
S09_59191238	2	6.29603	1.94986	4.91727	7.67479	6.29603
S09_59196905	2	6.12037	0.575383	5.71352	6.52723	6.12037
S09_59200977	2	7.00346	0.127862	6.91305	7.09387	7.00346
S09_59201859	1	7.87119		7.87119	7.87119	7.87119
S09_59207654	2	6.57856	2.35256	4.91505	8.24208	6.57856
S09_59207859	1	8.15617		8.15617	8.15617	8.15617
S09_59207864	2	10.1282	1.98053	8.72774	11.5286	10.1282
S09_59207929	2	6.93066	2.49315	5.16774	8.69358	6.93066
S09_59208007	2	9.41512	0.132857	9.32118	9.50906	9.41512
S09_59208016	2	9.41512	0.132857	9.32118	9.50906	9.41512
S09_59208060	2	5.7255	1.78496	4.46335	6.98766	5.7255
S09_59208142	3	7.2863	1.83036	5.46751	9.12801	7.26338
S09_59208156	3	7.2863	1.83036	5.46751	9.12801	7.26338
S09_59208166	3	7.2863	1.83036	5.46751	9.12801	7.26338
S09_59208307	3	2.20355	0.399771	1.75546	2.52367	2.33151
S09_59218143	3	7.2009	1.66545	5.52134	8.85187	7.2295
S09_59219291	3	7.48633	1.02694	6.5572	8.58898	7.31283
S09_59221771	2	6.79846	2.366	5.12545	8.47147	6.79846
S09_59221830	2	10.6854	1.21431	9.82671	11.544	10.6854
S09_59223604	7	8.36964	2.68753	5.35806	12.6146	7.43463
S09_59223615	7	8.36964	2.68753	5.35806	12.6146	7.43463
S09_59225616	4	6.00193	1.47089	3.98636	7.10491	6.45823
S09_59225719	1	9.07337		9.07337	9.07337	9.07337
S09_59226682	3	7.8188	3.1945	4.14608	9.95214	9.35818
S09_59234307	3	6.08687	0.313127	5.72773	6.30265	6.23023
S09_59235440	1	3.84501		3.84501	3.84501	3.84501
S09_59235441	1	4.38339		4.38339	4.38339	4.38339
S09_59235446	2	6.53377	0.870782	5.91803	7.1495	6.53377
S09_59252878	1	8.10386		8.10386	8.10386	8.10386
S09_59253161	2	7.68446	1.47734	6.63982	8.72909	7.68446
S09_59264256	1	7.62298		7.62298	7.62298	7.62298
S09_59266592	1	2.55505		2.55505	2.55505	2.55505
S09_59271394	1	3.2625		3.2625	3.2625	3.2625
S09_59271442	1	3.2625		3.2625	3.2625	3.2625
S09_59291952	1	5.81538		5.81538	5.81538	5.81538
S09_59293134	2	5.54091	0.761463	5.00248	6.07935	5.54091
S09_59293178	3	5.22085	0.704266	4.42029	5.74491	5.49734
S09_59295001	1	9.38837		9.38837	9.38837	9.38837
S09_59310522	3	3.71406	1.72389	2.32957	5.64494	3.16768
S09_59311630	1	8.62031		8.62031	8.62031	8.62031
S09_59321955	3	2.03262	0.225619	1.77573	2.1986	2.12353
S09_59323827	1	5.28374		5.28374	5.28374	5.28374
S09_59325049	3	3.88456	1.4393	2.55343	5.4119	3.68834
S09_59326160	3	4.29276	1.00145	3.25229	5.25	4.376
S09_59326201	3	4.44376	1.16611	3.26963	5.60169	4.45995
S09_59327526	2	6.77316	0.290508	6.56774	6.97858	6.77316
S09_59329876	3	4.48989	1.12577	3.35084	5.60189	4.51694
S09_59339768	3	3.49918	0.497126	2.92544	3.80195	3.77015
S09_59340658	1	5.19834		5.19834	5.19834	5.19834
S09_59361558	2	8.29246	1.61683	7.14919	9.43574	8.29246
S10_75758	1	1.90721		1.90721	1.90721	1.90721
S10_290422	4	3.31789	0.661766	2.82105	4.28219	3.08415
S10_290441	4	3.0475	0.662782	2.57079	3.9971	2.81106
S10_302416	4	3.30138	0.718226	2.73473	4.29338	3.0887
S10_337573	2	4.3921	0.602683	3.96593	4.81826	4.3921
S10_337581	2	4.3921	0.602683	3.96593	4.81826	4.3921
S10_363008	2	3.9583	0.56841	3.55637	4.36022	3.9583
S10_365317	2	3.20079	0.624847	2.75896	3.64262	3.20079
S10_368143	1	3.12793		3.12793	3.12793	3.12793
S10_370473	1	2.38744		2.38744	2.38744	2.38744
S10_370793	2	3.20079	0.624847	2.75896	3.64262	3.20079
S10_370877	2	2.97738	0.604777	2.54974	3.40502	2.97738
S10_415474	4	3.30138	0.718226	2.73473	4.29338	3.0887
S10_416268	4	3.47753	0.540374	3.05227	4.21475	3.32155
S10_552762	2	5.03629	1.37721	4.06246	6.01012	5.03629
S10_597845	1	0.566359		0.566359	0.566359	0.566359
S10_764106	7	4.83545	3.54085	1.2639	11.8594	4.435
S10_845888	5	9.30552	6.34335	4.60509	20.4616	7.2311
S10_845908	5	9.30552	6.34335	4.60509	20.4616	7.2311
S10_893449	1	5.77814		5.77814	5.77814	5.77814
S10_954226	1	1.83808		1.83808	1.83808	1.83808
S10_965421	1	2.44334		2.44334	2.44334	2.44334
S10_1244065	2	3.41209	0.254823	3.2319	3.59228	3.41209
S10_1244072	2	3.41209	0.254823	3.2319	3.59228	3.41209
S10_2762830	2	5.47641	0.23232	5.31213	5.64068	5.47641
S10_2960143	2	8.84688	3.53918	6.3443	11.3495	8.84688
S10_3002568	16	3.10865	1.24714	1.10683	5.28459	3.24269
S10_3002584	16	3.10865	1.24714	1.10683	5.28459	3.24269
S10_3137049	5	7.44176	1.0532	6.28873	8.7556	7.37639
S10_3137075	5	7.44176	1.0532	6.28873	8.7556	7.37639
S10_3169867	34	7.2238	2.53467	3.31317	12.9404	6.89772
S10_3177682	1	7.43089		7.43089	7.43089	7.43089
S10_3272136	1	1.169		1.169	1.169	1.169
S10_3300995	7	0.885743	1.17057	0.0139596	3.38265	0.636093
S10_3320787	6	0.854001	0.880251	0.025623	1.90242	0.703693
S10_3347398	1	4.07512		4.07512	4.07512	4.07512
S10_3442384	1	3.49981		3.49981	3.49981	3.49981
S10_3456638	8	6.20511	0.900981	4.83778	7.57312	6.21213
S10_3550358	1	2.3872		2.3872	2.3872	2.3872
S10_3567069	1	3.89924		3.89924	3.89924	3.89924
S10_3613805	16	4.28447	0.903278	2.16776	5.86915	4.13847
S10_3816112	4	1.91108	0.942823	0.908798	3.15498	1.79028
S10_3818695	1	3.45345		3.45345	3.45345	3.45345
S10_3827298	1	3.01214		3.01214	3.01214	3.01214
S10_4058978	4	3.3549	1.01952	1.91637	4.14118	3.68103
S10_4167706	3	5.90038	5.0847	0.787326	10.9562	5.95757
S10_4178234	1	2.25226		2.25226	2.25226	2.25226
S10_4214568	2	4.17904	2.26752	2.57566	5.78242	4.17904
S10_4232910	1	2.30186		2.30186	2.30186	2.30186
S10_4240848	1	1.12165		1.12165	1.12165	1.12165
S10_4317745	1	5.44086		5.44086	5.44086	5.44086
S10_4327987	1	5.53737		5.53737	5.53737	5.53737
S10_4328076	1	1.92053		1.92053	1.92053	1.92053
S10_4458576	2	9.29013	2.72449	7.36363	11.2166	9.29013
S10_4488395	2	2.694	2.07529	1.22655	4.16145	2.694
S10_5393748	1	9.95651		9.95651	9.95651	9.95651
S10_5393777	1	9.95651		9.95651	9.95651	9.95651
S10_5402285	1	4.86001		4.86001	4.86001	4.86001
S10_5688400	1	8.32855		8.32855	8.32855	8.32855
S10_5720160	1	3.58285		3.58285	3.58285	3.58285
S10_5728455	2	1.45783	2.00407	0.0407451	2.87492	1.45783
S10_5869141	1	1.6892		1.6892	1.6892	1.6892
S10_5882902	6	2.01453	0.572855	1.34553	2.90244	2.12574
S10_5882954	1	4.13824		4.13824	4.13824	4.13824
S10_5942434	1	2.92334		2.92334	2.92334	2.92334
S10_5971952	12	6.31249	3.85021	0.869512	12.3921	6.00332
S10_5972613	5	7.40634	3.17081	3.7014	11.0751	6.22546
S10_5972834	2	6.02729	0.593371	5.60771	6.44686	6.02729
S10_5974275	2	3.25555	1.45705	2.22526	4.28583	3.25555
S10_5974337	5	1.38753	1.25241	0.140773	2.76406	1.15503
S10_5989920	1	5.2335		5.2335	5.2335	5.2335
S10_6133490	1	1.56546		1.56546	1.56546	1.56546
S10_6133496	1	1.56546		1.56546	1.56546	1.56546
S10_6202540	2	0.0712547	0.0292952	0.0505398	0.0919695	0.0712547
S10_6318056	1	1.42811		1.42811	1.42811	1.42811
S10_6472852	1	7.34701		7.34701	7.34701	7.34701
S10_6504633	2	2.87108	1.24788	1.98869	3.75346	2.87108
S10_6645676	4	2.66249	2.5123	0.052755	6.01356	2.29183
S10_6740217	1	21.136		21.136	21.136	21.136
S10_6805875	1	0.0254084		0.0254084	0.0254084	0.0254084
S10_6817696	2	1.68381	1.19291	0.840297	2.52732	1.68381
S10_7024713	1	1.12954		1.12954	1.12954	1.12954
S10_7236537	4	1.8559	0.659785	0.903821	2.42564	2.04706
S10_7393183	2	2.576	0.478589	2.23759	2.91442	2.576
S10_7393213	2	2.576	0.478589	2.23759	2.91442	2.576
S10_8863935	14	5.90803	2.2064	1.87674	9.70688	5.93774
S10_8863974	14	5.90803	2.2064	1.87674	9.70688	5.93774
S10_15181436	1	3.06372		3.06372	3.06372	3.06372
S10_15424458	1	2.3665		2.3665	2.3665	2.3665
S10_15424502	1	2.35325		2.35325	2.35325	2.35325
S10_15429777	4	14.6777	3.14983	12.0829	19.1737	13.727
S10_17585641	3	3.16733	2.78084	1.04357	6.31495	2.14347
S10_17625896	17	0.914892	0.262663	0.386022	1.3568	0.962183
S10_55544982	1	5.11381		5.11381	5.11381	5.11381
S10_55572826	6	12.4416	1.49404	9.5796	13.7781	13.0396
S10_55587076	8	6.35763	1.12691	4.68422	7.42984	6.79449
S10_55673246	1	0.059903		0.059903	0.059903	0.059903
S10_55679961	2	2.51451	1.21164	1.65776	3.37127	2.51451
S10_55802410	1	0.126771		0.126771	0.126771	0.126771
S10_55840343	6	2.02281	2.11264	0.151424	4.86682	1.31384
S10_55920772	1	1.0084		1.0084	1.0084	1.0084
S10_55925781	1	4.82455		4.82455	4.82455	4.82455
S10_56120381	1	2.18236		2.18236	2.18236	2.18236
S10_56251001	1	7.4866		7.4866	7.4866	7.4866
S10_56290782	2	2.75879	0.578217	2.34993	3.16766	2.75879
S10_56389495	1	3.16609		3.16609	3.16609	3.16609
S10_56475680	11	1.73626	0.387109	1.33872	2.75893	1.66503
S10_56572343	1	5.30526		5.30526	5.30526	5.30526
S10_56572349	1	5.30526		5.30526	5.30526	5.30526
S10_56608612	1	0.0164237		0.0164237	0.0164237	0.0164237
S10_56687222	1	0.0825544		0.0825544	0.0825544	0.0825544
S10_56761479	2	4.20778	1.98931	2.80112	5.61443	4.20778
S10_56761534	2	4.20778	1.98931	2.80112	5.61443	4.20778
S10_56778945	1	0.102956		0.102956	0.102956	0.102956
S10_56813250	1	1.40897		1.40897	1.40897	1.40897
S10_57108908	7	1.77212	0.712227	0.983786	2.9174	1.61753
S10_57118022	1	1.99719		1.99719	1.99719	1.99719
S10_57196859	1	2.95073		2.95073	2.95073	2.95073
S10_57196864	1	2.95073		2.95073	2.95073	2.95073
S10_57196866	1	2.95073		2.95073	2.95073	2.95073
S10_57283431	1	2.41389		2.41389	2.41389	2.41389
S10_57372813	1	2.22428		2.22428	2.22428	2.22428
S10_57512453	1	3.6861		3.6861	3.6861	3.6861
S10_57512456	1	3.6861		3.6861	3.6861	3.6861
S10_57512818	11	5.48559	1.99111	3.28504	9.74039	5.42626
S10_57642600	1	2.58265		2.58265	2.58265	2.58265
S10_57692330	4	5.64616	1.33747	4.71784	7.62222	5.12229
S10_57771735	1	5.47518		5.47518	5.47518	5.47518
S10_57879210	2	3.77752	1.29382	2.86266	4.69239	3.77752
S10_57879313	1	7.7907		7.7907	7.7907	7.7907
S10_57937375	1	5.93952		5.93952	5.93952	5.93952
S10_58016397	2	5.74346	1.59094	4.6185	6.86842	5.74346
S10_58086592	1	1.92746		1.92746	1.92746	1.92746
S10_58094172	1	6.33211		6.33211	6.33211	6.33211
S10_58145503	2	1.81852	2.00093	0.403652	3.23339	1.81852
S10_58191038	1	4.83629		4.83629	4.83629	4.83629
S10_58241011	7	6.13004	4.22227	0.0286671	13.2547	6.2394
S10_58323358	1	2.98502		2.98502	2.98502	2.98502
S10_58438192	1	4.08259		4.08259	4.08259	4.08259
S10_58532809	3	1.38982	0.106362	1.26799	1.46414	1.43735
S10_58598537	2	1.51214	0.477021	1.17484	1.84945	1.51214
S10_58624279	9	1.6685	1.07761	0.326619	2.978	2.35471
S10_58624348	11	8.91398	2.49207	4.38906	11.7547	8.7589
S10_58624409	2	3.02115	0.105518	2.94654	3.09576	3.02115
S10_58633820	1	1.57416		1.57416	1.57416	1.57416
S10_58650634	1	6.00342		6.00342	6.00342	6.00342
S10_58732937	2	7.28195	0.383749	7.0106	7.5533	7.28195
S10_58767893	1	1.50654		1.50654	1.50654	1.50654
S10_59459639	1	2.07004		2.07004	2.07004	2.07004
S10_59583548	6	0.175863	0.117568	0.087271	0.40688	0.136861
S10_59884179	5	3.47282	1.61932	2.16731	6.1902	2.72548
S10_60150968	1	5.67254		5.67254	5.67254	5.67254
S10_60166654	1	1.29463		1.29463	1.29463	1.29463
S10_60202122	1	2.38442		2.38442	2.38442	2.38442
S10_60231371	3	1.80326	1.20927	0.780351	3.13786	1.49156
S10_60245312	2	0.750174	0.754403	0.216731	1.28362	0.750174
S10_60738788	1	1.39175		1.39175	1.39175	1.39175
S10_60821477	1	0.268781		0.268781	0.268781	0.268781
S10_60821586	2	0.661022	0.469707	0.328889	0.993155	0.661022
S10_60821587	2	0.661022	0.469707	0.328889	0.993155	0.661022
S10_60899869	2	1.87014	0.471343	1.53685	2.20343	1.87014
S10_60919657	1	21.5768		21.5768	21.5768	21.5768
S10_60919658	1	21.5768		21.5768	21.5768	21.5768
S10_61019665	4	0.57214	0.635298	0.0541683	1.37652	0.428938
S10_61020937	5	0.850602	0.842644	0.0526479	2.0077	0.7649
S10_61040263	11	8.69423	3.32454	5.87054	16.2182	7.48454
S10_61094164	1	4.87191		4.87191	4.87191	4.87191
GRAND MEAN		5.27376
