# Supplementary material for: Association mapping by aerial drone reveals 213 genetic associations for Sorghum bicolor biomass traits under drought
Source: BMC Genomics. 2018 Sep 17;19:679. doi: 10.1186/s12864-018-5055-5 (PMC6142696; doi:10.1186/s12864-018-5055-5)
Supplement: Supplementary file 7 — Average SNP allele effects for each GWAS peak by trait and treatment. (XLSX 50 kb) [file 12864_2018_5055_MOESM7_ESM.xlsx]

## Sheet: Figure
Average SNP allele effects for each GWAS peak by trait and treatment. The value of the allele effect was calculated as the average difference in phenotype between individuals that carried the effect allele (i.e., the minor allele) at a significant SNP and the individuals that did not a carry the effect allele. Allele effects were calculated for all significant SNPs in each individual GWAS run. To…
Peak	B65_DV_post	B65_DV_pre	B65_control	B65_postflower	B65_preflower	Bwet_DV_post	Bwet_DV_pre	Bwet_control	Bwet_postflower	Bwet_preflower	H_m_DV_post	H_m_DV_pre	H_m_control	H_m_postflower	H_m_preflower	LAI_DV_post	LAI_DV_pre	LAI_control	LAI_postflower	LAI_preflower
CPG1.1			1.52197	0	7.01489			0	0	8.98738			0.293485	0.527266	0.925637
CPG1.2			0	1.70245	4.53259						0	0.267624	0.280514	0.138298	0.0501172
CPG1.3			0	0.408724	4.39498			0	0	5.08841	-0.321248	0	0.668105	0	0.672328
CPG1.4			0	0	0.930927			0	0	-0.709671	0	0.118171	0	0	0				0	0
CPG1.5			0	0	-0.146372						0.120829	0
CPG1.6	-1.55083	0	1.16782	1.66886	0			0	-0.266007	0			0.48791	0.448073	0.395136				-0.0620034	0
CPG1.7	0	-1.45863	1.69996	-0.364675	-0.105462			0	0	5.81681	0	-0.170962	-0.0313956	0.010754	0
CPG1.8	0	3.33938	4.73903	6.01191	0	0	6.22128	6.16177	13.0504	0	-0.136129	0	0	0.262015	0
CPG1.9			0	4.14647	2.3184			0	5.94107	4.34708			0	0.0991163	0.101567
CPG1.10			4.37793	0	0	0	5.44661	7.48006	6.19575	0	0.311612	0
CPG1.11	3.50073	0	2.17275	0	2.34458			0	0	9.3045	0.190265	0.0612221	0	0	0.127715
CPG1.12	5.0852	0	7.38696	0	5.71242	6.63627	0	5.88949	0	10.2508	0.461981	0	0.583299	0	0.234198				0.233003	1.33341
CPG1.13			6.45954	0	6.19582	4.1165	0	11.5348	0	3.349			0.586197	0	0.621118				0	1.1251
CPG1.14			1.35509	1.46268	4.99069			2.20198	1.68459	4.80124			0.239929	0.257434	0.244667				0	1.32123
CPG1.15	4.98473	0	0	0.502126	3.43667	6.03508	0	0	6.4564	0	0.394149	0	0	0.0938268	0.474034				0.444443	0
CPG1.16			0	0	5.06375			0	0	9.44226	0	0.095591	0	0	0.87465
CPG1.17						4.56853	0				0.176922	0	0.0982064	0.0140333	0
CPG1.18	3.91663	0	4.02587	1.0666	3.68021						0.130256	0	0.836318	0.652807	0.61573
CPG1.19	2.75895	0				5.15569	0	0	0	3.93029	0.291679	0				0.49341
CPG1.20	-4.07181	0	0.402412	1.3485	1.55157			3.31929	5.79901	4.92985	0.212681	0	0.24296	0.160948	0.155279
CPG1.21			0	0	3.87952			0	0	4.89996			0	0	0.448241
CPG1.22			0	0	0.580177			0	0	4.55199									0	0.194676
CPG1.23			0	0	1.72466	-2.02621	0	0	0	2.88813
CPG1.24			0	0	1.65122			0	0	2.21888			0	0	0
CPG1.25			0	0	2.40589			0	0	3.99064			0	0	0.391147
CPG1.26			1.56786	0	1.66939			3.59145	4.14043	5.17298	-0.0948265	0.0816773	0.496532	0	0.398826
CPG1.27	-1.13229	2.35018	2.55498	4.36192	7.78249	-3.51479	0	0	1.32253	14.3867	-0.160651	0.110781	0.534484	0	0	-0.353319			1.16607	0
CPG1.28			0	0.625366	0.95378			0	3.84474	0			0	0.161871	0
CPG1.29	0	6.87258	1.86239	1.58099	4.38129			3.01061	2.69716	7.73509	-0.229646	0	0.182763	0.422947	0				1.70658	0
CPG1.30	3.11121	0	0	0	1.99142	4.48935	0				0.339029	0	0	0	0.127996
CPG1.31			2.9716	0.252064	1.25494			1.63918	4.63236	0	0.291001	0	0.31534	0.152158	0.054308
CPG2.1	3.21151	0	2.43739	4.53225	5.351	4.11383	0	3.59644	9.0624	0			0.277292	0.222244	0.306181
CPG2.2	1.05993	-0.420249	3.92826	0	8.59993	0	-0.59866	5.30717	0	5.89855	0.179629	0	0.731245	0	0
CPG2.3			0.318272	0	1.9932	3.29142	0	0.66842	0	2.31177	0	-0.193483	0.0835944	0	0.151097
CPG2.4	2.69377	0	0	-1.45751	0	4.61113	0	0	0	-1.60391	0.210447	0
CPG2.5	-0.915006	0				-1.60038	0	0	3.86056	0	-0.179002	0
CPG2.6	0.0156302	0	1.11473	3.10589	2.86774	1.18174	0	3.9858	4.09651	0	-0.0412662	0	0.18505	0	0.366114	-0.106595
CPG2.7			0	0	9.63665								0.689068	0	0
CPG2.8			3.99235	0	9.78465			0	0	11.7554			0	-0.00850157	0.146982
CPG2.9			3.05074	12.0925	9.81345			16.2985	6.55167	0	0	-0.10313	0.783625	1.14913	0.809289				1.00316	0
CPG2.10	0	4.12784	4.70925	3.50741	4.70496			7.36019	4.48024	10.3743	0.144194	0	0.518376	0.614718	0.507991				0.81306	1.16714
CPG2.11	-0.0286732	2.59154	4.52527	1.87339	7.32152	-0.730287	0	7.47112	3.91038	8.71391	-0.14135	0	0.624781	0.610502	0.615329				1.09034	0
CPG2.12	-2.60211	0									-0.0916561	0	0	0	0.412626
CPG2.13			0	0.63453	1.37024								0.0324244	0.0596007	0
CPG3.1	1.2705	2.96115	7.0824	4.69318	10.8735			12.7379	2.54092	14.061	-0.0971453	0.227032	0.793315	0.396739	0.616579				1.07843	0
CPG3.2	0	3.85938	5.19249	2.20885	9.75955	0	6.76087	0	2.53775	4.69981	0	0.318227	0.785028	0.66742	0.349014
CPG3.3			3.06971	0	0						0	-0.0486004
CPG3.4			7.17227	4.28513	5.06327			0	4.22283	8.0603	-0.141305	0	0	0.326051	0.387184				1.33365	1.51529
CPG3.5	3.50435	0	0	0	3.67616	4.21008	0				0.346178	0	0	0	0.377538
CPG3.6			0	0	-1.00435			0	0	-1.30556									0	-0.603468
CPG3.7	0	4.46235	4.36283	3.53825	1.25288			4.66957	6.67549	0	0	0.236945	0.241907	0.162493	0.115377				1.12817	0
CPG3.8	0	2.22152	0	0	6.25906	0	3.72173	0	0	5.8876	0.181718	0	0	0	0.930874				0	1.73373
CPG3.9	0	2.74989	4.0874	0	3.87861			5.16821	0	0			0.19358	0	0.274186				0	0.288621
CPG3.10	0	1.29509	1.17355	1.64445	3.77824	-4.17278	0	3.35598	0	6.5735	-0.0735588	0	0.137862	0	0.395224	-0.388563
CPG3.11	0	3.55742	5.19947	4.00818	0			0	5.197	0			0	0.155395	0
CPG3.13			0	0	3.36646			0	0	18.1521			0.215343	0.184125	0.157846
CPG3.15	-1.43561	0				-1.80337	0				-0.0844192	0
CPG3.16	-1.58625	0				-1.80061	0	0	0	2.59569	-0.112941	-0.0265386
CPG3.17	-0.93501	0	0	0	1.65724	-1.22408	0	0	0	2.26488	-0.102903	0							0	0.488046
CPG3.18			3.94464	2.32664	4.45736			0	0	6.30143	-0.339754	0	0	0.163321	0.43198
CPG3.19			0	4.02917	0			0	3.45064	0			0.287936	0.401971	0				0.533908	0
CPG3.20	2.50902	0				4.15313	0				0.248232	0				0.425146
CPG3.21	2.78751	0	0	0	4.38934	4.61673	0				0.165741	0				0.53676
CPG3.22			3.20134	6.49876	0	0	7.22516	0	6.65679	0	0	0.362395	0.165274	-0.00957614	0
CPG3.23			0	-0.50617	-0.778766	2.38952	0				0.13536	0				0.285292
CPG3.24			8.62863	4.64499	0	2.27191	0	0	9.55482	0			0	0	0.63062
CPG3.25			0	0	0.319134			0	0	0.434918			0	0	0.0935478
CPG3.26			0	0	0.764398			0	0	1.64916									0	0.356227
CPG3.27	1.89001	0									0.171497	0
CPG3.28	1.92424	0.256058	0.751178	0.418658	0.3845	2.25058	0.502553	0.876269	1.44265	0	0.035318	0.0083124	0.147257	0	0.0678583	0.276292
CPG4.1	0	4.67254	2.12881	1.01407	4.05136			2.10787	1.44999	6.84951	0	0.49734	0.140404	0.19907	0.362049				0.919743	0.360969
CPG4.2	0	4.10825	1.92254	0	0.61545	0	6.51357	5.85714	0	0
CPG4.3	1.7029	0									0.145109	0
CPG4.4	0	3.47607	1.77218	0	5.15524			7.18604	0	0			0.630951	0	0
CPG4.5											0.321403	0
CPG4.6			0	0	0.560183			0	0	0.80125			0	0	0.169683				0	0.262402
CPG4.7			0	0	1.32697			0	0	0.979168									0	0.1646
CPG4.8			7.05234	0	8.34763			0	7.26792	10.1272	0	0.418927	0.636062	0.647747	0				1.13363	0.985959
CPG4.11	1.59858	0	0	0	-0.6385			0	0	-0.947498
CPG4.12			0	8.7983	0								0.213316	0.283769	0
CPG4.13			0.320109	1.05955	7.07387			0	0	13.6406			0.0353121	0.18132	0.473356
CPG4.14			0	0	3.97542			8.61173	0	0
CPG4.15			0	2.25976	1.06317			0	4.12319	0									0.701439	0
CPG4.16			0	0	3.48261			0	7.26243	0			0	0	0.386577
CPG4.17			0	1.29953	9.82458			0	6.40527	12.1627			0	0	0.737358				0.501624	0
CPG4.18	6.38265	0	0	0	14.8143	9.51158	0	0	0	22.6661	0.440032	0	0	1.14673	1.03779
CPG4.19			0	0	5.93988			0	0	12.1682			0	0	0.277506
CPG4.20			0	5.59317	0								0.223007	0	0
CPG4.21	1.25975	1.12474									0.166184	0				0.24484
CPG4.22			5.39222	0	7.45948			4.33515	0	0			0.484233	0	0.660143
CPG4.23						-3.22985	0				-0.14396	0.0927811				-0.472429
CPG4.24	4.33289	0	0	0	1.64628						0.488729	0
CPG4.25	-0.546413	0.754155	0	0	1.52042			0	3.37881	0	-0.151527	0	0.157344	0	0.072596
CPG4.26	2.23755	0	0	0	2.90064	3.33818	0				0.165326	0	0	0	0.38436
CPG5.1	-0.659783	0.598153				0	2.39059				-0.120183	0.0549055
CPG5.2	-1.53547	0				-1.60542	0				0.0473964	0	0	0	0.220275
CPG5.3			0	0	-0.221731
CPG5.4			0	0.649953	1.92993			0	1.23107	3.65616			0.177235	0.195594	0.133793
CPG5.5	0	1.87197	0	0	3.4311	0	4.16237						0	0	0.198139	0.507081	0.678252
CPG5.7	1.95274	1.37745	3.27255	1.17882	0.696764	1.43737	0	6.87788	0	0	0	0.319212	0.322582	0.321251	0				0.564785	0
CPG5.8	0	3.02957	1.3279	1.7528	4.77857	0	4.56295	3.43999	0	5.84261	-0.103361	0	0	0.154187	0.155618
CPG5.9			8.12887	0	1.37342								0	0	0.534284
CPG5.10	4.07674	0	0	0	6.91146	5.26781	0				0.0459162	0
CPG5.11			6.5778	2.63896	0								0	0.384974	0.322124
CPG5.12											-0.078578	0
CPG5.13	0	11.1794	5.15072	5.69949	7.04637	0	16.0426	13.5788	13.6083	14.743	0.171802	0.169021	0.445211	0.377256	0.488997				1.68355	0
CPG5.14	2.79355	0				4.25	0				0.244101	0
CPG5.15			0	0	0.733892			0	0	1.49678									0	0.313456
CPG5.16			0	10.2453	0			0	0	11.5498			0	0	0.652202
CPG5.17	2.60015	0				4.67892	0				0.269818	0	0	0	0.183884	0.505679	0
CPG5.18			0	2.39012	0								0	0.158416	0.0947978
CPG5.19			1.37035	1.15914	1.30818								0.413299	0.440105	0
CPG5.20	1.30565	0.425103				0	0.955101						0.0344409	0	0
CPG5.21			0	2.19581	4.08744			0	2.70051	6.32899
CPG5.22			0	0	1.24946			0	0	1.80667
CPG5.24			0	0	8.16523			0	7.89544	18.5883			0.256775	0	0	-0.715569	0
CPG5.25			4.42935	6.80537	3.1046			0	7.10102	3.83054			0.530663	0.317103	0.32737
CPG5.26			0	1.40357	0	4.35156	0				0.301461	0
CPG5.27	1.72843	0.384234	0.31485	1.25893	3.60958	2.06386	0.816909	1.03258	4.52796	6.21236	0.185496	0	0.159233	0.151065	0	0.309119	0
CPG6.1			0	0	8.20806			0	0	13.2421			0	0	0.659009
CPG6.2	0	0	0	0	0								0	0	0.374195
CPG6.3			0	2.48308	0			0	3.8787	0	0	0.140096	0	0.150881	0
CPG6.4	0.831683	1.76008	2.98962	0	4.83709	0	10.1278	10.745	0	0			0.253356	0.0817569	0.413995
CPG6.5			0	0	2.81854			0	6.7036	0			0.0520462	0	0.257506
CPG6.6			4.98941	0	4.50657			0	0	6.63412			0.150038	0.612358	0.440558
CPG6.7	1.54216	2.62809	4.97546	1.03861	0.974969	3.30083	0	5.63091	0	2.97672	0.156287	0.305907	0.273845	0.171944	0
CPG6.8	3.58574	4.50113	5.96374	0	1.5211	4.68441	3.85543	7.98313	0	5.04398	0.322259	0.397336	0.597948	0	0.341645	0	1.11373
CPG6.9			6.96462	4.05451	0			0	7.00943	0			0.577281	0.316117	0.380598
CPG6.10	6.5795	0	1.06398	2.49443	2.37816	0	7.53006	0.316071	3.19843	3.45035	0.606584	0	0.184753	0.240909	0.273417			0	0.800415	0
CPG6.11	3.08199	0	0	0	14.7725	3.94031	0	0	0	20.0132	0.252507	0	0	0	0.529456
CPG6.12	4.37049	0	0	0	6.66565	6.53664	0				0.344948	0				0.603851	0
CPG6.13	2.80516	0	0	0	3.90729	4.91365	0	0	0	6.07905	0.271033	0				0.588835	0
CPG6.14	3.69066	0	0	0	6.15479	4.80467	0				0.270317	0	0	0	0.406987
CPG6.15	0	4.38156	6.16396	2.79125	3.46797			3.28505	3.15901	0	0	0.435458	0.600972	0.521754	0			0	1.00725	0.546822
CPG6.16	-1.52718	2.33519	3.10014	2.34275	8.09485			1.82263	5.94867	7.39909	0	0.0848201	0.289157	0.649919	0.269682			0	1.01785	0
CPG6.17	3.05529	0				4.51062	0	0	-2.22861	0	0.255346	0						0	-0.346576	0
CPG6.18	1.46418	1.70089	2.79647	5.58039	2.68854	4.7664	0	2.09063	6.22188	1.99003	0.133166	0.21309	0.585508	0.434937	0.482732	0.508377	0	0.378823	0.919339	0.204255
CPG6.19			3.52799	0	0			0	3.51073	0								0	0.616924	0
CPG7.1	0	1.40354	2.2468	0	3.19527			1.11967	0.231865	1.93904			0.404226	0	0			0	0.0651759	0.646635
CPG7.2			0	1.57173	2.69654			0	1.18127	2.51525	-0.130468	0	0.873464	0.60096	0.672059			0	0.252244	0.116876
CPG7.3	2.62687	0	0	0	5.06632	3.67675	0.537096	0	0	13.8368	0.195384	0.0197722	0.106837	0	-0.0463869
CPG7.4			2.5334	0	0.54859	5.36039	0	8.2557	0	0	0.266966	0
CPG7.5	2.41362	0				4.04637	0				0.203808	0				0.450789
CPG7.6											0	-0.283925
CPG7.7			1.0406	1.73184	0								0.166203	0	0
CPG7.8	0	3.45777	0	1.504	9.01242			0	2.50074	11.3328			0.638889	0	1.04967			0	0.550555	0
CPG7.11			1.12775	0	1.94141			0	0	3.67912			0.17456	0	0.240706			0	0	0.644228
CPG7.12	0	2.99286	1.14328	1.10307	1.00275	0	7.55473	1.75523	1.47486	2.30339	0.0994639	0.0433364	0.119461	0.0989753	0.042489			0.415924	0.690178	0.723818
CPG7.13	4.3927	0	9.0305	3.48797	3.92281	5.92228	0	0	0	11.692	-0.165331	0
CPG7.14	0	-3.3749				0	-4.64705				0.0538578	-0.240117	0	0.0795482	0
CPG7.15	3.09968	-2.63026				4.2784	0				0.297492	0.356782				0.370006
CPG7.16	4.4475	0	1.29804	1.26169	0	5.28426	0				0.268946	0				0.444267
CPG7.17	1.68891	0	0	3.89423	0						0.124689	0.024533
CPG7.18	1.85573	0	0	0	5.72183						0.199279	0
CPG8.1			2.38544	1.6495	3.4474			0	9.61103	0			0.750058	0.700886	0.532849
CPG8.2			0	0.946004	0			0	1.05756	0	-0.119527	0.0626033	0	0.0921232	0
CPG8.3			0	2.80864	0.573701			0	5.54699	0			0	0.437157	0				0.638117	0
CPG8.4			2.39024	0	3.27948			0	0	6.91881			0.8164	0	0.664944
CPG8.5						2.43854	0				0.186646	0	0	0	0.103193
CPG8.6			0	1.24005	2.35287			0	0	6.04603			0.20476	0.148814	0.225906
CPG8.7			3.16318	0.285209	0								0.442644	0.247555	0
CPG8.8	0	1.38046	-1.19122	0.398967	0			0.147151	0.80202	0			0.0657564	0	0
CPG8.9			1.32064	0.51687	0			3.85223	1.47005	0	0.242765	0							0.221239	0
CPG8.10			3.32037	0	1.40015								0.426968	0	0				0	0.945889
CPG8.11			6.65679	7.33125	8.5905			12.267	7.38365	16.6665			0.878272	1.0685	0.859624				1.1712	1.33251
CPG8.12			0	1.031	0.997415			0	4.08754	0			0.271604	0.270491	0.280293
CPG8.13			2.1872	0	4.80561			1.6579	0	6.52744			0.500592	0	0.524185				0	1.07979
CPG8.14	-4.20244	0	0	2.39611	1.69926	-5.59554	0	0	0	9.80682	-0.452599	0	0	0.2284	0.154344	-0.66549
CPG8.15						-2.0783	0				-0.221974	0
CPG8.16			0	0	6.99574	0	6.37304	0	0	7.30494	0.298984	0	0.617055	0	0
CPG8.17	-1.23717	0	0	1.68067	0
CPG9.1	4.4013	6.54204				6.20443	8.80414				0.529189	0.511752	0	0	0.207377	0.570824	0
CPG9.2	1.48111	-1.14928	0.227639	0.551005	1.10246	4.44559	0	0	2.54124	0	0.238739	0	0.0635533	0.123781	0
CPG9.3			0	0	-1.87073			0	0	-2.35151			0	0	-0.170782
CPG9.4	2.03901	0				3.42116	0				0.17689	0				0.38835	0
CPG9.5	1.00936	0				4.79617	0				0.326138	0
CPG9.6			4.0172	4.94982	0			8.47172	13.7939	0			0.486936	0.604276	0			0	0.750125	0
CPG9.7			0	0	10.1096			0	0	14.6089			0	1.37503	0.764627
CPG9.9	0	-3.07668	1.50295	2.13092	1.04581	0	-4.46123	0	0	1.29028			0.364907	0.181895	0
CPG9.10			3.51852	2.93062	2.08122			0	0	6.57371	0.189033	0	0.488172	0.608838	0
CPG9.11	0	4.7716	8.43281	3.87328	5.71405	0	13.1439	6.20339	4.43459	13.0471	0	0.483477	0.596807	0.314603	0.177822			1.37798	1.00717	0
CPG9.12			0	0	-1.70148			0	0	-1.27214			0	0	-0.191286
CPG9.13			0	8.53842	13.0684			0	11.4699	0	0	0	-0.08024	0.528486	0.52261
CPG9.14			4.70905	0	2.42453			0	0	5.4843	0.404633	0
CPG9.15	3.812	0	3.30684	1.71796	4.72148	5.03368	1.35457	4.13123	0.431831	11.8347	0.306204	0.253367	0.289054	0.393219	0.433721			0	1.0079	1.29382
CPG9.16			0	1.94561	1.69156			0	3.28515	4.23807
CPG9.17	2.06289	2.48096	0.856523	3.87013	1.32807	2.63306	1.33307	1.55691	2.74262	3.04972	-0.0764005	0.271298	0.229604	0.109848	0.168146			0.912031	0.456928	0.529591
CPG9.18	1.68149	0.915531	2.59736	1.82763	1.91675	4.94112	0	3.02297	2.43923	2.91205	0.227523	0	0.155742	0.129588	0.268666			0.231831	0.0620502	0.271642
CPG9.19	1.3365	1.11968	0.809322	2.12494	1.07598	1.48148	1.60066	1.5226	2.39124	2.24998	0.561098	0.448622	0.0916016	0.0267941	0.253268			0.0786701	0.203859	0.416545
CPG9.20	1.79512	-0.281391	0.850542	1.10236	1.22633	1.1041	2.0896	1.77388	0.768759	2.11916	0.179135	0.167516	0.0828657	0.0361328	0.110109	0.234244	-0.0871829	0.146252	0.0854753	0.298081
CPG9.21	3.00755	0.76286	1.14836	0.38759	3.24317	1.23575	1.13813	1.04918	0.631208	5.84689	0.318996	0	0.0363908	-0.0350755	0.0774464			0	0.141081	0.687573
CPG10.1			1.70729	2.94739	0.0365161								0.123614	0.29759	0.0228256
CPG10.2			0	0	3.95508			0	0	8.77559	0.315136	0	0	0	0.415558
CPG10.3			0	0	1.85252			0	0	2.71434
CPG10.4	-2.50936	0	1.13708	0.615841	3.22218	-0.0639793	-0.945006	3.70685	1.23261	3.29874	-0.0909232	0	0.0418993	0.12666	0.364993	0	-0.339627	0.141315	0.018438	0.45084
CPG10.5	-2.01086	0									-0.2616	0
CPG10.6	-1.42041	0	0	0	3.50014			0	1.04958	-0.501896	-0.0461737	0	0	0	0.285889
CPG10.7	-0.969722	0									-0.145211	0
CPG10.8	0.639335	0	-0.0463431	0.458299	2.13767	6.07234	0	-0.142232	1.36622	1.30862	0.0335104	0	0.0606902	0.0181396	0.172979
CPG10.9			0.663691	0	1.62939			0	0.975856	3.35268	0.208968	0	0.235116	0.222251	0	-0.298896	0
CPG10.11	0	3.5794	3.52653	0	6.83247						0	0.257081	0.480069	0	0.905938
CPG10.12											0.0850179	0
CPG10.13	1.75357	0	0	3.21915	0	2.80247	0									0.292124	0
CPG10.14	0	4.1186	2.20621	0	3.69421	3.93414	3.16552	3.23497	0	5.85198			0.379431	0	0.326314
CPG10.15			0	0.921655	2.10959			0	0.620081	3.08797								0	0.239238	0.213226
CPG10.16	2.32652	0									0.227023	0	0	0.133879	0
CPG10.17	-2.34705	0	1.27241	2.94803	5.37152			2.54965	1.58989	6.61867	-0.136871	0	0.30188	-0.0108796	0.093569
CPG10.18			1.55763	0.192201	3.81037			1.41844	1.53421	1.34409	-0.14274	0	1.07336	0	0
CPG10.19	3.26418	0	0	1.48414	2.44796	4.78812	0	0	1.3216	4.27288	0.180768	0						0	0.421637	0
CPG10.20	0	1.0637	0.909777	0.473388	1.65118	0.996399	0.87406	1.22176	0	2.22847	0.128149	0.0424479	0.0278557	0.0804495	0.130989
CPG10.21			0	0	1.48737			0	0	1.83532	-0.187826	0	0	0	0.199541
CPG10.22			0	0	4.95195	4.99053	0	0	0	0	-0.227852	0	0	0	0
CPG10.23			3.53052	0	2.05163	-0.854289	0	2.29699	-0.323402	2.78361	-0.186321	-0.114537	0.465952	1.29254	0	-0.520311	0
count	107	107	181	181	181	88	88	150	150	150	129	129	151	151	151	29	15	22	57	57
mean	1.16929	1.05748	1.66298	1.37618	3.11171	2.22768	1.41082	1.81532	2.15824	4.3914	0.0921019	0.0525439	0.229044	0.179919	0.255649	0.155659	0.0910114	0.167401	0.490726	0.375606
std	2.08698	2.06208	2.26224	2.11776	3.14777	2.89816	3.28393	3.22185	3.12475	5.05796	0.201375	0.139092	0.263183	0.273489	0.269075	0.413402	0.348376	0.347227	0.500129	0.502119
min	-4.20244	-3.3749	-1.19122	-1.45751	-1.87073	-5.59554	-4.64705	-0.142232	-2.22861	-2.35151	-0.452599	-0.283925	-0.08024	-0.0350755	-0.191286	-0.715569	-0.339627	0	-0.346576	-0.603468
0.25	0	0	0	0	0.696764	0	0	0	0	0	-0.0764005	0	0	0	0	-0.106595	0	0	0	0
0.5	1.25975	0	0.320109	0.398967	2.3184	2.5358	0	0	0.331848	2.94438	0.124689	0	0.150038	0.0361328	0.183884	0.292124	0	0	0.444443	0.204255
0.75	2.72636	2.04674	2.98962	2.12494	4.72148	4.61253	1.18687	2.48648	3.8566	6.57366	0.242765	0.0424479	0.420134	0.259725	0.409807	0.49341	0	0.145018	0.919743	0.644228
max	6.5795	11.1794	9.0305	12.0925	14.8143	9.51158	16.0426	16.2985	13.7939	22.6661	0.606584	0.511752	1.07336	1.37503	1.04967	0.603851	1.11373	1.37798	1.70658	1.73373
