# Supplementary material for: Association mapping by aerial drone reveals 213 genetic associations for Sorghum bicolor biomass traits under drought
Source: BMC Genomics. 2018 Sep 17;19:679. doi: 10.1186/s12864-018-5055-5 (PMC6142696; doi:10.1186/s12864-018-5055-5)
Supplement: Supplementary file 8 — Number private GWAS SNPs by genetic subgroup. (XLSX 11 kb) [file 12864_2018_5055_MOESM8_ESM.xlsx]

## Sheet: Sheet1
Number private GWAS SNPs by genetic subgroup (K). # genotypes = the number of individuals in each genetic subgroup by PAMK analysis, Prop private = # private SNPs divided by the total number of genotype calls in a given group (= #genotypes *131,544 total SNPs). % private = prop private * 100.
	# genotypes	# private SNPs	prop private	% private
K = 4	252	122	0.0047	0.471
K = 1	146	57	0.0022	0.219
K = 5	47	6	0.0004	0.037
K = 3	147	4	0.0002	0.022
K = 2	26	1	0.0002	0.018
