# Supplementary material for: Association mapping by aerial drone reveals 213 genetic associations for Sorghum bicolor biomass traits under drought
Source: BMC Genomics. 2018 Sep 17;19:679. doi: 10.1186/s12864-018-5055-5 (PMC6142696; doi:10.1186/s12864-018-5055-5)
Supplement: Supplementary file 9 — Tables showing all genes in the regions spanned by significant SNPs for each peak. Gene information was obtained from the Phytomine tool in Phytozome v3.0. (ZIP 8760 kb) [file 12864_2018_5055_MOESM9_ESM.zip]

Archive with 153 entries (153 files):
- CPG1.11_all_Sb_genes_in_region_from_Phytomine.xlsx
- CPG1.12_all_Sb_genes_in_region_from_Phytomine.xlsx
- CPG1.13_all_Sb_genes_in_region_from_Phytomine.xlsx
- CPG1.14_all_Sb_genes_in_region_from_Phytomine.xlsx
- CPG1.15_all_Sb_genes_in_region_from_Phytomine.xlsx
- CPG1.16_all_Sb_genes_in_region_from_Phytomine.xlsx
- CPG1.17_all_Sb_genes_in_region_from_Phytomine.xlsx
- CPG1.18_all_Sb_genes_in_region_from_Phytomine.xlsx
- CPG1.19_all_Sb_genes_in_region_from_Phytomine.xlsx
- CPG1.1_all_Sb_genes_in_region_from_Phytomine.xlsx
- CPG1.20_all_Sb_genes_in_region_from_Phytomine.xlsx
- CPG1.21_all_Sb_genes_in_region_from_Phytomine.xlsx
- CPG1.23_all_Sb_genes_in_region_from_Phytomine.xlsx
- CPG1.24_all_Sb_genes_in_region_from_Phytomine.xlsx
- CPG1.25_all_Sb_genes_in_region_from_Phytomine.xlsx
- CPG1.26_all_Sb_genes_in_region_from_Phytomine.xlsx
- CPG1.27_all_Sb_genes_in_region_from_Phytomine.xlsx
- CPG1.28_all_Sb_genes_in_region_from_Phytomine.xlsx
- CPG1.29_all_Sb_genes_in_region_from_Phytomine.xlsx
- CPG1.2_all_Sb_genes_in_region_from_Phytomine.xlsx
- CPG1.30_all_Sb_genes_in_region_from_Phytomine.xlsx
- CPG1.31_all_Sb_genes_in_region_from_Phytomine.xlsx
- CPG1.3_all_Sb_genes_in_region_from_Phytomine.xlsx
- CPG1.4_all_Sb_genes_in_region_from_Phytomine.xlsx
- CPG1.5_all_Sb_genes_in_region_from_Phytomine.xlsx
- CPG1.6_all_Sb_genes_in_region_from_Phytomine.xlsx
- CPG1.7_all_Sb_genes_in_region_from_Phytomine.xlsx
- CPG1.8_all_Sb_genes_in_region_from_Phytomine.xlsx
- CPG10.14_all_Sb_genes_in_region_from_Phytomine.xlsx
- CPG10.15_all_Sb_genes_in_region_from_Phytomine.xlsx
- CPG10.16_all_Sb_genes_in_region_from_Phytomine.xlsx
- CPG10.17_all_Sb_genes_in_region_from_Phytomine.xlsx
- CPG10.18_all_Sb_genes_in_region_from_Phytomine.xlsx
- CPG10.19_all_Sb_genes_in_region_from_Phytomine.csv
- CPG10.1_all_Sb_genes_in_region_from_Phytomine.xlsx
- CPG10.20_all_Sb_genes_in_region_from_Phytomine.xlsx
- CPG10.21_all_Sb_genes_in_region_from_Phytomine.xlsx
- CPG10.22_all_Sb_genes_in_region_from_Phytomine.xlsx
- CPG10.23_all_Sb_genes_in_region_from_Phytomine.xlsx
- CPG10.2_all_Sb_genes_in_region_from_Phytomine.xlsx
- CPG10.4_all_Sb_genes_in_region_from_Phytomine.xlsx
- CPG10.5_all_Sb_genes_in_region_from_Phytomine.xlsx
- CPG10.6_all_Sb_genes_in_region_from_Phytomine.xlsx
- CPG10.7_all_Sb_genes_in_region_from_Phytomine.xlsx
- CPG10.8_all_Sb_genes_in_region_from_Phytomine.xlsx
- CPG10.9_all_Sb_genes_in_region_from_Phytomine.xlsx
- CPG2.10_all_Sb_genes_in_region_from_Phytomine.xlsx
- CPG2.11_all_Sb_genes_in_region_from_Phytomine.xlsx
- CPG2.12_all_Sb_genes_in_region_from_Phytomine.xlsx
- CPG2.13_all_Sb_genes_in_region_from_Phytomine.xlsx
- CPG2.1_all_Sb_genes_in_region_from_Phytomine.xlsx
- CPG2.2_all_Sb_genes_in_region_from_Phytomine.xlsx
- CPG2.4_all_Sb_genes_in_region_from_Phytomine.xlsx
- CPG2.5_all_Sb_genes_in_region_from_Phytomine.xlsx
- CPG2.6_all_Sb_genes_in_region_from_Phytomine.xlsx
- CPG2.7_all_Sb_genes_in_region_from_Phytomine.xlsx
- CPG2.8_all_Sb_genes_in_region_from_Phytomine.xlsx
- CPG2.9_all_Sb_genes_in_region_from_Phytomine.xlsx
- CPG3.10_all_Sb_genes_in_region_from_Phytomine.xls
- CPG3.11_all_Sb_genes_in_region_from_Phytomine.xlsx
- CPG3.16_all_Sb_genes_in_region_from_Phytomine.xlsx
- CPG3.17_all_Sb_genes_in_region_from_Phytomine.xlsx
- CPG3.1_all_Sb_genes_in_region_from_Phytomine.xlsx
- CPG3.21_all_Sb_genes_in_region_from_Phytomine.xlsx
- CPG3.22_all_Sb_genes_in_region_from_Phytomine.xlsx
- CPG3.23_all_Sb_genes_in_region_from_Phytomine.xlsx
- CPG3.24_all_Sb_genes_in_region_from_Phytomine.xlsx
- CPG3.26_all_Sb_genes_in_region_from_Phytomine.xlsx
- CPG3.28_all_Sb_genes_in_region_from_Phytomine.xlsx
- CPG3.2_all_Sb_genes_in_region_from_Phytomine.xlsx
- CPG3.4_all_Sb_genes_in_region_from_Phytomine.xlsx
- CPG3.5_all_Sb_genes_in_region_from_Phytomine.xlsx
- CPG3.7_all_Sb_genes_in_region_from_Phytomine.xlsx
- CPG3.8_all_Sb_genes_in_region_from_Phytomine.xlsx
- CPG3.9_all_Sb_genes_in_region_from_Phytomine.xlsx
- CPG4.11_all_Sb_genes_in_region_from_Phytomine.xlsx
- CPG4.12_all_Sb_genes_in_region_from_Phytomine.xlsx
- CPG4.13_all_Sb_genes_in_region_from_Phytomine.xlsx
- CPG4.14_all_Sb_genes_in_region_from_Phytomine.xlsx
- CPG4.15_all_Sb_genes_in_region_from_Phytomine.xlsx
- CPG4.16_all_Sb_genes_in_region_from_Phytomine.xlsx
- CPG4.17_all_Sb_genes_in_region_from_Phytomine.xlsx
- CPG4.18_all_Sb_genes_in_region_from_Phytomine.xlsx
- CPG4.19_all_Sb_genes_in_region_from_Phytomine.xlsx
- CPG4.1_all_Sb_genes_in_region_from_Phytomine.xlsx
- CPG4.20_all_Sb_genes_in_region_from_Phytomine.xlsx
- CPG4.21_all_Sb_genes_in_region_from_Phytomine.xlsx
- CPG4.23_all_Sb_genes_in_region_from_Phytomine.xlsx
- CPG4.24_all_Sb_genes_in_region_from_Phytomine.xlsx
- CPG4.25_all_Sb_genes_in_region_from_Phytomine.xlsx
- CPG4.26_all_Sb_genes_in_region_from_Phytomine.xlsx
- CPG4.2_all_Sb_genes_in_region_from_Phytomine.xlsx
- CPG4.3_all_Sb_genes_in_region_from_Phytomine.xlsx
- CPG4.4_all_Sb_genes_in_region_from_Phytomine.xlsx
- CPG5.12_all_Sb_genes_in_region_from_Phytomine.xlsx
- CPG5.13_all_Sb_genes_in_region_from_Phytomine.xlsx
- CPG5.14_all_Sb_genes_in_region_from_Phytomine.xlsx
- CPG5.17_all_Sb_genes_in_region_from_Phytomine.xlsx
- CPG5.18_all_Sb_genes_in_region_from_Phytomine.xlsx
- CPG5.19_all_Sb_genes_in_region_from_Phytomine.xlsx
- CPG5.1_all_Sb_genes_in_region_from_Phytomine.xlsx
- CPG5.24_all_Sb_genes_in_region_from_Phytomine.xlsx
- CPG5.26_all_Sb_genes_in_region_from_Phytomine.xlsx
- CPG5.27_all_Sb_genes_in_region_from_Phytomine.xlsx
- CPG5.2_all_Sb_genes_in_region_from_Phytomine.xlsx
- CPG5.4_all_Sb_genes_in_region_from_Phytomine.xlsx
- CPG5.5_all_Sb_genes_in_region_from_Phytomine.xlsx
- CPG5.7_all_Sb_genes_in_region_from_Phytomine.xlsx
- CPG5.8_all_Sb_genes_in_region_from_Phytomine.xlsx
- CPG6.10_all_Sb_genes_in_region_from_Phytomine.xlsx
- CPG6.11_all_Sb_genes_in_region_from_Phytomine.xlsx
- CPG6.13_all_Sb_genes_in_region_from_Phytomine.xlsx
- CPG6.18_all_Sb_genes_in_region_from_Phytomine.xlsx
- CPG6.5_all_Sb_genes_in_region_from_Phytomine.xlsx
- CPG6.7_all_Sb_genes_in_region_from_Phytomine.xlsx
- CPG7.11_all_Sb_genes_in_region_from_Phytomine.xlsx
- CPG7.12_all_Sb_genes_in_region_from_Phytomine.xlsx
- CPG7.13_all_Sb_genes_in_region_from_Phytomine.xlsx
- CPG7.14_all_Sb_genes_in_region_from_Phytomine.csv
- CPG7.16_all_Sb_genes_in_region_from_Phytomine.xlsx
- CPG7.17_all_Sb_genes_in_region_from_Phytomine.xlsx
- CPG7.18_all_Sb_genes_in_region_from_Phytomine.xlsx
- CPG7.1_all_Sb_genes_in_region_from_Phytomine.xlsx
- CPG7.2_all_Sb_genes_in_region_from_Phytomine.xlsx
- CPG7.3_all_Sb_genes_in_region_from_Phytomine.xlsx
- CPG7.4_all_Sb_genes_in_region_from_Phytomine.xlsx
- CPG7.5_all_Sb_genes_in_region_from_Phytomine.xlsx
- CPG7.7_all_Sb_genes_in_region_from_Phytomine.xlsx
- CPG7.8_all_Sb_genes_in_region_from_Phytomine.xlsx
- CPG8.13_all_Sb_genes_in_region_from_Phytomine.xlsx
- CPG8.14_all_Sb_genes_in_region_from_Phytomine.xlsx
- CPG8.16_all_Sb_genes_in_region_from_Phytomine.xlsx
- CPG8.1_all_Sb_genes_in_region_from_Phytomine.xlsx
- CPG8.2_all_Sb_genes_in_region_from_Phytomine.xlsx
- CPG8.3_all_Sb_genes_in_region_from_Phytomine.xlsx
- CPG8.5_all_Sb_genes_in_region_from_Phytomine.xlsx
- CPG8.6_all_Sb_genes_in_region_from_Phytomine.xlsx
- CPG8.8_all_Sb_genes_in_region_from_Phytomine.xlsx
- CPG8.9_all_Sb_genes_in_region_from_Phytomine.xlsx
- CPG9.10_all_Sb_genes_in_region_from_Phytomine.xlsx
- CPG9.12_all_Sb_genes_in_region_from_Phytomine.csv
- CPG9.12_all_Sb_genes_in_region_from_Phytomine.xlsx
- CPG9.14_all_Sb_genes_in_region_from_Phytomine.xlsx
- CPG9.15_all_Sb_genes_in_region_from_Phytomine.xlsx
- CPG9.17_all_Sb_genes_in_region_from_Phytomine.xlsx
- CPG9.18_all_Sb_genes_in_region_from_Phytomine.xlsx
- CPG9.19_all_Sb_genes_in_region_from_Phytomine.xlsx
- CPG9.20_all_Sb_genes_in_region_from_Phytomine.xlsx
- CPG9.21_all_Sb_genes_in_region_from_Phytomine.xlsx
- CPG9.2_all_Sb_genes_in_region_from_Phytomine.xlsx
- CPG9.3_all_Sb_genes_in_region_from_Phytomine.xlsx
- CPG9.4_all_Sb_genes_in_region_from_Phytomine.xlsx
- CPG9.9_all_Sb_genes_in_region_from_Phytomine.xlsx
