# Supplementary material for: Association mapping by aerial drone reveals 213 genetic associations for Sorghum bicolor biomass traits under drought
Source: BMC Genomics. 2018 Sep 17;19:679. doi: 10.1186/s12864-018-5055-5 (PMC6142696; doi:10.1186/s12864-018-5055-5)
Supplement: Supplementary file 9 — Tables showing all genes in the regions spanned by significant SNPs for each peak. Gene information was obtained from the Phytomine tool in Phytozome v3.0. (ZIP 8760 kb) [file 12864_2018_5055_MOESM9_ESM.zip › CPG1.11_all_Sb_genes_in_region_from_Phytomine.xlsx]

## Sheet: CPG1.11_all_Sb_genes_in_region_
Primary_Identifier	chrom	Pos_start	Pos_end	strand	gene_length	dist_from_max_GWAS_SNP	gene_defline	protein_domains_name	gene_name	protein_domains_description	protin_domains_type	ontology_term_name	GO_term	GO_description
Sobic.001G212500	Chr01	19628010	19640515	-1	12506	74580	(1 of 1) PTHR14190//PTHR14190:SF11 - SUPPRESSOR OF ACTIN MUTATIONS 2/VACUOLAR PROTEIN SORTING 52 // SUBFAMILY NOT NAMED	Cullin repeat-like-containing domain		Cullins are a family of hydrophobic proteins that act as scaffolds for ubiquitin ligases (E3). Cullins are found throughout eukaryotes. Humans express seven cullins (Cul1, 2, 3, 4A, 4B, 5 and 7), each forming part of a multi-subunit ubiquitin complex. Cullin-RING ubiquitin ligases (CRLs), such as Cul1 (SCF) [], play an essential role in targeting proteins for ubiquitin-mediated destruction; as su…	Domain
Sobic.001G212500	Chr01	19628010	19640515	-1	12506	74580	(1 of 1) PTHR14190//PTHR14190:SF11 - SUPPRESSOR OF ACTIN MUTATIONS 2/VACUOLAR PROTEIN SORTING 52 // SUBFAMILY NOT NAMED	Vps52		Vps52 complexes with Vps53 and Vps54 to form a multi-subunit complex involved in regulating membrane trafficking events [].	Family
Sobic.001G212600	Chr01	19628188	19638902	-1	10715	76193	(1 of 1) PTHR10108:SF750 - PROTEIN PMT-1, ISOFORM B	S-adenosyl-L-methionine-dependent methyltransferase		This entry represents a domain found in S-adenosyl-L-methionine-dependent methyltransferases (SAM MTases).Proteins containing this domain include members from the methyltransferase superfamily and the class I-like SAM-binding methyltransferase superfamily. Methyltransferases transfer a methyl group from a donor to an acceptor. SAM-binding methyltransferases utilise the ubiquitous methyl donor SAM…	Domain
Sobic.001G212600	Chr01	19628188	19638902	-1	10715	76193	(1 of 1) PTHR10108:SF750 - PROTEIN PMT-1, ISOFORM B	Methyltransferase type 11		Methyl transfer from the ubiquitous S-adenosyl-L-methionine (SAM) to either nitrogen, oxygen or carbon atoms is frequently employed in diverse organisms ranging from bacteria to plants and mammals. The reaction is catalyzed by methyltransferases (Mtases) and modifies DNA, RNA, proteins and small molecules, such as catechol for regulatory purposes. The various aspects of the role of DNA methylatio…	Domain
Sobic.001G212701	Chr01	19644715	19646803	1	2089	68292
Sobic.001G212800	Chr01	19653527	19657572	1	4046	57523		Prefoldin alpha-like		This entry represents a domain found in prefoldin subunit alpha-like proteins. Prefoldin (PFD) is a chaperone that interacts exclusively with type II chaperonins, hetero-oligomers lacking an obligate co-chaperonin that are found only in eukaryotes (chaperonin-containing T-complex polypeptide-1 (CCT)) and archaea. Eukaryotic PFD is a multi-subunit complex containing six polypeptides in the molecul…	Family
Sobic.001G212800	Chr01	19653527	19657572	1	4046	57523		Prefoldin		The Prefoldin/GimC family of proteins are found in eukaryotes and archaea []. Prefoldin is part of a molecular chaperone system that promotes the correct folding of nascent polypeptide chains. Prefoldin/GimC interacts with the nascent chain to stabilise it prior to its folding within the central cavity of a chaperonin. Prefoldin/GimC is a hexamer consisting of two types of subunits, alpha and bet…	Family
Sobic.001G212800	Chr01	19653527	19657572	1	4046	57523		Prefoldin alpha subunit, archaea-type		Prefoldin (PFD) is a chaperone that interacts exclusively with type II chaperonins, hetero-oligomers lacking an obligate co-chaperonin that are found only in eukaryotes (chaperonin-containing T-complex polypeptide-1 (CCT)) and archaea. Eukaryotic PFD is a multi-subunit complex containing six polypeptides in the molecular mass range of 14-23 kDa. In archaea, on the other hand, PFD is composed of t…	Family
Sobic.001G212800	Chr01	19653527	19657572	1	4046	57523						unfolded protein binding	GO:0051082	Interacting selectively and non-covalently with an unfolded protein.
Sobic.001G212800	Chr01	19653527	19657572	1	4046	57523						protein folding	GO:0006457	The process of assisting in the covalent and noncovalent assembly of single chain polypeptides or multisubunit complexes into the correct tertiary structure.
Sobic.001G212800	Chr01	19653527	19657572	1	4046	57523						prefoldin complex	GO:0016272	A multisubunit chaperone that is capable of delivering unfolded proteins to cytosolic chaperonin, which it acts as a cofactor for. In humans, the complex is a heterohexamer of two PFD-alpha and four PFD-beta type subunits. In Saccharomyces cerevisiae, it also acts in the nucleus to regulate the rate of elongation by RNA polymerase II via a direct effect on histone dynamics.
Sobic.001G212900	Chr01	19656639	19661420	-1	4782	53675		BRCT domain		The breast cancer susceptibility gene contains at its C terminus two copies ofa conserved domain that was named BRCT for BRCA1 C terminus. This domain ofabout 95 amino acids is found in a large variety of proteins involved in DNA repair, recombination and cell cycle control [, , ]. The BRCT domain is notlimited to the C-terminal of protein sequences and can be found in multiplecopies or in a sing…	Domain
Sobic.001G212900	Chr01	19656639	19661420	-1	4782	53675		SMAD/FHA domain		FHA and SMAD (MH2) domains share a common structure consisting of a sandwich of eleven beta strands in two sheets with Greek key topology. Forkhead-associated (FHA) domains were originally identified as a sequence profile of about 75 amino acids, whereas the full-length domain is closer to about 150 amino acids. FHA domains are found in transcription factors, kinesin motors, and in a variety of o…	Domain
Sobic.001G212900	Chr01	19656639	19661420	-1	4782	53675		Forkhead-associated (FHA) domain		The forkhead-associated (FHA) domain []is a phosphopeptide recognition domain found in many regulatory proteins. It displays specificity for phosphothreonine-containing epitopes but will also recognise phosphotyrosine with relatively high affinity. It spans approximately 80-100 amino acid residues folded into an 11-stranded beta sandwich, which sometimes contain small helical insertions between t…	Domain
Sobic.001G212900	Chr01	19656639	19661420	-1	4782	53675						protein binding	GO:0005515	Interacting selectively and non-covalently with any protein or protein complex (a complex of two or more proteins that may include other nonprotein molecules).
Sobic.001G213000	Chr01	19663486	19664529	-1	1044	50566
Sobic.001G213100	Chr01	19680217	19680834	-1	618	34261
Sobic.001G213150	Chr01	19681270	19681989	-1	720	33106
Sobic.001G213200	Chr01	19685491	19687470	1	1980	27625		Zinc finger, C2H2-like		Zinc finger (Znf) domains are relatively small protein motifs which contain multiple finger-like protrusions that make tandem contacts with their target molecule. Some of these domains bind zinc, but many do not; instead binding other metals such as iron, or no metal at all. For example, some family members form salt bridges to stabilise the finger-like folds. They were first identified as a DNA-…	Domain
Sobic.001G213300	Chr01	19695007	19699206	1	4200	15889	(1 of 1) PTHR24296:SF3 - CYTOCHROME P450 86B1-RELATED	Cytochrome P450, E-class, group IV		Cytochrome P450 enzymes are a superfamily of haem-containing mono-oxygenases that are found in all kingdoms of life, and which show extraordinary diversity in their reaction chemistry. In mammals, these proteins are found primarily in microsomes of hepatocytes and other cell types, where they oxidise steroids, fatty acids and xenobiotics, and are important for the detoxification and clearance of …	Family
Sobic.001G213300	Chr01	19695007	19699206	1	4200	15889	(1 of 1) PTHR24296:SF3 - CYTOCHROME P450 86B1-RELATED	Cytochrome P450		Cytochrome P450 enzymes are a superfamily of haem-containing mono-oxygenases that are found in all kingdoms of life, and which show extraordinary diversity in their reaction chemistry. In mammals, these proteins are found primarily in microsomes of hepatocytes and other cell types, where they oxidise steroids, fatty acids and xenobiotics, and are important for the detoxification and clearance of …	Family
Sobic.001G213300	Chr01	19695007	19699206	1	4200	15889	(1 of 1) PTHR24296:SF3 - CYTOCHROME P450 86B1-RELATED	Cytochrome P450, E-class, group I		Cytochrome P450 enzymes are a superfamily of haem-containing mono-oxygenases that are found in all kingdoms of life, and which show extraordinary diversity in their reaction chemistry. In mammals, these proteins are found primarily in microsomes of hepatocytes and other cell types, where they oxidise steroids, fatty acids and xenobiotics, and are important for the detoxification and clearance of …	Family
Sobic.001G213300	Chr01	19695007	19699206	1	4200	15889	(1 of 1) PTHR24296:SF3 - CYTOCHROME P450 86B1-RELATED					oxidation-reduction process	GO:0055114	A metabolic process that results in the removal or addition of one or more electrons to or from a substance, with or without the concomitant removal or addition of a proton or protons.
Sobic.001G213300	Chr01	19695007	19699206	1	4200	15889	(1 of 1) PTHR24296:SF3 - CYTOCHROME P450 86B1-RELATED					iron ion binding	GO:0005506	Interacting selectively and non-covalently with iron (Fe) ions.
Sobic.001G213300	Chr01	19695007	19699206	1	4200	15889	(1 of 1) PTHR24296:SF3 - CYTOCHROME P450 86B1-RELATED					heme binding	GO:0020037	Interacting selectively and non-covalently with heme, any compound of iron complexed in a porphyrin (tetrapyrrole) ring.
Sobic.001G213300	Chr01	19695007	19699206	1	4200	15889	(1 of 1) PTHR24296:SF3 - CYTOCHROME P450 86B1-RELATED					oxidoreductase activity, acting on paired donors, with incorporation or reduction of molecular oxygen	GO:0016705	Catalysis of an oxidation-reduction (redox) reaction in which hydrogen or electrons are transferred from each of two donors, and molecular oxygen is reduced or incorporated into a donor.
Sobic.001G213400	Chr01	19698442	19701885	-1	3444	13210		HD domain		The HD domain is found in a superfamily of enzymes with a predicted or known phosphohydrolase activity []. These enzymes appear to be involved in the nucleic acid metabolism, signal transduction and possibly other functions in bacteria, archaea and eukaryotes.The fact that all the highly conserved residues in the HD superfamily are histidines or aspartates suggests that coordination of divalent c…	Domain
Sobic.001G213400	Chr01	19698442	19701885	-1	3444	13210		HD/PDEase domain		This entry represents the HD domain, which is is found in a superfamily of enzymes with a predicted or known phosphohydrolase activity. It also represents a related phosphodiesterase (PDEase) domain that is found in eukaryotic 3',5'-cGMP phosphodiesterase (), which is located in photoreceptor outer segments and it is light activated, playing a pivotal role in signal transduction.	Domain
Sobic.001G213500	Chr01	19702598	19704111	1	1514	10984
Sobic.001G213666	Chr01	19709699	19715230	-1	5532	0	(1 of 14) PTHR12606:SF14 - CYSTEINE-TYPE PEPTIDASE
Sobic.001G213832	Chr01	19717696	19729406	1	11711	2601
Sobic.001G214000	Chr01	19729722	19741540	-1	11819	14627		P-loop containing nucleoside triphosphate hydrolase		The P-loop NTPase fold is the most prevalent domain of the several distinctnucleotide-binding protein folds.The most common reaction catalysed by enzymes of the P-loop NTPase fold is the hydrolysis of the beta-gamma phosphate bond of a bound nucleoside triphosphate (NTP). The energy from NTP hydrolysis is typically utilised to induce conformational changes in other molecules, which constitutes th…	Domain
Sobic.001G214000	Chr01	19729722	19741540	-1	11819	14627		Helicase superfamily 1/2, ATP-binding domain		Helicases have been classified in 5 superfamilies (SF1-SF5). All of theproteins bind ATP and, consequently, all of them carry the classical Walker A(phosphate-binding loop or P-loop) and Walker B(Mg2+-binding aspartic acid) motifs. For the two largest groups, commonlyreferred to as SF1 and SF2, a total of seven characteristic motifs has beenidentified []. These two superfamilies encompass a large…	Domain
Sobic.001G214000	Chr01	19729722	19741540	-1	11819	14627		Helicase, C-terminal		Helicases have been classified in 5 superfamilies (SF1-SF5). For the two largest groups, commonly referred to as SF1 and SF2, a total of seven characteristic motifs has been identified []. These two superfamilies encompass a large number of DNA and RNA helicases from archaea, eubacteria, eukaryotes and viruses.This entry represents the C-terminal domain found in proteins belonging to the helicase…	Domain
Sobic.001G214000	Chr01	19729722	19741540	-1	11819	14627		DEAD/DEAH box helicase domain		Proteins with this domain include the DEAD and DEAH box helicases. Helicases are involved in unwinding nucleic acids. The DEAD box helicases are involved in various aspects of RNA metabolism, including nuclear transcription, pre mRNA splicing, ribosome biogenesis, nucleocytoplasmic transport, translation, RNA decay and organellar gene expression.	Domain
Sobic.001G214000	Chr01	19729722	19741540	-1	11819	14627		PAZ domain		This domain is named after the proteins Piwi Argonaut and Zwille. It is also found in the CAF protein from Arabidopsis thaliana. The function of the domain is unknown but has been found in the middle region of a number of members of the Argonaute protein family, which also contain the Piwi domain () in their C-terminal region []. Several members of this family have been implicated in thedevelopme…	Domain
Sobic.001G214000	Chr01	19729722	19741540	-1	11819	14627		Double-stranded RNA-binding domain		In contrast to other RNA-binding domains, the about 65 amino acids long dsRBDdomain [, , ]has been found in a number of proteins that specificallyrecognise double-stranded RNAs. The dsRBD domain is also known as DSRM(Double-Stranded RNA-binding Motif). dsRBD proteins are mainly involved inposttranscriptional gene regulation, for example by preventing the expressionof proteins or by mediating RNAs…	Domain
Sobic.001G214000	Chr01	19729722	19741540	-1	11819	14627		Ribonuclease III domain		Prokaryotic ribonuclease III () (gene rnc) []is an enzyme that digests double-stranded RNA. It is involved in the processing of ribosomal RNA precursors and of some mRNAs. RNase III is evolutionary related to a number of proteins including []:Saccharomyces cerevisiae(Baker's yeast) protein pac1, a ribonuclease that probably inhibits mating and meiosis by degrading a specific mRNA required for sex…	Domain
Sobic.001G214000	Chr01	19729722	19741540	-1	11819	14627		Dicer dimerisation domain		This domain is found in members of the Dicer protein family which function in RNA interference, an evolutionarily conserved mechanism for gene silencing using double-stranded RNA (dsRNA) molecules. It is essential for the activity of Dicer [, ]. It is a divergent double stranded RNA-binding domain []. The N-terminal alpha helix of this domain is in a different orientation to that found in canonic…	Domain
Sobic.001G214000	Chr01	19729722	19741540	-1	11819	14627						protein binding	GO:0005515	Interacting selectively and non-covalently with any protein or protein complex (a complex of two or more proteins that may include other nonprotein molecules).
Sobic.001G214000	Chr01	19729722	19741540	-1	11819	14627						RNA binding	GO:0003723	Interacting selectively and non-covalently with an RNA molecule or a portion thereof.
Sobic.001G214000	Chr01	19729722	19741540	-1	11819	14627						ATP binding	GO:0005524	Interacting selectively and non-covalently with ATP, adenosine 5'-triphosphate, a universally important coenzyme and enzyme regulator.
Sobic.001G214000	Chr01	19729722	19741540	-1	11819	14627						RNA processing	GO:0006396	Any process involved in the conversion of one or more primary RNA transcripts into one or more mature RNA molecules.
Sobic.001G214000	Chr01	19729722	19741540	-1	11819	14627						nucleic acid binding	GO:0003676	Interacting selectively and non-covalently with any nucleic acid.
Sobic.001G214000	Chr01	19729722	19741540	-1	11819	14627						ribonuclease III activity	GO:0004525	Catalysis of the endonucleolytic cleavage of RNA with 5'-phosphomonoesters and 3'-OH termini; makes two staggered cuts in both strands of dsRNA, leaving a 3' overhang of 2 nt.
Sobic.001G214100	Chr01	19741541	19751396	-1	9856	26446	(1 of 1) PTHR37706:SF1 - GENOMIC DNA, CHROMOSOME 3, P1 CLONE: MSJ11
Sobic.001G214200	Chr01	19751397	19754812	-1	3416	36302		LysM domain		The LysM (lysin motif) domain is about 40 residues long and is found in a varietyof enzymes involved in bacterial cell wall degradation []. It contains a beta-alpha-alpha-beta conformation, with the beta strands forming an antiparallel beta sheet and the two alpha helices packing on one side of this sheet []. It may have a general peptidoglycan binding function. This domain can also be found in s…	Domain
Sobic.001G214300	Chr01	19757994	19770230	-1	12237	42899		Protein of unknown function DUF3506		This presumed domain is functionally uncharacterised. This domain is found in eukaryotes. This domain is typically between 131 to 148 amino acids in length. This domain has a conserved KLTGD sequence motif.	Family
Sobic.001G214300	Chr01	19757994	19770230	-1	12237	42899		Protein of unknown function DUF3506		This presumed domain is functionally uncharacterised. This domain is found in eukaryotes. This domain is typically between 131 to 148 amino acids in length. This domain has a conserved KLTGD sequence motif.	Family
Sobic.001G214300	Chr01	19757994	19770230	-1	12237	42899		Protein of unknown function DUF3506		This presumed domain is functionally uncharacterised. This domain is found in eukaryotes. This domain is typically between 131 to 148 amino acids in length. This domain has a conserved KLTGD sequence motif.	Family
Sobic.001G214400	Chr01	19759586	19760124	1	539	44491
Sobic.001G214600	Chr01	19780600	19789929	1	9330	65505		Thioredoxin-like fold		Several biological processes regulate the activity of target proteins through changes in the redox state of thiol groups (S2 to SH2), where a hydrogen donor is linked to an intermediary disulphide protein. Such processes include the ferredoxin/thioredoxin system, the NADP/thioredoxin system, and the glutathione/glutaredoxin system []. Several of these disulphide proteins share a common structure,…	Domain
Sobic.001G214600	Chr01	19780600	19789929	1	9330	65505		Thioredoxin domain		Thioredoxins [, , , ]are small disulphide-containing redox proteins that have been found in all the kingdoms of living organisms. Thioredoxin serves as a general protein disulphide oxidoreductase. It interacts with a broad range of proteins by a redox mechanism based on reversible oxidation of two cysteine thiol groups to a disulphide, accompanied by the transfer of two electrons and two protons.…	Domain
Sobic.001G214600	Chr01	19780600	19789929	1	9330	65505		Protein of unknown function UPF0301		This entry describes proteins of unknown function. Proteins in this family include AlgH from Pseudomonas aeruginosa. AlgH is involved in the transcriptional regulation of alginate biosynthesis []. However, there is no evidence for such function in proteins belonging to this family.	Family
Sobic.001G214600	Chr01	19780600	19789929	1	9330	65505		Thioredoxin-like fold		Several biological processes regulate the activity of target proteins through changes in the redox state of thiol groups (S2 to SH2), where a hydrogen donor is linked to an intermediary disulphide protein. Such processes include the ferredoxin/thioredoxin system, the NADP/thioredoxin system, and the glutathione/glutaredoxin system []. Several of these disulphide proteins share a common structure,…	Domain
Sobic.001G214600	Chr01	19780600	19789929	1	9330	65505		Thioredoxin domain		Thioredoxins [, , , ]are small disulphide-containing redox proteins that have been found in all the kingdoms of living organisms. Thioredoxin serves as a general protein disulphide oxidoreductase. It interacts with a broad range of proteins by a redox mechanism based on reversible oxidation of two cysteine thiol groups to a disulphide, accompanied by the transfer of two electrons and two protons.…	Domain
Sobic.001G214600	Chr01	19780600	19789929	1	9330	65505		Protein of unknown function UPF0301		This entry describes proteins of unknown function. Proteins in this family include AlgH from Pseudomonas aeruginosa. AlgH is involved in the transcriptional regulation of alginate biosynthesis []. However, there is no evidence for such function in proteins belonging to this family.	Family
Sobic.001G214600	Chr01	19780600	19789929	1	9330	65505						cell redox homeostasis	GO:0045454	Any process that maintains the redox environment of a cell or compartment within a cell.
Sobic.001G214800	Chr01	19794444	19804826	1	10383	79349	(1 of 1) K12824 - transcription elongation regulator 1 (TCERG1, CA150)	WW domain		Synonym(s): Rsp5 or WWP domainThe WW domain is a short conserved region in a number of unrelated proteins, which folds as a stable, triple stranded beta-sheet. This short domain of approximately 40 amino acids, may be repeated up to four times in some proteins [, , ,]. The name WW or WWP derives from the presence of two signature tryptophan residues that are spaced 20-23 amino acids apart and are…	Domain
Sobic.001G214800	Chr01	19794444	19804826	1	10383	79349	(1 of 1) K12824 - transcription elongation regulator 1 (TCERG1, CA150)	FF domain		The FF domain may be involved in protein-protein interaction []. It often occurs as multiple copies and often accompanies WW domains . PRP40 from yeast encodes a novel, essential splicing component that associates with the yeast U1 small nuclear ribonucleoprotein particle [].	Domain
Sobic.001G214800	Chr01	19794444	19804826	1	10383	79349	(1 of 1) K12824 - transcription elongation regulator 1 (TCERG1, CA150)	FF domain		The FF domain may be involved in protein-protein interaction []. It often occurs as multiple copies and often accompanies WW domains . PRP40 from yeast encodes a novel, essential splicing component that associates with the yeast U1 small nuclear ribonucleoprotein particle [].	Domain
Sobic.001G214800	Chr01	19794444	19804826	1	10383	79349	(1 of 1) K12824 - transcription elongation regulator 1 (TCERG1, CA150)					protein binding	GO:0005515	Interacting selectively and non-covalently with any protein or protein complex (a complex of two or more proteins that may include other nonprotein molecules).
Sobic.001G214900	Chr01	19807387	19809071	1	1685	92292		Pentatricopeptide repeat		This entry represents the PPR repeat.Pentatricopeptide repeat (PPR) proteins are characterised by tandem repeats of a degenerate 35 amino acid motif []. Most of PPR proteins have roles in mitochondria or plastid []. PPR repeats were discovered while screening Arabidopsis proteins for those predicted to be targeted to mitochondria or chloroplast [, ]. Some of these proteins have been shown to play…	Repeat
Sobic.001G214900	Chr01	19807387	19809071	1	1685	92292		Pseudouridine synthase I, TruA, N-terminal		Pseudouridine synthases catalyse the isomerisation of uridine to pseudouridine (Psi) in a variety of RNA molecules, and may function as RNA chaperones. Pseudouridine is the most abundant modified nucleotide found in all cellular RNAs. There are four distinct families of pseudouridine synthases that share no global sequence similarity, but which do share the same fold of their catalytic domain(s) …	Domain
Sobic.001G214900	Chr01	19807387	19809071	1	1685	92292						RNA binding	GO:0003723	Interacting selectively and non-covalently with an RNA molecule or a portion thereof.
Sobic.001G214900	Chr01	19807387	19809071	1	1685	92292						pseudouridine synthesis	GO:0001522	The intramolecular conversion of uridine to pseudouridine within an RNA molecule. This posttranscriptional base modification occurs in tRNA, rRNA, and snRNAs.
Sobic.001G214900	Chr01	19807387	19809071	1	1685	92292						RNA modification	GO:0009451	The covalent alteration of one or more nucleotides within an RNA molecule to produce an RNA molecule with a sequence that differs from that coded genetically.
Sobic.001G214900	Chr01	19807387	19809071	1	1685	92292						pseudouridine synthase activity	GO:0009982	Catalysis of the reaction: RNA uridine = RNA pseudouridine. Conversion of uridine in an RNA molecule to pseudouridine by rotation of the C1'-N-1 glycosidic bond of uridine in RNA to a C1'-C5.
Sobic.001G215000	Chr01	19809072	19812137	-1	3066	93977	(1 of 2) PTHR11877//PTHR11877:SF25 - HYDROXYMETHYLGLUTARYL-COA SYNTHASE // SUBFAMILY NOT NAMED	Thiolase-like		This entry represents a structural domain with a thiolase-like 3-layer alpha/beta/alpha topology. This domain usually occurs in two similar copies that are related by a pseudo-dyad, and which arose through duplication. The proteins in this entry can be split into two groups: those related to thiolase, and those related to chalcone synthase. The thiolase-like enzymes include:Thiolase, where the to…	Domain
Sobic.001G215000	Chr01	19809072	19812137	-1	3066	93977	(1 of 2) PTHR11877//PTHR11877:SF25 - HYDROXYMETHYLGLUTARYL-COA SYNTHASE // SUBFAMILY NOT NAMED	Chalcone/stilbene synthase, N-terminal		Chalcone synthases (CHS) () and stilbene synthases (STS) (formerly known as resveratrol synthases) are related plant enzymes. CHS is an important enzyme in flavanoid biosynthesis and STS is a key enzyme in stilbene-type phyloalexin biosynthesis. Both enzymes catalyse the addition of three molecules of malonyl-CoA to a starter CoA ester (a typical example is 4-coumaroyl-CoA), producing either a ch…	Domain
Sobic.001G215000	Chr01	19809072	19812137	-1	3066	93977	(1 of 2) PTHR11877//PTHR11877:SF25 - HYDROXYMETHYLGLUTARYL-COA SYNTHASE // SUBFAMILY NOT NAMED					metabolic process	GO:0008152	The chemical reactions and pathways, including anabolism and catabolism, by which living organisms transform chemical substances. Metabolic processes typically transform small molecules, but also include macromolecular processes such as DNA repair and replication, and protein synthesis and degradation.
Sobic.001G215000	Chr01	19809072	19812137	-1	3066	93977	(1 of 2) PTHR11877//PTHR11877:SF25 - HYDROXYMETHYLGLUTARYL-COA SYNTHASE // SUBFAMILY NOT NAMED					catalytic activity	GO:0003824	Catalysis of a biochemical reaction at physiological temperatures. In biologically catalyzed reactions, the reactants are known as substrates, and the catalysts are naturally occurring macromolecular substances known as enzymes. Enzymes possess specific binding sites for substrates, and are usually composed wholly or largely of protein, but RNA that has catalytic activity (ribozyme) is often also…
Sobic.001G215100	Chr01	19814546	19815468	1	923	99451
Sobic.001G215201	Chr01	19840626	19841773	-1	1148	125531
Sobic.001G215300	Chr01	19868616	19871690	1	3075	153521		Pyridoxal phosphate-dependent transferase		Pyridoxal phosphate is the active form of vitamin B6 (pyridoxine or pyridoxal). Pyridoxal 5'-phosphate (PLP) is a versatile catalyst, acting as a coenzyme in a multitude of reactions, including decarboxylation, deamination and transamination [, , ]. PLP-dependent enzymes are primarily involved in the biosynthesis of amino acids and amino acid-derived metabolites, but they are also found in the bi…	Domain
Sobic.001G215300	Chr01	19868616	19871690	1	3075	153521		Pyridoxal phosphate-dependent transferase, major region, subdomain 2		Pyridoxal phosphate is the active form of vitamin B6 (pyridoxine or pyridoxal). Pyridoxal 5'-phosphate (PLP) is a versatile catalyst, acting as a coenzyme in a multitude of reactions, including decarboxylation, deamination and transamination [, , ]. PLP-dependent enzymes are primarily involved in the biosynthesis of amino acids and amino acid-derived metabolites, but they are also found in the bi…	Domain
Sobic.001G215300	Chr01	19868616	19871690	1	3075	153521		Cys/Met metabolism, pyridoxal phosphate-dependent enzyme		Pyridoxal phosphate is the active form of vitamin B6 (pyridoxine or pyridoxal). Pyridoxal 5'-phosphate (PLP) is a versatile catalyst, acting as a coenzyme in a multitude of reactions, including decarboxylation, deamination and transamination [, , ]. PLP-dependent enzymes are primarily involved in the biosynthesis of amino acids and amino acid-derived metabolites, but they are also found in the bi…	Family
Sobic.001G215300	Chr01	19868616	19871690	1	3075	153521		Pyridoxal phosphate-dependent transferase, major region, subdomain 1		Pyridoxal phosphate is the active form of vitamin B6 (pyridoxine or pyridoxal). Pyridoxal 5'-phosphate (PLP) is a versatile catalyst, acting as a coenzyme in a multitude of reactions, including decarboxylation, deamination and transamination [, , ]. PLP-dependent enzymes are primarily involved in the biosynthesis of amino acids and amino acid-derived metabolites, but they are also found in the bi…	Domain
Sobic.001G215300	Chr01	19868616	19871690	1	3075	153521		Pyridoxal phosphate-dependent transferase		Pyridoxal phosphate is the active form of vitamin B6 (pyridoxine or pyridoxal). Pyridoxal 5'-phosphate (PLP) is a versatile catalyst, acting as a coenzyme in a multitude of reactions, including decarboxylation, deamination and transamination [, , ]. PLP-dependent enzymes are primarily involved in the biosynthesis of amino acids and amino acid-derived metabolites, but they are also found in the bi…	Domain
Sobic.001G215300	Chr01	19868616	19871690	1	3075	153521		Pyridoxal phosphate-dependent transferase, major region, subdomain 2		Pyridoxal phosphate is the active form of vitamin B6 (pyridoxine or pyridoxal). Pyridoxal 5'-phosphate (PLP) is a versatile catalyst, acting as a coenzyme in a multitude of reactions, including decarboxylation, deamination and transamination [, , ]. PLP-dependent enzymes are primarily involved in the biosynthesis of amino acids and amino acid-derived metabolites, but they are also found in the bi…	Domain
Sobic.001G215300	Chr01	19868616	19871690	1	3075	153521		Cys/Met metabolism, pyridoxal phosphate-dependent enzyme		Pyridoxal phosphate is the active form of vitamin B6 (pyridoxine or pyridoxal). Pyridoxal 5'-phosphate (PLP) is a versatile catalyst, acting as a coenzyme in a multitude of reactions, including decarboxylation, deamination and transamination [, , ]. PLP-dependent enzymes are primarily involved in the biosynthesis of amino acids and amino acid-derived metabolites, but they are also found in the bi…	Family
Sobic.001G215300	Chr01	19868616	19871690	1	3075	153521		Pyridoxal phosphate-dependent transferase, major region, subdomain 1		Pyridoxal phosphate is the active form of vitamin B6 (pyridoxine or pyridoxal). Pyridoxal 5'-phosphate (PLP) is a versatile catalyst, acting as a coenzyme in a multitude of reactions, including decarboxylation, deamination and transamination [, , ]. PLP-dependent enzymes are primarily involved in the biosynthesis of amino acids and amino acid-derived metabolites, but they are also found in the bi…	Domain
Sobic.001G215300	Chr01	19868616	19871690	1	3075	153521						catalytic activity	GO:0003824	Catalysis of a biochemical reaction at physiological temperatures. In biologically catalyzed reactions, the reactants are known as substrates, and the catalysts are naturally occurring macromolecular substances known as enzymes. Enzymes possess specific binding sites for substrates, and are usually composed wholly or largely of protein, but RNA that has catalytic activity (ribozyme) is often also…
Sobic.001G215400	Chr01	19873186	19877211	-1	4026	158091		F-box domain		First identified in cyclin-F as a protein-protein interaction motif, the F-boxis a conserved domain that is present in numerous protein with a bipartitestructure []. Through the F-box, these proteins are linked to the Skp1protein and the core of SCFs (Skp1-cullin-F-box protein ligase) complexes.SCFs complexes constitute a new class of E3 ligases []. They function incombination with the E2 enzyme …	Domain
Sobic.001G215400	Chr01	19873186	19877211	-1	4026	158091		F-box associated interaction domain		This domain occurs in a diverse superfamily of genes in plants. Most examples are found C-terminal to an F-box (), a 60 amino acid motif involved in ubiquitination of target proteins to mark them for degradation. Two-hybid experiments support the idea that most members are interchangeable F-box subunits of SCF E3 complexes []. Some members have two copies of this domain.	Domain
Sobic.001G215400	Chr01	19873186	19877211	-1	4026	158091		Kelch-type beta propeller		Kelch is a 50-residue motif, named after the Drosophila mutant in which it was first identified []. This sequence motif represents one beta-sheet blade, and several of these repeats can associate to form a beta-propeller. For instance, the motif appears 6 times in Drosophila egg-chamber regulatory protein, creating a 6-bladed beta-propeller. The motif is also found in mouse protein MIPP []and in …	Domain
Sobic.001G215400	Chr01	19873186	19877211	-1	4026	158091		F-box associated domain, type 3		This domain occurs in a diverse superfamily of genes in plants. Most examples are found C-terminal to an F-box (), a 60 amino acid motif involved in ubiquitination of target proteins to mark them for degradation. Two-hybid experiments support the idea that most members are interchangeable F-box subunits of SCF E3 complexes []. Some members have two copies of this domain.	Domain
Sobic.001G215400	Chr01	19873186	19877211	-1	4026	158091						protein binding	GO:0005515	Interacting selectively and non-covalently with any protein or protein complex (a complex of two or more proteins that may include other nonprotein molecules).
Sobic.001G215500	Chr01	19882143	19883167	-1	1025	167048
