# Supplementary material for: Association mapping by aerial drone reveals 213 genetic associations for Sorghum bicolor biomass traits under drought
Source: BMC Genomics. 2018 Sep 17;19:679. doi: 10.1186/s12864-018-5055-5 (PMC6142696; doi:10.1186/s12864-018-5055-5)
Supplement: Supplementary file 9 — Tables showing all genes in the regions spanned by significant SNPs for each peak. Gene information was obtained from the Phytomine tool in Phytozome v3.0. (ZIP 8760 kb) [file 12864_2018_5055_MOESM9_ESM.zip › CPG1.13_all_Sb_genes_in_region_from_Phytomine.xlsx]

## Sheet: CPG1.13_all_Sb_genes_in_region_
Primary_Identifier	chrom	Pos_start	Pos_end	strand	gene_length	dist_from_max_GWAS_SNP	gene_defline	protein_domains_name	gene_name	protein_domains_description	protin_domains_type	ontology_term_name	GO_term	GO_description
Sobic.001G248700	Chr01	26782174	26795620	-1	13447	113
Sobic.001G248700	Chr01	26782174	26795620	-1	13447	113
Sobic.001G248600	Chr01	26782638	26793003	1	10366	577	(1 of 1) 5.5.1.13 - Ent-copalyl diphosphate synthase / Ent-kaurene synthetase A	Terpene synthase, metal-binding domain		Sequences containing this domain belong to the terpene synthase family. It has been suggested that this gene family be designated tps (for terpene synthase). Sequence comparisons reveal similarities between the monoterpene (C10) synthases, sesquiterpene (C15) synthases and the diterpene (C20) synthases. It has been split into six subgroups on the basis of phylogeny, called Tpsa-Tpsf [].Tpsa inclu…	Domain
Sobic.001G248600	Chr01	26782638	26793003	1	10366	577	(1 of 1) 5.5.1.13 - Ent-copalyl diphosphate synthase / Ent-kaurene synthetase A	Terpenoid cyclases/protein prenyltransferase alpha-alpha toroid		Protein prenyltransferases catalyze the transfer of the carbon moiety of C15 farnesyl pyrophosphate or geranylgeranyl pyrophosphate synthase to a conserved cysteine residue in a CaaX motif of protein and peptide substrates. The addition of a farnesyl group is required to anchor proteins to the cell membrane. In the 3D structure of a mammalian Ras farnesyltransferases (Ftase), both subunits are la…	Domain
Sobic.001G248600	Chr01	26782638	26793003	1	10366	577	(1 of 1) 5.5.1.13 - Ent-copalyl diphosphate synthase / Ent-kaurene synthetase A	Terpene synthase, N-terminal domain		Sequences containing this domain belong to the terpene synthase family. It has been suggested that this gene family be designated tps (for terpene synthase). Sequence comparisons reveal similarities between the monoterpene (C10) synthases, sesquiterpene (C15) synthases and the diterpene (C20) synthases. It has been split into six subgroups on the basis of phylogeny, called Tpsa-Tpsf []. Tpsa incl…	Domain
Sobic.001G248600	Chr01	26782638	26793003	1	10366	577	(1 of 1) 5.5.1.13 - Ent-copalyl diphosphate synthase / Ent-kaurene synthetase A	Isoprenoid synthase domain		This entry represents a domain found in the isoprenoid synthase family [], which is mostly all alpha-helical with a core bundle of anti-parallel alpha-helices [].	Domain
Sobic.001G248600	Chr01	26782638	26793003	1	10366	577	(1 of 1) 5.5.1.13 - Ent-copalyl diphosphate synthase / Ent-kaurene synthetase A	Terpene synthase, metal-binding domain		Sequences containing this domain belong to the terpene synthase family. It has been suggested that this gene family be designated tps (for terpene synthase). Sequence comparisons reveal similarities between the monoterpene (C10) synthases, sesquiterpene (C15) synthases and the diterpene (C20) synthases. It has been split into six subgroups on the basis of phylogeny, called Tpsa-Tpsf [].Tpsa inclu…	Domain
Sobic.001G248600	Chr01	26782638	26793003	1	10366	577	(1 of 1) 5.5.1.13 - Ent-copalyl diphosphate synthase / Ent-kaurene synthetase A	Terpenoid cyclases/protein prenyltransferase alpha-alpha toroid		Protein prenyltransferases catalyze the transfer of the carbon moiety of C15 farnesyl pyrophosphate or geranylgeranyl pyrophosphate synthase to a conserved cysteine residue in a CaaX motif of protein and peptide substrates. The addition of a farnesyl group is required to anchor proteins to the cell membrane. In the 3D structure of a mammalian Ras farnesyltransferases (Ftase), both subunits are la…	Domain
Sobic.001G248600	Chr01	26782638	26793003	1	10366	577	(1 of 1) 5.5.1.13 - Ent-copalyl diphosphate synthase / Ent-kaurene synthetase A	Terpene synthase, N-terminal domain		Sequences containing this domain belong to the terpene synthase family. It has been suggested that this gene family be designated tps (for terpene synthase). Sequence comparisons reveal similarities between the monoterpene (C10) synthases, sesquiterpene (C15) synthases and the diterpene (C20) synthases. It has been split into six subgroups on the basis of phylogeny, called Tpsa-Tpsf []. Tpsa incl…	Domain
Sobic.001G248600	Chr01	26782638	26793003	1	10366	577	(1 of 1) 5.5.1.13 - Ent-copalyl diphosphate synthase / Ent-kaurene synthetase A	Isoprenoid synthase domain		This entry represents a domain found in the isoprenoid synthase family [], which is mostly all alpha-helical with a core bundle of anti-parallel alpha-helices [].	Domain
Sobic.001G248600	Chr01	26782638	26793003	1	10366	577	(1 of 1) 5.5.1.13 - Ent-copalyl diphosphate synthase / Ent-kaurene synthetase A	Terpene synthase, metal-binding domain		Sequences containing this domain belong to the terpene synthase family. It has been suggested that this gene family be designated tps (for terpene synthase). Sequence comparisons reveal similarities between the monoterpene (C10) synthases, sesquiterpene (C15) synthases and the diterpene (C20) synthases. It has been split into six subgroups on the basis of phylogeny, called Tpsa-Tpsf [].Tpsa inclu…	Domain
Sobic.001G248600	Chr01	26782638	26793003	1	10366	577	(1 of 1) 5.5.1.13 - Ent-copalyl diphosphate synthase / Ent-kaurene synthetase A	Terpenoid cyclases/protein prenyltransferase alpha-alpha toroid		Protein prenyltransferases catalyze the transfer of the carbon moiety of C15 farnesyl pyrophosphate or geranylgeranyl pyrophosphate synthase to a conserved cysteine residue in a CaaX motif of protein and peptide substrates. The addition of a farnesyl group is required to anchor proteins to the cell membrane. In the 3D structure of a mammalian Ras farnesyltransferases (Ftase), both subunits are la…	Domain
Sobic.001G248600	Chr01	26782638	26793003	1	10366	577	(1 of 1) 5.5.1.13 - Ent-copalyl diphosphate synthase / Ent-kaurene synthetase A	Terpene synthase, N-terminal domain		Sequences containing this domain belong to the terpene synthase family. It has been suggested that this gene family be designated tps (for terpene synthase). Sequence comparisons reveal similarities between the monoterpene (C10) synthases, sesquiterpene (C15) synthases and the diterpene (C20) synthases. It has been split into six subgroups on the basis of phylogeny, called Tpsa-Tpsf []. Tpsa incl…	Domain
Sobic.001G248600	Chr01	26782638	26793003	1	10366	577	(1 of 1) 5.5.1.13 - Ent-copalyl diphosphate synthase / Ent-kaurene synthetase A	Isoprenoid synthase domain		This entry represents a domain found in the isoprenoid synthase family [], which is mostly all alpha-helical with a core bundle of anti-parallel alpha-helices [].	Domain
Sobic.001G248600	Chr01	26782638	26793003	1	10366	577	(1 of 1) 5.5.1.13 - Ent-copalyl diphosphate synthase / Ent-kaurene synthetase A					magnesium ion binding	GO:0000287	Interacting selectively and non-covalently with magnesium (Mg) ions.
Sobic.001G248600	Chr01	26782638	26793003	1	10366	577	(1 of 1) 5.5.1.13 - Ent-copalyl diphosphate synthase / Ent-kaurene synthetase A					lyase activity	GO:0016829	Catalysis of the cleavage of C-C, C-O, C-N and other bonds by other means than by hydrolysis or oxidation, or conversely adding a group to a double bond. They differ from other enzymes in that two substrates are involved in one reaction direction, but only one in the other direction. When acting on the single substrate, a molecule is eliminated and this generates either a new double bond or a new…
Sobic.001G248600	Chr01	26782638	26793003	1	10366	577	(1 of 1) 5.5.1.13 - Ent-copalyl diphosphate synthase / Ent-kaurene synthetase A					terpene synthase activity	GO:0010333	Catalysis of the formation of cyclic terpenes through the cyclization of linear terpenes (e.g. isopentenyl-PP, geranyl-PP, farnesyl-PP and geranylgeranyl-PP) containing varying numbers of isoprene units.
Sobic.001G248900	Chr01	26841679	26846005	1	4327	59618		Exocyst complex subunit Sec15-like		Sec15 is a component of the exocyst complex involved in the docking of exocystic vesicles with a fusion site on the plasma membrane. The exocyst complex is composed of Sec3, Sec5, Sec6, Sec8, Sec10, Sec15, Exo70 and Exo84.	Family
Sobic.001G248900	Chr01	26841679	26846005	1	4327	59618						vesicle docking involved in exocytosis	GO:0006904	The initial attachment of a vesicle membrane to a target membrane, mediated by proteins protruding from the membrane of the vesicle and the target membrane, that contributes to exocytosis.
Sobic.001G248900	Chr01	26841679	26846005	1	4327	59618						exocyst	GO:0000145	A protein complex peripherally associated with the plasma membrane that determines where vesicles dock and fuse. At least eight complex components are conserved between yeast and mammals.
Sobic.001G249000	Chr01	26846301	26848746	-1	2446	64240		Amino acid transporter, transmembrane domain		This transmembrane domain is found in many amino acid transporters including (UNC-47) and (MTR). UNC-47 encodes a vesicular amino butyric acid (GABA) transporter, (VGAT) and is is predicted to have 10 transmembrane domains UNC47_CAEEL []. MTR is an N system amino acid transporter system protein involved in methyltryptophan resistance MTR_NEUCR. Other proteins with this domain include proline tran…	Domain
Sobic.001G249000	Chr01	26846301	26848746	-1	2446	64240		MoaB/Mog domain		MoaB/Mog domain, also known as Cnx1G domain, is found in the bacterial molybdenum cofactor (Moco) biosynthesis protein MoaB/Mog and N-terminal of the eukaryotic MoCF biosynthesis proteins, such as the Drosophila protein cinnamon, the Arabidopsis protein cnx1 and the mammal protein gephyrin []. These proteins are involved in the final steps of Moco synthesis. In E. coli two proteins, MogA and MoeA…	Domain
Sobic.001G249100	Chr01	26850027	26854381	-1	4355	67966		Zein-binding domain		This domain binds to zein proteins []. Zein proteins are seed storage proteins.Proteins containing this domain include a group of myosin binding proteins (MyoBs) from Arabidopsis. They may be membrane-anchored myosin receptors that define a distinct, plant-specific transport vesicle compartment [].	Domain
