# Supplementary material for: Association mapping by aerial drone reveals 213 genetic associations for Sorghum bicolor biomass traits under drought
Source: BMC Genomics. 2018 Sep 17;19:679. doi: 10.1186/s12864-018-5055-5 (PMC6142696; doi:10.1186/s12864-018-5055-5)
Supplement: Supplementary file 9 — Tables showing all genes in the regions spanned by significant SNPs for each peak. Gene information was obtained from the Phytomine tool in Phytozome v3.0. (ZIP 8760 kb) [file 12864_2018_5055_MOESM9_ESM.zip › CPG1.15_all_Sb_genes_in_region_from_Phytomine.xlsx]

## Sheet: CPG1.15_all_Sb_genes_in_region_
Primary_Identifier	chrom	Pos_start	Pos_end	strand	gene_length	dist_from_max_GWAS_SNP	gene_defline	protein_domains_name	gene_name	protein_domains_description	protin_domains_type	ontology_term_name	GO_term	GO_description
Sobic.001G278300	Chr01	54244060	54249617	-1	5558	142684	(1 of 2) PTHR11514//PTHR11514:SF35 - MYC // SUBFAMILY NOT NAMED	Myc-type, basic helix-loop-helix (bHLH) domain		A number of eukaryotic proteins, which probably are sequence specific DNA-binding proteins that act as transcription factors, share a conserved domainof 40 to 50 amino acid residues. It has been proposed []that this domain isformed of two amphipathic helices joined by a variable length linker regionthat could form a loop. This 'helix-loop-helix' (HLH) domain mediates proteindimerization and has b…	Domain
Sobic.001G278300	Chr01	54244060	54249617	-1	5558	142684	(1 of 2) PTHR11514//PTHR11514:SF35 - MYC // SUBFAMILY NOT NAMED	Myc-type, basic helix-loop-helix (bHLH) domain		A number of eukaryotic proteins, which probably are sequence specific DNA-binding proteins that act as transcription factors, share a conserved domainof 40 to 50 amino acid residues. It has been proposed []that this domain isformed of two amphipathic helices joined by a variable length linker regionthat could form a loop. This 'helix-loop-helix' (HLH) domain mediates proteindimerization and has b…	Domain
Sobic.001G278300	Chr01	54244060	54249617	-1	5558	142684	(1 of 2) PTHR11514//PTHR11514:SF35 - MYC // SUBFAMILY NOT NAMED					protein dimerization activity	GO:0046983	The formation of a protein dimer, a macromolecular structure consists of two noncovalently associated identical or nonidentical subunits.
Sobic.001G278400	Chr01	54283269	54283901	1	633	108400
Sobic.001G278500	Chr01	54298021	54301842	-1	3822	90459		Myc-type, basic helix-loop-helix (bHLH) domain		A number of eukaryotic proteins, which probably are sequence specific DNA-binding proteins that act as transcription factors, share a conserved domainof 40 to 50 amino acid residues. It has been proposed []that this domain isformed of two amphipathic helices joined by a variable length linker regionthat could form a loop. This 'helix-loop-helix' (HLH) domain mediates proteindimerization and has b…	Domain
Sobic.001G278500	Chr01	54298021	54301842	-1	3822	90459		Pyridoxal phosphate-dependent transferase, major region, subdomain 2		Pyridoxal phosphate is the active form of vitamin B6 (pyridoxine or pyridoxal). Pyridoxal 5'-phosphate (PLP) is a versatile catalyst, acting as a coenzyme in a multitude of reactions, including decarboxylation, deamination and transamination [, , ]. PLP-dependent enzymes are primarily involved in the biosynthesis of amino acids and amino acid-derived metabolites, but they are also found in the bi…	Domain
Sobic.001G278500	Chr01	54298021	54301842	-1	3822	90459						protein dimerization activity	GO:0046983	The formation of a protein dimer, a macromolecular structure consists of two noncovalently associated identical or nonidentical subunits.
Sobic.001G278600	Chr01	54305592	54322477	-1	16886	69824
Sobic.001G278650	Chr01	54310576	54321458	1	10883	70843	(1 of 5) PTHR11260//PTHR11260:SF315 - GLUTATHIONE S-TRANSFERASE, GST, SUPERFAMILY, GST DOMAIN CONTAINING // SUBFAMILY NOT NAMED	No apical meristem-associated, C-terminal domain		This domain is found in a number of fungal and plant proteins including NAM (no apical meristem)-like proteins.	Domain
Sobic.001G278700	Chr01	54337353	54344072	1	6720	48229		ATP-grasp fold, subdomain 2		The ATP-grasp fold is one of several distinct ATP-binding folds, and is found in enzymes that catalyze the formation of amide bonds, catalyzing the ATP-dependent ligation of a carboxylate-containing molecule to an amino or thiol group-containing molecule []. This fold is found in many different enzyme families, including various peptide synthetases, biotin carboxylase, synapsin, succinyl-CoA synt…	Domain
Sobic.001G278700	Chr01	54337353	54344072	1	6720	48229		Inositol-tetrakisphosphate 1-kinase		This entry represents inositol-tetrakisphosphate 1-kinase, which is also called inositol 1,3,4-trisphosphate 5/6-kinase. Inositol-tetrakisphosphate 1-kinase can phosphorylate various inositol polyphosphates, such as Ins(3,4,5,6)P4 or Ins(1,3,4)P3. Phosphorylation of Ins(3,4,5,6)P4 at position 1 forms Ins(1,3,4,5,6)P5 which has regulatory importance, since Ins(3,4,5,6)P4 is an inhibitor of plasma …	Family
Sobic.001G278700	Chr01	54337353	54344072	1	6720	48229						intracellular	GO:0005622	The living contents of a cell; the matter contained within (but not including) the plasma membrane, usually taken to exclude large vacuoles and masses of secretory or ingested material. In eukaryotes it includes the nucleus and cytoplasm.
Sobic.001G278700	Chr01	54337353	54344072	1	6720	48229						ATP binding	GO:0005524	Interacting selectively and non-covalently with ATP, adenosine 5'-triphosphate, a universally important coenzyme and enzyme regulator.
Sobic.001G278700	Chr01	54337353	54344072	1	6720	48229						magnesium ion binding	GO:0000287	Interacting selectively and non-covalently with magnesium (Mg) ions.
Sobic.001G278700	Chr01	54337353	54344072	1	6720	48229						inositol tetrakisphosphate 1-kinase activity	GO:0047325	Catalysis of the reaction: 1D-myo-inositol 3,4,5,6-tetrakisphosphate + ATP = 1D-myo-inositol 1,3,4,5,6-pentakisphosphate + ADP.
Sobic.001G278700	Chr01	54337353	54344072	1	6720	48229						inositol-1,3,4-trisphosphate 6-kinase activity	GO:0052725	Catalysis of the reaction: 1D-myo-inositol 1,3,4-trisphosphate + ATP = 1D-myo-inositol 1,3,4,6-tetrakisphosphate + ADP + 2 H(+).
Sobic.001G278700	Chr01	54337353	54344072	1	6720	48229						inositol-1,3,4-trisphosphate 5-kinase activity	GO:0052726	Catalysis of the reaction: 1D-myo-inositol 1,3,4-trisphosphate + ATP = 1D-myo-inositol 1,3,4,5-tetrakisphosphate + ADP + 2 H(+).
Sobic.001G278700	Chr01	54337353	54344072	1	6720	48229						inositol trisphosphate metabolic process	GO:0032957	The chemical reactions and pathways involving myo-inositol phosphate, 1,2,3,4,5,6-cyclohexanehexol, with three phosphate groups attached.
Sobic.001G278800	Chr01	54391971	54393894	1	1924	0		Homeodomain-like		Homeodomain proteins are transcription factors that share a related DNA binding homeodomain []. The homeodomain was first identified in a number of Drosophila homeotic and segmentation proteins, but is now known to be well conserved in many other animals, including vertebrates. The domain binds DNA through a helix-turn-helix (HTH) structure. The HTH motif is characterised by two alpha-helices, wh…	Domain
Sobic.001G278800	Chr01	54391971	54393894	1	1924	0		Homeobox domain		The homeobox domain or homeodomain was first identified in a number of drosophila homeotic and segmentation proteins, but is now known to be well-conserved in many other animals, including vertebrates [, ]. Hox genes encode homeodomain-containing transcriptional regulators that operate differential genetic programs along the anterior-posterior axis of animal bodies []. The domain binds DNA throug…	Domain
Sobic.001G278800	Chr01	54391971	54393894	1	1924	0		Leucine zipper, homeobox-associated		This region is a plant specific leucine zipper that is always foundassociated with a homeobox [].	Domain
Sobic.001G278800	Chr01	54391971	54393894	1	1924	0						DNA binding	GO:0003677	Any molecular function by which a gene product interacts selectively and non-covalently with DNA (deoxyribonucleic acid).
Sobic.001G278800	Chr01	54391971	54393894	1	1924	0						regulation of transcription, DNA-templated	GO:0006355	Any process that modulates the frequency, rate or extent of cellular DNA-templated transcription.
Sobic.001G278800	Chr01	54391971	54393894	1	1924	0						transcription factor activity, sequence-specific DNA binding	GO:0003700	Interacting selectively and non-covalently with a specific DNA sequence in order to modulate transcription. The transcription factor may or may not also interact selectively with a protein or macromolecular complex.
Sobic.001G278800	Chr01	54391971	54393894	1	1924	0						sequence-specific DNA binding	GO:0043565	Interacting selectively and non-covalently with DNA of a specific nucleotide composition, e.g. GC-rich DNA binding, or with a specific sequence motif or type of DNA e.g. promotor binding or rDNA binding.
Sobic.001G278900	Chr01	54394488	54395529	-1	1042	2187
