# Supplementary material for: Association mapping by aerial drone reveals 213 genetic associations for Sorghum bicolor biomass traits under drought
Source: BMC Genomics. 2018 Sep 17;19:679. doi: 10.1186/s12864-018-5055-5 (PMC6142696; doi:10.1186/s12864-018-5055-5)
Supplement: Supplementary file 9 — Tables showing all genes in the regions spanned by significant SNPs for each peak. Gene information was obtained from the Phytomine tool in Phytozome v3.0. (ZIP 8760 kb) [file 12864_2018_5055_MOESM9_ESM.zip › CPG1.16_all_Sb_genes_in_region_from_Phytomine.xlsx]

## Sheet: CPG1.16_all_Sb_genes_in_region_
Primary_Identifier	chrom	Pos_start	Pos_end	strand	gene_length	dist_from_max_GWAS_SNP	gene_defline	protein_domains_name	gene_name	protein_domains_description	protin_domains_type	ontology_term_name	GO_term	GO_description
Sobic.001G289900	Chr01	56675034	56679586	1	4553	175367		PPC domain		The Plants and Prokaryotes Conserved (PPC) domain contains a hydrophobicregion in the C-terminal, and in the case of plants, is often found in severalproteins with the AT-hook motif. Proteins with PPC domains are found inBacteria, Archaea and the plant kingdom [, ].The PPC domain has a single alpha-helix packed against an antiparallel beta-sheet, which is formed by five beta-strands []:	Domain
Sobic.001G289900	Chr01	56675034	56679586	1	4553	175367		PPC domain		The Plants and Prokaryotes Conserved (PPC) domain contains a hydrophobicregion in the C-terminal, and in the case of plants, is often found in severalproteins with the AT-hook motif. Proteins with PPC domains are found inBacteria, Archaea and the plant kingdom [, ].The PPC domain has a single alpha-helix packed against an antiparallel beta-sheet, which is formed by five beta-strands []:	Domain
Sobic.001G290000	Chr01	56681085	56686103	1	5019	168850		ClpP/crotonase-like domain		This ClpP/crotonase-like domain is formed from repeated beta/beta/alpha units, which comprises two perpendicular beta-sheet surrounded by alpha-helices. Proteins containing this domain can be classified into four structural families []: The Clp protease, Clp subunit family. The tail-specific protease, catalytic domain family. Members include tricorn proteases. The crotonase-like family.The biotin…	Domain
Sobic.001G290000	Chr01	56681085	56686103	1	5019	168850		Crontonase, C-terminal		The crotonase superfamily is comprised of mechanistically diverse proteins that share a conserved trimeric quaternary structure (sometimes a hexamer consisting of a dimer of trimers), the core of which consists of 4 turns of a (beta/beta/alpha)n superhelix. Some enzymes in the superfamily have been shown to display dehalogenase, hydratase, and isomerase activities, while others have been implicat…	Domain
Sobic.001G290000	Chr01	56681085	56686103	1	5019	168850		Crotonase superfamily		The crotonase superfamily is comprised of mechanistically diverse proteins that share a conserved trimeric quaternary structure (sometimes a hexamer consisting of a dimer of trimers), the core of which consists of 4 turns of a (beta/beta/alpha)n superhelix. Some enzymes in the superfamily have been shown to display dehalogenase, hydratase, and isomerase activities, while others have been implicat…	Family
Sobic.001G290100	Chr01	56701230	56710373	1	9144	144580		Zinc finger, FYVE/PHD-type		Zinc finger (Znf) domains are relatively small protein motifs which contain multiple finger-like protrusions that make tandem contacts with their target molecule. Some of these domains bind zinc, but many do not; instead binding other metals such as iron, or no metal at all. For example, some family members form salt bridges to stabilise the finger-like folds. They were first identified as a DNA-…	Domain
Sobic.001G290100	Chr01	56701230	56710373	1	9144	144580		Zinc finger, RING/FYVE/PHD-type		Zinc finger (Znf) domains are relatively small protein motifs which contain multiple finger-like protrusions that make tandem contacts with their target molecule. Some of these domains bind zinc, but many do not; instead binding other metals such as iron, or no metal at all. For example, some family members form salt bridges to stabilise the finger-like folds. They were first identified as a DNA-…	Domain
Sobic.001G290100	Chr01	56701230	56710373	1	9144	144580		Zinc finger, FYVE/PHD-type		Zinc finger (Znf) domains are relatively small protein motifs which contain multiple finger-like protrusions that make tandem contacts with their target molecule. Some of these domains bind zinc, but many do not; instead binding other metals such as iron, or no metal at all. For example, some family members form salt bridges to stabilise the finger-like folds. They were first identified as a DNA-…	Domain
Sobic.001G290100	Chr01	56701230	56710373	1	9144	144580		Zinc finger, RING/FYVE/PHD-type		Zinc finger (Znf) domains are relatively small protein motifs which contain multiple finger-like protrusions that make tandem contacts with their target molecule. Some of these domains bind zinc, but many do not; instead binding other metals such as iron, or no metal at all. For example, some family members form salt bridges to stabilise the finger-like folds. They were first identified as a DNA-…	Domain
Sobic.001G290200	Chr01	56720149	56724719	-1	4571	130234		Leucine-rich repeat		Leucine-rich repeats (LRR) consist of 2-45 motifs of 20-30 amino acids in length that generally folds into an arc or horseshoe shape []. LRRs occur in proteins ranging from viruses to eukaryotes, and appear to provide a structural framework for the formation of protein-protein interactions [, ].Proteins containing LRRs include tyrosine kinase receptors, cell-adhesion molecules, virulence factors,…	Repeat
Sobic.001G290200	Chr01	56720149	56724719	-1	4571	130234		Leucine-rich repeat		Leucine-rich repeats (LRR) consist of 2-45 motifs of 20-30 amino acids in length that generally folds into an arc or horseshoe shape []. LRRs occur in proteins ranging from viruses to eukaryotes, and appear to provide a structural framework for the formation of protein-protein interactions [, ].Proteins containing LRRs include tyrosine kinase receptors, cell-adhesion molecules, virulence factors,…	Repeat
Sobic.001G290300	Chr01	56729113	56731670	-1	2558	123283	(1 of 2) PTHR11089:SF29 - P-LOOP CONTAINING NUCLEOSIDE TRIPHOSPHATE HYDROLASES SUPERFAMILY PROTEIN	P-loop containing nucleoside triphosphate hydrolase		The P-loop NTPase fold is the most prevalent domain of the several distinctnucleotide-binding protein folds.The most common reaction catalysed by enzymes of the P-loop NTPase fold is the hydrolysis of the beta-gamma phosphate bond of a bound nucleoside triphosphate (NTP). The energy from NTP hydrolysis is typically utilised to induce conformational changes in other molecules, which constitutes th…	Domain
Sobic.001G290300	Chr01	56729113	56731670	-1	2558	123283	(1 of 2) PTHR11089:SF29 - P-LOOP CONTAINING NUCLEOSIDE TRIPHOSPHATE HYDROLASES SUPERFAMILY PROTEIN	GTP binding domain		Several proteins have recently been shown to contain the 5 structural motifs characteristicof GTP-binding proteins []. These include murine DRG protein; GTP1 proteinfrom Schizosaccharomyces pombe; OBG protein from Bacillus subtilis[]; ferrous iron transport protein B []and several others.	Domain
Sobic.001G290300	Chr01	56729113	56731670	-1	2558	123283	(1 of 2) PTHR11089:SF29 - P-LOOP CONTAINING NUCLEOSIDE TRIPHOSPHATE HYDROLASES SUPERFAMILY PROTEIN	GTP-binding protein, orthogonal bundle domain		This entry represents a orthogonal bundle domain found in some GTP-binding proteins, including YlgF from Bacillus subtilis.	Domain
Sobic.001G290300	Chr01	56729113	56731670	-1	2558	123283	(1 of 2) PTHR11089:SF29 - P-LOOP CONTAINING NUCLEOSIDE TRIPHOSPHATE HYDROLASES SUPERFAMILY PROTEIN	P-loop containing nucleoside triphosphate hydrolase		The P-loop NTPase fold is the most prevalent domain of the several distinctnucleotide-binding protein folds.The most common reaction catalysed by enzymes of the P-loop NTPase fold is the hydrolysis of the beta-gamma phosphate bond of a bound nucleoside triphosphate (NTP). The energy from NTP hydrolysis is typically utilised to induce conformational changes in other molecules, which constitutes th…	Domain
Sobic.001G290300	Chr01	56729113	56731670	-1	2558	123283	(1 of 2) PTHR11089:SF29 - P-LOOP CONTAINING NUCLEOSIDE TRIPHOSPHATE HYDROLASES SUPERFAMILY PROTEIN	GTP binding domain		Several proteins have recently been shown to contain the 5 structural motifs characteristicof GTP-binding proteins []. These include murine DRG protein; GTP1 proteinfrom Schizosaccharomyces pombe; OBG protein from Bacillus subtilis[]; ferrous iron transport protein B []and several others.	Domain
Sobic.001G290300	Chr01	56729113	56731670	-1	2558	123283	(1 of 2) PTHR11089:SF29 - P-LOOP CONTAINING NUCLEOSIDE TRIPHOSPHATE HYDROLASES SUPERFAMILY PROTEIN	GTP-binding protein, orthogonal bundle domain		This entry represents a orthogonal bundle domain found in some GTP-binding proteins, including YlgF from Bacillus subtilis.	Domain
Sobic.001G290300	Chr01	56729113	56731670	-1	2558	123283	(1 of 2) PTHR11089:SF29 - P-LOOP CONTAINING NUCLEOSIDE TRIPHOSPHATE HYDROLASES SUPERFAMILY PROTEIN	P-loop containing nucleoside triphosphate hydrolase		The P-loop NTPase fold is the most prevalent domain of the several distinctnucleotide-binding protein folds.The most common reaction catalysed by enzymes of the P-loop NTPase fold is the hydrolysis of the beta-gamma phosphate bond of a bound nucleoside triphosphate (NTP). The energy from NTP hydrolysis is typically utilised to induce conformational changes in other molecules, which constitutes th…	Domain
Sobic.001G290300	Chr01	56729113	56731670	-1	2558	123283	(1 of 2) PTHR11089:SF29 - P-LOOP CONTAINING NUCLEOSIDE TRIPHOSPHATE HYDROLASES SUPERFAMILY PROTEIN	GTP binding domain		Several proteins have recently been shown to contain the 5 structural motifs characteristicof GTP-binding proteins []. These include murine DRG protein; GTP1 proteinfrom Schizosaccharomyces pombe; OBG protein from Bacillus subtilis[]; ferrous iron transport protein B []and several others.	Domain
Sobic.001G290300	Chr01	56729113	56731670	-1	2558	123283	(1 of 2) PTHR11089:SF29 - P-LOOP CONTAINING NUCLEOSIDE TRIPHOSPHATE HYDROLASES SUPERFAMILY PROTEIN	GTP-binding protein, orthogonal bundle domain		This entry represents a orthogonal bundle domain found in some GTP-binding proteins, including YlgF from Bacillus subtilis.	Domain
Sobic.001G290300	Chr01	56729113	56731670	-1	2558	123283	(1 of 2) PTHR11089:SF29 - P-LOOP CONTAINING NUCLEOSIDE TRIPHOSPHATE HYDROLASES SUPERFAMILY PROTEIN	P-loop containing nucleoside triphosphate hydrolase		The P-loop NTPase fold is the most prevalent domain of the several distinctnucleotide-binding protein folds.The most common reaction catalysed by enzymes of the P-loop NTPase fold is the hydrolysis of the beta-gamma phosphate bond of a bound nucleoside triphosphate (NTP). The energy from NTP hydrolysis is typically utilised to induce conformational changes in other molecules, which constitutes th…	Domain
Sobic.001G290300	Chr01	56729113	56731670	-1	2558	123283	(1 of 2) PTHR11089:SF29 - P-LOOP CONTAINING NUCLEOSIDE TRIPHOSPHATE HYDROLASES SUPERFAMILY PROTEIN	GTP binding domain		Several proteins have recently been shown to contain the 5 structural motifs characteristicof GTP-binding proteins []. These include murine DRG protein; GTP1 proteinfrom Schizosaccharomyces pombe; OBG protein from Bacillus subtilis[]; ferrous iron transport protein B []and several others.	Domain
Sobic.001G290300	Chr01	56729113	56731670	-1	2558	123283	(1 of 2) PTHR11089:SF29 - P-LOOP CONTAINING NUCLEOSIDE TRIPHOSPHATE HYDROLASES SUPERFAMILY PROTEIN	GTP-binding protein, orthogonal bundle domain		This entry represents a orthogonal bundle domain found in some GTP-binding proteins, including YlgF from Bacillus subtilis.	Domain
Sobic.001G290300	Chr01	56729113	56731670	-1	2558	123283	(1 of 2) PTHR11089:SF29 - P-LOOP CONTAINING NUCLEOSIDE TRIPHOSPHATE HYDROLASES SUPERFAMILY PROTEIN	P-loop containing nucleoside triphosphate hydrolase		The P-loop NTPase fold is the most prevalent domain of the several distinctnucleotide-binding protein folds.The most common reaction catalysed by enzymes of the P-loop NTPase fold is the hydrolysis of the beta-gamma phosphate bond of a bound nucleoside triphosphate (NTP). The energy from NTP hydrolysis is typically utilised to induce conformational changes in other molecules, which constitutes th…	Domain
Sobic.001G290300	Chr01	56729113	56731670	-1	2558	123283	(1 of 2) PTHR11089:SF29 - P-LOOP CONTAINING NUCLEOSIDE TRIPHOSPHATE HYDROLASES SUPERFAMILY PROTEIN	GTP binding domain		Several proteins have recently been shown to contain the 5 structural motifs characteristicof GTP-binding proteins []. These include murine DRG protein; GTP1 proteinfrom Schizosaccharomyces pombe; OBG protein from Bacillus subtilis[]; ferrous iron transport protein B []and several others.	Domain
Sobic.001G290300	Chr01	56729113	56731670	-1	2558	123283	(1 of 2) PTHR11089:SF29 - P-LOOP CONTAINING NUCLEOSIDE TRIPHOSPHATE HYDROLASES SUPERFAMILY PROTEIN	GTP-binding protein, orthogonal bundle domain		This entry represents a orthogonal bundle domain found in some GTP-binding proteins, including YlgF from Bacillus subtilis.	Domain
Sobic.001G290400	Chr01	56734176	56737254	-1	3079	117699		NAC domain		The NAC domain (for Petunia hybrida(Petunia) NAM and for Arabidopsis ATAF1, ATAF2, and CUC2) is an N-terminal module of ~160 amino acids, which is found in proteins of the NAC family of plant-specific transcriptional regulators (no apical meristem (NAM) proteins) []. NAC proteins are involved in developmental processes, including formation of the shoot apical meristem, floral organs and lateral s…	Domain
Sobic.001G290400	Chr01	56734176	56737254	-1	3079	117699						DNA binding	GO:0003677	Any molecular function by which a gene product interacts selectively and non-covalently with DNA (deoxyribonucleic acid).
Sobic.001G290400	Chr01	56734176	56737254	-1	3079	117699						regulation of transcription, DNA-templated	GO:0006355	Any process that modulates the frequency, rate or extent of cellular DNA-templated transcription.
Sobic.001G290500	Chr01	56750860	56755225	-1	4366	99728		Tetratricopeptide-like helical domain		The tetratrico peptide repeat region (TPR) is a structural motif present in a wide range of proteins [, , ]. It mediates protein-protein interactions and the assembly of multiprotein complexes []. The TPR motifconsists of 3-16 tandem-repeats of 34 amino acids residues, although individual TPR motifs canbe dispersed in the protein sequence. Sequence alignment of the TPR domains reveals aconsensus …	Domain
Sobic.001G290500	Chr01	56750860	56755225	-1	4366	99728		Protein kinase domain		Protein phosphorylation, which plays a key role in most cellular activities, is a reversible process mediated by proteinkinases and phosphoprotein phosphatases. Protein kinases catalyse the transfer of the gamma phosphate from nucleotide triphosphates (often ATP) to one or more amino acid residues in a protein substrate side chain, resulting in a conformational change affecting protein function. …	Domain
Sobic.001G290500	Chr01	56750860	56755225	-1	4366	99728		Protein kinase-like domain		Protein kinases () modify other proteins by chemically adding phosphate groups to them. This process is fundamental to most signalling and regulatory processes in the eukaryotic cell []. The protein kinases contain a catalytic core that is common to both serine/threonine and tyrosine protein kinases. The catalytic domain contains the nucleotide-binding site and the catalytic apparatus in an inter…	Domain
Sobic.001G290500	Chr01	56750860	56755225	-1	4366	99728		Tyrosine-protein kinase, catalytic domain		Protein phosphorylation, which plays a key role in most cellular activities, is a reversible process mediated by protein kinases and phosphoprotein phosphatases. Protein kinases catalyse the transfer of the gamma phosphate from nucleotide triphosphates (often ATP) to one or more amino acid residues in a protein substrate side chain, resulting in a conformational change affecting protein function.…	Domain
Sobic.001G290500	Chr01	56750860	56755225	-1	4366	99728		Concanavalin A-like lectin/glucanase domain		This entry represents the concanavalin A-like domain, which has a sandwich structure of 12-14 beta strands in two sheets with a complex topology. Proteins containing this domain include: Legume lectinsGlycosyl hydrolases family 16Galectin (animal S-lectin)Laminin G-like modulePentraxinClostridium neurotoxinsExotoxin AVibrio cholera sialidaseLeech intramolecular trans-sialidaseGlycosyl hydrolase f…	Domain
Sobic.001G290500	Chr01	56750860	56755225	-1	4366	99728		Tetratricopeptide-like helical domain		The tetratrico peptide repeat region (TPR) is a structural motif present in a wide range of proteins [, , ]. It mediates protein-protein interactions and the assembly of multiprotein complexes []. The TPR motifconsists of 3-16 tandem-repeats of 34 amino acids residues, although individual TPR motifs canbe dispersed in the protein sequence. Sequence alignment of the TPR domains reveals aconsensus …	Domain
Sobic.001G290500	Chr01	56750860	56755225	-1	4366	99728		Protein kinase domain		Protein phosphorylation, which plays a key role in most cellular activities, is a reversible process mediated by proteinkinases and phosphoprotein phosphatases. Protein kinases catalyse the transfer of the gamma phosphate from nucleotide triphosphates (often ATP) to one or more amino acid residues in a protein substrate side chain, resulting in a conformational change affecting protein function. …	Domain
Sobic.001G290500	Chr01	56750860	56755225	-1	4366	99728		Protein kinase-like domain		Protein kinases () modify other proteins by chemically adding phosphate groups to them. This process is fundamental to most signalling and regulatory processes in the eukaryotic cell []. The protein kinases contain a catalytic core that is common to both serine/threonine and tyrosine protein kinases. The catalytic domain contains the nucleotide-binding site and the catalytic apparatus in an inter…	Domain
Sobic.001G290600	Chr01	56765493	56770487	-1	4995	84466		Pyruvate/Phosphoenolpyruvate kinase-like domain		Pyruvate kinase controls the exit from the glysolysis pathway, catalysing the transfer of phosphate from phosphooenolpyruvate (PEP) to ADP. Mammalian pyruvate kinase is a homotetramer, where each polypeptide subunit consists of four domains: N-terminal, A domain, B domain and C-terminal. Activation of the enzyme is believed to occur via the clamping down of the B domain onto the A domain to dehyd…	Domain
Sobic.001G290600	Chr01	56765493	56770487	-1	4995	84466		Pyruvate kinase, alpha/beta		Pyruvate kinase () (PK) catalyses the final step in glycolysis [], the conversion of phosphoenolpyruvate to pyruvate with concomitant phosphorylation of ADP to ATP:ADP + phosphoenolpyruvate = ATP + pyruvate The enzyme, which is found in all living organisms, requires both magnesium and potassium ions for its activity. In vertebrates, there are four tissue-specific isozymes: L (liver), R (red cell…	Domain
Sobic.001G290600	Chr01	56765493	56770487	-1	4995	84466		Pyruvate kinase, C-terminal		Pyruvate kinase () (PK) catalyses the final step in glycolysis [], the conversion of phosphoenolpyruvate to pyruvate with concomitant phosphorylation of ADP to ATP:ADP + phosphoenolpyruvate = ATP + pyruvate The enzyme, which is found in all living organisms, requires both magnesium and potassium ions for its activity. In vertebrates, there are four tissue-specific isozymes: L (liver), R (red cell…	Domain
Sobic.001G290600	Chr01	56765493	56770487	-1	4995	84466		Pyruvate kinase-like, insert domain		Pyruvate kinase () (PK) catalyses the final step in glycolysis [], the conversion of phosphoenolpyruvate to pyruvate with concomitant phosphorylation of ADP to ATP:ADP + phosphoenolpyruvate = ATP + pyruvate The enzyme, which is found in all living organisms, requires both magnesium and potassium ions for its activity. In vertebrates, there are four tissue-specific isozymes: L (liver), R (red cell…	Domain
Sobic.001G290600	Chr01	56765493	56770487	-1	4995	84466		Pyruvate kinase, barrel		Pyruvate kinase () (PK) catalyses the final step in glycolysis [], the conversion of phosphoenolpyruvate to pyruvate with concomitant phosphorylation of ADP to ATP:ADP + phosphoenolpyruvate = ATP + pyruvate The enzyme, which is found in all living organisms, requires both magnesium and potassium ions for its activity. In vertebrates, there are four tissue-specific isozymes: L (liver), R (red cell…	Domain
Sobic.001G290600	Chr01	56765493	56770487	-1	4995	84466		Pyruvate kinase		Pyruvate kinase () (PK) catalyses the final step in glycolysis [], the conversion of phosphoenolpyruvate to pyruvate with concomitant phosphorylation of ADP to ATP:ADP + phosphoenolpyruvate = ATP + pyruvate The enzyme, which is found in all living organisms, requires both magnesium and potassium ions for its activity. In vertebrates, there are four tissue-specific isozymes: L (liver), R (red cell…	Family
Sobic.001G290600	Chr01	56765493	56770487	-1	4995	84466						glycolytic process	GO:0006096	The chemical reactions and pathways resulting in the breakdown of a carbohydrate into pyruvate, with the concomitant production of a small amount of ATP and the reduction of NAD(P) to NAD(P)H. Glycolysis begins with the metabolism of a carbohydrate to generate products that can enter the pathway and ends with the production of pyruvate. Pyruvate may be converted to acetyl-coenzyme A, ethanol, lac…
Sobic.001G290600	Chr01	56765493	56770487	-1	4995	84466						magnesium ion binding	GO:0000287	Interacting selectively and non-covalently with magnesium (Mg) ions.
Sobic.001G290600	Chr01	56765493	56770487	-1	4995	84466						catalytic activity	GO:0003824	Catalysis of a biochemical reaction at physiological temperatures. In biologically catalyzed reactions, the reactants are known as substrates, and the catalysts are naturally occurring macromolecular substances known as enzymes. Enzymes possess specific binding sites for substrates, and are usually composed wholly or largely of protein, but RNA that has catalytic activity (ribozyme) is often also…
Sobic.001G290600	Chr01	56765493	56770487	-1	4995	84466						pyruvate kinase activity	GO:0004743	Catalysis of the reaction: ATP + pyruvate = ADP + phosphoenolpyruvate.
Sobic.001G290600	Chr01	56765493	56770487	-1	4995	84466						potassium ion binding	GO:0030955	Interacting selectively and non-covalently with potassium (K+) ions.
Sobic.001G290700	Chr01	56771925	56776200	-1	4276	78753		NADH dehydrogenase [ubiquinone]1 alpha subcomplex assembly factor 3		NADH:ubiquinone oxidoreductase (complex I) () is a respiratory-chain enzyme that catalyses the transfer of two electrons from NADH to ubiquinone in a reaction that is associated with proton translocation across the membrane (NADH + ubiquinone = NAD+ + ubiquinol) []. Complex I is a major source of reactive oxygen species (ROS) that are predominantly formed by electron transfer from FMNH(2). Comple…	Family
Sobic.001G290766	Chr01	56776311	56779059	1	2749	75894
Sobic.001G290832	Chr01	56776861	56777531	1	671	77422
Sobic.001G290900	Chr01	56784930	56788248	1	3319	66705
Sobic.001G291000	Chr01	56790335	56794811	-1	4477	60142		P-loop containing nucleoside triphosphate hydrolase		The P-loop NTPase fold is the most prevalent domain of the several distinctnucleotide-binding protein folds.The most common reaction catalysed by enzymes of the P-loop NTPase fold is the hydrolysis of the beta-gamma phosphate bond of a bound nucleoside triphosphate (NTP). The energy from NTP hydrolysis is typically utilised to induce conformational changes in other molecules, which constitutes th…	Domain
Sobic.001G291000	Chr01	56790335	56794811	-1	4477	60142		NB-ARC		This is the NB-ARC domain, a novel signalling motif found in bacteria and eukaryotes, shared by plant resistance gene products and regulators of cell death in animals []. This domain has been structurally characterised in the human protein apoptotic protease-activating factor 1 (Apaf-1) []. It contains the three-layered alpha-beta fold and subsequent short alpha-helical region characteristic of t…	Domain
Sobic.001G291000	Chr01	56790335	56794811	-1	4477	60142		P-loop containing nucleoside triphosphate hydrolase		The P-loop NTPase fold is the most prevalent domain of the several distinctnucleotide-binding protein folds.The most common reaction catalysed by enzymes of the P-loop NTPase fold is the hydrolysis of the beta-gamma phosphate bond of a bound nucleoside triphosphate (NTP). The energy from NTP hydrolysis is typically utilised to induce conformational changes in other molecules, which constitutes th…	Domain
Sobic.001G291000	Chr01	56790335	56794811	-1	4477	60142		NB-ARC		This is the NB-ARC domain, a novel signalling motif found in bacteria and eukaryotes, shared by plant resistance gene products and regulators of cell death in animals []. This domain has been structurally characterised in the human protein apoptotic protease-activating factor 1 (Apaf-1) []. It contains the three-layered alpha-beta fold and subsequent short alpha-helical region characteristic of t…	Domain
Sobic.001G291100	Chr01	56796451	56799604	-1	3154	55349		Tetraspanin/Peripherin		Tetraspanins are a distinct family of proteins, containing four transmembrane domains: a small outer loop (EC1), a larger outer loop (EC2), a small inner loop (IL) and short cytoplasmic tails. They contain characteristic structural features, including 4-6 conserved extracellular cysteine residues, and polar residues within transmembrane domains. A fundamental role of tetraspanins appears to be or…	Family
Sobic.001G291100	Chr01	56796451	56799604	-1	3154	55349		Tetraspanin/Peripherin		Tetraspanins are a distinct family of proteins, containing four transmembrane domains: a small outer loop (EC1), a larger outer loop (EC2), a small inner loop (IL) and short cytoplasmic tails. They contain characteristic structural features, including 4-6 conserved extracellular cysteine residues, and polar residues within transmembrane domains. A fundamental role of tetraspanins appears to be or…	Family
Sobic.001G291100	Chr01	56796451	56799604	-1	3154	55349						integral component of membrane	GO:0016021	The component of a membrane consisting of the gene products and protein complexes having at least some part of their peptide sequence embedded in the hydrophobic region of the membrane.
Sobic.001G291200	Chr01	56805668	56807734	-1	2067	47219
Sobic.001G291300	Chr01	56808444	56809248	-1	805	45705
Sobic.001G291400	Chr01	56811046	56817798	-1	6753	37155		S-adenosyl-L-methionine-dependent methyltransferase		This entry represents a domain found in S-adenosyl-L-methionine-dependent methyltransferases (SAM MTases).Proteins containing this domain include members from the methyltransferase superfamily and the class I-like SAM-binding methyltransferase superfamily. Methyltransferases transfer a methyl group from a donor to an acceptor. SAM-binding methyltransferases utilise the ubiquitous methyl donor SAM…	Domain
Sobic.001G291400	Chr01	56811046	56817798	-1	6753	37155		Putative S-adenosyl-L-methionine-dependent methyltransferase		This is a family of putative S-adenosyl-L-methionine (SAM)-dependent methyltransferase [, , ].	Family
Sobic.001G291400	Chr01	56811046	56817798	-1	6753	37155		S-adenosyl-L-methionine-dependent methyltransferase		This entry represents a domain found in S-adenosyl-L-methionine-dependent methyltransferases (SAM MTases).Proteins containing this domain include members from the methyltransferase superfamily and the class I-like SAM-binding methyltransferase superfamily. Methyltransferases transfer a methyl group from a donor to an acceptor. SAM-binding methyltransferases utilise the ubiquitous methyl donor SAM…	Domain
Sobic.001G291400	Chr01	56811046	56817798	-1	6753	37155		Putative S-adenosyl-L-methionine-dependent methyltransferase		This is a family of putative S-adenosyl-L-methionine (SAM)-dependent methyltransferase [, , ].	Family
Sobic.001G291500	Chr01	56838450	56839259	1	810	15694
Sobic.001G291600	Chr01	56854550	56857415	1	2866	0
Sobic.001G291701	Chr01	56855855	56857819	-1	1965	902
Sobic.001G291800	Chr01	56862598	56867224	1	4627	7645		RNA recognition motif domain		Many eukaryotic proteins containing one or more copies of a putative RNA-binding domain of about 90 amino acids are known to bind single-stranded RNAs [, , ]. The largest group of single strand RNA-binding proteins is the eukaryotic RNA recognition motif (RRM) family that contains an eight amino acid RNP-1 consensus sequence [, ]. RRM proteins have a variety of RNA binding preferences and functio…	Domain
Sobic.001G291800	Chr01	56862598	56867224	1	4627	7645		Nucleotide-binding alpha-beta plait domain		This entry represents nucleotide-binding domains with an alpha-beta plait structure, which consists of either a ferredoxin-like (beta-alpha-beta)2 fold, such as that found in RNA-binding domains of various ribonucleoproteins or in viral DNA-binding domains [, ]; or a beta-(alpha)-beta-alpha-beta(2) fold, such as that found in the ribosomal protein L23 [].	Domain
Sobic.001G291800	Chr01	56862598	56867224	1	4627	7645		WD40/YVTN repeat-like-containing domain		This entry represents a WD40/YVTN repeat-like domain. Both the WD40 and the YVTN repeated motifs consist of about 40 residues, and although they consist of distinct sequences, they do share a similar structure. Structurally, both the WD40 and the YVTN repeated motifs form seven-bladed propellers (although some members can contain eight blades), which consist of seven 4-stranded beta-sheets. The W…	Domain
Sobic.001G291800	Chr01	56862598	56867224	1	4627	7645		Six-bladed beta-propeller, TolB-like		This entry represents a six-bladed beta-propeller domain consisting of six 4-stranded beta-sheet motifs. This domain can be found in TolB proteins (C-terminal), in soluble quinoprotein glucose dehydrogenase, in calcium-dependent phosphotriesterases, in the low density lipoprotein (LDL) receptor YWTD domain, in nidogen, and in serine/threonine-protein kinase (PknD) NHL repeat domain.TolB is a peri…	Domain
Sobic.001G291800	Chr01	56862598	56867224	1	4627	7645		Translation initiation factor, beta propellor-like domain		This entry contains beta propellor domains found in eukaryotic translation initiation factors and WD domain-containing proteins.	Domain
Sobic.001G291800	Chr01	56862598	56867224	1	4627	7645		Eukaryotic translation initiation factor 3 subunit B		Eukaryotic translation initiation factor 3 subunit B (EIF3B) is a component of the eukaryotic translation initiation factor 3 (eIF-3) complex, which is required for several steps in the initiation of protein synthesis.EIF3B is considered to be the major scaffolding subunit and interacts with subunits A, G, I, and J []. It contains an RNA recognition motif (RRM) in its N-terminal region [].	Family
Sobic.001G291800	Chr01	56862598	56867224	1	4627	7645						RNA binding	GO:0003723	Interacting selectively and non-covalently with an RNA molecule or a portion thereof.
Sobic.001G291800	Chr01	56862598	56867224	1	4627	7645						translation initiation factor activity	GO:0003743	Functions in the initiation of ribosome-mediated translation of mRNA into a polypeptide.
Sobic.001G291800	Chr01	56862598	56867224	1	4627	7645						translational initiation	GO:0006413	The process preceding formation of the peptide bond between the first two amino acids of a protein. This includes the formation of a complex of the ribosome, mRNA, and an initiation complex that contains the first aminoacyl-tRNA.
Sobic.001G291800	Chr01	56862598	56867224	1	4627	7645						nucleic acid binding	GO:0003676	Interacting selectively and non-covalently with any nucleic acid.
Sobic.001G291800	Chr01	56862598	56867224	1	4627	7645						nucleotide binding	GO:0000166	Interacting selectively and non-covalently with a nucleotide, any compound consisting of a nucleoside that is esterified with (ortho)phosphate or an oligophosphate at any hydroxyl group on the ribose or deoxyribose.
Sobic.001G291800	Chr01	56862598	56867224	1	4627	7645						eukaryotic translation initiation factor 3 complex	GO:0005852	A complex of several polypeptides that plays at least two important roles in protein synthesis: First, eIF3 binds to the 40S ribosome and facilitates loading of the Met-tRNA/eIF2.GTP ternary complex to form the 43S preinitiation complex. Subsequently, eIF3 apparently assists eIF4 in recruiting mRNAs to the 43S complex. The eIF3 complex contains five conserved core subunits, and may contain severa…
Sobic.001G291800	Chr01	56862598	56867224	1	4627	7645						translation initiation factor binding	GO:0031369	Interacting selectively and non-covalently with a translation initiation factor, any polypeptide factor involved in the initiation of ribosome-mediated translation.
Sobic.001G291900	Chr01	56867940	56870455	-1	2516	12987
Sobic.001G292000	Chr01	56871409	56873533	1	2125	16456	(1 of 1) PTHR18901:SF42 - HALOACID DEHALOGENASE-LIKE HYDROLASE DOMAIN-CONTAINING PROTEIN SGPP	HAD-like domain		The haloacid dehydrogenase (HAD) superfamily includes phosphatases, phosphonatases, P-type ATPases, beta-phosphoglucomutases, phosphomannomutases, and dehalogenases, which are involved in a variety of cellular processes ranging from amino acid biosynthesis to detoxification[].Crystal structures of proteins from the HAD superfamily show that these proteins all share a conserved alpha/beta-domain c…	Domain
Sobic.001G292000	Chr01	56871409	56873533	1	2125	16456	(1 of 1) PTHR18901:SF42 - HALOACID DEHALOGENASE-LIKE HYDROLASE DOMAIN-CONTAINING PROTEIN SGPP	HAD hydrolase, subfamily IA		The Haloacid Dehalogenase (HAD) superfamily is defined by the presence of three short catalytic motifs []. The subfamilies are defined []based on the location and the observed or predicted fold of a so-called capping domain [], or the absence of such a domain. Subfamily I consists of sequences in which the capping domain is found in between the first and second catalytic motifs. Subfamily II cons…	Family
Sobic.001G292000	Chr01	56871409	56873533	1	2125	16456	(1 of 1) PTHR18901:SF42 - HALOACID DEHALOGENASE-LIKE HYDROLASE DOMAIN-CONTAINING PROTEIN SGPP	Phosphoglycolate phosphatase, domain 2		Phosphoglycolate phosphatase (PGP) is an essential enzyme in the glycolate salvage pathway in higher organisms (photorespiration in plants). Phosphoglycolate results from the oxidase activity of RubisCO in the Calvin cycle when concentrations of carbon dioxide are low relative to oxygen. In Ralstonia eutrophaand Rhodobacter sphaeroides, the PGP gene (CbbZ) is located on an operon along with other…	Domain
Sobic.001G292000	Chr01	56871409	56873533	1	2125	16456	(1 of 1) PTHR18901:SF42 - HALOACID DEHALOGENASE-LIKE HYDROLASE DOMAIN-CONTAINING PROTEIN SGPP					hydrolase activity	GO:0016787	Catalysis of the hydrolysis of various bonds, e.g. C-O, C-N, C-C, phosphoric anhydride bonds, etc. Hydrolase is the systematic name for any enzyme of EC class 3.
Sobic.001G292000	Chr01	56871409	56873533	1	2125	16456	(1 of 1) PTHR18901:SF42 - HALOACID DEHALOGENASE-LIKE HYDROLASE DOMAIN-CONTAINING PROTEIN SGPP					metabolic process	GO:0008152	The chemical reactions and pathways, including anabolism and catabolism, by which living organisms transform chemical substances. Metabolic processes typically transform small molecules, but also include macromolecular processes such as DNA repair and replication, and protein synthesis and degradation.
Sobic.001G292100	Chr01	56888776	56894324	1	5549	33823	(1 of 8) PF05703 - Auxin canalisation (Auxin_canalis)	Pleckstrin-like, plant		This domain describes a pleckstrin homology (PH)-like region found in several plant proteins of unknown function.	Domain
Sobic.001G292100	Chr01	56888776	56894324	1	5549	33823	(1 of 8) PF05703 - Auxin canalisation (Auxin_canalis)	Domain of unknown function DUF828		This domain consists of several plant proteins of unknown function.	Domain
Sobic.001G292100	Chr01	56888776	56894324	1	5549	33823	(1 of 8) PF05703 - Auxin canalisation (Auxin_canalis)	Pleckstrin-like, plant		This domain describes a pleckstrin homology (PH)-like region found in several plant proteins of unknown function.	Domain
Sobic.001G292100	Chr01	56888776	56894324	1	5549	33823	(1 of 8) PF05703 - Auxin canalisation (Auxin_canalis)	Domain of unknown function DUF828		This domain consists of several plant proteins of unknown function.	Domain
Sobic.001G292100	Chr01	56888776	56894324	1	5549	33823	(1 of 8) PF05703 - Auxin canalisation (Auxin_canalis)	Pleckstrin-like, plant		This domain describes a pleckstrin homology (PH)-like region found in several plant proteins of unknown function.	Domain
Sobic.001G292100	Chr01	56888776	56894324	1	5549	33823	(1 of 8) PF05703 - Auxin canalisation (Auxin_canalis)	Domain of unknown function DUF828		This domain consists of several plant proteins of unknown function.	Domain
Sobic.001G292100	Chr01	56888776	56894324	1	5549	33823	(1 of 8) PF05703 - Auxin canalisation (Auxin_canalis)	Pleckstrin-like, plant		This domain describes a pleckstrin homology (PH)-like region found in several plant proteins of unknown function.	Domain
Sobic.001G292100	Chr01	56888776	56894324	1	5549	33823	(1 of 8) PF05703 - Auxin canalisation (Auxin_canalis)	Domain of unknown function DUF828		This domain consists of several plant proteins of unknown function.	Domain
Sobic.001G292100	Chr01	56888776	56894324	1	5549	33823	(1 of 8) PF05703 - Auxin canalisation (Auxin_canalis)	Pleckstrin-like, plant		This domain describes a pleckstrin homology (PH)-like region found in several plant proteins of unknown function.	Domain
Sobic.001G292100	Chr01	56888776	56894324	1	5549	33823	(1 of 8) PF05703 - Auxin canalisation (Auxin_canalis)	Domain of unknown function DUF828		This domain consists of several plant proteins of unknown function.	Domain
Sobic.001G292100	Chr01	56888776	56894324	1	5549	33823	(1 of 8) PF05703 - Auxin canalisation (Auxin_canalis)	Pleckstrin-like, plant		This domain describes a pleckstrin homology (PH)-like region found in several plant proteins of unknown function.	Domain
Sobic.001G292100	Chr01	56888776	56894324	1	5549	33823	(1 of 8) PF05703 - Auxin canalisation (Auxin_canalis)	Domain of unknown function DUF828		This domain consists of several plant proteins of unknown function.	Domain
Sobic.001G292100	Chr01	56888776	56894324	1	5549	33823	(1 of 8) PF05703 - Auxin canalisation (Auxin_canalis)	Cerato-ulmin hydrophobin family		This is a family of fungal hydrophobins that seems to be restricted to ascomycetes. Hydrophobins are small, moderately hydrophobic extracellular proteins that have eight cysteine residues arranged in a strictly conserved motif. Hydrophobins are generally found on the outer surface of conidia and of the hyphal wall, and may be involved in mediating contact and communication between the fungus and …	Family
Sobic.001G292100	Chr01	56888776	56894324	1	5549	33823	(1 of 8) PF05703 - Auxin canalisation (Auxin_canalis)	Pleckstrin-like, plant		This domain describes a pleckstrin homology (PH)-like region found in several plant proteins of unknown function.	Domain
Sobic.001G292100	Chr01	56888776	56894324	1	5549	33823	(1 of 8) PF05703 - Auxin canalisation (Auxin_canalis)	Domain of unknown function DUF828		This domain consists of several plant proteins of unknown function.	Domain
Sobic.001G292100	Chr01	56888776	56894324	1	5549	33823	(1 of 8) PF05703 - Auxin canalisation (Auxin_canalis)	Pleckstrin-like, plant		This domain describes a pleckstrin homology (PH)-like region found in several plant proteins of unknown function.	Domain
Sobic.001G292100	Chr01	56888776	56894324	1	5549	33823	(1 of 8) PF05703 - Auxin canalisation (Auxin_canalis)	Domain of unknown function DUF828		This domain consists of several plant proteins of unknown function.	Domain
Sobic.001G292100	Chr01	56888776	56894324	1	5549	33823	(1 of 8) PF05703 - Auxin canalisation (Auxin_canalis)	Pleckstrin-like, plant		This domain describes a pleckstrin homology (PH)-like region found in several plant proteins of unknown function.	Domain
Sobic.001G292100	Chr01	56888776	56894324	1	5549	33823	(1 of 8) PF05703 - Auxin canalisation (Auxin_canalis)	Domain of unknown function DUF828		This domain consists of several plant proteins of unknown function.	Domain
Sobic.001G292100	Chr01	56888776	56894324	1	5549	33823	(1 of 8) PF05703 - Auxin canalisation (Auxin_canalis)					extracellular region	GO:0005576	The space external to the outermost structure of a cell. For cells without external protective or external encapsulating structures this refers to space outside of the plasma membrane. This term covers the host cell environment outside an intracellular parasite.
Sobic.001G292200	Chr01	56895689	56905451	1	9763	40736		P-loop containing nucleoside triphosphate hydrolase		The P-loop NTPase fold is the most prevalent domain of the several distinctnucleotide-binding protein folds.The most common reaction catalysed by enzymes of the P-loop NTPase fold is the hydrolysis of the beta-gamma phosphate bond of a bound nucleoside triphosphate (NTP). The energy from NTP hydrolysis is typically utilised to induce conformational changes in other molecules, which constitutes th…	Domain
Sobic.001G292200	Chr01	56895689	56905451	1	9763	40736		Dynamin superfamily		Membrane transport between compartments in eukaryotic cells requires proteins that allow the budding and scission of nascent cargo vesicles from one compartment and their targeting and fusion with another. Dynamins are large GTPases that belong to a protein superfamily []that, in eukaryotic cells, includes classical dynamins, dynamin-like proteins, OPA1, Mx proteins, mitofusins and guanylate-bind…	Family
Sobic.001G292200	Chr01	56895689	56905451	1	9763	40736		Dynamin-type guanine nucleotide-binding (G) domain		This entry represents the dynamin-type guanine nucleotide-binding (G) domain. Members of the dynamin GTPase family appear to be ubiquitous. They catalyze diverse membrane remodelling events in endocytosis, cell division, and plastid maintenance. Their functional versatility also extends to other core cellular processes, such as maintenance of cell shape or centrosome cohesion. Members of the dyna…	Domain
Sobic.001G292200	Chr01	56895689	56905451	1	9763	40736		Dynamin GTPase effector		Dynamin GTPase effector domain found in proteins related to dynamin. Dynamin is a GTP-hydrolysing protein that is an essential participant in clathrin-mediated endocytosis by cells. It self-assembles into 'collars' in vivo at the necks of invaginated coated pits; the self-assembly of dynamin being coordinated by the GTPase domain. Mutation studies indicate that dynamin functions as a molecular re…	Domain
Sobic.001G292200	Chr01	56895689	56905451	1	9763	40736		GTPase effector domain, GED		Dynamin superfamily members are large GTPases, conserved through evolution, mainly described as mechanochemical enzymes involved in membrane scission events. The dynamin superfamily has been subdivided into several subgroups based on domain organisation: classical dynamin, dynamin-like proteins (Dlps), Mc proteins, optic atrophy 1 protein (OPA1), Mitofusins, guanylate-binding proteins (GBP) and a…	Domain
Sobic.001G292200	Chr01	56895689	56905451	1	9763	40736		Dynamin central domain		Dynamin is a microtubule-associated force-producing protein of 100 Kdwhich is involved in the production of microtubule bundles. At the N terminus ofdynamin is a GTPase domain (see ),and at the C terminus is a PH domain (see ).Between these two domains lies a central region of unknown function, which this entry represents.	Domain
Sobic.001G292200	Chr01	56895689	56905451	1	9763	40736		P-loop containing nucleoside triphosphate hydrolase		The P-loop NTPase fold is the most prevalent domain of the several distinctnucleotide-binding protein folds.The most common reaction catalysed by enzymes of the P-loop NTPase fold is the hydrolysis of the beta-gamma phosphate bond of a bound nucleoside triphosphate (NTP). The energy from NTP hydrolysis is typically utilised to induce conformational changes in other molecules, which constitutes th…	Domain
Sobic.001G292200	Chr01	56895689	56905451	1	9763	40736		Dynamin superfamily		Membrane transport between compartments in eukaryotic cells requires proteins that allow the budding and scission of nascent cargo vesicles from one compartment and their targeting and fusion with another. Dynamins are large GTPases that belong to a protein superfamily []that, in eukaryotic cells, includes classical dynamins, dynamin-like proteins, OPA1, Mx proteins, mitofusins and guanylate-bind…	Family
Sobic.001G292200	Chr01	56895689	56905451	1	9763	40736		Dynamin-type guanine nucleotide-binding (G) domain		This entry represents the dynamin-type guanine nucleotide-binding (G) domain. Members of the dynamin GTPase family appear to be ubiquitous. They catalyze diverse membrane remodelling events in endocytosis, cell division, and plastid maintenance. Their functional versatility also extends to other core cellular processes, such as maintenance of cell shape or centrosome cohesion. Members of the dyna…	Domain
Sobic.001G292200	Chr01	56895689	56905451	1	9763	40736		Dynamin GTPase effector		Dynamin GTPase effector domain found in proteins related to dynamin. Dynamin is a GTP-hydrolysing protein that is an essential participant in clathrin-mediated endocytosis by cells. It self-assembles into 'collars' in vivo at the necks of invaginated coated pits; the self-assembly of dynamin being coordinated by the GTPase domain. Mutation studies indicate that dynamin functions as a molecular re…	Domain
Sobic.001G292200	Chr01	56895689	56905451	1	9763	40736		GTPase effector domain, GED		Dynamin superfamily members are large GTPases, conserved through evolution, mainly described as mechanochemical enzymes involved in membrane scission events. The dynamin superfamily has been subdivided into several subgroups based on domain organisation: classical dynamin, dynamin-like proteins (Dlps), Mc proteins, optic atrophy 1 protein (OPA1), Mitofusins, guanylate-binding proteins (GBP) and a…	Domain
Sobic.001G292200	Chr01	56895689	56905451	1	9763	40736		Dynamin central domain		Dynamin is a microtubule-associated force-producing protein of 100 Kdwhich is involved in the production of microtubule bundles. At the N terminus ofdynamin is a GTPase domain (see ),and at the C terminus is a PH domain (see ).Between these two domains lies a central region of unknown function, which this entry represents.	Domain
Sobic.001G292200	Chr01	56895689	56905451	1	9763	40736						GTP binding	GO:0005525	Interacting selectively and non-covalently with GTP, guanosine triphosphate.
Sobic.001G292200	Chr01	56895689	56905451	1	9763	40736						GTPase activity	GO:0003924	Catalysis of the reaction: GTP + H2O = GDP + phosphate.
Sobic.001G292400	Chr01	56905779	56908841	1	3063	50826
Sobic.001G292500	Chr01	56926246	56929186	-1	2941	71293
Sobic.001G292700	Chr01	56982494	56986834	1	4341	127541		Putative fluoride ion transporter CrcB		CrcB is a putative integral membrane protein, which is important for reducing fluoride concentration in the cell, thus reducing its toxicity []. Over expression in E. coli leads to camphor resistance [].	Family
Sobic.001G292800	Chr01	56988314	56990473	-1	2160	133361		Tetratricopeptide-like helical domain		The tetratrico peptide repeat region (TPR) is a structural motif present in a wide range of proteins [, , ]. It mediates protein-protein interactions and the assembly of multiprotein complexes []. The TPR motifconsists of 3-16 tandem-repeats of 34 amino acids residues, although individual TPR motifs canbe dispersed in the protein sequence. Sequence alignment of the TPR domains reveals aconsensus …	Domain
Sobic.001G292800	Chr01	56988314	56990473	-1	2160	133361		Pentatricopeptide repeat		This entry represents the PPR repeat.Pentatricopeptide repeat (PPR) proteins are characterised by tandem repeats of a degenerate 35 amino acid motif []. Most of PPR proteins have roles in mitochondria or plastid []. PPR repeats were discovered while screening Arabidopsis proteins for those predicted to be targeted to mitochondria or chloroplast [, ]. Some of these proteins have been shown to play…	Repeat
Sobic.001G292900	Chr01	56991398	56995100	-1	3703	136445		Casein Kinase 2 substrate		It has suggested that CK2S (C10orf109) is important in the regulation of cancer cell proliferation. Studies have indicated that CK2S is the downstream target of a protein kinase, casein kinase 2 (CK2), which is upregulated in cancer cells. CK2S has been found to be upregulated in cancer cells. The precise mechanism of CK2 targeting CK2S is not well characterised. It is found to be localised in th…	Family
Sobic.001G292900	Chr01	56991398	56995100	-1	3703	136445		Casein Kinase 2 substrate		It has suggested that CK2S (C10orf109) is important in the regulation of cancer cell proliferation. Studies have indicated that CK2S is the downstream target of a protein kinase, casein kinase 2 (CK2), which is upregulated in cancer cells. CK2S has been found to be upregulated in cancer cells. The precise mechanism of CK2 targeting CK2S is not well characterised. It is found to be localised in th…	Family
Sobic.001G293000	Chr01	57000884	57002626	-1	1743	145931		Plant peroxidase		Peroxidases are haem-containing enzymes that use hydrogen peroxide asthe electron acceptor to catalyse a number of oxidative reactions. Most haem peroxidases follow the reaction scheme:Fe3++ H2O2-->[Fe4+=O]R' (Compound I) + H2O[Fe4+=O]R' + substrate -->[Fe4+=O]R (Compound II) + oxidised substrate[Fe4+=O]R + substrate -->Fe3++ H2O + oxidised substrateIn this mechanism, the enzyme reacts with one e…	Family
Sobic.001G293000	Chr01	57000884	57002626	-1	1743	145931		Haem peroxidase		Peroxidases are haem-containing enzymes that use hydrogen peroxide asthe electron acceptor to catalyse a number of oxidative reactions.Most haem peroxidases follow the reaction scheme:Fe3++ H2O2-->[Fe4+=O]R' (Compound I) + H2O[Fe4+=O]R' + substrate -->[Fe4+=O]R (Compound II) + oxidised substrate[Fe4+=O]R + substrate -->Fe3++ H2O + oxidised substrateIn this mechanism, the enzyme reacts with one eq…	Family
Sobic.001G293000	Chr01	57000884	57002626	-1	1743	145931		Haem peroxidase, plant/fungal/bacterial		Peroxidases are haem-containing enzymes that use hydrogen peroxide asthe electron acceptor to catalyse a number of oxidative reactions.Most haem peroxidases follow the reaction scheme:Fe3++ H2O2-->[Fe4+=O]R' (Compound I) + H2O[Fe4+=O]R' + substrate -->[Fe4+=O]R (Compound II) + oxidised substrate[Fe4+=O]R + substrate -->Fe3++ H2O + oxidised substrateIn this mechanism, the enzyme reacts with one eq…	Domain
Sobic.001G293000	Chr01	57000884	57002626	-1	1743	145931						peroxidase activity	GO:0004601	Catalysis of the reaction: donor + hydrogen peroxide = oxidized donor + 2 H2O.
Sobic.001G293000	Chr01	57000884	57002626	-1	1743	145931						oxidation-reduction process	GO:0055114	A metabolic process that results in the removal or addition of one or more electrons to or from a substance, with or without the concomitant removal or addition of a proton or protons.
Sobic.001G293000	Chr01	57000884	57002626	-1	1743	145931						heme binding	GO:0020037	Interacting selectively and non-covalently with heme, any compound of iron complexed in a porphyrin (tetrapyrrole) ring.
Sobic.001G293000	Chr01	57000884	57002626	-1	1743	145931						response to oxidative stress	GO:0006979	Any process that results in a change in state or activity of a cell or an organism (in terms of movement, secretion, enzyme production, gene expression, etc.) as a result of oxidative stress, a state often resulting from exposure to high levels of reactive oxygen species, e.g. superoxide anions, hydrogen peroxide (H2O2), and hydroxyl radicals.
Sobic.001G293100	Chr01	57010218	57013142	1	2925	155265	(1 of 147) 1.11.1.7 - Peroxidase / Lactoperoxidase	Plant peroxidase		Peroxidases are haem-containing enzymes that use hydrogen peroxide asthe electron acceptor to catalyse a number of oxidative reactions. Most haem peroxidases follow the reaction scheme:Fe3++ H2O2-->[Fe4+=O]R' (Compound I) + H2O[Fe4+=O]R' + substrate -->[Fe4+=O]R (Compound II) + oxidised substrate[Fe4+=O]R + substrate -->Fe3++ H2O + oxidised substrateIn this mechanism, the enzyme reacts with one e…	Family
Sobic.001G293100	Chr01	57010218	57013142	1	2925	155265	(1 of 147) 1.11.1.7 - Peroxidase / Lactoperoxidase	Haem peroxidase		Peroxidases are haem-containing enzymes that use hydrogen peroxide asthe electron acceptor to catalyse a number of oxidative reactions.Most haem peroxidases follow the reaction scheme:Fe3++ H2O2-->[Fe4+=O]R' (Compound I) + H2O[Fe4+=O]R' + substrate -->[Fe4+=O]R (Compound II) + oxidised substrate[Fe4+=O]R + substrate -->Fe3++ H2O + oxidised substrateIn this mechanism, the enzyme reacts with one eq…	Family
Sobic.001G293100	Chr01	57010218	57013142	1	2925	155265	(1 of 147) 1.11.1.7 - Peroxidase / Lactoperoxidase	Haem peroxidase, plant/fungal/bacterial		Peroxidases are haem-containing enzymes that use hydrogen peroxide asthe electron acceptor to catalyse a number of oxidative reactions.Most haem peroxidases follow the reaction scheme:Fe3++ H2O2-->[Fe4+=O]R' (Compound I) + H2O[Fe4+=O]R' + substrate -->[Fe4+=O]R (Compound II) + oxidised substrate[Fe4+=O]R + substrate -->Fe3++ H2O + oxidised substrateIn this mechanism, the enzyme reacts with one eq…	Domain
Sobic.001G293100	Chr01	57010218	57013142	1	2925	155265	(1 of 147) 1.11.1.7 - Peroxidase / Lactoperoxidase					peroxidase activity	GO:0004601	Catalysis of the reaction: donor + hydrogen peroxide = oxidized donor + 2 H2O.
Sobic.001G293100	Chr01	57010218	57013142	1	2925	155265	(1 of 147) 1.11.1.7 - Peroxidase / Lactoperoxidase					oxidation-reduction process	GO:0055114	A metabolic process that results in the removal or addition of one or more electrons to or from a substance, with or without the concomitant removal or addition of a proton or protons.
Sobic.001G293100	Chr01	57010218	57013142	1	2925	155265	(1 of 147) 1.11.1.7 - Peroxidase / Lactoperoxidase					heme binding	GO:0020037	Interacting selectively and non-covalently with heme, any compound of iron complexed in a porphyrin (tetrapyrrole) ring.
Sobic.001G293100	Chr01	57010218	57013142	1	2925	155265	(1 of 147) 1.11.1.7 - Peroxidase / Lactoperoxidase					response to oxidative stress	GO:0006979	Any process that results in a change in state or activity of a cell or an organism (in terms of movement, secretion, enzyme production, gene expression, etc.) as a result of oxidative stress, a state often resulting from exposure to high levels of reactive oxygen species, e.g. superoxide anions, hydrogen peroxide (H2O2), and hydroxyl radicals.
Sobic.001G293200	Chr01	57078326	57079889	1	1564	223373		Plant peroxidase		Peroxidases are haem-containing enzymes that use hydrogen peroxide asthe electron acceptor to catalyse a number of oxidative reactions. Most haem peroxidases follow the reaction scheme:Fe3++ H2O2-->[Fe4+=O]R' (Compound I) + H2O[Fe4+=O]R' + substrate -->[Fe4+=O]R (Compound II) + oxidised substrate[Fe4+=O]R + substrate -->Fe3++ H2O + oxidised substrateIn this mechanism, the enzyme reacts with one e…	Family
Sobic.001G293200	Chr01	57078326	57079889	1	1564	223373		Haem peroxidase		Peroxidases are haem-containing enzymes that use hydrogen peroxide asthe electron acceptor to catalyse a number of oxidative reactions.Most haem peroxidases follow the reaction scheme:Fe3++ H2O2-->[Fe4+=O]R' (Compound I) + H2O[Fe4+=O]R' + substrate -->[Fe4+=O]R (Compound II) + oxidised substrate[Fe4+=O]R + substrate -->Fe3++ H2O + oxidised substrateIn this mechanism, the enzyme reacts with one eq…	Family
Sobic.001G293200	Chr01	57078326	57079889	1	1564	223373		Haem peroxidase, plant/fungal/bacterial		Peroxidases are haem-containing enzymes that use hydrogen peroxide asthe electron acceptor to catalyse a number of oxidative reactions.Most haem peroxidases follow the reaction scheme:Fe3++ H2O2-->[Fe4+=O]R' (Compound I) + H2O[Fe4+=O]R' + substrate -->[Fe4+=O]R (Compound II) + oxidised substrate[Fe4+=O]R + substrate -->Fe3++ H2O + oxidised substrateIn this mechanism, the enzyme reacts with one eq…	Domain
Sobic.001G293200	Chr01	57078326	57079889	1	1564	223373						peroxidase activity	GO:0004601	Catalysis of the reaction: donor + hydrogen peroxide = oxidized donor + 2 H2O.
Sobic.001G293200	Chr01	57078326	57079889	1	1564	223373						oxidation-reduction process	GO:0055114	A metabolic process that results in the removal or addition of one or more electrons to or from a substance, with or without the concomitant removal or addition of a proton or protons.
Sobic.001G293200	Chr01	57078326	57079889	1	1564	223373						heme binding	GO:0020037	Interacting selectively and non-covalently with heme, any compound of iron complexed in a porphyrin (tetrapyrrole) ring.
Sobic.001G293200	Chr01	57078326	57079889	1	1564	223373						response to oxidative stress	GO:0006979	Any process that results in a change in state or activity of a cell or an organism (in terms of movement, secretion, enzyme production, gene expression, etc.) as a result of oxidative stress, a state often resulting from exposure to high levels of reactive oxygen species, e.g. superoxide anions, hydrogen peroxide (H2O2), and hydroxyl radicals.
Sobic.001G293300	Chr01	57080138	57082645	-1	2508	225185		GroES-like		GroES (chaperonin 10) is an oligomeric molecular chaperone, which functions in protein folding and possibly in intercellular signalling, being found on the surface of various prokaryotic and eukaryotic cells, as well as being released from cells. Secreted chaperonins are thought to act as intercellular signals, interacting with a variety of cell types, including leukocytes, vascular endothelial c…	Domain
Sobic.001G293300	Chr01	57080138	57082645	-1	2508	225185		Chaperonin Cpn10		The chaperonins are `helper' molecules required for correct folding and subsequent assembly of some proteins []. These are required for normal cell growth [], and are stress-induced, acting to stabilise or protect disassembled polypeptides under heat-shock conditions. Type I chaperonins present in eubacteria, mitochondria and chloroplasts require the concerted action of 2 proteins, chaperonin 60 …	Family
Sobic.001G293300	Chr01	57080138	57082645	-1	2508	225185						cytoplasm	GO:0005737	All of the contents of a cell excluding the plasma membrane and nucleus, but including other subcellular structures.
Sobic.001G293300	Chr01	57080138	57082645	-1	2508	225185						protein folding	GO:0006457	The process of assisting in the covalent and noncovalent assembly of single chain polypeptides or multisubunit complexes into the correct tertiary structure.
Sobic.001G293400	Chr01	57087612	57088811	-1	1200	232659		Zinc finger, RING-type		Zinc finger (Znf) domains are relatively small protein motifs which contain multiple finger-like protrusions that make tandem contacts with their target molecule. Some of these domains bind zinc, but many do not; instead binding other metals such as iron, or no metal at all. For example, some family members form salt bridges to stabilise the finger-like folds. They were first identified as a DNA-…	Domain
Sobic.001G293400	Chr01	57087612	57088811	-1	1200	232659		Zinc finger, RING/FYVE/PHD-type		Zinc finger (Znf) domains are relatively small protein motifs which contain multiple finger-like protrusions that make tandem contacts with their target molecule. Some of these domains bind zinc, but many do not; instead binding other metals such as iron, or no metal at all. For example, some family members form salt bridges to stabilise the finger-like folds. They were first identified as a DNA-…	Domain
Sobic.001G293400	Chr01	57087612	57088811	-1	1200	232659						zinc ion binding	GO:0008270	Interacting selectively and non-covalently with zinc (Zn) ions.
Sobic.001G293400	Chr01	57087612	57088811	-1	1200	232659						protein binding	GO:0005515	Interacting selectively and non-covalently with any protein or protein complex (a complex of two or more proteins that may include other nonprotein molecules).
Sobic.001G293450	Chr01	57104090	57106796	1	2707	249137
Sobic.001G293450	Chr01	57104090	57106796	1	2707	249137
Sobic.001G293500	Chr01	57107024	57108824	1	1801	252071
Sobic.001G293550	Chr01	57109603	57111488	1	1886	254650
Sobic.001G293600	Chr01	57127186	57128876	1	1691	272233		Zinc finger, RING-type		Zinc finger (Znf) domains are relatively small protein motifs which contain multiple finger-like protrusions that make tandem contacts with their target molecule. Some of these domains bind zinc, but many do not; instead binding other metals such as iron, or no metal at all. For example, some family members form salt bridges to stabilise the finger-like folds. They were first identified as a DNA-…	Domain
Sobic.001G293600	Chr01	57127186	57128876	1	1691	272233		Zinc finger, RING/FYVE/PHD-type		Zinc finger (Znf) domains are relatively small protein motifs which contain multiple finger-like protrusions that make tandem contacts with their target molecule. Some of these domains bind zinc, but many do not; instead binding other metals such as iron, or no metal at all. For example, some family members form salt bridges to stabilise the finger-like folds. They were first identified as a DNA-…	Domain
Sobic.001G293600	Chr01	57127186	57128876	1	1691	272233		E3 ubiquitin-protein ligase BOI		This family represents a group of E3 ubiquitin-protein ligases from plants related to BOI (Botrytis Susceptible1 Interactor), which is involved in the regulation of pathogen and abiotic stress responses [].	Family
Sobic.001G293600	Chr01	57127186	57128876	1	1691	272233		BIR repeat		The 'baculovirus inhibitior of apoptosis protein repeat' (BIR) [, ]is a domain of about 70 residues arranged in tandem repeats separated by a variable length linker, that seems to confer cell death-preventing activity. It is found in proteins belonging to the IAP (inhibitor of apoptosis proteins) family. The critical motifs required for anti-apoptotic activity of IAP proteins are the BIRs. All IA…	Repeat
Sobic.001G293600	Chr01	57127186	57128876	1	1691	272233						nucleus	GO:0005634	A membrane-bounded organelle of eukaryotic cells in which chromosomes are housed and replicated. In most cells, the nucleus contains all of the cell's chromosomes except the organellar chromosomes, and is the site of RNA synthesis and processing. In some species, or in specialized cell types, RNA metabolism or DNA replication may be absent.
Sobic.001G293600	Chr01	57127186	57128876	1	1691	272233						ubiquitin-protein transferase activity	GO:0004842	Catalysis of the transfer of ubiquitin from one protein to another via the reaction X-Ub + Y --> Y-Ub + X, where both X-Ub and Y-Ub are covalent linkages.
Sobic.001G293600	Chr01	57127186	57128876	1	1691	272233						protein ubiquitination	GO:0016567	The process in which one or more ubiquitin groups are added to a protein.
Sobic.001G293600	Chr01	57127186	57128876	1	1691	272233						regulation of defense response	GO:0031347	Any process that modulates the frequency, rate or extent of a defense response.
Sobic.001G293633	Chr01	57129585	57131987	1	2403	274632
Sobic.001G293666	Chr01	57134256	57135028	1	773	279303
Sobic.001G293700	Chr01	57156828	57192790	1	35963	301875	(1 of 1) PTHR16166:SF105 - PLECKSTRIN HOMOLOGY (PH) DOMAIN-CONTAINING PROTEIN	C2 domain		The C2 domain is a Ca2+-dependent membrane-targeting module found in many cellular proteins involved in signal transduction or membrane trafficking. C2 domains are unique among membrane targeting domains in that they show wide range of lipid selectivity for the major components of cell membranes, including phosphatidylserine and phosphatidylcholine. This C2 domain is about 116 amino-acid residues…	Domain
Sobic.001G293700	Chr01	57156828	57192790	1	35963	301875	(1 of 1) PTHR16166:SF105 - PLECKSTRIN HOMOLOGY (PH) DOMAIN-CONTAINING PROTEIN	Vacuolar protein sorting-associated protein 62		This family consists of several hypothetical proteins, which includes vacuolar protein sorting protein 62. The function of this family is unknown.	Family
Sobic.001G293700	Chr01	57156828	57192790	1	35963	301875	(1 of 1) PTHR16166:SF105 - PLECKSTRIN HOMOLOGY (PH) DOMAIN-CONTAINING PROTEIN	Vacuolar protein sorting-associated protein 13		Vacuolar protein sorting-associated protein 13 (VPS13) is involved in the delivery of proteins to the vacuole in vegetatively growing yeast []and also regulates membrane morphogenesis during sporulation []. In humans, the hereditary disorders chorea acanthocytosis and Cohen syndrome are caused by mutations in members of this family that are orthologues of yeast VPS13 (VPS13A and VPS13B respective…	Family
Sobic.001G293700	Chr01	57156828	57192790	1	35963	301875	(1 of 1) PTHR16166:SF105 - PLECKSTRIN HOMOLOGY (PH) DOMAIN-CONTAINING PROTEIN	Vacuolar protein sorting-associated protein 13, SHR-binding domain		This entry represents a domain, known as SHR-BD, found in vacuolar protein sorting-associated protein 13 (VPS13). In plants, this domain is found to be the region which interacts with SHR or the SHORT-ROOT transcription factor, a regulator of root-growth and asymmetric cell division that separates ground tissue into endodermis and cortex. The plant protein containing the SHR-BD is named SHRUBBY o…	Domain
Sobic.001G293800	Chr01	57202185	57205254	1	3070	347232		Glycoside hydrolase superfamily		O-Glycosyl hydrolases () are a widespread group of enzymes that hydrolyse the glycosidic bond between two or more carbohydrates, or between a carbohydrate and a non-carbohydrate moiety. A classification system for glycosyl hydrolases, based on sequence similarity, has led to the definition of 85 different families [, ]. This classification is available on the CAZy (CArbohydrate-Active EnZymes) we…	Domain
Sobic.001G293800	Chr01	57202185	57205254	1	3070	347232		Glycoside hydrolase, catalytic domain		O-Glycosyl hydrolases () are a widespread group of enzymes that hydrolyse the glycosidic bond between two or more carbohydrates, or between a carbohydrate and a non-carbohydrate moiety. A classification system for glycosyl hydrolases, based on sequence similarity, has led to thedefinition of 85 different families [, ]. This classification is available on the CAZy (CArbohydrate-Active EnZymes) web…	Domain
Sobic.001G293800	Chr01	57202185	57205254	1	3070	347232		Glycoside hydrolase, family 14		O-Glycosyl hydrolases () are a widespread group of enzymes that hydrolyse the glycosidic bond between two or more carbohydrates, or between a carbohydrate and a non-carbohydrate moiety. A classification system for glycosyl hydrolases, based on sequence similarity, has led to the definition of 85 different families [, ]. This classification is available on the CAZy (CArbohydrate-Active EnZymes) we…	Family
Sobic.001G293800	Chr01	57202185	57205254	1	3070	347232						beta-amylase activity	GO:0016161	Catalysis of the reaction: (1,4-alpha-D-glucosyl)(n+1) + H2O = (1,4-alpha-D-glucosyl)(n-1) + alpha-maltose. This reaction is the hydrolysis of 1,4-alpha-glucosidic linkages in polysaccharides so as to remove successive maltose units from the non-reducing ends of the chains.
Sobic.001G293800	Chr01	57202185	57205254	1	3070	347232						polysaccharide catabolic process	GO:0000272	The chemical reactions and pathways resulting in the breakdown of a polysaccharide, a polymer of many (typically more than 10) monosaccharide residues linked glycosidically.
Sobic.001G293900	Chr01	57208236	57209270	1	1035	353283		Ribonuclease H-like domain		The catalytic domain of several polynucleotidyl transferases share a similar structure, consisting of a 3-layer alpha/beta/alpha fold that contains mixed beta sheets, suggesting that they share a similar mechanism of catalysis. Polynucleotidyl transferases containing this domain include ribonuclease H class I (RNase HI) and class II (RNase HII), HIV RNase (reverse transcriptase domain), retrovira…	Domain
Sobic.001G293900	Chr01	57208236	57209270	1	1035	353283		Ribonuclease CAF1		CAF1 is an RNase of the DEDD superfamily, and a subunit of the Ccr4-Not complex that mediates 3' to 5' mRNA deadenylation. The major pathways of mRNA turnover in eukaryotes initiate with shortening of the poly(A) tail. CAF1 encodes a critical component of the major cytoplasmic deadenylase in yeast. Caf1p is required for normal mRNA deadenylation in vivoand localises to the cytoplasm. Caf1p copuri…	Family
Sobic.001G294000	Chr01	57209807	57213519	-1	3713	354854		Peptidase C14, caspase domain		This domain can be found in caspases (MEROPS family C12A) and metacaspases (MEROPS family C14B). Metacaspases adopt a caspase fold, with active site loops arranged similarly as other caspases [].Caspases (Cysteine-dependent ASPartyl-specific proteASE) are cysteine peptidases []. They are tightly regulated proteins that require zymogen activation to become active, and once active can be regulated …	Domain
Sobic.001G294000	Chr01	57209807	57213519	-1	3713	354854		Caspase-like domain		This entry represents the caspase-like domain found in caspases, metacaspases and peptidases of the C25 family (gingipains).Caspases (Cysteine-dependent ASPartyl-specific proteASE) are cysteine peptidases []. They are tightly regulated proteins that require zymogen activation to become active, and once active can be regulated by caspase inhibitors. Caspases are mainly involved in mediating cell d…	Domain
Sobic.001G294000	Chr01	57209807	57213519	-1	3713	354854		Zinc finger, LSD1-type		Zinc finger (Znf) domains are relatively small protein motifs which contain multiple finger-like protrusions that make tandem contacts with their target molecule. Some of these domains bind zinc, but many do not; instead binding other metals such as iron, or no metal at all. For example, some family members form salt bridges to stabilise the finger-like folds. They were first identified as a DNA-…	Domain
