# Supplementary material for: Association mapping by aerial drone reveals 213 genetic associations for Sorghum bicolor biomass traits under drought
Source: BMC Genomics. 2018 Sep 17;19:679. doi: 10.1186/s12864-018-5055-5 (PMC6142696; doi:10.1186/s12864-018-5055-5)
Supplement: Supplementary file 9 — Tables showing all genes in the regions spanned by significant SNPs for each peak. Gene information was obtained from the Phytomine tool in Phytozome v3.0. (ZIP 8760 kb) [file 12864_2018_5055_MOESM9_ESM.zip › CPG1.17_all_Sb_genes_in_region_from_Phytomine.xlsx]

## Sheet: CPG1.17_all_Sb_genes_in_region_
Primary_Identifier	chrom	Pos_start	Pos_end	strand	gene_length	dist_from_max_GWAS_SNP	gene_defline	protein_domains_name	gene_name	protein_domains_description	protin_domains_type	ontology_term_name	GO_term	GO_description
Sobic.001G313000	Chr01	60002775	60006100	-1	3326	7733		EEIG1/EHBP1 N-terminal domain		This version of the C2 domain was initally identified in the vertebrate estrogen early-induced gene 1 (EEIG1) [], and its Drosophila ortholog required for uptake of dsRNA via the endocytotic machinery to induce RNAi silencing []. It is also found in the C. elegans ortholog Sym-3 (SYnthetic lethal with Mec-3) and the mammalian protein EHBP1 (EH domain Binding Protein-1) that regulates endocytotic …	Domain
Sobic.001G313100	Chr01	60024223	60028947	-1	4725	29181		Protein kinase domain		Protein phosphorylation, which plays a key role in most cellular activities, is a reversible process mediated by proteinkinases and phosphoprotein phosphatases. Protein kinases catalyse the transfer of the gamma phosphate from nucleotide triphosphates (often ATP) to one or more amino acid residues in a protein substrate side chain, resulting in a conformational change affecting protein function. …	Domain
Sobic.001G313100	Chr01	60024223	60028947	-1	4725	29181		Protein kinase-like domain		Protein kinases () modify other proteins by chemically adding phosphate groups to them. This process is fundamental to most signalling and regulatory processes in the eukaryotic cell []. The protein kinases contain a catalytic core that is common to both serine/threonine and tyrosine protein kinases. The catalytic domain contains the nucleotide-binding site and the catalytic apparatus in an inter…	Domain
Sobic.001G313100	Chr01	60024223	60028947	-1	4725	29181		Tyrosine-protein kinase, catalytic domain		Protein phosphorylation, which plays a key role in most cellular activities, is a reversible process mediated by protein kinases and phosphoprotein phosphatases. Protein kinases catalyse the transfer of the gamma phosphate from nucleotide triphosphates (often ATP) to one or more amino acid residues in a protein substrate side chain, resulting in a conformational change affecting protein function.…	Domain
Sobic.001G313100	Chr01	60024223	60028947	-1	4725	29181		Serine-threonine/tyrosine-protein kinase catalytic domain		Protein phosphorylation, which plays a key role in most cellular activities, is a reversible process mediated by protein kinases and phosphoprotein phosphatases. Protein kinases catalyse the transfer of the gamma phosphate from nucleotide triphosphates (often ATP) to one or more amino acid residues in a protein substrate side chain, resulting in a conformational change affecting protein function.…	Domain
Sobic.001G313100	Chr01	60024223	60028947	-1	4725	29181		EF-hand domain		Many calcium-binding proteins belong to the same evolutionary family and sharea type of calcium-binding domain known as the EF-hand. This type ofdomain consists of a twelve residue loop flanked on both sides by a twelveresidue alpha-helical domain. In an EF-hand loop the calcium ion iscoordinated in a pentagonal bipyramidal configuration. The six residuesinvolved in the binding are in positions 1…	Domain
Sobic.001G313100	Chr01	60024223	60028947	-1	4725	29181		EF-hand domain pair		This domain consists of a duplication of two EF-hand units, where each unit is composed of two helices connected by a twelve-residue calcium-binding loop. The calcium ion in the EF-hand loop is coordinated in a pentagonal bipyramidal configuration. Many calcium-binding proteins contain an EF-hand type calcium-binding domain [, ]. These include: calbindin D9K, S100 proteins such as calcyclin, polc…	Domain
Sobic.001G313100	Chr01	60024223	60028947	-1	4725	29181						calcium ion binding	GO:0005509	Interacting selectively and non-covalently with calcium ions (Ca2+).
Sobic.001G313150	Chr01	60033355	60034603	1	1249	38313	(1 of 16) 3.6.5.5 - Dynamin GTPase
Sobic.001G313200	Chr01	60038023	60038837	1	815	42981		Histone H4		Histone H4 is one of the five histones, along with H1/H5, H2A, H2B and H3. Two copies of each of the H2A, H2B, H3, and H4 histones ensemble to form the core of the nucleosome []. The nucleosome forms octameric structure that wraps DNA in a left-handed manner. H3 is a highly conserved protein of 135 amino acid residues [, ]. Histones can undergo several different types of post-translational modifi…	Family
Sobic.001G313200	Chr01	60038023	60038837	1	815	42981		Histone-fold		Histones mediate DNA organisation and plays a dominant role in regulating eukaryotic transcription. The histone-fold consists of a core of three helices, where the long middle helix is flanked at each end by shorter ones. The histone fold is a structural element that facilitates heterodimerisation [, , ]. Proteins displaying this structure include the nucleosome core histones, which form octomers…	Domain
Sobic.001G313200	Chr01	60038023	60038837	1	815	42981						DNA binding	GO:0003677	Any molecular function by which a gene product interacts selectively and non-covalently with DNA (deoxyribonucleic acid).
Sobic.001G313200	Chr01	60038023	60038837	1	815	42981						nucleus	GO:0005634	A membrane-bounded organelle of eukaryotic cells in which chromosomes are housed and replicated. In most cells, the nucleus contains all of the cell's chromosomes except the organellar chromosomes, and is the site of RNA synthesis and processing. In some species, or in specialized cell types, RNA metabolism or DNA replication may be absent.
Sobic.001G313200	Chr01	60038023	60038837	1	815	42981						nucleosome	GO:0000786	A complex comprised of DNA wound around a multisubunit core and associated proteins, which forms the primary packing unit of DNA into higher order structures.
Sobic.001G313200	Chr01	60038023	60038837	1	815	42981						protein heterodimerization activity	GO:0046982	Interacting selectively and non-covalently with a nonidentical protein to form a heterodimer.
Sobic.001G313301	Chr01	60041080	60042144	1	1065	46038	(1 of 62) PF13839 - GDSL/SGNH-like Acyl-Esterase family found in Pmr5 and Cas1p (PC-Esterase)	SGNH hydrolase-type esterase domain		This entry represents the SGNH hydrolase-type esterase domain, which has a similar fold to flavoproteins, namely a three-layer alpha/beta/alpha structure, where the beta-sheets are composed of five parallel strands. Enzymes containing this domain act as esterases and lipases, but have little sequence homology to true lipases [, ]. Proteins containing this type of esterase domain have been found i…	Domain
Sobic.001G313301	Chr01	60041080	60042144	1	1065	46038	(1 of 62) PF13839 - GDSL/SGNH-like Acyl-Esterase family found in Pmr5 and Cas1p (PC-Esterase)	PC-Esterase		The PC-Esterase family []is comprised of Cas1p, the Homo sapiens C7orf58, Arabidopsis thaliana PMR5 and a group of plant freezing resistance/cold acclimatization proteins typified by Arabidopsis thaliana ESKIMO1 [, ], animal FAM55D proteins, and animal FAM113 proteins. The PC-Esterase family has features that are both similar and different from the canonical GDSL/SGNH superfamily []. The members …	Family
Sobic.001G313400	Chr01	60060668	60068350	1	7683	65626	(1 of 1) PTHR10887//PTHR10887:SF353 - DNA2/NAM7 HELICASE FAMILY // SUBFAMILY NOT NAMED	P-loop containing nucleoside triphosphate hydrolase		The P-loop NTPase fold is the most prevalent domain of the several distinctnucleotide-binding protein folds.The most common reaction catalysed by enzymes of the P-loop NTPase fold is the hydrolysis of the beta-gamma phosphate bond of a bound nucleoside triphosphate (NTP). The energy from NTP hydrolysis is typically utilised to induce conformational changes in other molecules, which constitutes th…	Domain
Sobic.001G313400	Chr01	60060668	60068350	1	7683	65626	(1 of 1) PTHR10887//PTHR10887:SF353 - DNA2/NAM7 HELICASE FAMILY // SUBFAMILY NOT NAMED	P-loop containing nucleoside triphosphate hydrolase		The P-loop NTPase fold is the most prevalent domain of the several distinctnucleotide-binding protein folds.The most common reaction catalysed by enzymes of the P-loop NTPase fold is the hydrolysis of the beta-gamma phosphate bond of a bound nucleoside triphosphate (NTP). The energy from NTP hydrolysis is typically utilised to induce conformational changes in other molecules, which constitutes th…	Domain
Sobic.001G313500	Chr01	60069944	60073929	-1	3986	74902		Domain of unknown function DUF1084		This entry consists of several hypothetical plant specific proteins of unknown function.	Domain
Sobic.001G313600	Chr01	60075190	60076502	-1	1313	80148		Heavy metal-associated domain, HMA		Proteins that transport heavy metals in micro-organisms and mammals share similarities in their sequences and structures.These proteins provide an important focus for research, some being involved in bacterial resistance to toxic metals, such as lead and cadmium, while others are involved in inherited human syndromes, such as Wilson's and Menke's diseases []. A conserved domain has been found in …	Domain
Sobic.001G313600	Chr01	60075190	60076502	-1	1313	80148						metal ion binding	GO:0046872	Interacting selectively and non-covalently with any metal ion.
Sobic.001G313600	Chr01	60075190	60076502	-1	1313	80148						metal ion transport	GO:0030001	The directed movement of metal ions, any metal ion with an electric charge, into, out of or within a cell, or between cells, by means of some agent such as a transporter or pore.
Sobic.001G313700	Chr01	60077346	60083529	1	6184	82304
Sobic.001G313700	Chr01	60077346	60083529	1	6184	82304
Sobic.001G313700	Chr01	60077346	60083529	1	6184	82304
