# Supplementary material for: Association mapping by aerial drone reveals 213 genetic associations for Sorghum bicolor biomass traits under drought
Source: BMC Genomics. 2018 Sep 17;19:679. doi: 10.1186/s12864-018-5055-5 (PMC6142696; doi:10.1186/s12864-018-5055-5)
Supplement: Supplementary file 9 — Tables showing all genes in the regions spanned by significant SNPs for each peak. Gene information was obtained from the Phytomine tool in Phytozome v3.0. (ZIP 8760 kb) [file 12864_2018_5055_MOESM9_ESM.zip › CPG1.18_all_Sb_genes_in_region_from_Phytomine.xlsx]

## Sheet: CPG1.18_all_Sb_genes_in_region_
Primary_Identifier	chrom	Pos_start	Pos_end	strand	gene_length	dist_from_max_GWAS_SNP	gene_defline	protein_domains_name	gene_name	protein_domains_description	protin_domains_type	ontology_term_name	GO_term	GO_description
Sobic.001G318432	Chr01	60666903	60668479	-1	1577	247939	(1 of 4) PTHR11260//PTHR11260:SF299 - GLUTATHIONE S-TRANSFERASE, GST, SUPERFAMILY, GST DOMAIN CONTAINING // SUBFAMILY NOT NAMED	Homeodomain-like		Homeodomain proteins are transcription factors that share a related DNA binding homeodomain []. The homeodomain was first identified in a number of Drosophila homeotic and segmentation proteins, but is now known to be well conserved in many other animals, including vertebrates. The domain binds DNA through a helix-turn-helix (HTH) structure. The HTH motif is characterised by two alpha-helices, wh…	Domain	DNA binding	GO:0003677	Any molecular function by which a gene product interacts selectively and non-covalently with DNA (deoxyribonucleic acid).
Sobic.001G318500	Chr01	60671880	60673032	1	1153	243386		Thioredoxin-like fold		Several biological processes regulate the activity of target proteins through changes in the redox state of thiol groups (S2 to SH2), where a hydrogen donor is linked to an intermediary disulphide protein. Such processes include the ferredoxin/thioredoxin system, the NADP/thioredoxin system, and the glutathione/glutaredoxin system []. Several of these disulphide proteins share a common structure,…	Domain
Sobic.001G318500	Chr01	60671880	60673032	1	1153	243386		Glutathione S-transferase, N-terminal		In eukaryotes, glutathione S-transferases (GSTs) participate in thedetoxification of reactive electrophillic compounds by catalysing theirconjugation to glutathione. The GST domain is also found in S-crystallins from squid, and proteins with no known GST activity, such as eukaryotic elongation factors 1-gamma and the HSP26 family of stress-related proteins, which include auxin-regulated proteins …	Domain
Sobic.001G318500	Chr01	60671880	60673032	1	1153	243386		Glutathione S-transferase, C-terminal-like		In eukaryotes, glutathione S-transferases (GSTs) participate in the detoxification of reactive electrophillic compounds by catalysing their conjugation to glutathione. GST is found as a domain in S-crystallins from squid, and proteins with no known GST activity, such as eukaryotic elongation factors 1-gamma and the HSP26 family of stress-related proteins, which include auxin-regulated proteins in…	Domain
Sobic.001G318500	Chr01	60671880	60673032	1	1153	243386						protein binding	GO:0005515	Interacting selectively and non-covalently with any protein or protein complex (a complex of two or more proteins that may include other nonprotein molecules).
Sobic.001G318600	Chr01	60676363	60678263	-1	1901	238155	(1 of 3) PTHR11260//PTHR11260:SF244 - GLUTATHIONE S-TRANSFERASE, GST, SUPERFAMILY, GST DOMAIN CONTAINING // SUBFAMILY NOT NAMED	Thioredoxin-like fold		Several biological processes regulate the activity of target proteins through changes in the redox state of thiol groups (S2 to SH2), where a hydrogen donor is linked to an intermediary disulphide protein. Such processes include the ferredoxin/thioredoxin system, the NADP/thioredoxin system, and the glutathione/glutaredoxin system []. Several of these disulphide proteins share a common structure,…	Domain
Sobic.001G318600	Chr01	60676363	60678263	-1	1901	238155	(1 of 3) PTHR11260//PTHR11260:SF244 - GLUTATHIONE S-TRANSFERASE, GST, SUPERFAMILY, GST DOMAIN CONTAINING // SUBFAMILY NOT NAMED	Glutathione S-transferase, N-terminal		In eukaryotes, glutathione S-transferases (GSTs) participate in thedetoxification of reactive electrophillic compounds by catalysing theirconjugation to glutathione. The GST domain is also found in S-crystallins from squid, and proteins with no known GST activity, such as eukaryotic elongation factors 1-gamma and the HSP26 family of stress-related proteins, which include auxin-regulated proteins …	Domain
Sobic.001G318600	Chr01	60676363	60678263	-1	1901	238155	(1 of 3) PTHR11260//PTHR11260:SF244 - GLUTATHIONE S-TRANSFERASE, GST, SUPERFAMILY, GST DOMAIN CONTAINING // SUBFAMILY NOT NAMED	Glutathione S-transferase, C-terminal-like		In eukaryotes, glutathione S-transferases (GSTs) participate in the detoxification of reactive electrophillic compounds by catalysing their conjugation to glutathione. GST is found as a domain in S-crystallins from squid, and proteins with no known GST activity, such as eukaryotic elongation factors 1-gamma and the HSP26 family of stress-related proteins, which include auxin-regulated proteins in…	Domain
Sobic.001G318600	Chr01	60676363	60678263	-1	1901	238155	(1 of 3) PTHR11260//PTHR11260:SF244 - GLUTATHIONE S-TRANSFERASE, GST, SUPERFAMILY, GST DOMAIN CONTAINING // SUBFAMILY NOT NAMED	Glutathione S-transferase, C-terminal		In eukaryotes, glutathione S-transferases (GSTs) participate in thedetoxification of reactive electrophillic compounds by catalysing theirconjugation to glutathione. The GST domain is also found in S-crystallins from squid, and proteins with no known GST activity, such as eukaryotic elongation factors 1-gamma and the HSP26 family of stress-related proteins, which include auxin-regulated proteins …	Domain
Sobic.001G318600	Chr01	60676363	60678263	-1	1901	238155	(1 of 3) PTHR11260//PTHR11260:SF244 - GLUTATHIONE S-TRANSFERASE, GST, SUPERFAMILY, GST DOMAIN CONTAINING // SUBFAMILY NOT NAMED					protein binding	GO:0005515	Interacting selectively and non-covalently with any protein or protein complex (a complex of two or more proteins that may include other nonprotein molecules).
Sobic.001G318700	Chr01	60678466	60679315	-1	850	237103		Thioredoxin-like fold		Several biological processes regulate the activity of target proteins through changes in the redox state of thiol groups (S2 to SH2), where a hydrogen donor is linked to an intermediary disulphide protein. Such processes include the ferredoxin/thioredoxin system, the NADP/thioredoxin system, and the glutathione/glutaredoxin system []. Several of these disulphide proteins share a common structure,…	Domain
Sobic.001G318700	Chr01	60678466	60679315	-1	850	237103		Glutathione S-transferase, N-terminal		In eukaryotes, glutathione S-transferases (GSTs) participate in thedetoxification of reactive electrophillic compounds by catalysing theirconjugation to glutathione. The GST domain is also found in S-crystallins from squid, and proteins with no known GST activity, such as eukaryotic elongation factors 1-gamma and the HSP26 family of stress-related proteins, which include auxin-regulated proteins …	Domain
Sobic.001G318700	Chr01	60678466	60679315	-1	850	237103		Glutathione S-transferase, C-terminal-like		In eukaryotes, glutathione S-transferases (GSTs) participate in the detoxification of reactive electrophillic compounds by catalysing their conjugation to glutathione. GST is found as a domain in S-crystallins from squid, and proteins with no known GST activity, such as eukaryotic elongation factors 1-gamma and the HSP26 family of stress-related proteins, which include auxin-regulated proteins in…	Domain
Sobic.001G318700	Chr01	60678466	60679315	-1	850	237103						protein binding	GO:0005515	Interacting selectively and non-covalently with any protein or protein complex (a complex of two or more proteins that may include other nonprotein molecules).
Sobic.001G318800	Chr01	60696764	60698308	-1	1545	218110		Thioredoxin-like fold		Several biological processes regulate the activity of target proteins through changes in the redox state of thiol groups (S2 to SH2), where a hydrogen donor is linked to an intermediary disulphide protein. Such processes include the ferredoxin/thioredoxin system, the NADP/thioredoxin system, and the glutathione/glutaredoxin system []. Several of these disulphide proteins share a common structure,…	Domain
Sobic.001G318800	Chr01	60696764	60698308	-1	1545	218110		Glutathione S-transferase, N-terminal		In eukaryotes, glutathione S-transferases (GSTs) participate in thedetoxification of reactive electrophillic compounds by catalysing theirconjugation to glutathione. The GST domain is also found in S-crystallins from squid, and proteins with no known GST activity, such as eukaryotic elongation factors 1-gamma and the HSP26 family of stress-related proteins, which include auxin-regulated proteins …	Domain
Sobic.001G318800	Chr01	60696764	60698308	-1	1545	218110		Glutathione S-transferase, C-terminal-like		In eukaryotes, glutathione S-transferases (GSTs) participate in the detoxification of reactive electrophillic compounds by catalysing their conjugation to glutathione. GST is found as a domain in S-crystallins from squid, and proteins with no known GST activity, such as eukaryotic elongation factors 1-gamma and the HSP26 family of stress-related proteins, which include auxin-regulated proteins in…	Domain
Sobic.001G318800	Chr01	60696764	60698308	-1	1545	218110						protein binding	GO:0005515	Interacting selectively and non-covalently with any protein or protein complex (a complex of two or more proteins that may include other nonprotein molecules).
Sobic.001G318900	Chr01	60702173	60703732	-1	1560	212686		Thioredoxin-like fold		Several biological processes regulate the activity of target proteins through changes in the redox state of thiol groups (S2 to SH2), where a hydrogen donor is linked to an intermediary disulphide protein. Such processes include the ferredoxin/thioredoxin system, the NADP/thioredoxin system, and the glutathione/glutaredoxin system []. Several of these disulphide proteins share a common structure,…	Domain
Sobic.001G318900	Chr01	60702173	60703732	-1	1560	212686		Glutathione S-transferase, N-terminal		In eukaryotes, glutathione S-transferases (GSTs) participate in thedetoxification of reactive electrophillic compounds by catalysing theirconjugation to glutathione. The GST domain is also found in S-crystallins from squid, and proteins with no known GST activity, such as eukaryotic elongation factors 1-gamma and the HSP26 family of stress-related proteins, which include auxin-regulated proteins …	Domain
Sobic.001G318900	Chr01	60702173	60703732	-1	1560	212686		Glutathione S-transferase, C-terminal-like		In eukaryotes, glutathione S-transferases (GSTs) participate in the detoxification of reactive electrophillic compounds by catalysing their conjugation to glutathione. GST is found as a domain in S-crystallins from squid, and proteins with no known GST activity, such as eukaryotic elongation factors 1-gamma and the HSP26 family of stress-related proteins, which include auxin-regulated proteins in…	Domain
Sobic.001G318900	Chr01	60702173	60703732	-1	1560	212686		Glutathione S-transferase, C-terminal		In eukaryotes, glutathione S-transferases (GSTs) participate in thedetoxification of reactive electrophillic compounds by catalysing theirconjugation to glutathione. The GST domain is also found in S-crystallins from squid, and proteins with no known GST activity, such as eukaryotic elongation factors 1-gamma and the HSP26 family of stress-related proteins, which include auxin-regulated proteins …	Domain
Sobic.001G318900	Chr01	60702173	60703732	-1	1560	212686						protein binding	GO:0005515	Interacting selectively and non-covalently with any protein or protein complex (a complex of two or more proteins that may include other nonprotein molecules).
Sobic.001G319000	Chr01	60716016	60717351	-1	1336	199067		Thioredoxin-like fold		Several biological processes regulate the activity of target proteins through changes in the redox state of thiol groups (S2 to SH2), where a hydrogen donor is linked to an intermediary disulphide protein. Such processes include the ferredoxin/thioredoxin system, the NADP/thioredoxin system, and the glutathione/glutaredoxin system []. Several of these disulphide proteins share a common structure,…	Domain
Sobic.001G319000	Chr01	60716016	60717351	-1	1336	199067		Glutathione S-transferase, N-terminal		In eukaryotes, glutathione S-transferases (GSTs) participate in thedetoxification of reactive electrophillic compounds by catalysing theirconjugation to glutathione. The GST domain is also found in S-crystallins from squid, and proteins with no known GST activity, such as eukaryotic elongation factors 1-gamma and the HSP26 family of stress-related proteins, which include auxin-regulated proteins …	Domain
Sobic.001G319000	Chr01	60716016	60717351	-1	1336	199067		Glutathione S-transferase, C-terminal-like		In eukaryotes, glutathione S-transferases (GSTs) participate in the detoxification of reactive electrophillic compounds by catalysing their conjugation to glutathione. GST is found as a domain in S-crystallins from squid, and proteins with no known GST activity, such as eukaryotic elongation factors 1-gamma and the HSP26 family of stress-related proteins, which include auxin-regulated proteins in…	Domain
Sobic.001G319000	Chr01	60716016	60717351	-1	1336	199067						protein binding	GO:0005515	Interacting selectively and non-covalently with any protein or protein complex (a complex of two or more proteins that may include other nonprotein molecules).
Sobic.001G319100	Chr01	60717647	60718433	-1	787	197985		Thioredoxin-like fold		Several biological processes regulate the activity of target proteins through changes in the redox state of thiol groups (S2 to SH2), where a hydrogen donor is linked to an intermediary disulphide protein. Such processes include the ferredoxin/thioredoxin system, the NADP/thioredoxin system, and the glutathione/glutaredoxin system []. Several of these disulphide proteins share a common structure,…	Domain
Sobic.001G319100	Chr01	60717647	60718433	-1	787	197985		Glutathione S-transferase, N-terminal		In eukaryotes, glutathione S-transferases (GSTs) participate in thedetoxification of reactive electrophillic compounds by catalysing theirconjugation to glutathione. The GST domain is also found in S-crystallins from squid, and proteins with no known GST activity, such as eukaryotic elongation factors 1-gamma and the HSP26 family of stress-related proteins, which include auxin-regulated proteins …	Domain
Sobic.001G319100	Chr01	60717647	60718433	-1	787	197985		Glutathione S-transferase, C-terminal-like		In eukaryotes, glutathione S-transferases (GSTs) participate in the detoxification of reactive electrophillic compounds by catalysing their conjugation to glutathione. GST is found as a domain in S-crystallins from squid, and proteins with no known GST activity, such as eukaryotic elongation factors 1-gamma and the HSP26 family of stress-related proteins, which include auxin-regulated proteins in…	Domain
Sobic.001G319100	Chr01	60717647	60718433	-1	787	197985						protein binding	GO:0005515	Interacting selectively and non-covalently with any protein or protein complex (a complex of two or more proteins that may include other nonprotein molecules).
Sobic.001G319200	Chr01	60719814	60720933	-1	1120	195485		Thioredoxin-like fold		Several biological processes regulate the activity of target proteins through changes in the redox state of thiol groups (S2 to SH2), where a hydrogen donor is linked to an intermediary disulphide protein. Such processes include the ferredoxin/thioredoxin system, the NADP/thioredoxin system, and the glutathione/glutaredoxin system []. Several of these disulphide proteins share a common structure,…	Domain
Sobic.001G319200	Chr01	60719814	60720933	-1	1120	195485		Glutathione S-transferase, N-terminal		In eukaryotes, glutathione S-transferases (GSTs) participate in thedetoxification of reactive electrophillic compounds by catalysing theirconjugation to glutathione. The GST domain is also found in S-crystallins from squid, and proteins with no known GST activity, such as eukaryotic elongation factors 1-gamma and the HSP26 family of stress-related proteins, which include auxin-regulated proteins …	Domain
Sobic.001G319200	Chr01	60719814	60720933	-1	1120	195485		Glutathione S-transferase, C-terminal-like		In eukaryotes, glutathione S-transferases (GSTs) participate in the detoxification of reactive electrophillic compounds by catalysing their conjugation to glutathione. GST is found as a domain in S-crystallins from squid, and proteins with no known GST activity, such as eukaryotic elongation factors 1-gamma and the HSP26 family of stress-related proteins, which include auxin-regulated proteins in…	Domain
Sobic.001G319200	Chr01	60719814	60720933	-1	1120	195485		Glutathione S-transferase, C-terminal		In eukaryotes, glutathione S-transferases (GSTs) participate in thedetoxification of reactive electrophillic compounds by catalysing theirconjugation to glutathione. The GST domain is also found in S-crystallins from squid, and proteins with no known GST activity, such as eukaryotic elongation factors 1-gamma and the HSP26 family of stress-related proteins, which include auxin-regulated proteins …	Domain
Sobic.001G319200	Chr01	60719814	60720933	-1	1120	195485						protein binding	GO:0005515	Interacting selectively and non-covalently with any protein or protein complex (a complex of two or more proteins that may include other nonprotein molecules).
Sobic.001G319300	Chr01	60725293	60726408	-1	1116	190010	(1 of 6) PTHR11260//PTHR11260:SF243 - GLUTATHIONE S-TRANSFERASE, GST, SUPERFAMILY, GST DOMAIN CONTAINING // SUBFAMILY NOT NAMED	Thioredoxin-like fold		Several biological processes regulate the activity of target proteins through changes in the redox state of thiol groups (S2 to SH2), where a hydrogen donor is linked to an intermediary disulphide protein. Such processes include the ferredoxin/thioredoxin system, the NADP/thioredoxin system, and the glutathione/glutaredoxin system []. Several of these disulphide proteins share a common structure,…	Domain
Sobic.001G319300	Chr01	60725293	60726408	-1	1116	190010	(1 of 6) PTHR11260//PTHR11260:SF243 - GLUTATHIONE S-TRANSFERASE, GST, SUPERFAMILY, GST DOMAIN CONTAINING // SUBFAMILY NOT NAMED	Glutathione S-transferase, N-terminal		In eukaryotes, glutathione S-transferases (GSTs) participate in thedetoxification of reactive electrophillic compounds by catalysing theirconjugation to glutathione. The GST domain is also found in S-crystallins from squid, and proteins with no known GST activity, such as eukaryotic elongation factors 1-gamma and the HSP26 family of stress-related proteins, which include auxin-regulated proteins …	Domain
Sobic.001G319300	Chr01	60725293	60726408	-1	1116	190010	(1 of 6) PTHR11260//PTHR11260:SF243 - GLUTATHIONE S-TRANSFERASE, GST, SUPERFAMILY, GST DOMAIN CONTAINING // SUBFAMILY NOT NAMED	Glutathione S-transferase, C-terminal-like		In eukaryotes, glutathione S-transferases (GSTs) participate in the detoxification of reactive electrophillic compounds by catalysing their conjugation to glutathione. GST is found as a domain in S-crystallins from squid, and proteins with no known GST activity, such as eukaryotic elongation factors 1-gamma and the HSP26 family of stress-related proteins, which include auxin-regulated proteins in…	Domain
Sobic.001G319300	Chr01	60725293	60726408	-1	1116	190010	(1 of 6) PTHR11260//PTHR11260:SF243 - GLUTATHIONE S-TRANSFERASE, GST, SUPERFAMILY, GST DOMAIN CONTAINING // SUBFAMILY NOT NAMED					protein binding	GO:0005515	Interacting selectively and non-covalently with any protein or protein complex (a complex of two or more proteins that may include other nonprotein molecules).
Sobic.001G319350	Chr01	60731011	60734248	1	3238	182170
Sobic.001G319350	Chr01	60731011	60734248	1	3238	182170
Sobic.001G319400	Chr01	60735385	60740584	1	5200	175834
Sobic.001G319400	Chr01	60735385	60740584	1	5200	175834
Sobic.001G319400	Chr01	60735385	60740584	1	5200	175834
Sobic.001G319400	Chr01	60735385	60740584	1	5200	175834
Sobic.001G319500	Chr01	60742198	60743267	1	1070	173151		Thioredoxin-like fold		Several biological processes regulate the activity of target proteins through changes in the redox state of thiol groups (S2 to SH2), where a hydrogen donor is linked to an intermediary disulphide protein. Such processes include the ferredoxin/thioredoxin system, the NADP/thioredoxin system, and the glutathione/glutaredoxin system []. Several of these disulphide proteins share a common structure,…	Domain
Sobic.001G319500	Chr01	60742198	60743267	1	1070	173151		Glutathione S-transferase, N-terminal		In eukaryotes, glutathione S-transferases (GSTs) participate in thedetoxification of reactive electrophillic compounds by catalysing theirconjugation to glutathione. The GST domain is also found in S-crystallins from squid, and proteins with no known GST activity, such as eukaryotic elongation factors 1-gamma and the HSP26 family of stress-related proteins, which include auxin-regulated proteins …	Domain
Sobic.001G319500	Chr01	60742198	60743267	1	1070	173151		Glutathione S-transferase, C-terminal-like		In eukaryotes, glutathione S-transferases (GSTs) participate in the detoxification of reactive electrophillic compounds by catalysing their conjugation to glutathione. GST is found as a domain in S-crystallins from squid, and proteins with no known GST activity, such as eukaryotic elongation factors 1-gamma and the HSP26 family of stress-related proteins, which include auxin-regulated proteins in…	Domain
Sobic.001G319500	Chr01	60742198	60743267	1	1070	173151		Glutathione S-transferase, C-terminal		In eukaryotes, glutathione S-transferases (GSTs) participate in thedetoxification of reactive electrophillic compounds by catalysing theirconjugation to glutathione. The GST domain is also found in S-crystallins from squid, and proteins with no known GST activity, such as eukaryotic elongation factors 1-gamma and the HSP26 family of stress-related proteins, which include auxin-regulated proteins …	Domain
Sobic.001G319500	Chr01	60742198	60743267	1	1070	173151						protein binding	GO:0005515	Interacting selectively and non-covalently with any protein or protein complex (a complex of two or more proteins that may include other nonprotein molecules).
Sobic.001G319600	Chr01	60746115	60747280	1	1166	169138		Thioredoxin-like fold		Several biological processes regulate the activity of target proteins through changes in the redox state of thiol groups (S2 to SH2), where a hydrogen donor is linked to an intermediary disulphide protein. Such processes include the ferredoxin/thioredoxin system, the NADP/thioredoxin system, and the glutathione/glutaredoxin system []. Several of these disulphide proteins share a common structure,…	Domain
Sobic.001G319600	Chr01	60746115	60747280	1	1166	169138		Glutathione S-transferase, N-terminal		In eukaryotes, glutathione S-transferases (GSTs) participate in thedetoxification of reactive electrophillic compounds by catalysing theirconjugation to glutathione. The GST domain is also found in S-crystallins from squid, and proteins with no known GST activity, such as eukaryotic elongation factors 1-gamma and the HSP26 family of stress-related proteins, which include auxin-regulated proteins …	Domain
Sobic.001G319600	Chr01	60746115	60747280	1	1166	169138		Glutathione S-transferase, C-terminal-like		In eukaryotes, glutathione S-transferases (GSTs) participate in the detoxification of reactive electrophillic compounds by catalysing their conjugation to glutathione. GST is found as a domain in S-crystallins from squid, and proteins with no known GST activity, such as eukaryotic elongation factors 1-gamma and the HSP26 family of stress-related proteins, which include auxin-regulated proteins in…	Domain
Sobic.001G319600	Chr01	60746115	60747280	1	1166	169138		Glutathione S-transferase, C-terminal		In eukaryotes, glutathione S-transferases (GSTs) participate in thedetoxification of reactive electrophillic compounds by catalysing theirconjugation to glutathione. The GST domain is also found in S-crystallins from squid, and proteins with no known GST activity, such as eukaryotic elongation factors 1-gamma and the HSP26 family of stress-related proteins, which include auxin-regulated proteins …	Domain
Sobic.001G319600	Chr01	60746115	60747280	1	1166	169138						protein binding	GO:0005515	Interacting selectively and non-covalently with any protein or protein complex (a complex of two or more proteins that may include other nonprotein molecules).
Sobic.001G319650	Chr01	60747683	60749844	-1	2162	166574
Sobic.001G319700	Chr01	60752843	60753967	1	1125	162451		Thioredoxin-like fold		Several biological processes regulate the activity of target proteins through changes in the redox state of thiol groups (S2 to SH2), where a hydrogen donor is linked to an intermediary disulphide protein. Such processes include the ferredoxin/thioredoxin system, the NADP/thioredoxin system, and the glutathione/glutaredoxin system []. Several of these disulphide proteins share a common structure,…	Domain
Sobic.001G319700	Chr01	60752843	60753967	1	1125	162451		Glutathione S-transferase, N-terminal		In eukaryotes, glutathione S-transferases (GSTs) participate in thedetoxification of reactive electrophillic compounds by catalysing theirconjugation to glutathione. The GST domain is also found in S-crystallins from squid, and proteins with no known GST activity, such as eukaryotic elongation factors 1-gamma and the HSP26 family of stress-related proteins, which include auxin-regulated proteins …	Domain
Sobic.001G319700	Chr01	60752843	60753967	1	1125	162451		Glutathione S-transferase, C-terminal-like		In eukaryotes, glutathione S-transferases (GSTs) participate in the detoxification of reactive electrophillic compounds by catalysing their conjugation to glutathione. GST is found as a domain in S-crystallins from squid, and proteins with no known GST activity, such as eukaryotic elongation factors 1-gamma and the HSP26 family of stress-related proteins, which include auxin-regulated proteins in…	Domain
Sobic.001G319700	Chr01	60752843	60753967	1	1125	162451		Glutathione S-transferase, C-terminal		In eukaryotes, glutathione S-transferases (GSTs) participate in thedetoxification of reactive electrophillic compounds by catalysing theirconjugation to glutathione. The GST domain is also found in S-crystallins from squid, and proteins with no known GST activity, such as eukaryotic elongation factors 1-gamma and the HSP26 family of stress-related proteins, which include auxin-regulated proteins …	Domain
Sobic.001G319700	Chr01	60752843	60753967	1	1125	162451						protein binding	GO:0005515	Interacting selectively and non-covalently with any protein or protein complex (a complex of two or more proteins that may include other nonprotein molecules).
Sobic.001G319800	Chr01	60758091	60762461	1	4371	153957		Cytochrome P450		Cytochrome P450 enzymes are a superfamily of haem-containing mono-oxygenases that are found in all kingdoms of life, and which show extraordinary diversity in their reaction chemistry. In mammals, these proteins are found primarily in microsomes of hepatocytes and other cell types, where they oxidise steroids, fatty acids and xenobiotics, and are important for the detoxification and clearance of …	Family
Sobic.001G319800	Chr01	60758091	60762461	1	4371	153957		Cytochrome P450, E-class, group I		Cytochrome P450 enzymes are a superfamily of haem-containing mono-oxygenases that are found in all kingdoms of life, and which show extraordinary diversity in their reaction chemistry. In mammals, these proteins are found primarily in microsomes of hepatocytes and other cell types, where they oxidise steroids, fatty acids and xenobiotics, and are important for the detoxification and clearance of …	Family
Sobic.001G319800	Chr01	60758091	60762461	1	4371	153957		Cytochrome P450, E-class, group IV		Cytochrome P450 enzymes are a superfamily of haem-containing mono-oxygenases that are found in all kingdoms of life, and which show extraordinary diversity in their reaction chemistry. In mammals, these proteins are found primarily in microsomes of hepatocytes and other cell types, where they oxidise steroids, fatty acids and xenobiotics, and are important for the detoxification and clearance of …	Family
Sobic.001G319800	Chr01	60758091	60762461	1	4371	153957		Cytochrome P450		Cytochrome P450 enzymes are a superfamily of haem-containing mono-oxygenases that are found in all kingdoms of life, and which show extraordinary diversity in their reaction chemistry. In mammals, these proteins are found primarily in microsomes of hepatocytes and other cell types, where they oxidise steroids, fatty acids and xenobiotics, and are important for the detoxification and clearance of …	Family
Sobic.001G319800	Chr01	60758091	60762461	1	4371	153957		Cytochrome P450, E-class, group I		Cytochrome P450 enzymes are a superfamily of haem-containing mono-oxygenases that are found in all kingdoms of life, and which show extraordinary diversity in their reaction chemistry. In mammals, these proteins are found primarily in microsomes of hepatocytes and other cell types, where they oxidise steroids, fatty acids and xenobiotics, and are important for the detoxification and clearance of …	Family
Sobic.001G319800	Chr01	60758091	60762461	1	4371	153957						oxidation-reduction process	GO:0055114	A metabolic process that results in the removal or addition of one or more electrons to or from a substance, with or without the concomitant removal or addition of a proton or protons.
Sobic.001G319800	Chr01	60758091	60762461	1	4371	153957						iron ion binding	GO:0005506	Interacting selectively and non-covalently with iron (Fe) ions.
Sobic.001G319800	Chr01	60758091	60762461	1	4371	153957						heme binding	GO:0020037	Interacting selectively and non-covalently with heme, any compound of iron complexed in a porphyrin (tetrapyrrole) ring.
Sobic.001G319800	Chr01	60758091	60762461	1	4371	153957						oxidoreductase activity, acting on paired donors, with incorporation or reduction of molecular oxygen	GO:0016705	Catalysis of an oxidation-reduction (redox) reaction in which hydrogen or electrons are transferred from each of two donors, and molecular oxygen is reduced or incorporated into a donor.
Sobic.001G319900	Chr01	60775998	60780816	1	4819	135602		Cytochrome P450, E-class, group IV		Cytochrome P450 enzymes are a superfamily of haem-containing mono-oxygenases that are found in all kingdoms of life, and which show extraordinary diversity in their reaction chemistry. In mammals, these proteins are found primarily in microsomes of hepatocytes and other cell types, where they oxidise steroids, fatty acids and xenobiotics, and are important for the detoxification and clearance of …	Family
Sobic.001G319900	Chr01	60775998	60780816	1	4819	135602		Cytochrome P450		Cytochrome P450 enzymes are a superfamily of haem-containing mono-oxygenases that are found in all kingdoms of life, and which show extraordinary diversity in their reaction chemistry. In mammals, these proteins are found primarily in microsomes of hepatocytes and other cell types, where they oxidise steroids, fatty acids and xenobiotics, and are important for the detoxification and clearance of …	Family
Sobic.001G319900	Chr01	60775998	60780816	1	4819	135602		Cytochrome P450, E-class, group I		Cytochrome P450 enzymes are a superfamily of haem-containing mono-oxygenases that are found in all kingdoms of life, and which show extraordinary diversity in their reaction chemistry. In mammals, these proteins are found primarily in microsomes of hepatocytes and other cell types, where they oxidise steroids, fatty acids and xenobiotics, and are important for the detoxification and clearance of …	Family
Sobic.001G319900	Chr01	60775998	60780816	1	4819	135602		Cytochrome P450, E-class, group IV		Cytochrome P450 enzymes are a superfamily of haem-containing mono-oxygenases that are found in all kingdoms of life, and which show extraordinary diversity in their reaction chemistry. In mammals, these proteins are found primarily in microsomes of hepatocytes and other cell types, where they oxidise steroids, fatty acids and xenobiotics, and are important for the detoxification and clearance of …	Family
Sobic.001G319900	Chr01	60775998	60780816	1	4819	135602		Cytochrome P450		Cytochrome P450 enzymes are a superfamily of haem-containing mono-oxygenases that are found in all kingdoms of life, and which show extraordinary diversity in their reaction chemistry. In mammals, these proteins are found primarily in microsomes of hepatocytes and other cell types, where they oxidise steroids, fatty acids and xenobiotics, and are important for the detoxification and clearance of …	Family
Sobic.001G319900	Chr01	60775998	60780816	1	4819	135602		Cytochrome P450, E-class, group I		Cytochrome P450 enzymes are a superfamily of haem-containing mono-oxygenases that are found in all kingdoms of life, and which show extraordinary diversity in their reaction chemistry. In mammals, these proteins are found primarily in microsomes of hepatocytes and other cell types, where they oxidise steroids, fatty acids and xenobiotics, and are important for the detoxification and clearance of …	Family
Sobic.001G319900	Chr01	60775998	60780816	1	4819	135602		Cytochrome P450, E-class, group IV		Cytochrome P450 enzymes are a superfamily of haem-containing mono-oxygenases that are found in all kingdoms of life, and which show extraordinary diversity in their reaction chemistry. In mammals, these proteins are found primarily in microsomes of hepatocytes and other cell types, where they oxidise steroids, fatty acids and xenobiotics, and are important for the detoxification and clearance of …	Family
Sobic.001G319900	Chr01	60775998	60780816	1	4819	135602		Cytochrome P450		Cytochrome P450 enzymes are a superfamily of haem-containing mono-oxygenases that are found in all kingdoms of life, and which show extraordinary diversity in their reaction chemistry. In mammals, these proteins are found primarily in microsomes of hepatocytes and other cell types, where they oxidise steroids, fatty acids and xenobiotics, and are important for the detoxification and clearance of …	Family
Sobic.001G319900	Chr01	60775998	60780816	1	4819	135602		Cytochrome P450, E-class, group I		Cytochrome P450 enzymes are a superfamily of haem-containing mono-oxygenases that are found in all kingdoms of life, and which show extraordinary diversity in their reaction chemistry. In mammals, these proteins are found primarily in microsomes of hepatocytes and other cell types, where they oxidise steroids, fatty acids and xenobiotics, and are important for the detoxification and clearance of …	Family
Sobic.001G319900	Chr01	60775998	60780816	1	4819	135602						oxidation-reduction process	GO:0055114	A metabolic process that results in the removal or addition of one or more electrons to or from a substance, with or without the concomitant removal or addition of a proton or protons.
Sobic.001G319900	Chr01	60775998	60780816	1	4819	135602						iron ion binding	GO:0005506	Interacting selectively and non-covalently with iron (Fe) ions.
Sobic.001G319900	Chr01	60775998	60780816	1	4819	135602						heme binding	GO:0020037	Interacting selectively and non-covalently with heme, any compound of iron complexed in a porphyrin (tetrapyrrole) ring.
Sobic.001G319900	Chr01	60775998	60780816	1	4819	135602						oxidoreductase activity, acting on paired donors, with incorporation or reduction of molecular oxygen	GO:0016705	Catalysis of an oxidation-reduction (redox) reaction in which hydrogen or electrons are transferred from each of two donors, and molecular oxygen is reduced or incorporated into a donor.
Sobic.001G320000	Chr01	60784896	60788922	1	4027	127496		Peptidase S8, subtilisin-related		This entry contains serine endopeptidases belonging to the MEROPS peptidase family S8 (subtilisin family , clan SB). Limited proteolysisof most large protein precursors is carried out in vivo by the subtilisin-like pro-protein convertases. Many important biological processes such as peptide hormone synthesis, viral protein processing and receptor maturation involve proteolytic processing by these…	Family
Sobic.001G320000	Chr01	60784896	60788922	1	4027	127496		Peptidase S8/S53 domain		This entry represents a domain found in serine peptidases belonging to the MEROPS peptidase families S8 (subfamilies S8A (subtilisin) and S8B (kexin)) and S53 (sedolisin), both of which are members of clan SB.The subtilisin family is the second largest serine protease family characterised to date. Over 200 subtilises are presently known, more than 170 of which with their complete amino acid seque…	Domain
Sobic.001G320000	Chr01	60784896	60788922	1	4027	127496		PA domain		The PA (Protease associated) domain is found as an insert domain in diverse proteases, which include the MEROPS peptidase families A22B, M28, and S8A []. The PA domain is also found in a plant vacuolar sorting receptor and members of the RZF family, e.g. . It has been suggested that this domain forms a lid-like structure that covers the active site in active proteases, and is involved in protein …	Domain
Sobic.001G320000	Chr01	60784896	60788922	1	4027	127496		Peptidase S8 propeptide/proteinase inhibitor I9		Proteinase propeptide inhibitors (sometimes refered to as activation peptides) are responsible for the modulation of folding and activity of the pro-enzyme or zymogen. The pro-segment docks into the enzyme moiety shielding the substrate binding site, thereby promoting inhibition of the enzyme. Several such propeptides share a similar topology [], despite often low sequence identities []. The prop…	Domain
Sobic.001G320000	Chr01	60784896	60788922	1	4027	127496						proteolysis	GO:0006508	The hydrolysis of proteins into smaller polypeptides and/or amino acids by cleavage of their peptide bonds.
Sobic.001G320000	Chr01	60784896	60788922	1	4027	127496						serine-type endopeptidase activity	GO:0004252	Catalysis of the hydrolysis of internal, alpha-peptide bonds in a polypeptide chain by a catalytic mechanism that involves a catalytic triad consisting of a serine nucleophile that is activated by a proton relay involving an acidic residue (e.g. aspartate or glutamate) and a basic residue (usually histidine).
Sobic.001G320101	Chr01	60792938	60793950	-1	1013	122468
Sobic.001G320200	Chr01	60794852	60801560	1	6709	114858		C2 domain		The C2 domain is a Ca2+-dependent membrane-targeting module found in many cellular proteins involved in signal transduction or membrane trafficking. C2 domains are unique among membrane targeting domains in that they show wide range of lipid selectivity for the major components of cell membranes, including phosphatidylserine and phosphatidylcholine. This C2 domain is about 116 amino-acid residues…	Domain
Sobic.001G320200	Chr01	60794852	60801560	1	6709	114858		Phospholipase D-like domain		Phospholipase D hydrolyses glycerol-phospholipids at the terminal phosphodiesteric bond. This entry represents a phospholipase D-like domain, found in phospholipase D and related proteins. In cardiolipin synthases it is found duplicated.	Domain
Sobic.001G320200	Chr01	60794852	60801560	1	6709	114858		Phospholipase D family		Phospholipase D (PLD) catalyses the hydrolysis of the phosphodiester bond of glycerophospholipids to generate phosphatidic acid and a free head group. Phospholipase D activities have been detected in simple to complex organisms from viruses and bacteria to yeast, plants, and mammals []. In higher organisms, PLD specifically catalyzes the hydrolysis of phosphatidylcholine (PC) to phosphatidic acid…	Family
Sobic.001G320200	Chr01	60794852	60801560	1	6709	114858		Phospholipase D, C-terminal		Phospholipase D (PLD) catalyses the hydrolysis of the phosphodiester bond of glycerophospholipids to generate phosphatidic acid and a free head group. Phospholipase D activities have been detected in simple to complex organisms from viruses and bacteria to yeast, plants, and mammals []. In higher organisms, PLD specifically catalyzes the hydrolysis of phosphatidylcholine (PC) to phosphatidic acid…	Domain
Sobic.001G320200	Chr01	60794852	60801560	1	6709	114858		Phospholipase D/Transphosphatidylase		Phosphatidylcholine-hydrolysing phospholipase D (PLD) isoforms are activated by ADP-ribosylation factors (ARFs). PLD produces phosphatidic acid from phosphatidylcholine, which may be essential for the formation of certain types of transport vesicles or may be constitutive vesicular transport to signal transduction pathways. PC-hydrolysingPLD is a homologue of cardiolipin synthase, phosphatidylser…	Domain
Sobic.001G320200	Chr01	60794852	60801560	1	6709	114858						protein binding	GO:0005515	Interacting selectively and non-covalently with any protein or protein complex (a complex of two or more proteins that may include other nonprotein molecules).
Sobic.001G320200	Chr01	60794852	60801560	1	6709	114858						catalytic activity	GO:0003824	Catalysis of a biochemical reaction at physiological temperatures. In biologically catalyzed reactions, the reactants are known as substrates, and the catalysts are naturally occurring macromolecular substances known as enzymes. Enzymes possess specific binding sites for substrates, and are usually composed wholly or largely of protein, but RNA that has catalytic activity (ribozyme) is often also…
Sobic.001G320300	Chr01	60801893	60804111	-1	2219	112307		Glucose-methanol-choline oxidoreductase, N-terminal		The glucose-methanol-choline (GMC) oxidoreductases are FADflavoproteins oxidoreductases [, ].These enzymes include a variety of proteins; choline dehydrogenase (CHD), methanol oxidase (MOX) and cellobiose dehydrogenase () []which share a number of regions of sequence similarities. One ofthese regions, located in the N-terminal section, corresponds to the FAD ADP-binding domain. The function of th…	Domain
Sobic.001G320300	Chr01	60801893	60804111	-1	2219	112307		Glucose-methanol-choline oxidoreductase, C-terminal		The glucose-methanol-choline (GMC) oxidoreductases are FAD flavoproteins oxidoreductases [, ]. These enzymes include a variety of proteins; choline dehydrogenase (CHD), methanol oxidase (MOX) and cellobiose dehydrogenase () []which share a number of regions of sequence similarities. The function of this C-terminal conserved domain is not yet known.	Domain
Sobic.001G320300	Chr01	60801893	60804111	-1	2219	112307		Glucose-methanol-choline oxidoreductase		Proteins in this entry are members of the glucose-methanol-choline oxidoreductase family of flavoenzymes []. These enzymes catalyse diverse reaction and include glucose dehydrogenase (), alcohol oxidase (), glucose oxidase (), choline dehydrogenase (), and hydroxynitrile lyase (). Structural studies indicate that these proteins are composed of an N-terminal FAD-binding domain, and a C-terminal su…	Family
Sobic.001G320300	Chr01	60801893	60804111	-1	2219	112307						oxidation-reduction process	GO:0055114	A metabolic process that results in the removal or addition of one or more electrons to or from a substance, with or without the concomitant removal or addition of a proton or protons.
Sobic.001G320300	Chr01	60801893	60804111	-1	2219	112307						oxidoreductase activity, acting on CH-OH group of donors	GO:0016614	Catalysis of an oxidation-reduction (redox) reaction in which a CH-OH group act as a hydrogen or electron donor and reduces a hydrogen or electron acceptor.
Sobic.001G320300	Chr01	60801893	60804111	-1	2219	112307						flavin adenine dinucleotide binding	GO:0050660	Interacting selectively and non-covalently with FAD, flavin-adenine dinucleotide, the coenzyme or the prosthetic group of various flavoprotein oxidoreductase enzymes, in either the oxidized form, FAD, or the reduced form, FADH2.
Sobic.001G320400	Chr01	60804711	60805712	-1	1002	110706		LysM domain		The LysM (lysin motif) domain is about 40 residues long and is found in a varietyof enzymes involved in bacterial cell wall degradation []. It contains a beta-alpha-alpha-beta conformation, with the beta strands forming an antiparallel beta sheet and the two alpha helices packing on one side of this sheet []. It may have a general peptidoglycan binding function. This domain can also be found in s…	Domain
Sobic.001G320500	Chr01	60809478	60814931	-1	5454	101487		FMN-binding split barrel		The FMN-binding domain has a split beta-barrel structure with a Greek-key topology that is related in structure to the ferredoxin reductase-like FAD-binding domain. The FMN-binding split barrel domain is found in pyridoxine 5'-phoshate oxidase (PNP oxidase), FMN-binding protein, ferric reductase, and in phenol 2-hydroxylase component B (PheA2).PNP oxidase () is an FMN flavoprotein that catalyses …	Domain
Sobic.001G320500	Chr01	60809478	60814931	-1	5454	101487		FMN-binding split barrel		The FMN-binding domain has a split beta-barrel structure with a Greek-key topology that is related in structure to the ferredoxin reductase-like FAD-binding domain. The FMN-binding split barrel domain is found in pyridoxine 5'-phoshate oxidase (PNP oxidase), FMN-binding protein, ferric reductase, and in phenol 2-hydroxylase component B (PheA2).PNP oxidase () is an FMN flavoprotein that catalyses …	Domain
Sobic.001G320500	Chr01	60809478	60814931	-1	5454	101487						oxidoreductase activity	GO:0016491	Catalysis of an oxidation-reduction (redox) reaction, a reversible chemical reaction in which the oxidation state of an atom or atoms within a molecule is altered. One substrate acts as a hydrogen or electron donor and becomes oxidized, while the other acts as hydrogen or electron acceptor and becomes reduced.
Sobic.001G320500	Chr01	60809478	60814931	-1	5454	101487						oxidation-reduction process	GO:0055114	A metabolic process that results in the removal or addition of one or more electrons to or from a substance, with or without the concomitant removal or addition of a proton or protons.
Sobic.001G320500	Chr01	60809478	60814931	-1	5454	101487						FMN binding	GO:0010181	Interacting selectively and non-covalently with FMN, flavin mononucleotide, the coenzyme or the prosthetic group of various flavoprotein oxidoreductase enzymes.
Sobic.001G320700	Chr01	60835973	60838267	1	2295	78151	(1 of 1) PTHR21022//PTHR21022:SF2 - PREPHENATE DEHYDRATASE P PROTEIN // SUBFAMILY NOT NAMED	Prephenate dehydratase		Prephenate dehydratase (, PDT) catalyses the decarboxylation of prephenate to phenylpyruvate. In microorganisms it is part of the terminal pathway of phenylalanine biosynthesis. In some bacteria such as Escherichia coliPDT is part of a bifunctional enzyme (P-protein) that also catalyses the transformation of chorismate into prephenate (chorismate mutase, , ) while in other bacteria it is a monofu…	Domain
Sobic.001G320700	Chr01	60835973	60838267	1	2295	78151	(1 of 1) PTHR21022//PTHR21022:SF2 - PREPHENATE DEHYDRATASE P PROTEIN // SUBFAMILY NOT NAMED					prephenate dehydratase activity	GO:0004664	Catalysis of the reaction: prephenate = phenylpyruvate + H2O + CO2.
Sobic.001G320700	Chr01	60835973	60838267	1	2295	78151	(1 of 1) PTHR21022//PTHR21022:SF2 - PREPHENATE DEHYDRATASE P PROTEIN // SUBFAMILY NOT NAMED					L-phenylalanine biosynthetic process	GO:0009094	The chemical reactions and pathways resulting in the formation of L-phenylalanine, the L-enantiomer of 2-amino-3-phenylpropanoic acid, i.e. (2S)-2-amino-3-phenylpropanoic acid.
Sobic.001G320800	Chr01	60840337	60841441	-1	1105	74977
Sobic.001G320900	Chr01	60859755	60862432	-1	2678	53986		Multi antimicrobial extrusion protein		Characterised members of the Multi Antimicrobial Extrusion (MATE) family function as drug/sodium antiporters. These proteins mediate resistance to a wide range of cationic dyes, fluroquinolones, aminoglycosides and other structurally diverse antibodies and drugs. MATE proteins are found in bacteria, archaea and eukaryotes. These proteins are predicted to have 12 alpha-helical transmembrane region…	Family
Sobic.001G320900	Chr01	60859755	60862432	-1	2678	53986		Multi antimicrobial extrusion protein		Characterised members of the Multi Antimicrobial Extrusion (MATE) family function as drug/sodium antiporters. These proteins mediate resistance to a wide range of cationic dyes, fluroquinolones, aminoglycosides and other structurally diverse antibodies and drugs. MATE proteins are found in bacteria, archaea and eukaryotes. These proteins are predicted to have 12 alpha-helical transmembrane region…	Family
Sobic.001G320900	Chr01	60859755	60862432	-1	2678	53986						membrane	GO:0016020	A lipid bilayer along with all the proteins and protein complexes embedded in it an attached to it.
Sobic.001G320900	Chr01	60859755	60862432	-1	2678	53986						transmembrane transport	GO:0055085	The process in which a solute is transported across a lipid bilayer, from one side of a membrane to the other
Sobic.001G320900	Chr01	60859755	60862432	-1	2678	53986						drug transmembrane transporter activity	GO:0015238	Enables the directed movement of a drug from one side of a membrane to the other. A drug is any naturally occurring or synthetic substance, other than a nutrient, that, when administered or applied to an organism, affects the structure or functioning of the organism; in particular, any such substance used in the diagnosis, prevention, or treatment of disease.
Sobic.001G320900	Chr01	60859755	60862432	-1	2678	53986						antiporter activity	GO:0015297	Enables the active transport of a solute across a membrane by a mechanism whereby two or more species are transported in opposite directions in a tightly coupled process not directly linked to a form of energy other than chemiosmotic energy. The reaction is: solute A(out) + solute B(in) = solute A(in) + solute B(out).
Sobic.001G320900	Chr01	60859755	60862432	-1	2678	53986						drug transmembrane transport	GO:0006855	The process in which a drug is transported from one side of a membrane to the other by means of some agent such as a transporter or pore.
Sobic.001G321000	Chr01	60867833	60873924	-1	6092	42494		Oxoglutarate/iron-dependent dioxygenase		Enzymes with the Fe(2+) and 2-oxoglutarate (2OG)-dependent dioxygenase domain typically catalyse the oxidation of an organic substrate using a dioxygen molecule, mostly by using ferrous iron as the active site cofactor and 2OG as a co-substrate which is decarboxylated to succinate and CO2 []. Iron 2OG dioxygenase domain proteins are widespread among eukaryotes and bacteria. In metazoans, prolyl h…	Domain
Sobic.001G321000	Chr01	60867833	60873924	-1	6092	42494		Non-haem dioxygenase N-terminal domain		This is the highly conserved N-terminal region of proteins with 2-oxoglutarate/Fe(II)-dependent dioxygenase activity [].	Domain
Sobic.001G321000	Chr01	60867833	60873924	-1	6092	42494		Isopenicillin N synthase-like		Isopenicillin N synthase (IPNS) catalyses conversion of the linear tripeptide delta-(L-alpha-aminoadipoyl)-L-cysteinyl-D-valine (ACV) to isopenicillin N (IPN), the central step in biosynthesis of the beta-lactam antibiotics. IPNS is a nonhaem-Fe2+-dependent enzyme. It belongs to a class of nonhaem Fe2+-containing enzymes which includes 2-oxoglutarate-dependent dioxygenases, 2-oxoglutarate-depende…	Domain
Sobic.001G321000	Chr01	60867833	60873924	-1	6092	42494		Isopenicillin N synthase		Isopenicillin N synthase (IPNS) is a nonhaem-Fe2+-dependent enzyme that belongs to a class of nonhaem Fe2+-containing enzymes, which includes 2-oxoglutarate-dependent dioxygenases, 2-oxoglutarate-dependent hydroxy-lases, and enzymes involved in ethylene formation and anthocyaninidinbiosynthesis. IPNS catalyses the stereospecific formation of the beta-lactam and thiazolidine rings of IPN via a 4-e…	Family
Sobic.001G321000	Chr01	60867833	60873924	-1	6092	42494						oxidoreductase activity	GO:0016491	Catalysis of an oxidation-reduction (redox) reaction, a reversible chemical reaction in which the oxidation state of an atom or atoms within a molecule is altered. One substrate acts as a hydrogen or electron donor and becomes oxidized, while the other acts as hydrogen or electron acceptor and becomes reduced.
Sobic.001G321000	Chr01	60867833	60873924	-1	6092	42494						oxidation-reduction process	GO:0055114	A metabolic process that results in the removal or addition of one or more electrons to or from a substance, with or without the concomitant removal or addition of a proton or protons.
Sobic.001G321000	Chr01	60867833	60873924	-1	6092	42494						iron ion binding	GO:0005506	Interacting selectively and non-covalently with iron (Fe) ions.
Sobic.001G321100	Chr01	60882051	60883057	1	1007	33361
Sobic.001G321200	Chr01	60885217	60889979	-1	4763	26439		Armadillo-like helical		This domain consists of a multi-helical fold comprised of two curved layers of alpha helices arranged in a regular right-handed superhelix, where the repeats that make up this structure are arranged about a common axis []. These superhelical structures present an extensive solvent-accessible surface that is well suited to binding large substrates such as proteins and nucleic acids. This topology …	Domain
Sobic.001G321200	Chr01	60885217	60889979	-1	4763	26439		Armadillo-type fold		This entry represents a structural domain with an armadillo (ARM)-like fold, consisting of a multi-helical fold comprised of two curved layers of alpha helices arranged in a regular right-handed superhelix, where the repeats that make up this structure are arranged about a common axis []. These superhelical structures present an extensive solvent-accessible surface that is well suited to binding …	Domain
Sobic.001G321200	Chr01	60885217	60889979	-1	4763	26439		Armadillo		The armadillo (Arm) repeat is an approximately 40 amino acid long tandemly repeated sequence motif first identified in the Drosophila melanogastersegment polarity gene armadillo involved in signal transduction through wingless. Animal Arm-repeat proteins function in various processes, including intracellular signalling and cytoskeletal regulation, and include such proteins as beta-catenin, the ju…	Repeat
Sobic.001G321200	Chr01	60885217	60889979	-1	4763	26439		Armadillo-like helical		This domain consists of a multi-helical fold comprised of two curved layers of alpha helices arranged in a regular right-handed superhelix, where the repeats that make up this structure are arranged about a common axis []. These superhelical structures present an extensive solvent-accessible surface that is well suited to binding large substrates such as proteins and nucleic acids. This topology …	Domain
Sobic.001G321200	Chr01	60885217	60889979	-1	4763	26439		Armadillo-type fold		This entry represents a structural domain with an armadillo (ARM)-like fold, consisting of a multi-helical fold comprised of two curved layers of alpha helices arranged in a regular right-handed superhelix, where the repeats that make up this structure are arranged about a common axis []. These superhelical structures present an extensive solvent-accessible surface that is well suited to binding …	Domain
Sobic.001G321200	Chr01	60885217	60889979	-1	4763	26439		Armadillo		The armadillo (Arm) repeat is an approximately 40 amino acid long tandemly repeated sequence motif first identified in the Drosophila melanogastersegment polarity gene armadillo involved in signal transduction through wingless. Animal Arm-repeat proteins function in various processes, including intracellular signalling and cytoskeletal regulation, and include such proteins as beta-catenin, the ju…	Repeat
Sobic.001G321200	Chr01	60885217	60889979	-1	4763	26439						protein binding	GO:0005515	Interacting selectively and non-covalently with any protein or protein complex (a complex of two or more proteins that may include other nonprotein molecules).
Sobic.001G321300	Chr01	60889016	60889299	-1	284	27119
Sobic.001G321400	Chr01	60893730	60898519	-1	4790	17899		Cofactor assembly of complex C subunit B, CCB2/CCB4		Cofactor maturation pathways such as the CCB system (system IV) for cytochrome c-heme attachment are conserved in all organisms performing oxygenic photosynthesis []. The CCB system consists of four proteins: CCB1-4. CCB2 and CCB4 are paralogues derived from a unique cyanobacterial ancestor []. Orthologues are conserved in higher plants [].	Family
Sobic.001G321400	Chr01	60893730	60898519	-1	4790	17899		Cofactor assembly of complex C subunit B, CCB2/CCB4		Cofactor maturation pathways such as the CCB system (system IV) for cytochrome c-heme attachment are conserved in all organisms performing oxygenic photosynthesis []. The CCB system consists of four proteins: CCB1-4. CCB2 and CCB4 are paralogues derived from a unique cyanobacterial ancestor []. Orthologues are conserved in higher plants [].	Family
Sobic.001G321400	Chr01	60893730	60898519	-1	4790	17899		Cofactor assembly of complex C subunit B, CCB2/CCB4		Cofactor maturation pathways such as the CCB system (system IV) for cytochrome c-heme attachment are conserved in all organisms performing oxygenic photosynthesis []. The CCB system consists of four proteins: CCB1-4. CCB2 and CCB4 are paralogues derived from a unique cyanobacterial ancestor []. Orthologues are conserved in higher plants [].	Family
Sobic.001G321500	Chr01	60904230	60907001	-1	2772	9417		F-box domain		First identified in cyclin-F as a protein-protein interaction motif, the F-boxis a conserved domain that is present in numerous protein with a bipartitestructure []. Through the F-box, these proteins are linked to the Skp1protein and the core of SCFs (Skp1-cullin-F-box protein ligase) complexes.SCFs complexes constitute a new class of E3 ligases []. They function incombination with the E2 enzyme …	Domain
Sobic.001G321500	Chr01	60904230	60907001	-1	2772	9417		Phloem protein 2-like		Phloem protein 2 (PP2) is one of the most abundant and enigmatic proteins in the phloem sap. PP2 is translocated in the assimilate stream where its lectin activity or RNA-binding properties can exert effects over long distances. PP2-like genes have been identified in many plant species, indicating a wide distribution of PP2 genes in the plant kingdom [].This entry represents PP2 and PP2-like prot…	Family
Sobic.001G321600	Chr01	60918243	60920767	1	2525	1825
Sobic.001G321700	Chr01	60922776	60923234	1	459	6358
Sobic.001G321800	Chr01	60925416	60927734	-1	2319	8998		Peptidase S54, rhomboid		This group of proteins contain serine peptidases belonging to the MEROPS peptidase family S54 (Rhomboid, clan ST). They are integral membrane proteins related to the Drosophila melanogaster(Fruit fly) rhomboid protein . Members of this family are found in archaea, bacteria and eukaryotes.The D. melanogaster rhomboid protease cleaves type-1 transmembrane domains using a catalytic triad composed of…	Family
Sobic.001G321800	Chr01	60925416	60927734	-1	2319	8998		Peptidase S54, rhomboid domain		This entry represents a six transmembrane helix rhomboid domain.This domain is found in serine peptidases belonging to the MEROPS peptidase family S54 (Rhomboid, clan ST). They are integral membrane proteins related to the Drosophila melanogaster(Fruit fly) rhomboid protein . Members of this family are found in archaea, bacteria and eukaryotes.The D. melanogaster rhomboid protease cleaves type-1 …	Domain
Sobic.001G321800	Chr01	60925416	60927734	-1	2319	8998						integral component of membrane	GO:0016021	The component of a membrane consisting of the gene products and protein complexes having at least some part of their peptide sequence embedded in the hydrophobic region of the membrane.
Sobic.001G321800	Chr01	60925416	60927734	-1	2319	8998						serine-type endopeptidase activity	GO:0004252	Catalysis of the hydrolysis of internal, alpha-peptide bonds in a polypeptide chain by a catalytic mechanism that involves a catalytic triad consisting of a serine nucleophile that is activated by a proton relay involving an acidic residue (e.g. aspartate or glutamate) and a basic residue (usually histidine).
Sobic.001G321900	Chr01	60935360	60939904	1	4545	18942		Protein kinase domain		Protein phosphorylation, which plays a key role in most cellular activities, is a reversible process mediated by proteinkinases and phosphoprotein phosphatases. Protein kinases catalyse the transfer of the gamma phosphate from nucleotide triphosphates (often ATP) to one or more amino acid residues in a protein substrate side chain, resulting in a conformational change affecting protein function. …	Domain
Sobic.001G321900	Chr01	60935360	60939904	1	4545	18942		Protein kinase-like domain		Protein kinases () modify other proteins by chemically adding phosphate groups to them. This process is fundamental to most signalling and regulatory processes in the eukaryotic cell []. The protein kinases contain a catalytic core that is common to both serine/threonine and tyrosine protein kinases. The catalytic domain contains the nucleotide-binding site and the catalytic apparatus in an inter…	Domain
Sobic.001G321900	Chr01	60935360	60939904	1	4545	18942		Tyrosine-protein kinase, catalytic domain		Protein phosphorylation, which plays a key role in most cellular activities, is a reversible process mediated by protein kinases and phosphoprotein phosphatases. Protein kinases catalyse the transfer of the gamma phosphate from nucleotide triphosphates (often ATP) to one or more amino acid residues in a protein substrate side chain, resulting in a conformational change affecting protein function.…	Domain
Sobic.001G321900	Chr01	60935360	60939904	1	4545	18942		Serine-threonine/tyrosine-protein kinase catalytic domain		Protein phosphorylation, which plays a key role in most cellular activities, is a reversible process mediated by protein kinases and phosphoprotein phosphatases. Protein kinases catalyse the transfer of the gamma phosphate from nucleotide triphosphates (often ATP) to one or more amino acid residues in a protein substrate side chain, resulting in a conformational change affecting protein function.…	Domain
Sobic.001G322000	Chr01	60943550	60947681	1	4132	27132		Ankyrin repeat-containing domain		This entry represents the ankyrin repeat-containing domain. These domains contain multiple repeats of a beta(2)-alpha(2) motif. The ankyrin repeat is one of the most common protein-protein interaction motifs in nature. Ankyrin repeats are tandemly repeated modules of about 33 amino acids. They occur in a large number of functionally diverse proteins mainly from eukaryotes. The few known examples …	Domain
Sobic.001G322000	Chr01	60943550	60947681	1	4132	27132		Ankyrin repeat		The ankyrin repeat is one of the most common protein-protein interaction motifs in nature. Ankyrin repeats are tandemly repeated modules of about 33 amino acids. They occur in a large number of functionally diverse proteins mainly from eukaryotes. The few known examples from prokaryotes and viruses may be the result of horizontal gene transfers []. The repeat has been found in proteins of diverse…	Repeat
Sobic.001G322000	Chr01	60943550	60947681	1	4132	27132		Zinc finger, RING-type		Zinc finger (Znf) domains are relatively small protein motifs which contain multiple finger-like protrusions that make tandem contacts with their target molecule. Some of these domains bind zinc, but many do not; instead binding other metals such as iron, or no metal at all. For example, some family members form salt bridges to stabilise the finger-like folds. They were first identified as a DNA-…	Domain
Sobic.001G322000	Chr01	60943550	60947681	1	4132	27132		Zinc finger, RING/FYVE/PHD-type		Zinc finger (Znf) domains are relatively small protein motifs which contain multiple finger-like protrusions that make tandem contacts with their target molecule. Some of these domains bind zinc, but many do not; instead binding other metals such as iron, or no metal at all. For example, some family members form salt bridges to stabilise the finger-like folds. They were first identified as a DNA-…	Domain
Sobic.001G322000	Chr01	60943550	60947681	1	4132	27132						zinc ion binding	GO:0008270	Interacting selectively and non-covalently with zinc (Zn) ions.
Sobic.001G322000	Chr01	60943550	60947681	1	4132	27132						protein binding	GO:0005515	Interacting selectively and non-covalently with any protein or protein complex (a complex of two or more proteins that may include other nonprotein molecules).
Sobic.001G322100	Chr01	60947692	60949767	-1	2076	31274		Alpha/Beta hydrolase fold		This entry represent the Alpha/Beta hydrolase fold.The alpha/beta hydrolase fold []is common to a number of hydrolytic enzymes of widely differing phylogenetic origin and catalytic function. The core of each enzyme is an alpha/beta-sheet (rather than a barrel), containing 8 strands connected by helices []. The enzymes are believed to have diverged from a common ancestor, preserving the arrangemen…	Domain
Sobic.001G322100	Chr01	60947692	60949767	-1	2076	31274		Alpha/beta hydrolase fold-5		The alpha/beta hydrolase fold []is common to a number of hydrolytic enzymes of widely differing phylogenetic origin and catalytic function. The core of each enzyme is an alpha/beta-sheet (rather than a barrel), containing 8 strands connected by helices []. The enzymes are believed to have diverged from a common ancestor, preserving the arrangement of the catalytic residues. All have a catalytic t…	Domain
Sobic.001G322100	Chr01	60947692	60949767	-1	2076	31274		SsrA-binding protein		This entry represents SsrA-binding protein (aka small protein B or SmpB), which is a unique RNA-binding protein that is conserved throughout the bacterial kingdom and is an essential component of the SsrA quality-control system. Tight recognition of codon-anticodon pairings by the ribosome ensures the accuracy and fidelity of protein synthesis. In eubacteria, translational surveillance and riboso…	Family
Sobic.001G322200	Chr01	60953355	60956030	-1	2676	36937		Alpha/Beta hydrolase fold		This entry represent the Alpha/Beta hydrolase fold.The alpha/beta hydrolase fold []is common to a number of hydrolytic enzymes of widely differing phylogenetic origin and catalytic function. The core of each enzyme is an alpha/beta-sheet (rather than a barrel), containing 8 strands connected by helices []. The enzymes are believed to have diverged from a common ancestor, preserving the arrangemen…	Domain
Sobic.001G322200	Chr01	60953355	60956030	-1	2676	36937		Alpha/beta hydrolase fold-5		The alpha/beta hydrolase fold []is common to a number of hydrolytic enzymes of widely differing phylogenetic origin and catalytic function. The core of each enzyme is an alpha/beta-sheet (rather than a barrel), containing 8 strands connected by helices []. The enzymes are believed to have diverged from a common ancestor, preserving the arrangement of the catalytic residues. All have a catalytic t…	Domain
Sobic.001G322300	Chr01	60960091	60970848	-1	10758	43673		Membrane insertase YidC/Oxa1, C-terminal		This entry represents the C-terminal domain of YidC/Oxa1 proteins from some species and full length protein from other species. This domain appears to be univeral among bacteria (although absent from Archaea). YidC is a bacterial membrane protein which is required for the insertion and assembly of inner membrane proteins [, ]. The well-characterised YidC protein from Escherichia coli and its clos…	Domain
Sobic.001G322300	Chr01	60960091	60970848	-1	10758	43673		Membrane insertase OXA1/ALB3/YidC		This family of proteins is required for the insertion of integral membrane proteins into cellular membranes. Many of these integral membrane proteins are associated with respiratory chain complexes, for example a large number of members of this family play an essential role in the activity and assembly of cytochrome c oxidase. Stage III sporulation protein J (SP3J) is a probable lipoprotein, rich…	Family
Sobic.001G322300	Chr01	60960091	60970848	-1	10758	43673		Membrane insertase YidC/Oxa1, C-terminal		This entry represents the C-terminal domain of YidC/Oxa1 proteins from some species and full length protein from other species. This domain appears to be univeral among bacteria (although absent from Archaea). YidC is a bacterial membrane protein which is required for the insertion and assembly of inner membrane proteins [, ]. The well-characterised YidC protein from Escherichia coli and its clos…	Domain
Sobic.001G322300	Chr01	60960091	60970848	-1	10758	43673		Membrane insertase OXA1/ALB3/YidC		This family of proteins is required for the insertion of integral membrane proteins into cellular membranes. Many of these integral membrane proteins are associated with respiratory chain complexes, for example a large number of members of this family play an essential role in the activity and assembly of cytochrome c oxidase. Stage III sporulation protein J (SP3J) is a probable lipoprotein, rich…	Family
Sobic.001G322300	Chr01	60960091	60970848	-1	10758	43673		Membrane insertase YidC/Oxa1, C-terminal		This entry represents the C-terminal domain of YidC/Oxa1 proteins from some species and full length protein from other species. This domain appears to be univeral among bacteria (although absent from Archaea). YidC is a bacterial membrane protein which is required for the insertion and assembly of inner membrane proteins [, ]. The well-characterised YidC protein from Escherichia coli and its clos…	Domain
Sobic.001G322300	Chr01	60960091	60970848	-1	10758	43673		Membrane insertase OXA1/ALB3/YidC		This family of proteins is required for the insertion of integral membrane proteins into cellular membranes. Many of these integral membrane proteins are associated with respiratory chain complexes, for example a large number of members of this family play an essential role in the activity and assembly of cytochrome c oxidase. Stage III sporulation protein J (SP3J) is a probable lipoprotein, rich…	Family
Sobic.001G322300	Chr01	60960091	60970848	-1	10758	43673		Membrane insertase YidC/Oxa1, C-terminal		This entry represents the C-terminal domain of YidC/Oxa1 proteins from some species and full length protein from other species. This domain appears to be univeral among bacteria (although absent from Archaea). YidC is a bacterial membrane protein which is required for the insertion and assembly of inner membrane proteins [, ]. The well-characterised YidC protein from Escherichia coli and its clos…	Domain
Sobic.001G322300	Chr01	60960091	60970848	-1	10758	43673		Membrane insertase OXA1/ALB3/YidC		This family of proteins is required for the insertion of integral membrane proteins into cellular membranes. Many of these integral membrane proteins are associated with respiratory chain complexes, for example a large number of members of this family play an essential role in the activity and assembly of cytochrome c oxidase. Stage III sporulation protein J (SP3J) is a probable lipoprotein, rich…	Family
Sobic.001G322300	Chr01	60960091	60970848	-1	10758	43673		Membrane insertase YidC/Oxa1, C-terminal		This entry represents the C-terminal domain of YidC/Oxa1 proteins from some species and full length protein from other species. This domain appears to be univeral among bacteria (although absent from Archaea). YidC is a bacterial membrane protein which is required for the insertion and assembly of inner membrane proteins [, ]. The well-characterised YidC protein from Escherichia coli and its clos…	Domain
Sobic.001G322300	Chr01	60960091	60970848	-1	10758	43673		Membrane insertase OXA1/ALB3/YidC		This family of proteins is required for the insertion of integral membrane proteins into cellular membranes. Many of these integral membrane proteins are associated with respiratory chain complexes, for example a large number of members of this family play an essential role in the activity and assembly of cytochrome c oxidase. Stage III sporulation protein J (SP3J) is a probable lipoprotein, rich…	Family
Sobic.001G322400	Chr01	60970962	60972992	1	2031	54544		ADF-H/Gelsolin-like domain		This entry represents a domain found in the actin-depolymerising factors (ADF), the villin/gelsolin family members and the C-terminal of the Sec23/Sec24 proteins. It consists the mixed beta-sheet structure. The ADF-H (actin-depolymerising factor homology) domain is an ~150-amino acid motif that is present in three phylogenetically distinct classes of eukaryotic actin-binding proteins [, , ]. This…	Domain
Sobic.001G322400	Chr01	60970962	60972992	1	2031	54544		ADF/Cofilin/Destrin		The actin-depolymerising factor homology (ADF-H) domain is an ~150-amino acid motif that is present in three phylogenetically distinct classes of eukaryotic actin-binding proteins [, , ]:ADF/cofilins, which include ADF, cofilin, destrin, actophorin, coactosin, depactin and glia maturation factors (GMFs) beta and gamma. ADF/cofilins are small actin-binding proteins composed of a single ADF-H domai…	Family
Sobic.001G322400	Chr01	60970962	60972992	1	2031	54544		Actin-depolymerising factor homology domain		The actin-depolymerising factor homology (ADF-H) domain is an ~150-amino acid motif that is present in three phylogenetically distinct classes of eukaryotic actin-binding proteins [, , ]:ADF/cofilins, which include ADF, cofilin, destrin, actophorin, coactosin, depactin and glia maturation factors (GMFs) beta and gamma. ADF/cofilins are small actin-binding proteins composed of a single ADF-H domai…	Domain
Sobic.001G322400	Chr01	60970962	60972992	1	2031	54544		ADF-H/Gelsolin-like domain		This entry represents a domain found in the actin-depolymerising factors (ADF), the villin/gelsolin family members and the C-terminal of the Sec23/Sec24 proteins. It consists the mixed beta-sheet structure. The ADF-H (actin-depolymerising factor homology) domain is an ~150-amino acid motif that is present in three phylogenetically distinct classes of eukaryotic actin-binding proteins [, , ]. This…	Domain
Sobic.001G322400	Chr01	60970962	60972992	1	2031	54544		ADF/Cofilin/Destrin		The actin-depolymerising factor homology (ADF-H) domain is an ~150-amino acid motif that is present in three phylogenetically distinct classes of eukaryotic actin-binding proteins [, , ]:ADF/cofilins, which include ADF, cofilin, destrin, actophorin, coactosin, depactin and glia maturation factors (GMFs) beta and gamma. ADF/cofilins are small actin-binding proteins composed of a single ADF-H domai…	Family
Sobic.001G322400	Chr01	60970962	60972992	1	2031	54544		Actin-depolymerising factor homology domain		The actin-depolymerising factor homology (ADF-H) domain is an ~150-amino acid motif that is present in three phylogenetically distinct classes of eukaryotic actin-binding proteins [, , ]:ADF/cofilins, which include ADF, cofilin, destrin, actophorin, coactosin, depactin and glia maturation factors (GMFs) beta and gamma. ADF/cofilins are small actin-binding proteins composed of a single ADF-H domai…	Domain
Sobic.001G322400	Chr01	60970962	60972992	1	2031	54544						intracellular	GO:0005622	The living contents of a cell; the matter contained within (but not including) the plasma membrane, usually taken to exclude large vacuoles and masses of secretory or ingested material. In eukaryotes it includes the nucleus and cytoplasm.
Sobic.001G322400	Chr01	60970962	60972992	1	2031	54544						actin cytoskeleton	GO:0015629	The part of the cytoskeleton (the internal framework of a cell) composed of actin and associated proteins. Includes actin cytoskeleton-associated complexes.
Sobic.001G322400	Chr01	60970962	60972992	1	2031	54544						actin binding	GO:0003779	Interacting selectively and non-covalently with monomeric or multimeric forms of actin, including actin filaments.
Sobic.001G322400	Chr01	60970962	60972992	1	2031	54544						actin filament depolymerization	GO:0030042	Disassembly of actin filaments by the removal of actin monomers from a filament.
Sobic.001G322500	Chr01	60986155	60990257	1	4103	69737	(1 of 1) 3.2.1.28 - Alpha,alpha-trehalase / Trehalase	Six-hairpin glycosidase-like		The biosynthesis of disaccharides, oligosaccharides and polysaccharides involves the action of hundreds of different glycosyltransferases. These enzymes catalyse the transfer of sugar moieties from activated donor molecules to specific acceptor molecules, forming glycosidic bonds. A classification of glycosyltransferases using nucleotide diphospho-sugar, nucleotide monophospho-sugar and sugar pho…	Domain
Sobic.001G322500	Chr01	60986155	60990257	1	4103	69737	(1 of 1) 3.2.1.28 - Alpha,alpha-trehalase / Trehalase	Glycoside hydrolase, family 37		O-Glycosyl hydrolases () are a widespread group of enzymes that hydrolyse the glycosidic bond between two or more carbohydrates, or between a carbohydrate and a non-carbohydrate moiety. A classification system for glycosyl hydrolases, based on sequence similarity, has led to the definition of 85 different families [, ]. This classification is available on the CAZy (CArbohydrate-Active EnZymes) we…	Family
Sobic.001G322500	Chr01	60986155	60990257	1	4103	69737	(1 of 1) 3.2.1.28 - Alpha,alpha-trehalase / Trehalase					catalytic activity	GO:0003824	Catalysis of a biochemical reaction at physiological temperatures. In biologically catalyzed reactions, the reactants are known as substrates, and the catalysts are naturally occurring macromolecular substances known as enzymes. Enzymes possess specific binding sites for substrates, and are usually composed wholly or largely of protein, but RNA that has catalytic activity (ribozyme) is often also…
Sobic.001G322500	Chr01	60986155	60990257	1	4103	69737	(1 of 1) 3.2.1.28 - Alpha,alpha-trehalase / Trehalase					alpha,alpha-trehalase activity	GO:0004555	Catalysis of the reaction: alpha,alpha-trehalose + H2O = 2 D-glucose.
Sobic.001G322500	Chr01	60986155	60990257	1	4103	69737	(1 of 1) 3.2.1.28 - Alpha,alpha-trehalase / Trehalase					trehalose metabolic process	GO:0005991	The chemical reactions and pathways involving trehalose, a disaccharide isomeric with sucrose and obtained from certain lichens and fungi.
Sobic.001G322600	Chr01	60994133	60997998	1	3866	77715		S-adenosyl-L-methionine-dependent methyltransferase		This entry represents a domain found in S-adenosyl-L-methionine-dependent methyltransferases (SAM MTases).Proteins containing this domain include members from the methyltransferase superfamily and the class I-like SAM-binding methyltransferase superfamily. Methyltransferases transfer a methyl group from a donor to an acceptor. SAM-binding methyltransferases utilise the ubiquitous methyl donor SAM…	Domain
Sobic.001G322600	Chr01	60994133	60997998	1	3866	77715		Ribosomal protein Rsm22, bacterial-type		Ribosomes are the particles that catalyse mRNA-directed protein synthesis in all organisms. The codons of the mRNA are exposed on the ribosome to allow tRNA binding. This leads to the incorporation of amino acids into the growing polypeptide chain in accordance with the genetic information. Incoming amino acid monomers enter the ribosomal A site in the form of aminoacyl-tRNAs complexed with elong…	Family
Sobic.001G322600	Chr01	60994133	60997998	1	3866	77715		Cytochrome c oxidase assembly protein CtaG/Cox11		Cytochrome c oxidase assembly protein is essential for the assembly of functional cytochrome oxidase protein. In eukaryotes it is an integral protein of the mitochondrial inner membrane. Cox11 is essential for the insertion of Cu(I) ions to form the CuB site. This is essential for the stability of other structures in subunit I, for example haems a and a3, and the magnesium/manganese centre. Cox11…	Family
