# Supplementary material for: Association mapping by aerial drone reveals 213 genetic associations for Sorghum bicolor biomass traits under drought
Source: BMC Genomics. 2018 Sep 17;19:679. doi: 10.1186/s12864-018-5055-5 (PMC6142696; doi:10.1186/s12864-018-5055-5)
Supplement: Supplementary file 9 — Tables showing all genes in the regions spanned by significant SNPs for each peak. Gene information was obtained from the Phytomine tool in Phytozome v3.0. (ZIP 8760 kb) [file 12864_2018_5055_MOESM9_ESM.zip › CPG1.1_all_Sb_genes_in_region_from_Phytomine.xlsx]

## Sheet: CPG1.1_all_Sb_genes_in_region_f
Primary_Identifier	chrom	Pos_start	Pos_end	strand	gene_length	dist_from_max_GWAS_SNP	gene_defline	protein_domains_name	gene_name	protein_domains_description	protin_domains_type	ontology_term_name	GO_term	GO_description
Sobic.001G010100	Chr01	909734	911888	-1	2155	83283		Ankyrin repeat-containing domain		This entry represents the ankyrin repeat-containing domain. These domains contain multiple repeats of a beta(2)-alpha(2) motif. The ankyrin repeat is one of the most common protein-protein interaction motifs in nature. Ankyrin repeats are tandemly repeated modules of about 33 amino acids. They occur in a large number of functionally diverse proteins mainly from eukaryotes. The few known examples …	Domain
Sobic.001G010100	Chr01	909734	911888	-1	2155	83283		Ankyrin repeat		The ankyrin repeat is one of the most common protein-protein interaction motifs in nature. Ankyrin repeats are tandemly repeated modules of about 33 amino acids. They occur in a large number of functionally diverse proteins mainly from eukaryotes. The few known examples from prokaryotes and viruses may be the result of horizontal gene transfers []. The repeat has been found in proteins of diverse…	Repeat
Sobic.001G010200	Chr01	917429	924294	1	6866	70877
Sobic.001G010200	Chr01	917429	924294	1	6866	70877
Sobic.001G010300	Chr01	919634	925242	-1	5609	69929	(1 of 1) PTHR22850:SF115 - TRANSDUCIN/WD40 DOMAIN-CONTAINING PROTEIN	WD40 repeat		WD-40 repeats (also known as WD or beta-transducin repeats) are short ~40 amino acid motifs, often terminating in a Trp-Asp (W-D) dipeptide. WD40 repeats usually assume a 7-8 bladed beta-propeller fold, but proteins have been found with 4 to 16 repeated units, which also form a circularised beta-propeller structure. WD-repeat proteins are a large family found in all eukaryotes and are implicated …	Repeat
Sobic.001G010300	Chr01	919634	925242	-1	5609	69929	(1 of 1) PTHR22850:SF115 - TRANSDUCIN/WD40 DOMAIN-CONTAINING PROTEIN	WD40-repeat-containing domain		WD-40 repeats (also known as WD or beta-transducin repeats) are short ~40 amino acid motifs, often terminating in a Trp-Asp (W-D) dipeptide. WD40 repeats usually assume a 7-8 bladed beta-propeller fold, but proteins have been found with 4 to 16 repeated units, which also form a circularised beta-propeller structure. WD-repeat proteins are a large family found in all eukaryotes and are implicated …	Domain
Sobic.001G010300	Chr01	919634	925242	-1	5609	69929	(1 of 1) PTHR22850:SF115 - TRANSDUCIN/WD40 DOMAIN-CONTAINING PROTEIN	WD40/YVTN repeat-like-containing domain		This entry represents a WD40/YVTN repeat-like domain. Both the WD40 and the YVTN repeated motifs consist of about 40 residues, and although they consist of distinct sequences, they do share a similar structure. Structurally, both the WD40 and the YVTN repeated motifs form seven-bladed propellers (although some members can contain eight blades), which consist of seven 4-stranded beta-sheets. The W…	Domain
Sobic.001G010300	Chr01	919634	925242	-1	5609	69929	(1 of 1) PTHR22850:SF115 - TRANSDUCIN/WD40 DOMAIN-CONTAINING PROTEIN					protein binding	GO:0005515	Interacting selectively and non-covalently with any protein or protein complex (a complex of two or more proteins that may include other nonprotein molecules).
Sobic.001G010400	Chr01	925774	928058	-1	2285	67113
Sobic.001G010500	Chr01	930875	933769	-1	2895	61402		Frigida-like		This family is composed of plant proteins that are similar to FRIGIDA protein expressed by Arabidopsis thaliana(Mouse-ear cress) (). This protein is probably nuclear and is required for the regulation of flowering time in the late-flowering phenotype. It is known to increase RNA levels of flowering locus C. Allelic variation at the FRIGIDA locus is a major determinant of natural variation in flow…	Family
Sobic.001G010600	Chr01	934690	938671	-1	3982	56500		Leucine-rich repeat		Leucine-rich repeats (LRR) consist of 2-45 motifs of 20-30 amino acids in length that generally folds into an arc or horseshoe shape []. LRRs occur in proteins ranging from viruses to eukaryotes, and appear to provide a structural framework for the formation of protein-protein interactions [, ].Proteins containing LRRs include tyrosine kinase receptors, cell-adhesion molecules, virulence factors,…	Repeat
Sobic.001G010700	Chr01	940000	945188	1	5189	49983		Tetratricopeptide-like helical domain		The tetratrico peptide repeat region (TPR) is a structural motif present in a wide range of proteins [, , ]. It mediates protein-protein interactions and the assembly of multiprotein complexes []. The TPR motifconsists of 3-16 tandem-repeats of 34 amino acids residues, although individual TPR motifs canbe dispersed in the protein sequence. Sequence alignment of the TPR domains reveals aconsensus …	Domain
Sobic.001G010700	Chr01	940000	945188	1	5189	49983		Proteasome component (PCI) domain		A homology domain of unclear function, occurs in the C-terminal region of severalregulatory components of the 26S proteasome as well as in other proteins. This domainhas also been called the PINT motif (Proteasome, Int-6, Nip-1 and TRIP-15) [].Apparently, all of the characterised proteins containing PCI domains are parts of largermulti-protein complexes. Proteins with PCI domains include budding …	Domain
Sobic.001G010700	Chr01	940000	945188	1	5189	49983		Winged helix-turn-helix DNA-binding domain		Winged helix DNA-binding proteins share a related winged helix-turn-helix DNA-binding motif, where the "wings", or loops, are small beta-sheets. The winged helix motif consists of two wings (W1, W2), three alpha helices (H1, H2, H3) and three beta-sheets (S1, S2, S3) arranged in the order H1-S1-H2-H3-S2-W1-S3-W2 []. The DNA-recognition helix makes sequence-specific DNA contacts with the major gro…	Domain
Sobic.001G010700	Chr01	940000	945188	1	5189	49983		Arfaptin homology (AH) domain/BAR domain		This entry represents a domain consists of three alpha-helices, including the arfaptin homology (AH) domain and the BAR (Bin-Amphiphysin-Rvs)-domain.The arfaptin homology (AH) domain is a protein domain found in a range of proteins, including arfaptins, protein kinase C-binding protein PICK1 []and mammalian 69 kDa islet cell autoantigen (ICA69) []. The AH domain of arfaptin has been shown to dime…	Domain
Sobic.001G010800	Chr01	948055	950515	1	2461	44656		Nucleic acid-binding, OB-fold		A five-stranded beta-barrel was first noted as a common structure among four proteins binding single-stranded nucleic acids (staphylococcal nuclease andaspartyl-tRNA synthetase) or oligosaccharides (B subunits of enterotoxin and verotoxin-1), and has been termed the oligonucleotide/oligosaccharide binding motif, or OB fold, a five-stranded beta-sheet coiled to form a closed beta-barrel capped by …	Domain
Sobic.001G010800	Chr01	948055	950515	1	2461	44656		tRNA-binding domain		This domain is found in prokaryotic methionyl-tRNA synthetases, prokaryotic phenylalanyl tRNA synthetases, the yeast GU4 nucleic-binding protein (G4p1 or p42, ARC1) [], human tyrosyl-tRNA synthetase [], endothelial-monocyte activating polypeptide II and export-related chaperon CsaA []. G4p1 binds specifically to tRNA form a complex with methionyl-tRNA synthetases []. In human tyrosyl-tRNA synthet…	Domain
Sobic.001G010800	Chr01	948055	950515	1	2461	44656						tRNA binding	GO:0000049	Interacting selectively and non-covalently with transfer RNA.
Sobic.001G010900	Chr01	949330	954862	-1	5533	40309		Thioredoxin-like fold		Several biological processes regulate the activity of target proteins through changes in the redox state of thiol groups (S2 to SH2), where a hydrogen donor is linked to an intermediary disulphide protein. Such processes include the ferredoxin/thioredoxin system, the NADP/thioredoxin system, and the glutathione/glutaredoxin system []. Several of these disulphide proteins share a common structure,…	Domain
Sobic.001G010900	Chr01	949330	954862	-1	5533	40309		Glutaredoxin		Glutaredoxins [, , ], also known as thioltransferases (disulphide reductases, are small proteins of approximately one hundred amino-acid residues which utilise glutathione and NADPH as cofactors. Oxidized glutathione is regenerated by glutathione reductase. Together these components compose the glutathione system []. Glutaredoxin functions as an electron carrier in the glutathione-dependent synth…	Domain
Sobic.001G010900	Chr01	949330	954862	-1	5533	40309		Monothiol glutaredoxin-related		Glutaredoxins [, , ], also known as thioltransferases (disulphide reductases, are small proteins of approximately one hundred amino-acid residues which utilise glutathione and NADPH as cofactors. Oxidized glutathione is regenerated by glutathione reductase. Together these components compose the glutathione system []. Glutaredoxin functions as an electron carrier in the glutathione-dependent synth…	Family
Sobic.001G011000	Chr01	955066	959328	1	4263	35843		P-loop containing nucleoside triphosphate hydrolase		The P-loop NTPase fold is the most prevalent domain of the several distinctnucleotide-binding protein folds.The most common reaction catalysed by enzymes of the P-loop NTPase fold is the hydrolysis of the beta-gamma phosphate bond of a bound nucleoside triphosphate (NTP). The energy from NTP hydrolysis is typically utilised to induce conformational changes in other molecules, which constitutes th…	Domain
Sobic.001G011000	Chr01	955066	959328	1	4263	35843		Small GTP-binding protein domain		Proteins with a small GTP-binding domain include Ras, RhoA, Rab11, translation elongation factor G, translation initiation factor IF-2, tetratcycline resistance protein TetM, CDC42, Era, ADP-ribosylation factors, tdhF, and many others []. In some proteins the domain occurs more than once. Among them there is a large number of small GTP-binding proteins and related domains in larger proteins. Note…	Domain
Sobic.001G011000	Chr01	955066	959328	1	4263	35843		Transcription factor, GTP-binding domain		The translational GTPases are the Bacteria elongation factors, EFTu, EFG, and the initiation factor, IF2, and their archaeal homologues, the EF1, EF2, aeIF5b and aeIF2. They all contain two homologous N-terminal domains: a GTPase or G-domain, followed by an OB-domain. These translational proteins' G-domains are both structurally and functionally related to a larger family ofGTPase G proteins [].I…	Domain
Sobic.001G011000	Chr01	955066	959328	1	4263	35843		Translation elongation factor EFTu/EF1A, domain 2		Translation elongation factors are responsible for two main processes during protein synthesis on the ribosome [, , ]. EF1A (or EF-Tu) is responsible for the selection and binding of the cognate aminoacyl-tRNA to the A-site (acceptor site) of the ribosome. EF2 (or EF-G) is responsible for the translocation ofthe peptidyl-tRNA from the A-site to the P-site (peptidyl-tRNA site) of the ribosome, the…	Domain
Sobic.001G011000	Chr01	955066	959328	1	4263	35843		Translation protein, beta-barrel domain		A beta barrel of circularly permuted topology is found in many transcription proteins, including initiation and elongation factors, and also some ribosomal proteins, although in these cases the fold is elaborated with additional structures. The beta barrel domain is represented by domain 2 of the elongation factors EF-Tu []and eEF1A [], both of which function to recognise and transport aminoacyl-…	Domain
Sobic.001G011000	Chr01	955066	959328	1	4263	35843		Translation elongation factor EF1A/initiation factor IF2gamma, C-terminal		A beta barrel of circularly permuted topology is found in the C terminus of many translation elongation and initiation factors. This domain is found in the elongation factors EF1A (or EF-Tu) of both eukaryotes and prokaryotes, which functions to recognise and transport aminoacyl-tRNA to the acceptor (A) site of the ribosome during the elongation process [, ]. This domain is also found in the init…	Domain
Sobic.001G011000	Chr01	955066	959328	1	4263	35843		Translation elongation factor EFTu/EF1A, C-terminal		Translation elongation factors are responsible for two main processes during protein synthesis on the ribosome [, , ]. EF1A (or EF-Tu) is responsible for the selection and binding of the cognate aminoacyl-tRNA to the A-site (acceptor site) of the ribosome. EF2 (or EF-G) is responsible for the translocation of the peptidyl-tRNA from the A-site to the P-site (peptidyl-tRNA site) of the ribosome, th…	Domain
Sobic.001G011000	Chr01	955066	959328	1	4263	35843		Translation elongation factor EFTu/EF1A, bacterial/organelle		Translation elongation factors are responsible for two main processes during protein synthesis on the ribosome [, , ]. EF1A (or EF-Tu) is responsible for the selection and binding of the cognate aminoacyl-tRNA to the A-site (acceptor site) of the ribosome. EF2 (or EF-G) is responsible for the translocation of the peptidyl-tRNA from the A-site to the P-site (peptidyl-tRNA site) of the ribosome, th…	Family
Sobic.001G011000	Chr01	955066	959328	1	4263	35843						GTP binding	GO:0005525	Interacting selectively and non-covalently with GTP, guanosine triphosphate.
Sobic.001G011000	Chr01	955066	959328	1	4263	35843						GTPase activity	GO:0003924	Catalysis of the reaction: GTP + H2O = GDP + phosphate.
Sobic.001G011100	Chr01	985979	986425	1	447	8746
Sobic.001G011200	Chr01	987109	989382	-1	2274	5789		Nascent polypeptide-associated complex NAC domain		Nascent polypeptide-associated complex (NAC) is among the first ribosome-associated entities to bind the nascent polypeptide after peptide bond formation. The nascent polypeptide-associated complex (NAC) of yeast functions in the targeting process of ribosomes to the ER membrane []. NAC may prevent binding of ribosome nascent chains (RNCs) without a signal sequence to yeast membranes.	Domain
Sobic.001G011300	Chr01	991763	995481	1	3719	0
Sobic.001G011400	Chr01	998360	1002297	1	3938	3189		CRAL/TRIO, N-terminal domain		This all-alpha domain is often found N-terminal to CRAL-TRIO domains (). Its function is unknown.	Domain
Sobic.001G011400	Chr01	998360	1002297	1	3938	3189		CRAL-TRIO lipid binding domain		The CRAL-TRIO domain is a protein structural domain that binds small lipophilic molecules []. The domain is named after cellular retinaldehyde-binding protein (CRALBP) and TRIO guanine exchange factor.The CRAL-TRIO domain is found in GTPase-activating proteins (GAPs), guanine nucleotide exchange factors (GEFs) and a family of hydrophobic ligand binding proteins, including the yeast SEC14 protein …	Domain
Sobic.001G011400	Chr01	998360	1002297	1	3938	3189		CRAL-TRIO lipid binding domain		The CRAL-TRIO domain is a protein structural domain that binds small lipophilic molecules []. The domain is named after cellular retinaldehyde-binding protein (CRALBP) and TRIO guanine exchange factor.The CRAL-TRIO domain is found in GTPase-activating proteins (GAPs), guanine nucleotide exchange factors (GEFs) and a family of hydrophobic ligand binding proteins, including the yeast SEC14 protein …	Domain
