# Supplementary material for: Association mapping by aerial drone reveals 213 genetic associations for Sorghum bicolor biomass traits under drought
Source: BMC Genomics. 2018 Sep 17;19:679. doi: 10.1186/s12864-018-5055-5 (PMC6142696; doi:10.1186/s12864-018-5055-5)
Supplement: Supplementary file 9 — Tables showing all genes in the regions spanned by significant SNPs for each peak. Gene information was obtained from the Phytomine tool in Phytozome v3.0. (ZIP 8760 kb) [file 12864_2018_5055_MOESM9_ESM.zip › CPG1.20_all_Sb_genes_in_region_from_Phytomine.xlsx]

## Sheet: CPG1.20_all_Sb_genes_in_region_
Primary_Identifier	chrom	Pos_start	Pos_end	strand	gene_length	dist_from_max_GWAS_SNP	gene_defline	protein_domains_name	gene_name	protein_domains_description	protin_domains_type	ontology_term_name	GO_term	GO_description
Sobic.001G353700	Chr01	64369236	64371496	1	2261	420856		P-loop containing nucleoside triphosphate hydrolase		The P-loop NTPase fold is the most prevalent domain of the several distinctnucleotide-binding protein folds.The most common reaction catalysed by enzymes of the P-loop NTPase fold is the hydrolysis of the beta-gamma phosphate bond of a bound nucleoside triphosphate (NTP). The energy from NTP hydrolysis is typically utilised to induce conformational changes in other molecules, which constitutes th…	Domain
Sobic.001G353700	Chr01	64369236	64371496	1	2261	420856		P-loop containing nucleoside triphosphate hydrolase		The P-loop NTPase fold is the most prevalent domain of the several distinctnucleotide-binding protein folds.The most common reaction catalysed by enzymes of the P-loop NTPase fold is the hydrolysis of the beta-gamma phosphate bond of a bound nucleoside triphosphate (NTP). The energy from NTP hydrolysis is typically utilised to induce conformational changes in other molecules, which constitutes th…	Domain
Sobic.001G353700	Chr01	64369236	64371496	1	2261	420856		P-loop containing nucleoside triphosphate hydrolase		The P-loop NTPase fold is the most prevalent domain of the several distinctnucleotide-binding protein folds.The most common reaction catalysed by enzymes of the P-loop NTPase fold is the hydrolysis of the beta-gamma phosphate bond of a bound nucleoside triphosphate (NTP). The energy from NTP hydrolysis is typically utilised to induce conformational changes in other molecules, which constitutes th…	Domain
Sobic.001G353800	Chr01	64376638	64381206	1	4569	411146	(1 of 2) PTHR27003:SF53 - RECEPTOR-LIKE PROTEIN KINASE FERONIA	Protein kinase domain		Protein phosphorylation, which plays a key role in most cellular activities, is a reversible process mediated by proteinkinases and phosphoprotein phosphatases. Protein kinases catalyse the transfer of the gamma phosphate from nucleotide triphosphates (often ATP) to one or more amino acid residues in a protein substrate side chain, resulting in a conformational change affecting protein function. …	Domain
Sobic.001G353800	Chr01	64376638	64381206	1	4569	411146	(1 of 2) PTHR27003:SF53 - RECEPTOR-LIKE PROTEIN KINASE FERONIA	Protein kinase-like domain		Protein kinases () modify other proteins by chemically adding phosphate groups to them. This process is fundamental to most signalling and regulatory processes in the eukaryotic cell []. The protein kinases contain a catalytic core that is common to both serine/threonine and tyrosine protein kinases. The catalytic domain contains the nucleotide-binding site and the catalytic apparatus in an inter…	Domain
Sobic.001G353800	Chr01	64376638	64381206	1	4569	411146	(1 of 2) PTHR27003:SF53 - RECEPTOR-LIKE PROTEIN KINASE FERONIA	Tyrosine-protein kinase, catalytic domain		Protein phosphorylation, which plays a key role in most cellular activities, is a reversible process mediated by protein kinases and phosphoprotein phosphatases. Protein kinases catalyse the transfer of the gamma phosphate from nucleotide triphosphates (often ATP) to one or more amino acid residues in a protein substrate side chain, resulting in a conformational change affecting protein function.…	Domain
Sobic.001G353800	Chr01	64376638	64381206	1	4569	411146	(1 of 2) PTHR27003:SF53 - RECEPTOR-LIKE PROTEIN KINASE FERONIA	Serine-threonine/tyrosine-protein kinase catalytic domain		Protein phosphorylation, which plays a key role in most cellular activities, is a reversible process mediated by protein kinases and phosphoprotein phosphatases. Protein kinases catalyse the transfer of the gamma phosphate from nucleotide triphosphates (often ATP) to one or more amino acid residues in a protein substrate side chain, resulting in a conformational change affecting protein function.…	Domain
Sobic.001G353800	Chr01	64376638	64381206	1	4569	411146	(1 of 2) PTHR27003:SF53 - RECEPTOR-LIKE PROTEIN KINASE FERONIA	Concanavalin A-like lectin/glucanase domain		This entry represents the concanavalin A-like domain, which has a sandwich structure of 12-14 beta strands in two sheets with a complex topology. Proteins containing this domain include: Legume lectinsGlycosyl hydrolases family 16Galectin (animal S-lectin)Laminin G-like modulePentraxinClostridium neurotoxinsExotoxin AVibrio cholera sialidaseLeech intramolecular trans-sialidaseGlycosyl hydrolase f…	Domain
Sobic.001G353800	Chr01	64376638	64381206	1	4569	411146	(1 of 2) PTHR27003:SF53 - RECEPTOR-LIKE PROTEIN KINASE FERONIA	Protein kinase domain		Protein phosphorylation, which plays a key role in most cellular activities, is a reversible process mediated by proteinkinases and phosphoprotein phosphatases. Protein kinases catalyse the transfer of the gamma phosphate from nucleotide triphosphates (often ATP) to one or more amino acid residues in a protein substrate side chain, resulting in a conformational change affecting protein function. …	Domain
Sobic.001G353800	Chr01	64376638	64381206	1	4569	411146	(1 of 2) PTHR27003:SF53 - RECEPTOR-LIKE PROTEIN KINASE FERONIA	Protein kinase-like domain		Protein kinases () modify other proteins by chemically adding phosphate groups to them. This process is fundamental to most signalling and regulatory processes in the eukaryotic cell []. The protein kinases contain a catalytic core that is common to both serine/threonine and tyrosine protein kinases. The catalytic domain contains the nucleotide-binding site and the catalytic apparatus in an inter…	Domain
Sobic.001G353800	Chr01	64376638	64381206	1	4569	411146	(1 of 2) PTHR27003:SF53 - RECEPTOR-LIKE PROTEIN KINASE FERONIA	Tyrosine-protein kinase, catalytic domain		Protein phosphorylation, which plays a key role in most cellular activities, is a reversible process mediated by protein kinases and phosphoprotein phosphatases. Protein kinases catalyse the transfer of the gamma phosphate from nucleotide triphosphates (often ATP) to one or more amino acid residues in a protein substrate side chain, resulting in a conformational change affecting protein function.…	Domain
Sobic.001G353800	Chr01	64376638	64381206	1	4569	411146	(1 of 2) PTHR27003:SF53 - RECEPTOR-LIKE PROTEIN KINASE FERONIA	Serine-threonine/tyrosine-protein kinase catalytic domain		Protein phosphorylation, which plays a key role in most cellular activities, is a reversible process mediated by protein kinases and phosphoprotein phosphatases. Protein kinases catalyse the transfer of the gamma phosphate from nucleotide triphosphates (often ATP) to one or more amino acid residues in a protein substrate side chain, resulting in a conformational change affecting protein function.…	Domain
Sobic.001G353800	Chr01	64376638	64381206	1	4569	411146	(1 of 2) PTHR27003:SF53 - RECEPTOR-LIKE PROTEIN KINASE FERONIA	Concanavalin A-like lectin/glucanase domain		This entry represents the concanavalin A-like domain, which has a sandwich structure of 12-14 beta strands in two sheets with a complex topology. Proteins containing this domain include: Legume lectinsGlycosyl hydrolases family 16Galectin (animal S-lectin)Laminin G-like modulePentraxinClostridium neurotoxinsExotoxin AVibrio cholera sialidaseLeech intramolecular trans-sialidaseGlycosyl hydrolase f…	Domain
Sobic.001G353900	Chr01	64384247	64390642	1	6396	401710	(1 of 26) PF00069//PF07714 - Protein kinase domain (Pkinase) // Protein tyrosine kinase (Pkinase_Tyr)	Protein kinase domain		Protein phosphorylation, which plays a key role in most cellular activities, is a reversible process mediated by proteinkinases and phosphoprotein phosphatases. Protein kinases catalyse the transfer of the gamma phosphate from nucleotide triphosphates (often ATP) to one or more amino acid residues in a protein substrate side chain, resulting in a conformational change affecting protein function. …	Domain
Sobic.001G353900	Chr01	64384247	64390642	1	6396	401710	(1 of 26) PF00069//PF07714 - Protein kinase domain (Pkinase) // Protein tyrosine kinase (Pkinase_Tyr)	Protein kinase-like domain		Protein kinases () modify other proteins by chemically adding phosphate groups to them. This process is fundamental to most signalling and regulatory processes in the eukaryotic cell []. The protein kinases contain a catalytic core that is common to both serine/threonine and tyrosine protein kinases. The catalytic domain contains the nucleotide-binding site and the catalytic apparatus in an inter…	Domain
Sobic.001G353900	Chr01	64384247	64390642	1	6396	401710	(1 of 26) PF00069//PF07714 - Protein kinase domain (Pkinase) // Protein tyrosine kinase (Pkinase_Tyr)	Tyrosine-protein kinase, catalytic domain		Protein phosphorylation, which plays a key role in most cellular activities, is a reversible process mediated by protein kinases and phosphoprotein phosphatases. Protein kinases catalyse the transfer of the gamma phosphate from nucleotide triphosphates (often ATP) to one or more amino acid residues in a protein substrate side chain, resulting in a conformational change affecting protein function.…	Domain
Sobic.001G353900	Chr01	64384247	64390642	1	6396	401710	(1 of 26) PF00069//PF07714 - Protein kinase domain (Pkinase) // Protein tyrosine kinase (Pkinase_Tyr)	Serine-threonine/tyrosine-protein kinase catalytic domain		Protein phosphorylation, which plays a key role in most cellular activities, is a reversible process mediated by protein kinases and phosphoprotein phosphatases. Protein kinases catalyse the transfer of the gamma phosphate from nucleotide triphosphates (often ATP) to one or more amino acid residues in a protein substrate side chain, resulting in a conformational change affecting protein function.…	Domain
Sobic.001G353900	Chr01	64384247	64390642	1	6396	401710	(1 of 26) PF00069//PF07714 - Protein kinase domain (Pkinase) // Protein tyrosine kinase (Pkinase_Tyr)	Concanavalin A-like lectin/glucanase domain		This entry represents the concanavalin A-like domain, which has a sandwich structure of 12-14 beta strands in two sheets with a complex topology. Proteins containing this domain include: Legume lectinsGlycosyl hydrolases family 16Galectin (animal S-lectin)Laminin G-like modulePentraxinClostridium neurotoxinsExotoxin AVibrio cholera sialidaseLeech intramolecular trans-sialidaseGlycosyl hydrolase f…	Domain
Sobic.001G353900	Chr01	64384247	64390642	1	6396	401710	(1 of 26) PF00069//PF07714 - Protein kinase domain (Pkinase) // Protein tyrosine kinase (Pkinase_Tyr)	Protein kinase domain		Protein phosphorylation, which plays a key role in most cellular activities, is a reversible process mediated by proteinkinases and phosphoprotein phosphatases. Protein kinases catalyse the transfer of the gamma phosphate from nucleotide triphosphates (often ATP) to one or more amino acid residues in a protein substrate side chain, resulting in a conformational change affecting protein function. …	Domain
Sobic.001G353900	Chr01	64384247	64390642	1	6396	401710	(1 of 26) PF00069//PF07714 - Protein kinase domain (Pkinase) // Protein tyrosine kinase (Pkinase_Tyr)	Protein kinase-like domain		Protein kinases () modify other proteins by chemically adding phosphate groups to them. This process is fundamental to most signalling and regulatory processes in the eukaryotic cell []. The protein kinases contain a catalytic core that is common to both serine/threonine and tyrosine protein kinases. The catalytic domain contains the nucleotide-binding site and the catalytic apparatus in an inter…	Domain
Sobic.001G353900	Chr01	64384247	64390642	1	6396	401710	(1 of 26) PF00069//PF07714 - Protein kinase domain (Pkinase) // Protein tyrosine kinase (Pkinase_Tyr)	Tyrosine-protein kinase, catalytic domain		Protein phosphorylation, which plays a key role in most cellular activities, is a reversible process mediated by protein kinases and phosphoprotein phosphatases. Protein kinases catalyse the transfer of the gamma phosphate from nucleotide triphosphates (often ATP) to one or more amino acid residues in a protein substrate side chain, resulting in a conformational change affecting protein function.…	Domain
Sobic.001G353900	Chr01	64384247	64390642	1	6396	401710	(1 of 26) PF00069//PF07714 - Protein kinase domain (Pkinase) // Protein tyrosine kinase (Pkinase_Tyr)	Serine-threonine/tyrosine-protein kinase catalytic domain		Protein phosphorylation, which plays a key role in most cellular activities, is a reversible process mediated by protein kinases and phosphoprotein phosphatases. Protein kinases catalyse the transfer of the gamma phosphate from nucleotide triphosphates (often ATP) to one or more amino acid residues in a protein substrate side chain, resulting in a conformational change affecting protein function.…	Domain
Sobic.001G353900	Chr01	64384247	64390642	1	6396	401710	(1 of 26) PF00069//PF07714 - Protein kinase domain (Pkinase) // Protein tyrosine kinase (Pkinase_Tyr)	Concanavalin A-like lectin/glucanase domain		This entry represents the concanavalin A-like domain, which has a sandwich structure of 12-14 beta strands in two sheets with a complex topology. Proteins containing this domain include: Legume lectinsGlycosyl hydrolases family 16Galectin (animal S-lectin)Laminin G-like modulePentraxinClostridium neurotoxinsExotoxin AVibrio cholera sialidaseLeech intramolecular trans-sialidaseGlycosyl hydrolase f…	Domain
Sobic.001G353900	Chr01	64384247	64390642	1	6396	401710	(1 of 26) PF00069//PF07714 - Protein kinase domain (Pkinase) // Protein tyrosine kinase (Pkinase_Tyr)	Protein kinase domain		Protein phosphorylation, which plays a key role in most cellular activities, is a reversible process mediated by proteinkinases and phosphoprotein phosphatases. Protein kinases catalyse the transfer of the gamma phosphate from nucleotide triphosphates (often ATP) to one or more amino acid residues in a protein substrate side chain, resulting in a conformational change affecting protein function. …	Domain
Sobic.001G353900	Chr01	64384247	64390642	1	6396	401710	(1 of 26) PF00069//PF07714 - Protein kinase domain (Pkinase) // Protein tyrosine kinase (Pkinase_Tyr)	Protein kinase-like domain		Protein kinases () modify other proteins by chemically adding phosphate groups to them. This process is fundamental to most signalling and regulatory processes in the eukaryotic cell []. The protein kinases contain a catalytic core that is common to both serine/threonine and tyrosine protein kinases. The catalytic domain contains the nucleotide-binding site and the catalytic apparatus in an inter…	Domain
Sobic.001G353900	Chr01	64384247	64390642	1	6396	401710	(1 of 26) PF00069//PF07714 - Protein kinase domain (Pkinase) // Protein tyrosine kinase (Pkinase_Tyr)	Tyrosine-protein kinase, catalytic domain		Protein phosphorylation, which plays a key role in most cellular activities, is a reversible process mediated by protein kinases and phosphoprotein phosphatases. Protein kinases catalyse the transfer of the gamma phosphate from nucleotide triphosphates (often ATP) to one or more amino acid residues in a protein substrate side chain, resulting in a conformational change affecting protein function.…	Domain
Sobic.001G353900	Chr01	64384247	64390642	1	6396	401710	(1 of 26) PF00069//PF07714 - Protein kinase domain (Pkinase) // Protein tyrosine kinase (Pkinase_Tyr)	Serine-threonine/tyrosine-protein kinase catalytic domain		Protein phosphorylation, which plays a key role in most cellular activities, is a reversible process mediated by protein kinases and phosphoprotein phosphatases. Protein kinases catalyse the transfer of the gamma phosphate from nucleotide triphosphates (often ATP) to one or more amino acid residues in a protein substrate side chain, resulting in a conformational change affecting protein function.…	Domain
Sobic.001G353900	Chr01	64384247	64390642	1	6396	401710	(1 of 26) PF00069//PF07714 - Protein kinase domain (Pkinase) // Protein tyrosine kinase (Pkinase_Tyr)	Concanavalin A-like lectin/glucanase domain		This entry represents the concanavalin A-like domain, which has a sandwich structure of 12-14 beta strands in two sheets with a complex topology. Proteins containing this domain include: Legume lectinsGlycosyl hydrolases family 16Galectin (animal S-lectin)Laminin G-like modulePentraxinClostridium neurotoxinsExotoxin AVibrio cholera sialidaseLeech intramolecular trans-sialidaseGlycosyl hydrolase f…	Domain
Sobic.001G353900	Chr01	64384247	64390642	1	6396	401710	(1 of 26) PF00069//PF07714 - Protein kinase domain (Pkinase) // Protein tyrosine kinase (Pkinase_Tyr)	Protein kinase domain		Protein phosphorylation, which plays a key role in most cellular activities, is a reversible process mediated by proteinkinases and phosphoprotein phosphatases. Protein kinases catalyse the transfer of the gamma phosphate from nucleotide triphosphates (often ATP) to one or more amino acid residues in a protein substrate side chain, resulting in a conformational change affecting protein function. …	Domain
Sobic.001G353900	Chr01	64384247	64390642	1	6396	401710	(1 of 26) PF00069//PF07714 - Protein kinase domain (Pkinase) // Protein tyrosine kinase (Pkinase_Tyr)	Protein kinase-like domain		Protein kinases () modify other proteins by chemically adding phosphate groups to them. This process is fundamental to most signalling and regulatory processes in the eukaryotic cell []. The protein kinases contain a catalytic core that is common to both serine/threonine and tyrosine protein kinases. The catalytic domain contains the nucleotide-binding site and the catalytic apparatus in an inter…	Domain
Sobic.001G353900	Chr01	64384247	64390642	1	6396	401710	(1 of 26) PF00069//PF07714 - Protein kinase domain (Pkinase) // Protein tyrosine kinase (Pkinase_Tyr)	Tyrosine-protein kinase, catalytic domain		Protein phosphorylation, which plays a key role in most cellular activities, is a reversible process mediated by protein kinases and phosphoprotein phosphatases. Protein kinases catalyse the transfer of the gamma phosphate from nucleotide triphosphates (often ATP) to one or more amino acid residues in a protein substrate side chain, resulting in a conformational change affecting protein function.…	Domain
Sobic.001G353900	Chr01	64384247	64390642	1	6396	401710	(1 of 26) PF00069//PF07714 - Protein kinase domain (Pkinase) // Protein tyrosine kinase (Pkinase_Tyr)	Serine-threonine/tyrosine-protein kinase catalytic domain		Protein phosphorylation, which plays a key role in most cellular activities, is a reversible process mediated by protein kinases and phosphoprotein phosphatases. Protein kinases catalyse the transfer of the gamma phosphate from nucleotide triphosphates (often ATP) to one or more amino acid residues in a protein substrate side chain, resulting in a conformational change affecting protein function.…	Domain
Sobic.001G353900	Chr01	64384247	64390642	1	6396	401710	(1 of 26) PF00069//PF07714 - Protein kinase domain (Pkinase) // Protein tyrosine kinase (Pkinase_Tyr)	Concanavalin A-like lectin/glucanase domain		This entry represents the concanavalin A-like domain, which has a sandwich structure of 12-14 beta strands in two sheets with a complex topology. Proteins containing this domain include: Legume lectinsGlycosyl hydrolases family 16Galectin (animal S-lectin)Laminin G-like modulePentraxinClostridium neurotoxinsExotoxin AVibrio cholera sialidaseLeech intramolecular trans-sialidaseGlycosyl hydrolase f…	Domain
Sobic.001G353900	Chr01	64384247	64390642	1	6396	401710	(1 of 26) PF00069//PF07714 - Protein kinase domain (Pkinase) // Protein tyrosine kinase (Pkinase_Tyr)					protein phosphorylation	GO:0006468	The process of introducing a phosphate group on to a protein.
Sobic.001G353900	Chr01	64384247	64390642	1	6396	401710	(1 of 26) PF00069//PF07714 - Protein kinase domain (Pkinase) // Protein tyrosine kinase (Pkinase_Tyr)					protein kinase activity	GO:0004672	Catalysis of the phosphorylation of an amino acid residue in a protein, usually according to the reaction: a protein + ATP = a phosphoprotein + ADP.
Sobic.001G354000	Chr01	64399836	64401298	1	1463	391054	(1 of 1200) 2.7.11.1 - Non-specific serine/threonine protein kinase / Threonine-specific protein kinase	Protein kinase domain		Protein phosphorylation, which plays a key role in most cellular activities, is a reversible process mediated by proteinkinases and phosphoprotein phosphatases. Protein kinases catalyse the transfer of the gamma phosphate from nucleotide triphosphates (often ATP) to one or more amino acid residues in a protein substrate side chain, resulting in a conformational change affecting protein function. …	Domain
Sobic.001G354000	Chr01	64399836	64401298	1	1463	391054	(1 of 1200) 2.7.11.1 - Non-specific serine/threonine protein kinase / Threonine-specific protein kinase	Protein kinase-like domain		Protein kinases () modify other proteins by chemically adding phosphate groups to them. This process is fundamental to most signalling and regulatory processes in the eukaryotic cell []. The protein kinases contain a catalytic core that is common to both serine/threonine and tyrosine protein kinases. The catalytic domain contains the nucleotide-binding site and the catalytic apparatus in an inter…	Domain
Sobic.001G354000	Chr01	64399836	64401298	1	1463	391054	(1 of 1200) 2.7.11.1 - Non-specific serine/threonine protein kinase / Threonine-specific protein kinase	Serine-threonine/tyrosine-protein kinase catalytic domain		Protein phosphorylation, which plays a key role in most cellular activities, is a reversible process mediated by protein kinases and phosphoprotein phosphatases. Protein kinases catalyse the transfer of the gamma phosphate from nucleotide triphosphates (often ATP) to one or more amino acid residues in a protein substrate side chain, resulting in a conformational change affecting protein function.…	Domain
Sobic.001G354000	Chr01	64399836	64401298	1	1463	391054	(1 of 1200) 2.7.11.1 - Non-specific serine/threonine protein kinase / Threonine-specific protein kinase	Concanavalin A-like lectin/glucanase domain		This entry represents the concanavalin A-like domain, which has a sandwich structure of 12-14 beta strands in two sheets with a complex topology. Proteins containing this domain include: Legume lectinsGlycosyl hydrolases family 16Galectin (animal S-lectin)Laminin G-like modulePentraxinClostridium neurotoxinsExotoxin AVibrio cholera sialidaseLeech intramolecular trans-sialidaseGlycosyl hydrolase f…	Domain
Sobic.001G354000	Chr01	64399836	64401298	1	1463	391054	(1 of 1200) 2.7.11.1 - Non-specific serine/threonine protein kinase / Threonine-specific protein kinase	Serine/threonine/dual specificity protein kinase, catalytic domain		Protein phosphorylation, which plays a key role in most cellular activities, is a reversible process mediated by protein kinases and phosphoprotein phosphatases. Protein kinases catalyse the transfer of the gamma phosphate from nucleotide triphosphates (often ATP) to one or more amino acid residues in a protein substrate side chain, resulting in a conformational change affecting protein function.…	Domain
Sobic.001G354100	Chr01	64403045	64405009	1	1965	387343	(1 of 1200) 2.7.11.1 - Non-specific serine/threonine protein kinase / Threonine-specific protein kinase	Protein kinase domain		Protein phosphorylation, which plays a key role in most cellular activities, is a reversible process mediated by proteinkinases and phosphoprotein phosphatases. Protein kinases catalyse the transfer of the gamma phosphate from nucleotide triphosphates (often ATP) to one or more amino acid residues in a protein substrate side chain, resulting in a conformational change affecting protein function. …	Domain
Sobic.001G354100	Chr01	64403045	64405009	1	1965	387343	(1 of 1200) 2.7.11.1 - Non-specific serine/threonine protein kinase / Threonine-specific protein kinase	Protein kinase-like domain		Protein kinases () modify other proteins by chemically adding phosphate groups to them. This process is fundamental to most signalling and regulatory processes in the eukaryotic cell []. The protein kinases contain a catalytic core that is common to both serine/threonine and tyrosine protein kinases. The catalytic domain contains the nucleotide-binding site and the catalytic apparatus in an inter…	Domain
Sobic.001G354100	Chr01	64403045	64405009	1	1965	387343	(1 of 1200) 2.7.11.1 - Non-specific serine/threonine protein kinase / Threonine-specific protein kinase	Concanavalin A-like lectin/glucanase domain		This entry represents the concanavalin A-like domain, which has a sandwich structure of 12-14 beta strands in two sheets with a complex topology. Proteins containing this domain include: Legume lectinsGlycosyl hydrolases family 16Galectin (animal S-lectin)Laminin G-like modulePentraxinClostridium neurotoxinsExotoxin AVibrio cholera sialidaseLeech intramolecular trans-sialidaseGlycosyl hydrolase f…	Domain
Sobic.001G354100	Chr01	64403045	64405009	1	1965	387343	(1 of 1200) 2.7.11.1 - Non-specific serine/threonine protein kinase / Threonine-specific protein kinase	Serine/threonine/dual specificity protein kinase, catalytic domain		Protein phosphorylation, which plays a key role in most cellular activities, is a reversible process mediated by protein kinases and phosphoprotein phosphatases. Protein kinases catalyse the transfer of the gamma phosphate from nucleotide triphosphates (often ATP) to one or more amino acid residues in a protein substrate side chain, resulting in a conformational change affecting protein function.…	Domain
Sobic.001G354200	Chr01	64407050	64409426	-1	2377	382926	(1 of 18) PTHR11746//PTHR11746:SF86 - O-METHYLTRANSFERASE // SUBFAMILY NOT NAMED	S-adenosyl-L-methionine-dependent methyltransferase		This entry represents a domain found in S-adenosyl-L-methionine-dependent methyltransferases (SAM MTases).Proteins containing this domain include members from the methyltransferase superfamily and the class I-like SAM-binding methyltransferase superfamily. Methyltransferases transfer a methyl group from a donor to an acceptor. SAM-binding methyltransferases utilise the ubiquitous methyl donor SAM…	Domain
Sobic.001G354200	Chr01	64407050	64409426	-1	2377	382926	(1 of 18) PTHR11746//PTHR11746:SF86 - O-METHYLTRANSFERASE // SUBFAMILY NOT NAMED	Plant methyltransferase dimerisation		This domain is found at the N terminus of a variety of plant O-methyltransferases. It has been shown to mediate dimerisation of these proteins [].	Domain
Sobic.001G354200	Chr01	64407050	64409426	-1	2377	382926	(1 of 18) PTHR11746//PTHR11746:SF86 - O-METHYLTRANSFERASE // SUBFAMILY NOT NAMED	O-methyltransferase COMT-type		This entry represents a family of methyltransferases that includes caffeate O-methyltransferases (), isoflavone-7-O-methyltransferases () and inositol 4-methyltransferases (). Methyltransferases (EC 2.1.1.-) constitute an important class of enzymes present in every life form. They transfer a methyl group most frequently from S-adenosyl L-methionine (SAM or AdoMet) to a nucleophilic acceptor such …	Family
Sobic.001G354200	Chr01	64407050	64409426	-1	2377	382926	(1 of 18) PTHR11746//PTHR11746:SF86 - O-METHYLTRANSFERASE // SUBFAMILY NOT NAMED	O-methyltransferase, family 2		This domain includes a range of O-methyltransferases some of which utilise S-adenosyl methionine as substrate []. In prokaryotes, the major role of DNA methylation is to protect host DNA against degradation by restriction enzymes. In eukaryotes, DNA methylation has been implicated in the control of several cellular processes, including differentiation, gene regulation, and embryonic development. …	Domain
Sobic.001G354200	Chr01	64407050	64409426	-1	2377	382926	(1 of 18) PTHR11746//PTHR11746:SF86 - O-METHYLTRANSFERASE // SUBFAMILY NOT NAMED	Winged helix-turn-helix DNA-binding domain		Winged helix DNA-binding proteins share a related winged helix-turn-helix DNA-binding motif, where the "wings", or loops, are small beta-sheets. The winged helix motif consists of two wings (W1, W2), three alpha helices (H1, H2, H3) and three beta-sheets (S1, S2, S3) arranged in the order H1-S1-H2-H3-S2-W1-S3-W2 []. The DNA-recognition helix makes sequence-specific DNA contacts with the major gro…	Domain
Sobic.001G354200	Chr01	64407050	64409426	-1	2377	382926	(1 of 18) PTHR11746//PTHR11746:SF86 - O-METHYLTRANSFERASE // SUBFAMILY NOT NAMED					methyltransferase activity	GO:0008168	Catalysis of the transfer of a methyl group to an acceptor molecule.
Sobic.001G354200	Chr01	64407050	64409426	-1	2377	382926	(1 of 18) PTHR11746//PTHR11746:SF86 - O-METHYLTRANSFERASE // SUBFAMILY NOT NAMED					O-methyltransferase activity	GO:0008171	Catalysis of the transfer of a methyl group to the oxygen atom of an acceptor molecule.
Sobic.001G354400	Chr01	64421142	64422928	-1	1787	369424	(1 of 18) PTHR11746//PTHR11746:SF86 - O-METHYLTRANSFERASE // SUBFAMILY NOT NAMED	S-adenosyl-L-methionine-dependent methyltransferase		This entry represents a domain found in S-adenosyl-L-methionine-dependent methyltransferases (SAM MTases).Proteins containing this domain include members from the methyltransferase superfamily and the class I-like SAM-binding methyltransferase superfamily. Methyltransferases transfer a methyl group from a donor to an acceptor. SAM-binding methyltransferases utilise the ubiquitous methyl donor SAM…	Domain
Sobic.001G354400	Chr01	64421142	64422928	-1	1787	369424	(1 of 18) PTHR11746//PTHR11746:SF86 - O-METHYLTRANSFERASE // SUBFAMILY NOT NAMED	Plant methyltransferase dimerisation		This domain is found at the N terminus of a variety of plant O-methyltransferases. It has been shown to mediate dimerisation of these proteins [].	Domain
Sobic.001G354400	Chr01	64421142	64422928	-1	1787	369424	(1 of 18) PTHR11746//PTHR11746:SF86 - O-METHYLTRANSFERASE // SUBFAMILY NOT NAMED	O-methyltransferase COMT-type		This entry represents a family of methyltransferases that includes caffeate O-methyltransferases (), isoflavone-7-O-methyltransferases () and inositol 4-methyltransferases (). Methyltransferases (EC 2.1.1.-) constitute an important class of enzymes present in every life form. They transfer a methyl group most frequently from S-adenosyl L-methionine (SAM or AdoMet) to a nucleophilic acceptor such …	Family
Sobic.001G354400	Chr01	64421142	64422928	-1	1787	369424	(1 of 18) PTHR11746//PTHR11746:SF86 - O-METHYLTRANSFERASE // SUBFAMILY NOT NAMED	O-methyltransferase, family 2		This domain includes a range of O-methyltransferases some of which utilise S-adenosyl methionine as substrate []. In prokaryotes, the major role of DNA methylation is to protect host DNA against degradation by restriction enzymes. In eukaryotes, DNA methylation has been implicated in the control of several cellular processes, including differentiation, gene regulation, and embryonic development. …	Domain
Sobic.001G354400	Chr01	64421142	64422928	-1	1787	369424	(1 of 18) PTHR11746//PTHR11746:SF86 - O-METHYLTRANSFERASE // SUBFAMILY NOT NAMED	Winged helix-turn-helix DNA-binding domain		Winged helix DNA-binding proteins share a related winged helix-turn-helix DNA-binding motif, where the "wings", or loops, are small beta-sheets. The winged helix motif consists of two wings (W1, W2), three alpha helices (H1, H2, H3) and three beta-sheets (S1, S2, S3) arranged in the order H1-S1-H2-H3-S2-W1-S3-W2 []. The DNA-recognition helix makes sequence-specific DNA contacts with the major gro…	Domain
Sobic.001G354400	Chr01	64421142	64422928	-1	1787	369424	(1 of 18) PTHR11746//PTHR11746:SF86 - O-METHYLTRANSFERASE // SUBFAMILY NOT NAMED					methyltransferase activity	GO:0008168	Catalysis of the transfer of a methyl group to an acceptor molecule.
Sobic.001G354400	Chr01	64421142	64422928	-1	1787	369424	(1 of 18) PTHR11746//PTHR11746:SF86 - O-METHYLTRANSFERASE // SUBFAMILY NOT NAMED					O-methyltransferase activity	GO:0008171	Catalysis of the transfer of a methyl group to the oxygen atom of an acceptor molecule.
Sobic.001G354501	Chr01	64434415	64437996	-1	3582	354356	(1 of 4) K07877 - Ras-related protein Rab-2A (RAB2A)
Sobic.001G354501	Chr01	64434415	64437996	-1	3582	354356	(1 of 4) K07877 - Ras-related protein Rab-2A (RAB2A)
Sobic.001G354501	Chr01	64434415	64437996	-1	3582	354356	(1 of 4) K07877 - Ras-related protein Rab-2A (RAB2A)
Sobic.001G354501	Chr01	64434415	64437996	-1	3582	354356	(1 of 4) K07877 - Ras-related protein Rab-2A (RAB2A)
Sobic.001G354501	Chr01	64434415	64437996	-1	3582	354356	(1 of 4) K07877 - Ras-related protein Rab-2A (RAB2A)
Sobic.001G354501	Chr01	64434415	64437996	-1	3582	354356	(1 of 4) K07877 - Ras-related protein Rab-2A (RAB2A)
Sobic.001G354501	Chr01	64434415	64437996	-1	3582	354356	(1 of 4) K07877 - Ras-related protein Rab-2A (RAB2A)
Sobic.001G354501	Chr01	64434415	64437996	-1	3582	354356	(1 of 4) K07877 - Ras-related protein Rab-2A (RAB2A)
Sobic.001G354501	Chr01	64434415	64437996	-1	3582	354356	(1 of 4) K07877 - Ras-related protein Rab-2A (RAB2A)
Sobic.001G354501	Chr01	64434415	64437996	-1	3582	354356	(1 of 4) K07877 - Ras-related protein Rab-2A (RAB2A)
Sobic.001G354600	Chr01	64446915	64451924	1	5010	340428		Nucleotide-binding alpha-beta plait domain		This entry represents nucleotide-binding domains with an alpha-beta plait structure, which consists of either a ferredoxin-like (beta-alpha-beta)2 fold, such as that found in RNA-binding domains of various ribonucleoproteins or in viral DNA-binding domains [, ]; or a beta-(alpha)-beta-alpha-beta(2) fold, such as that found in the ribosomal protein L23 [].	Domain
Sobic.001G354600	Chr01	64446915	64451924	1	5010	340428		SAP domain		The SAP motif is a 35-residue motif, which has been named after SAF-A/B,Acinus and PIAS, three proteins known to contain it. The SAP motif is found ina variety of nuclear proteins involved in transcription, DNA repair, RNAprocessing or apoptotic chromatin degradation. As the sap motif of SAF-A hasbeen shown to be essential for specific DNA binding activity, it has beenproposed that it could be a …	Domain
Sobic.001G354600	Chr01	64446915	64451924	1	5010	340428		Nucleotide-binding alpha-beta plait domain		This entry represents nucleotide-binding domains with an alpha-beta plait structure, which consists of either a ferredoxin-like (beta-alpha-beta)2 fold, such as that found in RNA-binding domains of various ribonucleoproteins or in viral DNA-binding domains [, ]; or a beta-(alpha)-beta-alpha-beta(2) fold, such as that found in the ribosomal protein L23 [].	Domain
Sobic.001G354600	Chr01	64446915	64451924	1	5010	340428		SAP domain		The SAP motif is a 35-residue motif, which has been named after SAF-A/B,Acinus and PIAS, three proteins known to contain it. The SAP motif is found ina variety of nuclear proteins involved in transcription, DNA repair, RNAprocessing or apoptotic chromatin degradation. As the sap motif of SAF-A hasbeen shown to be essential for specific DNA binding activity, it has beenproposed that it could be a …	Domain
Sobic.001G354600	Chr01	64446915	64451924	1	5010	340428						nucleotide binding	GO:0000166	Interacting selectively and non-covalently with a nucleotide, any compound consisting of a nucleoside that is esterified with (ortho)phosphate or an oligophosphate at any hydroxyl group on the ribose or deoxyribose.
Sobic.001G354700	Chr01	64458654	64460075	-1	1422	332277	(1 of 28) K15397 - 3-ketoacyl-CoA synthase (KCS)	Thiolase-like		This entry represents a structural domain with a thiolase-like 3-layer alpha/beta/alpha topology. This domain usually occurs in two similar copies that are related by a pseudo-dyad, and which arose through duplication. The proteins in this entry can be split into two groups: those related to thiolase, and those related to chalcone synthase. The thiolase-like enzymes include:Thiolase, where the to…	Domain
Sobic.001G354700	Chr01	64458654	64460075	-1	1422	332277	(1 of 28) K15397 - 3-ketoacyl-CoA synthase (KCS)	3-Oxoacyl-[acyl-carrier-protein (ACP)]synthase III C-terminal		This domain is found on 3-Oxoacyl-[acyl-carrier-protein (ACP)]synthase III , the enzyme responsible for initiating the chain of reactions of the fatty acid synthase in plants and bacteria.	Domain
Sobic.001G354700	Chr01	64458654	64460075	-1	1422	332277	(1 of 28) K15397 - 3-ketoacyl-CoA synthase (KCS)	FAE1/Type III polyketide synthase-like protein		This domain is found in proteins that are described as 3-ketoacyl-CoA synthases, type III polyketide synthases, fatty acid elongases and fatty acid condensing enzymes, and are found in both prokaryotic and eukaryotic (mainly plant) species. The region contains the active site residues, as well as motifs involved in substrate binding [].	Domain
Sobic.001G354700	Chr01	64458654	64460075	-1	1422	332277	(1 of 28) K15397 - 3-ketoacyl-CoA synthase (KCS)	Very-long-chain 3-ketoacyl-CoA synthase		This group represents 3-ketoacyl-CoA synthases (KCSs) from plants [, ]. They are also known as very long-chain fatty acid (VLCFA) condensing enzymes, and they catalyse the first committed step during the fatty acid elongation process, which is the condensation of C2 units to acyl-CoA. Arabidopsis contains 21 KCS members [].	Family
Sobic.001G354700	Chr01	64458654	64460075	-1	1422	332277	(1 of 28) K15397 - 3-ketoacyl-CoA synthase (KCS)					metabolic process	GO:0008152	The chemical reactions and pathways, including anabolism and catabolism, by which living organisms transform chemical substances. Metabolic processes typically transform small molecules, but also include macromolecular processes such as DNA repair and replication, and protein synthesis and degradation.
Sobic.001G354700	Chr01	64458654	64460075	-1	1422	332277	(1 of 28) K15397 - 3-ketoacyl-CoA synthase (KCS)					catalytic activity	GO:0003824	Catalysis of a biochemical reaction at physiological temperatures. In biologically catalyzed reactions, the reactants are known as substrates, and the catalysts are naturally occurring macromolecular substances known as enzymes. Enzymes possess specific binding sites for substrates, and are usually composed wholly or largely of protein, but RNA that has catalytic activity (ribozyme) is often also…
Sobic.001G354700	Chr01	64458654	64460075	-1	1422	332277	(1 of 28) K15397 - 3-ketoacyl-CoA synthase (KCS)					transferase activity, transferring acyl groups other than amino-acyl groups	GO:0016747	Catalysis of the transfer of an acyl group, other than amino-acyl, from one compound (donor) to another (acceptor).
Sobic.001G354700	Chr01	64458654	64460075	-1	1422	332277	(1 of 28) K15397 - 3-ketoacyl-CoA synthase (KCS)					lipid biosynthetic process	GO:0008610	The chemical reactions and pathways resulting in the formation of lipids, compounds soluble in an organic solvent but not, or sparingly, in an aqueous solvent.
Sobic.001G354800	Chr01	64479317	64480755	1	1439	311597
Sobic.001G354900	Chr01	64480446	64484868	-1	4423	307484		Nuclear hormone receptor, ligand-binding domain		Steroid or nuclear hormone receptors constitute an important superfamily of transcription regulators that are involved in widely diverse physiological functions, including control of embryonic development, cell differentiation and homeostasis. The receptors function as dimeric molecules in nuclei to regulate the transcription of target genes in a ligand-responsive manner. Nuclear hormone receptor…	Domain
Sobic.001G355000	Chr01	64496327	64498701	1	2375	293651	(1 of 3) PTHR22932 - TELOMERASE-BINDING PROTEIN P23 HSP90 CO-CHAPERONE	HSP20-like chaperone		Hsp20 is a mammalian small heat-shock protein family that occurs most abundantly in skeletal muscle and heart. It has a tendency to form dimers, via a disulphide linkage formed by an N-terminal cysteine, low heat stability and a poor chaperoning ability in comparison with other family members. Structurally, this and related proteins contain a beta-sandwich fold consisting of 8 strands in 2 beta-s…	Domain
Sobic.001G355000	Chr01	64496327	64498701	1	2375	293651	(1 of 3) PTHR22932 - TELOMERASE-BINDING PROTEIN P23 HSP90 CO-CHAPERONE	CS domain		The bipartite CS domain, which was named after CHORD-containing proteins and SGT1 [], is a ~100-residue protein-protein interaction module. The CS domain can be found in stand-alone form, as well as fused with other domains, such as CHORD (), SGS (), TPR (), cytochrome b5 () or b5 reductase, in multidomain proteins []. The CS domain has a compact antiparallel beta-sandwich fold consisting of seve…	Domain
Sobic.001G355100	Chr01	64503413	64507274	-1	3862	285078		HotDog domain		This entry represents a domain found in thioesterases and thiol ester dehydratase-isomerases. This domain is also knonwn as the 'hot dog' fold from the study of the structure of Escherichia coli beta-hydroxydecanoyl thiol ester dehydrase (FabA) []. It contains the seven-stranded antiparallel beta-sheet 'bun', which wraps around a five-turn alpha-helical 'sausage'. Proteins containing this domain …	Domain
Sobic.001G355100	Chr01	64503413	64507274	-1	3862	285078		F-actin-capping protein subunit beta		The F-actin capping protein binds in a calcium-independent manner to the fast growing ends of actin filaments (barbed end) and thereby restricts its growth. The F-actin capping protein is a heterodimer composed of two unrelated subunits: alpha and beta. Neither of the subunits shows sequence similarity to other filament-capping proteins [].This entry represents the beta subunit (CAPZB), which is …	Family
Sobic.001G355100	Chr01	64503413	64507274	-1	3862	285078						barbed-end actin filament capping	GO:0051016	The binding of a protein or protein complex to the barbed (or plus) end of an actin filament, thus preventing the addition, exchange or removal of further actin subunits.
Sobic.001G355100	Chr01	64503413	64507274	-1	3862	285078						F-actin capping protein complex	GO:0008290	A heterodimer consisting of alpha and beta subunits that binds to and caps the barbed ends of actin filaments, thereby regulating the polymerization of actin monomers but not severing actin filaments.
Sobic.001G355200	Chr01	64506806	64514519	-1	7714	277833		Pseudouridine synthase I, TruA, C-terminal		Pseudouridine synthases catalyse the isomerisation of uridine to pseudouridine (Psi) in a variety of RNA molecules, and may function as RNA chaperones. Pseudouridine is the most abundant modified nucleotide found in all cellular RNAs. There are four distinct families of pseudouridine synthases that share no global sequence similarity, but which do share the same fold of their catalytic domain(s) …	Domain
Sobic.001G355200	Chr01	64506806	64514519	-1	7714	277833		Pseudouridine synthase I, TruA, alpha/beta domain		Pseudouridine synthases catalyse the isomerisation of uridine to pseudouridine (Psi) in a variety of RNA molecules, and may function as RNA chaperones. Pseudouridine is the most abundant modified nucleotide found in all cellular RNAs. There are four distinct families of pseudouridine synthases that share no global sequence similarity, but which do share the same fold of their catalytic domain(s) …	Domain
Sobic.001G355200	Chr01	64506806	64514519	-1	7714	277833		Pseudouridine synthase, catalytic domain		Pseudouridine synthases catalyse the isomerisation of uridine to pseudouridine (Psi) in a variety of RNA molecules, and may function as RNA chaperones. Pseudouridine is the most abundant modified nucleotide found in all cellular RNAs. There are four distinct families of pseudouridine synthases that share no global sequence similarity, but which do share the same fold of their catalytic domain(s) …	Domain
Sobic.001G355200	Chr01	64506806	64514519	-1	7714	277833		Pseudouridine synthase I, TruA		Pseudouridine synthases catalyse the isomerisation of uridine to pseudouridine (Psi) in a variety of RNA molecules, and may function as RNA chaperones. Pseudouridine is the most abundant modified nucleotide found in all cellular RNAs. There are four distinct families of pseudouridine synthases that share no global sequence similarity, but which do share the same fold of their catalytic domain(s) …	Family
Sobic.001G355200	Chr01	64506806	64514519	-1	7714	277833		Pseudouridine synthase I, TruA, N-terminal		Pseudouridine synthases catalyse the isomerisation of uridine to pseudouridine (Psi) in a variety of RNA molecules, and may function as RNA chaperones. Pseudouridine is the most abundant modified nucleotide found in all cellular RNAs. There are four distinct families of pseudouridine synthases that share no global sequence similarity, but which do share the same fold of their catalytic domain(s) …	Domain
Sobic.001G355200	Chr01	64506806	64514519	-1	7714	277833		Pseudouridine synthase I, TruA, C-terminal		Pseudouridine synthases catalyse the isomerisation of uridine to pseudouridine (Psi) in a variety of RNA molecules, and may function as RNA chaperones. Pseudouridine is the most abundant modified nucleotide found in all cellular RNAs. There are four distinct families of pseudouridine synthases that share no global sequence similarity, but which do share the same fold of their catalytic domain(s) …	Domain
Sobic.001G355200	Chr01	64506806	64514519	-1	7714	277833		Pseudouridine synthase I, TruA, alpha/beta domain		Pseudouridine synthases catalyse the isomerisation of uridine to pseudouridine (Psi) in a variety of RNA molecules, and may function as RNA chaperones. Pseudouridine is the most abundant modified nucleotide found in all cellular RNAs. There are four distinct families of pseudouridine synthases that share no global sequence similarity, but which do share the same fold of their catalytic domain(s) …	Domain
Sobic.001G355200	Chr01	64506806	64514519	-1	7714	277833		Pseudouridine synthase, catalytic domain		Pseudouridine synthases catalyse the isomerisation of uridine to pseudouridine (Psi) in a variety of RNA molecules, and may function as RNA chaperones. Pseudouridine is the most abundant modified nucleotide found in all cellular RNAs. There are four distinct families of pseudouridine synthases that share no global sequence similarity, but which do share the same fold of their catalytic domain(s) …	Domain
Sobic.001G355200	Chr01	64506806	64514519	-1	7714	277833		Pseudouridine synthase I, TruA		Pseudouridine synthases catalyse the isomerisation of uridine to pseudouridine (Psi) in a variety of RNA molecules, and may function as RNA chaperones. Pseudouridine is the most abundant modified nucleotide found in all cellular RNAs. There are four distinct families of pseudouridine synthases that share no global sequence similarity, but which do share the same fold of their catalytic domain(s) …	Family
Sobic.001G355200	Chr01	64506806	64514519	-1	7714	277833		Pseudouridine synthase I, TruA, N-terminal		Pseudouridine synthases catalyse the isomerisation of uridine to pseudouridine (Psi) in a variety of RNA molecules, and may function as RNA chaperones. Pseudouridine is the most abundant modified nucleotide found in all cellular RNAs. There are four distinct families of pseudouridine synthases that share no global sequence similarity, but which do share the same fold of their catalytic domain(s) …	Domain
Sobic.001G355200	Chr01	64506806	64514519	-1	7714	277833		Pseudouridine synthase I, TruA, C-terminal		Pseudouridine synthases catalyse the isomerisation of uridine to pseudouridine (Psi) in a variety of RNA molecules, and may function as RNA chaperones. Pseudouridine is the most abundant modified nucleotide found in all cellular RNAs. There are four distinct families of pseudouridine synthases that share no global sequence similarity, but which do share the same fold of their catalytic domain(s) …	Domain
Sobic.001G355200	Chr01	64506806	64514519	-1	7714	277833		Pseudouridine synthase I, TruA, alpha/beta domain		Pseudouridine synthases catalyse the isomerisation of uridine to pseudouridine (Psi) in a variety of RNA molecules, and may function as RNA chaperones. Pseudouridine is the most abundant modified nucleotide found in all cellular RNAs. There are four distinct families of pseudouridine synthases that share no global sequence similarity, but which do share the same fold of their catalytic domain(s) …	Domain
Sobic.001G355200	Chr01	64506806	64514519	-1	7714	277833		Pseudouridine synthase, catalytic domain		Pseudouridine synthases catalyse the isomerisation of uridine to pseudouridine (Psi) in a variety of RNA molecules, and may function as RNA chaperones. Pseudouridine is the most abundant modified nucleotide found in all cellular RNAs. There are four distinct families of pseudouridine synthases that share no global sequence similarity, but which do share the same fold of their catalytic domain(s) …	Domain
Sobic.001G355200	Chr01	64506806	64514519	-1	7714	277833		Pseudouridine synthase I, TruA		Pseudouridine synthases catalyse the isomerisation of uridine to pseudouridine (Psi) in a variety of RNA molecules, and may function as RNA chaperones. Pseudouridine is the most abundant modified nucleotide found in all cellular RNAs. There are four distinct families of pseudouridine synthases that share no global sequence similarity, but which do share the same fold of their catalytic domain(s) …	Family
Sobic.001G355200	Chr01	64506806	64514519	-1	7714	277833		Pseudouridine synthase I, TruA, N-terminal		Pseudouridine synthases catalyse the isomerisation of uridine to pseudouridine (Psi) in a variety of RNA molecules, and may function as RNA chaperones. Pseudouridine is the most abundant modified nucleotide found in all cellular RNAs. There are four distinct families of pseudouridine synthases that share no global sequence similarity, but which do share the same fold of their catalytic domain(s) …	Domain
Sobic.001G355200	Chr01	64506806	64514519	-1	7714	277833						RNA binding	GO:0003723	Interacting selectively and non-covalently with an RNA molecule or a portion thereof.
Sobic.001G355200	Chr01	64506806	64514519	-1	7714	277833						pseudouridine synthesis	GO:0001522	The intramolecular conversion of uridine to pseudouridine within an RNA molecule. This posttranscriptional base modification occurs in tRNA, rRNA, and snRNAs.
Sobic.001G355200	Chr01	64506806	64514519	-1	7714	277833						RNA modification	GO:0009451	The covalent alteration of one or more nucleotides within an RNA molecule to produce an RNA molecule with a sequence that differs from that coded genetically.
Sobic.001G355200	Chr01	64506806	64514519	-1	7714	277833						pseudouridine synthase activity	GO:0009982	Catalysis of the reaction: RNA uridine = RNA pseudouridine. Conversion of uridine in an RNA molecule to pseudouridine by rotation of the C1'-N-1 glycosidic bond of uridine in RNA to a C1'-C5.
Sobic.001G355300	Chr01	64515497	64517527	1	2031	274825		Galactose mutarotase-like domain		Proteins with this domain belong to the galactose mutarotase-like structural superfamily.The domain has a distorted supersandwich structure consisting of 18 strands in two sheets, and probably functions to bind carbohydrates in enzymes that act on sugars. Domains with this structure occur in several protein families, including galactose mutarotase () []; domain 5 of beta-galactosidase (); the cen…	Domain
Sobic.001G355300	Chr01	64515497	64517527	1	2031	274825		Aldose 1-/Glucose-6-phosphate 1-epimerase		Aldose 1-epimerase () (mutarotase) is the enzyme responsible for the anomeric interconversion of D-glucose and other aldoses between their alpha- and beta-forms. Glucose-6-phosphate 1-epimerase () has been shown to catalyse the interconversion between the alpha and beta anomers from at least three hexose 6-phosphate sugars (Glc6P, Gal6P, and Man6P) [].	Family
Sobic.001G355300	Chr01	64515497	64517527	1	2031	274825		Aldose 1-epimerase		Aldose 1-epimerase () (mutarotase) is the enzyme responsible for the anomeric interconversion of D-glucose and other aldoses between their alpha- and beta-forms. The sequence of mutarotase from two bacteria, Acinetobacter calcoaceticusand Streptococcus thermophilusis available []. It has also been shown that, on the basis of extensive sequence similarities, a mutarotase domain seems to be present…	Family
Sobic.001G355300	Chr01	64515497	64517527	1	2031	274825		Glycoside hydrolase-type carbohydrate-binding, subgroup		This domain has a distorted supersandwich structure consisting of 18 strands in two sheets, and probably functions to bind carbohydrates in enzymes that act on sugars. Domains with this structure occur in several protein families, including galactose mutarotase (); domain 5 of beta-galactosidase (); the central domain of hyaluronate lyase-like enzymes, such as chondroitinase AC (), chrondroitin A…	Domain
Sobic.001G355400	Chr01	64519886	64522183	-1	2298	270169	(1 of 1) PTHR11831//PTHR11831:SF14 - 30S 40S RIBOSOMAL PROTEIN // SUBFAMILY NOT NAMED	RNA-binding S4 domain		The S4 domain is a small domain consisting of 60-65 amino acid residuesthat was detected in the bacterial ribosomal protein S4, eukaryoticribosomal S9, two families of pseudouridine synthases, a novel familyof predicted RNA methylases, a yeast protein containing a pseudouridinesynthetase and a deaminase domain, bacterial tyrosyl-tRNA synthetases,and a number of uncharacterised, small proteins tha…	Domain
Sobic.001G355400	Chr01	64519886	64522183	-1	2298	270169	(1 of 1) PTHR11831//PTHR11831:SF14 - 30S 40S RIBOSOMAL PROTEIN // SUBFAMILY NOT NAMED	Ribosomal protein S4/S9		Ribosomes are the particles that catalyse mRNA-directed protein synthesis in all organisms. The codons of the mRNA are exposed on the ribosome to allow tRNA binding. This leads to the incorporation of amino acids into the growing polypeptide chain in accordance with the genetic information. Incoming amino acid monomers enter the ribosomal A site in the form of aminoacyl-tRNAs complexed with elong…	Family
Sobic.001G355400	Chr01	64519886	64522183	-1	2298	270169	(1 of 1) PTHR11831//PTHR11831:SF14 - 30S 40S RIBOSOMAL PROTEIN // SUBFAMILY NOT NAMED	Ribosomal protein S4/S9, N-terminal		Ribosomes are the particles that catalyse mRNA-directed protein synthesis in all organisms. The codons of the mRNA are exposed on the ribosome to allow tRNA binding. This leads to the incorporation of amino acids into the growing polypeptide chain in accordance with the genetic information. Incoming amino acid monomers enter the ribosomal A site in the form of aminoacyl-tRNAs complexed with elong…	Domain
Sobic.001G355400	Chr01	64519886	64522183	-1	2298	270169	(1 of 1) PTHR11831//PTHR11831:SF14 - 30S 40S RIBOSOMAL PROTEIN // SUBFAMILY NOT NAMED	Ribosomal protein S4/S9, eukaryotic/archaeal		Ribosomes are the particles that catalyse mRNA-directed protein synthesis in all organisms. The codons of the mRNA are exposed on the ribosome to allow tRNA binding. This leads to the incorporation of amino acids into the growing polypeptide chain in accordance with the genetic information. Incoming amino acid monomers enter the ribosomal A site in the form of aminoacyl-tRNAs complexed with elong…	Family
Sobic.001G355400	Chr01	64519886	64522183	-1	2298	270169	(1 of 1) PTHR11831//PTHR11831:SF14 - 30S 40S RIBOSOMAL PROTEIN // SUBFAMILY NOT NAMED					RNA binding	GO:0003723	Interacting selectively and non-covalently with an RNA molecule or a portion thereof.
Sobic.001G355400	Chr01	64519886	64522183	-1	2298	270169	(1 of 1) PTHR11831//PTHR11831:SF14 - 30S 40S RIBOSOMAL PROTEIN // SUBFAMILY NOT NAMED					structural constituent of ribosome	GO:0003735	The action of a molecule that contributes to the structural integrity of the ribosome.
Sobic.001G355400	Chr01	64519886	64522183	-1	2298	270169	(1 of 1) PTHR11831//PTHR11831:SF14 - 30S 40S RIBOSOMAL PROTEIN // SUBFAMILY NOT NAMED					translation	GO:0006412	The cellular metabolic process in which a protein is formed, using the sequence of a mature mRNA molecule to specify the sequence of amino acids in a polypeptide chain. Translation is mediated by the ribosome, and begins with the formation of a ternary complex between aminoacylated initiator methionine tRNA, GTP, and initiation factor 2, which subsequently associates with the small subunit of the…
Sobic.001G355400	Chr01	64519886	64522183	-1	2298	270169	(1 of 1) PTHR11831//PTHR11831:SF14 - 30S 40S RIBOSOMAL PROTEIN // SUBFAMILY NOT NAMED					intracellular	GO:0005622	The living contents of a cell; the matter contained within (but not including) the plasma membrane, usually taken to exclude large vacuoles and masses of secretory or ingested material. In eukaryotes it includes the nucleus and cytoplasm.
Sobic.001G355400	Chr01	64519886	64522183	-1	2298	270169	(1 of 1) PTHR11831//PTHR11831:SF14 - 30S 40S RIBOSOMAL PROTEIN // SUBFAMILY NOT NAMED					rRNA binding	GO:0019843	Interacting selectively and non-covalently with ribosomal RNA.
Sobic.001G355400	Chr01	64519886	64522183	-1	2298	270169	(1 of 1) PTHR11831//PTHR11831:SF14 - 30S 40S RIBOSOMAL PROTEIN // SUBFAMILY NOT NAMED					small ribosomal subunit	GO:0015935	The smaller of the two subunits of a ribosome.
Sobic.001G355500	Chr01	64525281	64528475	1	3195	263877
Sobic.001G355600	Chr01	64528819	64533976	-1	5158	258376	(1 of 2) PTHR23042//PTHR23042:SF62 - CIRCADIAN PROTEIN CLOCK/ARNT/BMAL/PAS // SUBFAMILY NOT NAMED	Myc-type, basic helix-loop-helix (bHLH) domain		A number of eukaryotic proteins, which probably are sequence specific DNA-binding proteins that act as transcription factors, share a conserved domainof 40 to 50 amino acid residues. It has been proposed []that this domain isformed of two amphipathic helices joined by a variable length linker regionthat could form a loop. This 'helix-loop-helix' (HLH) domain mediates proteindimerization and has b…	Domain
Sobic.001G355600	Chr01	64528819	64533976	-1	5158	258376	(1 of 2) PTHR23042//PTHR23042:SF62 - CIRCADIAN PROTEIN CLOCK/ARNT/BMAL/PAS // SUBFAMILY NOT NAMED	Myc-type, basic helix-loop-helix (bHLH) domain		A number of eukaryotic proteins, which probably are sequence specific DNA-binding proteins that act as transcription factors, share a conserved domainof 40 to 50 amino acid residues. It has been proposed []that this domain isformed of two amphipathic helices joined by a variable length linker regionthat could form a loop. This 'helix-loop-helix' (HLH) domain mediates proteindimerization and has b…	Domain
Sobic.001G355600	Chr01	64528819	64533976	-1	5158	258376	(1 of 2) PTHR23042//PTHR23042:SF62 - CIRCADIAN PROTEIN CLOCK/ARNT/BMAL/PAS // SUBFAMILY NOT NAMED					protein dimerization activity	GO:0046983	The formation of a protein dimer, a macromolecular structure consists of two noncovalently associated identical or nonidentical subunits.
Sobic.001G355700	Chr01	64530101	64530843	1	743	261509
Sobic.001G355800	Chr01	64535081	64540009	-1	4929	252343		S-adenosyl-L-methionine-dependent methyltransferase		This entry represents a domain found in S-adenosyl-L-methionine-dependent methyltransferases (SAM MTases).Proteins containing this domain include members from the methyltransferase superfamily and the class I-like SAM-binding methyltransferase superfamily. Methyltransferases transfer a methyl group from a donor to an acceptor. SAM-binding methyltransferases utilise the ubiquitous methyl donor SAM…	Domain
Sobic.001G355800	Chr01	64535081	64540009	-1	4929	252343		Putative S-adenosyl-L-methionine-dependent methyltransferase		This is a family of putative S-adenosyl-L-methionine (SAM)-dependent methyltransferase [, , ].	Family
Sobic.001G355850	Chr01	64540480	64541529	1	1050	250823
Sobic.001G355900	Chr01	64543319	64544451	1	1133	247901
Sobic.001G356000	Chr01	64546335	64547906	-1	1572	244446	(1 of 4) PTHR10641//PTHR10641:SF624 - MYB-LIKE DNA-BINDING PROTEIN MYB // SUBFAMILY NOT NAMED	Homeodomain-like		Homeodomain proteins are transcription factors that share a related DNA binding homeodomain []. The homeodomain was first identified in a number of Drosophila homeotic and segmentation proteins, but is now known to be well conserved in many other animals, including vertebrates. The domain binds DNA through a helix-turn-helix (HTH) structure. The HTH motif is characterised by two alpha-helices, wh…	Domain
Sobic.001G356000	Chr01	64546335	64547906	-1	1572	244446	(1 of 4) PTHR10641//PTHR10641:SF624 - MYB-LIKE DNA-BINDING PROTEIN MYB // SUBFAMILY NOT NAMED	SANT/Myb domain		The retroviral oncogene v-myb, and its cellular counterpart c-myb, encode nuclear DNA-binding proteins. In myb, one of the most conserved regions consisting of three tandem repeats has been shown to be involved in DNA-binding [].The SANT domain is present in nuclear receptor co-repressors and in the subunits of many chromatin-remodelling complexes []. It has a strong structural similarity to the …	Domain
Sobic.001G356000	Chr01	64546335	64547906	-1	1572	244446	(1 of 4) PTHR10641//PTHR10641:SF624 - MYB-LIKE DNA-BINDING PROTEIN MYB // SUBFAMILY NOT NAMED	Myb domain		The myb-type HTH domain is a DNA-binding, helix-turn-helix (HTH) domain of approximately 55 amino acids, typically occurring in a tandem repeat in eukaryotic transcription factors. The domain is named after the retroviral oncogene v-myb, and its cellular counterpart c-myb, which encode nuclear DNA-binding proteins that specifically recognise the sequence YAAC(G/T)G [, ]. Myb proteins contain thre…	Domain
Sobic.001G356000	Chr01	64546335	64547906	-1	1572	244446	(1 of 4) PTHR10641//PTHR10641:SF624 - MYB-LIKE DNA-BINDING PROTEIN MYB // SUBFAMILY NOT NAMED					DNA binding	GO:0003677	Any molecular function by which a gene product interacts selectively and non-covalently with DNA (deoxyribonucleic acid).
Sobic.001G356100	Chr01	64554596	64561023	-1	6428	231329		GWT1		Glycosylphosphatidylinositol (GPI) is a conserved post-translational modification to anchor cell surface proteins to plasma membrane in eukaryotes. GWT1 is involved in GPI anchor biosynthesis; it is required for inositol acylation in yeast [].	Family
Sobic.001G356100	Chr01	64554596	64561023	-1	6428	231329		GWT1		Glycosylphosphatidylinositol (GPI) is a conserved post-translational modification to anchor cell surface proteins to plasma membrane in eukaryotes. GWT1 is involved in GPI anchor biosynthesis; it is required for inositol acylation in yeast [].	Family
Sobic.001G356100	Chr01	64554596	64561023	-1	6428	231329		GWT1		Glycosylphosphatidylinositol (GPI) is a conserved post-translational modification to anchor cell surface proteins to plasma membrane in eukaryotes. GWT1 is involved in GPI anchor biosynthesis; it is required for inositol acylation in yeast [].	Family
Sobic.001G356200	Chr01	64562978	64566741	-1	3764	225611		Nucleoside phosphatase GDA1/CD39		A number of nucleoside diphosphate and triphosphate hydrolases as well as someyet uncharacterised proteins have been found to belong to the same family [, ]. The uncharacterised proteins all seem to be membrane-bound.	Family
Sobic.001G356300	Chr01	64567098	64568300	-1	1203	224052
Sobic.001G356400	Chr01	64569251	64570347	-1	1097	222005		RlpA-like double-psi beta-barrel domain		Rare lipoprotein A (RlpA) contains a conserved region that has the double-psi beta-barrel (DPBB) fold [, ]. RlpA is a bacterial septal ring protein and a lytic transglycosylase that contributes to rod shape and daughter cell separation in Pseudomonas aeruginosa []. It has been shown to act as a prc mutant suppressor in Escherichia coli []. The DPBB fold is often an enzymatic domain. Proteins cont…	Domain
Sobic.001G356400	Chr01	64569251	64570347	-1	1097	222005		Expansin/Lol pI		Expansins are unusual proteins that mediate cell wall extension in plants []. They are believed to act as a sort of chemical grease, allowing polymers to slide past one another by disrupting non-covalent hydrogen bonds that hold many wall polymers to one another. This process is notdegradative and hence does not weaken the wall, which could otherwise rupture under internal pressure during growth.…	Family
Sobic.001G356400	Chr01	64569251	64570347	-1	1097	222005		Expansin/pollen allergen, DPBB domain		This entry represents a N-terminal domain that has a Barwin-like double psi beta-barrel structure(DPBB). It is found in proteins like expasin and pollen allergens. The major timothy grass pollen allergen Phl p 1 is one of the most potent and frequently recognised environmental allergens [].	Domain
Sobic.001G356400	Chr01	64569251	64570347	-1	1097	222005		Expansin		Expansins are unusual proteins that mediate cell wall extension in plants. They are believed to act as a sort of chemical grease, allowingpolymers to slide past one another by disrupting non-covalent hydrogenbonds that hold many wall polymers to one another. This process is notdegradative and hence does not weaken the wall, which could otherwiserupture under internal pressure during growth.Sequen…	Family
Sobic.001G356400	Chr01	64569251	64570347	-1	1097	222005		Expansin, cellulose-binding-like domain		Expansins are secreted proteins of 25 to 27 Kd that were isolated first fromyoung cucumber seedling and subsequently from other plant tissues. Expressionof expansin genes correlates with growth of cells. Increase in expansincontent also occurs during fruit ripening. Expansins act on the cell wall topromote its extensibility. The model for its mechanism of action postulatesthat expansins break non…	Domain
Sobic.001G356500	Chr01	64574729	64580321	-1	5593	212031		RNA recognition motif domain		Many eukaryotic proteins containing one or more copies of a putative RNA-binding domain of about 90 amino acids are known to bind single-stranded RNAs [, , ]. The largest group of single strand RNA-binding proteins is the eukaryotic RNA recognition motif (RRM) family that contains an eight amino acid RNP-1 consensus sequence [, ]. RRM proteins have a variety of RNA binding preferences and functio…	Domain
Sobic.001G356500	Chr01	64574729	64580321	-1	5593	212031		Nucleotide-binding alpha-beta plait domain		This entry represents nucleotide-binding domains with an alpha-beta plait structure, which consists of either a ferredoxin-like (beta-alpha-beta)2 fold, such as that found in RNA-binding domains of various ribonucleoproteins or in viral DNA-binding domains [, ]; or a beta-(alpha)-beta-alpha-beta(2) fold, such as that found in the ribosomal protein L23 [].	Domain
Sobic.001G356500	Chr01	64574729	64580321	-1	5593	212031						nucleic acid binding	GO:0003676	Interacting selectively and non-covalently with any nucleic acid.
Sobic.001G356500	Chr01	64574729	64580321	-1	5593	212031						nucleotide binding	GO:0000166	Interacting selectively and non-covalently with a nucleotide, any compound consisting of a nucleoside that is esterified with (ortho)phosphate or an oligophosphate at any hydroxyl group on the ribose or deoxyribose.
Sobic.001G356600	Chr01	64587598	64592903	1	5306	199449		K Homology domain, type 1		The K homology (KH) domain was first identified in the human heterogeneousnuclear ribonucleoprotein (hnRNP) K. It is a domain of around 70 amino acidsthat is present in a wide variety of quite diverse nucleic acid-bindingproteins []. It has been shown to bind RNA [, ]. Like many other RNA-binding motifs, KH motifs are found in one or multiple copies (14 copies in chicken vigilin) and, at least fo…	Domain
Sobic.001G356600	Chr01	64587598	64592903	1	5306	199449		K Homology domain		The K homology (KH) domain was first identified in the human heterogeneous nuclear ribonucleoprotein (hnRNP) K. An evolutionarily conserved sequence of around 70 amino acids, the KH domain is present in a wide variety of nucleic acid-binding proteins. The KH domain binds RNA, and can function in RNA recognition []. It is found in multiple copies in several proteins, where they can function cooper…	Domain
Sobic.001G356600	Chr01	64587598	64592903	1	5306	199449						RNA binding	GO:0003723	Interacting selectively and non-covalently with an RNA molecule or a portion thereof.
Sobic.001G356700	Chr01	64620881	64621255	1	375	171097		Zinc finger, C2H2		Zinc finger (Znf) domains are relatively small protein motifs which contain multiple finger-like protrusions that make tandem contacts with their target molecule. Some of these domains bind zinc, but many do not; instead binding other metals such as iron, or no metal at all. For example, some family members form salt bridges to stabilise the finger-like folds. They were first identified as a DNA-…	Domain
Sobic.001G356700	Chr01	64620881	64621255	1	375	171097		Zinc finger C2H2-type/integrase DNA-binding domain		Zinc finger (Znf) domains are relatively small protein motifs which contain multiple finger-like protrusions that make tandem contacts with their target molecule. Some of these domains bind zinc, but many do not; instead binding other metals such as iron, or no metal at all. For example, some family members form salt bridges to stabilise the finger-like folds. They were first identified as a DNA-…	Domain
Sobic.001G356700	Chr01	64620881	64621255	1	375	171097						metal ion binding	GO:0046872	Interacting selectively and non-covalently with any metal ion.
Sobic.001G356800	Chr01	64632344	64633045	-1	702	159307		Zinc finger, C2H2		Zinc finger (Znf) domains are relatively small protein motifs which contain multiple finger-like protrusions that make tandem contacts with their target molecule. Some of these domains bind zinc, but many do not; instead binding other metals such as iron, or no metal at all. For example, some family members form salt bridges to stabilise the finger-like folds. They were first identified as a DNA-…	Domain
Sobic.001G356800	Chr01	64632344	64633045	-1	702	159307		Zinc finger C2H2-type/integrase DNA-binding domain		Zinc finger (Znf) domains are relatively small protein motifs which contain multiple finger-like protrusions that make tandem contacts with their target molecule. Some of these domains bind zinc, but many do not; instead binding other metals such as iron, or no metal at all. For example, some family members form salt bridges to stabilise the finger-like folds. They were first identified as a DNA-…	Domain
Sobic.001G356800	Chr01	64632344	64633045	-1	702	159307						metal ion binding	GO:0046872	Interacting selectively and non-covalently with any metal ion.
Sobic.001G357000	Chr01	64682636	64684525	1	1890	107827		Zinc finger, C2H2		Zinc finger (Znf) domains are relatively small protein motifs which contain multiple finger-like protrusions that make tandem contacts with their target molecule. Some of these domains bind zinc, but many do not; instead binding other metals such as iron, or no metal at all. For example, some family members form salt bridges to stabilise the finger-like folds. They were first identified as a DNA-…	Domain
Sobic.001G357000	Chr01	64682636	64684525	1	1890	107827		Zinc finger C2H2-type/integrase DNA-binding domain		Zinc finger (Znf) domains are relatively small protein motifs which contain multiple finger-like protrusions that make tandem contacts with their target molecule. Some of these domains bind zinc, but many do not; instead binding other metals such as iron, or no metal at all. For example, some family members form salt bridges to stabilise the finger-like folds. They were first identified as a DNA-…	Domain
Sobic.001G357000	Chr01	64682636	64684525	1	1890	107827		Zinc finger, C2H2		Zinc finger (Znf) domains are relatively small protein motifs which contain multiple finger-like protrusions that make tandem contacts with their target molecule. Some of these domains bind zinc, but many do not; instead binding other metals such as iron, or no metal at all. For example, some family members form salt bridges to stabilise the finger-like folds. They were first identified as a DNA-…	Domain
Sobic.001G357000	Chr01	64682636	64684525	1	1890	107827		Zinc finger C2H2-type/integrase DNA-binding domain		Zinc finger (Znf) domains are relatively small protein motifs which contain multiple finger-like protrusions that make tandem contacts with their target molecule. Some of these domains bind zinc, but many do not; instead binding other metals such as iron, or no metal at all. For example, some family members form salt bridges to stabilise the finger-like folds. They were first identified as a DNA-…	Domain
Sobic.001G357000	Chr01	64682636	64684525	1	1890	107827						metal ion binding	GO:0046872	Interacting selectively and non-covalently with any metal ion.
Sobic.001G357100	Chr01	64701680	64702128	-1	449	90224		Zinc finger, C2H2		Zinc finger (Znf) domains are relatively small protein motifs which contain multiple finger-like protrusions that make tandem contacts with their target molecule. Some of these domains bind zinc, but many do not; instead binding other metals such as iron, or no metal at all. For example, some family members form salt bridges to stabilise the finger-like folds. They were first identified as a DNA-…	Domain
Sobic.001G357100	Chr01	64701680	64702128	-1	449	90224		Zinc finger C2H2-type/integrase DNA-binding domain		Zinc finger (Znf) domains are relatively small protein motifs which contain multiple finger-like protrusions that make tandem contacts with their target molecule. Some of these domains bind zinc, but many do not; instead binding other metals such as iron, or no metal at all. For example, some family members form salt bridges to stabilise the finger-like folds. They were first identified as a DNA-…	Domain
Sobic.001G357100	Chr01	64701680	64702128	-1	449	90224						metal ion binding	GO:0046872	Interacting selectively and non-covalently with any metal ion.
Sobic.001G357200	Chr01	64709044	64711235	1	2192	81117		RNA recognition motif domain		Many eukaryotic proteins containing one or more copies of a putative RNA-binding domain of about 90 amino acids are known to bind single-stranded RNAs [, , ]. The largest group of single strand RNA-binding proteins is the eukaryotic RNA recognition motif (RRM) family that contains an eight amino acid RNP-1 consensus sequence [, ]. RRM proteins have a variety of RNA binding preferences and functio…	Domain
Sobic.001G357200	Chr01	64709044	64711235	1	2192	81117		Nucleotide-binding alpha-beta plait domain		This entry represents nucleotide-binding domains with an alpha-beta plait structure, which consists of either a ferredoxin-like (beta-alpha-beta)2 fold, such as that found in RNA-binding domains of various ribonucleoproteins or in viral DNA-binding domains [, ]; or a beta-(alpha)-beta-alpha-beta(2) fold, such as that found in the ribosomal protein L23 [].	Domain
Sobic.001G357200	Chr01	64709044	64711235	1	2192	81117						nucleic acid binding	GO:0003676	Interacting selectively and non-covalently with any nucleic acid.
Sobic.001G357200	Chr01	64709044	64711235	1	2192	81117						nucleotide binding	GO:0000166	Interacting selectively and non-covalently with a nucleotide, any compound consisting of a nucleoside that is esterified with (ortho)phosphate or an oligophosphate at any hydroxyl group on the ribose or deoxyribose.
Sobic.001G357300	Chr01	64717133	64721941	1	4809	70411	(1 of 2) 2.5.1.48 - Cystathionine gamma-synthase / O-succinylhomoserine synthetase	Pyridoxal phosphate-dependent transferase		Pyridoxal phosphate is the active form of vitamin B6 (pyridoxine or pyridoxal). Pyridoxal 5'-phosphate (PLP) is a versatile catalyst, acting as a coenzyme in a multitude of reactions, including decarboxylation, deamination and transamination [, , ]. PLP-dependent enzymes are primarily involved in the biosynthesis of amino acids and amino acid-derived metabolites, but they are also found in the bi…	Domain
Sobic.001G357300	Chr01	64717133	64721941	1	4809	70411	(1 of 2) 2.5.1.48 - Cystathionine gamma-synthase / O-succinylhomoserine synthetase	Pyridoxal phosphate-dependent transferase, major region, subdomain 2		Pyridoxal phosphate is the active form of vitamin B6 (pyridoxine or pyridoxal). Pyridoxal 5'-phosphate (PLP) is a versatile catalyst, acting as a coenzyme in a multitude of reactions, including decarboxylation, deamination and transamination [, , ]. PLP-dependent enzymes are primarily involved in the biosynthesis of amino acids and amino acid-derived metabolites, but they are also found in the bi…	Domain
Sobic.001G357300	Chr01	64717133	64721941	1	4809	70411	(1 of 2) 2.5.1.48 - Cystathionine gamma-synthase / O-succinylhomoserine synthetase	Cys/Met metabolism, pyridoxal phosphate-dependent enzyme		Pyridoxal phosphate is the active form of vitamin B6 (pyridoxine or pyridoxal). Pyridoxal 5'-phosphate (PLP) is a versatile catalyst, acting as a coenzyme in a multitude of reactions, including decarboxylation, deamination and transamination [, , ]. PLP-dependent enzymes are primarily involved in the biosynthesis of amino acids and amino acid-derived metabolites, but they are also found in the bi…	Family
Sobic.001G357300	Chr01	64717133	64721941	1	4809	70411	(1 of 2) 2.5.1.48 - Cystathionine gamma-synthase / O-succinylhomoserine synthetase	Pyridoxal phosphate-dependent transferase, major region, subdomain 1		Pyridoxal phosphate is the active form of vitamin B6 (pyridoxine or pyridoxal). Pyridoxal 5'-phosphate (PLP) is a versatile catalyst, acting as a coenzyme in a multitude of reactions, including decarboxylation, deamination and transamination [, , ]. PLP-dependent enzymes are primarily involved in the biosynthesis of amino acids and amino acid-derived metabolites, but they are also found in the bi…	Domain
Sobic.001G357300	Chr01	64717133	64721941	1	4809	70411	(1 of 2) 2.5.1.48 - Cystathionine gamma-synthase / O-succinylhomoserine synthetase					catalytic activity	GO:0003824	Catalysis of a biochemical reaction at physiological temperatures. In biologically catalyzed reactions, the reactants are known as substrates, and the catalysts are naturally occurring macromolecular substances known as enzymes. Enzymes possess specific binding sites for substrates, and are usually composed wholly or largely of protein, but RNA that has catalytic activity (ribozyme) is often also…
Sobic.001G357300	Chr01	64717133	64721941	1	4809	70411	(1 of 2) 2.5.1.48 - Cystathionine gamma-synthase / O-succinylhomoserine synthetase					pyridoxal phosphate binding	GO:0030170	Interacting selectively and non-covalently with pyridoxal 5' phosphate, 3-hydroxy-5-(hydroxymethyl)-2-methyl4-pyridine carboxaldehyde 5' phosphate, the biologically active form of vitamin B6.
Sobic.001G357400	Chr01	64722404	64725213	1	2810	67139		TMP21-related		This group of proteins consists of TMP21 (also known as transmembrane emp24 domain-containing protein 10) and related proteins, which are members of the p24 family. The p24 family is a widely conserved family of transmembrane proteins that plays a functional role in the initiation of assembly of COPI (Coat protein I) coated vesicles. COPI coated vesicles are involved in protein transport within t…	Family
Sobic.001G357400	Chr01	64722404	64725213	1	2810	67139		GOLD domain		The GOLD (for Golgi dynamics) domain is a protein module found in severaleukaryotic Golgi and lipid-traffic proteins. It is typically between 90 and150 amino acids long. Most of the size difference observed in the GOLD-domainsuperfamily is traceable to a single large low-complexity insert that is seenin some versions of the domain. With the exception of the p24 proteins, whichhave a simple archit…	Domain
Sobic.001G357400	Chr01	64722404	64725213	1	2810	67139						transport	GO:0006810	The directed movement of substances (such as macromolecules, small molecules, ions) into, out of or within a cell, or between cells, or within a multicellular organism by means of some agent such as a transporter or pore.
Sobic.001G357400	Chr01	64722404	64725213	1	2810	67139						integral component of membrane	GO:0016021	The component of a membrane consisting of the gene products and protein complexes having at least some part of their peptide sequence embedded in the hydrophobic region of the membrane.
Sobic.001G357500	Chr01	64728850	64733201	1	4352	59151		Amino acid/polyamine transporter I		Amino acid permeases are integral membrane proteins involved in the transportof amino acids into the cell. A number of such proteins have been found to beevolutionary related [, , ]. These proteins include several yeast specific and general amino acid permeases; Emericella nidulans(Aspergillus nidulans) proline transport protein (gene prnB);Trichoderma harzianumamino acid permease INDA1; Salmonel…	Family
Sobic.001G357500	Chr01	64728850	64733201	1	4352	59151		Amino acid permease/ SLC12A domain		Amino acid permeases are integral membrane proteins involved in the transport of amino acids into the cell. A number of such proteins have been found to be evolutionary related [], [], []. These proteins seem to contain up to 12 transmembrane segments. The best conserved region in this family is located in the second transmembrane segment.This domain is found in amino acid permeases, as well as i…	Domain
Sobic.001G357500	Chr01	64728850	64733201	1	4352	59151						transport	GO:0006810	The directed movement of substances (such as macromolecules, small molecules, ions) into, out of or within a cell, or between cells, or within a multicellular organism by means of some agent such as a transporter or pore.
Sobic.001G357500	Chr01	64728850	64733201	1	4352	59151						membrane	GO:0016020	A lipid bilayer along with all the proteins and protein complexes embedded in it an attached to it.
Sobic.001G357500	Chr01	64728850	64733201	1	4352	59151						transmembrane transport	GO:0055085	The process in which a solute is transported across a lipid bilayer, from one side of a membrane to the other
Sobic.001G357500	Chr01	64728850	64733201	1	4352	59151						amino acid transmembrane transporter activity	GO:0015171	Enables the transfer of amino acids from one side of a membrane to the other. Amino acids are organic molecules that contain an amino group and a carboxyl group.
Sobic.001G357500	Chr01	64728850	64733201	1	4352	59151						amino acid transmembrane transport	GO:0003333	The directed movement of amino acids, organic acids containing one or more amino substituents across a membrane by means of some agent such as a transporter or pore.
Sobic.001G357600	Chr01	64734695	64735480	1	786	56872		Amino acid/polyamine transporter I		Amino acid permeases are integral membrane proteins involved in the transportof amino acids into the cell. A number of such proteins have been found to beevolutionary related [, , ]. These proteins include several yeast specific and general amino acid permeases; Emericella nidulans(Aspergillus nidulans) proline transport protein (gene prnB);Trichoderma harzianumamino acid permease INDA1; Salmonel…	Family
Sobic.001G357600	Chr01	64734695	64735480	1	786	56872						membrane	GO:0016020	A lipid bilayer along with all the proteins and protein complexes embedded in it an attached to it.
Sobic.001G357600	Chr01	64734695	64735480	1	786	56872						amino acid transmembrane transporter activity	GO:0015171	Enables the transfer of amino acids from one side of a membrane to the other. Amino acids are organic molecules that contain an amino group and a carboxyl group.
Sobic.001G357600	Chr01	64734695	64735480	1	786	56872						amino acid transmembrane transport	GO:0003333	The directed movement of amino acids, organic acids containing one or more amino substituents across a membrane by means of some agent such as a transporter or pore.
Sobic.001G357650	Chr01	64735979	64737095	1	1117	55257	(1 of 132) 3.6.4.13 - RNA helicase	P-loop containing nucleoside triphosphate hydrolase		The P-loop NTPase fold is the most prevalent domain of the several distinctnucleotide-binding protein folds.The most common reaction catalysed by enzymes of the P-loop NTPase fold is the hydrolysis of the beta-gamma phosphate bond of a bound nucleoside triphosphate (NTP). The energy from NTP hydrolysis is typically utilised to induce conformational changes in other molecules, which constitutes th…	Domain
Sobic.001G357700	Chr01	64746396	64751377	1	4982	40975		Amino acid/polyamine transporter I		Amino acid permeases are integral membrane proteins involved in the transportof amino acids into the cell. A number of such proteins have been found to beevolutionary related [, , ]. These proteins include several yeast specific and general amino acid permeases; Emericella nidulans(Aspergillus nidulans) proline transport protein (gene prnB);Trichoderma harzianumamino acid permease INDA1; Salmonel…	Family
Sobic.001G357700	Chr01	64746396	64751377	1	4982	40975						membrane	GO:0016020	A lipid bilayer along with all the proteins and protein complexes embedded in it an attached to it.
Sobic.001G357700	Chr01	64746396	64751377	1	4982	40975						amino acid transmembrane transporter activity	GO:0015171	Enables the transfer of amino acids from one side of a membrane to the other. Amino acids are organic molecules that contain an amino group and a carboxyl group.
Sobic.001G357700	Chr01	64746396	64751377	1	4982	40975						amino acid transmembrane transport	GO:0003333	The directed movement of amino acids, organic acids containing one or more amino substituents across a membrane by means of some agent such as a transporter or pore.
Sobic.001G357800	Chr01	64756812	64762044	1	5233	30308		Amino acid/polyamine transporter I		Amino acid permeases are integral membrane proteins involved in the transportof amino acids into the cell. A number of such proteins have been found to beevolutionary related [, , ]. These proteins include several yeast specific and general amino acid permeases; Emericella nidulans(Aspergillus nidulans) proline transport protein (gene prnB);Trichoderma harzianumamino acid permease INDA1; Salmonel…	Family
Sobic.001G357800	Chr01	64756812	64762044	1	5233	30308						membrane	GO:0016020	A lipid bilayer along with all the proteins and protein complexes embedded in it an attached to it.
Sobic.001G357800	Chr01	64756812	64762044	1	5233	30308						amino acid transmembrane transporter activity	GO:0015171	Enables the transfer of amino acids from one side of a membrane to the other. Amino acids are organic molecules that contain an amino group and a carboxyl group.
Sobic.001G357800	Chr01	64756812	64762044	1	5233	30308						amino acid transmembrane transport	GO:0003333	The directed movement of amino acids, organic acids containing one or more amino substituents across a membrane by means of some agent such as a transporter or pore.
Sobic.001G357900	Chr01	64761772	64767463	-1	5692	24889		Glycoside hydrolase, family 17		O-Glycosyl hydrolases () are a widespread group of enzymes that hydrolyse the glycosidic bond between two or more carbohydrates, or between a carbohydrate and a non-carbohydrate moiety. A classification system for glycosyl hydrolases, based on sequence similarity, has led to the definition of 85 different families [, ]. This classification is available on the CAZy (CArbohydrate-Active EnZymes) we…	Family
Sobic.001G357900	Chr01	64761772	64767463	-1	5692	24889		Glycoside hydrolase superfamily		O-Glycosyl hydrolases () are a widespread group of enzymes that hydrolyse the glycosidic bond between two or more carbohydrates, or between a carbohydrate and a non-carbohydrate moiety. A classification system for glycosyl hydrolases, based on sequence similarity, has led to the definition of 85 different families [, ]. This classification is available on the CAZy (CArbohydrate-Active EnZymes) we…	Domain
Sobic.001G357900	Chr01	64761772	64767463	-1	5692	24889		Glycoside hydrolase, catalytic domain		O-Glycosyl hydrolases () are a widespread group of enzymes that hydrolyse the glycosidic bond between two or more carbohydrates, or between a carbohydrate and a non-carbohydrate moiety. A classification system for glycosyl hydrolases, based on sequence similarity, has led to thedefinition of 85 different families [, ]. This classification is available on the CAZy (CArbohydrate-Active EnZymes) web…	Domain
Sobic.001G357900	Chr01	64761772	64767463	-1	5692	24889		X8 domain		The X8 domain []contains 6 conserved cysteine residues that presumably form three disulphide bridges. The domain is found in an Olive pollen allergen []as well as at the C terminus of family 17 glycosyl hydrolases []. This domain may be involved in carbohydrate binding.	Domain
Sobic.001G357900	Chr01	64761772	64767463	-1	5692	24889						carbohydrate metabolic process	GO:0005975	The chemical reactions and pathways involving carbohydrates, any of a group of organic compounds based of the general formula Cx(H2O)y. Includes the formation of carbohydrate derivatives by the addition of a carbohydrate residue to another molecule.
Sobic.001G357900	Chr01	64761772	64767463	-1	5692	24889						hydrolase activity, hydrolyzing O-glycosyl compounds	GO:0004553	Catalysis of the hydrolysis of any O-glycosyl bond.
Sobic.001G358000	Chr01	64775449	64778841	1	3393	13511		RNA recognition motif domain		Many eukaryotic proteins containing one or more copies of a putative RNA-binding domain of about 90 amino acids are known to bind single-stranded RNAs [, , ]. The largest group of single strand RNA-binding proteins is the eukaryotic RNA recognition motif (RRM) family that contains an eight amino acid RNP-1 consensus sequence [, ]. RRM proteins have a variety of RNA binding preferences and functio…	Domain
Sobic.001G358000	Chr01	64775449	64778841	1	3393	13511		Nucleotide-binding alpha-beta plait domain		This entry represents nucleotide-binding domains with an alpha-beta plait structure, which consists of either a ferredoxin-like (beta-alpha-beta)2 fold, such as that found in RNA-binding domains of various ribonucleoproteins or in viral DNA-binding domains [, ]; or a beta-(alpha)-beta-alpha-beta(2) fold, such as that found in the ribosomal protein L23 [].	Domain
Sobic.001G358000	Chr01	64775449	64778841	1	3393	13511		RNA recognition motif domain		Many eukaryotic proteins containing one or more copies of a putative RNA-binding domain of about 90 amino acids are known to bind single-stranded RNAs [, , ]. The largest group of single strand RNA-binding proteins is the eukaryotic RNA recognition motif (RRM) family that contains an eight amino acid RNP-1 consensus sequence [, ]. RRM proteins have a variety of RNA binding preferences and functio…	Domain
Sobic.001G358000	Chr01	64775449	64778841	1	3393	13511		Nucleotide-binding alpha-beta plait domain		This entry represents nucleotide-binding domains with an alpha-beta plait structure, which consists of either a ferredoxin-like (beta-alpha-beta)2 fold, such as that found in RNA-binding domains of various ribonucleoproteins or in viral DNA-binding domains [, ]; or a beta-(alpha)-beta-alpha-beta(2) fold, such as that found in the ribosomal protein L23 [].	Domain
Sobic.001G358000	Chr01	64775449	64778841	1	3393	13511						nucleic acid binding	GO:0003676	Interacting selectively and non-covalently with any nucleic acid.
Sobic.001G358000	Chr01	64775449	64778841	1	3393	13511						nucleotide binding	GO:0000166	Interacting selectively and non-covalently with a nucleotide, any compound consisting of a nucleoside that is esterified with (ortho)phosphate or an oligophosphate at any hydroxyl group on the ribose or deoxyribose.
Sobic.001G358101	Chr01	64783315	64784226	-1	912	8126
Sobic.001G358200	Chr01	64798805	64802009	1	3205	6453
Sobic.001G358300	Chr01	64803312	64806168	-1	2857	10960
Sobic.001G358366	Chr01	64806357	64807301	1	945	14005		Six-hairpin glycosidase		The biosynthesis of disaccharides, oligosaccharides and polysaccharides involves the action of hundreds of different glycosyltransferases. These enzymes catalyse the transfer of sugar moieties from activated donor molecules to specific acceptor molecules, forming glycosidic bonds. A classification of glycosyltransferases using nucleotide diphospho-sugar, nucleotide monophospho-sugar and sugar pho…	Domain	catalytic activity	GO:0003824	Catalysis of a biochemical reaction at physiological temperatures. In biologically catalyzed reactions, the reactants are known as substrates, and the catalysts are naturally occurring macromolecular substances known as enzymes. Enzymes possess specific binding sites for substrates, and are usually composed wholly or largely of protein, but RNA that has catalytic activity (ribozyme) is often also…
Sobic.001G358432	Chr01	64817224	64818013	-1	790	24872
Sobic.001G358500	Chr01	64818949	64824446	1	5498	26597		Hepatocellular carcinoma-associated antigen 59		This family represents mammalian hepatocellular carcinoma-associated antigen 59 and similar proteins. Family members are found in a variety of eukaryotes. Many are annotated as hypothetical proteins.	Family
Sobic.001G358600	Chr01	64826479	64830524	-1	4046	34127	(1 of 2) K14798 - protein LTV1 (LTV1)	Low temperature viability protein		The low-temperature viability protein LTV1 was identified in Saccharomyces cerevisiae, the exact function of this protein is unknown.	Family
Sobic.001G358600	Chr01	64826479	64830524	-1	4046	34127	(1 of 2) K14798 - protein LTV1 (LTV1)
Sobic.001G358700	Chr01	64832225	64833425	1	1201	39873		Heavy metal-associated domain, HMA		Proteins that transport heavy metals in micro-organisms and mammals share similarities in their sequences and structures.These proteins provide an important focus for research, some being involved in bacterial resistance to toxic metals, such as lead and cadmium, while others are involved in inherited human syndromes, such as Wilson's and Menke's diseases []. A conserved domain has been found in …	Domain
Sobic.001G358700	Chr01	64832225	64833425	1	1201	39873
Sobic.001G358700	Chr01	64832225	64833425	1	1201	39873						metal ion binding	GO:0046872	Interacting selectively and non-covalently with any metal ion.
Sobic.001G358700	Chr01	64832225	64833425	1	1201	39873						metal ion transport	GO:0030001	The directed movement of metal ions, any metal ion with an electric charge, into, out of or within a cell, or between cells, by means of some agent such as a transporter or pore.
Sobic.001G358800	Chr01	64836888	64843327	-1	6440	44536		PPM-type phosphatase domain		Protein phosphatases remove phosphate groups from various proteins that arethe key components of a number of signalling pathways in eukaryotes andprokaryotes. Protein phosphatases that dephosphorylate Ser and Thr residuesare classified into the phosphoprotein (PPP) and the protein phosphataseMg(2+)- or Mn(2+)-dependent (PPM) families. The core structure of PPMs is the300-residue PPM-type phosphat…	Domain
Sobic.001G358800	Chr01	64836888	64843327	-1	6440	44536		Protein phosphatase 2C		Protein phosphatase 2C (PP2C) is one of the four major classes of mammalian serine/threonine specific protein phosphatases (). PP2C []is a monomeric enzyme of about 42 kDa, that shows broad substrate specificity and is dependent on divalent cations (mainly manganese and magnesium) for its activity. The exact physiological role is still unclear. Three isozymes are currently known in mammals: PP2C-…	Family
Sobic.001G358800	Chr01	64836888	64843327	-1	6440	44536						catalytic activity	GO:0003824	Catalysis of a biochemical reaction at physiological temperatures. In biologically catalyzed reactions, the reactants are known as substrates, and the catalysts are naturally occurring macromolecular substances known as enzymes. Enzymes possess specific binding sites for substrates, and are usually composed wholly or largely of protein, but RNA that has catalytic activity (ribozyme) is often also…
Sobic.001G358800	Chr01	64836888	64843327	-1	6440	44536						protein dephosphorylation	GO:0006470	The process of removing one or more phosphoric residues from a protein.
Sobic.001G358800	Chr01	64836888	64843327	-1	6440	44536						protein serine/threonine phosphatase activity	GO:0004722	Catalysis of the reaction: protein serine phosphate + H2O = protein serine + phosphate, and protein threonine phosphate + H2O = protein threonine + phosphate.
Sobic.001G358900	Chr01	64882026	64883966	1	1941	89674		Homeodomain-like		Homeodomain proteins are transcription factors that share a related DNA binding homeodomain []. The homeodomain was first identified in a number of Drosophila homeotic and segmentation proteins, but is now known to be well conserved in many other animals, including vertebrates. The domain binds DNA through a helix-turn-helix (HTH) structure. The HTH motif is characterised by two alpha-helices, wh…	Domain
Sobic.001G358900	Chr01	64882026	64883966	1	1941	89674		SANT/Myb domain		The retroviral oncogene v-myb, and its cellular counterpart c-myb, encode nuclear DNA-binding proteins. In myb, one of the most conserved regions consisting of three tandem repeats has been shown to be involved in DNA-binding [].The SANT domain is present in nuclear receptor co-repressors and in the subunits of many chromatin-remodelling complexes []. It has a strong structural similarity to the …	Domain
Sobic.001G358900	Chr01	64882026	64883966	1	1941	89674		Myb domain		The myb-type HTH domain is a DNA-binding, helix-turn-helix (HTH) domain of approximately 55 amino acids, typically occurring in a tandem repeat in eukaryotic transcription factors. The domain is named after the retroviral oncogene v-myb, and its cellular counterpart c-myb, which encode nuclear DNA-binding proteins that specifically recognise the sequence YAAC(G/T)G [, ]. Myb proteins contain thre…	Domain
Sobic.001G358900	Chr01	64882026	64883966	1	1941	89674						DNA binding	GO:0003677	Any molecular function by which a gene product interacts selectively and non-covalently with DNA (deoxyribonucleic acid).
Sobic.001G359000	Chr01	64890944	64891219	-1	276	98592
Sobic.001G359100	Chr01	64895460	64899196	-1	3737	103108		Cytochrome P450		Cytochrome P450 enzymes are a superfamily of haem-containing mono-oxygenases that are found in all kingdoms of life, and which show extraordinary diversity in their reaction chemistry. In mammals, these proteins are found primarily in microsomes of hepatocytes and other cell types, where they oxidise steroids, fatty acids and xenobiotics, and are important for the detoxification and clearance of …	Family
Sobic.001G359100	Chr01	64895460	64899196	-1	3737	103108		Cytochrome P450, E-class, group I		Cytochrome P450 enzymes are a superfamily of haem-containing mono-oxygenases that are found in all kingdoms of life, and which show extraordinary diversity in their reaction chemistry. In mammals, these proteins are found primarily in microsomes of hepatocytes and other cell types, where they oxidise steroids, fatty acids and xenobiotics, and are important for the detoxification and clearance of …	Family
Sobic.001G359100	Chr01	64895460	64899196	-1	3737	103108		Cytochrome P450, E-class, group IV		Cytochrome P450 enzymes are a superfamily of haem-containing mono-oxygenases that are found in all kingdoms of life, and which show extraordinary diversity in their reaction chemistry. In mammals, these proteins are found primarily in microsomes of hepatocytes and other cell types, where they oxidise steroids, fatty acids and xenobiotics, and are important for the detoxification and clearance of …	Family
Sobic.001G359100	Chr01	64895460	64899196	-1	3737	103108		Cytochrome P450		Cytochrome P450 enzymes are a superfamily of haem-containing mono-oxygenases that are found in all kingdoms of life, and which show extraordinary diversity in their reaction chemistry. In mammals, these proteins are found primarily in microsomes of hepatocytes and other cell types, where they oxidise steroids, fatty acids and xenobiotics, and are important for the detoxification and clearance of …	Family
Sobic.001G359100	Chr01	64895460	64899196	-1	3737	103108		Cytochrome P450, E-class, group I		Cytochrome P450 enzymes are a superfamily of haem-containing mono-oxygenases that are found in all kingdoms of life, and which show extraordinary diversity in their reaction chemistry. In mammals, these proteins are found primarily in microsomes of hepatocytes and other cell types, where they oxidise steroids, fatty acids and xenobiotics, and are important for the detoxification and clearance of …	Family
Sobic.001G359100	Chr01	64895460	64899196	-1	3737	103108		Cytochrome P450, E-class, group II		Cytochrome P450 enzymes are a superfamily of haem-containing mono-oxygenases that are found in all kingdoms of life, and which show extraordinary diversity in their reaction chemistry. In mammals, these proteins are found primarily in microsomes of hepatocytes and other cell types, where they oxidise steroids, fatty acids and xenobiotics, and are important for the detoxification and clearance of …	Family
Sobic.001G359100	Chr01	64895460	64899196	-1	3737	103108						oxidation-reduction process	GO:0055114	A metabolic process that results in the removal or addition of one or more electrons to or from a substance, with or without the concomitant removal or addition of a proton or protons.
Sobic.001G359100	Chr01	64895460	64899196	-1	3737	103108						iron ion binding	GO:0005506	Interacting selectively and non-covalently with iron (Fe) ions.
Sobic.001G359100	Chr01	64895460	64899196	-1	3737	103108						heme binding	GO:0020037	Interacting selectively and non-covalently with heme, any compound of iron complexed in a porphyrin (tetrapyrrole) ring.
Sobic.001G359100	Chr01	64895460	64899196	-1	3737	103108						oxidoreductase activity, acting on paired donors, with incorporation or reduction of molecular oxygen	GO:0016705	Catalysis of an oxidation-reduction (redox) reaction in which hydrogen or electrons are transferred from each of two donors, and molecular oxygen is reduced or incorporated into a donor.
Sobic.001G359200	Chr01	64901749	64904745	-1	2997	109397		Cytochrome P450, E-class, group IV		Cytochrome P450 enzymes are a superfamily of haem-containing mono-oxygenases that are found in all kingdoms of life, and which show extraordinary diversity in their reaction chemistry. In mammals, these proteins are found primarily in microsomes of hepatocytes and other cell types, where they oxidise steroids, fatty acids and xenobiotics, and are important for the detoxification and clearance of …	Family
Sobic.001G359200	Chr01	64901749	64904745	-1	2997	109397		Cytochrome P450		Cytochrome P450 enzymes are a superfamily of haem-containing mono-oxygenases that are found in all kingdoms of life, and which show extraordinary diversity in their reaction chemistry. In mammals, these proteins are found primarily in microsomes of hepatocytes and other cell types, where they oxidise steroids, fatty acids and xenobiotics, and are important for the detoxification and clearance of …	Family
Sobic.001G359200	Chr01	64901749	64904745	-1	2997	109397		Cytochrome P450, E-class, group I		Cytochrome P450 enzymes are a superfamily of haem-containing mono-oxygenases that are found in all kingdoms of life, and which show extraordinary diversity in their reaction chemistry. In mammals, these proteins are found primarily in microsomes of hepatocytes and other cell types, where they oxidise steroids, fatty acids and xenobiotics, and are important for the detoxification and clearance of …	Family
Sobic.001G359200	Chr01	64901749	64904745	-1	2997	109397		Cytochrome P450, E-class, group II		Cytochrome P450 enzymes are a superfamily of haem-containing mono-oxygenases that are found in all kingdoms of life, and which show extraordinary diversity in their reaction chemistry. In mammals, these proteins are found primarily in microsomes of hepatocytes and other cell types, where they oxidise steroids, fatty acids and xenobiotics, and are important for the detoxification and clearance of …	Family
Sobic.001G359200	Chr01	64901749	64904745	-1	2997	109397						oxidation-reduction process	GO:0055114	A metabolic process that results in the removal or addition of one or more electrons to or from a substance, with or without the concomitant removal or addition of a proton or protons.
Sobic.001G359200	Chr01	64901749	64904745	-1	2997	109397						iron ion binding	GO:0005506	Interacting selectively and non-covalently with iron (Fe) ions.
Sobic.001G359200	Chr01	64901749	64904745	-1	2997	109397						heme binding	GO:0020037	Interacting selectively and non-covalently with heme, any compound of iron complexed in a porphyrin (tetrapyrrole) ring.
Sobic.001G359200	Chr01	64901749	64904745	-1	2997	109397						oxidoreductase activity, acting on paired donors, with incorporation or reduction of molecular oxygen	GO:0016705	Catalysis of an oxidation-reduction (redox) reaction in which hydrogen or electrons are transferred from each of two donors, and molecular oxygen is reduced or incorporated into a donor.
Sobic.001G359300	Chr01	64908610	64911800	-1	3191	116258	(1 of 3) PTHR24282//PTHR24282:SF50 - CYTOCHROME P450 FAMILY MEMBER // SUBFAMILY NOT NAMED	Cytochrome P450, E-class, group IV		Cytochrome P450 enzymes are a superfamily of haem-containing mono-oxygenases that are found in all kingdoms of life, and which show extraordinary diversity in their reaction chemistry. In mammals, these proteins are found primarily in microsomes of hepatocytes and other cell types, where they oxidise steroids, fatty acids and xenobiotics, and are important for the detoxification and clearance of …	Family
Sobic.001G359300	Chr01	64908610	64911800	-1	3191	116258	(1 of 3) PTHR24282//PTHR24282:SF50 - CYTOCHROME P450 FAMILY MEMBER // SUBFAMILY NOT NAMED	Cytochrome P450		Cytochrome P450 enzymes are a superfamily of haem-containing mono-oxygenases that are found in all kingdoms of life, and which show extraordinary diversity in their reaction chemistry. In mammals, these proteins are found primarily in microsomes of hepatocytes and other cell types, where they oxidise steroids, fatty acids and xenobiotics, and are important for the detoxification and clearance of …	Family
Sobic.001G359300	Chr01	64908610	64911800	-1	3191	116258	(1 of 3) PTHR24282//PTHR24282:SF50 - CYTOCHROME P450 FAMILY MEMBER // SUBFAMILY NOT NAMED	Cytochrome P450, E-class, group I		Cytochrome P450 enzymes are a superfamily of haem-containing mono-oxygenases that are found in all kingdoms of life, and which show extraordinary diversity in their reaction chemistry. In mammals, these proteins are found primarily in microsomes of hepatocytes and other cell types, where they oxidise steroids, fatty acids and xenobiotics, and are important for the detoxification and clearance of …	Family
Sobic.001G359300	Chr01	64908610	64911800	-1	3191	116258	(1 of 3) PTHR24282//PTHR24282:SF50 - CYTOCHROME P450 FAMILY MEMBER // SUBFAMILY NOT NAMED	Cytochrome P450, E-class, group II		Cytochrome P450 enzymes are a superfamily of haem-containing mono-oxygenases that are found in all kingdoms of life, and which show extraordinary diversity in their reaction chemistry. In mammals, these proteins are found primarily in microsomes of hepatocytes and other cell types, where they oxidise steroids, fatty acids and xenobiotics, and are important for the detoxification and clearance of …	Family
Sobic.001G359300	Chr01	64908610	64911800	-1	3191	116258	(1 of 3) PTHR24282//PTHR24282:SF50 - CYTOCHROME P450 FAMILY MEMBER // SUBFAMILY NOT NAMED	Cytochrome P450		Cytochrome P450 enzymes are a superfamily of haem-containing mono-oxygenases that are found in all kingdoms of life, and which show extraordinary diversity in their reaction chemistry. In mammals, these proteins are found primarily in microsomes of hepatocytes and other cell types, where they oxidise steroids, fatty acids and xenobiotics, and are important for the detoxification and clearance of …	Family
Sobic.001G359300	Chr01	64908610	64911800	-1	3191	116258	(1 of 3) PTHR24282//PTHR24282:SF50 - CYTOCHROME P450 FAMILY MEMBER // SUBFAMILY NOT NAMED					oxidation-reduction process	GO:0055114	A metabolic process that results in the removal or addition of one or more electrons to or from a substance, with or without the concomitant removal or addition of a proton or protons.
Sobic.001G359300	Chr01	64908610	64911800	-1	3191	116258	(1 of 3) PTHR24282//PTHR24282:SF50 - CYTOCHROME P450 FAMILY MEMBER // SUBFAMILY NOT NAMED					iron ion binding	GO:0005506	Interacting selectively and non-covalently with iron (Fe) ions.
Sobic.001G359300	Chr01	64908610	64911800	-1	3191	116258	(1 of 3) PTHR24282//PTHR24282:SF50 - CYTOCHROME P450 FAMILY MEMBER // SUBFAMILY NOT NAMED					heme binding	GO:0020037	Interacting selectively and non-covalently with heme, any compound of iron complexed in a porphyrin (tetrapyrrole) ring.
Sobic.001G359300	Chr01	64908610	64911800	-1	3191	116258	(1 of 3) PTHR24282//PTHR24282:SF50 - CYTOCHROME P450 FAMILY MEMBER // SUBFAMILY NOT NAMED					oxidoreductase activity, acting on paired donors, with incorporation or reduction of molecular oxygen	GO:0016705	Catalysis of an oxidation-reduction (redox) reaction in which hydrogen or electrons are transferred from each of two donors, and molecular oxygen is reduced or incorporated into a donor.
Sobic.001G359400	Chr01	64930433	64933173	-1	2741	138081		Cytochrome P450		Cytochrome P450 enzymes are a superfamily of haem-containing mono-oxygenases that are found in all kingdoms of life, and which show extraordinary diversity in their reaction chemistry. In mammals, these proteins are found primarily in microsomes of hepatocytes and other cell types, where they oxidise steroids, fatty acids and xenobiotics, and are important for the detoxification and clearance of …	Family
Sobic.001G359400	Chr01	64930433	64933173	-1	2741	138081		Cytochrome P450, E-class, group I		Cytochrome P450 enzymes are a superfamily of haem-containing mono-oxygenases that are found in all kingdoms of life, and which show extraordinary diversity in their reaction chemistry. In mammals, these proteins are found primarily in microsomes of hepatocytes and other cell types, where they oxidise steroids, fatty acids and xenobiotics, and are important for the detoxification and clearance of …	Family
Sobic.001G359400	Chr01	64930433	64933173	-1	2741	138081		Cytochrome P450, E-class, group II		Cytochrome P450 enzymes are a superfamily of haem-containing mono-oxygenases that are found in all kingdoms of life, and which show extraordinary diversity in their reaction chemistry. In mammals, these proteins are found primarily in microsomes of hepatocytes and other cell types, where they oxidise steroids, fatty acids and xenobiotics, and are important for the detoxification and clearance of …	Family
Sobic.001G359400	Chr01	64930433	64933173	-1	2741	138081		Cytochrome P450		Cytochrome P450 enzymes are a superfamily of haem-containing mono-oxygenases that are found in all kingdoms of life, and which show extraordinary diversity in their reaction chemistry. In mammals, these proteins are found primarily in microsomes of hepatocytes and other cell types, where they oxidise steroids, fatty acids and xenobiotics, and are important for the detoxification and clearance of …	Family
Sobic.001G359400	Chr01	64930433	64933173	-1	2741	138081		Cytochrome P450, E-class, group I		Cytochrome P450 enzymes are a superfamily of haem-containing mono-oxygenases that are found in all kingdoms of life, and which show extraordinary diversity in their reaction chemistry. In mammals, these proteins are found primarily in microsomes of hepatocytes and other cell types, where they oxidise steroids, fatty acids and xenobiotics, and are important for the detoxification and clearance of …	Family
Sobic.001G359400	Chr01	64930433	64933173	-1	2741	138081		Cytochrome P450, E-class, group II		Cytochrome P450 enzymes are a superfamily of haem-containing mono-oxygenases that are found in all kingdoms of life, and which show extraordinary diversity in their reaction chemistry. In mammals, these proteins are found primarily in microsomes of hepatocytes and other cell types, where they oxidise steroids, fatty acids and xenobiotics, and are important for the detoxification and clearance of …	Family
Sobic.001G359400	Chr01	64930433	64933173	-1	2741	138081						oxidation-reduction process	GO:0055114	A metabolic process that results in the removal or addition of one or more electrons to or from a substance, with or without the concomitant removal or addition of a proton or protons.
Sobic.001G359400	Chr01	64930433	64933173	-1	2741	138081						iron ion binding	GO:0005506	Interacting selectively and non-covalently with iron (Fe) ions.
Sobic.001G359400	Chr01	64930433	64933173	-1	2741	138081						heme binding	GO:0020037	Interacting selectively and non-covalently with heme, any compound of iron complexed in a porphyrin (tetrapyrrole) ring.
Sobic.001G359400	Chr01	64930433	64933173	-1	2741	138081						oxidoreductase activity, acting on paired donors, with incorporation or reduction of molecular oxygen	GO:0016705	Catalysis of an oxidation-reduction (redox) reaction in which hydrogen or electrons are transferred from each of two donors, and molecular oxygen is reduced or incorporated into a donor.
Sobic.001G359500	Chr01	64935497	64938220	-1	2724	143145		Cytochrome P450		Cytochrome P450 enzymes are a superfamily of haem-containing mono-oxygenases that are found in all kingdoms of life, and which show extraordinary diversity in their reaction chemistry. In mammals, these proteins are found primarily in microsomes of hepatocytes and other cell types, where they oxidise steroids, fatty acids and xenobiotics, and are important for the detoxification and clearance of …	Family
Sobic.001G359500	Chr01	64935497	64938220	-1	2724	143145		Cytochrome P450, E-class, group I		Cytochrome P450 enzymes are a superfamily of haem-containing mono-oxygenases that are found in all kingdoms of life, and which show extraordinary diversity in their reaction chemistry. In mammals, these proteins are found primarily in microsomes of hepatocytes and other cell types, where they oxidise steroids, fatty acids and xenobiotics, and are important for the detoxification and clearance of …	Family
Sobic.001G359500	Chr01	64935497	64938220	-1	2724	143145		Cytochrome P450, E-class, group II		Cytochrome P450 enzymes are a superfamily of haem-containing mono-oxygenases that are found in all kingdoms of life, and which show extraordinary diversity in their reaction chemistry. In mammals, these proteins are found primarily in microsomes of hepatocytes and other cell types, where they oxidise steroids, fatty acids and xenobiotics, and are important for the detoxification and clearance of …	Family
Sobic.001G359500	Chr01	64935497	64938220	-1	2724	143145		Cytochrome P450		Cytochrome P450 enzymes are a superfamily of haem-containing mono-oxygenases that are found in all kingdoms of life, and which show extraordinary diversity in their reaction chemistry. In mammals, these proteins are found primarily in microsomes of hepatocytes and other cell types, where they oxidise steroids, fatty acids and xenobiotics, and are important for the detoxification and clearance of …	Family
Sobic.001G359500	Chr01	64935497	64938220	-1	2724	143145		Cytochrome P450, E-class, group I		Cytochrome P450 enzymes are a superfamily of haem-containing mono-oxygenases that are found in all kingdoms of life, and which show extraordinary diversity in their reaction chemistry. In mammals, these proteins are found primarily in microsomes of hepatocytes and other cell types, where they oxidise steroids, fatty acids and xenobiotics, and are important for the detoxification and clearance of …	Family
Sobic.001G359500	Chr01	64935497	64938220	-1	2724	143145		Cytochrome P450, E-class, group II		Cytochrome P450 enzymes are a superfamily of haem-containing mono-oxygenases that are found in all kingdoms of life, and which show extraordinary diversity in their reaction chemistry. In mammals, these proteins are found primarily in microsomes of hepatocytes and other cell types, where they oxidise steroids, fatty acids and xenobiotics, and are important for the detoxification and clearance of …	Family
Sobic.001G359500	Chr01	64935497	64938220	-1	2724	143145		Cytochrome P450		Cytochrome P450 enzymes are a superfamily of haem-containing mono-oxygenases that are found in all kingdoms of life, and which show extraordinary diversity in their reaction chemistry. In mammals, these proteins are found primarily in microsomes of hepatocytes and other cell types, where they oxidise steroids, fatty acids and xenobiotics, and are important for the detoxification and clearance of …	Family
Sobic.001G359500	Chr01	64935497	64938220	-1	2724	143145		Cytochrome P450, E-class, group I		Cytochrome P450 enzymes are a superfamily of haem-containing mono-oxygenases that are found in all kingdoms of life, and which show extraordinary diversity in their reaction chemistry. In mammals, these proteins are found primarily in microsomes of hepatocytes and other cell types, where they oxidise steroids, fatty acids and xenobiotics, and are important for the detoxification and clearance of …	Family
Sobic.001G359500	Chr01	64935497	64938220	-1	2724	143145		Cytochrome P450, E-class, group II		Cytochrome P450 enzymes are a superfamily of haem-containing mono-oxygenases that are found in all kingdoms of life, and which show extraordinary diversity in their reaction chemistry. In mammals, these proteins are found primarily in microsomes of hepatocytes and other cell types, where they oxidise steroids, fatty acids and xenobiotics, and are important for the detoxification and clearance of …	Family
Sobic.001G359500	Chr01	64935497	64938220	-1	2724	143145		Cytochrome P450		Cytochrome P450 enzymes are a superfamily of haem-containing mono-oxygenases that are found in all kingdoms of life, and which show extraordinary diversity in their reaction chemistry. In mammals, these proteins are found primarily in microsomes of hepatocytes and other cell types, where they oxidise steroids, fatty acids and xenobiotics, and are important for the detoxification and clearance of …	Family
Sobic.001G359500	Chr01	64935497	64938220	-1	2724	143145		Cytochrome P450, E-class, group I		Cytochrome P450 enzymes are a superfamily of haem-containing mono-oxygenases that are found in all kingdoms of life, and which show extraordinary diversity in their reaction chemistry. In mammals, these proteins are found primarily in microsomes of hepatocytes and other cell types, where they oxidise steroids, fatty acids and xenobiotics, and are important for the detoxification and clearance of …	Family
Sobic.001G359500	Chr01	64935497	64938220	-1	2724	143145		Cytochrome P450, E-class, group II		Cytochrome P450 enzymes are a superfamily of haem-containing mono-oxygenases that are found in all kingdoms of life, and which show extraordinary diversity in their reaction chemistry. In mammals, these proteins are found primarily in microsomes of hepatocytes and other cell types, where they oxidise steroids, fatty acids and xenobiotics, and are important for the detoxification and clearance of …	Family
Sobic.001G359500	Chr01	64935497	64938220	-1	2724	143145						oxidation-reduction process	GO:0055114	A metabolic process that results in the removal or addition of one or more electrons to or from a substance, with or without the concomitant removal or addition of a proton or protons.
Sobic.001G359500	Chr01	64935497	64938220	-1	2724	143145						iron ion binding	GO:0005506	Interacting selectively and non-covalently with iron (Fe) ions.
Sobic.001G359500	Chr01	64935497	64938220	-1	2724	143145						heme binding	GO:0020037	Interacting selectively and non-covalently with heme, any compound of iron complexed in a porphyrin (tetrapyrrole) ring.
Sobic.001G359500	Chr01	64935497	64938220	-1	2724	143145						oxidoreductase activity, acting on paired donors, with incorporation or reduction of molecular oxygen	GO:0016705	Catalysis of an oxidation-reduction (redox) reaction in which hydrogen or electrons are transferred from each of two donors, and molecular oxygen is reduced or incorporated into a donor.
Sobic.001G359601	Chr01	64942811	64944057	1	1247	150459		Proteolipid membrane potential modulator		Proteolipid membrane potential modulator is an evolutionarily conserved proteolipid in the plasma membrane which, in S. pombe, is transcriptionally regulated by the Spc1 stress MAPK (mitogen-activated protein kinases) pathway. It functions to modulate the membrane potential, particularly to resist high cellular cation concentration. In eukaryotic organisms, stress-activated mitogen-activated prot…	Family	integral component of membrane	GO:0016021	The component of a membrane consisting of the gene products and protein complexes having at least some part of their peptide sequence embedded in the hydrophobic region of the membrane.
Sobic.001G359700	Chr01	64944686	64945267	-1	582	152334		Protein of unknown function DUF679		This family contains uncharacterised plant proteins of unknown function.	Family
Sobic.001G359800	Chr01	64946911	64949156	1	2246	154559		Protein of unknown function DUF573		This is a family of uncharacterised proteins.	Family
Sobic.001G359900	Chr01	64949270	64953111	-1	3842	156918		PIN domain-like		This entry represents a domain sharing protein structural similarity with the PIN domain. This domain can also be found in the N-terminal of the 5'3'-exonuclease, which has a 3-layer alpha/beta/alpha core structure and contains an alpha-helical arch [].PIN domains are small protein domains identified by the presence of three strictly conserved acidic residues. Apart from these three residues, the…	Domain
Sobic.001G359900	Chr01	64949270	64953111	-1	3842	156918		Meiosis arrest female protein 1		Meiosis arrest female protein 1 (Marf1, also known as Limkain-b1) is essential regulator of oogenesis required for female meiotic progression. It acts by down-regulating RNA transcripts, either at transcriptional of post-transcriptional level [].	Family
Sobic.001G359900	Chr01	64949270	64953111	-1	3842	156918		NYN domain, limkain-b1-type		This NYN domain is found in limkain-b1 []and in uncharacterised proteins. The NYN domains are found in the eukaryotic proteins typified by the Nedd4-binding protein 1 and the bacterial YacP-like proteins. The NYN (for Nedd4-BP1, YacP-like Nuclease) domain shares a common protein fold with two other previously characterised groups of nucleases, namely the PIN (PilT N-terminal) and FLAP/5' -->3' ex…	Domain
Sobic.001G359900	Chr01	64949270	64953111	-1	3842	156918		PIN domain-like		This entry represents a domain sharing protein structural similarity with the PIN domain. This domain can also be found in the N-terminal of the 5'3'-exonuclease, which has a 3-layer alpha/beta/alpha core structure and contains an alpha-helical arch [].PIN domains are small protein domains identified by the presence of three strictly conserved acidic residues. Apart from these three residues, the…	Domain
Sobic.001G359900	Chr01	64949270	64953111	-1	3842	156918		Meiosis arrest female protein 1		Meiosis arrest female protein 1 (Marf1, also known as Limkain-b1) is essential regulator of oogenesis required for female meiotic progression. It acts by down-regulating RNA transcripts, either at transcriptional of post-transcriptional level [].	Family
Sobic.001G359900	Chr01	64949270	64953111	-1	3842	156918		NYN domain, limkain-b1-type		This NYN domain is found in limkain-b1 []and in uncharacterised proteins. The NYN domains are found in the eukaryotic proteins typified by the Nedd4-binding protein 1 and the bacterial YacP-like proteins. The NYN (for Nedd4-BP1, YacP-like Nuclease) domain shares a common protein fold with two other previously characterised groups of nucleases, namely the PIN (PilT N-terminal) and FLAP/5' -->3' ex…	Domain
Sobic.001G359900	Chr01	64949270	64953111	-1	3842	156918		PIN domain-like		This entry represents a domain sharing protein structural similarity with the PIN domain. This domain can also be found in the N-terminal of the 5'3'-exonuclease, which has a 3-layer alpha/beta/alpha core structure and contains an alpha-helical arch [].PIN domains are small protein domains identified by the presence of three strictly conserved acidic residues. Apart from these three residues, the…	Domain
Sobic.001G359900	Chr01	64949270	64953111	-1	3842	156918		Meiosis arrest female protein 1		Meiosis arrest female protein 1 (Marf1, also known as Limkain-b1) is essential regulator of oogenesis required for female meiotic progression. It acts by down-regulating RNA transcripts, either at transcriptional of post-transcriptional level [].	Family
Sobic.001G359900	Chr01	64949270	64953111	-1	3842	156918		NYN domain, limkain-b1-type		This NYN domain is found in limkain-b1 []and in uncharacterised proteins. The NYN domains are found in the eukaryotic proteins typified by the Nedd4-binding protein 1 and the bacterial YacP-like proteins. The NYN (for Nedd4-BP1, YacP-like Nuclease) domain shares a common protein fold with two other previously characterised groups of nucleases, namely the PIN (PilT N-terminal) and FLAP/5' -->3' ex…	Domain
Sobic.001G359900	Chr01	64949270	64953111	-1	3842	156918		PIN domain-like		This entry represents a domain sharing protein structural similarity with the PIN domain. This domain can also be found in the N-terminal of the 5'3'-exonuclease, which has a 3-layer alpha/beta/alpha core structure and contains an alpha-helical arch [].PIN domains are small protein domains identified by the presence of three strictly conserved acidic residues. Apart from these three residues, the…	Domain
Sobic.001G359900	Chr01	64949270	64953111	-1	3842	156918		Meiosis arrest female protein 1		Meiosis arrest female protein 1 (Marf1, also known as Limkain-b1) is essential regulator of oogenesis required for female meiotic progression. It acts by down-regulating RNA transcripts, either at transcriptional of post-transcriptional level [].	Family
Sobic.001G359900	Chr01	64949270	64953111	-1	3842	156918		NYN domain, limkain-b1-type		This NYN domain is found in limkain-b1 []and in uncharacterised proteins. The NYN domains are found in the eukaryotic proteins typified by the Nedd4-binding protein 1 and the bacterial YacP-like proteins. The NYN (for Nedd4-BP1, YacP-like Nuclease) domain shares a common protein fold with two other previously characterised groups of nucleases, namely the PIN (PilT N-terminal) and FLAP/5' -->3' ex…	Domain
Sobic.001G359900	Chr01	64949270	64953111	-1	3842	156918		PIN domain-like		This entry represents a domain sharing protein structural similarity with the PIN domain. This domain can also be found in the N-terminal of the 5'3'-exonuclease, which has a 3-layer alpha/beta/alpha core structure and contains an alpha-helical arch [].PIN domains are small protein domains identified by the presence of three strictly conserved acidic residues. Apart from these three residues, the…	Domain
Sobic.001G359900	Chr01	64949270	64953111	-1	3842	156918		Meiosis arrest female protein 1		Meiosis arrest female protein 1 (Marf1, also known as Limkain-b1) is essential regulator of oogenesis required for female meiotic progression. It acts by down-regulating RNA transcripts, either at transcriptional of post-transcriptional level [].	Family
Sobic.001G359900	Chr01	64949270	64953111	-1	3842	156918		NYN domain, limkain-b1-type		This NYN domain is found in limkain-b1 []and in uncharacterised proteins. The NYN domains are found in the eukaryotic proteins typified by the Nedd4-binding protein 1 and the bacterial YacP-like proteins. The NYN (for Nedd4-BP1, YacP-like Nuclease) domain shares a common protein fold with two other previously characterised groups of nucleases, namely the PIN (PilT N-terminal) and FLAP/5' -->3' ex…	Domain
Sobic.001G359900	Chr01	64949270	64953111	-1	3842	156918						peroxisome	GO:0005777	A small organelle enclosed by a single membrane, and found in most eukaryotic cells. Contains peroxidases and other enzymes involved in a variety of metabolic processes including free radical detoxification, lipid catabolism and biosynthesis, and hydrogen peroxide metabolism.
Sobic.001G359900	Chr01	64949270	64953111	-1	3842	156918						regulation of gene expression	GO:0010468	Any process that modulates the frequency, rate or extent of gene expression. Gene expression is the process in which a gene's coding sequence is converted into a mature gene product or products (proteins or RNA). This includes the production of an RNA transcript as well as any processing to produce a mature RNA product or an mRNA (for protein-coding genes) and the translation of that mRNA into pr…
Sobic.001G360000	Chr01	64954088	64958710	-1	4623	161736		Histidine kinase domain		Most prokaryotic signal-transduction systems and a few eukaryotic pathways use phosphotransfer schemes involving two conserved components, a histidine protein kinase (HK) and a response regulator protein (RR). The HK, which is regulated by environmental stimuli, autophosphorylates at a histidine residue, creating a high-energy phosphoryl group that is subsequently transferred to an aspartate resi…	Domain
Sobic.001G360000	Chr01	64954088	64958710	-1	4623	161736		Signal transduction histidine kinase-related protein, C-terminal		Two-component signal transduction systems enable bacteria to sense, respond, and adapt to a wide range of environments, stressors, and growth conditions []. Some bacteria can contain up to as many as 200 two-component systems that need tight regulation to prevent unwanted cross-talk []. These pathways have been adapted to response to a widevariety of stimuli, including nutrients, cellular redox s…	Domain
Sobic.001G360000	Chr01	64954088	64958710	-1	4623	161736		Histidine kinase-like ATPase, C-terminal domain		This domain is found in several ATP-binding proteins, including: histidine kinase, DNA gyrase B, topoisomerases [], heat shock protein HSP90 [, , ], phytochrome-like ATPases and DNA mismatch repair proteins. The fold of this domain consists of two layers, alpha/beta, which contains an 8-stranded mixed beta-sheet.	Domain
Sobic.001G360000	Chr01	64954088	64958710	-1	4623	161736		Branched-chain alpha-ketoacid dehydrogenase kinase/Pyruvate dehydrogenase kinase, N-terminal		Catabolism and synthesis of leucine, isoleucine and valine are finely balanced, allowing the body to make the most of dietary input but removing excesses to prevent toxic build-up of their corresponding keto-acids. Regulating the activity of the branched-chain alpha-ketoacid dehydrogenase (BCDH) complex is the primary means by which these processes are coordinated. BCDH kinase regulates BCDH by p…	Domain
Sobic.001G360000	Chr01	64954088	64958710	-1	4623	161736						transferase activity, transferring phosphorus-containing groups	GO:0016772	Catalysis of the transfer of a phosphorus-containing group from one compound (donor) to another (acceptor).
Sobic.001G360000	Chr01	64954088	64958710	-1	4623	161736						phosphorylation	GO:0016310	The process of introducing a phosphate group into a molecule, usually with the formation of a phosphoric ester, a phosphoric anhydride or a phosphoric amide.
Sobic.001G360200	Chr01	64965903	64972117	1	6215	173551		Target SNARE coiled-coil homology domain		The process of vesicular fusion with target membranes depends on a set of SNAREs (SNAP-Receptors), which are associated with the fusing membranes [, ]. Target SNAREs (t-SNAREs) are localised on the target membrane and belong to two different families, the syntaxin-like family and the SNAP-25 like family. One member of each family, together with av-SNARE localised on the vesicular membrane, are re…	Domain
Sobic.001G360200	Chr01	64965903	64972117	1	6215	173551		Sec20		Sec20 is a membrane glycoprotein associated with secretory pathway.	Family
Sobic.001G360300	Chr01	64972294	64974257	-1	1964	179942		NAC domain		The NAC domain (for Petunia hybrida(Petunia) NAM and for Arabidopsis ATAF1, ATAF2, and CUC2) is an N-terminal module of ~160 amino acids, which is found in proteins of the NAC family of plant-specific transcriptional regulators (no apical meristem (NAM) proteins) []. NAC proteins are involved in developmental processes, including formation of the shoot apical meristem, floral organs and lateral s…	Domain
Sobic.001G360300	Chr01	64972294	64974257	-1	1964	179942		Type IIA DNA topoisomerase subunit A, alpha-helical domain		Type IIA topoisomerases include the enzymes DNA gyrase, eukaryotic topoisomerase II (topo II), and bacterial topoisomerase IV (topo IV). Type IIA topoisomerases together manage chromosome integrity and topology in cells. Topoisomerase II (called gyrase in bacteria) primarily introduces negative supercoils into DNA. In bacteria, topoisomerase II consists of two polypeptide subunits, gyrA and gyrB,…	Domain
Sobic.001G360300	Chr01	64972294	64974257	-1	1964	179942		NAC domain		The NAC domain (for Petunia hybrida(Petunia) NAM and for Arabidopsis ATAF1, ATAF2, and CUC2) is an N-terminal module of ~160 amino acids, which is found in proteins of the NAC family of plant-specific transcriptional regulators (no apical meristem (NAM) proteins) []. NAC proteins are involved in developmental processes, including formation of the shoot apical meristem, floral organs and lateral s…	Domain
Sobic.001G360300	Chr01	64972294	64974257	-1	1964	179942		Type IIA DNA topoisomerase subunit A, alpha-helical domain		Type IIA topoisomerases include the enzymes DNA gyrase, eukaryotic topoisomerase II (topo II), and bacterial topoisomerase IV (topo IV). Type IIA topoisomerases together manage chromosome integrity and topology in cells. Topoisomerase II (called gyrase in bacteria) primarily introduces negative supercoils into DNA. In bacteria, topoisomerase II consists of two polypeptide subunits, gyrA and gyrB,…	Domain
Sobic.001G360300	Chr01	64972294	64974257	-1	1964	179942						DNA binding	GO:0003677	Any molecular function by which a gene product interacts selectively and non-covalently with DNA (deoxyribonucleic acid).
Sobic.001G360300	Chr01	64972294	64974257	-1	1964	179942						regulation of transcription, DNA-templated	GO:0006355	Any process that modulates the frequency, rate or extent of cellular DNA-templated transcription.
Sobic.001G360300	Chr01	64972294	64974257	-1	1964	179942						ATP binding	GO:0005524	Interacting selectively and non-covalently with ATP, adenosine 5'-triphosphate, a universally important coenzyme and enzyme regulator.
Sobic.001G360300	Chr01	64972294	64974257	-1	1964	179942						DNA topological change	GO:0006265	The process in which a transformation is induced in the topological structure of a double-stranded DNA helix, resulting in a change in linking number.
Sobic.001G360300	Chr01	64972294	64974257	-1	1964	179942						DNA topoisomerase type II (ATP-hydrolyzing) activity	GO:0003918	Catalysis of a DNA topological transformation by transiently cleaving a pair of complementary DNA strands to form a gate through which a second double-stranded DNA segment is passed, after which the severed strands in the first DNA segment are rejoined; product release is coupled to ATP binding and hydrolysis; changes the linking number in multiples of 2.
Sobic.001G360400	Chr01	64992000	64993562	-1	1563	199648		Plant peroxidase		Peroxidases are haem-containing enzymes that use hydrogen peroxide asthe electron acceptor to catalyse a number of oxidative reactions. Most haem peroxidases follow the reaction scheme:Fe3++ H2O2-->[Fe4+=O]R' (Compound I) + H2O[Fe4+=O]R' + substrate -->[Fe4+=O]R (Compound II) + oxidised substrate[Fe4+=O]R + substrate -->Fe3++ H2O + oxidised substrateIn this mechanism, the enzyme reacts with one e…	Family
Sobic.001G360400	Chr01	64992000	64993562	-1	1563	199648		Haem peroxidase		Peroxidases are haem-containing enzymes that use hydrogen peroxide asthe electron acceptor to catalyse a number of oxidative reactions.Most haem peroxidases follow the reaction scheme:Fe3++ H2O2-->[Fe4+=O]R' (Compound I) + H2O[Fe4+=O]R' + substrate -->[Fe4+=O]R (Compound II) + oxidised substrate[Fe4+=O]R + substrate -->Fe3++ H2O + oxidised substrateIn this mechanism, the enzyme reacts with one eq…	Family
Sobic.001G360400	Chr01	64992000	64993562	-1	1563	199648		Haem peroxidase, plant/fungal/bacterial		Peroxidases are haem-containing enzymes that use hydrogen peroxide asthe electron acceptor to catalyse a number of oxidative reactions.Most haem peroxidases follow the reaction scheme:Fe3++ H2O2-->[Fe4+=O]R' (Compound I) + H2O[Fe4+=O]R' + substrate -->[Fe4+=O]R (Compound II) + oxidised substrate[Fe4+=O]R + substrate -->Fe3++ H2O + oxidised substrateIn this mechanism, the enzyme reacts with one eq…	Domain
Sobic.001G360400	Chr01	64992000	64993562	-1	1563	199648						peroxidase activity	GO:0004601	Catalysis of the reaction: donor + hydrogen peroxide = oxidized donor + 2 H2O.
Sobic.001G360400	Chr01	64992000	64993562	-1	1563	199648						oxidation-reduction process	GO:0055114	A metabolic process that results in the removal or addition of one or more electrons to or from a substance, with or without the concomitant removal or addition of a proton or protons.
Sobic.001G360400	Chr01	64992000	64993562	-1	1563	199648						heme binding	GO:0020037	Interacting selectively and non-covalently with heme, any compound of iron complexed in a porphyrin (tetrapyrrole) ring.
Sobic.001G360400	Chr01	64992000	64993562	-1	1563	199648						response to oxidative stress	GO:0006979	Any process that results in a change in state or activity of a cell or an organism (in terms of movement, secretion, enzyme production, gene expression, etc.) as a result of oxidative stress, a state often resulting from exposure to high levels of reactive oxygen species, e.g. superoxide anions, hydrogen peroxide (H2O2), and hydroxyl radicals.
Sobic.001G360500	Chr01	65014912	65016713	-1	1802	222560		Plant peroxidase		Peroxidases are haem-containing enzymes that use hydrogen peroxide asthe electron acceptor to catalyse a number of oxidative reactions. Most haem peroxidases follow the reaction scheme:Fe3++ H2O2-->[Fe4+=O]R' (Compound I) + H2O[Fe4+=O]R' + substrate -->[Fe4+=O]R (Compound II) + oxidised substrate[Fe4+=O]R + substrate -->Fe3++ H2O + oxidised substrateIn this mechanism, the enzyme reacts with one e…	Family
Sobic.001G360500	Chr01	65014912	65016713	-1	1802	222560		Haem peroxidase		Peroxidases are haem-containing enzymes that use hydrogen peroxide asthe electron acceptor to catalyse a number of oxidative reactions.Most haem peroxidases follow the reaction scheme:Fe3++ H2O2-->[Fe4+=O]R' (Compound I) + H2O[Fe4+=O]R' + substrate -->[Fe4+=O]R (Compound II) + oxidised substrate[Fe4+=O]R + substrate -->Fe3++ H2O + oxidised substrateIn this mechanism, the enzyme reacts with one eq…	Family
Sobic.001G360500	Chr01	65014912	65016713	-1	1802	222560		Haem peroxidase, plant/fungal/bacterial		Peroxidases are haem-containing enzymes that use hydrogen peroxide asthe electron acceptor to catalyse a number of oxidative reactions.Most haem peroxidases follow the reaction scheme:Fe3++ H2O2-->[Fe4+=O]R' (Compound I) + H2O[Fe4+=O]R' + substrate -->[Fe4+=O]R (Compound II) + oxidised substrate[Fe4+=O]R + substrate -->Fe3++ H2O + oxidised substrateIn this mechanism, the enzyme reacts with one eq…	Domain
Sobic.001G360500	Chr01	65014912	65016713	-1	1802	222560		Plant peroxidase		Peroxidases are haem-containing enzymes that use hydrogen peroxide asthe electron acceptor to catalyse a number of oxidative reactions. Most haem peroxidases follow the reaction scheme:Fe3++ H2O2-->[Fe4+=O]R' (Compound I) + H2O[Fe4+=O]R' + substrate -->[Fe4+=O]R (Compound II) + oxidised substrate[Fe4+=O]R + substrate -->Fe3++ H2O + oxidised substrateIn this mechanism, the enzyme reacts with one e…	Family
Sobic.001G360500	Chr01	65014912	65016713	-1	1802	222560		Haem peroxidase		Peroxidases are haem-containing enzymes that use hydrogen peroxide asthe electron acceptor to catalyse a number of oxidative reactions.Most haem peroxidases follow the reaction scheme:Fe3++ H2O2-->[Fe4+=O]R' (Compound I) + H2O[Fe4+=O]R' + substrate -->[Fe4+=O]R (Compound II) + oxidised substrate[Fe4+=O]R + substrate -->Fe3++ H2O + oxidised substrateIn this mechanism, the enzyme reacts with one eq…	Family
Sobic.001G360500	Chr01	65014912	65016713	-1	1802	222560		Haem peroxidase, plant/fungal/bacterial		Peroxidases are haem-containing enzymes that use hydrogen peroxide asthe electron acceptor to catalyse a number of oxidative reactions.Most haem peroxidases follow the reaction scheme:Fe3++ H2O2-->[Fe4+=O]R' (Compound I) + H2O[Fe4+=O]R' + substrate -->[Fe4+=O]R (Compound II) + oxidised substrate[Fe4+=O]R + substrate -->Fe3++ H2O + oxidised substrateIn this mechanism, the enzyme reacts with one eq…	Domain
Sobic.001G360500	Chr01	65014912	65016713	-1	1802	222560						peroxidase activity	GO:0004601	Catalysis of the reaction: donor + hydrogen peroxide = oxidized donor + 2 H2O.
Sobic.001G360500	Chr01	65014912	65016713	-1	1802	222560						oxidation-reduction process	GO:0055114	A metabolic process that results in the removal or addition of one or more electrons to or from a substance, with or without the concomitant removal or addition of a proton or protons.
Sobic.001G360500	Chr01	65014912	65016713	-1	1802	222560						heme binding	GO:0020037	Interacting selectively and non-covalently with heme, any compound of iron complexed in a porphyrin (tetrapyrrole) ring.
Sobic.001G360500	Chr01	65014912	65016713	-1	1802	222560						response to oxidative stress	GO:0006979	Any process that results in a change in state or activity of a cell or an organism (in terms of movement, secretion, enzyme production, gene expression, etc.) as a result of oxidative stress, a state often resulting from exposure to high levels of reactive oxygen species, e.g. superoxide anions, hydrogen peroxide (H2O2), and hydroxyl radicals.
