# Supplementary material for: Association mapping by aerial drone reveals 213 genetic associations for Sorghum bicolor biomass traits under drought
Source: BMC Genomics. 2018 Sep 17;19:679. doi: 10.1186/s12864-018-5055-5 (PMC6142696; doi:10.1186/s12864-018-5055-5)
Supplement: Supplementary file 9 — Tables showing all genes in the regions spanned by significant SNPs for each peak. Gene information was obtained from the Phytomine tool in Phytozome v3.0. (ZIP 8760 kb) [file 12864_2018_5055_MOESM9_ESM.zip › CPG1.21_all_Sb_genes_in_region_from_Phytomine.xlsx]

## Sheet: CPG1.21_all_Sb_genes_in_region_
Primary_Identifier	chrom	Pos_start	Pos_end	strand	gene_length	dist_from_max_GWAS_SNP	gene_defline	protein_domains_name	gene_name	protein_domains_description	protin_domains_type	ontology_term_name	GO_term	GO_description
Sobic.001G384600	Chr01	67201155	67205912	1	4758	1250		Six-hairpin glycosidase-like		The biosynthesis of disaccharides, oligosaccharides and polysaccharides involves the action of hundreds of different glycosyltransferases. These enzymes catalyse the transfer of sugar moieties from activated donor molecules to specific acceptor molecules, forming glycosidic bonds. A classification of glycosyltransferases using nucleotide diphospho-sugar, nucleotide monophospho-sugar and sugar pho…	Domain
Sobic.001G384600	Chr01	67201155	67205912	1	4758	1250		Glycoside hydrolase, family 9		O-Glycosyl hydrolases () are a widespread group of enzymes that hydrolyse the glycosidic bond between two or more carbohydrates, or between a carbohydrate and a non-carbohydrate moiety. A classification system for glycosyl hydrolases, based on sequence similarity, has led to the definition of 85 different families [, ]. This classification is available on the CAZy (CArbohydrate-Active EnZymes) we…	Family
Sobic.001G384600	Chr01	67201155	67205912	1	4758	1250		Six-hairpin glycosidase		The biosynthesis of disaccharides, oligosaccharides and polysaccharides involves the action of hundreds of different glycosyltransferases. These enzymes catalyse the transfer of sugar moieties from activated donor molecules to specific acceptor molecules, forming glycosidic bonds. A classification of glycosyltransferases using nucleotide diphospho-sugar, nucleotide monophospho-sugar and sugar pho…	Domain
Sobic.001G384600	Chr01	67201155	67205912	1	4758	1250						catalytic activity	GO:0003824	Catalysis of a biochemical reaction at physiological temperatures. In biologically catalyzed reactions, the reactants are known as substrates, and the catalysts are naturally occurring macromolecular substances known as enzymes. Enzymes possess specific binding sites for substrates, and are usually composed wholly or largely of protein, but RNA that has catalytic activity (ribozyme) is often also…
Sobic.001G384700	Chr01	67215996	67220462	-1	4467	16091		RNA recognition motif domain		Many eukaryotic proteins containing one or more copies of a putative RNA-binding domain of about 90 amino acids are known to bind single-stranded RNAs [, , ]. The largest group of single strand RNA-binding proteins is the eukaryotic RNA recognition motif (RRM) family that contains an eight amino acid RNP-1 consensus sequence [, ]. RRM proteins have a variety of RNA binding preferences and functio…	Domain
Sobic.001G384700	Chr01	67215996	67220462	-1	4467	16091		Polyadenylate-binding protein/Hyperplastic disc protein		The polyadenylate-binding protein (PABP) has a conserved C-terminal domain (PABC), which is also found in the hyperplastic discs protein (HYD) family of ubiquitin ligases that contain HECT domains () []. PABP recognises the 3' mRNA poly(A) tail and plays an essential role in eukaryotic translation initiation and mRNA stabilisation/degradation. PABC domains of PABP are peptide-binding domains that…	Domain
Sobic.001G384700	Chr01	67215996	67220462	-1	4467	16091		Zinc finger, CCCH-type		Zinc finger (Znf) domains are relatively small protein motifs which contain multiple finger-like protrusions that make tandem contacts with their target molecule. Some of these domains bind zinc, but many do not; instead binding other metals such as iron, or no metal at all. For example, some family members form salt bridges to stabilise the finger-like folds. They were first identified as a DNA-…	Domain
Sobic.001G384700	Chr01	67215996	67220462	-1	4467	16091		Nucleotide-binding alpha-beta plait domain		This entry represents nucleotide-binding domains with an alpha-beta plait structure, which consists of either a ferredoxin-like (beta-alpha-beta)2 fold, such as that found in RNA-binding domains of various ribonucleoproteins or in viral DNA-binding domains [, ]; or a beta-(alpha)-beta-alpha-beta(2) fold, such as that found in the ribosomal protein L23 [].	Domain
Sobic.001G384700	Chr01	67215996	67220462	-1	4467	16091		MoaB/Mog domain		MoaB/Mog domain, also known as Cnx1G domain, is found in the bacterial molybdenum cofactor (Moco) biosynthesis protein MoaB/Mog and N-terminal of the eukaryotic MoCF biosynthesis proteins, such as the Drosophila protein cinnamon, the Arabidopsis protein cnx1 and the mammal protein gephyrin []. These proteins are involved in the final steps of Moco synthesis. In E. coli two proteins, MogA and MoeA…	Domain
Sobic.001G384700	Chr01	67215996	67220462	-1	4467	16091		RNA recognition motif domain		Many eukaryotic proteins containing one or more copies of a putative RNA-binding domain of about 90 amino acids are known to bind single-stranded RNAs [, , ]. The largest group of single strand RNA-binding proteins is the eukaryotic RNA recognition motif (RRM) family that contains an eight amino acid RNP-1 consensus sequence [, ]. RRM proteins have a variety of RNA binding preferences and functio…	Domain
Sobic.001G384700	Chr01	67215996	67220462	-1	4467	16091		Polyadenylate-binding protein/Hyperplastic disc protein		The polyadenylate-binding protein (PABP) has a conserved C-terminal domain (PABC), which is also found in the hyperplastic discs protein (HYD) family of ubiquitin ligases that contain HECT domains () []. PABP recognises the 3' mRNA poly(A) tail and plays an essential role in eukaryotic translation initiation and mRNA stabilisation/degradation. PABC domains of PABP are peptide-binding domains that…	Domain
Sobic.001G384700	Chr01	67215996	67220462	-1	4467	16091		Zinc finger, CCCH-type		Zinc finger (Znf) domains are relatively small protein motifs which contain multiple finger-like protrusions that make tandem contacts with their target molecule. Some of these domains bind zinc, but many do not; instead binding other metals such as iron, or no metal at all. For example, some family members form salt bridges to stabilise the finger-like folds. They were first identified as a DNA-…	Domain
Sobic.001G384700	Chr01	67215996	67220462	-1	4467	16091		Nucleotide-binding alpha-beta plait domain		This entry represents nucleotide-binding domains with an alpha-beta plait structure, which consists of either a ferredoxin-like (beta-alpha-beta)2 fold, such as that found in RNA-binding domains of various ribonucleoproteins or in viral DNA-binding domains [, ]; or a beta-(alpha)-beta-alpha-beta(2) fold, such as that found in the ribosomal protein L23 [].	Domain
Sobic.001G384700	Chr01	67215996	67220462	-1	4467	16091		MoaB/Mog domain		MoaB/Mog domain, also known as Cnx1G domain, is found in the bacterial molybdenum cofactor (Moco) biosynthesis protein MoaB/Mog and N-terminal of the eukaryotic MoCF biosynthesis proteins, such as the Drosophila protein cinnamon, the Arabidopsis protein cnx1 and the mammal protein gephyrin []. These proteins are involved in the final steps of Moco synthesis. In E. coli two proteins, MogA and MoeA…	Domain
Sobic.001G384700	Chr01	67215996	67220462	-1	4467	16091						RNA binding	GO:0003723	Interacting selectively and non-covalently with an RNA molecule or a portion thereof.
Sobic.001G384700	Chr01	67215996	67220462	-1	4467	16091						nucleic acid binding	GO:0003676	Interacting selectively and non-covalently with any nucleic acid.
Sobic.001G384700	Chr01	67215996	67220462	-1	4467	16091						nucleotide binding	GO:0000166	Interacting selectively and non-covalently with a nucleotide, any compound consisting of a nucleoside that is esterified with (ortho)phosphate or an oligophosphate at any hydroxyl group on the ribose or deoxyribose.
Sobic.001G384800	Chr01	67238525	67248003	-1	9479	38620
Sobic.001G384900	Chr01	67248888	67253544	-1	4657	48983	(1 of 3) K09250 - cellular nucleic acid-binding protein (CNBP)	Zinc finger, CCHC-type		Zinc finger (Znf) domains are relatively small protein motifs which contain multiple finger-like protrusions that make tandem contacts with their target molecule. Some of these domains bind zinc, but many do not; instead binding other metals such as iron, or no metal at all. For example, some family members form salt bridges to stabilise the finger-like folds. They were first identified as a DNA-…	Domain
Sobic.001G384900	Chr01	67248888	67253544	-1	4657	48983	(1 of 3) K09250 - cellular nucleic acid-binding protein (CNBP)					zinc ion binding	GO:0008270	Interacting selectively and non-covalently with zinc (Zn) ions.
Sobic.001G384900	Chr01	67248888	67253544	-1	4657	48983	(1 of 3) K09250 - cellular nucleic acid-binding protein (CNBP)					nucleic acid binding	GO:0003676	Interacting selectively and non-covalently with any nucleic acid.
Sobic.001G385000	Chr01	67258282	67264203	1	5922	58377		Nucleoside phosphatase GDA1/CD39		A number of nucleoside diphosphate and triphosphate hydrolases as well as someyet uncharacterised proteins have been found to belong to the same family [, ]. The uncharacterised proteins all seem to be membrane-bound.	Family
Sobic.001G385066	Chr01	67265052	67265846	1	795	65147	(1 of 4) PTHR24282//PTHR24282:SF34 - CYTOCHROME P450 FAMILY MEMBER // SUBFAMILY NOT NAMED	Cytochrome P450		Cytochrome P450 enzymes are a superfamily of haem-containing mono-oxygenases that are found in all kingdoms of life, and which show extraordinary diversity in their reaction chemistry. In mammals, these proteins are found primarily in microsomes of hepatocytes and other cell types, where they oxidise steroids, fatty acids and xenobiotics, and are important for the detoxification and clearance of …	Family
Sobic.001G385066	Chr01	67265052	67265846	1	795	65147	(1 of 4) PTHR24282//PTHR24282:SF34 - CYTOCHROME P450 FAMILY MEMBER // SUBFAMILY NOT NAMED					oxidation-reduction process	GO:0055114	A metabolic process that results in the removal or addition of one or more electrons to or from a substance, with or without the concomitant removal or addition of a proton or protons.
Sobic.001G385066	Chr01	67265052	67265846	1	795	65147	(1 of 4) PTHR24282//PTHR24282:SF34 - CYTOCHROME P450 FAMILY MEMBER // SUBFAMILY NOT NAMED					iron ion binding	GO:0005506	Interacting selectively and non-covalently with iron (Fe) ions.
Sobic.001G385066	Chr01	67265052	67265846	1	795	65147	(1 of 4) PTHR24282//PTHR24282:SF34 - CYTOCHROME P450 FAMILY MEMBER // SUBFAMILY NOT NAMED					heme binding	GO:0020037	Interacting selectively and non-covalently with heme, any compound of iron complexed in a porphyrin (tetrapyrrole) ring.
Sobic.001G385066	Chr01	67265052	67265846	1	795	65147	(1 of 4) PTHR24282//PTHR24282:SF34 - CYTOCHROME P450 FAMILY MEMBER // SUBFAMILY NOT NAMED					oxidoreductase activity, acting on paired donors, with incorporation or reduction of molecular oxygen	GO:0016705	Catalysis of an oxidation-reduction (redox) reaction in which hydrogen or electrons are transferred from each of two donors, and molecular oxygen is reduced or incorporated into a donor.
Sobic.001G385132	Chr01	67265399	67267176	1	1778	65494	(1 of 4) PTHR24282//PTHR24282:SF34 - CYTOCHROME P450 FAMILY MEMBER // SUBFAMILY NOT NAMED	Cytochrome P450, E-class, group IV		Cytochrome P450 enzymes are a superfamily of haem-containing mono-oxygenases that are found in all kingdoms of life, and which show extraordinary diversity in their reaction chemistry. In mammals, these proteins are found primarily in microsomes of hepatocytes and other cell types, where they oxidise steroids, fatty acids and xenobiotics, and are important for the detoxification and clearance of …	Family
Sobic.001G385132	Chr01	67265399	67267176	1	1778	65494	(1 of 4) PTHR24282//PTHR24282:SF34 - CYTOCHROME P450 FAMILY MEMBER // SUBFAMILY NOT NAMED	Cytochrome P450		Cytochrome P450 enzymes are a superfamily of haem-containing mono-oxygenases that are found in all kingdoms of life, and which show extraordinary diversity in their reaction chemistry. In mammals, these proteins are found primarily in microsomes of hepatocytes and other cell types, where they oxidise steroids, fatty acids and xenobiotics, and are important for the detoxification and clearance of …	Family
Sobic.001G385132	Chr01	67265399	67267176	1	1778	65494	(1 of 4) PTHR24282//PTHR24282:SF34 - CYTOCHROME P450 FAMILY MEMBER // SUBFAMILY NOT NAMED	Cytochrome P450, E-class, group I		Cytochrome P450 enzymes are a superfamily of haem-containing mono-oxygenases that are found in all kingdoms of life, and which show extraordinary diversity in their reaction chemistry. In mammals, these proteins are found primarily in microsomes of hepatocytes and other cell types, where they oxidise steroids, fatty acids and xenobiotics, and are important for the detoxification and clearance of …	Family
Sobic.001G385132	Chr01	67265399	67267176	1	1778	65494	(1 of 4) PTHR24282//PTHR24282:SF34 - CYTOCHROME P450 FAMILY MEMBER // SUBFAMILY NOT NAMED					oxidation-reduction process	GO:0055114	A metabolic process that results in the removal or addition of one or more electrons to or from a substance, with or without the concomitant removal or addition of a proton or protons.
Sobic.001G385132	Chr01	67265399	67267176	1	1778	65494	(1 of 4) PTHR24282//PTHR24282:SF34 - CYTOCHROME P450 FAMILY MEMBER // SUBFAMILY NOT NAMED					iron ion binding	GO:0005506	Interacting selectively and non-covalently with iron (Fe) ions.
Sobic.001G385132	Chr01	67265399	67267176	1	1778	65494	(1 of 4) PTHR24282//PTHR24282:SF34 - CYTOCHROME P450 FAMILY MEMBER // SUBFAMILY NOT NAMED					heme binding	GO:0020037	Interacting selectively and non-covalently with heme, any compound of iron complexed in a porphyrin (tetrapyrrole) ring.
Sobic.001G385132	Chr01	67265399	67267176	1	1778	65494	(1 of 4) PTHR24282//PTHR24282:SF34 - CYTOCHROME P450 FAMILY MEMBER // SUBFAMILY NOT NAMED					oxidoreductase activity, acting on paired donors, with incorporation or reduction of molecular oxygen	GO:0016705	Catalysis of an oxidation-reduction (redox) reaction in which hydrogen or electrons are transferred from each of two donors, and molecular oxygen is reduced or incorporated into a donor.
Sobic.001G385200	Chr01	67266918	67269426	-1	2509	67013		TMP21-related		This group of proteins consists of TMP21 (also known as transmembrane emp24 domain-containing protein 10) and related proteins, which are members of the p24 family. The p24 family is a widely conserved family of transmembrane proteins that plays a functional role in the initiation of assembly of COPI (Coat protein I) coated vesicles. COPI coated vesicles are involved in protein transport within t…	Family
Sobic.001G385200	Chr01	67266918	67269426	-1	2509	67013		GOLD domain		The GOLD (for Golgi dynamics) domain is a protein module found in severaleukaryotic Golgi and lipid-traffic proteins. It is typically between 90 and150 amino acids long. Most of the size difference observed in the GOLD-domainsuperfamily is traceable to a single large low-complexity insert that is seenin some versions of the domain. With the exception of the p24 proteins, whichhave a simple archit…	Domain
Sobic.001G385200	Chr01	67266918	67269426	-1	2509	67013		TMP21-related		This group of proteins consists of TMP21 (also known as transmembrane emp24 domain-containing protein 10) and related proteins, which are members of the p24 family. The p24 family is a widely conserved family of transmembrane proteins that plays a functional role in the initiation of assembly of COPI (Coat protein I) coated vesicles. COPI coated vesicles are involved in protein transport within t…	Family
Sobic.001G385200	Chr01	67266918	67269426	-1	2509	67013		GOLD domain		The GOLD (for Golgi dynamics) domain is a protein module found in severaleukaryotic Golgi and lipid-traffic proteins. It is typically between 90 and150 amino acids long. Most of the size difference observed in the GOLD-domainsuperfamily is traceable to a single large low-complexity insert that is seenin some versions of the domain. With the exception of the p24 proteins, whichhave a simple archit…	Domain
Sobic.001G385200	Chr01	67266918	67269426	-1	2509	67013		TMP21-related		This group of proteins consists of TMP21 (also known as transmembrane emp24 domain-containing protein 10) and related proteins, which are members of the p24 family. The p24 family is a widely conserved family of transmembrane proteins that plays a functional role in the initiation of assembly of COPI (Coat protein I) coated vesicles. COPI coated vesicles are involved in protein transport within t…	Family
Sobic.001G385200	Chr01	67266918	67269426	-1	2509	67013		GOLD domain		The GOLD (for Golgi dynamics) domain is a protein module found in severaleukaryotic Golgi and lipid-traffic proteins. It is typically between 90 and150 amino acids long. Most of the size difference observed in the GOLD-domainsuperfamily is traceable to a single large low-complexity insert that is seenin some versions of the domain. With the exception of the p24 proteins, whichhave a simple archit…	Domain
Sobic.001G385200	Chr01	67266918	67269426	-1	2509	67013		TMP21-related		This group of proteins consists of TMP21 (also known as transmembrane emp24 domain-containing protein 10) and related proteins, which are members of the p24 family. The p24 family is a widely conserved family of transmembrane proteins that plays a functional role in the initiation of assembly of COPI (Coat protein I) coated vesicles. COPI coated vesicles are involved in protein transport within t…	Family
Sobic.001G385200	Chr01	67266918	67269426	-1	2509	67013		GOLD domain		The GOLD (for Golgi dynamics) domain is a protein module found in severaleukaryotic Golgi and lipid-traffic proteins. It is typically between 90 and150 amino acids long. Most of the size difference observed in the GOLD-domainsuperfamily is traceable to a single large low-complexity insert that is seenin some versions of the domain. With the exception of the p24 proteins, whichhave a simple archit…	Domain
Sobic.001G385200	Chr01	67266918	67269426	-1	2509	67013		TMP21-related		This group of proteins consists of TMP21 (also known as transmembrane emp24 domain-containing protein 10) and related proteins, which are members of the p24 family. The p24 family is a widely conserved family of transmembrane proteins that plays a functional role in the initiation of assembly of COPI (Coat protein I) coated vesicles. COPI coated vesicles are involved in protein transport within t…	Family
Sobic.001G385200	Chr01	67266918	67269426	-1	2509	67013		GOLD domain		The GOLD (for Golgi dynamics) domain is a protein module found in severaleukaryotic Golgi and lipid-traffic proteins. It is typically between 90 and150 amino acids long. Most of the size difference observed in the GOLD-domainsuperfamily is traceable to a single large low-complexity insert that is seenin some versions of the domain. With the exception of the p24 proteins, whichhave a simple archit…	Domain
Sobic.001G385200	Chr01	67266918	67269426	-1	2509	67013		TMP21-related		This group of proteins consists of TMP21 (also known as transmembrane emp24 domain-containing protein 10) and related proteins, which are members of the p24 family. The p24 family is a widely conserved family of transmembrane proteins that plays a functional role in the initiation of assembly of COPI (Coat protein I) coated vesicles. COPI coated vesicles are involved in protein transport within t…	Family
Sobic.001G385200	Chr01	67266918	67269426	-1	2509	67013		GOLD domain		The GOLD (for Golgi dynamics) domain is a protein module found in severaleukaryotic Golgi and lipid-traffic proteins. It is typically between 90 and150 amino acids long. Most of the size difference observed in the GOLD-domainsuperfamily is traceable to a single large low-complexity insert that is seenin some versions of the domain. With the exception of the p24 proteins, whichhave a simple archit…	Domain
Sobic.001G385200	Chr01	67266918	67269426	-1	2509	67013		TMP21-related		This group of proteins consists of TMP21 (also known as transmembrane emp24 domain-containing protein 10) and related proteins, which are members of the p24 family. The p24 family is a widely conserved family of transmembrane proteins that plays a functional role in the initiation of assembly of COPI (Coat protein I) coated vesicles. COPI coated vesicles are involved in protein transport within t…	Family
Sobic.001G385200	Chr01	67266918	67269426	-1	2509	67013		GOLD domain		The GOLD (for Golgi dynamics) domain is a protein module found in severaleukaryotic Golgi and lipid-traffic proteins. It is typically between 90 and150 amino acids long. Most of the size difference observed in the GOLD-domainsuperfamily is traceable to a single large low-complexity insert that is seenin some versions of the domain. With the exception of the p24 proteins, whichhave a simple archit…	Domain
Sobic.001G385200	Chr01	67266918	67269426	-1	2509	67013		TMP21-related		This group of proteins consists of TMP21 (also known as transmembrane emp24 domain-containing protein 10) and related proteins, which are members of the p24 family. The p24 family is a widely conserved family of transmembrane proteins that plays a functional role in the initiation of assembly of COPI (Coat protein I) coated vesicles. COPI coated vesicles are involved in protein transport within t…	Family
Sobic.001G385200	Chr01	67266918	67269426	-1	2509	67013		GOLD domain		The GOLD (for Golgi dynamics) domain is a protein module found in severaleukaryotic Golgi and lipid-traffic proteins. It is typically between 90 and150 amino acids long. Most of the size difference observed in the GOLD-domainsuperfamily is traceable to a single large low-complexity insert that is seenin some versions of the domain. With the exception of the p24 proteins, whichhave a simple archit…	Domain
Sobic.001G385200	Chr01	67266918	67269426	-1	2509	67013		TMP21-related		This group of proteins consists of TMP21 (also known as transmembrane emp24 domain-containing protein 10) and related proteins, which are members of the p24 family. The p24 family is a widely conserved family of transmembrane proteins that plays a functional role in the initiation of assembly of COPI (Coat protein I) coated vesicles. COPI coated vesicles are involved in protein transport within t…	Family
Sobic.001G385200	Chr01	67266918	67269426	-1	2509	67013		GOLD domain		The GOLD (for Golgi dynamics) domain is a protein module found in severaleukaryotic Golgi and lipid-traffic proteins. It is typically between 90 and150 amino acids long. Most of the size difference observed in the GOLD-domainsuperfamily is traceable to a single large low-complexity insert that is seenin some versions of the domain. With the exception of the p24 proteins, whichhave a simple archit…	Domain
Sobic.001G385200	Chr01	67266918	67269426	-1	2509	67013						transport	GO:0006810	The directed movement of substances (such as macromolecules, small molecules, ions) into, out of or within a cell, or between cells, or within a multicellular organism by means of some agent such as a transporter or pore.
Sobic.001G385200	Chr01	67266918	67269426	-1	2509	67013						integral component of membrane	GO:0016021	The component of a membrane consisting of the gene products and protein complexes having at least some part of their peptide sequence embedded in the hydrophobic region of the membrane.
Sobic.001G385300	Chr01	67271562	67275599	1	4038	71657		GDP-fucose protein O-fucosyltransferase		This is a family of conserved proteins representing the enzyme responsible for adding O-fucose to EGF (epidermal growth factor-like) repeats. Six highly conserved cysteines are present as well as a DXD-like motif (ERD), conserved in mammals, Drosophila, and Caenorhabditis elegans. Both features are characteristic of several glycosyltransferase families. The enzyme is a membrane-bound protein rele…	Family
Sobic.001G385300	Chr01	67271562	67275599	1	4038	71657		O-fucosyltransferase, plant		This group represents an uncharacterised protein family from plants related to GDP-fucose protein O-fucosyltransferases.	Family
Sobic.001G385300	Chr01	67271562	67275599	1	4038	71657		GDP-fucose protein O-fucosyltransferase		This is a family of conserved proteins representing the enzyme responsible for adding O-fucose to EGF (epidermal growth factor-like) repeats. Six highly conserved cysteines are present as well as a DXD-like motif (ERD), conserved in mammals, Drosophila, and Caenorhabditis elegans. Both features are characteristic of several glycosyltransferase families. The enzyme is a membrane-bound protein rele…	Family
Sobic.001G385400	Chr01	67278610	67294771	-1	16162	78705	(1 of 1) PTHR23317 - DEDICATOR OF CYTOKINESIS DOCK	Armadillo-like helical		This domain consists of a multi-helical fold comprised of two curved layers of alpha helices arranged in a regular right-handed superhelix, where the repeats that make up this structure are arranged about a common axis []. These superhelical structures present an extensive solvent-accessible surface that is well suited to binding large substrates such as proteins and nucleic acids. This topology …	Domain
Sobic.001G385400	Chr01	67278610	67294771	-1	16162	78705	(1 of 1) PTHR23317 - DEDICATOR OF CYTOKINESIS DOCK	Armadillo-type fold		This entry represents a structural domain with an armadillo (ARM)-like fold, consisting of a multi-helical fold comprised of two curved layers of alpha helices arranged in a regular right-handed superhelix, where the repeats that make up this structure are arranged about a common axis []. These superhelical structures present an extensive solvent-accessible surface that is well suited to binding …	Domain
Sobic.001G385400	Chr01	67278610	67294771	-1	16162	78705	(1 of 1) PTHR23317 - DEDICATOR OF CYTOKINESIS DOCK	DHR-1 domain		Rho guanosine triphosphatases (GTPases) are critical regulators of cellmotility, polarity, adhesion, cytoskeletal organisation, proliferation, geneexpression, and apoptosis. Conversion of these biomolecular switches to theactivated GTP-bound state is controlled by two families of guanine nucleotideexchanges factors (GEFs). DH-PH proteins are a large group of Rho GEFscomprising a catalytic Dbl hom…	Domain
Sobic.001G385400	Chr01	67278610	67294771	-1	16162	78705	(1 of 1) PTHR23317 - DEDICATOR OF CYTOKINESIS DOCK	DHR-2 domain		Rho guanosine triphosphatases (GTPases) are critical regulators of cellmotility, polarity, adhesion, cytoskeletal organisation, proliferation, geneexpression, and apoptosis. Conversion of these biomolecular switches to theactivated GTP-bound state is controlled by two families of guanine nucleotideexchanges factors (GEFs). DH-PH proteins are a large group of Rho GEFscomprising a catalytic Dbl hom…	Domain
Sobic.001G385400	Chr01	67278610	67294771	-1	16162	78705	(1 of 1) PTHR23317 - DEDICATOR OF CYTOKINESIS DOCK	Dedicator of cytokinesis C-terminal		This entry represents a conserved region of approximately 200 residues within a number of eukaryotic dedicator of cytokinesis (DOCK) proteins. These proteins are potential guanine nucleotide exchange factors that activate some small GTPases, such as Rac, by exchanging bound GDP for free GTP []. DOCK proteins are required during several cellular processes, such as cell motility and phagocytosis. F…	Domain
Sobic.001G385400	Chr01	67278610	67294771	-1	16162	78705	(1 of 1) PTHR23317 - DEDICATOR OF CYTOKINESIS DOCK	Dedicator of cytokinesis		DOCK family members are evolutionarily conserved guanine nucleotide exchange factors (GEFs) for Rho-family GTPases []. DOCK proteins are required during several cellular processes, such as cell motility and phagocytosis. The N-terminal SH3 domain of the DOCK proteins functions as an inhibitor of GEF, which can be relieved upon its binding to the ELMO1-3 adaptor proteins, after their binding to ac…	Family
Sobic.001G385500	Chr01	67294831	67296731	-1	1901	94926
