# Supplementary material for: Association mapping by aerial drone reveals 213 genetic associations for Sorghum bicolor biomass traits under drought
Source: BMC Genomics. 2018 Sep 17;19:679. doi: 10.1186/s12864-018-5055-5 (PMC6142696; doi:10.1186/s12864-018-5055-5)
Supplement: Supplementary file 9 — Tables showing all genes in the regions spanned by significant SNPs for each peak. Gene information was obtained from the Phytomine tool in Phytozome v3.0. (ZIP 8760 kb) [file 12864_2018_5055_MOESM9_ESM.zip › CPG1.23_all_Sb_genes_in_region_from_Phytomine.xlsx]

## Sheet: CPG1.23_all_Sb_genes_in_region_
Primary_Identifier	chrom	Pos_start	Pos_end	strand	gene_length	dist_from_max_GWAS_SNP	gene_defline	protein_domains_name	gene_name	protein_domains_description	protin_domains_type	ontology_term_name	GO_term	GO_description
Sobic.001G410500	Chr01	69392156	69392332	-1	177	114958
Sobic.001G410600	Chr01	69395073	69397531	-1	2459	109759
Sobic.001G410700	Chr01	69399818	69406338	1	6521	100952		Tetratricopeptide-like helical domain		The tetratrico peptide repeat region (TPR) is a structural motif present in a wide range of proteins [, , ]. It mediates protein-protein interactions and the assembly of multiprotein complexes []. The TPR motifconsists of 3-16 tandem-repeats of 34 amino acids residues, although individual TPR motifs canbe dispersed in the protein sequence. Sequence alignment of the TPR domains reveals aconsensus …	Domain
Sobic.001G410700	Chr01	69399818	69406338	1	6521	100952		Pentatricopeptide repeat		This entry represents the PPR repeat.Pentatricopeptide repeat (PPR) proteins are characterised by tandem repeats of a degenerate 35 amino acid motif []. Most of PPR proteins have roles in mitochondria or plastid []. PPR repeats were discovered while screening Arabidopsis proteins for those predicted to be targeted to mitochondria or chloroplast [, ]. Some of these proteins have been shown to play…	Repeat
Sobic.001G410700	Chr01	69399818	69406338	1	6521	100952		Winged helix-turn-helix DNA-binding domain		Winged helix DNA-binding proteins share a related winged helix-turn-helix DNA-binding motif, where the "wings", or loops, are small beta-sheets. The winged helix motif consists of two wings (W1, W2), three alpha helices (H1, H2, H3) and three beta-sheets (S1, S2, S3) arranged in the order H1-S1-H2-H3-S2-W1-S3-W2 []. The DNA-recognition helix makes sequence-specific DNA contacts with the major gro…	Domain
Sobic.001G410800	Chr01	69404787	69409011	-1	4225	98279		Winged helix-turn-helix DNA-binding domain		Winged helix DNA-binding proteins share a related winged helix-turn-helix DNA-binding motif, where the "wings", or loops, are small beta-sheets. The winged helix motif consists of two wings (W1, W2), three alpha helices (H1, H2, H3) and three beta-sheets (S1, S2, S3) arranged in the order H1-S1-H2-H3-S2-W1-S3-W2 []. The DNA-recognition helix makes sequence-specific DNA contacts with the major gro…	Domain
Sobic.001G410800	Chr01	69404787	69409011	-1	4225	98279		Meiotic recombination, Spo11		Spo11 is a meiosis-specific protein in yeast that covalently binds to DNAdouble-strand breaks (DSBs) during the early stages of meiosis []. These DSBs initiate homologous recombination, which is required for chromosomal segregation and generation of genetic diversity during meiosis. Mouse and human homologues of Spo11 have been cloned and characterised. The proteins are 82% identical and share ~2…	Family
Sobic.001G410800	Chr01	69404787	69409011	-1	4225	98279		Spo11/DNA topoisomerase VI, subunit A, N-terminal		This entry represents the N-terminal domain found in Spo11, a meiotic recombination protein found in eukaryotes, and in subunit A of topoisomerase VI, a type IIB topoisomerase found predominantly in archaea [, ]. These two types of proteins share structural homology.	Domain
Sobic.001G410800	Chr01	69404787	69409011	-1	4225	98279		DNA topoisomerase VI, subunit A		DNA topoisomerases regulate the number of topological links between two DNA strands (i.e. change the number of superhelical turns) by catalysing transient single- or double-strand breaks, crossing the strands through one another, then resealing the breaks []. These enzymes have several functions: to remove DNA supercoils during transcription and DNA replication; for strand breakage during recombi…	Family
Sobic.001G410800	Chr01	69404787	69409011	-1	4225	98279		Spo11/DNA topoisomerase VI subunit A		This entry represents Spo11, a meiotic recombination protein found in eukaryotes, and subunit A of topoisomerase VI, a type IIB topoisomerase found predominantly in archaea [, ]. These two types of proteins share structural homology.DNA topoisomerases regulate the number of topological links between two DNA strands (i.e. change the number of superhelical turns) by catalysing transient single- or …	Family
Sobic.001G410800	Chr01	69404787	69409011	-1	4225	98279						DNA binding	GO:0003677	Any molecular function by which a gene product interacts selectively and non-covalently with DNA (deoxyribonucleic acid).
Sobic.001G410800	Chr01	69404787	69409011	-1	4225	98279						DNA topological change	GO:0006265	The process in which a transformation is induced in the topological structure of a double-stranded DNA helix, resulting in a change in linking number.
Sobic.001G410800	Chr01	69404787	69409011	-1	4225	98279						DNA topoisomerase type II (ATP-hydrolyzing) activity	GO:0003918	Catalysis of a DNA topological transformation by transiently cleaving a pair of complementary DNA strands to form a gate through which a second double-stranded DNA segment is passed, after which the severed strands in the first DNA segment are rejoined; product release is coupled to ATP binding and hydrolysis; changes the linking number in multiples of 2.
Sobic.001G410800	Chr01	69404787	69409011	-1	4225	98279						DNA catabolic process, endonucleolytic	GO:0000737	The chemical reactions and pathways resulting in the breakdown of DNA, involving the hydrolysis of internal 3',5'-phosphodiester bonds in one or two strands of deoxyribonucleotides.
Sobic.001G410800	Chr01	69404787	69409011	-1	4225	98279						chromosome	GO:0005694	A structure composed of a very long molecule of DNA and associated proteins (e.g. histones) that carries hereditary information.
Sobic.001G410900	Chr01	69408533	69414529	1	5997	92761
Sobic.001G411100	Chr01	69414919	69419292	-1	4374	87998		Thioredoxin-like fold		Several biological processes regulate the activity of target proteins through changes in the redox state of thiol groups (S2 to SH2), where a hydrogen donor is linked to an intermediary disulphide protein. Such processes include the ferredoxin/thioredoxin system, the NADP/thioredoxin system, and the glutathione/glutaredoxin system []. Several of these disulphide proteins share a common structure,…	Domain
Sobic.001G411100	Chr01	69414919	69419292	-1	4374	87998		Thioredoxin-like fold		Several biological processes regulate the activity of target proteins through changes in the redox state of thiol groups (S2 to SH2), where a hydrogen donor is linked to an intermediary disulphide protein. Such processes include the ferredoxin/thioredoxin system, the NADP/thioredoxin system, and the glutathione/glutaredoxin system []. Several of these disulphide proteins share a common structure,…	Domain
Sobic.001G411100	Chr01	69414919	69419292	-1	4374	87998		Thioredoxin-like fold		Several biological processes regulate the activity of target proteins through changes in the redox state of thiol groups (S2 to SH2), where a hydrogen donor is linked to an intermediary disulphide protein. Such processes include the ferredoxin/thioredoxin system, the NADP/thioredoxin system, and the glutathione/glutaredoxin system []. Several of these disulphide proteins share a common structure,…	Domain
Sobic.001G411200	Chr01	69419319	69423970	1	4652	83320		HAD-like domain		The haloacid dehydrogenase (HAD) superfamily includes phosphatases, phosphonatases, P-type ATPases, beta-phosphoglucomutases, phosphomannomutases, and dehalogenases, which are involved in a variety of cellular processes ranging from amino acid biosynthesis to detoxification[].Crystal structures of proteins from the HAD superfamily show that these proteins all share a conserved alpha/beta-domain c…	Domain
Sobic.001G411200	Chr01	69419319	69423970	1	4652	83320		HAD-superfamily hydrolase, subfamily IIA, CECR5		This family is a member of the Class IIA subfamily of the haloacid dehalogenase superfamily of aspartate-nucleophile hydrolases. Sequences in this family are all from eukaryotes. One sequence is called "Cat Eye Syndrome critical region protein 5" (CECR5) []. This gene has been cloned from a pericentromere region of human chromosome 22 believed to be the location of the gene or genes responsible f…	Family
Sobic.001G411200	Chr01	69419319	69423970	1	4652	83320		HAD-superfamily hydrolase, subfamily IIA		These sequences form one of the structural subclass of the Haloacid Dehalogenase (HAD) superfamily of aspartate-nucleophile hydrolases. The superfamily is defined by the presence of three short catalytic motifs []. The classes are defined []based on the location and the observed or predicted fold of a so-called "capping domain" [], or the absence of such a domain. Class I consists of sequences in…	Family
Sobic.001G411300	Chr01	69423971	69426667	1	2697	80623		Ribosomal protein L10P		Ribosomes are the particles that catalyse mRNA-directed protein synthesis in all organisms. The codons of the mRNA are exposed on the ribosome to allow tRNA binding. This leads to the incorporation of amino acids into the growing polypeptide chain in accordance with the genetic information. Incoming amino acid monomers enter the ribosomal A site in the form of aminoacyl-tRNAs complexed with elong…	Family
Sobic.001G411300	Chr01	69423971	69426667	1	2697	80623						intracellular	GO:0005622	The living contents of a cell; the matter contained within (but not including) the plasma membrane, usually taken to exclude large vacuoles and masses of secretory or ingested material. In eukaryotes it includes the nucleus and cytoplasm.
Sobic.001G411300	Chr01	69423971	69426667	1	2697	80623						ribosome biogenesis	GO:0042254	A cellular process that results in the biosynthesis of constituent macromolecules, assembly, and arrangement of constituent parts of ribosome subunits; includes transport to the sites of protein synthesis.
Sobic.001G411400	Chr01	69433370	69440372	1	7003	66918		CCT domain		The CCT (CONSTANS, CO-like, and TOC1) domain is a highly conserved basic module of ~43 amino acids, which is found near the C terminus of plant proteins often involved in light signal transduction. The CCT domain is found in association with other domains, such as the B-box zinc finger, the GATA-type zinc finger, the ZIM motif or the response regulatory domain. The CCT domain contains a putative …	Domain
Sobic.001G411400	Chr01	69433370	69440372	1	7003	66918		CheY-like superfamily		CheY is a member of the response regulator family in bacterial two-component signalling systems, where CheY receives the signal from the sensor partner, usually a histidine protein kinase. Signal transduction involves phosphotransfer, whereby the histidine kinase phosphorylates a conserved aspartate in the response regulator to activate responses to environmental signals []. CheY is a single doma…	Domain
Sobic.001G411400	Chr01	69433370	69440372	1	7003	66918		Signal transduction response regulator, receiver domain		Two-component signal transduction systems enable bacteria to sense, respond, and adapt to a wide range of environments, stressors, and growth conditions []. Some bacteria can contain up to as many as 200 two-component systems that need tight regulation to prevent unwanted cross-talk []. These pathways have been adapted to response to a wide variety of stimuli, including nutrients, cellular redox …	Domain
Sobic.001G411400	Chr01	69433370	69440372	1	7003	66918						phosphorelay signal transduction system	GO:0000160	A conserved series of molecular signals found in prokaryotes and eukaryotes; involves autophosphorylation of a histidine kinase and the transfer of the phosphate group to an aspartate that then acts as a phospho-donor to response regulator proteins.
Sobic.001G411500	Chr01	69440615	69442945	-1	2331	64345		P-loop containing nucleoside triphosphate hydrolase		The P-loop NTPase fold is the most prevalent domain of the several distinctnucleotide-binding protein folds.The most common reaction catalysed by enzymes of the P-loop NTPase fold is the hydrolysis of the beta-gamma phosphate bond of a bound nucleoside triphosphate (NTP). The energy from NTP hydrolysis is typically utilised to induce conformational changes in other molecules, which constitutes th…	Domain
Sobic.001G411500	Chr01	69440615	69442945	-1	2331	64345		Elongation complex protein 6		ELP6 is a subunit of the RNA polymerase II elongator complex. The Elongator complex promotes RNA-polymerase II transcript elongation through histone acetylation in the nucleus and tRNA modification in the cytoplasm. ELP5 and ELP6 play a major role in the migration, invasion and tumorigenicity of melanoma cells, as integral subunits of Elongator [].	Family
Sobic.001G411600	Chr01	69446456	69451788	1	5333	55502	(1 of 22) K04733 - interleukin-1 receptor-associated kinase 4 (IRAK4)	Protein kinase domain		Protein phosphorylation, which plays a key role in most cellular activities, is a reversible process mediated by proteinkinases and phosphoprotein phosphatases. Protein kinases catalyse the transfer of the gamma phosphate from nucleotide triphosphates (often ATP) to one or more amino acid residues in a protein substrate side chain, resulting in a conformational change affecting protein function. …	Domain
Sobic.001G411600	Chr01	69446456	69451788	1	5333	55502	(1 of 22) K04733 - interleukin-1 receptor-associated kinase 4 (IRAK4)	Protein kinase-like domain		Protein kinases () modify other proteins by chemically adding phosphate groups to them. This process is fundamental to most signalling and regulatory processes in the eukaryotic cell []. The protein kinases contain a catalytic core that is common to both serine/threonine and tyrosine protein kinases. The catalytic domain contains the nucleotide-binding site and the catalytic apparatus in an inter…	Domain
Sobic.001G411600	Chr01	69446456	69451788	1	5333	55502	(1 of 22) K04733 - interleukin-1 receptor-associated kinase 4 (IRAK4)	Serine-threonine/tyrosine-protein kinase catalytic domain		Protein phosphorylation, which plays a key role in most cellular activities, is a reversible process mediated by protein kinases and phosphoprotein phosphatases. Protein kinases catalyse the transfer of the gamma phosphate from nucleotide triphosphates (often ATP) to one or more amino acid residues in a protein substrate side chain, resulting in a conformational change affecting protein function.…	Domain
Sobic.001G411600	Chr01	69446456	69451788	1	5333	55502	(1 of 22) K04733 - interleukin-1 receptor-associated kinase 4 (IRAK4)	Concanavalin A-like lectin/glucanase domain		This entry represents the concanavalin A-like domain, which has a sandwich structure of 12-14 beta strands in two sheets with a complex topology. Proteins containing this domain include: Legume lectinsGlycosyl hydrolases family 16Galectin (animal S-lectin)Laminin G-like modulePentraxinClostridium neurotoxinsExotoxin AVibrio cholera sialidaseLeech intramolecular trans-sialidaseGlycosyl hydrolase f…	Domain
Sobic.001G411600	Chr01	69446456	69451788	1	5333	55502	(1 of 22) K04733 - interleukin-1 receptor-associated kinase 4 (IRAK4)	Serine/threonine/dual specificity protein kinase, catalytic domain		Protein phosphorylation, which plays a key role in most cellular activities, is a reversible process mediated by protein kinases and phosphoprotein phosphatases. Protein kinases catalyse the transfer of the gamma phosphate from nucleotide triphosphates (often ATP) to one or more amino acid residues in a protein substrate side chain, resulting in a conformational change affecting protein function.…	Domain
Sobic.001G411800	Chr01	69453401	69453850	-1	450	53440		Winged helix-turn-helix DNA-binding domain		Winged helix DNA-binding proteins share a related winged helix-turn-helix DNA-binding motif, where the "wings", or loops, are small beta-sheets. The winged helix motif consists of two wings (W1, W2), three alpha helices (H1, H2, H3) and three beta-sheets (S1, S2, S3) arranged in the order H1-S1-H2-H3-S2-W1-S3-W2 []. The DNA-recognition helix makes sequence-specific DNA contacts with the major gro…	Domain
Sobic.001G411900	Chr01	69453851	69463497	-1	9647	43793		Rab-GTPase-TBC domain		Identification of a TBC domain in GYP6_YEAST and GYP7_YEAST, which areGTPase activator proteins of yeast Ypt6 and Ypt7, imply that these domainsare GTPase activator proteins of Rab-like small GTPases [].	Domain
Sobic.001G412001	Chr01	69469139	69473075	-1	3937	34215
Sobic.001G412100	Chr01	69480945	69485876	1	4932	21414		CDP-alcohol phosphatidyltransferase		A number of phosphatidyltransferases, which are all involved in phospholipidbiosynthesis and that share the property of catalyzing the displacement of CMPfrom a CDP-alcohol by a second alcohol with formation of a phosphodiester bondand concomitant breaking of a phosphoride anhydride bond share a conservedsequence region [, ].These enzymes are proteins of 200 to 400 amino acid residues. Theconserv…	Family
Sobic.001G412100	Chr01	69480945	69485876	1	4932	21414		CDP-diacylglycerol--glycerol-3-phosphate 3-phosphatidyltransferase		CDP-diacylglycerol--glycerol-3-phosphate 3-phosphatidyltransferase (), also known as phosphatidylglycerophosphate synthase, glycerophosphate phosphatidyltransferase and PGP synthase, catalyses the conversion of CDP-diacylglycerol and glycerol-3-phosphate to CMP and 3-(3-phosphatidyl)-glycerol 1-phosphate in the committed step to the synthesis of acidic phospholipids. It is an integral membrane pr…	Family
Sobic.001G412100	Chr01	69480945	69485876	1	4932	21414		CDP-alcohol phosphatidyltransferase		A number of phosphatidyltransferases, which are all involved in phospholipidbiosynthesis and that share the property of catalyzing the displacement of CMPfrom a CDP-alcohol by a second alcohol with formation of a phosphodiester bondand concomitant breaking of a phosphoride anhydride bond share a conservedsequence region [, ].These enzymes are proteins of 200 to 400 amino acid residues. Theconserv…	Family
Sobic.001G412100	Chr01	69480945	69485876	1	4932	21414		CDP-diacylglycerol--glycerol-3-phosphate 3-phosphatidyltransferase		CDP-diacylglycerol--glycerol-3-phosphate 3-phosphatidyltransferase (), also known as phosphatidylglycerophosphate synthase, glycerophosphate phosphatidyltransferase and PGP synthase, catalyses the conversion of CDP-diacylglycerol and glycerol-3-phosphate to CMP and 3-(3-phosphatidyl)-glycerol 1-phosphate in the committed step to the synthesis of acidic phospholipids. It is an integral membrane pr…	Family
Sobic.001G412200	Chr01	69486363	69488153	1	1791	19137		Tetratricopeptide-like helical domain		The tetratrico peptide repeat region (TPR) is a structural motif present in a wide range of proteins [, , ]. It mediates protein-protein interactions and the assembly of multiprotein complexes []. The TPR motifconsists of 3-16 tandem-repeats of 34 amino acids residues, although individual TPR motifs canbe dispersed in the protein sequence. Sequence alignment of the TPR domains reveals aconsensus …	Domain
Sobic.001G412200	Chr01	69486363	69488153	1	1791	19137		Pentatricopeptide repeat		This entry represents the PPR repeat.Pentatricopeptide repeat (PPR) proteins are characterised by tandem repeats of a degenerate 35 amino acid motif []. Most of PPR proteins have roles in mitochondria or plastid []. PPR repeats were discovered while screening Arabidopsis proteins for those predicted to be targeted to mitochondria or chloroplast [, ]. Some of these proteins have been shown to play…	Repeat
Sobic.001G412300	Chr01	69489594	69490103	1	510	17187
Sobic.001G412350	Chr01	69490104	69490773	1	670	16517
Sobic.001G412400	Chr01	69491129	69494072	1	2944	13218		Winged helix-turn-helix DNA-binding domain		Winged helix DNA-binding proteins share a related winged helix-turn-helix DNA-binding motif, where the "wings", or loops, are small beta-sheets. The winged helix motif consists of two wings (W1, W2), three alpha helices (H1, H2, H3) and three beta-sheets (S1, S2, S3) arranged in the order H1-S1-H2-H3-S2-W1-S3-W2 []. The DNA-recognition helix makes sequence-specific DNA contacts with the major gro…	Domain
Sobic.001G412500	Chr01	69494173	69496899	-1	2727	10391		Antifreeze protein, type I		Marine teleosts from polar oceans can be protected from freezing in icysea-water by serum antifreeze proteins (AFPs) or glycoproteins (AFGPs) []:these function by binding to, and preventing the growth of, ice crystalswithin the fish and depressing the non-equilibrium freezing point to below that of the melting point.Despite functional similarity, antifreeze proteins arestructurally diverse and in…	Family
Sobic.001G412500	Chr01	69494173	69496899	-1	2727	10391						ice binding	GO:0050825	Interacting selectively and non-covalently with ice, water reduced to the solid state by cold temperature. It is a white or transparent colorless substance, crystalline, brittle, and viscoidal.
Sobic.001G412500	Chr01	69494173	69496899	-1	2727	10391						homoiothermy	GO:0042309	Any homoeostatic process in which an organism maintains its internal body temperature at a relatively constant value. This is achieved by using metabolic processes to counteract fluctuations in the temperature of the environment.
Sobic.001G412500	Chr01	69494173	69496899	-1	2727	10391						response to freezing	GO:0050826	Any process that results in a change in state or activity of a cell or an organism (in terms of movement, secretion, enzyme production, gene expression, etc.) as a result of a freezing stimulus, temperatures below 0 degrees Celsius.
Sobic.001G412600	Chr01	69499120	69499890	-1	771	7400
