# Supplementary material for: Association mapping by aerial drone reveals 213 genetic associations for Sorghum bicolor biomass traits under drought
Source: BMC Genomics. 2018 Sep 17;19:679. doi: 10.1186/s12864-018-5055-5 (PMC6142696; doi:10.1186/s12864-018-5055-5)
Supplement: Supplementary file 9 — Tables showing all genes in the regions spanned by significant SNPs for each peak. Gene information was obtained from the Phytomine tool in Phytozome v3.0. (ZIP 8760 kb) [file 12864_2018_5055_MOESM9_ESM.zip › CPG1.25_all_Sb_genes_in_region_from_Phytomine.xlsx]

## Sheet: CPG1.25_all_Sb_genes_in_region_
Primary_Identifier	chrom	Pos_start	Pos_end	strand	gene_length	dist_from_max_GWAS_SNP	gene_defline	protein_domains_name	gene_name	protein_domains_description	protin_domains_type	ontology_term_name	GO_term	GO_description
Sobic.001G422366	Chr01	70325128	70326124	1	997	250		DVL		This family consists of the DVL family of proteins. In a gain-of-function genetic screen for genes that influence fruit development in Arabidopsis, DEVIL (DVL) gene was identified. DVL is a small protein and over expression of the protein results in pleiotropic phenotypes featuredby shortened stature, rounder rosette leaves, clustered inflorescences, shortened pedicles, and siliques with pronged …	Family
Sobic.001G422432	Chr01	70330313	70331495	1	1183	5435
Sobic.001G422500	Chr01	70331612	70337300	-1	5689	6734		S-adenosyl-L-methionine-dependent methyltransferase		This entry represents a domain found in S-adenosyl-L-methionine-dependent methyltransferases (SAM MTases).Proteins containing this domain include members from the methyltransferase superfamily and the class I-like SAM-binding methyltransferase superfamily. Methyltransferases transfer a methyl group from a donor to an acceptor. SAM-binding methyltransferases utilise the ubiquitous methyl donor SAM…	Domain
Sobic.001G422500	Chr01	70331612	70337300	-1	5689	6734		tRNA methyltransferase, Trm1		Trm1 () dimethylates a single guanine residue at position 26 of a number of tRNAs using S-adenosyl-L-methionine as donor of the methyl groups [, ]. In Saccharomyces cerevisiae, Trm1 is required for the modification of both mitochondrial and cytoplasmic tRNAs [].	Family
Sobic.001G422600	Chr01	70339427	70343153	-1	3727	14549
Sobic.001G422600	Chr01	70339427	70343153	-1	3727	14549
Sobic.001G422700	Chr01	70345905	70350455	-1	4551	21027		Zinc finger, RING-type		Zinc finger (Znf) domains are relatively small protein motifs which contain multiple finger-like protrusions that make tandem contacts with their target molecule. Some of these domains bind zinc, but many do not; instead binding other metals such as iron, or no metal at all. For example, some family members form salt bridges to stabilise the finger-like folds. They were first identified as a DNA-…	Domain
Sobic.001G422700	Chr01	70345905	70350455	-1	4551	21027		Zinc finger, RING/FYVE/PHD-type		Zinc finger (Znf) domains are relatively small protein motifs which contain multiple finger-like protrusions that make tandem contacts with their target molecule. Some of these domains bind zinc, but many do not; instead binding other metals such as iron, or no metal at all. For example, some family members form salt bridges to stabilise the finger-like folds. They were first identified as a DNA-…	Domain
Sobic.001G422700	Chr01	70345905	70350455	-1	4551	21027						zinc ion binding	GO:0008270	Interacting selectively and non-covalently with zinc (Zn) ions.
Sobic.001G422700	Chr01	70345905	70350455	-1	4551	21027						protein binding	GO:0005515	Interacting selectively and non-covalently with any protein or protein complex (a complex of two or more proteins that may include other nonprotein molecules).
Sobic.001G422800	Chr01	70350693	70353318	-1	2626	25815		Aspartic peptidase domain		Aspartic endopeptidases of vertebrate, fungal and retroviral origin have been characterised []. More recently, aspartic endopeptidases associated with the processing of bacterial type 4 prepilin []and archaean preflagellin have been described [, ].Structurally, aspartic endopeptidases are bilobal enzymes, each lobe contributing a catalytic Asp residue, with an extended active site cleft localised…	Domain
Sobic.001G422800	Chr01	70350693	70353318	-1	2626	25815		Aspartic peptidase		Aspartic peptidase, also known as aspartyl proteases () are a widely distributed family of proteolytic enzymes [, , ]known to exist in vertebrates, fungi, plants, retroviruses and some plant viruses. Aspartate proteases of eukaryotes are monomeric enzymes which consist of two domains. Each domain contains an active site centred on a catalytic aspartyl residue. The two domains most probably evolve…	Family
Sobic.001G422800	Chr01	70350693	70353318	-1	2626	25815						proteolysis	GO:0006508	The hydrolysis of proteins into smaller polypeptides and/or amino acids by cleavage of their peptide bonds.
Sobic.001G422800	Chr01	70350693	70353318	-1	2626	25815						aspartic-type endopeptidase activity	GO:0004190	Catalysis of the hydrolysis of internal, alpha-peptide bonds in a polypeptide chain by a mechanism in which a water molecule bound by the side chains of aspartic residues at the active center acts as a nucleophile.
Sobic.001G422850	Chr01	70353751	70356250	-1	2500	28873
Sobic.001G422850	Chr01	70353751	70356250	-1	2500	28873
Sobic.001G422850	Chr01	70353751	70356250	-1	2500	28873
Sobic.001G422850	Chr01	70353751	70356250	-1	2500	28873
Sobic.001G422850	Chr01	70353751	70356250	-1	2500	28873
Sobic.001G422850	Chr01	70353751	70356250	-1	2500	28873
Sobic.001G422850	Chr01	70353751	70356250	-1	2500	28873
Sobic.001G422850	Chr01	70353751	70356250	-1	2500	28873
Sobic.001G422850	Chr01	70353751	70356250	-1	2500	28873
Sobic.001G422850	Chr01	70353751	70356250	-1	2500	28873
Sobic.001G422850	Chr01	70353751	70356250	-1	2500	28873
Sobic.001G422850	Chr01	70353751	70356250	-1	2500	28873
Sobic.001G422850	Chr01	70353751	70356250	-1	2500	28873
Sobic.001G422850	Chr01	70353751	70356250	-1	2500	28873
Sobic.001G422900	Chr01	70357086	70358668	-1	1583	32208		Zinc finger, RING-type		Zinc finger (Znf) domains are relatively small protein motifs which contain multiple finger-like protrusions that make tandem contacts with their target molecule. Some of these domains bind zinc, but many do not; instead binding other metals such as iron, or no metal at all. For example, some family members form salt bridges to stabilise the finger-like folds. They were first identified as a DNA-…	Domain
Sobic.001G422900	Chr01	70357086	70358668	-1	1583	32208		Zinc finger, RING/FYVE/PHD-type		Zinc finger (Znf) domains are relatively small protein motifs which contain multiple finger-like protrusions that make tandem contacts with their target molecule. Some of these domains bind zinc, but many do not; instead binding other metals such as iron, or no metal at all. For example, some family members form salt bridges to stabilise the finger-like folds. They were first identified as a DNA-…	Domain
Sobic.001G422900	Chr01	70357086	70358668	-1	1583	32208		RNA polymerase archaeal subunit P/eukaryotic subunit RPABC4		DNA-directed RNA polymerases (also known as DNA-dependent RNA polymerases) are responsible for the polymerisation of ribonucleotides into a sequence complementary to the template DNA. In eukaryotes, there are three different forms of DNA-directed RNA polymerases transcribing different sets of genes. Most RNA polymerases are multimericenzymes and are composed of a variable number of subunits. The …	Family
Sobic.001G422900	Chr01	70357086	70358668	-1	1583	32208		Domain of unknown function DUF1117		This entry represents the C terminus of a number of hypothetical plant proteins.	Domain
Sobic.001G422900	Chr01	70357086	70358668	-1	1583	32208						DNA binding	GO:0003677	Any molecular function by which a gene product interacts selectively and non-covalently with DNA (deoxyribonucleic acid).
Sobic.001G422900	Chr01	70357086	70358668	-1	1583	32208						zinc ion binding	GO:0008270	Interacting selectively and non-covalently with zinc (Zn) ions.
Sobic.001G422900	Chr01	70357086	70358668	-1	1583	32208						protein binding	GO:0005515	Interacting selectively and non-covalently with any protein or protein complex (a complex of two or more proteins that may include other nonprotein molecules).
Sobic.001G422900	Chr01	70357086	70358668	-1	1583	32208						DNA-directed RNA polymerase activity	GO:0003899	Catalysis of the reaction: nucleoside triphosphate + RNA(n) = diphosphate + RNA(n+1). Utilizes a DNA template, i.e. the catalysis of DNA-template-directed extension of the 3'-end of an RNA strand by one nucleotide at a time. Can initiate a chain 'de novo'.
Sobic.001G422900	Chr01	70357086	70358668	-1	1583	32208						transcription, DNA-templated	GO:0006351	The cellular synthesis of RNA on a template of DNA.
Sobic.001G423000	Chr01	70360030	70367620	-1	7591	35152
Sobic.001G423100	Chr01	70367019	70370653	1	3635	42141		Armadillo-like helical		This domain consists of a multi-helical fold comprised of two curved layers of alpha helices arranged in a regular right-handed superhelix, where the repeats that make up this structure are arranged about a common axis []. These superhelical structures present an extensive solvent-accessible surface that is well suited to binding large substrates such as proteins and nucleic acids. This topology …	Domain
Sobic.001G423100	Chr01	70367019	70370653	1	3635	42141		Armadillo-type fold		This entry represents a structural domain with an armadillo (ARM)-like fold, consisting of a multi-helical fold comprised of two curved layers of alpha helices arranged in a regular right-handed superhelix, where the repeats that make up this structure are arranged about a common axis []. These superhelical structures present an extensive solvent-accessible surface that is well suited to binding …	Domain
Sobic.001G423100	Chr01	70367019	70370653	1	3635	42141		Nucleotide exchange factor Fes1		This entry represents a domain found in the Fes1 protein. Fes1 is a cytosolic homologue of Sls1, an ER protein which has nucleotide exchange factor activity. Fes1 in yeast has been shown to bind to the molecular chaperone Hsp70 and has adenyl-nucleotide exchange factor activity [].	Domain
Sobic.001G423200	Chr01	70370690	70372311	-1	1622	45812		Tetratricopeptide-like helical domain		The tetratrico peptide repeat region (TPR) is a structural motif present in a wide range of proteins [, , ]. It mediates protein-protein interactions and the assembly of multiprotein complexes []. The TPR motifconsists of 3-16 tandem-repeats of 34 amino acids residues, although individual TPR motifs canbe dispersed in the protein sequence. Sequence alignment of the TPR domains reveals aconsensus …	Domain
Sobic.001G423200	Chr01	70370690	70372311	-1	1622	45812		Pentatricopeptide repeat		This entry represents the PPR repeat.Pentatricopeptide repeat (PPR) proteins are characterised by tandem repeats of a degenerate 35 amino acid motif []. Most of PPR proteins have roles in mitochondria or plastid []. PPR repeats were discovered while screening Arabidopsis proteins for those predicted to be targeted to mitochondria or chloroplast [, ]. Some of these proteins have been shown to play…	Repeat
Sobic.001G423300	Chr01	70372952	70378115	-1	5164	48074		Bacterial surface antigen (D15)		The protein sequences of d15 from various strains of Haemophilus influenzaeare highly conserved, with only a small variable region identified near the carboxyl terminus of the protein []. D15 is a highly conserved antigen that is protective in animal models and it may be a useful component of a universal subunit vaccine against Haemophilus infection and disease []. Membrane proteins from other ba…	Domain	outer membrane	GO:0019867	The external membrane of Gram-negative bacteria or certain organelles such as mitochondria and chloroplasts; freely permeable to most ions and metabolites.
Sobic.001G423400	Chr01	70378503	70381544	-1	3042	53625		RNA polymerase sigma-70 region 4		The bacterial core RNA polymerase complex, which consists of five subunits, is sufficient for transcription elongation and termination but is unable to initiate transcription. Transcription initiation from promoter elements requires a sixth, dissociable subunit called a sigma factor, which reversibly associates with the core RNA polymerase complex to form a holoenzyme []. RNA polymerase recruits …	Domain
Sobic.001G423400	Chr01	70378503	70381544	-1	3042	53625		RNA polymerase sigma factor, region 3/4		The bacterial core RNA polymerase complex, which consists of five subunits, is sufficient for transcription elongation and termination but is unable to initiate transcription. Transcription initiation from promoter elements requires a sixth, dissociable subunit called a sigma factor, which reversibly associates with the core RNA polymerase complex to form a holoenzyme []. RNA polymerase recruits …	Domain
Sobic.001G423400	Chr01	70378503	70381544	-1	3042	53625		RNA polymerase sigma-70 region 3		The bacterial core RNA polymerase complex, which consists of five subunits, is sufficient for transcription elongation and termination but is unable to initiate transcription. Transcription initiation from promoter elements requires a sixth, dissociable subunit called a sigma factor, which reversibly associates with the core RNA polymerase complex to form a holoenzyme []. RNA polymerase recruits …	Domain
Sobic.001G423400	Chr01	70378503	70381544	-1	3042	53625		RNA polymerase sigma-70 region 2		The bacterial core RNA polymerase complex, which consists of five subunits, is sufficient for transcription elongation and termination but is unable to initiate transcription. Transcription initiation from promoter elements requires a sixth, dissociable subunit called a sigma factor, which reversibly associates with the core RNA polymerase complex to form a holoenzyme []. RNA polymerase recruits …	Domain
Sobic.001G423400	Chr01	70378503	70381544	-1	3042	53625		RNA polymerase sigma-70		The bacterial core RNA polymerase complex, which consists of five subunits, is sufficient for transcription elongation and termination but is unable to initiate transcription. Transcription initiation from promoter elements requires a sixth, dissociable subunit called a sigma factor, which reversibly associates with the core RNA polymerase complex to form a holoenzyme []. RNA polymerase recruits …	Domain
Sobic.001G423400	Chr01	70378503	70381544	-1	3042	53625		RNA polymerase sigma factor, region 2		The bacterial core RNA polymerase complex, which consists of five subunits, is sufficient for transcription elongation and termination but is unable to initiate transcription. Transcription initiation from promoter elements requires a sixth, dissociable subunit called a sigma factor, which reversibly associates with the core RNA polymerase complex to form a holoenzyme []. RNA polymerase recruits …	Domain
Sobic.001G423400	Chr01	70378503	70381544	-1	3042	53625		RNA polymerase sigma-70 like domain		The bacterial core RNA polymerase complex, which consists of five subunits, is sufficient for transcription elongation and termination but is unable to initiate transcription. Transcription initiation from promoter elements requires a sixth, dissociable subunit called a sigma factor, which reversibly associates with the core RNA polymerase complex to form a holoenzyme []. RNA polymerase recruits …	Domain
Sobic.001G423400	Chr01	70378503	70381544	-1	3042	53625		Winged helix-turn-helix DNA-binding domain		Winged helix DNA-binding proteins share a related winged helix-turn-helix DNA-binding motif, where the "wings", or loops, are small beta-sheets. The winged helix motif consists of two wings (W1, W2), three alpha helices (H1, H2, H3) and three beta-sheets (S1, S2, S3) arranged in the order H1-S1-H2-H3-S2-W1-S3-W2 []. The DNA-recognition helix makes sequence-specific DNA contacts with the major gro…	Domain
Sobic.001G423400	Chr01	70378503	70381544	-1	3042	53625		RNA polymerase sigma factor, SigB/C/D/F, plastid		This entry represents certain plastid RNA polymerase sigma factors, including SigB, SigC, SigD and sigF [, ]. Development of plastids into chloroplasts is triggered by light. The coordination of light-induced plastid gene expression is directed by both nuclear and plastid genomes. Plastid DNA is transcribed by at least two types of RNA polymerase, plastid-encoded RNA polymerase (PEP) and nuclear-…	Family
Sobic.001G423400	Chr01	70378503	70381544	-1	3042	53625						DNA binding	GO:0003677	Any molecular function by which a gene product interacts selectively and non-covalently with DNA (deoxyribonucleic acid).
Sobic.001G423400	Chr01	70378503	70381544	-1	3042	53625						regulation of transcription, DNA-templated	GO:0006355	Any process that modulates the frequency, rate or extent of cellular DNA-templated transcription.
Sobic.001G423400	Chr01	70378503	70381544	-1	3042	53625						transcription factor activity, sequence-specific DNA binding	GO:0003700	Interacting selectively and non-covalently with a specific DNA sequence in order to modulate transcription. The transcription factor may or may not also interact selectively with a protein or macromolecular complex.
Sobic.001G423400	Chr01	70378503	70381544	-1	3042	53625						sigma factor activity	GO:0016987	A sigma factor is the promoter specificity subunit of eubacterial-type multisubunit RNA polymerases, those whose core subunit composition is often described as alpha(2)-beta-beta-prime. (This type of multisubunit RNA polymerase complex is known to be found in eubacteria and plant plastids). Although sigma does not bind DNA on its own, when combined with the core to form the holoenzyme, this binds…
Sobic.001G423400	Chr01	70378503	70381544	-1	3042	53625						DNA-templated transcription, initiation	GO:0006352	Any process involved in the assembly of the RNA polymerase preinitiation complex (PIC) at the core promoter region of a DNA template, resulting in the subsequent synthesis of RNA from that promoter. The initiation phase includes PIC assembly and the formation of the first few bonds in the RNA chain, including abortive initiation, which occurs when the first few nucleotides are repeatedly synthesi…
Sobic.001G423500	Chr01	70382743	70383231	1	489	57865
