# Supplementary material for: Association mapping by aerial drone reveals 213 genetic associations for Sorghum bicolor biomass traits under drought
Source: BMC Genomics. 2018 Sep 17;19:679. doi: 10.1186/s12864-018-5055-5 (PMC6142696; doi:10.1186/s12864-018-5055-5)
Supplement: Supplementary file 9 — Tables showing all genes in the regions spanned by significant SNPs for each peak. Gene information was obtained from the Phytomine tool in Phytozome v3.0. (ZIP 8760 kb) [file 12864_2018_5055_MOESM9_ESM.zip › CPG1.26_all_Sb_genes_in_region_from_Phytomine.xlsx]

## Sheet: CPG1.26_all_Sb_genes_in_region_
Primary_Identifier	chrom	Pos_start	Pos_end	strand	gene_length	dist_from_max_GWAS_SNP	gene_defline	protein_domains_name	gene_name	protein_domains_description	protin_domains_type	ontology_term_name	GO_term	GO_description
Sobic.001G437500	Chr01	71585387	71593155	-1	7769	10756		P-loop containing nucleoside triphosphate hydrolase		The P-loop NTPase fold is the most prevalent domain of the several distinctnucleotide-binding protein folds.The most common reaction catalysed by enzymes of the P-loop NTPase fold is the hydrolysis of the beta-gamma phosphate bond of a bound nucleoside triphosphate (NTP). The energy from NTP hydrolysis is typically utilised to induce conformational changes in other molecules, which constitutes th…	Domain
Sobic.001G437500	Chr01	71585387	71593155	-1	7769	10756		Filament-like plant protein		This entry represents the filament-like plant proteins. In Arabidopsis thaliana, there are 7 filament-like plant proteins. They are coiled-coil proteins with unknown function [].	Family
Sobic.001G437500	Chr01	71585387	71593155	-1	7769	10756		6-phosphogluconate dehydrogenase, domain 3		6-phosphogluconate dehydrogenase () catalyses the oxidative decarboxylation of 6-phosphogluconate to ribulose 5-phosphate with the concomitant reduction of NADP to NADPH. This reaction is a component of the hexose mono-phosphate shunt and pentose phosphate pathways (PPP), which functions to generate ribose 5-phosphate for nucleotide and nucleic acid synthesis [, ]. Prokaryotic and eukaryotic 6PGD…	Domain
Sobic.001G437600	Chr01	71599338	71600644	1	1307	24707
Sobic.001G437801	Chr01	71614120	71623083	1	8964	39489	(1 of 1) PTHR11353:SF81 - CHAPERONIN 60 SUBUNIT BETA 4, CHLOROPLASTIC	Glycoside hydrolase, family 17		O-Glycosyl hydrolases () are a widespread group of enzymes that hydrolyse the glycosidic bond between two or more carbohydrates, or between a carbohydrate and a non-carbohydrate moiety. A classification system for glycosyl hydrolases, based on sequence similarity, has led to the definition of 85 different families [, ]. This classification is available on the CAZy (CArbohydrate-Active EnZymes) we…	Family
Sobic.001G437801	Chr01	71614120	71623083	1	8964	39489	(1 of 1) PTHR11353:SF81 - CHAPERONIN 60 SUBUNIT BETA 4, CHLOROPLASTIC	Glycoside hydrolase superfamily		O-Glycosyl hydrolases () are a widespread group of enzymes that hydrolyse the glycosidic bond between two or more carbohydrates, or between a carbohydrate and a non-carbohydrate moiety. A classification system for glycosyl hydrolases, based on sequence similarity, has led to the definition of 85 different families [, ]. This classification is available on the CAZy (CArbohydrate-Active EnZymes) we…	Domain
Sobic.001G437801	Chr01	71614120	71623083	1	8964	39489	(1 of 1) PTHR11353:SF81 - CHAPERONIN 60 SUBUNIT BETA 4, CHLOROPLASTIC	Glycoside hydrolase, catalytic domain		O-Glycosyl hydrolases () are a widespread group of enzymes that hydrolyse the glycosidic bond between two or more carbohydrates, or between a carbohydrate and a non-carbohydrate moiety. A classification system for glycosyl hydrolases, based on sequence similarity, has led to thedefinition of 85 different families [, ]. This classification is available on the CAZy (CArbohydrate-Active EnZymes) web…	Domain
Sobic.001G437801	Chr01	71614120	71623083	1	8964	39489	(1 of 1) PTHR11353:SF81 - CHAPERONIN 60 SUBUNIT BETA 4, CHLOROPLASTIC	GroEL-like equatorial domain		Chaperonins are large cylindrical structures that transiently enclose a partially folded polypeptide and allow it to continue folding in a sequestered environment. Chaperonins are grouped into two families: group I chaperonins, found in eubacteria (e.g. GroEL in Escherichia coli) and eukaryotic organellesof eubacterial descent (e.g. Cpn60 in mitochondria and chloroplasts), and group II chaperonin…	Domain
Sobic.001G437801	Chr01	71614120	71623083	1	8964	39489	(1 of 1) PTHR11353:SF81 - CHAPERONIN 60 SUBUNIT BETA 4, CHLOROPLASTIC	Chaperone tailless complex polypeptide 1 (TCP-1)		Protein folding is thought to be the sole result of properties inherent in polypeptide primary sequences. Sometimes, however, additional proteins are required to mediate correct folding and subsequent oligomer assembly []. These `helpers', or chaperones, bind to specific protein surfaces, preventing incorrect folding and formation of non-functional structures [].The tailless complex polypeptide 1…	Family
Sobic.001G437801	Chr01	71614120	71623083	1	8964	39489	(1 of 1) PTHR11353:SF81 - CHAPERONIN 60 SUBUNIT BETA 4, CHLOROPLASTIC	GroEL-like apical domain		Chaperonins are large cylindrical structures that transiently enclosea partially folded polypeptide and allow it to continue folding in a sequestered environment. Chaperonins are grouped into two families: group I chaperonins, found in eubacteria (e.g. GroEL in Escherichia coli) and eukaryotic organellesof eubacterial descent (e.g. Cpn60 in mitochondria and chloroplasts), and group II chaperonins…	Domain
Sobic.001G437801	Chr01	71614120	71623083	1	8964	39489	(1 of 1) PTHR11353:SF81 - CHAPERONIN 60 SUBUNIT BETA 4, CHLOROPLASTIC	Chaperonin Cpn60/TCP-1 family		The assembly of proteins has been thought to be the sole result of properties inherent in the primary sequence of polypeptides themselves. In some cases, however, structural information from other protein molecules is required for correct folding and subsequent assembly into oligomers []. These 'helper' molecules are referred to as molecular chaperones, a subfamily of which are the chaperonins []…	Family
Sobic.001G437801	Chr01	71614120	71623083	1	8964	39489	(1 of 1) PTHR11353:SF81 - CHAPERONIN 60 SUBUNIT BETA 4, CHLOROPLASTIC	Chaperonin Cpn60		The assembly of proteins has been thought to be the sole result of properties inherent in the primary sequence of polypeptides themselves. In some cases, however, structural information from other protein molecules is required for correct folding and subsequent assembly into oligomers []. These `helper' molecules are referred to as molecular chaperones, a subfamily of which are the chaperonins []…	Family
Sobic.001G437801	Chr01	71614120	71623083	1	8964	39489	(1 of 1) PTHR11353:SF81 - CHAPERONIN 60 SUBUNIT BETA 4, CHLOROPLASTIC	Glycoside hydrolase, family 17		O-Glycosyl hydrolases () are a widespread group of enzymes that hydrolyse the glycosidic bond between two or more carbohydrates, or between a carbohydrate and a non-carbohydrate moiety. A classification system for glycosyl hydrolases, based on sequence similarity, has led to the definition of 85 different families [, ]. This classification is available on the CAZy (CArbohydrate-Active EnZymes) we…	Family
Sobic.001G437801	Chr01	71614120	71623083	1	8964	39489	(1 of 1) PTHR11353:SF81 - CHAPERONIN 60 SUBUNIT BETA 4, CHLOROPLASTIC	Glycoside hydrolase superfamily		O-Glycosyl hydrolases () are a widespread group of enzymes that hydrolyse the glycosidic bond between two or more carbohydrates, or between a carbohydrate and a non-carbohydrate moiety. A classification system for glycosyl hydrolases, based on sequence similarity, has led to the definition of 85 different families [, ]. This classification is available on the CAZy (CArbohydrate-Active EnZymes) we…	Domain
Sobic.001G437801	Chr01	71614120	71623083	1	8964	39489	(1 of 1) PTHR11353:SF81 - CHAPERONIN 60 SUBUNIT BETA 4, CHLOROPLASTIC	Glycoside hydrolase, catalytic domain		O-Glycosyl hydrolases () are a widespread group of enzymes that hydrolyse the glycosidic bond between two or more carbohydrates, or between a carbohydrate and a non-carbohydrate moiety. A classification system for glycosyl hydrolases, based on sequence similarity, has led to thedefinition of 85 different families [, ]. This classification is available on the CAZy (CArbohydrate-Active EnZymes) web…	Domain
Sobic.001G437801	Chr01	71614120	71623083	1	8964	39489	(1 of 1) PTHR11353:SF81 - CHAPERONIN 60 SUBUNIT BETA 4, CHLOROPLASTIC	GroEL-like equatorial domain		Chaperonins are large cylindrical structures that transiently enclose a partially folded polypeptide and allow it to continue folding in a sequestered environment. Chaperonins are grouped into two families: group I chaperonins, found in eubacteria (e.g. GroEL in Escherichia coli) and eukaryotic organellesof eubacterial descent (e.g. Cpn60 in mitochondria and chloroplasts), and group II chaperonin…	Domain
Sobic.001G437801	Chr01	71614120	71623083	1	8964	39489	(1 of 1) PTHR11353:SF81 - CHAPERONIN 60 SUBUNIT BETA 4, CHLOROPLASTIC	Chaperone tailless complex polypeptide 1 (TCP-1)		Protein folding is thought to be the sole result of properties inherent in polypeptide primary sequences. Sometimes, however, additional proteins are required to mediate correct folding and subsequent oligomer assembly []. These `helpers', or chaperones, bind to specific protein surfaces, preventing incorrect folding and formation of non-functional structures [].The tailless complex polypeptide 1…	Family
Sobic.001G437801	Chr01	71614120	71623083	1	8964	39489	(1 of 1) PTHR11353:SF81 - CHAPERONIN 60 SUBUNIT BETA 4, CHLOROPLASTIC	GroEL-like apical domain		Chaperonins are large cylindrical structures that transiently enclosea partially folded polypeptide and allow it to continue folding in a sequestered environment. Chaperonins are grouped into two families: group I chaperonins, found in eubacteria (e.g. GroEL in Escherichia coli) and eukaryotic organellesof eubacterial descent (e.g. Cpn60 in mitochondria and chloroplasts), and group II chaperonins…	Domain
Sobic.001G437801	Chr01	71614120	71623083	1	8964	39489	(1 of 1) PTHR11353:SF81 - CHAPERONIN 60 SUBUNIT BETA 4, CHLOROPLASTIC	Chaperonin Cpn60/TCP-1 family		The assembly of proteins has been thought to be the sole result of properties inherent in the primary sequence of polypeptides themselves. In some cases, however, structural information from other protein molecules is required for correct folding and subsequent assembly into oligomers []. These 'helper' molecules are referred to as molecular chaperones, a subfamily of which are the chaperonins []…	Family
Sobic.001G437801	Chr01	71614120	71623083	1	8964	39489	(1 of 1) PTHR11353:SF81 - CHAPERONIN 60 SUBUNIT BETA 4, CHLOROPLASTIC	Chaperonin Cpn60		The assembly of proteins has been thought to be the sole result of properties inherent in the primary sequence of polypeptides themselves. In some cases, however, structural information from other protein molecules is required for correct folding and subsequent assembly into oligomers []. These `helper' molecules are referred to as molecular chaperones, a subfamily of which are the chaperonins []…	Family
Sobic.001G437801	Chr01	71614120	71623083	1	8964	39489	(1 of 1) PTHR11353:SF81 - CHAPERONIN 60 SUBUNIT BETA 4, CHLOROPLASTIC					ATP binding	GO:0005524	Interacting selectively and non-covalently with ATP, adenosine 5'-triphosphate, a universally important coenzyme and enzyme regulator.
Sobic.001G437801	Chr01	71614120	71623083	1	8964	39489	(1 of 1) PTHR11353:SF81 - CHAPERONIN 60 SUBUNIT BETA 4, CHLOROPLASTIC					carbohydrate metabolic process	GO:0005975	The chemical reactions and pathways involving carbohydrates, any of a group of organic compounds based of the general formula Cx(H2O)y. Includes the formation of carbohydrate derivatives by the addition of a carbohydrate residue to another molecule.
Sobic.001G437801	Chr01	71614120	71623083	1	8964	39489	(1 of 1) PTHR11353:SF81 - CHAPERONIN 60 SUBUNIT BETA 4, CHLOROPLASTIC					cytoplasm	GO:0005737	All of the contents of a cell excluding the plasma membrane and nucleus, but including other subcellular structures.
Sobic.001G437801	Chr01	71614120	71623083	1	8964	39489	(1 of 1) PTHR11353:SF81 - CHAPERONIN 60 SUBUNIT BETA 4, CHLOROPLASTIC					hydrolase activity, hydrolyzing O-glycosyl compounds	GO:0004553	Catalysis of the hydrolysis of any O-glycosyl bond.
Sobic.001G437801	Chr01	71614120	71623083	1	8964	39489	(1 of 1) PTHR11353:SF81 - CHAPERONIN 60 SUBUNIT BETA 4, CHLOROPLASTIC					protein refolding	GO:0042026	The process carried out by a cell that restores the biological activity of an unfolded or misfolded protein, using helper proteins such as chaperones.
Sobic.001G438000	Chr01	71623555	71624809	-1	1255	48924		HSP20-like chaperone		Hsp20 is a mammalian small heat-shock protein family that occurs most abundantly in skeletal muscle and heart. It has a tendency to form dimers, via a disulphide linkage formed by an N-terminal cysteine, low heat stability and a poor chaperoning ability in comparison with other family members. Structurally, this and related proteins contain a beta-sandwich fold consisting of 8 strands in 2 beta-s…	Domain
Sobic.001G438000	Chr01	71623555	71624809	-1	1255	48924		Alpha crystallin/Hsp20 domain		Prokaryotic and eukaryotic organisms respond to heat shock or other environmental stress by inducing the synthesis of proteins collectively known as heat-shock proteins (hsp) []. Amongst them is a family of proteins with an average molecular weight of 20 Kd, known as the hsp20 proteins []. These seem to act as chaperones that can protect other proteins against heat-induced denaturation and aggreg…	Domain
Sobic.001G438000	Chr01	71623555	71624809	-1	1255	48924		Small heat shock protein HSP20		Prokaryotic and eukaryotic organisms respond to heat shock or otherenvironmental stress by inducing the synthesis of proteins collectively knownas heat-shock proteins (hsp) []. Amongst them is a family of proteins with an average molecular weight of 20 Kd, known as the hsp20 proteins [, , ]. These seem to act as chaperones thatcan protect other proteins against heat-induced denaturation and aggre…	Family
Sobic.001G438100	Chr01	71631156	71634003	1	2848	56525		Thiolase-like		This entry represents a structural domain with a thiolase-like 3-layer alpha/beta/alpha topology. This domain usually occurs in two similar copies that are related by a pseudo-dyad, and which arose through duplication. The proteins in this entry can be split into two groups: those related to thiolase, and those related to chalcone synthase. The thiolase-like enzymes include:Thiolase, where the to…	Domain
Sobic.001G438100	Chr01	71631156	71634003	1	2848	56525		3-Oxoacyl-[acyl-carrier-protein (ACP)]synthase III C-terminal		This domain is found on 3-Oxoacyl-[acyl-carrier-protein (ACP)]synthase III , the enzyme responsible for initiating the chain of reactions of the fatty acid synthase in plants and bacteria.	Domain
Sobic.001G438100	Chr01	71631156	71634003	1	2848	56525		FAE1/Type III polyketide synthase-like protein		This domain is found in proteins that are described as 3-ketoacyl-CoA synthases, type III polyketide synthases, fatty acid elongases and fatty acid condensing enzymes, and are found in both prokaryotic and eukaryotic (mainly plant) species. The region contains the active site residues, as well as motifs involved in substrate binding [].	Domain
Sobic.001G438100	Chr01	71631156	71634003	1	2848	56525		Very-long-chain 3-ketoacyl-CoA synthase		This group represents 3-ketoacyl-CoA synthases (KCSs) from plants [, ]. They are also known as very long-chain fatty acid (VLCFA) condensing enzymes, and they catalyse the first committed step during the fatty acid elongation process, which is the condensation of C2 units to acyl-CoA. Arabidopsis contains 21 KCS members [].	Family
Sobic.001G438100	Chr01	71631156	71634003	1	2848	56525						metabolic process	GO:0008152	The chemical reactions and pathways, including anabolism and catabolism, by which living organisms transform chemical substances. Metabolic processes typically transform small molecules, but also include macromolecular processes such as DNA repair and replication, and protein synthesis and degradation.
Sobic.001G438100	Chr01	71631156	71634003	1	2848	56525						catalytic activity	GO:0003824	Catalysis of a biochemical reaction at physiological temperatures. In biologically catalyzed reactions, the reactants are known as substrates, and the catalysts are naturally occurring macromolecular substances known as enzymes. Enzymes possess specific binding sites for substrates, and are usually composed wholly or largely of protein, but RNA that has catalytic activity (ribozyme) is often also…
Sobic.001G438100	Chr01	71631156	71634003	1	2848	56525						transferase activity, transferring acyl groups other than amino-acyl groups	GO:0016747	Catalysis of the transfer of an acyl group, other than amino-acyl, from one compound (donor) to another (acceptor).
Sobic.001G438100	Chr01	71631156	71634003	1	2848	56525						lipid biosynthetic process	GO:0008610	The chemical reactions and pathways resulting in the formation of lipids, compounds soluble in an organic solvent but not, or sparingly, in an aqueous solvent.
Sobic.001G438200	Chr01	71639848	71641236	1	1389	65217		Bulb-type lectin domain		A bulb lectin super-family (Amaryllidaceae, Orchidaceae and Aliaceae) contains a ~115-residue-long domain whose overall three dimensional fold is very similar to that of [, ]:Dictyostelium discoideum comitin, an actin binding proteinCurculigo latifolia curculin, a sweet tasting and taste-modifying proteinThis domain generally binds mannose, but in at least one protein, curculin, it is apparently …	Domain
Sobic.001G438300	Chr01	71661838	71663310	-1	1473	87207		Aspartic peptidase domain		Aspartic endopeptidases of vertebrate, fungal and retroviral origin have been characterised []. More recently, aspartic endopeptidases associated with the processing of bacterial type 4 prepilin []and archaean preflagellin have been described [, ].Structurally, aspartic endopeptidases are bilobal enzymes, each lobe contributing a catalytic Asp residue, with an extended active site cleft localised…	Domain
Sobic.001G438300	Chr01	71661838	71663310	-1	1473	87207		Aspartic peptidase		Aspartic peptidase, also known as aspartyl proteases () are a widely distributed family of proteolytic enzymes [, , ]known to exist in vertebrates, fungi, plants, retroviruses and some plant viruses. Aspartate proteases of eukaryotes are monomeric enzymes which consist of two domains. Each domain contains an active site centred on a catalytic aspartyl residue. The two domains most probably evolve…	Family
Sobic.001G438300	Chr01	71661838	71663310	-1	1473	87207						proteolysis	GO:0006508	The hydrolysis of proteins into smaller polypeptides and/or amino acids by cleavage of their peptide bonds.
Sobic.001G438300	Chr01	71661838	71663310	-1	1473	87207						aspartic-type endopeptidase activity	GO:0004190	Catalysis of the hydrolysis of internal, alpha-peptide bonds in a polypeptide chain by a mechanism in which a water molecule bound by the side chains of aspartic residues at the active center acts as a nucleophile.
Sobic.001G438400	Chr01	71667570	71669283	1	1714	92939
Sobic.001G438500	Chr01	71670333	71671708	1	1376	95702
Sobic.001G438600	Chr01	71672108	71675955	-1	3848	97477		NAD(P)-binding domain		This entry represents NAD- and NADP-binding domains with a core Rossmann-type fold, which consists of 3-layers alpha/beta/alpha, where the six beta strands are parallel in the order 321456. Many different enzymes contain an NAD/NADP-binding domain, including:C-terminal domain of alcohol dehydrogenases []Tyrosine-dependent oxidoreductases (also known as short-chain dehydrogenases) []N-terminal dom…	Domain
Sobic.001G438600	Chr01	71672108	71675955	-1	3848	97477		Dihydrodipicolinate reductase, plant-type		Dihydrodipicolinate reductase is an enzyme found in bacteria and higher plants which is involved in the biosynthesis of diaminopimelic acid, a component of bacterial cell walls, and the essential amino acid L-lysine. It catalyses the the reduced pyridine nucleotide-dependent reduction of the alpha,beta-unsaturated cyclic imine, dihydrodipicolinate, to generate tetrahydrodipicolinate as shown belo…	Family
Sobic.001G438600	Chr01	71672108	71675955	-1	3848	97477		Dihydrodipicolinate reductase, C-terminal		This entry represents the C-terminal region of Dihydrodipicolinate reductase.Dihydrodipicolinate reductase catalyzes the second step in the biosynthesis of diaminopimelic acid and lysine, the NAD or NADP-dependent reduction of 2,3-dihydrodipicolinate into 2,3,4,5-tetrahydrodipicolinate [, , ].In Escherichia coliand Mycobacterium tuberculosis, dihydrodipicolinate reductase has equal specificity fo…	Domain
Sobic.001G438600	Chr01	71672108	71675955	-1	3848	97477		Dihydrodipicolinate reductase		Dihydrodipicolinate reductase (DHDPR), a product of an essential gene referred to as dapB, catalyzes the second step of lysine biosynthesis [, ]. It catalyses the reduction of 2,3-dihydrodipicolinate (DHDP) to 2,3,4,5-tetrahydrodipicolinate (THDP) in a nucleotide dependent reaction []:2,3-dihydrodipicolinate + NAD(P)H = 2,3,4,5-tetrahydrodipicolinate + NAD(P)(+)Interestingly, DHDPR could also fun…	Family
Sobic.001G438600	Chr01	71672108	71675955	-1	3848	97477		Dihydrodipicolinate reductase, N-terminal		Dihydrodipicolinate reductase catalyzes the second step in the biosynthesis of diaminopimelic acid and lysine, the NAD or NADP-dependent reduction of 2,3-dihydrodipicolinate into 2,3,4,5-tetrahydrodipicolinate [, , ].In Escherichia coliand Mycobacterium tuberculosis, dihydrodipicolinate reductase has equal specificity for NADH and NADPH, however in Thermotoga maritimathere it has a greater affini…	Domain
Sobic.001G438600	Chr01	71672108	71675955	-1	3848	97477						oxidation-reduction process	GO:0055114	A metabolic process that results in the removal or addition of one or more electrons to or from a substance, with or without the concomitant removal or addition of a proton or protons.
Sobic.001G438600	Chr01	71672108	71675955	-1	3848	97477						4-hydroxy-tetrahydrodipicolinate reductase	GO:0008839	Catalysis of the reaction: (S)-2,3,4,5-tetrahydropyridine-2,6-dicarboxylate + NAD(P)+ + H2O = (2S,4S)-4-hydroxy-2,3,4,5-tetrahydrodipicolinate + NAD(P)H + H+.
Sobic.001G438600	Chr01	71672108	71675955	-1	3848	97477						lysine biosynthetic process via diaminopimelate	GO:0009089	The chemical reactions and pathways resulting in the formation of lysine, via the intermediate diaminopimelate.
Sobic.001G438600	Chr01	71672108	71675955	-1	3848	97477						NADPH binding	GO:0070402	Interacting selectively and non-covalently with the reduced form, NADPH, of nicotinamide-adenine dinucleotide phosphate, a coenzyme involved in many redox and biosynthetic reactions.
Sobic.001G438700	Chr01	71677940	71680353	1	2414	103309		DnaJ domain		The hsp70 chaperone machine performs many diverse roles in the cell, including folding of nascent proteins, translocation of polypeptides across organelle membranes, coordinating responses to stress, and targeting selected proteins for degradation. DnaJ is a member of the hsp40 family of molecular chaperones, which is also called the J-protein family, the members of which regulate the activity of…	Domain
Sobic.001G438800	Chr01	71687096	71690512	1	3417	112465		Armadillo-like helical		This domain consists of a multi-helical fold comprised of two curved layers of alpha helices arranged in a regular right-handed superhelix, where the repeats that make up this structure are arranged about a common axis []. These superhelical structures present an extensive solvent-accessible surface that is well suited to binding large substrates such as proteins and nucleic acids. This topology …	Domain
Sobic.001G438800	Chr01	71687096	71690512	1	3417	112465		Armadillo-type fold		This entry represents a structural domain with an armadillo (ARM)-like fold, consisting of a multi-helical fold comprised of two curved layers of alpha helices arranged in a regular right-handed superhelix, where the repeats that make up this structure are arranged about a common axis []. These superhelical structures present an extensive solvent-accessible surface that is well suited to binding …	Domain
Sobic.001G438800	Chr01	71687096	71690512	1	3417	112465		Armadillo		The armadillo (Arm) repeat is an approximately 40 amino acid long tandemly repeated sequence motif first identified in the Drosophila melanogastersegment polarity gene armadillo involved in signal transduction through wingless. Animal Arm-repeat proteins function in various processes, including intracellular signalling and cytoskeletal regulation, and include such proteins as beta-catenin, the ju…	Repeat
Sobic.001G438800	Chr01	71687096	71690512	1	3417	112465						protein binding	GO:0005515	Interacting selectively and non-covalently with any protein or protein complex (a complex of two or more proteins that may include other nonprotein molecules).
Sobic.001G438900	Chr01	71690582	71691665	1	1084	115951
Sobic.001G439000	Chr01	71697907	71704052	-1	6146	123276		Amino acid transporter, transmembrane domain		This transmembrane domain is found in many amino acid transporters including (UNC-47) and (MTR). UNC-47 encodes a vesicular amino butyric acid (GABA) transporter, (VGAT) and is is predicted to have 10 transmembrane domains UNC47_CAEEL []. MTR is an N system amino acid transporter system protein involved in methyltryptophan resistance MTR_NEUCR. Other proteins with this domain include proline tran…	Domain
Sobic.001G439050	Chr01	71716087	71716371	1	285	141456
Sobic.001G439100	Chr01	71716372	71719110	-1	2739	141741		Thaumatin		Thaumatin []is an intensely sweet-tasting protein, 100 000 times sweeter than sucrose on a molar basis []found in berries from Thaumatococcus daniellii, a tropical flowering plant known as Katemfe, it is induced by attack by viroids, which are single-stranded unencapsulated RNA molecules that do not code for protein.Thaumatin consists of about 200 residues and contains 8 disulphide bonds. Like ot…	Family
Sobic.001G439100	Chr01	71716372	71719110	-1	2739	141741		Thaumatin		Thaumatin []is an intensely sweet-tasting protein, 100 000 times sweeter than sucrose on a molar basis []found in berries from Thaumatococcus daniellii, a tropical flowering plant known as Katemfe, it is induced by attack by viroids, which are single-stranded unencapsulated RNA molecules that do not code for protein.Thaumatin consists of about 200 residues and contains 8 disulphide bonds. Like ot…	Family
Sobic.001G439200	Chr01	71728127	71733516	1	5390	153496		Thaumatin		Thaumatin []is an intensely sweet-tasting protein, 100 000 times sweeter than sucrose on a molar basis []found in berries from Thaumatococcus daniellii, a tropical flowering plant known as Katemfe, it is induced by attack by viroids, which are single-stranded unencapsulated RNA molecules that do not code for protein.Thaumatin consists of about 200 residues and contains 8 disulphide bonds. Like ot…	Family
Sobic.001G439200	Chr01	71728127	71733516	1	5390	153496		Thaumatin		Thaumatin []is an intensely sweet-tasting protein, 100 000 times sweeter than sucrose on a molar basis []found in berries from Thaumatococcus daniellii, a tropical flowering plant known as Katemfe, it is induced by attack by viroids, which are single-stranded unencapsulated RNA molecules that do not code for protein.Thaumatin consists of about 200 residues and contains 8 disulphide bonds. Like ot…	Family
Sobic.001G439300	Chr01	71736011	71740912	-1	4902	161380		S-adenosyl-L-methionine-dependent methyltransferase		This entry represents a domain found in S-adenosyl-L-methionine-dependent methyltransferases (SAM MTases).Proteins containing this domain include members from the methyltransferase superfamily and the class I-like SAM-binding methyltransferase superfamily. Methyltransferases transfer a methyl group from a donor to an acceptor. SAM-binding methyltransferases utilise the ubiquitous methyl donor SAM…	Domain
Sobic.001G439300	Chr01	71736011	71740912	-1	4902	161380		Lysine methyltransferase		This entry represents a group of lysine methyltransferases. Characterised members of this family are protein methyltransferases targetting Lys residues in specific proteins, including calmodulin, VCP, Kin17 and Hsp70 proteins [, , , ].	Family
Sobic.001G439400	Chr01	71743873	71747344	-1	3472	169242		Glycoside hydrolase superfamily		O-Glycosyl hydrolases () are a widespread group of enzymes that hydrolyse the glycosidic bond between two or more carbohydrates, or between a carbohydrate and a non-carbohydrate moiety. A classification system for glycosyl hydrolases, based on sequence similarity, has led to the definition of 85 different families [, ]. This classification is available on the CAZy (CArbohydrate-Active EnZymes) we…	Domain
Sobic.001G439400	Chr01	71743873	71747344	-1	3472	169242		Galactose-binding domain-like		Proteins containing a galactose-binding domain-like fold can be found in several different protein families, in both eukaryotes and prokaryotes. The common function of these domains is to bind to specific ligands, such as cell-surface-attached carbohydrate substrates for galactose oxidase and sialidase [], phospholipids on the outer side of the mammalian cell membrane for coagulation factor Va []…	Domain
Sobic.001G439400	Chr01	71743873	71747344	-1	3472	169242		Carboxypeptidase, regulatory domain		This domain identifies a number of eukaryotic carboxypeptidases, these include carboxypeptidase D, E (H), N, X, X2 and Z. These are metallopeptidases belong to MEROPS peptidase family M14 (clan MC), subfamily M14B.Carboxypeptidase D (CPD) is a new B-type metallocarboxypeptidase that is membrane bound and has an acidic pH optimum. A hydrophobic region at the N terminus represents the signal peptid…	Domain
Sobic.001G439400	Chr01	71743873	71747344	-1	3472	169242		Glycoside hydrolase, catalytic domain		O-Glycosyl hydrolases () are a widespread group of enzymes that hydrolyse the glycosidic bond between two or more carbohydrates, or between a carbohydrate and a non-carbohydrate moiety. A classification system for glycosyl hydrolases, based on sequence similarity, has led to thedefinition of 85 different families [, ]. This classification is available on the CAZy (CArbohydrate-Active EnZymes) web…	Domain
Sobic.001G439400	Chr01	71743873	71747344	-1	3472	169242		Carboxypeptidase-like, regulatory domain		This domain identifies a number of eukaryotic carboxypeptidases, these include carboxypeptidase D, E (H), N, X, X2 and Z. These are metallopeptidases belong to MEROPS peptidase family M14 (clan MC), subfamily M14B.Carboxypeptidase D (CPD) is a new B-type metallocarboxypeptidase that is membrane bound and has an acidic pH optimum. A hydrophobic region at the N terminus represents the signal peptid…	Domain
Sobic.001G439400	Chr01	71743873	71747344	-1	3472	169242		Glycoside hydrolase, family 10		O-Glycosyl hydrolases () are a widespread group of enzymes that hydrolyse the glycosidic bond between two or more carbohydrates, or between a carbohydrate and a non-carbohydrate moiety. A classification system for glycosyl hydrolases, based on sequence similarity, has led to the definition of 85 different families [, ]. This classification is available on the CAZy (CArbohydrate-Active EnZymes) we…	Family
Sobic.001G439400	Chr01	71743873	71747344	-1	3472	169242		Glycoside hydrolase superfamily		O-Glycosyl hydrolases () are a widespread group of enzymes that hydrolyse the glycosidic bond between two or more carbohydrates, or between a carbohydrate and a non-carbohydrate moiety. A classification system for glycosyl hydrolases, based on sequence similarity, has led to the definition of 85 different families [, ]. This classification is available on the CAZy (CArbohydrate-Active EnZymes) we…	Domain
Sobic.001G439400	Chr01	71743873	71747344	-1	3472	169242		Carboxypeptidase, regulatory domain		This domain identifies a number of eukaryotic carboxypeptidases, these include carboxypeptidase D, E (H), N, X, X2 and Z. These are metallopeptidases belong to MEROPS peptidase family M14 (clan MC), subfamily M14B.Carboxypeptidase D (CPD) is a new B-type metallocarboxypeptidase that is membrane bound and has an acidic pH optimum. A hydrophobic region at the N terminus represents the signal peptid…	Domain
Sobic.001G439400	Chr01	71743873	71747344	-1	3472	169242		Glycoside hydrolase, catalytic domain		O-Glycosyl hydrolases () are a widespread group of enzymes that hydrolyse the glycosidic bond between two or more carbohydrates, or between a carbohydrate and a non-carbohydrate moiety. A classification system for glycosyl hydrolases, based on sequence similarity, has led to thedefinition of 85 different families [, ]. This classification is available on the CAZy (CArbohydrate-Active EnZymes) web…	Domain
Sobic.001G439400	Chr01	71743873	71747344	-1	3472	169242		Carboxypeptidase-like, regulatory domain		This domain identifies a number of eukaryotic carboxypeptidases, these include carboxypeptidase D, E (H), N, X, X2 and Z. These are metallopeptidases belong to MEROPS peptidase family M14 (clan MC), subfamily M14B.Carboxypeptidase D (CPD) is a new B-type metallocarboxypeptidase that is membrane bound and has an acidic pH optimum. A hydrophobic region at the N terminus represents the signal peptid…	Domain
Sobic.001G439400	Chr01	71743873	71747344	-1	3472	169242		Glycoside hydrolase, family 10		O-Glycosyl hydrolases () are a widespread group of enzymes that hydrolyse the glycosidic bond between two or more carbohydrates, or between a carbohydrate and a non-carbohydrate moiety. A classification system for glycosyl hydrolases, based on sequence similarity, has led to the definition of 85 different families [, ]. This classification is available on the CAZy (CArbohydrate-Active EnZymes) we…	Family
Sobic.001G439400	Chr01	71743873	71747344	-1	3472	169242						carbohydrate metabolic process	GO:0005975	The chemical reactions and pathways involving carbohydrates, any of a group of organic compounds based of the general formula Cx(H2O)y. Includes the formation of carbohydrate derivatives by the addition of a carbohydrate residue to another molecule.
Sobic.001G439400	Chr01	71743873	71747344	-1	3472	169242						hydrolase activity, hydrolyzing O-glycosyl compounds	GO:0004553	Catalysis of the hydrolysis of any O-glycosyl bond.
Sobic.001G439500	Chr01	71749192	71755931	-1	6740	174561		Acyl-CoA-binding protein, ACBP		Acyl-CoA-binding protein (ACBP) is a small (10 Kd) protein that binds medium- and long-chain acyl-CoA esters with very high affinity and may function as an intracellular carrier of acyl-CoA esters []. ACBP is also known as diazepam binding inhibitor (DBI) or endozepine (EP) because of its ability to displace diazepam from the benzodiazepine (BZD) recognition site located on the GABA type A recept…	Domain
Sobic.001G439500	Chr01	71749192	71755931	-1	6740	174561		FERM/acyl-CoA-binding protein, 3-helical bundle		This entry represents a structural domain with a core structure consisting of a 3-helical closed bundle with a left-handed twist, in an up-and-down arrangement. This structural motif occurs as subdomain 2 within FERM domains, as well as in acyl-CoA-binding proteins. The FERM domain (band F ezrin-radixin-moesin homology domains) has such a structure, acting as a common membrane-binding module invo…	Domain
Sobic.001G439500	Chr01	71749192	71755931	-1	6740	174561		Acyl-CoA-binding protein, ACBP		Acyl-CoA-binding protein (ACBP) is a small (10 Kd) protein that binds medium- and long-chain acyl-CoA esters with very high affinity and may function as an intracellular carrier of acyl-CoA esters []. ACBP is also known as diazepam binding inhibitor (DBI) or endozepine (EP) because of its ability to displace diazepam from the benzodiazepine (BZD) recognition site located on the GABA type A recept…	Domain
Sobic.001G439500	Chr01	71749192	71755931	-1	6740	174561		FERM/acyl-CoA-binding protein, 3-helical bundle		This entry represents a structural domain with a core structure consisting of a 3-helical closed bundle with a left-handed twist, in an up-and-down arrangement. This structural motif occurs as subdomain 2 within FERM domains, as well as in acyl-CoA-binding proteins. The FERM domain (band F ezrin-radixin-moesin homology domains) has such a structure, acting as a common membrane-binding module invo…	Domain
Sobic.001G439500	Chr01	71749192	71755931	-1	6740	174561		Acyl-CoA-binding protein, ACBP		Acyl-CoA-binding protein (ACBP) is a small (10 Kd) protein that binds medium- and long-chain acyl-CoA esters with very high affinity and may function as an intracellular carrier of acyl-CoA esters []. ACBP is also known as diazepam binding inhibitor (DBI) or endozepine (EP) because of its ability to displace diazepam from the benzodiazepine (BZD) recognition site located on the GABA type A recept…	Domain
Sobic.001G439500	Chr01	71749192	71755931	-1	6740	174561		FERM/acyl-CoA-binding protein, 3-helical bundle		This entry represents a structural domain with a core structure consisting of a 3-helical closed bundle with a left-handed twist, in an up-and-down arrangement. This structural motif occurs as subdomain 2 within FERM domains, as well as in acyl-CoA-binding proteins. The FERM domain (band F ezrin-radixin-moesin homology domains) has such a structure, acting as a common membrane-binding module invo…	Domain
Sobic.001G439500	Chr01	71749192	71755931	-1	6740	174561						fatty-acyl-CoA binding	GO:0000062	Interacting selectively and non-covalently with acyl-CoA, any derivative of coenzyme A in which the sulfhydryl group is in thiolester linkage with a fatty acyl group.
Sobic.001G439600	Chr01	71761103	71766172	1	5070	186472		von Willebrand factor, type A		The von Willebrand factor is a large multimeric glycoprotein found in bloodplasma. Mutant forms are involved in the aetiology of bleeding disorders []. In von Willebrand factor, the type A domain (vWF) is the prototype fora protein superfamily. The vWF domain is found in various plasma proteins:complement factors B, C2, CR3 and CR4; the integrins (I-domains); collagen types VI, VII, XII and XIV; …	Domain
Sobic.001G439600	Chr01	71761103	71766172	1	5070	186472		Proteasome subunit Rpn10		The 26S proteasome is composed of a core protease, known as the 20S proteasome, capped at one or both ends by the 19S regulatory complex (RC). The RC is composed of at least 18 different subunits in two subcomplexes, the base and the lid, which form the portions proximal and distal to the 20S proteolytic core, respectively [].This family consists of the RC subunit Rpn10 (also known as subunit S5A…	Family
Sobic.001G439600	Chr01	71761103	71766172	1	5070	186472		Ubiquitin interacting motif		The Ubiquitin Interacting Motif (UIM), or 'LALAL-motif', is a stretch of about 20 amino acid residues, which was first described in the 26S proteasome subunit PSD4/RPN-10 that is known to recognise ubiquitin [,]. In addition, the UIM is found, often in tandem or triplet arrays, in a variety of proteins either involved in ubiquitination and ubiquitin metabolism, or known to interact with ubiquitin…	Conserved_site
Sobic.001G439600	Chr01	71761103	71766172	1	5070	186472						ubiquitin-dependent protein catabolic process	GO:0006511	The chemical reactions and pathways resulting in the breakdown of a protein or peptide by hydrolysis of its peptide bonds, initiated by the covalent attachment of a ubiquitin group, or multiple ubiquitin groups, to the protein.
Sobic.001G439600	Chr01	71761103	71766172	1	5070	186472						proteasome regulatory particle, base subcomplex	GO:0008540	The subcomplex of the proteasome regulatory particle that directly associates with the proteasome core complex.
