# Supplementary material for: Association mapping by aerial drone reveals 213 genetic associations for Sorghum bicolor biomass traits under drought
Source: BMC Genomics. 2018 Sep 17;19:679. doi: 10.1186/s12864-018-5055-5 (PMC6142696; doi:10.1186/s12864-018-5055-5)
Supplement: Supplementary file 9 — Tables showing all genes in the regions spanned by significant SNPs for each peak. Gene information was obtained from the Phytomine tool in Phytozome v3.0. (ZIP 8760 kb) [file 12864_2018_5055_MOESM9_ESM.zip › CPG1.27_all_Sb_genes_in_region_from_Phytomine.xlsx]

## Sheet: CPG1.27_all_Sb_genes_in_region_
Primary_Identifier	chrom	Pos_start	Pos_end	strand	gene_length	dist_from_max_GWAS_SNP	gene_defline	protein_domains_name	gene_name	protein_domains_description	protin_domains_type	ontology_term_name	GO_term	GO_description
Sobic.001G445600	Chr01	72222709	72232512	1	9804	404319		5'-3' exonuclease, alpha-helical arch, N-terminal		The N-terminal and internal 5'3'-exonuclease domains are commonly found together, and are most often associated with 5' to 3' nuclease activities. The XPG protein signatures () are never found outside the '53EXO' domains. The latter are found in more diverse proteins [, , ]. The number of amino acids that separate the two 53EXO domains, and the presence of accompanying motifs allow the diagnosis …	Domain
Sobic.001G445600	Chr01	72222709	72232512	1	9804	404319		5'-3' exonuclease, C-terminal domain		This entry represents the C-terminal domain of 5' to 3' exonucleases. The 5'-3' exonucleases are conserved in organisms as diverse as bacteriophage and mammals. It adopts a SAM fold consisting of 4-5 helices packed into a bundle of two orthogonally packed alpha-hairpins. This domain is involved in interactions with DNA and proteins. 5' to 3' exonucleases that contain this domain include:Bacteriop…	Domain
Sobic.001G445600	Chr01	72222709	72232512	1	9804	404319		PIN domain-like		This entry represents a domain sharing protein structural similarity with the PIN domain. This domain can also be found in the N-terminal of the 5'3'-exonuclease, which has a 3-layer alpha/beta/alpha core structure and contains an alpha-helical arch [].PIN domains are small protein domains identified by the presence of three strictly conserved acidic residues. Apart from these three residues, the…	Domain
Sobic.001G445600	Chr01	72222709	72232512	1	9804	404319		Helix-hairpin-helix motif, class 2		The helix-hairpin-helix (HhH) motif is an around 20 amino acids domain present in prokaryotic and eukaryotic non-sequence-specific DNA binding proteins. The HhH motif is similar to, but distinct from, the helix-turn-helix (HtH) and the helix-loop-helix (HLH) motifs. All three motifs have two helices (H1 and H2) connected by a short turn. DNA-binding proteins with a HhH structural motif are involv…	Conserved_site
Sobic.001G445600	Chr01	72222709	72232512	1	9804	404319						DNA binding	GO:0003677	Any molecular function by which a gene product interacts selectively and non-covalently with DNA (deoxyribonucleic acid).
Sobic.001G445600	Chr01	72222709	72232512	1	9804	404319						catalytic activity	GO:0003824	Catalysis of a biochemical reaction at physiological temperatures. In biologically catalyzed reactions, the reactants are known as substrates, and the catalysts are naturally occurring macromolecular substances known as enzymes. Enzymes possess specific binding sites for substrates, and are usually composed wholly or largely of protein, but RNA that has catalytic activity (ribozyme) is often also…
Sobic.001G445700	Chr01	72232392	72236621	-1	4230	400210		Glycoside hydrolase, family 17		O-Glycosyl hydrolases () are a widespread group of enzymes that hydrolyse the glycosidic bond between two or more carbohydrates, or between a carbohydrate and a non-carbohydrate moiety. A classification system for glycosyl hydrolases, based on sequence similarity, has led to the definition of 85 different families [, ]. This classification is available on the CAZy (CArbohydrate-Active EnZymes) we…	Family
Sobic.001G445700	Chr01	72232392	72236621	-1	4230	400210		Glycoside hydrolase superfamily		O-Glycosyl hydrolases () are a widespread group of enzymes that hydrolyse the glycosidic bond between two or more carbohydrates, or between a carbohydrate and a non-carbohydrate moiety. A classification system for glycosyl hydrolases, based on sequence similarity, has led to the definition of 85 different families [, ]. This classification is available on the CAZy (CArbohydrate-Active EnZymes) we…	Domain
Sobic.001G445700	Chr01	72232392	72236621	-1	4230	400210		Glycoside hydrolase, catalytic domain		O-Glycosyl hydrolases () are a widespread group of enzymes that hydrolyse the glycosidic bond between two or more carbohydrates, or between a carbohydrate and a non-carbohydrate moiety. A classification system for glycosyl hydrolases, based on sequence similarity, has led to thedefinition of 85 different families [, ]. This classification is available on the CAZy (CArbohydrate-Active EnZymes) web…	Domain
Sobic.001G445700	Chr01	72232392	72236621	-1	4230	400210		Glycoside hydrolase, family 17		O-Glycosyl hydrolases () are a widespread group of enzymes that hydrolyse the glycosidic bond between two or more carbohydrates, or between a carbohydrate and a non-carbohydrate moiety. A classification system for glycosyl hydrolases, based on sequence similarity, has led to the definition of 85 different families [, ]. This classification is available on the CAZy (CArbohydrate-Active EnZymes) we…	Family
Sobic.001G445700	Chr01	72232392	72236621	-1	4230	400210		Glycoside hydrolase superfamily		O-Glycosyl hydrolases () are a widespread group of enzymes that hydrolyse the glycosidic bond between two or more carbohydrates, or between a carbohydrate and a non-carbohydrate moiety. A classification system for glycosyl hydrolases, based on sequence similarity, has led to the definition of 85 different families [, ]. This classification is available on the CAZy (CArbohydrate-Active EnZymes) we…	Domain
Sobic.001G445700	Chr01	72232392	72236621	-1	4230	400210		Glycoside hydrolase, catalytic domain		O-Glycosyl hydrolases () are a widespread group of enzymes that hydrolyse the glycosidic bond between two or more carbohydrates, or between a carbohydrate and a non-carbohydrate moiety. A classification system for glycosyl hydrolases, based on sequence similarity, has led to thedefinition of 85 different families [, ]. This classification is available on the CAZy (CArbohydrate-Active EnZymes) web…	Domain
Sobic.001G445700	Chr01	72232392	72236621	-1	4230	400210						carbohydrate metabolic process	GO:0005975	The chemical reactions and pathways involving carbohydrates, any of a group of organic compounds based of the general formula Cx(H2O)y. Includes the formation of carbohydrate derivatives by the addition of a carbohydrate residue to another molecule.
Sobic.001G445700	Chr01	72232392	72236621	-1	4230	400210						hydrolase activity, hydrolyzing O-glycosyl compounds	GO:0004553	Catalysis of the hydrolysis of any O-glycosyl bond.
Sobic.001G445800	Chr01	72238513	72244307	1	5795	392524
Sobic.001G445850	Chr01	72249183	72251129	1	1947	385702
Sobic.001G445900	Chr01	72260202	72266394	1	6193	370437		Cytochrome P450, E-class, group IV		Cytochrome P450 enzymes are a superfamily of haem-containing mono-oxygenases that are found in all kingdoms of life, and which show extraordinary diversity in their reaction chemistry. In mammals, these proteins are found primarily in microsomes of hepatocytes and other cell types, where they oxidise steroids, fatty acids and xenobiotics, and are important for the detoxification and clearance of …	Family
Sobic.001G445900	Chr01	72260202	72266394	1	6193	370437		Cytochrome P450		Cytochrome P450 enzymes are a superfamily of haem-containing mono-oxygenases that are found in all kingdoms of life, and which show extraordinary diversity in their reaction chemistry. In mammals, these proteins are found primarily in microsomes of hepatocytes and other cell types, where they oxidise steroids, fatty acids and xenobiotics, and are important for the detoxification and clearance of …	Family
Sobic.001G445900	Chr01	72260202	72266394	1	6193	370437		Cytochrome P450, E-class, group I		Cytochrome P450 enzymes are a superfamily of haem-containing mono-oxygenases that are found in all kingdoms of life, and which show extraordinary diversity in their reaction chemistry. In mammals, these proteins are found primarily in microsomes of hepatocytes and other cell types, where they oxidise steroids, fatty acids and xenobiotics, and are important for the detoxification and clearance of …	Family
Sobic.001G445900	Chr01	72260202	72266394	1	6193	370437		Cytochrome P450, B-class		Cytochrome P450 enzymes are a superfamily of haem-containing mono-oxygenases that are found in all kingdoms of life, and which show extraordinary diversity in their reaction chemistry. In mammals, these proteins are found primarily in microsomes of hepatocytes and other cell types, where they oxidise steroids, fatty acids and xenobiotics, and are important for the detoxification and clearance of …	Family
Sobic.001G445900	Chr01	72260202	72266394	1	6193	370437						oxidation-reduction process	GO:0055114	A metabolic process that results in the removal or addition of one or more electrons to or from a substance, with or without the concomitant removal or addition of a proton or protons.
Sobic.001G445900	Chr01	72260202	72266394	1	6193	370437						iron ion binding	GO:0005506	Interacting selectively and non-covalently with iron (Fe) ions.
Sobic.001G445900	Chr01	72260202	72266394	1	6193	370437						monooxygenase activity	GO:0004497	Catalysis of the incorporation of one atom from molecular oxygen into a compound and the reduction of the other atom of oxygen to water.
Sobic.001G445900	Chr01	72260202	72266394	1	6193	370437						heme binding	GO:0020037	Interacting selectively and non-covalently with heme, any compound of iron complexed in a porphyrin (tetrapyrrole) ring.
Sobic.001G445900	Chr01	72260202	72266394	1	6193	370437						oxidoreductase activity, acting on paired donors, with incorporation or reduction of molecular oxygen	GO:0016705	Catalysis of an oxidation-reduction (redox) reaction in which hydrogen or electrons are transferred from each of two donors, and molecular oxygen is reduced or incorporated into a donor.
Sobic.001G446000	Chr01	72275814	72279713	-1	3900	357118		Protein kinase domain		Protein phosphorylation, which plays a key role in most cellular activities, is a reversible process mediated by proteinkinases and phosphoprotein phosphatases. Protein kinases catalyse the transfer of the gamma phosphate from nucleotide triphosphates (often ATP) to one or more amino acid residues in a protein substrate side chain, resulting in a conformational change affecting protein function. …	Domain
Sobic.001G446000	Chr01	72275814	72279713	-1	3900	357118		Protein kinase-like domain		Protein kinases () modify other proteins by chemically adding phosphate groups to them. This process is fundamental to most signalling and regulatory processes in the eukaryotic cell []. The protein kinases contain a catalytic core that is common to both serine/threonine and tyrosine protein kinases. The catalytic domain contains the nucleotide-binding site and the catalytic apparatus in an inter…	Domain
Sobic.001G446000	Chr01	72275814	72279713	-1	3900	357118		Tyrosine-protein kinase, catalytic domain		Protein phosphorylation, which plays a key role in most cellular activities, is a reversible process mediated by protein kinases and phosphoprotein phosphatases. Protein kinases catalyse the transfer of the gamma phosphate from nucleotide triphosphates (often ATP) to one or more amino acid residues in a protein substrate side chain, resulting in a conformational change affecting protein function.…	Domain
Sobic.001G446000	Chr01	72275814	72279713	-1	3900	357118		Serine-threonine/tyrosine-protein kinase catalytic domain		Protein phosphorylation, which plays a key role in most cellular activities, is a reversible process mediated by protein kinases and phosphoprotein phosphatases. Protein kinases catalyse the transfer of the gamma phosphate from nucleotide triphosphates (often ATP) to one or more amino acid residues in a protein substrate side chain, resulting in a conformational change affecting protein function.…	Domain
Sobic.001G446000	Chr01	72275814	72279713	-1	3900	357118		Concanavalin A-like lectin/glucanase domain		This entry represents the concanavalin A-like domain, which has a sandwich structure of 12-14 beta strands in two sheets with a complex topology. Proteins containing this domain include: Legume lectinsGlycosyl hydrolases family 16Galectin (animal S-lectin)Laminin G-like modulePentraxinClostridium neurotoxinsExotoxin AVibrio cholera sialidaseLeech intramolecular trans-sialidaseGlycosyl hydrolase f…	Domain
Sobic.001G446000	Chr01	72275814	72279713	-1	3900	357118						protein phosphorylation	GO:0006468	The process of introducing a phosphate group on to a protein.
Sobic.001G446000	Chr01	72275814	72279713	-1	3900	357118						protein kinase activity	GO:0004672	Catalysis of the phosphorylation of an amino acid residue in a protein, usually according to the reaction: a protein + ATP = a phosphoprotein + ADP.
Sobic.001G446100	Chr01	72284944	72288741	-1	3798	348090
Sobic.001G446100	Chr01	72284944	72288741	-1	3798	348090
Sobic.001G446100	Chr01	72284944	72288741	-1	3798	348090
Sobic.001G446100	Chr01	72284944	72288741	-1	3798	348090
Sobic.001G446200	Chr01	72291290	72294552	1	3263	342279		Longin-like domain		VAMPs (and its homologue synaptobrevins) define a group of SNARE proteins that contain a C-terminal coiled-coil/SNARE motif, in combination with variable N-terminal domains that are used to classify VAMPs: those containing longin N-terminal domains (~150 aa) are referred to as longins, while those with shorter N-termini are referred to as brevins []. Longins are the only type of VAMP protein foun…	Domain
Sobic.001G446200	Chr01	72291290	72294552	1	3263	342279		AP complex, mu/sigma subunit		Proteins synthesized on the ribosome and processed in the endoplasmic reticulum are transported from the Golgi apparatus to the trans-Golgi network (TGN), and from there via small carrier vesicles to their final destination compartment. This traffic is bidirectional, to ensure that proteins required to form vesicles are recycled. Vesicles have specific coat proteins (such as clathrin or coatomer)…	Domain
Sobic.001G446200	Chr01	72291290	72294552	1	3263	342279		Adaptor protein complex, sigma subunit		The adaptor protein complexes mediate both the recruitment of clathrin to membranes and the recognition of sorting signals within the cytosolic tails of transmembrane cargo molecules. Adaptor protein complex 1 (AP-1) is a heterotetramer composed of two large adaptins (gamma-type subunit AP1G1 and beta-type subunit AP1B1), a medium adaptin (mu-type subunit AP1M1 or AP1M2) and a small adaptin (sigm…	Family
Sobic.001G446200	Chr01	72291290	72294552	1	3263	342279		AP-3 complex subunit sigma		APS3 is part of the AP-3 complex, an adaptor-related complex which is essential for the compartmentalization of the endocytic pathway [].In Saccharomyces cerevisiae, the AP-3 complex is associated with the Golgi region as well as more peripheral structures []. It facilitates the budding of vesicles from the Golgi membrane and may be directly involved in trafficking to the vacuole []. It is requir…	Family
Sobic.001G446200	Chr01	72291290	72294552	1	3263	342279						protein transporter activity	GO:0008565	Enables the directed movement of proteins into, out of or within a cell, or between cells.
Sobic.001G446200	Chr01	72291290	72294552	1	3263	342279						protein transport	GO:0015031	The directed movement of proteins into, out of or within a cell, or between cells, by means of some agent such as a transporter or pore.
Sobic.001G446300	Chr01	72294886	72298060	1	3175	338771
Sobic.001G446400	Chr01	72324051	72327951	-1	3901	308880		Protein kinase domain		Protein phosphorylation, which plays a key role in most cellular activities, is a reversible process mediated by proteinkinases and phosphoprotein phosphatases. Protein kinases catalyse the transfer of the gamma phosphate from nucleotide triphosphates (often ATP) to one or more amino acid residues in a protein substrate side chain, resulting in a conformational change affecting protein function. …	Domain
Sobic.001G446400	Chr01	72324051	72327951	-1	3901	308880		Protein kinase-like domain		Protein kinases () modify other proteins by chemically adding phosphate groups to them. This process is fundamental to most signalling and regulatory processes in the eukaryotic cell []. The protein kinases contain a catalytic core that is common to both serine/threonine and tyrosine protein kinases. The catalytic domain contains the nucleotide-binding site and the catalytic apparatus in an inter…	Domain
Sobic.001G446400	Chr01	72324051	72327951	-1	3901	308880		Concanavalin A-like lectin/glucanase domain		This entry represents the concanavalin A-like domain, which has a sandwich structure of 12-14 beta strands in two sheets with a complex topology. Proteins containing this domain include: Legume lectinsGlycosyl hydrolases family 16Galectin (animal S-lectin)Laminin G-like modulePentraxinClostridium neurotoxinsExotoxin AVibrio cholera sialidaseLeech intramolecular trans-sialidaseGlycosyl hydrolase f…	Domain
Sobic.001G446400	Chr01	72324051	72327951	-1	3901	308880		Leucine-rich repeat		Leucine-rich repeats (LRR) consist of 2-45 motifs of 20-30 amino acids in length that generally folds into an arc or horseshoe shape []. LRRs occur in proteins ranging from viruses to eukaryotes, and appear to provide a structural framework for the formation of protein-protein interactions [, ].Proteins containing LRRs include tyrosine kinase receptors, cell-adhesion molecules, virulence factors,…	Repeat
Sobic.001G446400	Chr01	72324051	72327951	-1	3901	308880		Leucine-rich repeat, typical subtype		Leucine-rich repeats (LRR) consist of 2-45 motifs of 20-30 amino acids in length that generally folds into an arc or horseshoe shape []. LRRs occur in proteins ranging from viruses to eukaryotes, and appear to provide a structural framework for the formation of protein-protein interactions [, ].Proteins containing LRRs include tyrosine kinase receptors, cell-adhesion molecules, virulence factors,…	Repeat
Sobic.001G446400	Chr01	72324051	72327951	-1	3901	308880		Leucine-rich repeat-containing N-terminal, plant-type		Leucine-rich repeats (LRR) consist of 2-45 motifs of 20-30 amino acids in length that generally folds into an arc or horseshoe shape []. LRRs occur in proteins ranging from viruses to eukaryotes, and appear to provide a structural framework for the formation of protein-protein interactions [, ].Proteins containing LRRs include tyrosine kinase receptors, cell-adhesion molecules, virulence factors,…	Domain
Sobic.001G446500	Chr01	72333702	72340413	-1	6712	296418	(1 of 1) PTHR12565//PTHR12565:SF103 - STEROL REGULATORY ELEMENT-BINDING PROTEIN // SUBFAMILY NOT NAMED	Myc-type, basic helix-loop-helix (bHLH) domain		A number of eukaryotic proteins, which probably are sequence specific DNA-binding proteins that act as transcription factors, share a conserved domainof 40 to 50 amino acid residues. It has been proposed []that this domain isformed of two amphipathic helices joined by a variable length linker regionthat could form a loop. This 'helix-loop-helix' (HLH) domain mediates proteindimerization and has b…	Domain	protein dimerization activity	GO:0046983	The formation of a protein dimer, a macromolecular structure consists of two noncovalently associated identical or nonidentical subunits.
Sobic.001G446800	Chr01	72370171	72373148	-1	2978	263683		Multi antimicrobial extrusion protein		Characterised members of the Multi Antimicrobial Extrusion (MATE) family function as drug/sodium antiporters. These proteins mediate resistance to a wide range of cationic dyes, fluroquinolones, aminoglycosides and other structurally diverse antibodies and drugs. MATE proteins are found in bacteria, archaea and eukaryotes. These proteins are predicted to have 12 alpha-helical transmembrane region…	Family
Sobic.001G446800	Chr01	72370171	72373148	-1	2978	263683						membrane	GO:0016020	A lipid bilayer along with all the proteins and protein complexes embedded in it an attached to it.
Sobic.001G446800	Chr01	72370171	72373148	-1	2978	263683						transmembrane transport	GO:0055085	The process in which a solute is transported across a lipid bilayer, from one side of a membrane to the other
Sobic.001G446800	Chr01	72370171	72373148	-1	2978	263683						drug transmembrane transporter activity	GO:0015238	Enables the directed movement of a drug from one side of a membrane to the other. A drug is any naturally occurring or synthetic substance, other than a nutrient, that, when administered or applied to an organism, affects the structure or functioning of the organism; in particular, any such substance used in the diagnosis, prevention, or treatment of disease.
Sobic.001G446800	Chr01	72370171	72373148	-1	2978	263683						antiporter activity	GO:0015297	Enables the active transport of a solute across a membrane by a mechanism whereby two or more species are transported in opposite directions in a tightly coupled process not directly linked to a form of energy other than chemiosmotic energy. The reaction is: solute A(out) + solute B(in) = solute A(in) + solute B(out).
Sobic.001G446800	Chr01	72370171	72373148	-1	2978	263683						drug transmembrane transport	GO:0006855	The process in which a drug is transported from one side of a membrane to the other by means of some agent such as a transporter or pore.
Sobic.001G446850	Chr01	72381063	72388012	-1	6950	248819
Sobic.001G446900	Chr01	72387431	72392692	-1	5262	244139	(1 of 2) PTHR11956 - ARGINYL-TRNA SYNTHETASE	Rossmann-like alpha/beta/alpha sandwich fold		This entry represents domains related by a common ancestor that have a Rossmann-like, 3-layer, alpha/beta/alpha sandwich fold. Protein families in which the domain is found include:Nucleotidylyl transferases () such as cytidylyltransferases [], adenylyltransferases [].Class I aminoacyl-tRNA synthetases (catalytic domain), such as tyrosyl-tRNA synthetase () and glutaminyl-tRNA synthetase () [].Pan…	Domain
Sobic.001G446900	Chr01	72387431	72392692	-1	5262	244139	(1 of 2) PTHR11956 - ARGINYL-TRNA SYNTHETASE	Arginine-tRNA ligase		Arginine-tRNA ligase () has been crystallized and preliminary X-ray crystallographic analysis of yeastarginine-tRNA ligase-yeast tRNAArg complexes is available []. The aminoacyl-tRNA synthetase (also known as aminoacyl-tRNA ligase) catalyse the attachment of an amino acid to its cognate transfer RNA molecule in a highly specific two-step reaction. These proteins differ widely in size and oligomer…	Family
Sobic.001G446900	Chr01	72387431	72392692	-1	5262	244139	(1 of 2) PTHR11956 - ARGINYL-TRNA SYNTHETASE					ATP binding	GO:0005524	Interacting selectively and non-covalently with ATP, adenosine 5'-triphosphate, a universally important coenzyme and enzyme regulator.
Sobic.001G446900	Chr01	72387431	72392692	-1	5262	244139	(1 of 2) PTHR11956 - ARGINYL-TRNA SYNTHETASE					arginine-tRNA ligase activity	GO:0004814	Catalysis of the reaction: ATP + L-arginine + tRNA(Arg) = AMP + diphosphate + L-arginyl-tRNA(Arg).
Sobic.001G446900	Chr01	72387431	72392692	-1	5262	244139	(1 of 2) PTHR11956 - ARGINYL-TRNA SYNTHETASE					arginyl-tRNA aminoacylation	GO:0006420	The process of coupling arginine to arginyl-tRNA, catalyzed by arginyl-tRNA synthetase. In tRNA aminoacylation, the amino acid is first activated by linkage to AMP and then transferred to either the 2'- or the 3'-hydroxyl group of the 3'-adenosine residue of the tRNA.
Sobic.001G447000	Chr01	72393224	72409411	-1	16188	227420		Maf-like protein		Maf is a putative inhibitor of septum formation in eukaryotes, bacteria, and archaea.The Maf protein shares substantialamino acid sequence identity with the Escherichia coliOrfE protein [].	Family
Sobic.001G447000	Chr01	72393224	72409411	-1	16188	227420		Inosine triphosphate pyrophosphatase-like		This entry represents the inosine triphosphate pyrophosphatase (ITPase)-like proteins. Members in this family include NTPases, such as Ham1-like protein (non-canonical purine NTP pyrophosphatase) and non-canonical purine NTP phosphatase (YjjX-like), and some proteins with unknown function, such as Maf-like protein and PRRC1 protein. Non-canonical purine NTP phosphatases are prokaryotic phosphatas…	Family
Sobic.001G447000	Chr01	72393224	72409411	-1	16188	227420						cytoplasm	GO:0005737	All of the contents of a cell excluding the plasma membrane and nucleus, but including other subcellular structures.
Sobic.001G447100	Chr01	72417803	72421276	1	3474	215555		Poly(ADP-ribose) polymerase, catalytic domain		Poly(ADP-ribose) polymerases (PARP) are a family of enzymespresent in eukaryotes, which catalyze the poly(ADP-ribosyl)ation of a limitednumber of proteins involved in chromatin architecture, DNA repair, or in DNAmetabolism, including PARP itself. PARP, also known as poly(ADP-ribose)synthetase and poly(ADP-ribose) transferase, transfers the ADP-ribose moietyfrom its substrate, nicotinamide adenine…	Domain
Sobic.001G447100	Chr01	72417803	72421276	1	3474	215555		RST domain of plant C-terminal		This domain is found in many plant proteins including SROs and RCD1s; it is required for interaction with multiple plant transcription factors.	Domain
Sobic.001G447100	Chr01	72417803	72421276	1	3474	215555		Secretoglobin		Uteroglobin (or blastokinin) is a mammalian steroid-induciblesecreted protein originally isolated from the uterus of rabbits during early pregnancy. The mucosal epithelia of several organs that communicate with the external environment express uteroglobin. Its tissue-specific expression is regulated by steroid hormones, and is augmented in the uterus by non-steroidal prolactin. Uteroglobin may be…	Family
Sobic.001G447100	Chr01	72417803	72421276	1	3474	215555						NAD+ ADP-ribosyltransferase activity	GO:0003950	Catalysis of the reaction: NAD+ + (ADP-D-ribosyl)(n)-acceptor = nicotinamide + (ADP-D-ribosyl)(n+1)-acceptor.
Sobic.001G447200	Chr01	72428035	72434283	1	6249	202548		Inositol-tetrakisphosphate 1-kinase		This entry represents inositol-tetrakisphosphate 1-kinase, which is also called inositol 1,3,4-trisphosphate 5/6-kinase. Inositol-tetrakisphosphate 1-kinase can phosphorylate various inositol polyphosphates, such as Ins(3,4,5,6)P4 or Ins(1,3,4)P3. Phosphorylation of Ins(3,4,5,6)P4 at position 1 forms Ins(1,3,4,5,6)P5 which has regulatory importance, since Ins(3,4,5,6)P4 is an inhibitor of plasma …	Family
Sobic.001G447200	Chr01	72428035	72434283	1	6249	202548		Inositol-tetrakisphosphate 1-kinase		This entry represents inositol-tetrakisphosphate 1-kinase, which is also called inositol 1,3,4-trisphosphate 5/6-kinase. Inositol-tetrakisphosphate 1-kinase can phosphorylate various inositol polyphosphates, such as Ins(3,4,5,6)P4 or Ins(1,3,4)P3. Phosphorylation of Ins(3,4,5,6)P4 at position 1 forms Ins(1,3,4,5,6)P5 which has regulatory importance, since Ins(3,4,5,6)P4 is an inhibitor of plasma …	Family
Sobic.001G447200	Chr01	72428035	72434283	1	6249	202548						intracellular	GO:0005622	The living contents of a cell; the matter contained within (but not including) the plasma membrane, usually taken to exclude large vacuoles and masses of secretory or ingested material. In eukaryotes it includes the nucleus and cytoplasm.
Sobic.001G447200	Chr01	72428035	72434283	1	6249	202548						ATP binding	GO:0005524	Interacting selectively and non-covalently with ATP, adenosine 5'-triphosphate, a universally important coenzyme and enzyme regulator.
Sobic.001G447200	Chr01	72428035	72434283	1	6249	202548						magnesium ion binding	GO:0000287	Interacting selectively and non-covalently with magnesium (Mg) ions.
Sobic.001G447200	Chr01	72428035	72434283	1	6249	202548						inositol tetrakisphosphate 1-kinase activity	GO:0047325	Catalysis of the reaction: 1D-myo-inositol 3,4,5,6-tetrakisphosphate + ATP = 1D-myo-inositol 1,3,4,5,6-pentakisphosphate + ADP.
Sobic.001G447200	Chr01	72428035	72434283	1	6249	202548						inositol-1,3,4-trisphosphate 6-kinase activity	GO:0052725	Catalysis of the reaction: 1D-myo-inositol 1,3,4-trisphosphate + ATP = 1D-myo-inositol 1,3,4,6-tetrakisphosphate + ADP + 2 H(+).
Sobic.001G447200	Chr01	72428035	72434283	1	6249	202548						inositol-1,3,4-trisphosphate 5-kinase activity	GO:0052726	Catalysis of the reaction: 1D-myo-inositol 1,3,4-trisphosphate + ATP = 1D-myo-inositol 1,3,4,5-tetrakisphosphate + ADP + 2 H(+).
Sobic.001G447200	Chr01	72428035	72434283	1	6249	202548						inositol trisphosphate metabolic process	GO:0032957	The chemical reactions and pathways involving myo-inositol phosphate, 1,2,3,4,5,6-cyclohexanehexol, with three phosphate groups attached.
Sobic.001G447300	Chr01	72434772	72440788	-1	6017	196043		AAA+ ATPase domain		The AAA+ superfamily of ATPases is found in all kingdoms of living organisms where they participate in diverse cellular processes including membrane fusion, proteolysis and DNA replication. Although the terms AAA+ and AAA are often used loosely and interchangeably, the classical AAA family members are distinguished by their possession of the SRH region in the AAA module. Many AAA+ proteins are in…	Domain
Sobic.001G447300	Chr01	72434772	72440788	-1	6017	196043		P-loop containing nucleoside triphosphate hydrolase		The P-loop NTPase fold is the most prevalent domain of the several distinctnucleotide-binding protein folds.The most common reaction catalysed by enzymes of the P-loop NTPase fold is the hydrolysis of the beta-gamma phosphate bond of a bound nucleoside triphosphate (NTP). The energy from NTP hydrolysis is typically utilised to induce conformational changes in other molecules, which constitutes th…	Domain
Sobic.001G447300	Chr01	72434772	72440788	-1	6017	196043		ABC transporter-like		ABC transporters belong to the ATP-Binding Cassette (ABC) superfamily, which uses the hydrolysis of ATP to energise diverse biological systems. ABC transporters minimally consist of two conserved regions: a highly conserved ATP binding cassette (ABC) and a less conserved transmembrane domain (TMD). These can be found on the same protein or on two different ones. Most ABC transporters function as …	Domain
Sobic.001G447300	Chr01	72434772	72440788	-1	6017	196043		4Fe-4S ferredoxin-type, iron-sulphur binding domain		Ferredoxins are a group of iron-sulphur proteins which mediate electron transfer in a wide variety of metabolic reactions. Ferredoxins can be divided into several subgroups depending upon the physiological nature of the iron-sulphur cluster(s). One of these subgroups are the 4Fe-4S ferredoxins, which are found in bacteria and which are thus often referred as 'bacterial-type' ferredoxins. The stru…	Domain
Sobic.001G447300	Chr01	72434772	72440788	-1	6017	196043		RNase L inhibitor RLI, possible metal-binding domain		This is a possible metal-binding domain in endoribonuclease RNase L inhibitor. It is found at the N-terminal end of RNase L inhibitor proteins, adjacent to the 4Fe-4S binding domain, . Also often found adjacent to in uncharacterised proteins. The RNase L system plays a major role in the anti-viral and anti-proliferative activities of interferons [], and could possibly play a more general role in …	Domain
Sobic.001G447300	Chr01	72434772	72440788	-1	6017	196043		ABC transporter ABCE		This entry represents the ABCE family of ATP-binding cassette (ABC) transporters and solely comprises of the ABCE1 gene product [,,]. ABCE1 contains 2 nucleotide-binding domains (NBDs) typical of the ABC transporter protein superfamily []; however, it lacks the transmembrane domains required for membrane transport functions [,]. ABCE1 is an endoribonuclease inhibitor that interacts directly with …	Family
Sobic.001G447400	Chr01	72474590	72477017	1	2428	159814		Homeodomain-like		Homeodomain proteins are transcription factors that share a related DNA binding homeodomain []. The homeodomain was first identified in a number of Drosophila homeotic and segmentation proteins, but is now known to be well conserved in many other animals, including vertebrates. The domain binds DNA through a helix-turn-helix (HTH) structure. The HTH motif is characterised by two alpha-helices, wh…	Domain
Sobic.001G447400	Chr01	72474590	72477017	1	2428	159814		Homeobox domain		The homeobox domain or homeodomain was first identified in a number of drosophila homeotic and segmentation proteins, but is now known to be well-conserved in many other animals, including vertebrates [, ]. Hox genes encode homeodomain-containing transcriptional regulators that operate differential genetic programs along the anterior-posterior axis of animal bodies []. The domain binds DNA throug…	Domain
Sobic.001G447400	Chr01	72474590	72477017	1	2428	159814		Leucine zipper, homeobox-associated		This region is a plant specific leucine zipper that is always foundassociated with a homeobox [].	Domain
Sobic.001G447400	Chr01	72474590	72477017	1	2428	159814						DNA binding	GO:0003677	Any molecular function by which a gene product interacts selectively and non-covalently with DNA (deoxyribonucleic acid).
Sobic.001G447400	Chr01	72474590	72477017	1	2428	159814						regulation of transcription, DNA-templated	GO:0006355	Any process that modulates the frequency, rate or extent of cellular DNA-templated transcription.
Sobic.001G447400	Chr01	72474590	72477017	1	2428	159814						transcription factor activity, sequence-specific DNA binding	GO:0003700	Interacting selectively and non-covalently with a specific DNA sequence in order to modulate transcription. The transcription factor may or may not also interact selectively with a protein or macromolecular complex.
Sobic.001G447400	Chr01	72474590	72477017	1	2428	159814						sequence-specific DNA binding	GO:0043565	Interacting selectively and non-covalently with DNA of a specific nucleotide composition, e.g. GC-rich DNA binding, or with a specific sequence motif or type of DNA e.g. promotor binding or rDNA binding.
Sobic.001G447500	Chr01	72489003	72492325	1	3323	144506	(1 of 1) PTHR11825//PTHR11825:SF56 - SUBGROUP IIII AMINOTRANSFERASE // SUBFAMILY NOT NAMED	Aminotransferase class IV		Aminotransferases share certain mechanistic features with other pyridoxal-phosphate dependent enzymes, such as the covalent binding of the pyridoxal-phosphate group to a lysine residue. On the basis of sequence similarity, these various enzymes can be grouped []into subfamilies.One of these, called class-IV, currently consists of proteins of about 270 to 415 amino-acid residues that share a few r…	Family
Sobic.001G447500	Chr01	72489003	72492325	1	3323	144506	(1 of 1) PTHR11825//PTHR11825:SF56 - SUBGROUP IIII AMINOTRANSFERASE // SUBFAMILY NOT NAMED	Branched-chain amino acid aminotransferase II		Aminotransferases share certain mechanistic features with other pyridoxal-phosphate dependent enzymes, such as the covalent binding of the pyridoxal-phosphate group to a lysine residue. On the basis of sequence similarity, these various enzymes can be grouped []into subfamilies.One of these, called class-IV, currently consists of proteins of about 270 to 415 amino-acid residues that share a few r…	Family
Sobic.001G447500	Chr01	72489003	72492325	1	3323	144506	(1 of 1) PTHR11825//PTHR11825:SF56 - SUBGROUP IIII AMINOTRANSFERASE // SUBFAMILY NOT NAMED					metabolic process	GO:0008152	The chemical reactions and pathways, including anabolism and catabolism, by which living organisms transform chemical substances. Metabolic processes typically transform small molecules, but also include macromolecular processes such as DNA repair and replication, and protein synthesis and degradation.
Sobic.001G447500	Chr01	72489003	72492325	1	3323	144506	(1 of 1) PTHR11825//PTHR11825:SF56 - SUBGROUP IIII AMINOTRANSFERASE // SUBFAMILY NOT NAMED					catalytic activity	GO:0003824	Catalysis of a biochemical reaction at physiological temperatures. In biologically catalyzed reactions, the reactants are known as substrates, and the catalysts are naturally occurring macromolecular substances known as enzymes. Enzymes possess specific binding sites for substrates, and are usually composed wholly or largely of protein, but RNA that has catalytic activity (ribozyme) is often also…
Sobic.001G447500	Chr01	72489003	72492325	1	3323	144506	(1 of 1) PTHR11825//PTHR11825:SF56 - SUBGROUP IIII AMINOTRANSFERASE // SUBFAMILY NOT NAMED					branched-chain-amino-acid transaminase activity	GO:0004084	Catalysis of the reaction: a branched-chain amino acid + 2-oxoglutarate = L-glutamate + a 2-oxocarboxylate derived from the branched-chain amino acid.
Sobic.001G447500	Chr01	72489003	72492325	1	3323	144506	(1 of 1) PTHR11825//PTHR11825:SF56 - SUBGROUP IIII AMINOTRANSFERASE // SUBFAMILY NOT NAMED					branched-chain amino acid metabolic process	GO:0009081	The chemical reactions and pathways involving amino acids containing a branched carbon skeleton, comprising isoleucine, leucine and valine.
Sobic.001G447600	Chr01	72493750	72498544	-1	4795	138287		FAD-binding domain		This domain is involved in FAD binding in a number of enzymes.	Domain
Sobic.001G447700	Chr01	72507720	72512561	-1	4842	124270
Sobic.001G447800	Chr01	72515355	72519590	-1	4236	117241		Myc-type, basic helix-loop-helix (bHLH) domain		A number of eukaryotic proteins, which probably are sequence specific DNA-binding proteins that act as transcription factors, share a conserved domainof 40 to 50 amino acid residues. It has been proposed []that this domain isformed of two amphipathic helices joined by a variable length linker regionthat could form a loop. This 'helix-loop-helix' (HLH) domain mediates proteindimerization and has b…	Domain
Sobic.001G447800	Chr01	72515355	72519590	-1	4236	117241		Myc-type, basic helix-loop-helix (bHLH) domain		A number of eukaryotic proteins, which probably are sequence specific DNA-binding proteins that act as transcription factors, share a conserved domainof 40 to 50 amino acid residues. It has been proposed []that this domain isformed of two amphipathic helices joined by a variable length linker regionthat could form a loop. This 'helix-loop-helix' (HLH) domain mediates proteindimerization and has b…	Domain
Sobic.001G447800	Chr01	72515355	72519590	-1	4236	117241		Myc-type, basic helix-loop-helix (bHLH) domain		A number of eukaryotic proteins, which probably are sequence specific DNA-binding proteins that act as transcription factors, share a conserved domainof 40 to 50 amino acid residues. It has been proposed []that this domain isformed of two amphipathic helices joined by a variable length linker regionthat could form a loop. This 'helix-loop-helix' (HLH) domain mediates proteindimerization and has b…	Domain
Sobic.001G447800	Chr01	72515355	72519590	-1	4236	117241		Myc-type, basic helix-loop-helix (bHLH) domain		A number of eukaryotic proteins, which probably are sequence specific DNA-binding proteins that act as transcription factors, share a conserved domainof 40 to 50 amino acid residues. It has been proposed []that this domain isformed of two amphipathic helices joined by a variable length linker regionthat could form a loop. This 'helix-loop-helix' (HLH) domain mediates proteindimerization and has b…	Domain
Sobic.001G447800	Chr01	72515355	72519590	-1	4236	117241		Myc-type, basic helix-loop-helix (bHLH) domain		A number of eukaryotic proteins, which probably are sequence specific DNA-binding proteins that act as transcription factors, share a conserved domainof 40 to 50 amino acid residues. It has been proposed []that this domain isformed of two amphipathic helices joined by a variable length linker regionthat could form a loop. This 'helix-loop-helix' (HLH) domain mediates proteindimerization and has b…	Domain
Sobic.001G447800	Chr01	72515355	72519590	-1	4236	117241		Myc-type, basic helix-loop-helix (bHLH) domain		A number of eukaryotic proteins, which probably are sequence specific DNA-binding proteins that act as transcription factors, share a conserved domainof 40 to 50 amino acid residues. It has been proposed []that this domain isformed of two amphipathic helices joined by a variable length linker regionthat could form a loop. This 'helix-loop-helix' (HLH) domain mediates proteindimerization and has b…	Domain
Sobic.001G447800	Chr01	72515355	72519590	-1	4236	117241						protein dimerization activity	GO:0046983	The formation of a protein dimer, a macromolecular structure consists of two noncovalently associated identical or nonidentical subunits.
Sobic.001G447900	Chr01	72523545	72525194	-1	1650	111637		F-box domain		First identified in cyclin-F as a protein-protein interaction motif, the F-boxis a conserved domain that is present in numerous protein with a bipartitestructure []. Through the F-box, these proteins are linked to the Skp1protein and the core of SCFs (Skp1-cullin-F-box protein ligase) complexes.SCFs complexes constitute a new class of E3 ligases []. They function incombination with the E2 enzyme …	Domain
Sobic.001G447900	Chr01	72523545	72525194	-1	1650	111637		Ubiquitin-related domain		Ubiquitin (Ub) and Ub-like proteins are typified by a beta-grasp fold. Ub-like proteins (Ubl) such as Nedd8 []and SUMO []are also covalently linked to target polypeptides, just as Ub itself. This fold is also found in Ub-related domains, such as the UBX domain []and Ras-binding domain (RBD) [].	Domain
Sobic.001G447900	Chr01	72523545	72525194	-1	1650	111637		Ubiquitin domain		Ubiquitin is a protein of 76 amino acid residues, found in all eukaryotic cells and whose sequence is extremely well conserved from protozoan to vertebrates. Ubiquitin acts through its post-translational attachment (ubiquitinylation) to other proteins, where these modifications alter the function, location or trafficking of the protein, or targets it for destruction by the 26S proteasome [].Ubiqu…	Domain
Sobic.001G447900	Chr01	72523545	72525194	-1	1650	111637						protein binding	GO:0005515	Interacting selectively and non-covalently with any protein or protein complex (a complex of two or more proteins that may include other nonprotein molecules).
Sobic.001G448000	Chr01	72530577	72535005	-1	4429	101826		DNA-binding domain		This entry represents a DNA-binding domain with a 2-layer beta(3)-alpha fold that is found in several DNA-binding proteins, including:DNA-binding domain of tn916 integrase [].N-terminal DNA-binding domain of lambda integrase [].GCC-box DNA-binding domains of certain transcription factors [].Methyl-CpG DNA-binding domain found in Methyl-CpG-binding protein 2 (MECP2) []and methylation-dependent tra…	Domain
Sobic.001G448000	Chr01	72530577	72535005	-1	4429	101826		AP2/ERF domain		Ethylene is an endogenous plant hormone that influences many aspects of plantgrowth and development. Some defense related genes that are induced byethylene contain a cis-regulatory element known as the Ethylene-Responsive Element (ERE) []. Sequence analysis on various ERE regionshas identified a short motif rich in G/C nucleotides, the GCC-box, essential forthe response to ethylene. This short mo…	Domain
Sobic.001G448000	Chr01	72530577	72535005	-1	4429	101826		AP2-like ethylene-responsive transcription factor		This entry includes a group of plant AP2-like ethylene-responsive transcription factors. APETALA2 (AP2) transcription factors (TFs) play very important roles in plant growth and development and in defense response [].Arabidopsis AP2 (At4g36920) is a transcription factor involved in the specification of floral organ identity and establishment of floral meristem identity [].	Family
Sobic.001G448000	Chr01	72530577	72535005	-1	4429	101826						regulation of transcription, DNA-templated	GO:0006355	Any process that modulates the frequency, rate or extent of cellular DNA-templated transcription.
Sobic.001G448000	Chr01	72530577	72535005	-1	4429	101826						transcription factor activity, sequence-specific DNA binding	GO:0003700	Interacting selectively and non-covalently with a specific DNA sequence in order to modulate transcription. The transcription factor may or may not also interact selectively with a protein or macromolecular complex.
Sobic.001G448000	Chr01	72530577	72535005	-1	4429	101826						multicellular organismal development	GO:0007275	The biological process whose specific outcome is the progression of a multicellular organism over time from an initial condition (e.g. a zygote or a young adult) to a later condition (e.g. a multicellular animal or an aged adult).
Sobic.001G448100	Chr01	72541421	72557434	-1	16014	79397		RNA polymerase Rpb2, domain 2		RNA polymerases catalyse the DNA-dependent polymerisation of RNA. Prokaryotes contain a single RNA polymerase compared to three in eukaryotes (not including mitochondrial and chloroplast polymerases). Rpb2 is the second largest subunit of the RNA polymerase. This domain forms one of the two distinctive lobes of the Rpb2 structure. This domain is also known as the lobe domain []. DNA has been demo…	Domain
Sobic.001G448100	Chr01	72541421	72557434	-1	16014	79397		DNA-directed RNA polymerase, subunit 2		DNA-directed RNA polymerases (also known as DNA-dependent RNA polymerases) are responsible for the polymerisation of ribonucleotides into a sequence complementary to the template DNA. In eukaryotes, there are three different forms of DNA-directed RNA polymerases transcribing different sets of genes. Most RNA polymerases are multimericenzymes and are composed of a variable number of subunits. The …	Family
Sobic.001G448100	Chr01	72541421	72557434	-1	16014	79397		RNA polymerase Rpb2, domain 4		RNA polymerases catalyse the DNA dependent polymerisation of RNA. Prokaryotes contain a single RNA polymerase compared to three in eukaryotes (not including mitochondrial and chloroplast polymerases). Domain 4 is also known as the external 2 domain [].	Domain
Sobic.001G448100	Chr01	72541421	72557434	-1	16014	79397		RNA polymerase Rpb2, domain 5		RNA polymerases catalyse the DNA dependent polymerisation of RNA. Prokaryotes contain a single RNA polymerase compared to three in eukaryotes (not including mitochondrial and chloroplast polymerases). Domain 5 is also known as the external 2 domain [].	Domain
Sobic.001G448100	Chr01	72541421	72557434	-1	16014	79397		DNA-directed RNA polymerase, subunit 2, domain 6		DNA-directed RNA polymerases (also known as DNA-dependent RNA polymerases) are responsible for the polymerisation of ribonucleotides into a sequence complementary to the template DNA. In eukaryotes, there are three different forms of DNA-directed RNA polymerases transcribing different sets of genes. Most RNA polymerases are multimericenzymes and are composed of a variable number of subunits. The …	Domain
Sobic.001G448100	Chr01	72541421	72557434	-1	16014	79397		RNA polymerase Rpb2, domain 7		RNA polymerases catalyse the DNA-dependent polymerisation of RNA. Prokaryotes contain a single RNA polymerase compared to three in eukaryotes (not including mitochondrial and chloroplast polymerases). Rpb2 is the second largest subunit of the RNA polymerase. This domain comprised of the structural domains anchor and clamp. The clamp region (C-terminal) contains a zinc-binding motif. The clamp reg…	Domain
Sobic.001G448100	Chr01	72541421	72557434	-1	16014	79397		RNA polymerase Rpb2, domain 3		RNA polymerases catalyse the DNA dependent polymerisation of RNA. Prokaryotes contain a single RNA polymerase compared to three in eukaryotes (not including mitochondrial and chloroplast polymerases). Domain 3, is also known as the fork domain and is proximal to catalytic site [].	Domain
Sobic.001G448100	Chr01	72541421	72557434	-1	16014	79397		RNA polymerase, beta subunit, protrusion		RNA polymerases catalyse the DNA dependent polymerisation of RNA. Prokaryotes contain a single RNA polymerase compared to three in eukaryotes (not including mitochondrial and chloroplast polymerases). This domain forms one of the two distinctive lobes of the Rpb2 structure. This domain is also known as the protrusion domain []. The other lobe, RNA polymerase Rpb2, domain 2, is nested within this …	Domain
Sobic.001G448100	Chr01	72541421	72557434	-1	16014	79397						DNA binding	GO:0003677	Any molecular function by which a gene product interacts selectively and non-covalently with DNA (deoxyribonucleic acid).
Sobic.001G448100	Chr01	72541421	72557434	-1	16014	79397						DNA-directed RNA polymerase activity	GO:0003899	Catalysis of the reaction: nucleoside triphosphate + RNA(n) = diphosphate + RNA(n+1). Utilizes a DNA template, i.e. the catalysis of DNA-template-directed extension of the 3'-end of an RNA strand by one nucleotide at a time. Can initiate a chain 'de novo'.
Sobic.001G448100	Chr01	72541421	72557434	-1	16014	79397						transcription, DNA-templated	GO:0006351	The cellular synthesis of RNA on a template of DNA.
Sobic.001G448200	Chr01	72560630	72564161	-1	3532	72670		Peptidase C12, ubiquitin carboxyl-terminal hydrolase		This group of cysteine peptidases belong to the MEROPS peptidase family C12 (ubiquitin C-terminal hydrolase family, clan CA). Families within the CA clan are loosely termed papain-like as protein fold of the peptidase unit resembles that of papain, the type example for clan CA. The type example is the human ubiquitin C-terminal hydrolase UCH-L1.Ubiquitinis highly conserved, commonly found conjuga…	Domain
Sobic.001G448200	Chr01	72560630	72564161	-1	3532	72670		Ubiquitinyl hydrolase, UCH37 type		This group represents an ubiquitin carboxyl-terminal hydrolase, UCH37type.	Family
Sobic.001G448200	Chr01	72560630	72564161	-1	3532	72670						intracellular	GO:0005622	The living contents of a cell; the matter contained within (but not including) the plasma membrane, usually taken to exclude large vacuoles and masses of secretory or ingested material. In eukaryotes it includes the nucleus and cytoplasm.
Sobic.001G448200	Chr01	72560630	72564161	-1	3532	72670						ubiquitin-dependent protein catabolic process	GO:0006511	The chemical reactions and pathways resulting in the breakdown of a protein or peptide by hydrolysis of its peptide bonds, initiated by the covalent attachment of a ubiquitin group, or multiple ubiquitin groups, to the protein.
Sobic.001G448200	Chr01	72560630	72564161	-1	3532	72670						ubiquitin-specific protease activity	GO:0004843	Catalysis of the thiol-dependent hydrolysis of a peptide bond formed by the C-terminal glycine of ubiquitin.
Sobic.001G448200	Chr01	72560630	72564161	-1	3532	72670						omega peptidase activity	GO:0008242	Catalysis of the removal of terminal peptide residues that are substituted, cyclized or linked by isopeptide bonds (peptide linkages other than those of alpha-carboxyl to alpha-amino groups).
Sobic.001G448300	Chr01	72566200	72567100	1	901	69731		Phytosulfokine		This family consists of several plant specific phytosulfokine precursor proteins. Phytosulfokines, are active as either a pentapeptide or a C-terminally truncated tetrapeptide. These compounds were first isolated because of their ability to stimulate cell division in somatic embryo cultures of Asparagus officinalis[].	Family
Sobic.001G448300	Chr01	72566200	72567100	1	901	69731						extracellular region	GO:0005576	The space external to the outermost structure of a cell. For cells without external protective or external encapsulating structures this refers to space outside of the plasma membrane. This term covers the host cell environment outside an intracellular parasite.
Sobic.001G448300	Chr01	72566200	72567100	1	901	69731						growth factor activity	GO:0008083	The function that stimulates a cell to grow or proliferate. Most growth factors have other actions besides the induction of cell growth or proliferation.
Sobic.001G448300	Chr01	72566200	72567100	1	901	69731						cell proliferation	GO:0008283	The multiplication or reproduction of cells, resulting in the expansion of a cell population.
Sobic.001G448350	Chr01	72567264	72569148	-1	1885	67683
Sobic.001G448400	Chr01	72574915	72577933	-1	3019	58898		S-adenosyl-L-methionine-dependent methyltransferase		This entry represents a domain found in S-adenosyl-L-methionine-dependent methyltransferases (SAM MTases).Proteins containing this domain include members from the methyltransferase superfamily and the class I-like SAM-binding methyltransferase superfamily. Methyltransferases transfer a methyl group from a donor to an acceptor. SAM-binding methyltransferases utilise the ubiquitous methyl donor SAM…	Domain
Sobic.001G448400	Chr01	72574915	72577933	-1	3019	58898		Methyltransferase type 11		Methyl transfer from the ubiquitous S-adenosyl-L-methionine (SAM) to either nitrogen, oxygen or carbon atoms is frequently employed in diverse organisms ranging from bacteria to plants and mammals. The reaction is catalyzed by methyltransferases (Mtases) and modifies DNA, RNA, proteins and small molecules, such as catechol for regulatory purposes. The various aspects of the role of DNA methylatio…	Domain
Sobic.001G448500	Chr01	72580491	72585847	-1	5357	50984	(1 of 437) PF13041 - PPR repeat family (PPR_2)	Tetratricopeptide-like helical domain		The tetratrico peptide repeat region (TPR) is a structural motif present in a wide range of proteins [, , ]. It mediates protein-protein interactions and the assembly of multiprotein complexes []. The TPR motifconsists of 3-16 tandem-repeats of 34 amino acids residues, although individual TPR motifs canbe dispersed in the protein sequence. Sequence alignment of the TPR domains reveals aconsensus …	Domain
Sobic.001G448500	Chr01	72580491	72585847	-1	5357	50984	(1 of 437) PF13041 - PPR repeat family (PPR_2)	Pentatricopeptide repeat		This entry represents the PPR repeat.Pentatricopeptide repeat (PPR) proteins are characterised by tandem repeats of a degenerate 35 amino acid motif []. Most of PPR proteins have roles in mitochondria or plastid []. PPR repeats were discovered while screening Arabidopsis proteins for those predicted to be targeted to mitochondria or chloroplast [, ]. Some of these proteins have been shown to play…	Repeat
Sobic.001G448500	Chr01	72580491	72585847	-1	5357	50984	(1 of 437) PF13041 - PPR repeat family (PPR_2)	Aldolase-type TIM barrel		This entry represents the TIM beta/alpha barrel found in aldolase and in related proteins. This TIM barrel usually covers the entire protein structure. Proteins containing this TIM barrel domain include class I aldolases, class I DAHP synthases, class II fructose-bisphosphate aldolases (FBP aldolases), and 5-aminolaevulinate dehydratase (a hybrid of classes I and II aldolases) [, , ].	Domain
Sobic.001G448500	Chr01	72580491	72585847	-1	5357	50984	(1 of 437) PF13041 - PPR repeat family (PPR_2)	Citrate synthase-like, large alpha subdomain		Citrate synthase is a member of a small family of enzymes that can directly form a carbon-carbon bond without the presence of metal ion cofactors. It catalyses the first reaction in the Krebs' cycle, namely the conversion of oxaloacetate and acetyl-coenzyme A into citrate and coenzyme A. This reaction is important for energy generation and for carbon assimilation. The reaction proceeds via a non-…	Domain
Sobic.001G448500	Chr01	72580491	72585847	-1	5357	50984	(1 of 437) PF13041 - PPR repeat family (PPR_2)					catalytic activity	GO:0003824	Catalysis of a biochemical reaction at physiological temperatures. In biologically catalyzed reactions, the reactants are known as substrates, and the catalysts are naturally occurring macromolecular substances known as enzymes. Enzymes possess specific binding sites for substrates, and are usually composed wholly or largely of protein, but RNA that has catalytic activity (ribozyme) is often also…
Sobic.001G448600	Chr01	72591540	72595240	1	3701	41591		P-loop containing nucleoside triphosphate hydrolase		The P-loop NTPase fold is the most prevalent domain of the several distinctnucleotide-binding protein folds.The most common reaction catalysed by enzymes of the P-loop NTPase fold is the hydrolysis of the beta-gamma phosphate bond of a bound nucleoside triphosphate (NTP). The energy from NTP hydrolysis is typically utilised to induce conformational changes in other molecules, which constitutes th…	Domain
Sobic.001G448600	Chr01	72591540	72595240	1	3701	41591		GTP binding domain		Several proteins have recently been shown to contain the 5 structural motifs characteristicof GTP-binding proteins []. These include murine DRG protein; GTP1 proteinfrom Schizosaccharomyces pombe; OBG protein from Bacillus subtilis[]; ferrous iron transport protein B []and several others.	Domain
Sobic.001G448600	Chr01	72591540	72595240	1	3701	41591		EngB-type guanine nucleotide-binding (G) domain		This entry represents the EngB-type G domain.The P-loop guanosine triphosphatases (GTPases) control amultitude of biological processes, ranging from cell division, cell cycling,and signal transduction, to ribosome assembly and protein synthesis. GTPasesexert their control by interchanging between an inactive GDP-bound state andan active GTP-bound state, thereby acting as molecular switches. The c…	Domain
Sobic.001G448600	Chr01	72591540	72595240	1	3701	41591		GTP-binding protein, ribosome biogenesis, YsxC		This entry represents a family of GTPases associated with ribosome biogenesis, as typified by YsxC from Bacillus subtilis[]. This family is widely distributed among bacteria, being found in around eighty percent of currently sequenced bacterial genomes. The proteins are commonly annotated as EngB based on their homology to EngA, one of several other GTPases involved in ribosome biogenesis. Some e…	Family
Sobic.001G448700	Chr01	72598605	72601731	-1	3127	35100		Armadillo-like helical		This domain consists of a multi-helical fold comprised of two curved layers of alpha helices arranged in a regular right-handed superhelix, where the repeats that make up this structure are arranged about a common axis []. These superhelical structures present an extensive solvent-accessible surface that is well suited to binding large substrates such as proteins and nucleic acids. This topology …	Domain
Sobic.001G448700	Chr01	72598605	72601731	-1	3127	35100		Armadillo-type fold		This entry represents a structural domain with an armadillo (ARM)-like fold, consisting of a multi-helical fold comprised of two curved layers of alpha helices arranged in a regular right-handed superhelix, where the repeats that make up this structure are arranged about a common axis []. These superhelical structures present an extensive solvent-accessible surface that is well suited to binding …	Domain
Sobic.001G448700	Chr01	72598605	72601731	-1	3127	35100		U box domain		This entry represents the U-box domain.The molecular mechanism underlying the transfer of ubiquitin (Ub) to a substrate consists of three key enzymatic steps. First, ubiquitin itself is adenylated at its C-terminal glycine residue by an activating enzyme (E1). Second, the adenylated Ub forms a covalent linkage to a conjugating enzyme (E2). Finally, a ligating enzyme (E3) recruits both the Ub-char…	Domain
Sobic.001G448700	Chr01	72598605	72601731	-1	3127	35100		Zinc finger, RING/FYVE/PHD-type		Zinc finger (Znf) domains are relatively small protein motifs which contain multiple finger-like protrusions that make tandem contacts with their target molecule. Some of these domains bind zinc, but many do not; instead binding other metals such as iron, or no metal at all. For example, some family members form salt bridges to stabilise the finger-like folds. They were first identified as a DNA-…	Domain
Sobic.001G448700	Chr01	72598605	72601731	-1	3127	35100						ubiquitin-protein transferase activity	GO:0004842	Catalysis of the transfer of ubiquitin from one protein to another via the reaction X-Ub + Y --> Y-Ub + X, where both X-Ub and Y-Ub are covalent linkages.
Sobic.001G448700	Chr01	72598605	72601731	-1	3127	35100						protein ubiquitination	GO:0016567	The process in which one or more ubiquitin groups are added to a protein.
Sobic.001G448750	Chr01	72608223	72624385	1	16163	12446
Sobic.001G448800	Chr01	72609161	72612020	-1	2860	24811		Alpha/Beta hydrolase fold		This entry represent the Alpha/Beta hydrolase fold.The alpha/beta hydrolase fold []is common to a number of hydrolytic enzymes of widely differing phylogenetic origin and catalytic function. The core of each enzyme is an alpha/beta-sheet (rather than a barrel), containing 8 strands connected by helices []. The enzymes are believed to have diverged from a common ancestor, preserving the arrangemen…	Domain
Sobic.001G448800	Chr01	72609161	72612020	-1	2860	24811		Lecithin:cholesterol/phospholipid:diacylglycerol acyltransferase		Lecithin:cholesterol acyltransferase (LACT), also known as phosphatidylcholine-sterol acyltransferase (), is involved in extracellular metabolism of plasma lipoproteins, including cholesterol. It esterifies the free cholesterol transported in plasma lipoproteins, and is activated by apolipoprotein A-I. Defects in LACT cause Norum and Fish eye diseases.This family also includes phospholipid:diacyl…	Family
Sobic.001G448800	Chr01	72609161	72612020	-1	2860	24811						lipid metabolic process	GO:0006629	The chemical reactions and pathways involving lipids, compounds soluble in an organic solvent but not, or sparingly, in an aqueous solvent. Includes fatty acids; neutral fats, other fatty-acid esters, and soaps; long-chain (fatty) alcohols and waxes; sphingoids and other long-chain bases; glycolipids, phospholipids and sphingolipids; and carotenes, polyprenols, sterols, terpenes and other isopren…
Sobic.001G448800	Chr01	72609161	72612020	-1	2860	24811						O-acyltransferase activity	GO:0008374	Catalysis of the transfer of an acyl group to an oxygen atom on the acceptor molecule.
Sobic.001G448900	Chr01	72614503	72615681	-1	1179	21150		F-box domain		First identified in cyclin-F as a protein-protein interaction motif, the F-boxis a conserved domain that is present in numerous protein with a bipartitestructure []. Through the F-box, these proteins are linked to the Skp1protein and the core of SCFs (Skp1-cullin-F-box protein ligase) complexes.SCFs complexes constitute a new class of E3 ligases []. They function incombination with the E2 enzyme …	Domain
Sobic.001G448900	Chr01	72614503	72615681	-1	1179	21150		Galactose oxidase/kelch, beta-propeller		This entry represents a beta-propeller domain found in galactose oxidase and in Kelch repeat-containing proteins.The known functions of kelch-containing proteins are diverse: scruin is an actin cross-linking protein; galactose oxidase catalyses the oxidation of the hydroxyl group at the C6 position in D-galactose; neuraminidase hydrolyses sialic acid residues from glycoproteins; and kelch may hav…	Domain
Sobic.001G449000	Chr01	72616460	72619320	-1	2861	17511		AdipoR/Haemolysin-III-related		Members of this family are integral membrane proteins. This family includes a protein with hemolytic activity from Bacillus cereus []. YOL002c (AdipoR-like receptor IZH2) from Saccharomyces cerevisiae encodes a protein that plays a key role in metabolic pathways that regulate lipid and phosphate metabolism [, ]. In eukaryotes, members are seven-transmembrane pass molecules found to encode functio…	Family	integral component of membrane	GO:0016021	The component of a membrane consisting of the gene products and protein complexes having at least some part of their peptide sequence embedded in the hydrophobic region of the membrane.
Sobic.001G449100	Chr01	72630740	72632041	1	1302	4790		Coiled-coil domain containing protein 109, C-terminal		This entry represents the C-terminal domain of coiled-coil domain containing protein 109.	Domain
Sobic.001G449200	Chr01	72632469	72633957	-1	1489	2874		Thaumatin		Thaumatin []is an intensely sweet-tasting protein, 100 000 times sweeter than sucrose on a molar basis []found in berries from Thaumatococcus daniellii, a tropical flowering plant known as Katemfe, it is induced by attack by viroids, which are single-stranded unencapsulated RNA molecules that do not code for protein.Thaumatin consists of about 200 residues and contains 8 disulphide bonds. Like ot…	Family
Sobic.001G449300	Chr01	72636279	72638460	-1	2182	0		Protein kinase domain		Protein phosphorylation, which plays a key role in most cellular activities, is a reversible process mediated by proteinkinases and phosphoprotein phosphatases. Protein kinases catalyse the transfer of the gamma phosphate from nucleotide triphosphates (often ATP) to one or more amino acid residues in a protein substrate side chain, resulting in a conformational change affecting protein function. …	Domain
Sobic.001G449300	Chr01	72636279	72638460	-1	2182	0		Protein kinase-like domain		Protein kinases () modify other proteins by chemically adding phosphate groups to them. This process is fundamental to most signalling and regulatory processes in the eukaryotic cell []. The protein kinases contain a catalytic core that is common to both serine/threonine and tyrosine protein kinases. The catalytic domain contains the nucleotide-binding site and the catalytic apparatus in an inter…	Domain
Sobic.001G449300	Chr01	72636279	72638460	-1	2182	0		Serine-threonine/tyrosine-protein kinase catalytic domain		Protein phosphorylation, which plays a key role in most cellular activities, is a reversible process mediated by protein kinases and phosphoprotein phosphatases. Protein kinases catalyse the transfer of the gamma phosphate from nucleotide triphosphates (often ATP) to one or more amino acid residues in a protein substrate side chain, resulting in a conformational change affecting protein function.…	Domain
Sobic.001G449300	Chr01	72636279	72638460	-1	2182	0		Serine/threonine/dual specificity protein kinase, catalytic domain		Protein phosphorylation, which plays a key role in most cellular activities, is a reversible process mediated by protein kinases and phosphoprotein phosphatases. Protein kinases catalyse the transfer of the gamma phosphate from nucleotide triphosphates (often ATP) to one or more amino acid residues in a protein substrate side chain, resulting in a conformational change affecting protein function.…	Domain
Sobic.001G449300	Chr01	72636279	72638460	-1	2182	0		LysM domain		The LysM (lysin motif) domain is about 40 residues long and is found in a varietyof enzymes involved in bacterial cell wall degradation []. It contains a beta-alpha-alpha-beta conformation, with the beta strands forming an antiparallel beta sheet and the two alpha helices packing on one side of this sheet []. It may have a general peptidoglycan binding function. This domain can also be found in s…	Domain
Sobic.001G449400	Chr01	72650052	72657209	1	7158	13221		Zinc finger, RING-type		Zinc finger (Znf) domains are relatively small protein motifs which contain multiple finger-like protrusions that make tandem contacts with their target molecule. Some of these domains bind zinc, but many do not; instead binding other metals such as iron, or no metal at all. For example, some family members form salt bridges to stabilise the finger-like folds. They were first identified as a DNA-…	Domain
Sobic.001G449400	Chr01	72650052	72657209	1	7158	13221		Zinc finger, RING/FYVE/PHD-type		Zinc finger (Znf) domains are relatively small protein motifs which contain multiple finger-like protrusions that make tandem contacts with their target molecule. Some of these domains bind zinc, but many do not; instead binding other metals such as iron, or no metal at all. For example, some family members form salt bridges to stabilise the finger-like folds. They were first identified as a DNA-…	Domain
Sobic.001G449400	Chr01	72650052	72657209	1	7158	13221		IBR domain		The IBR (In Between Ring fingers) domain is often found to occur between pairs of ring fingers. This domain has also been called the C6HC domain and DRIL (for double RING finger linked) domain []. Proteins that contain two Ring fingers and an IBR domain (these proteins are also termed RBR family proteins) are thought to exist in all eukaryotic organisms. RBR family members play roles in protein q…	Domain
Sobic.001G449400	Chr01	72650052	72657209	1	7158	13221		E3 ubiquitin ligase RBR family		This family of E3 ligases has a distinctive organisation of RING fingers called 'RING-betweenRING-RING' (RBR), characterised by two RING fingers with a cysteine-rich region called the 'in-between-RING' domain that separates them [, ]. The domains in the RBR E3 ligases have been further named as RING1-BRcat-Rcat according to their structure and function: the C-terminal Rcat (required-for-catalysis…	Family
Sobic.001G449500	Chr01	72660588	72664868	1	4281	23757		Domain of unknown function DUF547		This is a conserved region found in uncharacterised proteins from Caenorhabditis elegansand Arabidopsis thaliana(Mouse-ear cress).	Domain
Sobic.001G449500	Chr01	72660588	72664868	1	4281	23757		Ternary complex factor MIP1, leucine-zipper		This leucine-zipper domain can be found in MIP1 proteins and in putative Rho GTPase-activating proteins. MIP1 proteins, here largely from plants, are subunits of the TORC2 (rictor-mTOR) protein complex controlling cell growth and proliferation []. The leucine-zipper is likely to be the region that interacts with plant MADS-box factors [],	Domain
Sobic.001G449600	Chr01	72665414	72666874	1	1461	28583		Globin/Protoglobin		Globins are haem-containing proteins involved in binding and/or transporting oxygen. They belong to a very large and well studied family that is widely distributed in many organisms []. Globins have evolved from a common ancestor and can be divided into three groups: single-domain globins, and two types of chimeric globins, flavohaemoglobins and globin-coupled sensors. Bacteria have all three typ…	Domain
Sobic.001G449600	Chr01	72665414	72666874	1	1461	28583		Leghaemoglobin		Globins are haem-containing proteins involved in binding and/or transporting oxygen. They belong to a very large and well studied family that is widely distributed in many organisms []. Globins have evolved from a common ancestor and can be divided into three groups: single-domain globins, and two types of chimeric globins, flavohaemoglobins and globin-coupled sensors. Bacteria have all three typ…	Family
Sobic.001G449600	Chr01	72665414	72666874	1	1461	28583		Globin-like		Globins are haem-containing proteins involved in binding and/or transporting oxygen. They belong to a very large and well studied family that is widely distributed in many organisms []. Globins have evolved from a common ancestor and can be divided into three groups: single-domain globins, and two types of chimeric globins, flavohaemoglobins and globin-coupled sensors. Bacteria have all three typ…	Domain
Sobic.001G449600	Chr01	72665414	72666874	1	1461	28583		Globin		Globins are haem-containing proteins involved in binding and/or transporting oxygen. They belong to a very large and well studied family that is widely distributed in many organisms []. Globins have evolved from a common ancestor and can be divided into three groups: single-domain globins, and two types of chimeric globins, flavohaemoglobins and globin-coupled sensors. Bacteria have all three typ…	Domain
Sobic.001G449600	Chr01	72665414	72666874	1	1461	28583						heme binding	GO:0020037	Interacting selectively and non-covalently with heme, any compound of iron complexed in a porphyrin (tetrapyrrole) ring.
Sobic.001G449600	Chr01	72665414	72666874	1	1461	28583						oxygen binding	GO:0019825	Interacting selectively and non-covalently with oxygen (O2).
Sobic.001G449700	Chr01	72675652	72677546	-1	1895	38821		Cytochrome P450		Cytochrome P450 enzymes are a superfamily of haem-containing mono-oxygenases that are found in all kingdoms of life, and which show extraordinary diversity in their reaction chemistry. In mammals, these proteins are found primarily in microsomes of hepatocytes and other cell types, where they oxidise steroids, fatty acids and xenobiotics, and are important for the detoxification and clearance of …	Family
Sobic.001G449700	Chr01	72675652	72677546	-1	1895	38821						oxidation-reduction process	GO:0055114	A metabolic process that results in the removal or addition of one or more electrons to or from a substance, with or without the concomitant removal or addition of a proton or protons.
Sobic.001G449700	Chr01	72675652	72677546	-1	1895	38821						iron ion binding	GO:0005506	Interacting selectively and non-covalently with iron (Fe) ions.
Sobic.001G449700	Chr01	72675652	72677546	-1	1895	38821						heme binding	GO:0020037	Interacting selectively and non-covalently with heme, any compound of iron complexed in a porphyrin (tetrapyrrole) ring.
Sobic.001G449700	Chr01	72675652	72677546	-1	1895	38821						oxidoreductase activity, acting on paired donors, with incorporation or reduction of molecular oxygen	GO:0016705	Catalysis of an oxidation-reduction (redox) reaction in which hydrogen or electrons are transferred from each of two donors, and molecular oxygen is reduced or incorporated into a donor.
Sobic.001G449800	Chr01	72684545	72691595	-1	7051	47714		Protein kinase domain		Protein phosphorylation, which plays a key role in most cellular activities, is a reversible process mediated by proteinkinases and phosphoprotein phosphatases. Protein kinases catalyse the transfer of the gamma phosphate from nucleotide triphosphates (often ATP) to one or more amino acid residues in a protein substrate side chain, resulting in a conformational change affecting protein function. …	Domain
Sobic.001G449800	Chr01	72684545	72691595	-1	7051	47714		Protein kinase-like domain		Protein kinases () modify other proteins by chemically adding phosphate groups to them. This process is fundamental to most signalling and regulatory processes in the eukaryotic cell []. The protein kinases contain a catalytic core that is common to both serine/threonine and tyrosine protein kinases. The catalytic domain contains the nucleotide-binding site and the catalytic apparatus in an inter…	Domain
Sobic.001G449800	Chr01	72684545	72691595	-1	7051	47714		Tyrosine-protein kinase, catalytic domain		Protein phosphorylation, which plays a key role in most cellular activities, is a reversible process mediated by protein kinases and phosphoprotein phosphatases. Protein kinases catalyse the transfer of the gamma phosphate from nucleotide triphosphates (often ATP) to one or more amino acid residues in a protein substrate side chain, resulting in a conformational change affecting protein function.…	Domain
Sobic.001G449800	Chr01	72684545	72691595	-1	7051	47714		Concanavalin A-like lectin/glucanase domain		This entry represents the concanavalin A-like domain, which has a sandwich structure of 12-14 beta strands in two sheets with a complex topology. Proteins containing this domain include: Legume lectinsGlycosyl hydrolases family 16Galectin (animal S-lectin)Laminin G-like modulePentraxinClostridium neurotoxinsExotoxin AVibrio cholera sialidaseLeech intramolecular trans-sialidaseGlycosyl hydrolase f…	Domain
Sobic.001G449800	Chr01	72684545	72691595	-1	7051	47714		Wall-associated receptor kinase galacturonan-binding domain		Wall-associated kinases (WAKs) are transmembrane proteins containing a cytoplasmic Serine/Threonine kinase domain and an extracellular domain in contact with the pectin fraction of the plant cell wall []. The cysteine-rich galacturonan-binding domain is located near the N-terminal end of the extracellular domain and binds to the cell-wall pectins [, ].	Domain
Sobic.001G449800	Chr01	72684545	72691595	-1	7051	47714		Green fluorescent protein-like		The green fluorescent-like protein family consists of fluorescent proteins and non-fluorescent chromoproteins, derived from several species of Cnidarians, as well as certain diazotrophic bacteria [, ]. These proteins range in their absorption wavelength maximum, and are often classified by their colour: green, yellow, red and purple-blue. These colour differences arise from changes in the structu…	Domain
Sobic.001G449900	Chr01	72692257	72699043	-1	6787	55426		Conserved oligomeric Golgi complex subunit 6		COG6 is a component of the peripheral membrane COG complex that is involved in intra-Golgi protein trafficking. COG is located at the cis-Golgi, regulates tethering of retrograde intra-Golgi vesicles and possibly a number of other membrane trafficking events [, ].	Family
Sobic.001G449900	Chr01	72692257	72699043	-1	6787	55426						Golgi transport complex	GO:0017119	A complex of proteins that, in vitro, stimulates intra-Golgi transport; a 13S complex, about 800 kDa in size and consists of at least five polypeptides. In yeast, this complex is called the Sec34/35 complex and is composed of eight subunits (Sec34p, Sec35p, Dor1p, Cod1p, Cod2p, Cod3p, Cod4p, and Cod5p).
Sobic.001G449900	Chr01	72692257	72699043	-1	6787	55426						intra-Golgi vesicle-mediated transport	GO:0006891	The directed movement of substances within the Golgi, mediated by small transport vesicles. These either fuse with the cis-Golgi or with each other to form the membrane stacks known as the cis-Golgi reticulum (network).
Sobic.001G450000	Chr01	72699311	72707267	-1	7957	62480		WD40/YVTN repeat-like-containing domain		This entry represents a WD40/YVTN repeat-like domain. Both the WD40 and the YVTN repeated motifs consist of about 40 residues, and although they consist of distinct sequences, they do share a similar structure. Structurally, both the WD40 and the YVTN repeated motifs form seven-bladed propellers (although some members can contain eight blades), which consist of seven 4-stranded beta-sheets. The W…	Domain
Sobic.001G450000	Chr01	72699311	72707267	-1	7957	62480		Nucleoporin, Nup133/Nup155-like, C-terminal		This is the C-terminal half of a family of nucleoporin proteins. Nucleoporins are the main components of the nuclear pore complex in eukaryotic cells, and mediate bidirectional nucleocytoplasmic transport, especially of mRNA and proteins. Two nucleoporin classes are known: one is characterised by the FG repeat and the other is represented by this family, which lacks any repeats. RNA undergoing nu…	Domain
Sobic.001G450000	Chr01	72699311	72707267	-1	7957	62480		Nucleoporin, Nup133/Nup155-like, N-terminal		Nucleoporins are the main components of the nuclear pore complex (NPC) in eukaryotic cells, and mediate bidirectional nucleocytoplasmic transport, especially of mRNA and proteins. RNA undergoing nuclear export first encounters the basketof the nuclear pore and many nucleoporins are accessible on the basket side of the pore [, ].This entry represents the N-terminal domain of nucleoporin 133 (Nup13…	Domain
Sobic.001G450050	Chr01	72709718	72710066	-1	349	72887
Sobic.001G450100	Chr01	72710557	72712113	-1	1557	73726		Cytochrome P450		Cytochrome P450 enzymes are a superfamily of haem-containing mono-oxygenases that are found in all kingdoms of life, and which show extraordinary diversity in their reaction chemistry. In mammals, these proteins are found primarily in microsomes of hepatocytes and other cell types, where they oxidise steroids, fatty acids and xenobiotics, and are important for the detoxification and clearance of …	Family
Sobic.001G450100	Chr01	72710557	72712113	-1	1557	73726		Cytochrome P450, E-class, group I		Cytochrome P450 enzymes are a superfamily of haem-containing mono-oxygenases that are found in all kingdoms of life, and which show extraordinary diversity in their reaction chemistry. In mammals, these proteins are found primarily in microsomes of hepatocytes and other cell types, where they oxidise steroids, fatty acids and xenobiotics, and are important for the detoxification and clearance of …	Family
Sobic.001G450100	Chr01	72710557	72712113	-1	1557	73726						oxidation-reduction process	GO:0055114	A metabolic process that results in the removal or addition of one or more electrons to or from a substance, with or without the concomitant removal or addition of a proton or protons.
Sobic.001G450100	Chr01	72710557	72712113	-1	1557	73726						iron ion binding	GO:0005506	Interacting selectively and non-covalently with iron (Fe) ions.
Sobic.001G450100	Chr01	72710557	72712113	-1	1557	73726						heme binding	GO:0020037	Interacting selectively and non-covalently with heme, any compound of iron complexed in a porphyrin (tetrapyrrole) ring.
Sobic.001G450100	Chr01	72710557	72712113	-1	1557	73726						oxidoreductase activity, acting on paired donors, with incorporation or reduction of molecular oxygen	GO:0016705	Catalysis of an oxidation-reduction (redox) reaction in which hydrogen or electrons are transferred from each of two donors, and molecular oxygen is reduced or incorporated into a donor.
Sobic.001G450200	Chr01	72718330	72721198	-1	2869	81499
Sobic.001G450200	Chr01	72718330	72721198	-1	2869	81499
Sobic.001G450300	Chr01	72721898	72724935	1	3038	85067	(1 of 58) PF01535//PF13041//PF13812 - PPR repeat (PPR) // PPR repeat family (PPR_2) // Pentatricopeptide repeat domain (PPR_3)	Pentatricopeptide repeat		This entry represents the PPR repeat.Pentatricopeptide repeat (PPR) proteins are characterised by tandem repeats of a degenerate 35 amino acid motif []. Most of PPR proteins have roles in mitochondria or plastid []. PPR repeats were discovered while screening Arabidopsis proteins for those predicted to be targeted to mitochondria or chloroplast [, ]. Some of these proteins have been shown to play…	Repeat
Sobic.001G450400	Chr01	72724690	72728841	1	4152	87859		Cyclin-like		This cyclin-like domain is found in cyclins, but it is also found as the core domain in transcription factor IIB (TFIIB) []and in the retinoblastoma tumour suppressor []. It consists of a duplication of a fold consisting of 5 helices, one of them surrounded by the others.	Domain
Sobic.001G450400	Chr01	72724690	72728841	1	4152	87859		Cyclin, N-terminal		Cyclins are eukaryotic proteins that play an active role in controlling nuclear cell division cycles [], and regulate cyclin dependent kinases (CDKs). Cyclins, together with the p34 (cdc2) or cdk2 kinases, form the Maturation Promoting Factor (MPF). There are two main groups of cyclins, G1/S cyclins, which are essential for the control of the cell cycle at the G1/S (start) transition, and G2/M cy…	Domain
Sobic.001G450400	Chr01	72724690	72728841	1	4152	87859		Cyclin, C-terminal domain		Cyclins are eukaryotic proteins that play an active role in controlling nuclear cell division cycles [], and regulate cyclin dependent kinases (CDKs). Cyclins, together with the p34 (cdc2) or cdk2 kinases, form the Maturation Promoting Factor (MPF). There are two main groups of cyclins, G1/S cyclins, which are essential for the control of the cell cycle at the G1/S (start) transition, and G2/M cy…	Domain
Sobic.001G450400	Chr01	72724690	72728841	1	4152	87859						nucleus	GO:0005634	A membrane-bounded organelle of eukaryotic cells in which chromosomes are housed and replicated. In most cells, the nucleus contains all of the cell's chromosomes except the organellar chromosomes, and is the site of RNA synthesis and processing. In some species, or in specialized cell types, RNA metabolism or DNA replication may be absent.
