# Supplementary material for: Association mapping by aerial drone reveals 213 genetic associations for Sorghum bicolor biomass traits under drought
Source: BMC Genomics. 2018 Sep 17;19:679. doi: 10.1186/s12864-018-5055-5 (PMC6142696; doi:10.1186/s12864-018-5055-5)
Supplement: Supplementary file 9 — Tables showing all genes in the regions spanned by significant SNPs for each peak. Gene information was obtained from the Phytomine tool in Phytozome v3.0. (ZIP 8760 kb) [file 12864_2018_5055_MOESM9_ESM.zip › CPG1.29_all_Sb_genes_in_region_from_Phytomine.xlsx]

## Sheet: CPG1.29_all_Sb_genes_in_region_
Primary_Identifier	chrom	Pos_start	Pos_end	strand	gene_length	dist_from_max_GWAS_SNP	gene_defline	protein_domains_name	gene_name	protein_domains_description	protin_domains_type	ontology_term_name	GO_term	GO_description
Sobic.001G506100	Chr01	77428758	77432264	1	3507	526138		Protein kinase domain		Protein phosphorylation, which plays a key role in most cellular activities, is a reversible process mediated by proteinkinases and phosphoprotein phosphatases. Protein kinases catalyse the transfer of the gamma phosphate from nucleotide triphosphates (often ATP) to one or more amino acid residues in a protein substrate side chain, resulting in a conformational change affecting protein function. …	Domain
Sobic.001G506100	Chr01	77428758	77432264	1	3507	526138		Protein kinase-like domain		Protein kinases () modify other proteins by chemically adding phosphate groups to them. This process is fundamental to most signalling and regulatory processes in the eukaryotic cell []. The protein kinases contain a catalytic core that is common to both serine/threonine and tyrosine protein kinases. The catalytic domain contains the nucleotide-binding site and the catalytic apparatus in an inter…	Domain
Sobic.001G506100	Chr01	77428758	77432264	1	3507	526138		Serine-threonine/tyrosine-protein kinase catalytic domain		Protein phosphorylation, which plays a key role in most cellular activities, is a reversible process mediated by protein kinases and phosphoprotein phosphatases. Protein kinases catalyse the transfer of the gamma phosphate from nucleotide triphosphates (often ATP) to one or more amino acid residues in a protein substrate side chain, resulting in a conformational change affecting protein function.…	Domain
Sobic.001G506100	Chr01	77428758	77432264	1	3507	526138		Leucine-rich repeat, typical subtype		Leucine-rich repeats (LRR) consist of 2-45 motifs of 20-30 amino acids in length that generally folds into an arc or horseshoe shape []. LRRs occur in proteins ranging from viruses to eukaryotes, and appear to provide a structural framework for the formation of protein-protein interactions [, ].Proteins containing LRRs include tyrosine kinase receptors, cell-adhesion molecules, virulence factors,…	Repeat
Sobic.001G506100	Chr01	77428758	77432264	1	3507	526138		Leucine-rich repeat-containing N-terminal, plant-type		Leucine-rich repeats (LRR) consist of 2-45 motifs of 20-30 amino acids in length that generally folds into an arc or horseshoe shape []. LRRs occur in proteins ranging from viruses to eukaryotes, and appear to provide a structural framework for the formation of protein-protein interactions [, ].Proteins containing LRRs include tyrosine kinase receptors, cell-adhesion molecules, virulence factors,…	Domain
Sobic.001G506100	Chr01	77428758	77432264	1	3507	526138		ATPase, F0 complex, subunit C		Transmembrane ATPases are membrane-bound enzyme complexes/ion transporters that use ATP hydrolysis to drive the transport of protons across a membrane. Some transmembrane ATPases also work in reverse, harnessing the energy from a proton gradient, using the flux of ions across the membrane via the ATPase proton channel to drive the synthesis of ATP. There are several different types of transmembra…	Family
Sobic.001G506100	Chr01	77428758	77432264	1	3507	526138						protein phosphorylation	GO:0006468	The process of introducing a phosphate group on to a protein.
Sobic.001G506100	Chr01	77428758	77432264	1	3507	526138						protein kinase activity	GO:0004672	Catalysis of the phosphorylation of an amino acid residue in a protein, usually according to the reaction: a protein + ATP = a phosphoprotein + ADP.
Sobic.001G506200	Chr01	77434254	77434634	1	381	523768	(1 of 2) PTHR30070 - HEME EXPORTER PROTEIN B
Sobic.001G506300	Chr01	77436225	77439249	-1	3025	519153		Exostosin-like		There are five identiied human EXT family proteins (EXT1, EXT2, EXTL1, EXTL2 and EXTL3), which are members of the hereditary multiple exostoses family of tumor suppressors []. They are glycosyltransferases required for the biosynthesis of heparan sulfate. Hereditary multiple exostoses (EXT) is an autosomal dominant disorder that is characterised by the appearance of multiple outgrowths of the lon…	Family
Sobic.001G506400	Chr01	77447292	77451806	1	4515	506596	(1 of 10) PTHR23068:SF3 - DNA (CYTOSINE-5)-METHYLTRANSFERASE DRM1-RELATED	Protein of unknown function DUF3615		This domain family is found in bacteria and eukaryotes, and is typically between 86 and 97 amino acids in length. There is a conserved FAE sequence motif. There is a single completely conserved residue F that may be functionally important.	Family
Sobic.001G506500	Chr01	77451946	77453796	-1	1851	504606		Exostosin-like		There are five identiied human EXT family proteins (EXT1, EXT2, EXTL1, EXTL2 and EXTL3), which are members of the hereditary multiple exostoses family of tumor suppressors []. They are glycosyltransferases required for the biosynthesis of heparan sulfate. Hereditary multiple exostoses (EXT) is an autosomal dominant disorder that is characterised by the appearance of multiple outgrowths of the lon…	Family
Sobic.001G506600	Chr01	77454600	77456486	-1	1887	501916		Exostosin-like		There are five identiied human EXT family proteins (EXT1, EXT2, EXTL1, EXTL2 and EXTL3), which are members of the hereditary multiple exostoses family of tumor suppressors []. They are glycosyltransferases required for the biosynthesis of heparan sulfate. Hereditary multiple exostoses (EXT) is an autosomal dominant disorder that is characterised by the appearance of multiple outgrowths of the lon…	Family
Sobic.001G506700	Chr01	77467061	77469475	-1	2415	488927		Exostosin-like		There are five identiied human EXT family proteins (EXT1, EXT2, EXTL1, EXTL2 and EXTL3), which are members of the hereditary multiple exostoses family of tumor suppressors []. They are glycosyltransferases required for the biosynthesis of heparan sulfate. Hereditary multiple exostoses (EXT) is an autosomal dominant disorder that is characterised by the appearance of multiple outgrowths of the lon…	Family
Sobic.001G506750	Chr01	77473649	77474944	1	1296	483458		Trichome birefringence-like family		Trichome birefringence-like (TBL) is a plant protein family. In Arabidopsis this family includes 46 members (TBR, TBL1-45) []. The TBL family is proposed to encode wall polysaccharide specific O-acetyltransferases [, ]. They contain a TBL domain with a conserved glycine-aspartate-serine (GDS) signature, similar to the conserved motif (GDSL) found in some esterases/lipases [, ]. Members of the TBL…	Family
Sobic.001G506800	Chr01	77475072	77477698	1	2627	480704		Exostosin-like		There are five identiied human EXT family proteins (EXT1, EXT2, EXTL1, EXTL2 and EXTL3), which are members of the hereditary multiple exostoses family of tumor suppressors []. They are glycosyltransferases required for the biosynthesis of heparan sulfate. Hereditary multiple exostoses (EXT) is an autosomal dominant disorder that is characterised by the appearance of multiple outgrowths of the lon…	Family
Sobic.001G506900	Chr01	77478518	77481524	-1	3007	476878		Exostosin-like		There are five identiied human EXT family proteins (EXT1, EXT2, EXTL1, EXTL2 and EXTL3), which are members of the hereditary multiple exostoses family of tumor suppressors []. They are glycosyltransferases required for the biosynthesis of heparan sulfate. Hereditary multiple exostoses (EXT) is an autosomal dominant disorder that is characterised by the appearance of multiple outgrowths of the lon…	Family
Sobic.001G507000	Chr01	77481699	77487328	1	5630	471074	(1 of 1) PF14868 - Domain of unknown function (DUF4487) (DUF4487)	Protein of unknown function DUF4487		This family of proteins is found in eukaryotes. Proteins in this family are typically between 209 and 938 amino acids in length. There is a conserved WCF sequence motif and a single completely conserved residue W that may be functionally important.	Family
Sobic.001G507100	Chr01	77487665	77489221	-1	1557	469181		Plant disease resistance response protein		This family contains a number of proteins which are induced during disease response in plants.	Family
Sobic.001G507200	Chr01	77490609	77511155	-1	20547	447247		Protein of unknown function DUF1394		This family consists of several hypothetical eukaryotic proteins of around 320 residues in length. The function of this family is unknown.	Family
Sobic.001G507200	Chr01	77490609	77511155	-1	20547	447247		Cytoplasmic FMR1-interacting		Cytoplasmic fragile X mental retardation protein (FMRP) interacting proteinbelongs to a highly conserved but, as yet, functionally uncharacterisedfamily. Absence of FMRP is responsible for pathologic manifestations in Fragile X Syndrome, the most frequent cause of inherited mental retardation[]. FMRP is an RNA-binding protein that may have a role in local proteintranslation at neuronal dendrites …	Family
Sobic.001G507200	Chr01	77490609	77511155	-1	20547	447247		Protein of unknown function DUF1394		This family consists of several hypothetical eukaryotic proteins of around 320 residues in length. The function of this family is unknown.	Family
Sobic.001G507200	Chr01	77490609	77511155	-1	20547	447247		Cytoplasmic FMR1-interacting		Cytoplasmic fragile X mental retardation protein (FMRP) interacting proteinbelongs to a highly conserved but, as yet, functionally uncharacterisedfamily. Absence of FMRP is responsible for pathologic manifestations in Fragile X Syndrome, the most frequent cause of inherited mental retardation[]. FMRP is an RNA-binding protein that may have a role in local proteintranslation at neuronal dendrites …	Family
Sobic.001G507300	Chr01	77516567	77520057	-1	3491	438345		Six-hairpin glycosidase		The biosynthesis of disaccharides, oligosaccharides and polysaccharides involves the action of hundreds of different glycosyltransferases. These enzymes catalyse the transfer of sugar moieties from activated donor molecules to specific acceptor molecules, forming glycosidic bonds. A classification of glycosyltransferases using nucleotide diphospho-sugar, nucleotide monophospho-sugar and sugar pho…	Domain
Sobic.001G507300	Chr01	77516567	77520057	-1	3491	438345		Protein of unknown function DUF3741		This domain family is found in eukaryotes, and is approximately 50 amino acids in length.	Family
Sobic.001G507300	Chr01	77516567	77520057	-1	3491	438345		Domain of unknown function DUF4378		This domain is found in protein LONGIFOLIA 2. The function of this domain is not known.	Domain
Sobic.001G507300	Chr01	77516567	77520057	-1	3491	438345		Six-hairpin glycosidase		The biosynthesis of disaccharides, oligosaccharides and polysaccharides involves the action of hundreds of different glycosyltransferases. These enzymes catalyse the transfer of sugar moieties from activated donor molecules to specific acceptor molecules, forming glycosidic bonds. A classification of glycosyltransferases using nucleotide diphospho-sugar, nucleotide monophospho-sugar and sugar pho…	Domain
Sobic.001G507300	Chr01	77516567	77520057	-1	3491	438345		Protein of unknown function DUF3741		This domain family is found in eukaryotes, and is approximately 50 amino acids in length.	Family
Sobic.001G507300	Chr01	77516567	77520057	-1	3491	438345						catalytic activity	GO:0003824	Catalysis of a biochemical reaction at physiological temperatures. In biologically catalyzed reactions, the reactants are known as substrates, and the catalysts are naturally occurring macromolecular substances known as enzymes. Enzymes possess specific binding sites for substrates, and are usually composed wholly or largely of protein, but RNA that has catalytic activity (ribozyme) is often also…
Sobic.001G507400	Chr01	77524119	77527793	-1	3675	430609		Zinc finger, PHD-type		Zinc finger (Znf) domains are relatively small protein motifs which contain multiple finger-like protrusions that make tandem contacts with their target molecule. Some of these domains bind zinc, but many do not; instead binding other metals such as iron, or no metal at all. For example, some family members form salt bridges to stabilise the finger-like folds. They were first identified as a DNA-…	Domain
Sobic.001G507400	Chr01	77524119	77527793	-1	3675	430609		Zinc finger, PHD-finger		Zinc finger (Znf) domains are relatively small protein motifs which contain multiple finger-like protrusions that make tandem contacts with their target molecule. Some of these domains bind zinc, but many do not; instead binding other metals such as iron, or no metal at all. For example, some family members form salt bridges to stabilise the finger-like folds. They were first identified as a DNA-…	Domain
Sobic.001G507400	Chr01	77524119	77527793	-1	3675	430609		Zinc finger, FYVE/PHD-type		Zinc finger (Znf) domains are relatively small protein motifs which contain multiple finger-like protrusions that make tandem contacts with their target molecule. Some of these domains bind zinc, but many do not; instead binding other metals such as iron, or no metal at all. For example, some family members form salt bridges to stabilise the finger-like folds. They were first identified as a DNA-…	Domain
Sobic.001G507400	Chr01	77524119	77527793	-1	3675	430609		Zinc finger, RING/FYVE/PHD-type		Zinc finger (Znf) domains are relatively small protein motifs which contain multiple finger-like protrusions that make tandem contacts with their target molecule. Some of these domains bind zinc, but many do not; instead binding other metals such as iron, or no metal at all. For example, some family members form salt bridges to stabilise the finger-like folds. They were first identified as a DNA-…	Domain
Sobic.001G507400	Chr01	77524119	77527793	-1	3675	430609		Inhibitor of growth protein, N-terminal histone-binding		Histones undergo numerous post-translational modifications, including acetylation and methylation, at residues which are then probable docking sites for various chromatin remodelling complexes. Inhibitor of growth proteins (INGs) specifically bind to residues that have been thus modified. INGs carry a well-characterised C-terminal PHD-type zinc-finger domain, binding with lysine 4-tri-methylated …	Domain
Sobic.001G507400	Chr01	77524119	77527793	-1	3675	430609		ING family		This family of chromatin modification proteins are involved in the regulation of cell cycle progression, apoptosis, and DNA repair. Members are found in yeast, animals and plants. They share significant sequence in their C-terminal regions containing PHD finger domains, which have been implicated in chromatin-mediated transcriptional regulation []. The family includes proteins YNG1, YNG2 and Pho2…	Family
Sobic.001G507400	Chr01	77524119	77527793	-1	3675	430609		Type IV secretion system, VirB5-domain		VirB5 proteins are an essential component of most type IV secretion systems. VirB5/TraC is a single domain protein consisting of a three helix bundle and a loose globular appendage []. Structural and functional studies indicate that VirB5 proteins participate in protein-protein interactions important for pilus assembly and function.	Domain
Sobic.001G507400	Chr01	77524119	77527793	-1	3675	430609		Zinc finger, PHD-type		Zinc finger (Znf) domains are relatively small protein motifs which contain multiple finger-like protrusions that make tandem contacts with their target molecule. Some of these domains bind zinc, but many do not; instead binding other metals such as iron, or no metal at all. For example, some family members form salt bridges to stabilise the finger-like folds. They were first identified as a DNA-…	Domain
Sobic.001G507400	Chr01	77524119	77527793	-1	3675	430609		Zinc finger, PHD-finger		Zinc finger (Znf) domains are relatively small protein motifs which contain multiple finger-like protrusions that make tandem contacts with their target molecule. Some of these domains bind zinc, but many do not; instead binding other metals such as iron, or no metal at all. For example, some family members form salt bridges to stabilise the finger-like folds. They were first identified as a DNA-…	Domain
Sobic.001G507400	Chr01	77524119	77527793	-1	3675	430609		Zinc finger, FYVE/PHD-type		Zinc finger (Znf) domains are relatively small protein motifs which contain multiple finger-like protrusions that make tandem contacts with their target molecule. Some of these domains bind zinc, but many do not; instead binding other metals such as iron, or no metal at all. For example, some family members form salt bridges to stabilise the finger-like folds. They were first identified as a DNA-…	Domain
Sobic.001G507400	Chr01	77524119	77527793	-1	3675	430609		Zinc finger, RING/FYVE/PHD-type		Zinc finger (Znf) domains are relatively small protein motifs which contain multiple finger-like protrusions that make tandem contacts with their target molecule. Some of these domains bind zinc, but many do not; instead binding other metals such as iron, or no metal at all. For example, some family members form salt bridges to stabilise the finger-like folds. They were first identified as a DNA-…	Domain
Sobic.001G507400	Chr01	77524119	77527793	-1	3675	430609		Inhibitor of growth protein, N-terminal histone-binding		Histones undergo numerous post-translational modifications, including acetylation and methylation, at residues which are then probable docking sites for various chromatin remodelling complexes. Inhibitor of growth proteins (INGs) specifically bind to residues that have been thus modified. INGs carry a well-characterised C-terminal PHD-type zinc-finger domain, binding with lysine 4-tri-methylated …	Domain
Sobic.001G507400	Chr01	77524119	77527793	-1	3675	430609		ING family		This family of chromatin modification proteins are involved in the regulation of cell cycle progression, apoptosis, and DNA repair. Members are found in yeast, animals and plants. They share significant sequence in their C-terminal regions containing PHD finger domains, which have been implicated in chromatin-mediated transcriptional regulation []. The family includes proteins YNG1, YNG2 and Pho2…	Family
Sobic.001G507400	Chr01	77524119	77527793	-1	3675	430609		Type IV secretion system, VirB5-domain		VirB5 proteins are an essential component of most type IV secretion systems. VirB5/TraC is a single domain protein consisting of a three helix bundle and a loose globular appendage []. Structural and functional studies indicate that VirB5 proteins participate in protein-protein interactions important for pilus assembly and function.	Domain
Sobic.001G507400	Chr01	77524119	77527793	-1	3675	430609						zinc ion binding	GO:0008270	Interacting selectively and non-covalently with zinc (Zn) ions.
Sobic.001G507400	Chr01	77524119	77527793	-1	3675	430609						protein binding	GO:0005515	Interacting selectively and non-covalently with any protein or protein complex (a complex of two or more proteins that may include other nonprotein molecules).
Sobic.001G507500	Chr01	77527985	77533498	1	5514	424904	(1 of 2) PTHR11353//PTHR11353:SF80 - CHAPERONIN // SUBFAMILY NOT NAMED	GroEL-like equatorial domain		Chaperonins are large cylindrical structures that transiently enclose a partially folded polypeptide and allow it to continue folding in a sequestered environment. Chaperonins are grouped into two families: group I chaperonins, found in eubacteria (e.g. GroEL in Escherichia coli) and eukaryotic organellesof eubacterial descent (e.g. Cpn60 in mitochondria and chloroplasts), and group II chaperonin…	Domain
Sobic.001G507500	Chr01	77527985	77533498	1	5514	424904	(1 of 2) PTHR11353//PTHR11353:SF80 - CHAPERONIN // SUBFAMILY NOT NAMED	GroEL-like apical domain		Chaperonins are large cylindrical structures that transiently enclosea partially folded polypeptide and allow it to continue folding in a sequestered environment. Chaperonins are grouped into two families: group I chaperonins, found in eubacteria (e.g. GroEL in Escherichia coli) and eukaryotic organellesof eubacterial descent (e.g. Cpn60 in mitochondria and chloroplasts), and group II chaperonins…	Domain
Sobic.001G507500	Chr01	77527985	77533498	1	5514	424904	(1 of 2) PTHR11353//PTHR11353:SF80 - CHAPERONIN // SUBFAMILY NOT NAMED	Chaperonin Cpn60/TCP-1 family		The assembly of proteins has been thought to be the sole result of properties inherent in the primary sequence of polypeptides themselves. In some cases, however, structural information from other protein molecules is required for correct folding and subsequent assembly into oligomers []. These 'helper' molecules are referred to as molecular chaperones, a subfamily of which are the chaperonins []…	Family
Sobic.001G507500	Chr01	77527985	77533498	1	5514	424904	(1 of 2) PTHR11353//PTHR11353:SF80 - CHAPERONIN // SUBFAMILY NOT NAMED	Chaperonin Cpn60		The assembly of proteins has been thought to be the sole result of properties inherent in the primary sequence of polypeptides themselves. In some cases, however, structural information from other protein molecules is required for correct folding and subsequent assembly into oligomers []. These `helper' molecules are referred to as molecular chaperones, a subfamily of which are the chaperonins []…	Family
Sobic.001G507500	Chr01	77527985	77533498	1	5514	424904	(1 of 2) PTHR11353//PTHR11353:SF80 - CHAPERONIN // SUBFAMILY NOT NAMED					ATP binding	GO:0005524	Interacting selectively and non-covalently with ATP, adenosine 5'-triphosphate, a universally important coenzyme and enzyme regulator.
Sobic.001G507500	Chr01	77527985	77533498	1	5514	424904	(1 of 2) PTHR11353//PTHR11353:SF80 - CHAPERONIN // SUBFAMILY NOT NAMED					cytoplasm	GO:0005737	All of the contents of a cell excluding the plasma membrane and nucleus, but including other subcellular structures.
Sobic.001G507500	Chr01	77527985	77533498	1	5514	424904	(1 of 2) PTHR11353//PTHR11353:SF80 - CHAPERONIN // SUBFAMILY NOT NAMED					protein refolding	GO:0042026	The process carried out by a cell that restores the biological activity of an unfolded or misfolded protein, using helper proteins such as chaperones.
Sobic.001G507550	Chr01	77533820	77534026	1	207	424376	(1 of 4) 6.1.1.16 - Cysteine--tRNA ligase / Cysteinyl-tRNA synthetase	Rossmann-like alpha/beta/alpha sandwich fold		This entry represents domains related by a common ancestor that have a Rossmann-like, 3-layer, alpha/beta/alpha sandwich fold. Protein families in which the domain is found include:Nucleotidylyl transferases () such as cytidylyltransferases [], adenylyltransferases [].Class I aminoacyl-tRNA synthetases (catalytic domain), such as tyrosyl-tRNA synthetase () and glutaminyl-tRNA synthetase () [].Pan…	Domain
Sobic.001G507550	Chr01	77533820	77534026	1	207	424376	(1 of 4) 6.1.1.16 - Cysteine--tRNA ligase / Cysteinyl-tRNA synthetase	Cysteinyl-tRNA synthetase/mycothiol ligase		This entry represents a subgroup of the class-I aminoacyl-tRNA synthetase family. It includes cysteinyl-tRNA synthetase and the related enzyme mycothiol ligase [].Cysteine-tRNA ligase (also known as Cysteinyl-tRNA synthetase) () is an alpha monomer and belongs to class Ia []. It is highly specific despite not possessing the amino acid editing activity characteristic of many other tRNA ligases [].…	Family
Sobic.001G507600	Chr01	77535605	77539387	1	3783	419015	(1 of 3) K01883 - cysteinyl-tRNA synthetase (CARS, cysS)	Rossmann-like alpha/beta/alpha sandwich fold		This entry represents domains related by a common ancestor that have a Rossmann-like, 3-layer, alpha/beta/alpha sandwich fold. Protein families in which the domain is found include:Nucleotidylyl transferases () such as cytidylyltransferases [], adenylyltransferases [].Class I aminoacyl-tRNA synthetases (catalytic domain), such as tyrosyl-tRNA synthetase () and glutaminyl-tRNA synthetase () [].Pan…	Domain
Sobic.001G507600	Chr01	77535605	77539387	1	3783	419015	(1 of 3) K01883 - cysteinyl-tRNA synthetase (CARS, cysS)	Aminoacyl-tRNA synthetase, class 1a, anticodon-binding		Aminoacyl-tRNA synthetase (aaRS) is a key enzyme during protein biosynthesis. Each aaRS contains a catalytic central domain (CCD), responsible for activating amino acid, and an anticodon-binding domain (ABD), necessary for binding the anticodon in cognate tRNA. aaRSs are classified into class I and II (aaRS-I and aaRS-II) based on the topologies of CCDs. Whereas the structure of the CCDs is simil…	Domain
Sobic.001G507600	Chr01	77535605	77539387	1	3783	419015	(1 of 3) K01883 - cysteinyl-tRNA synthetase (CARS, cysS)	Cysteinyl-tRNA synthetase/mycothiol ligase		This entry represents a subgroup of the class-I aminoacyl-tRNA synthetase family. It includes cysteinyl-tRNA synthetase and the related enzyme mycothiol ligase [].Cysteine-tRNA ligase (also known as Cysteinyl-tRNA synthetase) () is an alpha monomer and belongs to class Ia []. It is highly specific despite not possessing the amino acid editing activity characteristic of many other tRNA ligases [].…	Family
Sobic.001G507600	Chr01	77535605	77539387	1	3783	419015	(1 of 3) K01883 - cysteinyl-tRNA synthetase (CARS, cysS)	Cysteine-tRNA ligase		Cysteine-tRNA ligase (also known as Cysteinyl-tRNA synthetase) () is an alpha monomer and belongs to class Ia []. It is highly specific despite not possessing the amino acid editing activity characteristic of many other tRNA ligases [].The aminoacyl-tRNA synthetase (also known as aminoacyl-tRNA ligase) catalyse the attachment of an amino acid to its cognate transfer RNA molecule in a highly speci…	Family
Sobic.001G507700	Chr01	77540018	77541225	1	1208	417177
Sobic.001G507800	Chr01	77548831	77551565	-1	2735	406837		Peptidase S8, subtilisin-related		This entry contains serine endopeptidases belonging to the MEROPS peptidase family S8 (subtilisin family , clan SB). Limited proteolysisof most large protein precursors is carried out in vivo by the subtilisin-like pro-protein convertases. Many important biological processes such as peptide hormone synthesis, viral protein processing and receptor maturation involve proteolytic processing by these…	Family
Sobic.001G507800	Chr01	77548831	77551565	-1	2735	406837		Peptidase S8/S53 domain		This entry represents a domain found in serine peptidases belonging to the MEROPS peptidase families S8 (subfamilies S8A (subtilisin) and S8B (kexin)) and S53 (sedolisin), both of which are members of clan SB.The subtilisin family is the second largest serine protease family characterised to date. Over 200 subtilises are presently known, more than 170 of which with their complete amino acid seque…	Domain
Sobic.001G507800	Chr01	77548831	77551565	-1	2735	406837		Proteinase inhibitor, propeptide		Proteinase propeptide inhibitors (sometimes refered to as activation peptides) are responsible for the modulation of folding and activity of the pro-enzyme or zymogen. The pro-segment docks into the enzyme moiety shielding the substrate binding site, thereby promoting inhibition of the enzyme. Several such propeptides share a similar topology [], despite often low sequence identities []. The prop…	Domain
Sobic.001G507800	Chr01	77548831	77551565	-1	2735	406837		PA domain		The PA (Protease associated) domain is found as an insert domain in diverse proteases, which include the MEROPS peptidase families A22B, M28, and S8A []. The PA domain is also found in a plant vacuolar sorting receptor and members of the RZF family, e.g. . It has been suggested that this domain forms a lid-like structure that covers the active site in active proteases, and is involved in protein …	Domain
Sobic.001G507800	Chr01	77548831	77551565	-1	2735	406837		Peptidase S8 propeptide/proteinase inhibitor I9		Proteinase propeptide inhibitors (sometimes refered to as activation peptides) are responsible for the modulation of folding and activity of the pro-enzyme or zymogen. The pro-segment docks into the enzyme moiety shielding the substrate binding site, thereby promoting inhibition of the enzyme. Several such propeptides share a similar topology [], despite often low sequence identities []. The prop…	Domain
Sobic.001G507800	Chr01	77548831	77551565	-1	2735	406837		Immunoglobulin-like fold		This entry represents domains with an immunoglobulin-like (Ig-like) fold, which consists of a beta-sandwich of seven or more strands in two sheets with a Greek-key topology. Ig-like domains are one of the most common protein modules found in animals, occurring in a variety of different proteins. These domains are often involved in interactions, commonly with other Ig-like domains via their beta-s…	Domain
Sobic.001G507800	Chr01	77548831	77551565	-1	2735	406837						proteolysis	GO:0006508	The hydrolysis of proteins into smaller polypeptides and/or amino acids by cleavage of their peptide bonds.
Sobic.001G507800	Chr01	77548831	77551565	-1	2735	406837						serine-type endopeptidase activity	GO:0004252	Catalysis of the hydrolysis of internal, alpha-peptide bonds in a polypeptide chain by a catalytic mechanism that involves a catalytic triad consisting of a serine nucleophile that is activated by a proton relay involving an acidic residue (e.g. aspartate or glutamate) and a basic residue (usually histidine).
Sobic.001G507900	Chr01	77558903	77563723	1	4821	394679		S-adenosyl-L-methionine-dependent methyltransferase		This entry represents a domain found in S-adenosyl-L-methionine-dependent methyltransferases (SAM MTases).Proteins containing this domain include members from the methyltransferase superfamily and the class I-like SAM-binding methyltransferase superfamily. Methyltransferases transfer a methyl group from a donor to an acceptor. SAM-binding methyltransferases utilise the ubiquitous methyl donor SAM…	Domain
Sobic.001G507900	Chr01	77558903	77563723	1	4821	394679		Lysine methyltransferase		This entry represents a group of lysine methyltransferases. Characterised members of this family are protein methyltransferases targetting Lys residues in specific proteins, including calmodulin, VCP, Kin17 and Hsp70 proteins [, , , ].	Family
Sobic.001G507900	Chr01	77558903	77563723	1	4821	394679		Methyltransferase-like		This is a family of methyltransferase-related proteins that includes among others methyltransferase-like proteins 2, 6 and 8, uncharacterised methyltransferase ABP140, O-methyltransferase 3 and methyltransferase-like protein Metl. Methyltransferase-like proteins 2, 6 and 8 are part of a group of proteins known as TIPs (from tension-induced/inhibited protein) required for the recruitment of histon…	Family
Sobic.001G507900	Chr01	77558903	77563723	1	4821	394679		Methyltransferase type 12		Methyl transfer from the ubiquitous donor S-adenosyl-L-methionine (SAM) to either nitrogen, oxygen or carbon atoms is frequently employed in diverse organisms ranging from bacteria to plants and mammals. The reaction is catalyzed by methyltransferases (Mtases) and modifies DNA, RNA, proteins and small molecules, such as catechol for regulatory purposes. The various aspects of the role of DNA meth…	Domain
Sobic.001G507933	Chr01	77564203	77564783	-1	581	393619
Sobic.001G507966	Chr01	77581127	77581781	-1	655	376621
Sobic.001G508000	Chr01	77588448	77591097	-1	2650	367305	(1 of 2) PTHR23077//PTHR23077:SF83 - AAA-FAMILY ATPASE // SUBFAMILY NOT NAMED	P-loop containing nucleoside triphosphate hydrolase		The P-loop NTPase fold is the most prevalent domain of the several distinctnucleotide-binding protein folds.The most common reaction catalysed by enzymes of the P-loop NTPase fold is the hydrolysis of the beta-gamma phosphate bond of a bound nucleoside triphosphate (NTP). The energy from NTP hydrolysis is typically utilised to induce conformational changes in other molecules, which constitutes th…	Domain
Sobic.001G508000	Chr01	77588448	77591097	-1	2650	367305	(1 of 2) PTHR23077//PTHR23077:SF83 - AAA-FAMILY ATPASE // SUBFAMILY NOT NAMED	ATPase, AAA-type, core		AAA ATPases (ATPases Associated with diverse cellular Activities) form a large protein family and play a number of roles in the cell including cell-cycle regulation, protein proteolysis and disaggregation, organelle biogenesis and intracellular transport. Some of them function as molecular chaperones, subunits of proteolytic complexes or independent proteases (FtsH, Lon). They also act as DNA hel…	Domain
Sobic.001G508000	Chr01	77588448	77591097	-1	2650	367305	(1 of 2) PTHR23077//PTHR23077:SF83 - AAA-FAMILY ATPASE // SUBFAMILY NOT NAMED	CDC48 domain 2-like		This entry represents the CDC48 domain 2-like domain, which can be found in the N-terminal of the peroxisome biogenesis factor 1 and the domain 2 of the AAA ATPases.CDC48 from yeasts is an AAA ATPase that is involved in protein export from the endoplasmic reticulum to the cytoplasm [].Peroxisome biogenesis factor 1, also known as peroxin-1 or PEX1, is a component of the peroxisomal protein import…	Domain
Sobic.001G508000	Chr01	77588448	77591097	-1	2650	367305	(1 of 2) PTHR23077//PTHR23077:SF83 - AAA-FAMILY ATPASE // SUBFAMILY NOT NAMED	Aspartate decarboxylase-like domain		Beta barrels are commonly observed in protein structures. They are classified in terms of two integral parameters: the number of strands in the sheet, n, and the shear number, S, a measure of the stagger of the strands in the beta-sheet. These two parameters have been shown to determine the major geometrical features of beta-barrels. Six-stranded beta-barrels with a pseudo-twofold axis are found …	Domain
Sobic.001G508000	Chr01	77588448	77591097	-1	2650	367305	(1 of 2) PTHR23077//PTHR23077:SF83 - AAA-FAMILY ATPASE // SUBFAMILY NOT NAMED	Holliday junction DNA helicase ruvB, N-terminal		The RuvB protein makes up part of the RuvABC revolvasome which catalyses the resolution of Holliday junctions that arise during genetic recombination and DNA repair. Branch migration is catalysed by the RuvB protein that is targeted to the Holliday junction by the structure specific RuvA protein []. This group of sequences contain this signature which is located in the N-terminal region of the pr…	Domain
Sobic.001G508000	Chr01	77588448	77591097	-1	2650	367305	(1 of 2) PTHR23077//PTHR23077:SF83 - AAA-FAMILY ATPASE // SUBFAMILY NOT NAMED	AAA ATPase, CDC48 family		This family includes yeast CDC48 (cell division control protein 48) and the human orthologue, transitional endoplasmic reticulum ATPase (valosin-containing protein) []. It also includes CDC48 homlogues from Archaea []. These proteins in eukaryotes are involved in the budding and transfer of membrane from the transitional endoplasmic reticulum to the Golgi apparatus.	Family
Sobic.001G508000	Chr01	77588448	77591097	-1	2650	367305	(1 of 2) PTHR23077//PTHR23077:SF83 - AAA-FAMILY ATPASE // SUBFAMILY NOT NAMED	CDC48, N-terminal subdomain		The CDC48 N-terminal domain is a protein domain found in AAA ATPases including cell division protein 48 (CDC48), VCP-like ATPase (VAT) and N-ethylmaleimide sensitive fusion protein. It is a substrate recognition domain which binds polypeptides, prevents protein aggregation, and catalyses refolding of permissive substrates. It is composed of two equally sized subdomains. The amino-terminal subdoma…	Domain
Sobic.001G508000	Chr01	77588448	77591097	-1	2650	367305	(1 of 2) PTHR23077//PTHR23077:SF83 - AAA-FAMILY ATPASE // SUBFAMILY NOT NAMED	CDC48, domain 2		The CDC48 N-terminal domain is a protein domain found in AAA ATPases including cell division protein 48 (CDC48), VCP-like ATPase (VAT) and N-ethylmaleimide sensitive fusion protein. It is a substrate recognition domain which binds polypeptides, prevents protein aggregation, and catalyses refolding of permissive substrates. It is composed of two equally sized subdomains. The amino-terminal subdoma…	Domain
Sobic.001G508100	Chr01	77591453	77594807	1	3355	363595		Vacuolar protein sorting-associated protein 62		This family consists of several hypothetical proteins, which includes vacuolar protein sorting protein 62. The function of this family is unknown.	Family
Sobic.001G508100	Chr01	77591453	77594807	1	3355	363595		Vacuolar protein sorting-associated protein 62		This family consists of several hypothetical proteins, which includes vacuolar protein sorting protein 62. The function of this family is unknown.	Family
Sobic.001G508200	Chr01	77596353	77602922	-1	6570	355480		AAA+ ATPase domain		The AAA+ superfamily of ATPases is found in all kingdoms of living organisms where they participate in diverse cellular processes including membrane fusion, proteolysis and DNA replication. Although the terms AAA+ and AAA are often used loosely and interchangeably, the classical AAA family members are distinguished by their possession of the SRH region in the AAA module. Many AAA+ proteins are in…	Domain
Sobic.001G508200	Chr01	77596353	77602922	-1	6570	355480		P-loop containing nucleoside triphosphate hydrolase		The P-loop NTPase fold is the most prevalent domain of the several distinctnucleotide-binding protein folds.The most common reaction catalysed by enzymes of the P-loop NTPase fold is the hydrolysis of the beta-gamma phosphate bond of a bound nucleoside triphosphate (NTP). The energy from NTP hydrolysis is typically utilised to induce conformational changes in other molecules, which constitutes th…	Domain
Sobic.001G508200	Chr01	77596353	77602922	-1	6570	355480		ABC transporter-like		ABC transporters belong to the ATP-Binding Cassette (ABC) superfamily, which uses the hydrolysis of ATP to energise diverse biological systems. ABC transporters minimally consist of two conserved regions: a highly conserved ATP binding cassette (ABC) and a less conserved transmembrane domain (TMD). These can be found on the same protein or on two different ones. Most ABC transporters function as …	Domain
Sobic.001G508200	Chr01	77596353	77602922	-1	6570	355480		ABC transporter type 1, transmembrane domain		ABC transporters belong to the ATP-Binding Cassette (ABC) superfamily, which uses the hydrolysis of ATP to energise diverse biological systems. ABC transporters minimally consist of two conserved regions: a highly conserved ATP binding cassette (ABC) and a less conserved transmembrane domain (TMD). These can be found on the same protein or on two different ones. Most ABC transporters function as …	Domain
Sobic.001G508300	Chr01	77621897	77624609	1	2713	333793		P-loop containing nucleoside triphosphate hydrolase		The P-loop NTPase fold is the most prevalent domain of the several distinctnucleotide-binding protein folds.The most common reaction catalysed by enzymes of the P-loop NTPase fold is the hydrolysis of the beta-gamma phosphate bond of a bound nucleoside triphosphate (NTP). The energy from NTP hydrolysis is typically utilised to induce conformational changes in other molecules, which constitutes th…	Domain
Sobic.001G508300	Chr01	77621897	77624609	1	2713	333793		ATPase, AAA-type, core		AAA ATPases (ATPases Associated with diverse cellular Activities) form a large protein family and play a number of roles in the cell including cell-cycle regulation, protein proteolysis and disaggregation, organelle biogenesis and intracellular transport. Some of them function as molecular chaperones, subunits of proteolytic complexes or independent proteases (FtsH, Lon). They also act as DNA hel…	Domain
Sobic.001G508300	Chr01	77621897	77624609	1	2713	333793		CDC48 domain 2-like		This entry represents the CDC48 domain 2-like domain, which can be found in the N-terminal of the peroxisome biogenesis factor 1 and the domain 2 of the AAA ATPases.CDC48 from yeasts is an AAA ATPase that is involved in protein export from the endoplasmic reticulum to the cytoplasm [].Peroxisome biogenesis factor 1, also known as peroxin-1 or PEX1, is a component of the peroxisomal protein import…	Domain
Sobic.001G508300	Chr01	77621897	77624609	1	2713	333793		Aspartate decarboxylase-like domain		Beta barrels are commonly observed in protein structures. They are classified in terms of two integral parameters: the number of strands in the sheet, n, and the shear number, S, a measure of the stagger of the strands in the beta-sheet. These two parameters have been shown to determine the major geometrical features of beta-barrels. Six-stranded beta-barrels with a pseudo-twofold axis are found …	Domain
Sobic.001G508300	Chr01	77621897	77624609	1	2713	333793		Holliday junction DNA helicase ruvB, N-terminal		The RuvB protein makes up part of the RuvABC revolvasome which catalyses the resolution of Holliday junctions that arise during genetic recombination and DNA repair. Branch migration is catalysed by the RuvB protein that is targeted to the Holliday junction by the structure specific RuvA protein []. This group of sequences contain this signature which is located in the N-terminal region of the pr…	Domain
Sobic.001G508300	Chr01	77621897	77624609	1	2713	333793		AAA ATPase, CDC48 family		This family includes yeast CDC48 (cell division control protein 48) and the human orthologue, transitional endoplasmic reticulum ATPase (valosin-containing protein) []. It also includes CDC48 homlogues from Archaea []. These proteins in eukaryotes are involved in the budding and transfer of membrane from the transitional endoplasmic reticulum to the Golgi apparatus.	Family
Sobic.001G508300	Chr01	77621897	77624609	1	2713	333793		CDC48, N-terminal subdomain		The CDC48 N-terminal domain is a protein domain found in AAA ATPases including cell division protein 48 (CDC48), VCP-like ATPase (VAT) and N-ethylmaleimide sensitive fusion protein. It is a substrate recognition domain which binds polypeptides, prevents protein aggregation, and catalyses refolding of permissive substrates. It is composed of two equally sized subdomains. The amino-terminal subdoma…	Domain
Sobic.001G508300	Chr01	77621897	77624609	1	2713	333793		CDC48, domain 2		The CDC48 N-terminal domain is a protein domain found in AAA ATPases including cell division protein 48 (CDC48), VCP-like ATPase (VAT) and N-ethylmaleimide sensitive fusion protein. It is a substrate recognition domain which binds polypeptides, prevents protein aggregation, and catalyses refolding of permissive substrates. It is composed of two equally sized subdomains. The amino-terminal subdoma…	Domain
Sobic.001G508400	Chr01	77641217	77643080	1	1864	315322		Homeodomain-like		Homeodomain proteins are transcription factors that share a related DNA binding homeodomain []. The homeodomain was first identified in a number of Drosophila homeotic and segmentation proteins, but is now known to be well conserved in many other animals, including vertebrates. The domain binds DNA through a helix-turn-helix (HTH) structure. The HTH motif is characterised by two alpha-helices, wh…	Domain
Sobic.001G508400	Chr01	77641217	77643080	1	1864	315322		SANT/Myb domain		The retroviral oncogene v-myb, and its cellular counterpart c-myb, encode nuclear DNA-binding proteins. In myb, one of the most conserved regions consisting of three tandem repeats has been shown to be involved in DNA-binding [].The SANT domain is present in nuclear receptor co-repressors and in the subunits of many chromatin-remodelling complexes []. It has a strong structural similarity to the …	Domain
Sobic.001G508400	Chr01	77641217	77643080	1	1864	315322		Myb domain		The myb-type HTH domain is a DNA-binding, helix-turn-helix (HTH) domain of approximately 55 amino acids, typically occurring in a tandem repeat in eukaryotic transcription factors. The domain is named after the retroviral oncogene v-myb, and its cellular counterpart c-myb, which encode nuclear DNA-binding proteins that specifically recognise the sequence YAAC(G/T)G [, ]. Myb proteins contain thre…	Domain
Sobic.001G508400	Chr01	77641217	77643080	1	1864	315322						DNA binding	GO:0003677	Any molecular function by which a gene product interacts selectively and non-covalently with DNA (deoxyribonucleic acid).
Sobic.001G508466	Chr01	77643468	77647863	-1	4396	310539	(1 of 1) PTHR10579//PTHR10579:SF54 - CALCIUM-ACTIVATED CHLORIDE CHANNEL REGULATOR // SUBFAMILY NOT NAMED	Zinc finger, RING-type		Zinc finger (Znf) domains are relatively small protein motifs which contain multiple finger-like protrusions that make tandem contacts with their target molecule. Some of these domains bind zinc, but many do not; instead binding other metals such as iron, or no metal at all. For example, some family members form salt bridges to stabilise the finger-like folds. They were first identified as a DNA-…	Domain
Sobic.001G508466	Chr01	77643468	77647863	-1	4396	310539	(1 of 1) PTHR10579//PTHR10579:SF54 - CALCIUM-ACTIVATED CHLORIDE CHANNEL REGULATOR // SUBFAMILY NOT NAMED	Zinc finger, RING/FYVE/PHD-type		Zinc finger (Znf) domains are relatively small protein motifs which contain multiple finger-like protrusions that make tandem contacts with their target molecule. Some of these domains bind zinc, but many do not; instead binding other metals such as iron, or no metal at all. For example, some family members form salt bridges to stabilise the finger-like folds. They were first identified as a DNA-…	Domain
Sobic.001G508466	Chr01	77643468	77647863	-1	4396	310539	(1 of 1) PTHR10579//PTHR10579:SF54 - CALCIUM-ACTIVATED CHLORIDE CHANNEL REGULATOR // SUBFAMILY NOT NAMED	von Willebrand factor, type A		The von Willebrand factor is a large multimeric glycoprotein found in bloodplasma. Mutant forms are involved in the aetiology of bleeding disorders []. In von Willebrand factor, the type A domain (vWF) is the prototype fora protein superfamily. The vWF domain is found in various plasma proteins:complement factors B, C2, CR3 and CR4; the integrins (I-domains); collagen types VI, VII, XII and XIV; …	Domain
Sobic.001G508466	Chr01	77643468	77647863	-1	4396	310539	(1 of 1) PTHR10579//PTHR10579:SF54 - CALCIUM-ACTIVATED CHLORIDE CHANNEL REGULATOR // SUBFAMILY NOT NAMED	Zinc finger, RING-type		Zinc finger (Znf) domains are relatively small protein motifs which contain multiple finger-like protrusions that make tandem contacts with their target molecule. Some of these domains bind zinc, but many do not; instead binding other metals such as iron, or no metal at all. For example, some family members form salt bridges to stabilise the finger-like folds. They were first identified as a DNA-…	Domain
Sobic.001G508466	Chr01	77643468	77647863	-1	4396	310539	(1 of 1) PTHR10579//PTHR10579:SF54 - CALCIUM-ACTIVATED CHLORIDE CHANNEL REGULATOR // SUBFAMILY NOT NAMED	Zinc finger, RING/FYVE/PHD-type		Zinc finger (Znf) domains are relatively small protein motifs which contain multiple finger-like protrusions that make tandem contacts with their target molecule. Some of these domains bind zinc, but many do not; instead binding other metals such as iron, or no metal at all. For example, some family members form salt bridges to stabilise the finger-like folds. They were first identified as a DNA-…	Domain
Sobic.001G508466	Chr01	77643468	77647863	-1	4396	310539	(1 of 1) PTHR10579//PTHR10579:SF54 - CALCIUM-ACTIVATED CHLORIDE CHANNEL REGULATOR // SUBFAMILY NOT NAMED	von Willebrand factor, type A		The von Willebrand factor is a large multimeric glycoprotein found in bloodplasma. Mutant forms are involved in the aetiology of bleeding disorders []. In von Willebrand factor, the type A domain (vWF) is the prototype fora protein superfamily. The vWF domain is found in various plasma proteins:complement factors B, C2, CR3 and CR4; the integrins (I-domains); collagen types VI, VII, XII and XIV; …	Domain
Sobic.001G508466	Chr01	77643468	77647863	-1	4396	310539	(1 of 1) PTHR10579//PTHR10579:SF54 - CALCIUM-ACTIVATED CHLORIDE CHANNEL REGULATOR // SUBFAMILY NOT NAMED					zinc ion binding	GO:0008270	Interacting selectively and non-covalently with zinc (Zn) ions.
Sobic.001G508466	Chr01	77643468	77647863	-1	4396	310539	(1 of 1) PTHR10579//PTHR10579:SF54 - CALCIUM-ACTIVATED CHLORIDE CHANNEL REGULATOR // SUBFAMILY NOT NAMED					protein binding	GO:0005515	Interacting selectively and non-covalently with any protein or protein complex (a complex of two or more proteins that may include other nonprotein molecules).
Sobic.001G508532	Chr01	77655065	77658467	-1	3403	299935		Zinc finger, RING-type		Zinc finger (Znf) domains are relatively small protein motifs which contain multiple finger-like protrusions that make tandem contacts with their target molecule. Some of these domains bind zinc, but many do not; instead binding other metals such as iron, or no metal at all. For example, some family members form salt bridges to stabilise the finger-like folds. They were first identified as a DNA-…	Domain
Sobic.001G508532	Chr01	77655065	77658467	-1	3403	299935		Zinc finger, RING/FYVE/PHD-type		Zinc finger (Znf) domains are relatively small protein motifs which contain multiple finger-like protrusions that make tandem contacts with their target molecule. Some of these domains bind zinc, but many do not; instead binding other metals such as iron, or no metal at all. For example, some family members form salt bridges to stabilise the finger-like folds. They were first identified as a DNA-…	Domain
Sobic.001G508532	Chr01	77655065	77658467	-1	3403	299935		von Willebrand factor, type A		The von Willebrand factor is a large multimeric glycoprotein found in bloodplasma. Mutant forms are involved in the aetiology of bleeding disorders []. In von Willebrand factor, the type A domain (vWF) is the prototype fora protein superfamily. The vWF domain is found in various plasma proteins:complement factors B, C2, CR3 and CR4; the integrins (I-domains); collagen types VI, VII, XII and XIV; …	Domain
Sobic.001G508532	Chr01	77655065	77658467	-1	3403	299935						zinc ion binding	GO:0008270	Interacting selectively and non-covalently with zinc (Zn) ions.
Sobic.001G508532	Chr01	77655065	77658467	-1	3403	299935						protein binding	GO:0005515	Interacting selectively and non-covalently with any protein or protein complex (a complex of two or more proteins that may include other nonprotein molecules).
Sobic.001G508600	Chr01	77659999	77663294	-1	3296	295108		Zinc finger, RING-type		Zinc finger (Znf) domains are relatively small protein motifs which contain multiple finger-like protrusions that make tandem contacts with their target molecule. Some of these domains bind zinc, but many do not; instead binding other metals such as iron, or no metal at all. For example, some family members form salt bridges to stabilise the finger-like folds. They were first identified as a DNA-…	Domain
Sobic.001G508600	Chr01	77659999	77663294	-1	3296	295108		Zinc finger, RING/FYVE/PHD-type		Zinc finger (Znf) domains are relatively small protein motifs which contain multiple finger-like protrusions that make tandem contacts with their target molecule. Some of these domains bind zinc, but many do not; instead binding other metals such as iron, or no metal at all. For example, some family members form salt bridges to stabilise the finger-like folds. They were first identified as a DNA-…	Domain
Sobic.001G508600	Chr01	77659999	77663294	-1	3296	295108		von Willebrand factor, type A		The von Willebrand factor is a large multimeric glycoprotein found in bloodplasma. Mutant forms are involved in the aetiology of bleeding disorders []. In von Willebrand factor, the type A domain (vWF) is the prototype fora protein superfamily. The vWF domain is found in various plasma proteins:complement factors B, C2, CR3 and CR4; the integrins (I-domains); collagen types VI, VII, XII and XIV; …	Domain
Sobic.001G508600	Chr01	77659999	77663294	-1	3296	295108						zinc ion binding	GO:0008270	Interacting selectively and non-covalently with zinc (Zn) ions.
Sobic.001G508600	Chr01	77659999	77663294	-1	3296	295108						protein binding	GO:0005515	Interacting selectively and non-covalently with any protein or protein complex (a complex of two or more proteins that may include other nonprotein molecules).
Sobic.001G508700	Chr01	77663485	77666652	-1	3168	291750		Domain of unknown function DUF4220		This presumed domain is functionally uncharacterised.	Domain
Sobic.001G508700	Chr01	77663485	77666652	-1	3168	291750		Protein of unknown function DUF594		This is a family of uncharacterised proteins.	Family
Sobic.001G508800	Chr01	77671368	77674269	-1	2902	284133		Glycoside hydrolase superfamily		O-Glycosyl hydrolases () are a widespread group of enzymes that hydrolyse the glycosidic bond between two or more carbohydrates, or between a carbohydrate and a non-carbohydrate moiety. A classification system for glycosyl hydrolases, based on sequence similarity, has led to the definition of 85 different families [, ]. This classification is available on the CAZy (CArbohydrate-Active EnZymes) we…	Domain
Sobic.001G508800	Chr01	77671368	77674269	-1	2902	284133		Glycoside hydrolase, catalytic domain		O-Glycosyl hydrolases () are a widespread group of enzymes that hydrolyse the glycosidic bond between two or more carbohydrates, or between a carbohydrate and a non-carbohydrate moiety. A classification system for glycosyl hydrolases, based on sequence similarity, has led to thedefinition of 85 different families [, ]. This classification is available on the CAZy (CArbohydrate-Active EnZymes) web…	Domain
Sobic.001G508800	Chr01	77671368	77674269	-1	2902	284133		Glycoside hydrolase, family 14		O-Glycosyl hydrolases () are a widespread group of enzymes that hydrolyse the glycosidic bond between two or more carbohydrates, or between a carbohydrate and a non-carbohydrate moiety. A classification system for glycosyl hydrolases, based on sequence similarity, has led to the definition of 85 different families [, ]. This classification is available on the CAZy (CArbohydrate-Active EnZymes) we…	Family
Sobic.001G508800	Chr01	77671368	77674269	-1	2902	284133		Glycoside hydrolase, family 14B, plant		O-Glycosyl hydrolases () are a widespread group of enzymes that hydrolyse the glycosidic bond between two or more carbohydrates, or between a carbohydrate and a non-carbohydrate moiety. A classification system for glycosyl hydrolases, based on sequence similarity, has led to the definition of 85 different families [, ]. This classification is available on the CAZy (CArbohydrate-Active EnZymes) we…	Family
Sobic.001G508800	Chr01	77671368	77674269	-1	2902	284133						beta-amylase activity	GO:0016161	Catalysis of the reaction: (1,4-alpha-D-glucosyl)(n+1) + H2O = (1,4-alpha-D-glucosyl)(n-1) + alpha-maltose. This reaction is the hydrolysis of 1,4-alpha-glucosidic linkages in polysaccharides so as to remove successive maltose units from the non-reducing ends of the chains.
Sobic.001G508800	Chr01	77671368	77674269	-1	2902	284133						polysaccharide catabolic process	GO:0000272	The chemical reactions and pathways resulting in the breakdown of a polysaccharide, a polymer of many (typically more than 10) monosaccharide residues linked glycosidically.
Sobic.001G508900	Chr01	77678652	77680765	-1	2114	277637		HotDog domain		This entry represents a domain found in thioesterases and thiol ester dehydratase-isomerases. This domain is also knonwn as the 'hot dog' fold from the study of the structure of Escherichia coli beta-hydroxydecanoyl thiol ester dehydrase (FabA) []. It contains the seven-stranded antiparallel beta-sheet 'bun', which wraps around a five-turn alpha-helical 'sausage'. Proteins containing this domain …	Domain
Sobic.001G508900	Chr01	77678652	77680765	-1	2114	277637		Translation protein SH3-like domain		The fundamental activity of the ribosome is two-fold: to decode the message of the mRNA in the small subunit, and to form a peptide bond between peptidyl-tRNA and aminoacyl-tRNA by a peptidyl transferase activity in the large subunit. Several prokaryotic and eukaryotic proteins that are involved in the translation process contain an SH3-like domain. The structure of the translation protein SH3-li…	Domain
Sobic.001G508900	Chr01	77678652	77680765	-1	2114	277637		Ribosomal protein L21e		Ribosomes are the particles that catalyse mRNA-directed protein synthesis in all organisms. The codons of the mRNA are exposed on the ribosome to allow tRNA binding. This leads to the incorporation of amino acids into the growing polypeptide chain in accordance with the genetic information. Incoming amino acid monomers enter the ribosomal A site in the form of aminoacyl-tRNAs complexed with elong…	Family
Sobic.001G509000	Chr01	77681096	77681497	1	402	276905	(1 of 8) 3.6.4.6 - Vesicle-fusing ATPase	Aspartate decarboxylase-like domain		Beta barrels are commonly observed in protein structures. They are classified in terms of two integral parameters: the number of strands in the sheet, n, and the shear number, S, a measure of the stagger of the strands in the beta-sheet. These two parameters have been shown to determine the major geometrical features of beta-barrels. Six-stranded beta-barrels with a pseudo-twofold axis are found …	Domain
Sobic.001G509100	Chr01	77681929	77692021	-1	10093	266381
Sobic.001G509100	Chr01	77681929	77692021	-1	10093	266381
Sobic.001G509200	Chr01	77716678	77723304	1	6627	235098		Carotenoid oxygenase		Carotenoids such as beta-carotene, lycopene, lutein and beta-cryptoxanthine are produced in plants and certain bacteria, algae and fungi, where they function as accessory photosynthetic pigments and as scavengers of oxygen radicals for photoprotection. They are also essential dietary nutrients in animals. Carotenoid oxygenases cleave a variety of carotenoids into a range of biologically important…	Family
Sobic.001G509300	Chr01	77723986	77726360	1	2375	232042		Tetratricopeptide-like helical domain		The tetratrico peptide repeat region (TPR) is a structural motif present in a wide range of proteins [, , ]. It mediates protein-protein interactions and the assembly of multiprotein complexes []. The TPR motifconsists of 3-16 tandem-repeats of 34 amino acids residues, although individual TPR motifs canbe dispersed in the protein sequence. Sequence alignment of the TPR domains reveals aconsensus …	Domain
Sobic.001G509300	Chr01	77723986	77726360	1	2375	232042		Tetratricopeptide repeat		The tetratrico peptide repeat region (TPR) is a structural motif present in a wide range of proteins [, , ]. It mediates protein-protein interactions and the assembly of multiprotein complexes []. The TPR motifconsists of 3-16 tandem-repeats of 34 amino acids residues, although individual TPR motifs canbe dispersed in the protein sequence. Sequence alignment of the TPR domains reveals aconsensus …	Repeat
Sobic.001G509300	Chr01	77723986	77726360	1	2375	232042		Tetratricopeptide repeat-containing domain		The tetratrico peptide repeat region (TPR) is a structural motif present in a wide range of proteins [, , ]. It mediates protein-protein interactions and the assembly of multiprotein complexes []. The TPR motifconsists of 3-16 tandem-repeats of 34 amino acids residues, although individual TPR motifs canbe dispersed in the protein sequence. Sequence alignment of the TPR domains reveals aconsensus …	Domain
Sobic.001G509400	Chr01	77729295	77729711	1	417	228691
Sobic.001G509450	Chr01	77733136	77733507	1	372	224895	(1 of 18) PF13966 - zinc-binding in reverse transcriptase (zf-RVT)	Reverse transcriptase zinc-binding domain		This domain would appear to be a zinc-binding region of a putative reverse transcriptase.	Domain
Sobic.001G509500	Chr01	77742238	77746824	1	4587	211578		Glutathione S-transferase, C-terminal-like		In eukaryotes, glutathione S-transferases (GSTs) participate in the detoxification of reactive electrophillic compounds by catalysing their conjugation to glutathione. GST is found as a domain in S-crystallins from squid, and proteins with no known GST activity, such as eukaryotic elongation factors 1-gamma and the HSP26 family of stress-related proteins, which include auxin-regulated proteins in…	Domain
Sobic.001G509500	Chr01	77742238	77746824	1	4587	211578		Glutathione S-transferase, C-terminal		In eukaryotes, glutathione S-transferases (GSTs) participate in thedetoxification of reactive electrophillic compounds by catalysing theirconjugation to glutathione. The GST domain is also found in S-crystallins from squid, and proteins with no known GST activity, such as eukaryotic elongation factors 1-gamma and the HSP26 family of stress-related proteins, which include auxin-regulated proteins …	Domain
Sobic.001G509500	Chr01	77742238	77746824	1	4587	211578		Rossmann-like alpha/beta/alpha sandwich fold		This entry represents domains related by a common ancestor that have a Rossmann-like, 3-layer, alpha/beta/alpha sandwich fold. Protein families in which the domain is found include:Nucleotidylyl transferases () such as cytidylyltransferases [], adenylyltransferases [].Class I aminoacyl-tRNA synthetases (catalytic domain), such as tyrosyl-tRNA synthetase () and glutaminyl-tRNA synthetase () [].Pan…	Domain
Sobic.001G509500	Chr01	77742238	77746824	1	4587	211578		Ribosomal protein L25/Gln-tRNA synthetase, anti-codon-binding domain		The bacterial ribosomal protein L25 is bound to 5S rRNA along with L5 and L18, forming a separate domain of the ribosome []. The solution structure of protein L25 uncomplexed with RNA shows two significantly disordered loops and a closed beta-barrel domain with a complex topology that has significant structural similarities to the N-terminal domain of the Thermus thermophilusribosomal protein TL5…	Domain
Sobic.001G509500	Chr01	77742238	77746824	1	4587	211578		Ribosomal protein L25/Gln-tRNA synthetase, beta-barrel domain		The bacterial ribosomal protein L25 is bound to 5S rRNA along with L5 and L18, forming a separate domain of the ribosome []. The solution structure of protein L25 uncomplexed with RNA shows two significantly disordered loops and a closed beta-barrel domain with a complex topology that has significant structural similarities to the N-terminal domain of the Thermus thermophilusribosomal protein TL5…	Domain
Sobic.001G509500	Chr01	77742238	77746824	1	4587	211578		Glutamyl/glutaminyl-tRNA synthetase, class Ib, catalytic domain		The aminoacyl-tRNA synthetase (also known as aminoacyl-tRNA ligase) catalyse the attachment of an amino acid to its cognate transfer RNA molecule in a highly specific two-step reaction. These proteins differ widely in size and oligomeric state, and have limited sequence homology []. The 20 aminoacyl-tRNA synthetases are divided into two classes, I and II. Class I aminoacyl-tRNA synthetases contai…	Domain
Sobic.001G509500	Chr01	77742238	77746824	1	4587	211578		Glutamyl/glutaminyl-tRNA synthetase		The aminoacyl-tRNA synthetase (also known as aminoacyl-tRNA ligase) catalyse the attachment of an amino acid to its cognate transfer RNA molecule in a highly specific two-step reaction. These proteins differ widely in size and oligomeric state, and have limited sequence homology []. The 20 aminoacyl-tRNA synthetases are divided into two classes, I and II. Class I aminoacyl-tRNA synthetases contai…	Family
Sobic.001G509500	Chr01	77742238	77746824	1	4587	211578		Glutamyl/glutaminyl-tRNA synthetase, class Ib, anti-codon binding domain		The aminoacyl-tRNA synthetase (also known as aminoacyl-tRNA ligase) catalyse the attachment of an amino acid to its cognate transfer RNA molecule in a highly specific two-step reaction. These proteins differ widely in size and oligomeric state, and have limited sequence homology []. The 20 aminoacyl-tRNA synthetases are divided into two classes, I and II. Class I aminoacyl-tRNA synthetases contai…	Domain
Sobic.001G509500	Chr01	77742238	77746824	1	4587	211578		Glutamyl-tRNA synthetase, archaeal/eukaryotic cytosolic		This entry are mostly eukaryotic cytosolic and archaeal forms of the glutamyl-tRNA synthetase. The glutamyl-tRNA synthetases of the eukaryotic cytosol and of the Archaea are more similar to glutaminyl-tRNA synthetases than to bacterial glutamyl-tRNA synthetases. In many species, the charging of tRNA (gln) proceeds first through misacylation with Glu and then transamidation. For this reason, gluta…	Family
Sobic.001G509500	Chr01	77742238	77746824	1	4587	211578		Glutamyl/glutaminyl-tRNA synthetase, class Ib, alpha-bundle domain		The aminoacyl-tRNA synthetase (also known as aminoacyl-tRNA ligase) catalyse the attachment of an amino acid to its cognate transfer RNA molecule in a highly specific two-step reaction. These proteins differ widely in size and oligomeric state, and have limited sequence homology []. The 20 aminoacyl-tRNA synthetases are divided into two classes, I and II. Class I aminoacyl-tRNA synthetases contai…	Domain
Sobic.001G509500	Chr01	77742238	77746824	1	4587	211578						ATP binding	GO:0005524	Interacting selectively and non-covalently with ATP, adenosine 5'-triphosphate, a universally important coenzyme and enzyme regulator.
Sobic.001G509500	Chr01	77742238	77746824	1	4587	211578						cytoplasm	GO:0005737	All of the contents of a cell excluding the plasma membrane and nucleus, but including other subcellular structures.
Sobic.001G509500	Chr01	77742238	77746824	1	4587	211578						aminoacyl-tRNA ligase activity	GO:0004812	Catalysis of the formation of aminoacyl-tRNA from ATP, amino acid, and tRNA with the release of diphosphate and AMP.
Sobic.001G509500	Chr01	77742238	77746824	1	4587	211578						tRNA aminoacylation for protein translation	GO:0006418	The synthesis of aminoacyl tRNA by the formation of an ester bond between the 3'-hydroxyl group of the most 3' adenosine of the tRNA, to be used in ribosome-mediated polypeptide synthesis.
Sobic.001G509500	Chr01	77742238	77746824	1	4587	211578						nucleotide binding	GO:0000166	Interacting selectively and non-covalently with a nucleotide, any compound consisting of a nucleoside that is esterified with (ortho)phosphate or an oligophosphate at any hydroxyl group on the ribose or deoxyribose.
Sobic.001G509500	Chr01	77742238	77746824	1	4587	211578						glutamate-tRNA ligase activity	GO:0004818	Catalysis of the reaction: ATP + L-glutamate + tRNA(Glu) = AMP + diphosphate + L-glutamyl-tRNA(Glu).
Sobic.001G509500	Chr01	77742238	77746824	1	4587	211578						glutamyl-tRNA aminoacylation	GO:0006424	The process of coupling glutamate to glutamyl-tRNA, catalyzed by glutamyl-tRNA synthetase. In tRNA aminoacylation, the amino acid is first activated by linkage to AMP and then transferred to either the 2'- or the 3'-hydroxyl group of the 3'- adenosine residue of the tRNA.
Sobic.001G509600	Chr01	77748352	77749845	-1	1494	208557		Tetratricopeptide-like helical domain		The tetratrico peptide repeat region (TPR) is a structural motif present in a wide range of proteins [, , ]. It mediates protein-protein interactions and the assembly of multiprotein complexes []. The TPR motifconsists of 3-16 tandem-repeats of 34 amino acids residues, although individual TPR motifs canbe dispersed in the protein sequence. Sequence alignment of the TPR domains reveals aconsensus …	Domain
Sobic.001G509600	Chr01	77748352	77749845	-1	1494	208557		Pentatricopeptide repeat		This entry represents the PPR repeat.Pentatricopeptide repeat (PPR) proteins are characterised by tandem repeats of a degenerate 35 amino acid motif []. Most of PPR proteins have roles in mitochondria or plastid []. PPR repeats were discovered while screening Arabidopsis proteins for those predicted to be targeted to mitochondria or chloroplast [, ]. Some of these proteins have been shown to play…	Repeat
Sobic.001G509700	Chr01	77749975	77753074	1	3100	205328	(1 of 19) PF01535//PF13041//PF13812//PF14432 - PPR repeat (PPR) // PPR repeat family (PPR_2) // Pentatricopeptide repeat domain (PPR_3) // DYW family of nucleic acid deaminases (DYW_deaminase)	Tetratricopeptide-like helical domain		The tetratrico peptide repeat region (TPR) is a structural motif present in a wide range of proteins [, , ]. It mediates protein-protein interactions and the assembly of multiprotein complexes []. The TPR motifconsists of 3-16 tandem-repeats of 34 amino acids residues, although individual TPR motifs canbe dispersed in the protein sequence. Sequence alignment of the TPR domains reveals aconsensus …	Domain
Sobic.001G509700	Chr01	77749975	77753074	1	3100	205328	(1 of 19) PF01535//PF13041//PF13812//PF14432 - PPR repeat (PPR) // PPR repeat family (PPR_2) // Pentatricopeptide repeat domain (PPR_3) // DYW family of nucleic acid deaminases (DYW_deaminase)	Pentatricopeptide repeat		This entry represents the PPR repeat.Pentatricopeptide repeat (PPR) proteins are characterised by tandem repeats of a degenerate 35 amino acid motif []. Most of PPR proteins have roles in mitochondria or plastid []. PPR repeats were discovered while screening Arabidopsis proteins for those predicted to be targeted to mitochondria or chloroplast [, ]. Some of these proteins have been shown to play…	Repeat
Sobic.001G509800	Chr01	77770509	77775486	1	4978	182916		Gnk2-homologous domain		Ginkbilobin-2 (Gnk2) is an antifungal protein found in the endosperm of Ginkgoseeds, which inhibits the growth of phytopathogenic fungi such as Fusariumoxysporum. Gnk2 has considerable homology (~85%) to embryo-abundant proteins(EAP) from the gymnosperms Picea abies and P. glauca. Plant EAP are expressedin the late stage of seed maturation and are involved in protection againstenvironmental stres…	Domain
Sobic.001G509800	Chr01	77770509	77775486	1	4978	182916		Gnk2-homologous domain		Ginkbilobin-2 (Gnk2) is an antifungal protein found in the endosperm of Ginkgoseeds, which inhibits the growth of phytopathogenic fungi such as Fusariumoxysporum. Gnk2 has considerable homology (~85%) to embryo-abundant proteins(EAP) from the gymnosperms Picea abies and P. glauca. Plant EAP are expressedin the late stage of seed maturation and are involved in protection againstenvironmental stres…	Domain
Sobic.001G509901	Chr01	77773979	77774476	-1	498	183926		Cytochrome P450		Cytochrome P450 enzymes are a superfamily of haem-containing mono-oxygenases that are found in all kingdoms of life, and which show extraordinary diversity in their reaction chemistry. In mammals, these proteins are found primarily in microsomes of hepatocytes and other cell types, where they oxidise steroids, fatty acids and xenobiotics, and are important for the detoxification and clearance of …	Family
Sobic.001G509901	Chr01	77773979	77774476	-1	498	183926						oxidation-reduction process	GO:0055114	A metabolic process that results in the removal or addition of one or more electrons to or from a substance, with or without the concomitant removal or addition of a proton or protons.
Sobic.001G509901	Chr01	77773979	77774476	-1	498	183926						iron ion binding	GO:0005506	Interacting selectively and non-covalently with iron (Fe) ions.
Sobic.001G509901	Chr01	77773979	77774476	-1	498	183926						heme binding	GO:0020037	Interacting selectively and non-covalently with heme, any compound of iron complexed in a porphyrin (tetrapyrrole) ring.
Sobic.001G509901	Chr01	77773979	77774476	-1	498	183926						oxidoreductase activity, acting on paired donors, with incorporation or reduction of molecular oxygen	GO:0016705	Catalysis of an oxidation-reduction (redox) reaction in which hydrogen or electrons are transferred from each of two donors, and molecular oxygen is reduced or incorporated into a donor.
Sobic.001G510000	Chr01	77780993	77782840	-1	1848	175562		Cytochrome P450		Cytochrome P450 enzymes are a superfamily of haem-containing mono-oxygenases that are found in all kingdoms of life, and which show extraordinary diversity in their reaction chemistry. In mammals, these proteins are found primarily in microsomes of hepatocytes and other cell types, where they oxidise steroids, fatty acids and xenobiotics, and are important for the detoxification and clearance of …	Family
Sobic.001G510000	Chr01	77780993	77782840	-1	1848	175562		Cytochrome P450, E-class, group I		Cytochrome P450 enzymes are a superfamily of haem-containing mono-oxygenases that are found in all kingdoms of life, and which show extraordinary diversity in their reaction chemistry. In mammals, these proteins are found primarily in microsomes of hepatocytes and other cell types, where they oxidise steroids, fatty acids and xenobiotics, and are important for the detoxification and clearance of …	Family
Sobic.001G510000	Chr01	77780993	77782840	-1	1848	175562						oxidation-reduction process	GO:0055114	A metabolic process that results in the removal or addition of one or more electrons to or from a substance, with or without the concomitant removal or addition of a proton or protons.
Sobic.001G510000	Chr01	77780993	77782840	-1	1848	175562						iron ion binding	GO:0005506	Interacting selectively and non-covalently with iron (Fe) ions.
Sobic.001G510000	Chr01	77780993	77782840	-1	1848	175562						heme binding	GO:0020037	Interacting selectively and non-covalently with heme, any compound of iron complexed in a porphyrin (tetrapyrrole) ring.
Sobic.001G510000	Chr01	77780993	77782840	-1	1848	175562						oxidoreductase activity, acting on paired donors, with incorporation or reduction of molecular oxygen	GO:0016705	Catalysis of an oxidation-reduction (redox) reaction in which hydrogen or electrons are transferred from each of two donors, and molecular oxygen is reduced or incorporated into a donor.
Sobic.001G510100	Chr01	77784717	77785280	1	564	173122
Sobic.001G510200	Chr01	77790080	77792587	1	2508	165815		Short-chain dehydrogenase/reductase SDR		The short-chain dehydrogenases/reductases family (SDR) [, ]is a very large family of enzymes, most of which are known to be NAD- or NADP-dependent oxidoreductases. As the first member of this family to be characterised was Drosophila alcohol dehydrogenase, this family used to be called [, , ]'insect-type', or 'short-chain' alcohol dehydrogenases. Most member of this family are proteins of about 2…	Family
Sobic.001G510200	Chr01	77790080	77792587	1	2508	165815		Glucose/ribitol dehydrogenase		Glucose dehydrogenase catalyses the oxidation of D-glucose without priorphosphorylation to D-beta-gluconolactone using NAD or NADP as a coenzyme.The enzyme is a tetrameric protein, each of the 4 identical subunitscontaining 262 amino acid residues. This family is a subset of a more general family of short-chain dehydrogenases andreductases.A match to this extension indicates that the protein is n…	Family
Sobic.001G510200	Chr01	77790080	77792587	1	2508	165815		NAD(P)-binding domain		This entry represents NAD- and NADP-binding domains with a core Rossmann-type fold, which consists of 3-layers alpha/beta/alpha, where the six beta strands are parallel in the order 321456. Many different enzymes contain an NAD/NADP-binding domain, including:C-terminal domain of alcohol dehydrogenases []Tyrosine-dependent oxidoreductases (also known as short-chain dehydrogenases) []N-terminal dom…	Domain
Sobic.001G510200	Chr01	77790080	77792587	1	2508	165815						oxidoreductase activity	GO:0016491	Catalysis of an oxidation-reduction (redox) reaction, a reversible chemical reaction in which the oxidation state of an atom or atoms within a molecule is altered. One substrate acts as a hydrogen or electron donor and becomes oxidized, while the other acts as hydrogen or electron acceptor and becomes reduced.
Sobic.001G510200	Chr01	77790080	77792587	1	2508	165815						metabolic process	GO:0008152	The chemical reactions and pathways, including anabolism and catabolism, by which living organisms transform chemical substances. Metabolic processes typically transform small molecules, but also include macromolecular processes such as DNA repair and replication, and protein synthesis and degradation.
Sobic.001G510300	Chr01	77802783	77805035	1	2253	153367		Cytochrome P450, E-class, group IV		Cytochrome P450 enzymes are a superfamily of haem-containing mono-oxygenases that are found in all kingdoms of life, and which show extraordinary diversity in their reaction chemistry. In mammals, these proteins are found primarily in microsomes of hepatocytes and other cell types, where they oxidise steroids, fatty acids and xenobiotics, and are important for the detoxification and clearance of …	Family
Sobic.001G510300	Chr01	77802783	77805035	1	2253	153367		Cytochrome P450		Cytochrome P450 enzymes are a superfamily of haem-containing mono-oxygenases that are found in all kingdoms of life, and which show extraordinary diversity in their reaction chemistry. In mammals, these proteins are found primarily in microsomes of hepatocytes and other cell types, where they oxidise steroids, fatty acids and xenobiotics, and are important for the detoxification and clearance of …	Family
Sobic.001G510300	Chr01	77802783	77805035	1	2253	153367		Cytochrome P450, E-class, group I		Cytochrome P450 enzymes are a superfamily of haem-containing mono-oxygenases that are found in all kingdoms of life, and which show extraordinary diversity in their reaction chemistry. In mammals, these proteins are found primarily in microsomes of hepatocytes and other cell types, where they oxidise steroids, fatty acids and xenobiotics, and are important for the detoxification and clearance of …	Family
Sobic.001G510300	Chr01	77802783	77805035	1	2253	153367						oxidation-reduction process	GO:0055114	A metabolic process that results in the removal or addition of one or more electrons to or from a substance, with or without the concomitant removal or addition of a proton or protons.
Sobic.001G510300	Chr01	77802783	77805035	1	2253	153367						iron ion binding	GO:0005506	Interacting selectively and non-covalently with iron (Fe) ions.
Sobic.001G510300	Chr01	77802783	77805035	1	2253	153367						heme binding	GO:0020037	Interacting selectively and non-covalently with heme, any compound of iron complexed in a porphyrin (tetrapyrrole) ring.
Sobic.001G510300	Chr01	77802783	77805035	1	2253	153367						oxidoreductase activity, acting on paired donors, with incorporation or reduction of molecular oxygen	GO:0016705	Catalysis of an oxidation-reduction (redox) reaction in which hydrogen or electrons are transferred from each of two donors, and molecular oxygen is reduced or incorporated into a donor.
Sobic.001G510400	Chr01	77810870	77813714	1	2845	144688		Cytochrome P450		Cytochrome P450 enzymes are a superfamily of haem-containing mono-oxygenases that are found in all kingdoms of life, and which show extraordinary diversity in their reaction chemistry. In mammals, these proteins are found primarily in microsomes of hepatocytes and other cell types, where they oxidise steroids, fatty acids and xenobiotics, and are important for the detoxification and clearance of …	Family
Sobic.001G510400	Chr01	77810870	77813714	1	2845	144688		Cytochrome P450, E-class, group I		Cytochrome P450 enzymes are a superfamily of haem-containing mono-oxygenases that are found in all kingdoms of life, and which show extraordinary diversity in their reaction chemistry. In mammals, these proteins are found primarily in microsomes of hepatocytes and other cell types, where they oxidise steroids, fatty acids and xenobiotics, and are important for the detoxification and clearance of …	Family
Sobic.001G510400	Chr01	77810870	77813714	1	2845	144688						oxidation-reduction process	GO:0055114	A metabolic process that results in the removal or addition of one or more electrons to or from a substance, with or without the concomitant removal or addition of a proton or protons.
Sobic.001G510400	Chr01	77810870	77813714	1	2845	144688						iron ion binding	GO:0005506	Interacting selectively and non-covalently with iron (Fe) ions.
Sobic.001G510400	Chr01	77810870	77813714	1	2845	144688						heme binding	GO:0020037	Interacting selectively and non-covalently with heme, any compound of iron complexed in a porphyrin (tetrapyrrole) ring.
Sobic.001G510400	Chr01	77810870	77813714	1	2845	144688						oxidoreductase activity, acting on paired donors, with incorporation or reduction of molecular oxygen	GO:0016705	Catalysis of an oxidation-reduction (redox) reaction in which hydrogen or electrons are transferred from each of two donors, and molecular oxygen is reduced or incorporated into a donor.
Sobic.001G510500	Chr01	77822688	77826615	1	3928	131787		CCT domain		The CCT (CONSTANS, CO-like, and TOC1) domain is a highly conserved basic module of ~43 amino acids, which is found near the C terminus of plant proteins often involved in light signal transduction. The CCT domain is found in association with other domains, such as the B-box zinc finger, the GATA-type zinc finger, the ZIM motif or the response regulatory domain. The CCT domain contains a putative …	Domain
Sobic.001G510500	Chr01	77822688	77826615	1	3928	131787		CCT domain		The CCT (CONSTANS, CO-like, and TOC1) domain is a highly conserved basic module of ~43 amino acids, which is found near the C terminus of plant proteins often involved in light signal transduction. The CCT domain is found in association with other domains, such as the B-box zinc finger, the GATA-type zinc finger, the ZIM motif or the response regulatory domain. The CCT domain contains a putative …	Domain
Sobic.001G510600	Chr01	77826756	77827894	-1	1139	130508
Sobic.001G510650	Chr01	77831430	77833383	-1	1954	125019
Sobic.001G510650	Chr01	77831430	77833383	-1	1954	125019
Sobic.001G510650	Chr01	77831430	77833383	-1	1954	125019
Sobic.001G510650	Chr01	77831430	77833383	-1	1954	125019
Sobic.001G510700	Chr01	77833456	77839529	1	6074	118873		Protein of unknown function DUF3527		This presumed domain is functionally uncharacterised. This domain is found in eukaryotes. This domain is about 120 amino acids in length. This domain has a conserved CDCGGWD sequence motif.	Family
Sobic.001G510800	Chr01	77842672	77845061	-1	2390	113341		Ribosomal protein L14 domain		Ribosomes are the particles that catalyse mRNA-directed protein synthesis in all organisms. The codons of the mRNA are exposed on the ribosome to allow tRNA binding. This leads to the incorporation of amino acids into the growing polypeptide chain in accordance with the genetic information. Incoming amino acid monomers enter the ribosomal A site in the form of aminoacyl-tRNAs complexed with elong…	Domain
Sobic.001G510800	Chr01	77842672	77845061	-1	2390	113341		Ribosomal protein L14b/L23e		Ribosomes are the particles that catalyse mRNA-directed protein synthesis in all organisms. The codons of the mRNA are exposed on the ribosome to allow tRNA binding. This leads to the incorporation of amino acids into the growing polypeptide chain in accordance with the genetic information. Incoming amino acid monomers enter the ribosomal A site in the form of aminoacyl-tRNAs complexed with elong…	Family
Sobic.001G511000	Chr01	77861301	77866538	1	5238	91864		Major facilitator superfamily domain		Transporters can be grouped in two classes, primary and secondary carriers. The primary active transporters drive solute accumulation or extrusion by using ATP hydrolysis, photon absorption, electron flow, substrate decarboxylation or methyl transfer. If charged molecules are unidirectionally pumped as a consequence of the consumption of a primary cellular energy source, electron chemical potenti…	Domain
Sobic.001G511000	Chr01	77861301	77866538	1	5238	91864		Proton-dependent oligopeptide transporter family		The proton-dependent oligopeptide transporter (POT) family (also known as the peptide transport (PTR) family) is made up of a group of energy-dependent transporters found in a organisms as diverse as bacteria and humans. The POT family of proteins is distinct from the ABC-type peptide transporters and was uncovered by sequence analyses of peptide transport proteins []. They seem to be mainly invo…	Family
Sobic.001G511000	Chr01	77861301	77866538	1	5238	91864		Major facilitator superfamily domain		Transporters can be grouped in two classes, primary and secondary carriers. The primary active transporters drive solute accumulation or extrusion by using ATP hydrolysis, photon absorption, electron flow, substrate decarboxylation or methyl transfer. If charged molecules are unidirectionally pumped as a consequence of the consumption of a primary cellular energy source, electron chemical potenti…	Domain
Sobic.001G511000	Chr01	77861301	77866538	1	5238	91864		Proton-dependent oligopeptide transporter family		The proton-dependent oligopeptide transporter (POT) family (also known as the peptide transport (PTR) family) is made up of a group of energy-dependent transporters found in a organisms as diverse as bacteria and humans. The POT family of proteins is distinct from the ABC-type peptide transporters and was uncovered by sequence analyses of peptide transport proteins []. They seem to be mainly invo…	Family
Sobic.001G511000	Chr01	77861301	77866538	1	5238	91864						transporter activity	GO:0005215	Enables the directed movement of substances (such as macromolecules, small molecules, ions) into, out of or within a cell, or between cells.
Sobic.001G511000	Chr01	77861301	77866538	1	5238	91864						transport	GO:0006810	The directed movement of substances (such as macromolecules, small molecules, ions) into, out of or within a cell, or between cells, or within a multicellular organism by means of some agent such as a transporter or pore.
Sobic.001G511000	Chr01	77861301	77866538	1	5238	91864						membrane	GO:0016020	A lipid bilayer along with all the proteins and protein complexes embedded in it an attached to it.
Sobic.001G511100	Chr01	77868690	77872600	1	3911	85802		Munc13 homology 1		Munc13 proteins constitute a family of three highly homologous molecules (Munc13-1, Munc13-2 and Munc13-3) with homology to Caenorhabditis elegansUnc-13. Munc13 proteins contain a phorbol ester-binding C1 domain and two C2 domains, which are Ca2+/phospholipid binding domains. Sequence analyses have uncovered two regions called Munc13 homology domains 1 (MHD1) and 2 (MHD2) that are arranged betwee…	Domain
Sobic.001G511100	Chr01	77868690	77872600	1	3911	85802		Mammalian uncoordinated homology 13, domain 2		Mammalian uncoordinated homology 13 (Munc13) proteins constitute a family of three highly homologous molecules (Munc13-1, Munc13-2 and Munc13-3) with homology to Caenorhabditis elegansUnc-13. Munc13 proteins contain a phorbol ester-binding C1 domain and two C2 domains, which are Ca2+/phospholipid binding domains. Sequence analyses have uncovered two regions called Munc13 homology domains 1 (MHD1)…	Domain
Sobic.001G511100	Chr01	77868690	77872600	1	3911	85802		Protein of unknown function DUF810		This family is found in plant-symbionts and pathogens of the alpha-, beta- and gamma-Proteobacteria, but is not known in any other organism. It represents a candidate family for involvement in interactions with plants, or it may at least play a role in plant-associated lifestyles [].	Family
Sobic.001G511200	Chr01	77873003	77874431	-1	1429	83971		Armadillo-like helical		This domain consists of a multi-helical fold comprised of two curved layers of alpha helices arranged in a regular right-handed superhelix, where the repeats that make up this structure are arranged about a common axis []. These superhelical structures present an extensive solvent-accessible surface that is well suited to binding large substrates such as proteins and nucleic acids. This topology …	Domain
Sobic.001G511300	Chr01	77874984	77879347	-1	4364	79055
Sobic.001G511400	Chr01	77886570	77891227	-1	4658	67175		BES1/BZR1 plant transcription factor, N-terminal		This entry represents the N-terminal regions of several plant transcription factors. It is classified as BES1/BZR1, a plant-specific transcription factor that cooperates with transcription factors such as BIM1 to regulate brassinosteroid-induced genes [].Proteins containing this domain are transcriptional repressors involved in controlling the response to Brassinosteroids (BRs). BRs are plant hor…	Domain
Sobic.001G511500	Chr01	77897527	77906125	1	8599	52277		RNA recognition motif domain		Many eukaryotic proteins containing one or more copies of a putative RNA-binding domain of about 90 amino acids are known to bind single-stranded RNAs [, , ]. The largest group of single strand RNA-binding proteins is the eukaryotic RNA recognition motif (RRM) family that contains an eight amino acid RNP-1 consensus sequence [, ]. RRM proteins have a variety of RNA binding preferences and functio…	Domain
Sobic.001G511500	Chr01	77897527	77906125	1	8599	52277		Nucleotide-binding alpha-beta plait domain		This entry represents nucleotide-binding domains with an alpha-beta plait structure, which consists of either a ferredoxin-like (beta-alpha-beta)2 fold, such as that found in RNA-binding domains of various ribonucleoproteins or in viral DNA-binding domains [, ]; or a beta-(alpha)-beta-alpha-beta(2) fold, such as that found in the ribosomal protein L23 [].	Domain
Sobic.001G511500	Chr01	77897527	77906125	1	8599	52277		RNA recognition motif domain		Many eukaryotic proteins containing one or more copies of a putative RNA-binding domain of about 90 amino acids are known to bind single-stranded RNAs [, , ]. The largest group of single strand RNA-binding proteins is the eukaryotic RNA recognition motif (RRM) family that contains an eight amino acid RNP-1 consensus sequence [, ]. RRM proteins have a variety of RNA binding preferences and functio…	Domain
Sobic.001G511500	Chr01	77897527	77906125	1	8599	52277		Nucleotide-binding alpha-beta plait domain		This entry represents nucleotide-binding domains with an alpha-beta plait structure, which consists of either a ferredoxin-like (beta-alpha-beta)2 fold, such as that found in RNA-binding domains of various ribonucleoproteins or in viral DNA-binding domains [, ]; or a beta-(alpha)-beta-alpha-beta(2) fold, such as that found in the ribosomal protein L23 [].	Domain
Sobic.001G511500	Chr01	77897527	77906125	1	8599	52277						nucleic acid binding	GO:0003676	Interacting selectively and non-covalently with any nucleic acid.
Sobic.001G511500	Chr01	77897527	77906125	1	8599	52277						nucleotide binding	GO:0000166	Interacting selectively and non-covalently with a nucleotide, any compound consisting of a nucleoside that is esterified with (ortho)phosphate or an oligophosphate at any hydroxyl group on the ribose or deoxyribose.
Sobic.001G511600	Chr01	77909700	77912626	1	2927	45776	(1 of 68) PF07762 - Protein of unknown function (DUF1618) (DUF1618)	Rossmann-like alpha/beta/alpha sandwich fold		This entry represents domains related by a common ancestor that have a Rossmann-like, 3-layer, alpha/beta/alpha sandwich fold. Protein families in which the domain is found include:Nucleotidylyl transferases () such as cytidylyltransferases [], adenylyltransferases [].Class I aminoacyl-tRNA synthetases (catalytic domain), such as tyrosyl-tRNA synthetase () and glutaminyl-tRNA synthetase () [].Pan…	Domain
Sobic.001G511600	Chr01	77909700	77912626	1	2927	45776	(1 of 68) PF07762 - Protein of unknown function (DUF1618) (DUF1618)	Domain of unknown function DUF1618		The proteins of this entry are mainly hypothetical proteins expressed by Oryza sativa.	Domain
Sobic.001G511800	Chr01	77951858	77955615	1	3758	2787	(1 of 9) 3.4.22.69 - SARS coronavirus main proteinase / Severe acute respiratory syndrome coronavirus main protease	Domain of unknown function DUF1618		The proteins of this entry are mainly hypothetical proteins expressed by Oryza sativa.	Domain
