# Supplementary material for: Association mapping by aerial drone reveals 213 genetic associations for Sorghum bicolor biomass traits under drought
Source: BMC Genomics. 2018 Sep 17;19:679. doi: 10.1186/s12864-018-5055-5 (PMC6142696; doi:10.1186/s12864-018-5055-5)
Supplement: Supplementary file 9 — Tables showing all genes in the regions spanned by significant SNPs for each peak. Gene information was obtained from the Phytomine tool in Phytozome v3.0. (ZIP 8760 kb) [file 12864_2018_5055_MOESM9_ESM.zip › CPG1.2_all_Sb_genes_in_region_from_Phytomine.xlsx]

## Sheet: CPG1.2_all_Sb_genes_in_region_f
Primary_Identifier	chrom	Pos_start	Pos_end	strand	gene_length	dist_from_max_GWAS_SNP	gene_defline	protein_domains_name	gene_name	protein_domains_description	protin_domains_type	ontology_term_name	GO_term	GO_description
Sobic.001G017600	Chr01	1497655	1503070	-1	5416	33680		PUA-like domain		This entry represents domains with a PUA-like structure, consisting of a pseudo-barrel composed of mixed folded sheets of five strands. This structural motif is found in:PUA-containing proteins.The N-terminal of ATP sulphurylases, which contains extra structures, some similar to the PK beta-barrel domain [].Several bacterial hypothetical proteins, such as the N-terminal domain of YggJ [].The PUA …	Domain
Sobic.001G017600	Chr01	1497655	1503070	-1	5416	33680		ASCH domain		The ASCH domain adopts a beta-barrel fold similar to that of the PUA domain (). It is thought to function as an RNA-binding domain during coactivation, RNA-processing and possibly during prokaryotic translation regulation [].	Domain
Sobic.001G017600	Chr01	1497655	1503070	-1	5416	33680		PUA-like domain		This entry represents domains with a PUA-like structure, consisting of a pseudo-barrel composed of mixed folded sheets of five strands. This structural motif is found in:PUA-containing proteins.The N-terminal of ATP sulphurylases, which contains extra structures, some similar to the PK beta-barrel domain [].Several bacterial hypothetical proteins, such as the N-terminal domain of YggJ [].The PUA …	Domain
Sobic.001G017600	Chr01	1497655	1503070	-1	5416	33680		ASCH domain		The ASCH domain adopts a beta-barrel fold similar to that of the PUA domain (). It is thought to function as an RNA-binding domain during coactivation, RNA-processing and possibly during prokaryotic translation regulation [].	Domain
Sobic.001G017600	Chr01	1497655	1503070	-1	5416	33680		PUA-like domain		This entry represents domains with a PUA-like structure, consisting of a pseudo-barrel composed of mixed folded sheets of five strands. This structural motif is found in:PUA-containing proteins.The N-terminal of ATP sulphurylases, which contains extra structures, some similar to the PK beta-barrel domain [].Several bacterial hypothetical proteins, such as the N-terminal domain of YggJ [].The PUA …	Domain
Sobic.001G017600	Chr01	1497655	1503070	-1	5416	33680		ASCH domain		The ASCH domain adopts a beta-barrel fold similar to that of the PUA domain (). It is thought to function as an RNA-binding domain during coactivation, RNA-processing and possibly during prokaryotic translation regulation [].	Domain
Sobic.001G017600	Chr01	1497655	1503070	-1	5416	33680		PUA-like domain		This entry represents domains with a PUA-like structure, consisting of a pseudo-barrel composed of mixed folded sheets of five strands. This structural motif is found in:PUA-containing proteins.The N-terminal of ATP sulphurylases, which contains extra structures, some similar to the PK beta-barrel domain [].Several bacterial hypothetical proteins, such as the N-terminal domain of YggJ [].The PUA …	Domain
Sobic.001G017600	Chr01	1497655	1503070	-1	5416	33680		ASCH domain		The ASCH domain adopts a beta-barrel fold similar to that of the PUA domain (). It is thought to function as an RNA-binding domain during coactivation, RNA-processing and possibly during prokaryotic translation regulation [].	Domain
Sobic.001G017600	Chr01	1497655	1503070	-1	5416	33680		PUA-like domain		This entry represents domains with a PUA-like structure, consisting of a pseudo-barrel composed of mixed folded sheets of five strands. This structural motif is found in:PUA-containing proteins.The N-terminal of ATP sulphurylases, which contains extra structures, some similar to the PK beta-barrel domain [].Several bacterial hypothetical proteins, such as the N-terminal domain of YggJ [].The PUA …	Domain
Sobic.001G017600	Chr01	1497655	1503070	-1	5416	33680		ASCH domain		The ASCH domain adopts a beta-barrel fold similar to that of the PUA domain (). It is thought to function as an RNA-binding domain during coactivation, RNA-processing and possibly during prokaryotic translation regulation [].	Domain
Sobic.001G017600	Chr01	1497655	1503070	-1	5416	33680		PUA-like domain		This entry represents domains with a PUA-like structure, consisting of a pseudo-barrel composed of mixed folded sheets of five strands. This structural motif is found in:PUA-containing proteins.The N-terminal of ATP sulphurylases, which contains extra structures, some similar to the PK beta-barrel domain [].Several bacterial hypothetical proteins, such as the N-terminal domain of YggJ [].The PUA …	Domain
Sobic.001G017600	Chr01	1497655	1503070	-1	5416	33680		ASCH domain		The ASCH domain adopts a beta-barrel fold similar to that of the PUA domain (). It is thought to function as an RNA-binding domain during coactivation, RNA-processing and possibly during prokaryotic translation regulation [].	Domain
Sobic.001G017600	Chr01	1497655	1503070	-1	5416	33680		PUA-like domain		This entry represents domains with a PUA-like structure, consisting of a pseudo-barrel composed of mixed folded sheets of five strands. This structural motif is found in:PUA-containing proteins.The N-terminal of ATP sulphurylases, which contains extra structures, some similar to the PK beta-barrel domain [].Several bacterial hypothetical proteins, such as the N-terminal domain of YggJ [].The PUA …	Domain
Sobic.001G017600	Chr01	1497655	1503070	-1	5416	33680		ASCH domain		The ASCH domain adopts a beta-barrel fold similar to that of the PUA domain (). It is thought to function as an RNA-binding domain during coactivation, RNA-processing and possibly during prokaryotic translation regulation [].	Domain
Sobic.001G017600	Chr01	1497655	1503070	-1	5416	33680		PUA-like domain		This entry represents domains with a PUA-like structure, consisting of a pseudo-barrel composed of mixed folded sheets of five strands. This structural motif is found in:PUA-containing proteins.The N-terminal of ATP sulphurylases, which contains extra structures, some similar to the PK beta-barrel domain [].Several bacterial hypothetical proteins, such as the N-terminal domain of YggJ [].The PUA …	Domain
Sobic.001G017600	Chr01	1497655	1503070	-1	5416	33680		ASCH domain		The ASCH domain adopts a beta-barrel fold similar to that of the PUA domain (). It is thought to function as an RNA-binding domain during coactivation, RNA-processing and possibly during prokaryotic translation regulation [].	Domain
Sobic.001G017700	Chr01	1503221	1511448	1	8228	25302		Diphthamide synthesis DPH1/DPH2		Archaeal and eukaryotic translation elongation factor 2 contain a unique posttranslationally modified histidine residue called diphthamide, the target of the diphtheria toxin. Diphtheria toxin inhibits eukaryotic protein synthesis by ADP-ribosylating diphthamide in EF2 [].Members of this family include DPH1 and DPH2, which are involved in the first step of diphthamide synthesis []. Archaeal DPHs …	Family
Sobic.001G017700	Chr01	1503221	1511448	1	8228	25302		Diphthamide synthesis DHP2, eukaryotic		This protein has been shown in Saccharomyces cerevisiae(Baker's yeast) to be one of several required for the modification of a particular histidine residue of translation elongation factor 2 to diphthamide []. This modified site can then become the target for ADP-ribosylation by diphtheria toxin [].	Family
Sobic.001G017700	Chr01	1503221	1511448	1	8228	25302		Diphthamide synthesis DPH1/DPH2		Archaeal and eukaryotic translation elongation factor 2 contain a unique posttranslationally modified histidine residue called diphthamide, the target of the diphtheria toxin. Diphtheria toxin inhibits eukaryotic protein synthesis by ADP-ribosylating diphthamide in EF2 [].Members of this family include DPH1 and DPH2, which are involved in the first step of diphthamide synthesis []. Archaeal DPHs …	Family
Sobic.001G017700	Chr01	1503221	1511448	1	8228	25302		Diphthamide synthesis DHP2, eukaryotic		This protein has been shown in Saccharomyces cerevisiae(Baker's yeast) to be one of several required for the modification of a particular histidine residue of translation elongation factor 2 to diphthamide []. This modified site can then become the target for ADP-ribosylation by diphtheria toxin [].	Family
Sobic.001G017800	Chr01	1511792	1515241	-1	3450	21509	(1 of 1) PTHR23101//PTHR23101:SF63 - RAB GDP/GTP EXCHANGE FACTOR // SUBFAMILY NOT NAMED	VPS9 domain		Rab proteins form a family of signal-transducing GTPases that cycle betweenactive GTP-bound and inactive GDP-bound forms. The Rab5 GTPase is an essentialregulator of endocytosis and endosome biogenesis. Rab5 is activated by GDP-GTPexchange factors (GEFs) that contain a VPS9 domain and generate the Rab5-GTPcomplex []. The VPS9 domain catalyzes nucleotide exchange on Rab5 or theyeast homologue VPS2…	Domain
Sobic.001G017800	Chr01	1511792	1515241	-1	3450	21509	(1 of 1) PTHR23101//PTHR23101:SF63 - RAB GDP/GTP EXCHANGE FACTOR // SUBFAMILY NOT NAMED	VPS9 domain		Rab proteins form a family of signal-transducing GTPases that cycle betweenactive GTP-bound and inactive GDP-bound forms. The Rab5 GTPase is an essentialregulator of endocytosis and endosome biogenesis. Rab5 is activated by GDP-GTPexchange factors (GEFs) that contain a VPS9 domain and generate the Rab5-GTPcomplex []. The VPS9 domain catalyzes nucleotide exchange on Rab5 or theyeast homologue VPS2…	Domain
Sobic.001G017900	Chr01	1515148	1519065	-1	3918	17685		S-adenosyl-L-methionine-dependent methyltransferase		This entry represents a domain found in S-adenosyl-L-methionine-dependent methyltransferases (SAM MTases).Proteins containing this domain include members from the methyltransferase superfamily and the class I-like SAM-binding methyltransferase superfamily. Methyltransferases transfer a methyl group from a donor to an acceptor. SAM-binding methyltransferases utilise the ubiquitous methyl donor SAM…	Domain
Sobic.001G018000	Chr01	1518766	1525254	1	6489	11496		Amine oxidase		This entry consists of various amine oxidases, including maize polyamine oxidase (PAO) [], L-amino acid oxidases (LAO) and various flavin containing monoamine oxidases (MAO). The aligned region includes the flavin binding site of theseenzymes.In vertebrates MAO plays an important role in regulating the intracellular levels of amines via their oxidation; these include various neurotransmitters, ne…	Domain
Sobic.001G018100	Chr01	1526528	1531907	1	5380	4843		Protein kinase domain		Protein phosphorylation, which plays a key role in most cellular activities, is a reversible process mediated by proteinkinases and phosphoprotein phosphatases. Protein kinases catalyse the transfer of the gamma phosphate from nucleotide triphosphates (often ATP) to one or more amino acid residues in a protein substrate side chain, resulting in a conformational change affecting protein function. …	Domain
Sobic.001G018100	Chr01	1526528	1531907	1	5380	4843		Protein kinase-like domain		Protein kinases () modify other proteins by chemically adding phosphate groups to them. This process is fundamental to most signalling and regulatory processes in the eukaryotic cell []. The protein kinases contain a catalytic core that is common to both serine/threonine and tyrosine protein kinases. The catalytic domain contains the nucleotide-binding site and the catalytic apparatus in an inter…	Domain
Sobic.001G018100	Chr01	1526528	1531907	1	5380	4843		Tyrosine-protein kinase, catalytic domain		Protein phosphorylation, which plays a key role in most cellular activities, is a reversible process mediated by protein kinases and phosphoprotein phosphatases. Protein kinases catalyse the transfer of the gamma phosphate from nucleotide triphosphates (often ATP) to one or more amino acid residues in a protein substrate side chain, resulting in a conformational change affecting protein function.…	Domain
Sobic.001G018100	Chr01	1526528	1531907	1	5380	4843		Serine-threonine/tyrosine-protein kinase catalytic domain		Protein phosphorylation, which plays a key role in most cellular activities, is a reversible process mediated by protein kinases and phosphoprotein phosphatases. Protein kinases catalyse the transfer of the gamma phosphate from nucleotide triphosphates (often ATP) to one or more amino acid residues in a protein substrate side chain, resulting in a conformational change affecting protein function.…	Domain
Sobic.001G018200	Chr01	1528936	1534824	1	5889	1926		Prohibitin		Genes that negatively regulate proliferation inside the cell are of considerable interest because of the implications in processes such asdevelopment and cancer []. Prohibitin, a novel cytoplasmic anti-proliferative protein widely expressed in a variety of tissues, inhibitsDNA synthesis. Studies have suggested that prohibitin may be a suppressorgene and is associated with tumour development and/o…	Family
Sobic.001G018200	Chr01	1528936	1534824	1	5889	1926		Band 7 protein		Band 7 protein is an integral membrane protein which is thought to regulatecation conductance. A variety of proteins belong to this family. These include theprohibitins, cytoplasmic anti-proliferative proteins and stomatin, an erythrocyte membrane protein. Bacterial HflC protein also belongs to this family.Note: Band 4.1 () and Band 7 proteins refer to human erythrocyte membrane proteins separate…	Family
Sobic.001G018200	Chr01	1528936	1534824	1	5889	1926						membrane	GO:0016020	A lipid bilayer along with all the proteins and protein complexes embedded in it an attached to it.
