# Supplementary material for: Association mapping by aerial drone reveals 213 genetic associations for Sorghum bicolor biomass traits under drought
Source: BMC Genomics. 2018 Sep 17;19:679. doi: 10.1186/s12864-018-5055-5 (PMC6142696; doi:10.1186/s12864-018-5055-5)
Supplement: Supplementary file 9 — Tables showing all genes in the regions spanned by significant SNPs for each peak. Gene information was obtained from the Phytomine tool in Phytozome v3.0. (ZIP 8760 kb) [file 12864_2018_5055_MOESM9_ESM.zip › CPG1.30_all_Sb_genes_in_region_from_Phytomine.xlsx]

## Sheet: CPG1.30_all_Sb_genes_in_region_
Primary_Identifier	chrom	Pos_start	Pos_end	strand	gene_length	dist_from_max_GWAS_SNP	gene_defline	protein_domains_name	gene_name	protein_domains_description	protin_domains_type	ontology_term_name	GO_term	GO_description
Sobic.001G519100	Chr01	78525584	78531018	1	5435	71790		Homeodomain-like		Homeodomain proteins are transcription factors that share a related DNA binding homeodomain []. The homeodomain was first identified in a number of Drosophila homeotic and segmentation proteins, but is now known to be well conserved in many other animals, including vertebrates. The domain binds DNA through a helix-turn-helix (HTH) structure. The HTH motif is characterised by two alpha-helices, wh…	Domain
Sobic.001G519100	Chr01	78525584	78531018	1	5435	71790		SANT/Myb domain		The retroviral oncogene v-myb, and its cellular counterpart c-myb, encode nuclear DNA-binding proteins. In myb, one of the most conserved regions consisting of three tandem repeats has been shown to be involved in DNA-binding [].The SANT domain is present in nuclear receptor co-repressors and in the subunits of many chromatin-remodelling complexes []. It has a strong structural similarity to the …	Domain
Sobic.001G519100	Chr01	78525584	78531018	1	5435	71790		Myb domain		The myb-type HTH domain is a DNA-binding, helix-turn-helix (HTH) domain of approximately 55 amino acids, typically occurring in a tandem repeat in eukaryotic transcription factors. The domain is named after the retroviral oncogene v-myb, and its cellular counterpart c-myb, which encode nuclear DNA-binding proteins that specifically recognise the sequence YAAC(G/T)G [, ]. Myb proteins contain thre…	Domain
Sobic.001G519100	Chr01	78525584	78531018	1	5435	71790		Myb domain, plants		This DNA-binding domain is restricted to (but common in) plant proteins, many of which also contain a response regulator domain. The domain appears related to the Myb-like DNA-binding domain [, ].	Domain
Sobic.001G519100	Chr01	78525584	78531018	1	5435	71790						DNA binding	GO:0003677	Any molecular function by which a gene product interacts selectively and non-covalently with DNA (deoxyribonucleic acid).
Sobic.001G519200	Chr01	78533333	78534179	1	847	68629
Sobic.001G519300	Chr01	78534740	78539207	1	4468	63601		HAD-like domain		The haloacid dehydrogenase (HAD) superfamily includes phosphatases, phosphonatases, P-type ATPases, beta-phosphoglucomutases, phosphomannomutases, and dehalogenases, which are involved in a variety of cellular processes ranging from amino acid biosynthesis to detoxification[].Crystal structures of proteins from the HAD superfamily show that these proteins all share a conserved alpha/beta-domain c…	Domain
Sobic.001G519300	Chr01	78534740	78539207	1	4468	63601		P-type ATPase, cytoplasmic domain N		P-ATPases (also known as E1-E2 ATPases) () are found in bacteria and in a number of eukaryotic plasma membranes and organelles []. P-ATPases function to transport a variety of different compounds, including ions and phospholipids, across a membrane using ATP hydrolysis for energy. There are many different classes of P-ATPases, which transport specific types of ion: H+, Na+, K+, Mg2+, Ca2+, Ag+and…	Domain
Sobic.001G519300	Chr01	78534740	78539207	1	4468	63601		P-type ATPase		Transmembrane ATPases are membrane-bound enzyme complexes/ion transporters that use ATP hydrolysis to drive the transport of protons across a membrane. Some transmembrane ATPases also work in reverse, harnessing the energy from a proton gradient, using the flux of ions across the membrane via the ATPase proton channel to drive the synthesis of ATP. There are several different types of transmembra…	Family
Sobic.001G519300	Chr01	78534740	78539207	1	4468	63601		Cation-transporting P-type ATPase, N-terminal		Transmembrane ATPases are membrane-bound enzyme complexes/ion transporters that use ATP hydrolysis to drive the transport of protons across a membrane. Some transmembrane ATPases also work in reverse, harnessing the energy from a proton gradient, using the flux of ions across the membrane via the ATPase proton channel to drive the synthesis of ATP. There are several different types of transmembra…	Domain
Sobic.001G519300	Chr01	78534740	78539207	1	4468	63601		P-type ATPase, A domain		Transmembrane ATPases are membrane-bound enzyme complexes/ion transporters that use ATP hydrolysis to drive the transport of protons across a membrane. Some transmembrane ATPases also work in reverse, harnessing the energy from a proton gradient, using the flux of ions across the membrane via the ATPase proton channel to drive the synthesis of ATP. There are several different types of transmembra…	Domain
Sobic.001G519300	Chr01	78534740	78539207	1	4468	63601		P-type ATPase, transmembrane domain		Transmembrane ATPases are membrane-bound enzyme complexes/ion transporters that use ATP hydrolysis to drive the transport of protons across a membrane. Some transmembrane ATPases also work in reverse, harnessing the energy from a proton gradient, using the flux of ions across the membrane via the ATPase proton channel to drive the synthesis of ATP. There are several different types of transmembra…	Domain
Sobic.001G519300	Chr01	78534740	78539207	1	4468	63601		P-type ATPase, subfamily IIIA		Transmembrane ATPases are membrane-bound enzyme complexes/ion transporters that use ATP hydrolysis to drive the transport of protons across a membrane. Some transmembrane ATPases also work in reverse, harnessing the energy from a proton gradient, using the flux of ions across the membrane via the ATPase proton channel to drive the synthesis of ATP. There are several different types of transmembra…	Family
Sobic.001G519300	Chr01	78534740	78539207	1	4468	63601						metal ion binding	GO:0046872	Interacting selectively and non-covalently with any metal ion.
Sobic.001G519300	Chr01	78534740	78539207	1	4468	63601						integral component of membrane	GO:0016021	The component of a membrane consisting of the gene products and protein complexes having at least some part of their peptide sequence embedded in the hydrophobic region of the membrane.
Sobic.001G519300	Chr01	78534740	78539207	1	4468	63601						nucleotide binding	GO:0000166	Interacting selectively and non-covalently with a nucleotide, any compound consisting of a nucleoside that is esterified with (ortho)phosphate or an oligophosphate at any hydroxyl group on the ribose or deoxyribose.
Sobic.001G519300	Chr01	78534740	78539207	1	4468	63601						ATPase activity	GO:0016887	Catalysis of the reaction: ATP + H2O = ADP + phosphate + 2 H+. May or may not be coupled to another reaction.
Sobic.001G519300	Chr01	78534740	78539207	1	4468	63601						ATP biosynthetic process	GO:0006754	The chemical reactions and pathways resulting in the formation of ATP, adenosine 5'-triphosphate, a universally important coenzyme and enzyme regulator.
Sobic.001G519400	Chr01	78542829	78546917	-1	4089	55891		NAD-dependent epimerase/dehydratase, N-terminal domain		This domain is found in proteins that utilise NAD as a cofactor and use nucleotide-sugar substrates for a variety of chemical reactions []. One of the best studied of these proteins is UDP-galactose 4-epimerase which catalyses the conversion of UDP-galactose to UDP-glucose during galactose metabolism [, ].	Domain
Sobic.001G519400	Chr01	78542829	78546917	-1	4089	55891		NAD(P)-binding domain		This entry represents NAD- and NADP-binding domains with a core Rossmann-type fold, which consists of 3-layers alpha/beta/alpha, where the six beta strands are parallel in the order 321456. Many different enzymes contain an NAD/NADP-binding domain, including:C-terminal domain of alcohol dehydrogenases []Tyrosine-dependent oxidoreductases (also known as short-chain dehydrogenases) []N-terminal dom…	Domain
Sobic.001G519500	Chr01	78550296	78551528	-1	1233	51280
Sobic.001G519600	Chr01	78552505	78553526	1	1022	49282
Sobic.001G519700	Chr01	78556201	78558727	1	2527	44081	(1 of 1) PTHR24015:SF419 - NUCLEOTIDE-DIPHOSPHO-SUGAR TRANSFERASE DOMAIN-CONTAINING PROTEIN-RELATED	Nucleotide-diphospho-sugar transferases		This entry represents a domain with a Rossmann like fold and can be found in diverse glycosyltransferases. The biosynthesis of disaccharides, oligosaccharides and polysaccharides involves the action of hundreds of different glycosyltransferases. These enzymes catalyse the transfer of sugar moieties from activated donor molecules to specific acceptor molecules, forming glycosidic bonds. A classifi…	Domain
Sobic.001G519700	Chr01	78556201	78558727	1	2527	44081	(1 of 1) PTHR24015:SF419 - NUCLEOTIDE-DIPHOSPHO-SUGAR TRANSFERASE DOMAIN-CONTAINING PROTEIN-RELATED	Nucleotide-diphospho-sugar transferase		Proteins in this family have been been predicted to be nucleotide-diphospho-sugar transferases [].	Family
Sobic.001G519800	Chr01	78562255	78566153	-1	3899	36655		Domain of unknown function CP12		This entry represents an uncharacterised domain found in calvin cycle protein CP12 and other proteins. This domain is sometimes found in association cystathionine-beta-synthase domains.	Domain
Sobic.001G519800	Chr01	78562255	78566153	-1	3899	36655		NAD(P)-binding domain		This entry represents NAD- and NADP-binding domains with a core Rossmann-type fold, which consists of 3-layers alpha/beta/alpha, where the six beta strands are parallel in the order 321456. Many different enzymes contain an NAD/NADP-binding domain, including:C-terminal domain of alcohol dehydrogenases []Tyrosine-dependent oxidoreductases (also known as short-chain dehydrogenases) []N-terminal dom…	Domain
Sobic.001G519800	Chr01	78562255	78566153	-1	3899	36655		Glyceraldehyde 3-phosphate dehydrogenase, catalytic domain		Glyceraldehyde-3-phosphate dehydrogenase (GAPDH) plays an important role in glycolysis and gluconeogenesis []by reversibly catalysing the oxidation and phosphorylation of D-glyceraldehyde-3-phosphate to 1,3-diphospho-glycerate. The enzyme exists as a tetramer of identical subunits, each containing 2 conserved functional domains: an NAD-binding domain, and a highly conserved catalytic domain []. T…	Domain
Sobic.001G519800	Chr01	78562255	78566153	-1	3899	36655		Glyceraldehyde/Erythrose phosphate dehydrogenase family		Glyceraldehyde-3-phosphate dehydrogenase (GAPDH) plays an important role in glycolysis and gluconeogenesis []by reversibly catalysing the oxidation and phosphorylation of D-glyceraldehyde-3-phosphate to 1,3-diphospho-glycerate. The enzyme exists as a tetramer of identical subunits, each containing 2 conserved functional domains: an NAD-binding domain, and a highly conserved catalytic domain []. T…	Family
Sobic.001G519800	Chr01	78562255	78566153	-1	3899	36655		Glyceraldehyde-3-phosphate dehydrogenase, type I		This group of sequences represent glyceraldehyde-3-phosphate dehydrogenase (GAPDH), the enzyme responsible for the interconversion of 1,3-diphosphoglycerate and glyceraldehyde-3-phosphate, a central step in glycolysis and gluconeogenesis. Forms exist which utilise NAD (), NADP () or either (). In some species, NAD- and NADP- utilising forms exist, generally being responsible for reactions in the …	Family
Sobic.001G519800	Chr01	78562255	78566153	-1	3899	36655		Glyceraldehyde 3-phosphate dehydrogenase, NAD(P) binding domain		Glyceraldehyde-3-phosphate dehydrogenase (GAPDH) plays an important role in glycolysis and gluconeogenesis []by reversibly catalysing the oxidation and phosphorylation of D-glyceraldehyde-3-phosphate to 1,3-diphospho-glycerate. The enzyme exists as a tetramer of identical subunits, each containing 2 conserved functional domains: an NAD-binding domain, and a highly conserved catalytic domain []. T…	Domain
Sobic.001G519800	Chr01	78562255	78566153	-1	3899	36655		Domain of unknown function CP12		This entry represents an uncharacterised domain found in calvin cycle protein CP12 and other proteins. This domain is sometimes found in association cystathionine-beta-synthase domains.	Domain
Sobic.001G519800	Chr01	78562255	78566153	-1	3899	36655		NAD(P)-binding domain		This entry represents NAD- and NADP-binding domains with a core Rossmann-type fold, which consists of 3-layers alpha/beta/alpha, where the six beta strands are parallel in the order 321456. Many different enzymes contain an NAD/NADP-binding domain, including:C-terminal domain of alcohol dehydrogenases []Tyrosine-dependent oxidoreductases (also known as short-chain dehydrogenases) []N-terminal dom…	Domain
Sobic.001G519800	Chr01	78562255	78566153	-1	3899	36655		Glyceraldehyde 3-phosphate dehydrogenase, catalytic domain		Glyceraldehyde-3-phosphate dehydrogenase (GAPDH) plays an important role in glycolysis and gluconeogenesis []by reversibly catalysing the oxidation and phosphorylation of D-glyceraldehyde-3-phosphate to 1,3-diphospho-glycerate. The enzyme exists as a tetramer of identical subunits, each containing 2 conserved functional domains: an NAD-binding domain, and a highly conserved catalytic domain []. T…	Domain
Sobic.001G519800	Chr01	78562255	78566153	-1	3899	36655		Glyceraldehyde/Erythrose phosphate dehydrogenase family		Glyceraldehyde-3-phosphate dehydrogenase (GAPDH) plays an important role in glycolysis and gluconeogenesis []by reversibly catalysing the oxidation and phosphorylation of D-glyceraldehyde-3-phosphate to 1,3-diphospho-glycerate. The enzyme exists as a tetramer of identical subunits, each containing 2 conserved functional domains: an NAD-binding domain, and a highly conserved catalytic domain []. T…	Family
Sobic.001G519800	Chr01	78562255	78566153	-1	3899	36655		Glyceraldehyde-3-phosphate dehydrogenase, type I		This group of sequences represent glyceraldehyde-3-phosphate dehydrogenase (GAPDH), the enzyme responsible for the interconversion of 1,3-diphosphoglycerate and glyceraldehyde-3-phosphate, a central step in glycolysis and gluconeogenesis. Forms exist which utilise NAD (), NADP () or either (). In some species, NAD- and NADP- utilising forms exist, generally being responsible for reactions in the …	Family
Sobic.001G519800	Chr01	78562255	78566153	-1	3899	36655		Glyceraldehyde 3-phosphate dehydrogenase, NAD(P) binding domain		Glyceraldehyde-3-phosphate dehydrogenase (GAPDH) plays an important role in glycolysis and gluconeogenesis []by reversibly catalysing the oxidation and phosphorylation of D-glyceraldehyde-3-phosphate to 1,3-diphospho-glycerate. The enzyme exists as a tetramer of identical subunits, each containing 2 conserved functional domains: an NAD-binding domain, and a highly conserved catalytic domain []. T…	Domain
Sobic.001G519800	Chr01	78562255	78566153	-1	3899	36655						oxidation-reduction process	GO:0055114	A metabolic process that results in the removal or addition of one or more electrons to or from a substance, with or without the concomitant removal or addition of a proton or protons.
Sobic.001G519800	Chr01	78562255	78566153	-1	3899	36655						oxidoreductase activity, acting on the aldehyde or oxo group of donors, NAD or NADP as acceptor	GO:0016620	Catalysis of an oxidation-reduction (redox) reaction in which an aldehyde or ketone (oxo) group acts as a hydrogen or electron donor and reduces NAD or NADP.
Sobic.001G519900	Chr01	78569692	78580664	1	10973	22144		PIN domain-like		This entry represents a domain sharing protein structural similarity with the PIN domain. This domain can also be found in the N-terminal of the 5'3'-exonuclease, which has a 3-layer alpha/beta/alpha core structure and contains an alpha-helical arch [].PIN domains are small protein domains identified by the presence of three strictly conserved acidic residues. Apart from these three residues, the…	Domain
Sobic.001G519900	Chr01	78569692	78580664	1	10973	22144		Nucleic acid-binding, OB-fold		A five-stranded beta-barrel was first noted as a common structure among four proteins binding single-stranded nucleic acids (staphylococcal nuclease andaspartyl-tRNA synthetase) or oligosaccharides (B subunits of enterotoxin and verotoxin-1), and has been termed the oligonucleotide/oligosaccharide binding motif, or OB fold, a five-stranded beta-sheet coiled to form a closed beta-barrel capped by …	Domain
Sobic.001G519900	Chr01	78569692	78580664	1	10973	22144		PIN domain		PIN domains are small protein domains identified by the presence of three strictly conserved acidic residues. Apart from these three residues, there is poor sequence conservation []. PIN domains are found in eukaryotes, eubacteria and archaea. In eukaryotes they are ribonucleases involved in nonsense mediated mRNA decay []and in processing of 18S ribosomal RNA []. In prokaryotes, they are the tox…	Domain
Sobic.001G520000	Chr01	78580195	78583299	-1	3105	19509	(1 of 8) KOG2722 - Predicted membrane protein	Auxin efflux carrier		This entry represents a mostly uncharacterised family of membrane transport proteins found in eukaryotes, bacteria and archaea. Most characterised members of this family are the PIN components of auxin efflux systems from plants. These carriers are saturable, auxin-specific, and localized to the basal ends of auxin transport-competent cells [, ]. Plants typically posses several of these proteins,…	Family
Sobic.001G520000	Chr01	78580195	78583299	-1	3105	19509	(1 of 8) KOG2722 - Predicted membrane protein	Auxin efflux carrier		This entry represents a mostly uncharacterised family of membrane transport proteins found in eukaryotes, bacteria and archaea. Most characterised members of this family are the PIN components of auxin efflux systems from plants. These carriers are saturable, auxin-specific, and localized to the basal ends of auxin transport-competent cells [, ]. Plants typically posses several of these proteins,…	Family
Sobic.001G520000	Chr01	78580195	78583299	-1	3105	19509	(1 of 8) KOG2722 - Predicted membrane protein	Auxin efflux carrier		This entry represents a mostly uncharacterised family of membrane transport proteins found in eukaryotes, bacteria and archaea. Most characterised members of this family are the PIN components of auxin efflux systems from plants. These carriers are saturable, auxin-specific, and localized to the basal ends of auxin transport-competent cells [, ]. Plants typically posses several of these proteins,…	Family
Sobic.001G520050	Chr01	78591026	78591626	1	601	11182
Sobic.001G520100	Chr01	78593014	78598009	1	4996	4799		Mlo-related protein		The Mlo-related proteins are a family of plant integral membrane proteins, first discovered in barley. Mutants lacking wild-type Mlo proteins showbroad spectrum resistance to the powdery mildew fungus, and dysregulated cell death control, with spontaneous celldeath in response to developmental or abiotic stimuli. Thus wild-type Mlo proteins are thought to be inhibitors of celldeath whose deficien…	Family
Sobic.001G520200	Chr01	78594402	78601035	-1	6634	1773		GPI biosynthesis protein Pig-F		Glycosylphosphatidylinositol anchor biosynthesis protein Pig-F is involved in glycosylphosphatidylinositol (GPI) anchor biosynthesis [, , ]. This family also includes the Pif-F homologue GPI11 (glycosylphosphatidylinositol anchor biosynthesis protein 11) [].	Family
Sobic.001G520200	Chr01	78594402	78601035	-1	6634	1773		GPI biosynthesis protein Pig-F		Glycosylphosphatidylinositol anchor biosynthesis protein Pig-F is involved in glycosylphosphatidylinositol (GPI) anchor biosynthesis [, , ]. This family also includes the Pif-F homologue GPI11 (glycosylphosphatidylinositol anchor biosynthesis protein 11) [].	Family
Sobic.001G520200	Chr01	78594402	78601035	-1	6634	1773		GPI biosynthesis protein Pig-F		Glycosylphosphatidylinositol anchor biosynthesis protein Pig-F is involved in glycosylphosphatidylinositol (GPI) anchor biosynthesis [, , ]. This family also includes the Pif-F homologue GPI11 (glycosylphosphatidylinositol anchor biosynthesis protein 11) [].	Family
