# Supplementary material for: Association mapping by aerial drone reveals 213 genetic associations for Sorghum bicolor biomass traits under drought
Source: BMC Genomics. 2018 Sep 17;19:679. doi: 10.1186/s12864-018-5055-5 (PMC6142696; doi:10.1186/s12864-018-5055-5)
Supplement: Supplementary file 9 — Tables showing all genes in the regions spanned by significant SNPs for each peak. Gene information was obtained from the Phytomine tool in Phytozome v3.0. (ZIP 8760 kb) [file 12864_2018_5055_MOESM9_ESM.zip › CPG1.31_all_Sb_genes_in_region_from_Phytomine.xlsx]

## Sheet: CPG1.31_all_Sb_genes_in_region_
Primary_Identifier	chrom	Pos_start	Pos_end	strand	gene_length	dist_from_max_GWAS_SNP	gene_defline	protein_domains_name	gene_name	protein_domains_description	protin_domains_type	ontology_term_name	GO_term	GO_description
Sobic.001G522600	Chr01	78750598	78763175	-1	12578	127712		Zinc finger, PHD-type		Zinc finger (Znf) domains are relatively small protein motifs which contain multiple finger-like protrusions that make tandem contacts with their target molecule. Some of these domains bind zinc, but many do not; instead binding other metals such as iron, or no metal at all. For example, some family members form salt bridges to stabilise the finger-like folds. They were first identified as a DNA-…	Domain
Sobic.001G522600	Chr01	78750598	78763175	-1	12578	127712		Zinc finger, FYVE/PHD-type		Zinc finger (Znf) domains are relatively small protein motifs which contain multiple finger-like protrusions that make tandem contacts with their target molecule. Some of these domains bind zinc, but many do not; instead binding other metals such as iron, or no metal at all. For example, some family members form salt bridges to stabilise the finger-like folds. They were first identified as a DNA-…	Domain
Sobic.001G522600	Chr01	78750598	78763175	-1	12578	127712		Zinc finger, RING/FYVE/PHD-type		Zinc finger (Znf) domains are relatively small protein motifs which contain multiple finger-like protrusions that make tandem contacts with their target molecule. Some of these domains bind zinc, but many do not; instead binding other metals such as iron, or no metal at all. For example, some family members form salt bridges to stabilise the finger-like folds. They were first identified as a DNA-…	Domain
Sobic.001G522600	Chr01	78750598	78763175	-1	12578	127712		Zinc finger, CW-type		Zinc finger (Znf) domains are relatively small protein motifs which contain multiple finger-like protrusions that make tandem contacts with their target molecule. Some of these domains bind zinc, but many do not; instead binding other metals such as iron, or no metal at all. For example, some family members form salt bridges to stabilise the finger-like folds. They were first identified as a DNA-…	Domain
Sobic.001G522600	Chr01	78750598	78763175	-1	12578	127712		ELM2 domain		The ELM2 (Egl-27 and MTA1 homology 2) domain is a small domain of unknown function. It is found in the MTA1 protein that is part of the NuRD complex []. The domain is usually found to the N terminus of a myb-like DNA binding domain and a GATA binding domain. ELM2, in some instances, is also found associated with the ARID DNA binding domain . This suggests that ELM2 may also be involved in DNA bin…	Domain
Sobic.001G522600	Chr01	78750598	78763175	-1	12578	127712		Zinc finger, PHD-type		Zinc finger (Znf) domains are relatively small protein motifs which contain multiple finger-like protrusions that make tandem contacts with their target molecule. Some of these domains bind zinc, but many do not; instead binding other metals such as iron, or no metal at all. For example, some family members form salt bridges to stabilise the finger-like folds. They were first identified as a DNA-…	Domain
Sobic.001G522600	Chr01	78750598	78763175	-1	12578	127712		Zinc finger, FYVE/PHD-type		Zinc finger (Znf) domains are relatively small protein motifs which contain multiple finger-like protrusions that make tandem contacts with their target molecule. Some of these domains bind zinc, but many do not; instead binding other metals such as iron, or no metal at all. For example, some family members form salt bridges to stabilise the finger-like folds. They were first identified as a DNA-…	Domain
Sobic.001G522600	Chr01	78750598	78763175	-1	12578	127712		Zinc finger, RING/FYVE/PHD-type		Zinc finger (Znf) domains are relatively small protein motifs which contain multiple finger-like protrusions that make tandem contacts with their target molecule. Some of these domains bind zinc, but many do not; instead binding other metals such as iron, or no metal at all. For example, some family members form salt bridges to stabilise the finger-like folds. They were first identified as a DNA-…	Domain
Sobic.001G522600	Chr01	78750598	78763175	-1	12578	127712		Zinc finger, CW-type		Zinc finger (Znf) domains are relatively small protein motifs which contain multiple finger-like protrusions that make tandem contacts with their target molecule. Some of these domains bind zinc, but many do not; instead binding other metals such as iron, or no metal at all. For example, some family members form salt bridges to stabilise the finger-like folds. They were first identified as a DNA-…	Domain
Sobic.001G522600	Chr01	78750598	78763175	-1	12578	127712		ELM2 domain		The ELM2 (Egl-27 and MTA1 homology 2) domain is a small domain of unknown function. It is found in the MTA1 protein that is part of the NuRD complex []. The domain is usually found to the N terminus of a myb-like DNA binding domain and a GATA binding domain. ELM2, in some instances, is also found associated with the ARID DNA binding domain . This suggests that ELM2 may also be involved in DNA bin…	Domain
Sobic.001G522600	Chr01	78750598	78763175	-1	12578	127712		Zinc finger, PHD-type		Zinc finger (Znf) domains are relatively small protein motifs which contain multiple finger-like protrusions that make tandem contacts with their target molecule. Some of these domains bind zinc, but many do not; instead binding other metals such as iron, or no metal at all. For example, some family members form salt bridges to stabilise the finger-like folds. They were first identified as a DNA-…	Domain
Sobic.001G522600	Chr01	78750598	78763175	-1	12578	127712		Zinc finger, FYVE/PHD-type		Zinc finger (Znf) domains are relatively small protein motifs which contain multiple finger-like protrusions that make tandem contacts with their target molecule. Some of these domains bind zinc, but many do not; instead binding other metals such as iron, or no metal at all. For example, some family members form salt bridges to stabilise the finger-like folds. They were first identified as a DNA-…	Domain
Sobic.001G522600	Chr01	78750598	78763175	-1	12578	127712		Zinc finger, RING/FYVE/PHD-type		Zinc finger (Znf) domains are relatively small protein motifs which contain multiple finger-like protrusions that make tandem contacts with their target molecule. Some of these domains bind zinc, but many do not; instead binding other metals such as iron, or no metal at all. For example, some family members form salt bridges to stabilise the finger-like folds. They were first identified as a DNA-…	Domain
Sobic.001G522600	Chr01	78750598	78763175	-1	12578	127712		Zinc finger, CW-type		Zinc finger (Znf) domains are relatively small protein motifs which contain multiple finger-like protrusions that make tandem contacts with their target molecule. Some of these domains bind zinc, but many do not; instead binding other metals such as iron, or no metal at all. For example, some family members form salt bridges to stabilise the finger-like folds. They were first identified as a DNA-…	Domain
Sobic.001G522600	Chr01	78750598	78763175	-1	12578	127712		ELM2 domain		The ELM2 (Egl-27 and MTA1 homology 2) domain is a small domain of unknown function. It is found in the MTA1 protein that is part of the NuRD complex []. The domain is usually found to the N terminus of a myb-like DNA binding domain and a GATA binding domain. ELM2, in some instances, is also found associated with the ARID DNA binding domain . This suggests that ELM2 may also be involved in DNA bin…	Domain
Sobic.001G522600	Chr01	78750598	78763175	-1	12578	127712		Zinc finger, PHD-type		Zinc finger (Znf) domains are relatively small protein motifs which contain multiple finger-like protrusions that make tandem contacts with their target molecule. Some of these domains bind zinc, but many do not; instead binding other metals such as iron, or no metal at all. For example, some family members form salt bridges to stabilise the finger-like folds. They were first identified as a DNA-…	Domain
Sobic.001G522600	Chr01	78750598	78763175	-1	12578	127712		Zinc finger, FYVE/PHD-type		Zinc finger (Znf) domains are relatively small protein motifs which contain multiple finger-like protrusions that make tandem contacts with their target molecule. Some of these domains bind zinc, but many do not; instead binding other metals such as iron, or no metal at all. For example, some family members form salt bridges to stabilise the finger-like folds. They were first identified as a DNA-…	Domain
Sobic.001G522600	Chr01	78750598	78763175	-1	12578	127712		Zinc finger, RING/FYVE/PHD-type		Zinc finger (Znf) domains are relatively small protein motifs which contain multiple finger-like protrusions that make tandem contacts with their target molecule. Some of these domains bind zinc, but many do not; instead binding other metals such as iron, or no metal at all. For example, some family members form salt bridges to stabilise the finger-like folds. They were first identified as a DNA-…	Domain
Sobic.001G522600	Chr01	78750598	78763175	-1	12578	127712		Zinc finger, CW-type		Zinc finger (Znf) domains are relatively small protein motifs which contain multiple finger-like protrusions that make tandem contacts with their target molecule. Some of these domains bind zinc, but many do not; instead binding other metals such as iron, or no metal at all. For example, some family members form salt bridges to stabilise the finger-like folds. They were first identified as a DNA-…	Domain
Sobic.001G522600	Chr01	78750598	78763175	-1	12578	127712		ELM2 domain		The ELM2 (Egl-27 and MTA1 homology 2) domain is a small domain of unknown function. It is found in the MTA1 protein that is part of the NuRD complex []. The domain is usually found to the N terminus of a myb-like DNA binding domain and a GATA binding domain. ELM2, in some instances, is also found associated with the ARID DNA binding domain . This suggests that ELM2 may also be involved in DNA bin…	Domain
Sobic.001G522600	Chr01	78750598	78763175	-1	12578	127712		Zinc finger, PHD-type		Zinc finger (Znf) domains are relatively small protein motifs which contain multiple finger-like protrusions that make tandem contacts with their target molecule. Some of these domains bind zinc, but many do not; instead binding other metals such as iron, or no metal at all. For example, some family members form salt bridges to stabilise the finger-like folds. They were first identified as a DNA-…	Domain
Sobic.001G522600	Chr01	78750598	78763175	-1	12578	127712		Zinc finger, FYVE/PHD-type		Zinc finger (Znf) domains are relatively small protein motifs which contain multiple finger-like protrusions that make tandem contacts with their target molecule. Some of these domains bind zinc, but many do not; instead binding other metals such as iron, or no metal at all. For example, some family members form salt bridges to stabilise the finger-like folds. They were first identified as a DNA-…	Domain
Sobic.001G522600	Chr01	78750598	78763175	-1	12578	127712		Zinc finger, RING/FYVE/PHD-type		Zinc finger (Znf) domains are relatively small protein motifs which contain multiple finger-like protrusions that make tandem contacts with their target molecule. Some of these domains bind zinc, but many do not; instead binding other metals such as iron, or no metal at all. For example, some family members form salt bridges to stabilise the finger-like folds. They were first identified as a DNA-…	Domain
Sobic.001G522600	Chr01	78750598	78763175	-1	12578	127712		Zinc finger, CW-type		Zinc finger (Znf) domains are relatively small protein motifs which contain multiple finger-like protrusions that make tandem contacts with their target molecule. Some of these domains bind zinc, but many do not; instead binding other metals such as iron, or no metal at all. For example, some family members form salt bridges to stabilise the finger-like folds. They were first identified as a DNA-…	Domain
Sobic.001G522600	Chr01	78750598	78763175	-1	12578	127712		ELM2 domain		The ELM2 (Egl-27 and MTA1 homology 2) domain is a small domain of unknown function. It is found in the MTA1 protein that is part of the NuRD complex []. The domain is usually found to the N terminus of a myb-like DNA binding domain and a GATA binding domain. ELM2, in some instances, is also found associated with the ARID DNA binding domain . This suggests that ELM2 may also be involved in DNA bin…	Domain
Sobic.001G522600	Chr01	78750598	78763175	-1	12578	127712						zinc ion binding	GO:0008270	Interacting selectively and non-covalently with zinc (Zn) ions.
Sobic.001G522600	Chr01	78750598	78763175	-1	12578	127712						protein binding	GO:0005515	Interacting selectively and non-covalently with any protein or protein complex (a complex of two or more proteins that may include other nonprotein molecules).
Sobic.001G522700	Chr01	78781467	78788810	1	7344	102077		NAC domain		The NAC domain (for Petunia hybrida(Petunia) NAM and for Arabidopsis ATAF1, ATAF2, and CUC2) is an N-terminal module of ~160 amino acids, which is found in proteins of the NAC family of plant-specific transcriptional regulators (no apical meristem (NAM) proteins) []. NAC proteins are involved in developmental processes, including formation of the shoot apical meristem, floral organs and lateral s…	Domain
Sobic.001G522700	Chr01	78781467	78788810	1	7344	102077		NAC domain		The NAC domain (for Petunia hybrida(Petunia) NAM and for Arabidopsis ATAF1, ATAF2, and CUC2) is an N-terminal module of ~160 amino acids, which is found in proteins of the NAC family of plant-specific transcriptional regulators (no apical meristem (NAM) proteins) []. NAC proteins are involved in developmental processes, including formation of the shoot apical meristem, floral organs and lateral s…	Domain
Sobic.001G522700	Chr01	78781467	78788810	1	7344	102077						DNA binding	GO:0003677	Any molecular function by which a gene product interacts selectively and non-covalently with DNA (deoxyribonucleic acid).
Sobic.001G522700	Chr01	78781467	78788810	1	7344	102077						regulation of transcription, DNA-templated	GO:0006355	Any process that modulates the frequency, rate or extent of cellular DNA-templated transcription.
Sobic.001G522800	Chr01	78790419	78790957	-1	539	99930
Sobic.001G522900	Chr01	78791144	78793765	1	2622	97122
Sobic.001G523000	Chr01	78795931	78796924	1	994	93963	(1 of 3) PF16594 - Putative AtpZ or ATP-synthase-associated (ATP-synt_Z)
Sobic.001G523050	Chr01	78797227	78798245	1	1019	92642
Sobic.001G523100	Chr01	78800220	78802429	-1	2210	88458
Sobic.001G523150	Chr01	78804464	78808540	-1	4077	82347
Sobic.001G523200	Chr01	78807314	78814307	1	6994	76580		Protein kinase domain		Protein phosphorylation, which plays a key role in most cellular activities, is a reversible process mediated by proteinkinases and phosphoprotein phosphatases. Protein kinases catalyse the transfer of the gamma phosphate from nucleotide triphosphates (often ATP) to one or more amino acid residues in a protein substrate side chain, resulting in a conformational change affecting protein function. …	Domain
Sobic.001G523200	Chr01	78807314	78814307	1	6994	76580		Protein kinase-like domain		Protein kinases () modify other proteins by chemically adding phosphate groups to them. This process is fundamental to most signalling and regulatory processes in the eukaryotic cell []. The protein kinases contain a catalytic core that is common to both serine/threonine and tyrosine protein kinases. The catalytic domain contains the nucleotide-binding site and the catalytic apparatus in an inter…	Domain
Sobic.001G523200	Chr01	78807314	78814307	1	6994	76580		Tyrosine-protein kinase, catalytic domain		Protein phosphorylation, which plays a key role in most cellular activities, is a reversible process mediated by protein kinases and phosphoprotein phosphatases. Protein kinases catalyse the transfer of the gamma phosphate from nucleotide triphosphates (often ATP) to one or more amino acid residues in a protein substrate side chain, resulting in a conformational change affecting protein function.…	Domain
Sobic.001G523200	Chr01	78807314	78814307	1	6994	76580		Calcium/calmodulin-dependent/calcium-dependent protein kinase		Protein phosphorylation, which plays a key role in most cellular activities, is a reversible process mediated by protein kinases and phosphoprotein phosphatases. Protein kinases catalyse the transfer of the gamma phosphate from nucleotide triphosphates (often ATP) to one or more amino acid residues in a protein substrate side chain, resulting in a conformational change affecting protein function.…	Family
Sobic.001G523200	Chr01	78807314	78814307	1	6994	76580		Protein kinase-like domain, Apicomplexa		This entry represents the kinase-like domain found in the Rhoptry (ROP) pseudokinases from the intracellular parasite Toxoplasma gondii []. ROP2, ROP4 and ROP8 have a typical bi-lobed protein kinase fold, but lack catalytic activity [].ROP4 is localised to the rhoptries, secretory organelles at the apical end of the parasite, and is secreted from the parasite during host cell invasion []. ROP2 me…	Domain
Sobic.001G523200	Chr01	78807314	78814307	1	6994	76580		NAF/FISL domain		The NAF domain is a 24 amino acid domain that is found in a plant-specific subgroup of serine-threonine protein kinases (CIPKs), that interact with calcineurin B-like calcium sensor proteins (CBLs). Whereas the N-terminal part of CIPKs comprises a conserved catalytic domain typical of Ser-Thr kinases, the much less conserved C-terminal domain appears to be unique to this subgroup of kinases. The …	Domain
Sobic.001G523200	Chr01	78807314	78814307	1	6994	76580		NAF domain		The NAF domain is a 24 amino acid domain that is found in a plant-specific subgroup of serine-threonine protein kinases (CIPKs), that interact with calcineurin B-like calcium sensor proteins (CBLs). Whereas the N-terminal part of CIPKs comprises a conserved catalytic domain typical of Ser-Thr kinases, the much less conserved C-terminal domain appears to be unique to this subgroup of kinases. The …	Domain
Sobic.001G523200	Chr01	78807314	78814307	1	6994	76580		KA1 domain/Ssp2 C-terminal domain		This entry represents the kinase associated domain 1 (KA1) and the C-terminal domain of the SNF1-like protein kinase Ssp2. Members of the KIN2/PAR-1/MARK kinase subfamily are conserved from yeast to human and share the same domain organisation: an N-terminal kinase domain () and a C-terminal kinase associated domain 1 (KA1). Some members of the KIN1/PAR-1/MARK family also contain an UBA domain ()…	Domain
Sobic.001G523200	Chr01	78807314	78814307	1	6994	76580						signal transduction	GO:0007165	The cellular process in which a signal is conveyed to trigger a change in the activity or state of a cell. Signal transduction begins with reception of a signal (e.g. a ligand binding to a receptor or receptor activation by a stimulus such as light), or for signal transduction in the absence of ligand, signal-withdrawal or the activity of a constitutively active receptor. Signal transduction ends…
Sobic.001G523300	Chr01	78816299	78820310	-1	4012	70577		Heavy metal-associated domain, HMA		Proteins that transport heavy metals in micro-organisms and mammals share similarities in their sequences and structures.These proteins provide an important focus for research, some being involved in bacterial resistance to toxic metals, such as lead and cadmium, while others are involved in inherited human syndromes, such as Wilson's and Menke's diseases []. A conserved domain has been found in …	Domain
Sobic.001G523300	Chr01	78816299	78820310	-1	4012	70577						metal ion binding	GO:0046872	Interacting selectively and non-covalently with any metal ion.
Sobic.001G523300	Chr01	78816299	78820310	-1	4012	70577						metal ion transport	GO:0030001	The directed movement of metal ions, any metal ion with an electric charge, into, out of or within a cell, or between cells, by means of some agent such as a transporter or pore.
Sobic.001G523400	Chr01	78829021	78830976	1	1956	59911	(1 of 3) PTHR11102//PTHR11102:SF105 - SEL-1-LIKE PROTEIN // SUBFAMILY NOT NAMED	Quinonprotein alcohol dehydrogenase-like domain		Quinoprotein alcohol dehydrogenases are a family of proteins found in methylotrophic or autotrophic bacteria. These quinoproteins use pyrroloquinoline quinone as their prosthetic group. There are three types of alcohol dehydrogenases: type I includes methanol dehydrogenase and ethanol dehydrogenase, type II includes soluble quinohaemoprotein with a C-terminal containing haem C, and type III inclu…	Domain
Sobic.001G523400	Chr01	78829021	78830976	1	1956	59911	(1 of 3) PTHR11102//PTHR11102:SF105 - SEL-1-LIKE PROTEIN // SUBFAMILY NOT NAMED	Domain unknown function DUF295		This domain is found in plant proteins, many of which also contain an F-box domain.	Domain
Sobic.001G523500	Chr01	78833256	78834023	1	768	56864		Ovate protein family, C-terminal		This domain in found towards the C terminus in the Oval family of transcriptional repressors. These proteins are important regulators of growth and development in plants [, , ].	Domain
Sobic.001G523700	Chr01	78847489	78858089	1	10601	32798		S-adenosyl-L-methionine-dependent methyltransferase		This entry represents a domain found in S-adenosyl-L-methionine-dependent methyltransferases (SAM MTases).Proteins containing this domain include members from the methyltransferase superfamily and the class I-like SAM-binding methyltransferase superfamily. Methyltransferases transfer a methyl group from a donor to an acceptor. SAM-binding methyltransferases utilise the ubiquitous methyl donor SAM…	Domain
Sobic.001G523700	Chr01	78847489	78858089	1	10601	32798		NAD(P)-binding domain		This entry represents NAD- and NADP-binding domains with a core Rossmann-type fold, which consists of 3-layers alpha/beta/alpha, where the six beta strands are parallel in the order 321456. Many different enzymes contain an NAD/NADP-binding domain, including:C-terminal domain of alcohol dehydrogenases []Tyrosine-dependent oxidoreductases (also known as short-chain dehydrogenases) []N-terminal dom…	Domain
Sobic.001G523700	Chr01	78847489	78858089	1	10601	32798		D-isomer specific 2-hydroxyacid dehydrogenase, NAD-binding domain		A number of NAD-dependent 2-hydroxyacid dehydrogenases which seem to bespecific for the D-isomer of their substrate have been shown to be functionally and structurally related. All contain a glycine-rich region located in the central section of these enzymes, this region corresponds to the NAD-binding domain. This domain is inserted into the catalytic domain. The catalytic domain is described in	Domain
Sobic.001G523700	Chr01	78847489	78858089	1	10601	32798		NAD(P)-binding domain		This entry represents NAD- and NADP-binding domains with a core Rossmann-type fold, which consists of 3-layers alpha/beta/alpha, where the six beta strands are parallel in the order 321456. Many different enzymes contain an NAD/NADP-binding domain, including:C-terminal domain of alcohol dehydrogenases []Tyrosine-dependent oxidoreductases (also known as short-chain dehydrogenases) []N-terminal dom…	Domain
Sobic.001G523700	Chr01	78847489	78858089	1	10601	32798		D-isomer specific 2-hydroxyacid dehydrogenase, NAD-binding domain		A number of NAD-dependent 2-hydroxyacid dehydrogenases which seem to bespecific for the D-isomer of their substrate have been shown to be functionally and structurally related. All contain a glycine-rich region located in the central section of these enzymes, this region corresponds to the NAD-binding domain. This domain is inserted into the catalytic domain. The catalytic domain is described in	Domain
Sobic.001G523800	Chr01	78858591	78865215	1	6625	25672		Glycosyl transferase, family 3		The glycosyl transferase family includes anthranilate phosphoribosyltransferase (TrpD, ) and thymidine phosphorylase ().All these proteins can transfer a phosphorylated ribose substrate. Thymidine phosphorylase () catalyses the reversible phosphorolysisof thymidine, deoxyuridine and their analogues to their respective bases and2-deoxyribose 1-phosphate. This enzyme regulates the availability of t…	Domain
Sobic.001G523800	Chr01	78858591	78865215	1	6625	25672		Glycosyl transferase family 3, N-terminal domain		The biosynthesis of disaccharides, oligosaccharides and polysaccharides involves the action of hundreds of different glycosyltransferases. These enzymes catalyse the transfer of sugar moieties from activated donor molecules to specific acceptor molecules, forming glycosidic bonds. A classification of glycosyltransferases using nucleotide diphospho-sugar, nucleotide monophospho-sugar and sugar pho…	Domain
Sobic.001G523800	Chr01	78858591	78865215	1	6625	25672		Anthranilate phosphoribosyl transferase		In many widely different species, including Escherichia coli,Thermotoga maritima, and Archaeoglobus fulgidus, this enzyme is a C-terminal part of a multifunctional protein together with glutamine amidotransferase; the fusion protein is designated anthranilate synthase component II ().	Family
Sobic.001G523800	Chr01	78858591	78865215	1	6625	25672		Glycosyl transferase, family 3		The glycosyl transferase family includes anthranilate phosphoribosyltransferase (TrpD, ) and thymidine phosphorylase ().All these proteins can transfer a phosphorylated ribose substrate. Thymidine phosphorylase () catalyses the reversible phosphorolysisof thymidine, deoxyuridine and their analogues to their respective bases and2-deoxyribose 1-phosphate. This enzyme regulates the availability of t…	Domain
Sobic.001G523800	Chr01	78858591	78865215	1	6625	25672		Glycosyl transferase family 3, N-terminal domain		The biosynthesis of disaccharides, oligosaccharides and polysaccharides involves the action of hundreds of different glycosyltransferases. These enzymes catalyse the transfer of sugar moieties from activated donor molecules to specific acceptor molecules, forming glycosidic bonds. A classification of glycosyltransferases using nucleotide diphospho-sugar, nucleotide monophospho-sugar and sugar pho…	Domain
Sobic.001G523800	Chr01	78858591	78865215	1	6625	25672		Anthranilate phosphoribosyl transferase		In many widely different species, including Escherichia coli,Thermotoga maritima, and Archaeoglobus fulgidus, this enzyme is a C-terminal part of a multifunctional protein together with glutamine amidotransferase; the fusion protein is designated anthranilate synthase component II ().	Family
Sobic.001G523800	Chr01	78858591	78865215	1	6625	25672		Glycosyl transferase, family 3		The glycosyl transferase family includes anthranilate phosphoribosyltransferase (TrpD, ) and thymidine phosphorylase ().All these proteins can transfer a phosphorylated ribose substrate. Thymidine phosphorylase () catalyses the reversible phosphorolysisof thymidine, deoxyuridine and their analogues to their respective bases and2-deoxyribose 1-phosphate. This enzyme regulates the availability of t…	Domain
Sobic.001G523800	Chr01	78858591	78865215	1	6625	25672		Anthranilate phosphoribosyl transferase		In many widely different species, including Escherichia coli,Thermotoga maritima, and Archaeoglobus fulgidus, this enzyme is a C-terminal part of a multifunctional protein together with glutamine amidotransferase; the fusion protein is designated anthranilate synthase component II ().	Family
Sobic.001G523800	Chr01	78858591	78865215	1	6625	25672						metabolic process	GO:0008152	The chemical reactions and pathways, including anabolism and catabolism, by which living organisms transform chemical substances. Metabolic processes typically transform small molecules, but also include macromolecular processes such as DNA repair and replication, and protein synthesis and degradation.
Sobic.001G523800	Chr01	78858591	78865215	1	6625	25672						transferase activity, transferring glycosyl groups	GO:0016757	Catalysis of the transfer of a glycosyl group from one compound (donor) to another (acceptor).
Sobic.001G523800	Chr01	78858591	78865215	1	6625	25672						tryptophan biosynthetic process	GO:0000162	The chemical reactions and pathways resulting in the formation of tryptophan, the chiral amino acid 2-amino-3-(1H-indol-3-yl)propanoic acid; tryptophan is synthesized from chorismate via anthranilate.
Sobic.001G523800	Chr01	78858591	78865215	1	6625	25672						anthranilate phosphoribosyltransferase activity	GO:0004048	Catalysis of the reaction: N-(5-phospho-beta-D-ribosyl)anthranilate + diphosphate = 5-phospho-alpha-D-ribose 1-diphosphate + anthranilate.
Sobic.001G523866	Chr01	78865243	78866906	-1	1664	23981
Sobic.001G523932	Chr01	78866991	78868074	1	1084	22813
Sobic.001G524000	Chr01	78868430	78873113	-1	4684	17774		Domain of unknown function DUF21		This transmembrane region has no known function. Many of the sequences in this family are annotated as hemolysins, however this is due to a similarity to that does not contain this domain. This domain is found in the N terminus of the proteins adjacent to two intracellular CBS domains ().	Domain
Sobic.001G524000	Chr01	78868430	78873113	-1	4684	17774		Domain of unknown function DUF21		This transmembrane region has no known function. Many of the sequences in this family are annotated as hemolysins, however this is due to a similarity to that does not contain this domain. This domain is found in the N terminus of the proteins adjacent to two intracellular CBS domains ().	Domain
Sobic.001G524100	Chr01	78885485	78888817	1	3333	2070		Ubiquitin ligase, Det1/DDB1-complexing		This entry represents DDA1 (DET1- and DDB1-associated protein 1) ubiquitin ligase, which binds strongly with Det1 (De-etiolated 1) and DDB1 (Damaged DNA binding protein 1 associated 1). Together DDA1, DDB1 and Det1 form the DDD core complex, which recruits a specific UBE2E enzyme to form specific DDD-E2 complexes []. Component of the DDD-E2 complexes which may provide a platform for interaction w…	Domain
Sobic.001G524150	Chr01	78888748	78890907	-1	2160	0		4Fe-4S ferredoxin-type, iron-sulphur binding domain		Ferredoxins are a group of iron-sulphur proteins which mediate electron transfer in a wide variety of metabolic reactions. Ferredoxins can be divided into several subgroups depending upon the physiological nature of the iron-sulphur cluster(s). One of these subgroups are the 4Fe-4S ferredoxins, which are found in bacteria and which are thus often referred as 'bacterial-type' ferredoxins. The stru…	Domain
Sobic.001G524200	Chr01	78890979	78895519	-1	4541	92		Protein kinase domain		Protein phosphorylation, which plays a key role in most cellular activities, is a reversible process mediated by proteinkinases and phosphoprotein phosphatases. Protein kinases catalyse the transfer of the gamma phosphate from nucleotide triphosphates (often ATP) to one or more amino acid residues in a protein substrate side chain, resulting in a conformational change affecting protein function. …	Domain
Sobic.001G524200	Chr01	78890979	78895519	-1	4541	92		Protein kinase-like domain		Protein kinases () modify other proteins by chemically adding phosphate groups to them. This process is fundamental to most signalling and regulatory processes in the eukaryotic cell []. The protein kinases contain a catalytic core that is common to both serine/threonine and tyrosine protein kinases. The catalytic domain contains the nucleotide-binding site and the catalytic apparatus in an inter…	Domain
Sobic.001G524200	Chr01	78890979	78895519	-1	4541	92		Tyrosine-protein kinase, catalytic domain		Protein phosphorylation, which plays a key role in most cellular activities, is a reversible process mediated by protein kinases and phosphoprotein phosphatases. Protein kinases catalyse the transfer of the gamma phosphate from nucleotide triphosphates (often ATP) to one or more amino acid residues in a protein substrate side chain, resulting in a conformational change affecting protein function.…	Domain
Sobic.001G524200	Chr01	78890979	78895519	-1	4541	92		Serine-threonine/tyrosine-protein kinase catalytic domain		Protein phosphorylation, which plays a key role in most cellular activities, is a reversible process mediated by protein kinases and phosphoprotein phosphatases. Protein kinases catalyse the transfer of the gamma phosphate from nucleotide triphosphates (often ATP) to one or more amino acid residues in a protein substrate side chain, resulting in a conformational change affecting protein function.…	Domain
Sobic.001G524200	Chr01	78890979	78895519	-1	4541	92		Concanavalin A-like lectin/glucanase domain		This entry represents the concanavalin A-like domain, which has a sandwich structure of 12-14 beta strands in two sheets with a complex topology. Proteins containing this domain include: Legume lectinsGlycosyl hydrolases family 16Galectin (animal S-lectin)Laminin G-like modulePentraxinClostridium neurotoxinsExotoxin AVibrio cholera sialidaseLeech intramolecular trans-sialidaseGlycosyl hydrolase f…	Domain
Sobic.001G524200	Chr01	78890979	78895519	-1	4541	92						protein phosphorylation	GO:0006468	The process of introducing a phosphate group on to a protein.
Sobic.001G524200	Chr01	78890979	78895519	-1	4541	92						protein kinase activity	GO:0004672	Catalysis of the phosphorylation of an amino acid residue in a protein, usually according to the reaction: a protein + ATP = a phosphoprotein + ADP.
Sobic.001G524300	Chr01	78898085	78901983	-1	3899	7198		NAD kinase/diacylglycerol kinase-like domain		ATP-NAD kinases () catalyse the phosphorylation of NAD to NADP utilizing ATP and other nucleoside triphosphates as well as inorganic polyphosphate as a source of phosphorus. ATP-NAD kinase contains two domains, where domain 1 has an alpha/beta topology that is related in structure to the N-terminal of phosphofructokinase, and domain 2 has an atypical beta-sandwich topology made of four structural…	Domain
Sobic.001G524300	Chr01	78898085	78901983	-1	3899	7198		Diacylglycerol kinase, catalytic domain		The DAG-kinase catalytic domain or DAGKc domain is present in mammalian lipid kinases, such as diacylglycerol (DAG), ceramide and sphingosine kinases, as well as in related bacterial proteins [, ]. Eukaryotic DAG-kinase () catalyses the phosphorylation of DAG to phosphatidic acid, thus modulating the balance between the two signaling lipids. At least ten different isoforms have been identified in…	Domain
Sobic.001G524300	Chr01	78898085	78901983	-1	3899	7198		Inorganic polyphosphate/ATP-NAD kinase, domain 1		ATP-NAD kinases () catalyse the phosphorylation of NAD to NADP utilizing ATP and other nucleoside triphosphates as well as inorganic polyphosphate as a source of phosphorus. ATP-NAD kinase contains two domains, where domain 1 has an alpha/beta topology that is related in structure to the N-terminal of phosphofructokinase, and domain 2 has an atypical beta-sandwich topology made of four structural…	Domain
Sobic.001G524300	Chr01	78898085	78901983	-1	3899	7198		Diacylglycerol/lipid kinase		The Escherichia colimember of this family, YegS, has been purified and shown to have phosphatidylglycerol kinase activity []. DagK from Bacillus subtiliscatalyzes the phosphorylation of diacylglycerol (DAG) into phosphatidic acid. Is a key enzyme involved in the production of lipoteichoic acid by reintroducing DAG formed from the breakdown of membrane phospholipids into the phosphatidylglycerol b…	Family
Sobic.001G524300	Chr01	78898085	78901983	-1	3899	7198						metabolic process	GO:0008152	The chemical reactions and pathways, including anabolism and catabolism, by which living organisms transform chemical substances. Metabolic processes typically transform small molecules, but also include macromolecular processes such as DNA repair and replication, and protein synthesis and degradation.
Sobic.001G524300	Chr01	78898085	78901983	-1	3899	7198						kinase activity	GO:0016301	Catalysis of the transfer of a phosphate group, usually from ATP, to a substrate molecule.
Sobic.001G524300	Chr01	78898085	78901983	-1	3899	7198						NAD+ kinase activity	GO:0003951	Catalysis of the reaction: ATP + NAD(+) = ADP + 2 H(+) + NADP(+).
Sobic.001G524400	Chr01	78902475	78906568	-1	4094	11588		G-patch domain		The G-patch domain is an approximately 48 amino acid domain, which is found ina single copy in several RNA-associated proteins and in type D retroviralpolyproteins. It is widespread among eukaryotes but is absent in archaea andbacteria. The G-patch domain has been called after its most notable feature,the presence of six highly conserved glycine residues. The position followingthe first conserved…	Domain	nucleic acid binding	GO:0003676	Interacting selectively and non-covalently with any nucleic acid.
Sobic.001G524500	Chr01	78906714	78917635	1	10922	15827		HAD-like domain		The haloacid dehydrogenase (HAD) superfamily includes phosphatases, phosphonatases, P-type ATPases, beta-phosphoglucomutases, phosphomannomutases, and dehalogenases, which are involved in a variety of cellular processes ranging from amino acid biosynthesis to detoxification[].Crystal structures of proteins from the HAD superfamily show that these proteins all share a conserved alpha/beta-domain c…	Domain
Sobic.001G524500	Chr01	78906714	78917635	1	10922	15827		Riboflavin kinase		Riboflavin is converted into catalytically active cofactors (FAD and FMN) by the actions of riboflavin kinase (), which converts it into FMN, and FAD synthetase (), which adenylates FMN to FAD. Eukaryotes usually have two separate enzymes, while most prokaryotes have a single bifunctional protein that can carry out both catalyses, although exceptions occur in both cases. While eukaryotic monofunc…	Family
Sobic.001G524500	Chr01	78906714	78917635	1	10922	15827		Riboflavin kinase domain, bacterial/eukaryotic		Riboflavin is converted into catalytically active cofactors (FAD and FMN) by the actions of riboflavin kinase (), which converts it into FMN, and FAD synthetase (), which adenylates FMN to FAD. Eukaryotes usually have two separate enzymes, while most prokaryotes have a single bifunctional protein that can carry out both catalyses, although exceptions occur in both cases. While eukaryotic monofunc…	Domain
Sobic.001G524500	Chr01	78906714	78917635	1	10922	15827		Riboflavin kinase domain		Riboflavin is converted into catalytically active cofactors (FAD and FMN) by the actions of riboflavin kinase (), which converts it into FMN, and FAD synthetase (), which adenylates FMN to FAD. Eukaryotes usually have two separate enzymes, while most prokaryotes have a single bifunctional protein that can carry out both catalyses, although exceptions occur in both cases. While eukaryotic monofunc…	Domain
Sobic.001G524500	Chr01	78906714	78917635	1	10922	15827		HAD hydrolase, subfamily IA		The Haloacid Dehalogenase (HAD) superfamily is defined by the presence of three short catalytic motifs []. The subfamilies are defined []based on the location and the observed or predicted fold of a so-called capping domain [], or the absence of such a domain. Subfamily I consists of sequences in which the capping domain is found in between the first and second catalytic motifs. Subfamily II cons…	Family
Sobic.001G524500	Chr01	78906714	78917635	1	10922	15827		HAD-like domain		The haloacid dehydrogenase (HAD) superfamily includes phosphatases, phosphonatases, P-type ATPases, beta-phosphoglucomutases, phosphomannomutases, and dehalogenases, which are involved in a variety of cellular processes ranging from amino acid biosynthesis to detoxification[].Crystal structures of proteins from the HAD superfamily show that these proteins all share a conserved alpha/beta-domain c…	Domain
Sobic.001G524500	Chr01	78906714	78917635	1	10922	15827		Riboflavin kinase		Riboflavin is converted into catalytically active cofactors (FAD and FMN) by the actions of riboflavin kinase (), which converts it into FMN, and FAD synthetase (), which adenylates FMN to FAD. Eukaryotes usually have two separate enzymes, while most prokaryotes have a single bifunctional protein that can carry out both catalyses, although exceptions occur in both cases. While eukaryotic monofunc…	Family
Sobic.001G524500	Chr01	78906714	78917635	1	10922	15827		Riboflavin kinase domain, bacterial/eukaryotic		Riboflavin is converted into catalytically active cofactors (FAD and FMN) by the actions of riboflavin kinase (), which converts it into FMN, and FAD synthetase (), which adenylates FMN to FAD. Eukaryotes usually have two separate enzymes, while most prokaryotes have a single bifunctional protein that can carry out both catalyses, although exceptions occur in both cases. While eukaryotic monofunc…	Domain
Sobic.001G524500	Chr01	78906714	78917635	1	10922	15827		Riboflavin kinase domain		Riboflavin is converted into catalytically active cofactors (FAD and FMN) by the actions of riboflavin kinase (), which converts it into FMN, and FAD synthetase (), which adenylates FMN to FAD. Eukaryotes usually have two separate enzymes, while most prokaryotes have a single bifunctional protein that can carry out both catalyses, although exceptions occur in both cases. While eukaryotic monofunc…	Domain
Sobic.001G524500	Chr01	78906714	78917635	1	10922	15827		HAD hydrolase, subfamily IA		The Haloacid Dehalogenase (HAD) superfamily is defined by the presence of three short catalytic motifs []. The subfamilies are defined []based on the location and the observed or predicted fold of a so-called capping domain [], or the absence of such a domain. Subfamily I consists of sequences in which the capping domain is found in between the first and second catalytic motifs. Subfamily II cons…	Family
Sobic.001G524500	Chr01	78906714	78917635	1	10922	15827						hydrolase activity	GO:0016787	Catalysis of the hydrolysis of various bonds, e.g. C-O, C-N, C-C, phosphoric anhydride bonds, etc. Hydrolase is the systematic name for any enzyme of EC class 3.
Sobic.001G524500	Chr01	78906714	78917635	1	10922	15827						metabolic process	GO:0008152	The chemical reactions and pathways, including anabolism and catabolism, by which living organisms transform chemical substances. Metabolic processes typically transform small molecules, but also include macromolecular processes such as DNA repair and replication, and protein synthesis and degradation.
Sobic.001G524500	Chr01	78906714	78917635	1	10922	15827						riboflavin biosynthetic process	GO:0009231	The chemical reactions and pathways resulting in the formation of riboflavin (vitamin B2), the precursor for the coenzymes flavin mononucleotide (FMN) and flavin adenine dinucleotide (FAD).
Sobic.001G524500	Chr01	78906714	78917635	1	10922	15827						riboflavin kinase activity	GO:0008531	Catalysis of the reaction: ATP + riboflavin = ADP + FMN + 2 H(+).
Sobic.001G524600	Chr01	78908299	78909120	1	822	17412
Sobic.001G524750	Chr01	78919889	78920605	-1	717	29002
Sobic.001G524900	Chr01	78925270	78927228	1	1959	34383		Ribosomal protein L5 domain		Ribosomes are the particles that catalyse mRNA-directed protein synthesis in all organisms. The codons of the mRNA are exposed on the ribosome to allow tRNA binding. This leads to the incorporation of amino acids into the growing polypeptide chain in accordance with the genetic information. Incoming amino acid monomers enter the ribosomal A site in the form of aminoacyl-tRNAs complexed with elong…	Domain
Sobic.001G524900	Chr01	78925270	78927228	1	1959	34383		Ribosomal protein L5, C-terminal		This entry represents the C-terminal domain of ribosomal protein L5. Ribosomes are the particles that catalyse mRNA-directed protein synthesis in all organisms. The codons of the mRNA are exposed on the ribosome to allow tRNA binding. This leads to the incorporation of amino acids into the growing polypeptide chain in accordance with the genetic information. Incoming amino acid monomers enter the…	Domain
Sobic.001G524900	Chr01	78925270	78927228	1	1959	34383		Ribosomal protein L5, N-terminal		This entry represents the N-terminal domain of the ribosomal protein L5.Ribosomes are the particles that catalyse mRNA-directed protein synthesis in all organisms. The codons of the mRNA are exposed on the ribosome to allow tRNA binding. This leads to the incorporation of amino acids into the growing polypeptide chain in accordance with the genetic information. Incoming amino acid monomers enter …	Domain
Sobic.001G524900	Chr01	78925270	78927228	1	1959	34383		Ribosomal protein L5 domain		Ribosomes are the particles that catalyse mRNA-directed protein synthesis in all organisms. The codons of the mRNA are exposed on the ribosome to allow tRNA binding. This leads to the incorporation of amino acids into the growing polypeptide chain in accordance with the genetic information. Incoming amino acid monomers enter the ribosomal A site in the form of aminoacyl-tRNAs complexed with elong…	Domain
Sobic.001G524900	Chr01	78925270	78927228	1	1959	34383		Ribosomal protein L5, N-terminal		This entry represents the N-terminal domain of the ribosomal protein L5.Ribosomes are the particles that catalyse mRNA-directed protein synthesis in all organisms. The codons of the mRNA are exposed on the ribosome to allow tRNA binding. This leads to the incorporation of amino acids into the growing polypeptide chain in accordance with the genetic information. Incoming amino acid monomers enter …	Domain
Sobic.001G525000	Chr01	78926198	78929951	-1	3754	35311		Pectin lyase fold/virulence factor		Microbial pectin and pectate lyases are virulence factors that degrade the pectic components of the plant cell wall []. When the backbone of pectin is methylated it is known as pectin and is cleaved by pectin lyase, and when it is demethylated it is known as pectate and is cleaved by pectate lyase. Pectin lyase from Aspergillus nigerdisplays a single-stranded, right-handed parallel beta-helix top…	Domain
Sobic.001G525000	Chr01	78926198	78929951	-1	3754	35311		Pectin lyase fold		This entry covers proteins that are closely related to the pectolytic enzyme, pectin lyase, which act as virulence factors. These proteins include pectate lyase, iota-carrageenase, and glycoside hydrolases from family 28 (such as galacturonases). Pectin lyases, pectate lyases and galacturonases all act on forms of pectin, one of the main components of the cell wall. When the backbone of pectin is…	Domain
Sobic.001G525000	Chr01	78926198	78929951	-1	3754	35311		Parallel beta-helix repeat		The tertiary structures of pectate lyases andrhamnogalacturonase A show a stack of parallel betastrands that are coiled into a large helix. Each coil of the helix representsa structural repeat that, insome homologues, can be recognised from sequence information alone.Conservation ofasparagines might be connected with asparagine-ladders that contribute to thestability of the fold.Proteins containi…	Repeat
Sobic.001G525101	Chr01	78930204	78933439	1	3236	39317		F-box domain		First identified in cyclin-F as a protein-protein interaction motif, the F-boxis a conserved domain that is present in numerous protein with a bipartitestructure []. Through the F-box, these proteins are linked to the Skp1protein and the core of SCFs (Skp1-cullin-F-box protein ligase) complexes.SCFs complexes constitute a new class of E3 ligases []. They function incombination with the E2 enzyme …	Domain
Sobic.001G525200	Chr01	78938300	78938734	-1	435	47413
Sobic.001G525300	Chr01	78946703	78948020	-1	1318	55816
Sobic.001G525400	Chr01	78959089	78960513	-1	1425	68202		Malectin		Malectin is a membrane-anchored protein of the endoplasmic reticulum that recognises and binds Glc2-N-glycan. It carries a signal peptide from residues 1-26, a C-terminal transmembrane helix from residues 255-274, and a highly conserved central part of approximately 190 residues followed by an acidic, glutamate-rich region. Carbohydrate-binding is mediated by the four aromatic residues, Y67, Y89,…	Domain
Sobic.001G525500	Chr01	78963426	78965999	-1	2574	72539		Protein kinase domain		Protein phosphorylation, which plays a key role in most cellular activities, is a reversible process mediated by proteinkinases and phosphoprotein phosphatases. Protein kinases catalyse the transfer of the gamma phosphate from nucleotide triphosphates (often ATP) to one or more amino acid residues in a protein substrate side chain, resulting in a conformational change affecting protein function. …	Domain
Sobic.001G525500	Chr01	78963426	78965999	-1	2574	72539		Protein kinase-like domain		Protein kinases () modify other proteins by chemically adding phosphate groups to them. This process is fundamental to most signalling and regulatory processes in the eukaryotic cell []. The protein kinases contain a catalytic core that is common to both serine/threonine and tyrosine protein kinases. The catalytic domain contains the nucleotide-binding site and the catalytic apparatus in an inter…	Domain
Sobic.001G525500	Chr01	78963426	78965999	-1	2574	72539		Tyrosine-protein kinase, catalytic domain		Protein phosphorylation, which plays a key role in most cellular activities, is a reversible process mediated by protein kinases and phosphoprotein phosphatases. Protein kinases catalyse the transfer of the gamma phosphate from nucleotide triphosphates (often ATP) to one or more amino acid residues in a protein substrate side chain, resulting in a conformational change affecting protein function.…	Domain
Sobic.001G525500	Chr01	78963426	78965999	-1	2574	72539		Serine-threonine/tyrosine-protein kinase catalytic domain		Protein phosphorylation, which plays a key role in most cellular activities, is a reversible process mediated by protein kinases and phosphoprotein phosphatases. Protein kinases catalyse the transfer of the gamma phosphate from nucleotide triphosphates (often ATP) to one or more amino acid residues in a protein substrate side chain, resulting in a conformational change affecting protein function.…	Domain
Sobic.001G525500	Chr01	78963426	78965999	-1	2574	72539		Concanavalin A-like lectin/glucanase domain		This entry represents the concanavalin A-like domain, which has a sandwich structure of 12-14 beta strands in two sheets with a complex topology. Proteins containing this domain include: Legume lectinsGlycosyl hydrolases family 16Galectin (animal S-lectin)Laminin G-like modulePentraxinClostridium neurotoxinsExotoxin AVibrio cholera sialidaseLeech intramolecular trans-sialidaseGlycosyl hydrolase f…	Domain
Sobic.001G525500	Chr01	78963426	78965999	-1	2574	72539		Malectin-like carbohydrate-binding domain		Malectin is a membrane-anchored protein of the endoplasmic reticulum that recognises and binds Glc2-N-glycan []. This entry represents a malectin-like domain found in a number of plant receptor kinases.	Domain
Sobic.001G525500	Chr01	78963426	78965999	-1	2574	72539						protein phosphorylation	GO:0006468	The process of introducing a phosphate group on to a protein.
Sobic.001G525500	Chr01	78963426	78965999	-1	2574	72539						protein kinase activity	GO:0004672	Catalysis of the phosphorylation of an amino acid residue in a protein, usually according to the reaction: a protein + ATP = a phosphoprotein + ADP.
