# Supplementary material for: Association mapping by aerial drone reveals 213 genetic associations for Sorghum bicolor biomass traits under drought
Source: BMC Genomics. 2018 Sep 17;19:679. doi: 10.1186/s12864-018-5055-5 (PMC6142696; doi:10.1186/s12864-018-5055-5)
Supplement: Supplementary file 9 — Tables showing all genes in the regions spanned by significant SNPs for each peak. Gene information was obtained from the Phytomine tool in Phytozome v3.0. (ZIP 8760 kb) [file 12864_2018_5055_MOESM9_ESM.zip › CPG1.3_all_Sb_genes_in_region_from_Phytomine.xlsx]

## Sheet: CPG1.3_all_Sb_genes_in_region_f
Primary_Identifier	chrom	Pos_start	Pos_end	strand	gene_length	dist_from_max_GWAS_SNP	gene_defline	protein_domains_name	gene_name	protein_domains_description	protin_domains_type	ontology_term_name	GO_term	GO_description
Sobic.001G031800	Chr01	2416082	2419724	1	3643	62714		Ribosomal protein L30, ferredoxin-like fold domain		Ribosomes are the particles that catalyse mRNA-directed protein synthesis in all organisms. The codons of the mRNA are exposed on the ribosome to allow tRNA binding. This leads to the incorporation of amino acids into the growing polypeptide chain in accordance with the genetic information. Incoming amino acid monomers enter the ribosomal A site in the form of aminoacyl-tRNAs complexed with elong…	Domain
Sobic.001G031800	Chr01	2416082	2419724	1	3643	62714		Ribosomal protein L30, bacterial-type		Ribosomes are the particles that catalyse mRNA-directed protein synthesis in all organisms. The codons of the mRNA are exposed on the ribosome to allow tRNA binding. This leads to the incorporation of amino acids into the growing polypeptide chain in accordance with the genetic information. Incoming amino acid monomers enter the ribosomal A site in the form of aminoacyl-tRNAs complexed with elong…	Family
Sobic.001G031800	Chr01	2416082	2419724	1	3643	62714						structural constituent of ribosome	GO:0003735	The action of a molecule that contributes to the structural integrity of the ribosome.
Sobic.001G031800	Chr01	2416082	2419724	1	3643	62714						translation	GO:0006412	The cellular metabolic process in which a protein is formed, using the sequence of a mature mRNA molecule to specify the sequence of amino acids in a polypeptide chain. Translation is mediated by the ribosome, and begins with the formation of a ternary complex between aminoacylated initiator methionine tRNA, GTP, and initiation factor 2, which subsequently associates with the small subunit of the…
Sobic.001G031800	Chr01	2416082	2419724	1	3643	62714						large ribosomal subunit	GO:0015934	The larger of the two subunits of a ribosome. Two sites on the ribosomal large subunit are involved in translation, namely the aminoacyl site (A site) and peptidyl site (P site).
Sobic.001G031900	Chr01	2416592	2424714	1	8123	57724		P-loop containing nucleoside triphosphate hydrolase		The P-loop NTPase fold is the most prevalent domain of the several distinctnucleotide-binding protein folds.The most common reaction catalysed by enzymes of the P-loop NTPase fold is the hydrolysis of the beta-gamma phosphate bond of a bound nucleoside triphosphate (NTP). The energy from NTP hydrolysis is typically utilised to induce conformational changes in other molecules, which constitutes th…	Domain
Sobic.001G031900	Chr01	2416592	2424714	1	8123	57724		Ran GTPase		Small GTPases form an independent superfamily within the larger class ofregulatory GTP hydrolases. This superfamily contains proteins that control avast number of important processes and possess a common, structurallypreserved GTP-binding domain [], []. Sequence comparisons of small G proteinsfrom various species have revealed that they are conserved in primarystructures at the level of 30-55% si…	Family
Sobic.001G031900	Chr01	2416592	2424714	1	8123	57724		Small GTPase superfamily, ARF/SAR type		Small GTPases form an independent superfamily within the larger class of regulatory GTP hydrolases. This superfamily contains proteins that control a vast number of important processes and possess a common, structurally preserved GTP-binding domain [, ]. Sequence comparisons of small G proteins from various species have revealed that they are conserved in primary structures at the level of 30-55%…	Family
Sobic.001G031900	Chr01	2416592	2424714	1	8123	57724		Small GTP-binding protein domain		Proteins with a small GTP-binding domain include Ras, RhoA, Rab11, translation elongation factor G, translation initiation factor IF-2, tetratcycline resistance protein TetM, CDC42, Era, ADP-ribosylation factors, tdhF, and many others []. In some proteins the domain occurs more than once. Among them there is a large number of small GTP-binding proteins and related domains in larger proteins. Note…	Domain
Sobic.001G031900	Chr01	2416592	2424714	1	8123	57724						signal transduction	GO:0007165	The cellular process in which a signal is conveyed to trigger a change in the activity or state of a cell. Signal transduction begins with reception of a signal (e.g. a ligand binding to a receptor or receptor activation by a stimulus such as light), or for signal transduction in the absence of ligand, signal-withdrawal or the activity of a constitutively active receptor. Signal transduction ends…
Sobic.001G031900	Chr01	2416592	2424714	1	8123	57724						GTP binding	GO:0005525	Interacting selectively and non-covalently with GTP, guanosine triphosphate.
Sobic.001G031900	Chr01	2416592	2424714	1	8123	57724						intracellular protein transport	GO:0006886	The directed movement of proteins in a cell, including the movement of proteins between specific compartments or structures within a cell, such as organelles of a eukaryotic cell.
Sobic.001G031900	Chr01	2416592	2424714	1	8123	57724						GTPase activity	GO:0003924	Catalysis of the reaction: GTP + H2O = GDP + phosphate.
Sobic.001G031900	Chr01	2416592	2424714	1	8123	57724						nucleocytoplasmic transport	GO:0006913	The directed movement of molecules between the nucleus and the cytoplasm.
Sobic.001G032000	Chr01	2434482	2436725	1	2244	45713		Major facilitator superfamily domain		Transporters can be grouped in two classes, primary and secondary carriers. The primary active transporters drive solute accumulation or extrusion by using ATP hydrolysis, photon absorption, electron flow, substrate decarboxylation or methyl transfer. If charged molecules are unidirectionally pumped as a consequence of the consumption of a primary cellular energy source, electron chemical potenti…	Domain
Sobic.001G032000	Chr01	2434482	2436725	1	2244	45713		Proton-dependent oligopeptide transporter family		The proton-dependent oligopeptide transporter (POT) family (also known as the peptide transport (PTR) family) is made up of a group of energy-dependent transporters found in a organisms as diverse as bacteria and humans. The POT family of proteins is distinct from the ABC-type peptide transporters and was uncovered by sequence analyses of peptide transport proteins []. They seem to be mainly invo…	Family
Sobic.001G032000	Chr01	2434482	2436725	1	2244	45713						transporter activity	GO:0005215	Enables the directed movement of substances (such as macromolecules, small molecules, ions) into, out of or within a cell, or between cells.
Sobic.001G032000	Chr01	2434482	2436725	1	2244	45713						transport	GO:0006810	The directed movement of substances (such as macromolecules, small molecules, ions) into, out of or within a cell, or between cells, or within a multicellular organism by means of some agent such as a transporter or pore.
Sobic.001G032000	Chr01	2434482	2436725	1	2244	45713						membrane	GO:0016020	A lipid bilayer along with all the proteins and protein complexes embedded in it an attached to it.
Sobic.001G032100	Chr01	2443609	2445280	1	1672	37158	(1 of 4) PF00228 - Bowman-Birk serine protease inhibitor family (Bowman-Birk_leg)	Proteinase inhibitor I12, Bowman-Birk		This family of eukaryotic proteinase inhibitors, belongs to MEROPS inhibitor family I12, clan IF. They inhibit serine peptidases of the S1 family () [].The Bowman-Birk inhibitor family []is one of the numerous families of serine proteinase inhibitors. They have a duplicated structure and generally possess two distinct inhibitory sites.These inhibitors are primarily found in plants and in particul…	Domain
Sobic.001G032100	Chr01	2443609	2445280	1	1672	37158	(1 of 4) PF00228 - Bowman-Birk serine protease inhibitor family (Bowman-Birk_leg)					extracellular region	GO:0005576	The space external to the outermost structure of a cell. For cells without external protective or external encapsulating structures this refers to space outside of the plasma membrane. This term covers the host cell environment outside an intracellular parasite.
Sobic.001G032100	Chr01	2443609	2445280	1	1672	37158	(1 of 4) PF00228 - Bowman-Birk serine protease inhibitor family (Bowman-Birk_leg)					serine-type endopeptidase inhibitor activity	GO:0004867	Stops, prevents or reduces the activity of serine-type endopeptidases, enzymes that catalyze the hydrolysis of nonterminal peptide bonds in a polypeptide chain; a serine residue (and a histidine residue) are at the active center of the enzyme.
Sobic.001G032200	Chr01	2447498	2453413	1	5916	29025	(1 of 1) PTHR23500:SF159 - D-XYLOSE-PROTON SYMPORTER-LIKE 3, CHLOROPLASTIC	Major facilitator superfamily domain		Transporters can be grouped in two classes, primary and secondary carriers. The primary active transporters drive solute accumulation or extrusion by using ATP hydrolysis, photon absorption, electron flow, substrate decarboxylation or methyl transfer. If charged molecules are unidirectionally pumped as a consequence of the consumption of a primary cellular energy source, electron chemical potenti…	Domain
Sobic.001G032200	Chr01	2447498	2453413	1	5916	29025	(1 of 1) PTHR23500:SF159 - D-XYLOSE-PROTON SYMPORTER-LIKE 3, CHLOROPLASTIC	Major facilitator superfamily		Among the different families of transporter, only two occur ubiquitously in all classifications of organisms. These are the ATP-Binding Cassette (ABC) superfamily and the Major Facilitator Superfamily (MFS). The MFS transporters are single-polypeptide secondary carriers capable only of transporting small solutes in response to chemiosmotic ion gradients [, ].	Family
Sobic.001G032200	Chr01	2447498	2453413	1	5916	29025	(1 of 1) PTHR23500:SF159 - D-XYLOSE-PROTON SYMPORTER-LIKE 3, CHLOROPLASTIC	Sugar/inositol transporter		The sugar transporters belong to a superfamily of membrane proteins responsible for the binding and transport of various carbohydrates, organic alcohols, and acids in a wide range of prokaryotic and eukaryotic organisms []. These integral membrane proteins are predicted to comprise twelve membrane spanning domains. It is likely that the transporters have evolved from an ancient protein present in…	Family
Sobic.001G032200	Chr01	2447498	2453413	1	5916	29025	(1 of 1) PTHR23500:SF159 - D-XYLOSE-PROTON SYMPORTER-LIKE 3, CHLOROPLASTIC	Major facilitator superfamily domain		Transporters can be grouped in two classes, primary and secondary carriers. The primary active transporters drive solute accumulation or extrusion by using ATP hydrolysis, photon absorption, electron flow, substrate decarboxylation or methyl transfer. If charged molecules are unidirectionally pumped as a consequence of the consumption of a primary cellular energy source, electron chemical potenti…	Domain
Sobic.001G032200	Chr01	2447498	2453413	1	5916	29025	(1 of 1) PTHR23500:SF159 - D-XYLOSE-PROTON SYMPORTER-LIKE 3, CHLOROPLASTIC	Major facilitator superfamily		Among the different families of transporter, only two occur ubiquitously in all classifications of organisms. These are the ATP-Binding Cassette (ABC) superfamily and the Major Facilitator Superfamily (MFS). The MFS transporters are single-polypeptide secondary carriers capable only of transporting small solutes in response to chemiosmotic ion gradients [, ].	Family
Sobic.001G032200	Chr01	2447498	2453413	1	5916	29025	(1 of 1) PTHR23500:SF159 - D-XYLOSE-PROTON SYMPORTER-LIKE 3, CHLOROPLASTIC	Sugar/inositol transporter		The sugar transporters belong to a superfamily of membrane proteins responsible for the binding and transport of various carbohydrates, organic alcohols, and acids in a wide range of prokaryotic and eukaryotic organisms []. These integral membrane proteins are predicted to comprise twelve membrane spanning domains. It is likely that the transporters have evolved from an ancient protein present in…	Family
Sobic.001G032300	Chr01	2457833	2460832	1	3000	21606		Protein kinase domain		Protein phosphorylation, which plays a key role in most cellular activities, is a reversible process mediated by proteinkinases and phosphoprotein phosphatases. Protein kinases catalyse the transfer of the gamma phosphate from nucleotide triphosphates (often ATP) to one or more amino acid residues in a protein substrate side chain, resulting in a conformational change affecting protein function. …	Domain
Sobic.001G032300	Chr01	2457833	2460832	1	3000	21606		Protein kinase-like domain		Protein kinases () modify other proteins by chemically adding phosphate groups to them. This process is fundamental to most signalling and regulatory processes in the eukaryotic cell []. The protein kinases contain a catalytic core that is common to both serine/threonine and tyrosine protein kinases. The catalytic domain contains the nucleotide-binding site and the catalytic apparatus in an inter…	Domain
Sobic.001G032300	Chr01	2457833	2460832	1	3000	21606		Tyrosine-protein kinase, catalytic domain		Protein phosphorylation, which plays a key role in most cellular activities, is a reversible process mediated by protein kinases and phosphoprotein phosphatases. Protein kinases catalyse the transfer of the gamma phosphate from nucleotide triphosphates (often ATP) to one or more amino acid residues in a protein substrate side chain, resulting in a conformational change affecting protein function.…	Domain
Sobic.001G032300	Chr01	2457833	2460832	1	3000	21606		Concanavalin A-like lectin/glucanase domain		This entry represents the concanavalin A-like domain, which has a sandwich structure of 12-14 beta strands in two sheets with a complex topology. Proteins containing this domain include: Legume lectinsGlycosyl hydrolases family 16Galectin (animal S-lectin)Laminin G-like modulePentraxinClostridium neurotoxinsExotoxin AVibrio cholera sialidaseLeech intramolecular trans-sialidaseGlycosyl hydrolase f…	Domain
Sobic.001G032300	Chr01	2457833	2460832	1	3000	21606		Legume lectin domain		Lectins are carbohydrate-binding proteins. Leguminous lectins form one of the largest lectin families and resemble each other in their physicochemical properties, though they differ in their carbohydrate specificities. They bind either glucose/mannose or galactose []. Carbohydrate-binding activity depends on the simultaneous presence of both acalcium and a transition metal ion []. The exact funct…	Domain
Sobic.001G032300	Chr01	2457833	2460832	1	3000	21606						carbohydrate binding	GO:0030246	Interacting selectively and non-covalently with any carbohydrate, which includes monosaccharides, oligosaccharides and polysaccharides as well as substances derived from monosaccharides by reduction of the carbonyl group (alditols), by oxidation of one or more hydroxy groups to afford the corresponding aldehydes, ketones, or carboxylic acids, or by replacement of one or more hydroxy group(s) by a…
Sobic.001G032400	Chr01	2465532	2468560	1	3029	13878		Protein kinase domain		Protein phosphorylation, which plays a key role in most cellular activities, is a reversible process mediated by proteinkinases and phosphoprotein phosphatases. Protein kinases catalyse the transfer of the gamma phosphate from nucleotide triphosphates (often ATP) to one or more amino acid residues in a protein substrate side chain, resulting in a conformational change affecting protein function. …	Domain
Sobic.001G032400	Chr01	2465532	2468560	1	3029	13878		Protein kinase-like domain		Protein kinases () modify other proteins by chemically adding phosphate groups to them. This process is fundamental to most signalling and regulatory processes in the eukaryotic cell []. The protein kinases contain a catalytic core that is common to both serine/threonine and tyrosine protein kinases. The catalytic domain contains the nucleotide-binding site and the catalytic apparatus in an inter…	Domain
Sobic.001G032400	Chr01	2465532	2468560	1	3029	13878		Tyrosine-protein kinase, catalytic domain		Protein phosphorylation, which plays a key role in most cellular activities, is a reversible process mediated by protein kinases and phosphoprotein phosphatases. Protein kinases catalyse the transfer of the gamma phosphate from nucleotide triphosphates (often ATP) to one or more amino acid residues in a protein substrate side chain, resulting in a conformational change affecting protein function.…	Domain
Sobic.001G032400	Chr01	2465532	2468560	1	3029	13878		Concanavalin A-like lectin/glucanase domain		This entry represents the concanavalin A-like domain, which has a sandwich structure of 12-14 beta strands in two sheets with a complex topology. Proteins containing this domain include: Legume lectinsGlycosyl hydrolases family 16Galectin (animal S-lectin)Laminin G-like modulePentraxinClostridium neurotoxinsExotoxin AVibrio cholera sialidaseLeech intramolecular trans-sialidaseGlycosyl hydrolase f…	Domain
Sobic.001G032400	Chr01	2465532	2468560	1	3029	13878		Legume lectin domain		Lectins are carbohydrate-binding proteins. Leguminous lectins form one of the largest lectin families and resemble each other in their physicochemical properties, though they differ in their carbohydrate specificities. They bind either glucose/mannose or galactose []. Carbohydrate-binding activity depends on the simultaneous presence of both acalcium and a transition metal ion []. The exact funct…	Domain
Sobic.001G032400	Chr01	2465532	2468560	1	3029	13878						carbohydrate binding	GO:0030246	Interacting selectively and non-covalently with any carbohydrate, which includes monosaccharides, oligosaccharides and polysaccharides as well as substances derived from monosaccharides by reduction of the carbonyl group (alditols), by oxidation of one or more hydroxy groups to afford the corresponding aldehydes, ketones, or carboxylic acids, or by replacement of one or more hydroxy group(s) by a…
Sobic.001G032550	Chr01	2475268	2477664	1	2397	4774	(1 of 8) PTHR13068//PTHR13068:SF17 - CGI-12 PROTEIN-RELATED // SUBFAMILY NOT NAMED	Mitochodrial transcription termination factor		This entry represents the mitochondrial transcription termination factors (MTERFs). In humans four MTERFs have been identified (MTERF1-4). MTERF1 was first identified as a factor responsible for terminating heavy strand transcription at a specific site at the leu-tRNA, thereby modulating the ratio of mitochondrial ribosomal RNA to mRNA []. Later, MTERF1 was found to stimulate transcriptional init…	Family
Sobic.001G032550	Chr01	2475268	2477664	1	2397	4774	(1 of 8) PTHR13068//PTHR13068:SF17 - CGI-12 PROTEIN-RELATED // SUBFAMILY NOT NAMED	Mitochodrial transcription termination factor		This entry represents the mitochondrial transcription termination factors (MTERFs). In humans four MTERFs have been identified (MTERF1-4). MTERF1 was first identified as a factor responsible for terminating heavy strand transcription at a specific site at the leu-tRNA, thereby modulating the ratio of mitochondrial ribosomal RNA to mRNA []. Later, MTERF1 was found to stimulate transcriptional init…	Family
Sobic.001G032550	Chr01	2475268	2477664	1	2397	4774	(1 of 8) PTHR13068//PTHR13068:SF17 - CGI-12 PROTEIN-RELATED // SUBFAMILY NOT NAMED
Sobic.001G032700	Chr01	2477362	2481048	-1	3687	1390		DnaJ domain		The hsp70 chaperone machine performs many diverse roles in the cell, including folding of nascent proteins, translocation of polypeptides across organelle membranes, coordinating responses to stress, and targeting selected proteins for degradation. DnaJ is a member of the hsp40 family of molecular chaperones, which is also called the J-protein family, the members of which regulate the activity of…	Domain
Sobic.001G032700	Chr01	2477362	2481048	-1	3687	1390		DnaJ domain		The hsp70 chaperone machine performs many diverse roles in the cell, including folding of nascent proteins, translocation of polypeptides across organelle membranes, coordinating responses to stress, and targeting selected proteins for degradation. DnaJ is a member of the hsp40 family of molecular chaperones, which is also called the J-protein family, the members of which regulate the activity of…	Domain
Sobic.001G032700	Chr01	2477362	2481048	-1	3687	1390		DnaJ domain		The hsp70 chaperone machine performs many diverse roles in the cell, including folding of nascent proteins, translocation of polypeptides across organelle membranes, coordinating responses to stress, and targeting selected proteins for degradation. DnaJ is a member of the hsp40 family of molecular chaperones, which is also called the J-protein family, the members of which regulate the activity of…	Domain
Sobic.001G032700	Chr01	2477362	2481048	-1	3687	1390		DnaJ domain		The hsp70 chaperone machine performs many diverse roles in the cell, including folding of nascent proteins, translocation of polypeptides across organelle membranes, coordinating responses to stress, and targeting selected proteins for degradation. DnaJ is a member of the hsp40 family of molecular chaperones, which is also called the J-protein family, the members of which regulate the activity of…	Domain
Sobic.001G032700	Chr01	2477362	2481048	-1	3687	1390		DnaJ domain		The hsp70 chaperone machine performs many diverse roles in the cell, including folding of nascent proteins, translocation of polypeptides across organelle membranes, coordinating responses to stress, and targeting selected proteins for degradation. DnaJ is a member of the hsp40 family of molecular chaperones, which is also called the J-protein family, the members of which regulate the activity of…	Domain
Sobic.001G032700	Chr01	2477362	2481048	-1	3687	1390		DnaJ domain		The hsp70 chaperone machine performs many diverse roles in the cell, including folding of nascent proteins, translocation of polypeptides across organelle membranes, coordinating responses to stress, and targeting selected proteins for degradation. DnaJ is a member of the hsp40 family of molecular chaperones, which is also called the J-protein family, the members of which regulate the activity of…	Domain
Sobic.001G032700	Chr01	2477362	2481048	-1	3687	1390		DnaJ domain		The hsp70 chaperone machine performs many diverse roles in the cell, including folding of nascent proteins, translocation of polypeptides across organelle membranes, coordinating responses to stress, and targeting selected proteins for degradation. DnaJ is a member of the hsp40 family of molecular chaperones, which is also called the J-protein family, the members of which regulate the activity of…	Domain
Sobic.001G032700	Chr01	2477362	2481048	-1	3687	1390		DnaJ domain		The hsp70 chaperone machine performs many diverse roles in the cell, including folding of nascent proteins, translocation of polypeptides across organelle membranes, coordinating responses to stress, and targeting selected proteins for degradation. DnaJ is a member of the hsp40 family of molecular chaperones, which is also called the J-protein family, the members of which regulate the activity of…	Domain
Sobic.001G032700	Chr01	2477362	2481048	-1	3687	1390		DnaJ domain		The hsp70 chaperone machine performs many diverse roles in the cell, including folding of nascent proteins, translocation of polypeptides across organelle membranes, coordinating responses to stress, and targeting selected proteins for degradation. DnaJ is a member of the hsp40 family of molecular chaperones, which is also called the J-protein family, the members of which regulate the activity of…	Domain
Sobic.001G032800	Chr01	2481787	2485139	-1	3353	0	(1 of 1) PTHR19316:SF17 - HSP70-INTERACTING PROTEIN FES1B-LIKE PROTEIN-RELATED	Armadillo-like helical		This domain consists of a multi-helical fold comprised of two curved layers of alpha helices arranged in a regular right-handed superhelix, where the repeats that make up this structure are arranged about a common axis []. These superhelical structures present an extensive solvent-accessible surface that is well suited to binding large substrates such as proteins and nucleic acids. This topology …	Domain
Sobic.001G032800	Chr01	2481787	2485139	-1	3353	0	(1 of 1) PTHR19316:SF17 - HSP70-INTERACTING PROTEIN FES1B-LIKE PROTEIN-RELATED	Armadillo-type fold		This entry represents a structural domain with an armadillo (ARM)-like fold, consisting of a multi-helical fold comprised of two curved layers of alpha helices arranged in a regular right-handed superhelix, where the repeats that make up this structure are arranged about a common axis []. These superhelical structures present an extensive solvent-accessible surface that is well suited to binding …	Domain
Sobic.001G032800	Chr01	2481787	2485139	-1	3353	0	(1 of 1) PTHR19316:SF17 - HSP70-INTERACTING PROTEIN FES1B-LIKE PROTEIN-RELATED	Nucleotide exchange factor Fes1		This entry represents a domain found in the Fes1 protein. Fes1 is a cytosolic homologue of Sls1, an ER protein which has nucleotide exchange factor activity. Fes1 in yeast has been shown to bind to the molecular chaperone Hsp70 and has adenyl-nucleotide exchange factor activity [].	Domain
Sobic.001G032850	Chr01	2482572	2482929	1	358	134
Sobic.001G032900	Chr01	2485761	2487705	-1	1945	3323
Sobic.001G033000	Chr01	2489317	2497493	-1	8177	6879		S-adenosyl-L-methionine-dependent methyltransferase		This entry represents a domain found in S-adenosyl-L-methionine-dependent methyltransferases (SAM MTases).Proteins containing this domain include members from the methyltransferase superfamily and the class I-like SAM-binding methyltransferase superfamily. Methyltransferases transfer a methyl group from a donor to an acceptor. SAM-binding methyltransferases utilise the ubiquitous methyl donor SAM…	Domain
Sobic.001G033000	Chr01	2489317	2497493	-1	8177	6879		Ribosomal RNA large subunit methyltransferase E		The ribosomal RNA large subunit methyltransferase E () methylates the 23S rRNA. It specifically methylates the uridine in position 2552 of 23s rRNA in the 50S particle using S-adenosyl-L-methionine as a substrate []. It was previously known as cell division protein FtsJ.This entry represents the ribosomal RNA large subunit methyltransferase E family, which also includes tRNA (uridine-2'-O-)-methy…	Family
Sobic.001G033000	Chr01	2489317	2497493	-1	8177	6879		Ribosomal RNA methyltransferase FtsJ domain		This entry represents FtsJ domain. RrmJ (FtsJ) is a well conserved heat shock protein present in prokaryotes, archaea, and eukaryotes. RrmJ is responsible formethylating 23 S rRNA at position U2552 in the aminoacyl (A)1-site of the ribosome []. U2552 is one of the five universally conserved A-loop residues and has beenshown to be methylated at the ribose 2'-OH group in the majority of organisms i…	Domain
Sobic.001G033000	Chr01	2489317	2497493	-1	8177	6879		S-adenosyl-L-methionine-dependent methyltransferase		This entry represents a domain found in S-adenosyl-L-methionine-dependent methyltransferases (SAM MTases).Proteins containing this domain include members from the methyltransferase superfamily and the class I-like SAM-binding methyltransferase superfamily. Methyltransferases transfer a methyl group from a donor to an acceptor. SAM-binding methyltransferases utilise the ubiquitous methyl donor SAM…	Domain
Sobic.001G033000	Chr01	2489317	2497493	-1	8177	6879		Ribosomal RNA large subunit methyltransferase E		The ribosomal RNA large subunit methyltransferase E () methylates the 23S rRNA. It specifically methylates the uridine in position 2552 of 23s rRNA in the 50S particle using S-adenosyl-L-methionine as a substrate []. It was previously known as cell division protein FtsJ.This entry represents the ribosomal RNA large subunit methyltransferase E family, which also includes tRNA (uridine-2'-O-)-methy…	Family
Sobic.001G033000	Chr01	2489317	2497493	-1	8177	6879		Ribosomal RNA methyltransferase FtsJ domain		This entry represents FtsJ domain. RrmJ (FtsJ) is a well conserved heat shock protein present in prokaryotes, archaea, and eukaryotes. RrmJ is responsible formethylating 23 S rRNA at position U2552 in the aminoacyl (A)1-site of the ribosome []. U2552 is one of the five universally conserved A-loop residues and has beenshown to be methylated at the ribose 2'-OH group in the majority of organisms i…	Domain
Sobic.001G033000	Chr01	2489317	2497493	-1	8177	6879		S-adenosyl-L-methionine-dependent methyltransferase		This entry represents a domain found in S-adenosyl-L-methionine-dependent methyltransferases (SAM MTases).Proteins containing this domain include members from the methyltransferase superfamily and the class I-like SAM-binding methyltransferase superfamily. Methyltransferases transfer a methyl group from a donor to an acceptor. SAM-binding methyltransferases utilise the ubiquitous methyl donor SAM…	Domain
Sobic.001G033000	Chr01	2489317	2497493	-1	8177	6879		Ribosomal RNA large subunit methyltransferase E		The ribosomal RNA large subunit methyltransferase E () methylates the 23S rRNA. It specifically methylates the uridine in position 2552 of 23s rRNA in the 50S particle using S-adenosyl-L-methionine as a substrate []. It was previously known as cell division protein FtsJ.This entry represents the ribosomal RNA large subunit methyltransferase E family, which also includes tRNA (uridine-2'-O-)-methy…	Family
Sobic.001G033000	Chr01	2489317	2497493	-1	8177	6879		Ribosomal RNA methyltransferase FtsJ domain		This entry represents FtsJ domain. RrmJ (FtsJ) is a well conserved heat shock protein present in prokaryotes, archaea, and eukaryotes. RrmJ is responsible formethylating 23 S rRNA at position U2552 in the aminoacyl (A)1-site of the ribosome []. U2552 is one of the five universally conserved A-loop residues and has beenshown to be methylated at the ribose 2'-OH group in the majority of organisms i…	Domain
Sobic.001G033000	Chr01	2489317	2497493	-1	8177	6879						methyltransferase activity	GO:0008168	Catalysis of the transfer of a methyl group to an acceptor molecule.
Sobic.001G033000	Chr01	2489317	2497493	-1	8177	6879						methylation	GO:0032259	The process in which a methyl group is covalently attached to a molecule.
Sobic.001G033000	Chr01	2489317	2497493	-1	8177	6879						RNA methylation	GO:0001510	Posttranscriptional addition of a methyl group to either a nucleotide or 2'-O ribose in a polyribonucleotide. Usually uses S-adenosylmethionine as a cofactor.
Sobic.001G033100	Chr01	2497419	2499730	1	2312	14981		NAD(P)-binding domain		This entry represents NAD- and NADP-binding domains with a core Rossmann-type fold, which consists of 3-layers alpha/beta/alpha, where the six beta strands are parallel in the order 321456. Many different enzymes contain an NAD/NADP-binding domain, including:C-terminal domain of alcohol dehydrogenases []Tyrosine-dependent oxidoreductases (also known as short-chain dehydrogenases) []N-terminal dom…	Domain
Sobic.001G033100	Chr01	2497419	2499730	1	2312	14981		NAD(P)-binding domain		This entry represents NAD- and NADP-binding domains with a core Rossmann-type fold, which consists of 3-layers alpha/beta/alpha, where the six beta strands are parallel in the order 321456. Many different enzymes contain an NAD/NADP-binding domain, including:C-terminal domain of alcohol dehydrogenases []Tyrosine-dependent oxidoreductases (also known as short-chain dehydrogenases) []N-terminal dom…	Domain
Sobic.001G033200	Chr01	2499310	2503376	-1	4067	16872		Transcription factor GRAS		Sequence analysis of the products of the GRAS (GAI, RGA, SCR) gene family indicates that they share a variable N terminus and a highly conserved C terminus that contains five recognizable motifs []. Proteins in the GRAS family are major players in gibberellin (GA) signaling, which regulates various aspects of plant growth and development []. Mutation of the SCARECROW (SCR) gene results in a radia…	Domain
Sobic.001G033200	Chr01	2499310	2503376	-1	4067	16872		Transcription factor GRAS		Sequence analysis of the products of the GRAS (GAI, RGA, SCR) gene family indicates that they share a variable N terminus and a highly conserved C terminus that contains five recognizable motifs []. Proteins in the GRAS family are major players in gibberellin (GA) signaling, which regulates various aspects of plant growth and development []. Mutation of the SCARECROW (SCR) gene results in a radia…	Domain
Sobic.001G033300	Chr01	2523358	2527858	1	4501	40920		RlpA-like double-psi beta-barrel domain		Rare lipoprotein A (RlpA) contains a conserved region that has the double-psi beta-barrel (DPBB) fold [, ]. RlpA is a bacterial septal ring protein and a lytic transglycosylase that contributes to rod shape and daughter cell separation in Pseudomonas aeruginosa []. It has been shown to act as a prc mutant suppressor in Escherichia coli []. The DPBB fold is often an enzymatic domain. Proteins cont…	Domain
Sobic.001G033300	Chr01	2523358	2527858	1	4501	40920		Expansin/Lol pI		Expansins are unusual proteins that mediate cell wall extension in plants []. They are believed to act as a sort of chemical grease, allowing polymers to slide past one another by disrupting non-covalent hydrogen bonds that hold many wall polymers to one another. This process is notdegradative and hence does not weaken the wall, which could otherwise rupture under internal pressure during growth.…	Family
Sobic.001G033300	Chr01	2523358	2527858	1	4501	40920		Expansin/pollen allergen, DPBB domain		This entry represents a N-terminal domain that has a Barwin-like double psi beta-barrel structure(DPBB). It is found in proteins like expasin and pollen allergens. The major timothy grass pollen allergen Phl p 1 is one of the most potent and frequently recognised environmental allergens [].	Domain
Sobic.001G033300	Chr01	2523358	2527858	1	4501	40920		Expansin		Expansins are unusual proteins that mediate cell wall extension in plants. They are believed to act as a sort of chemical grease, allowingpolymers to slide past one another by disrupting non-covalent hydrogenbonds that hold many wall polymers to one another. This process is notdegradative and hence does not weaken the wall, which could otherwiserupture under internal pressure during growth.Sequen…	Family
Sobic.001G033300	Chr01	2523358	2527858	1	4501	40920		Expansin, cellulose-binding-like domain		Expansins are secreted proteins of 25 to 27 Kd that were isolated first fromyoung cucumber seedling and subsequently from other plant tissues. Expressionof expansin genes correlates with growth of cells. Increase in expansincontent also occurs during fruit ripening. Expansins act on the cell wall topromote its extensibility. The model for its mechanism of action postulatesthat expansins break non…	Domain
Sobic.001G033400	Chr01	2528909	2533375	-1	4467	46471		Protein kinase domain		Protein phosphorylation, which plays a key role in most cellular activities, is a reversible process mediated by proteinkinases and phosphoprotein phosphatases. Protein kinases catalyse the transfer of the gamma phosphate from nucleotide triphosphates (often ATP) to one or more amino acid residues in a protein substrate side chain, resulting in a conformational change affecting protein function. …	Domain
Sobic.001G033400	Chr01	2528909	2533375	-1	4467	46471		Protein kinase-like domain		Protein kinases () modify other proteins by chemically adding phosphate groups to them. This process is fundamental to most signalling and regulatory processes in the eukaryotic cell []. The protein kinases contain a catalytic core that is common to both serine/threonine and tyrosine protein kinases. The catalytic domain contains the nucleotide-binding site and the catalytic apparatus in an inter…	Domain
Sobic.001G033400	Chr01	2528909	2533375	-1	4467	46471		Tyrosine-protein kinase, catalytic domain		Protein phosphorylation, which plays a key role in most cellular activities, is a reversible process mediated by protein kinases and phosphoprotein phosphatases. Protein kinases catalyse the transfer of the gamma phosphate from nucleotide triphosphates (often ATP) to one or more amino acid residues in a protein substrate side chain, resulting in a conformational change affecting protein function.…	Domain
Sobic.001G033400	Chr01	2528909	2533375	-1	4467	46471		Serine-threonine/tyrosine-protein kinase catalytic domain		Protein phosphorylation, which plays a key role in most cellular activities, is a reversible process mediated by protein kinases and phosphoprotein phosphatases. Protein kinases catalyse the transfer of the gamma phosphate from nucleotide triphosphates (often ATP) to one or more amino acid residues in a protein substrate side chain, resulting in a conformational change affecting protein function.…	Domain
Sobic.001G033400	Chr01	2528909	2533375	-1	4467	46471		Concanavalin A-like lectin/glucanase domain		This entry represents the concanavalin A-like domain, which has a sandwich structure of 12-14 beta strands in two sheets with a complex topology. Proteins containing this domain include: Legume lectinsGlycosyl hydrolases family 16Galectin (animal S-lectin)Laminin G-like modulePentraxinClostridium neurotoxinsExotoxin AVibrio cholera sialidaseLeech intramolecular trans-sialidaseGlycosyl hydrolase f…	Domain
Sobic.001G033400	Chr01	2528909	2533375	-1	4467	46471						protein phosphorylation	GO:0006468	The process of introducing a phosphate group on to a protein.
Sobic.001G033400	Chr01	2528909	2533375	-1	4467	46471						protein kinase activity	GO:0004672	Catalysis of the phosphorylation of an amino acid residue in a protein, usually according to the reaction: a protein + ATP = a phosphoprotein + ADP.
Sobic.001G033500	Chr01	2536855	2539617	1	2763	54417	(1 of 1) K00729 - dolichyl-phosphate beta-glucosyltransferase (ALG5)	Nucleotide-diphospho-sugar transferases		This entry represents a domain with a Rossmann like fold and can be found in diverse glycosyltransferases. The biosynthesis of disaccharides, oligosaccharides and polysaccharides involves the action of hundreds of different glycosyltransferases. These enzymes catalyse the transfer of sugar moieties from activated donor molecules to specific acceptor molecules, forming glycosidic bonds. A classifi…	Domain
Sobic.001G033500	Chr01	2536855	2539617	1	2763	54417	(1 of 1) K00729 - dolichyl-phosphate beta-glucosyltransferase (ALG5)	Glycosyltransferase 2-like		The biosynthesis of disaccharides, oligosaccharides and polysaccharides involves the action of hundreds of different glycosyltransferases. These enzymes catalyse the transfer of sugar moieties from activated donor molecules to specific acceptor molecules, forming glycosidic bonds. A classification of glycosyltransferases using nucleotide diphospho-sugar, nucleotide monophospho-sugar and sugar pho…	Domain
Sobic.001G033600	Chr01	2539884	2544526	1	4643	57446		Tetratricopeptide-like helical domain		The tetratrico peptide repeat region (TPR) is a structural motif present in a wide range of proteins [, , ]. It mediates protein-protein interactions and the assembly of multiprotein complexes []. The TPR motifconsists of 3-16 tandem-repeats of 34 amino acids residues, although individual TPR motifs canbe dispersed in the protein sequence. Sequence alignment of the TPR domains reveals aconsensus …	Domain
Sobic.001G033600	Chr01	2539884	2544526	1	4643	57446		Pentatricopeptide repeat		This entry represents the PPR repeat.Pentatricopeptide repeat (PPR) proteins are characterised by tandem repeats of a degenerate 35 amino acid motif []. Most of PPR proteins have roles in mitochondria or plastid []. PPR repeats were discovered while screening Arabidopsis proteins for those predicted to be targeted to mitochondria or chloroplast [, ]. Some of these proteins have been shown to play…	Repeat
Sobic.001G033600	Chr01	2539884	2544526	1	4643	57446		Tetratricopeptide-like helical domain		The tetratrico peptide repeat region (TPR) is a structural motif present in a wide range of proteins [, , ]. It mediates protein-protein interactions and the assembly of multiprotein complexes []. The TPR motifconsists of 3-16 tandem-repeats of 34 amino acids residues, although individual TPR motifs canbe dispersed in the protein sequence. Sequence alignment of the TPR domains reveals aconsensus …	Domain
Sobic.001G033600	Chr01	2539884	2544526	1	4643	57446		Pentatricopeptide repeat		This entry represents the PPR repeat.Pentatricopeptide repeat (PPR) proteins are characterised by tandem repeats of a degenerate 35 amino acid motif []. Most of PPR proteins have roles in mitochondria or plastid []. PPR repeats were discovered while screening Arabidopsis proteins for those predicted to be targeted to mitochondria or chloroplast [, ]. Some of these proteins have been shown to play…	Repeat
Sobic.001G033701	Chr01	2544172	2546023	-1	1852	61734
Sobic.001G033800	Chr01	2549245	2550321	1	1077	66807
Sobic.001G033900	Chr01	2553818	2555716	-1	1899	71380	(1 of 8) PTHR13068//PTHR13068:SF17 - CGI-12 PROTEIN-RELATED // SUBFAMILY NOT NAMED	Mitochodrial transcription termination factor		This entry represents the mitochondrial transcription termination factors (MTERFs). In humans four MTERFs have been identified (MTERF1-4). MTERF1 was first identified as a factor responsible for terminating heavy strand transcription at a specific site at the leu-tRNA, thereby modulating the ratio of mitochondrial ribosomal RNA to mRNA []. Later, MTERF1 was found to stimulate transcriptional init…	Family
Sobic.001G033900	Chr01	2553818	2555716	-1	1899	71380	(1 of 8) PTHR13068//PTHR13068:SF17 - CGI-12 PROTEIN-RELATED // SUBFAMILY NOT NAMED	Mitochodrial transcription termination factor		This entry represents the mitochondrial transcription termination factors (MTERFs). In humans four MTERFs have been identified (MTERF1-4). MTERF1 was first identified as a factor responsible for terminating heavy strand transcription at a specific site at the leu-tRNA, thereby modulating the ratio of mitochondrial ribosomal RNA to mRNA []. Later, MTERF1 was found to stimulate transcriptional init…	Family
Sobic.001G033900	Chr01	2553818	2555716	-1	1899	71380	(1 of 8) PTHR13068//PTHR13068:SF17 - CGI-12 PROTEIN-RELATED // SUBFAMILY NOT NAMED	Mitochodrial transcription termination factor		This entry represents the mitochondrial transcription termination factors (MTERFs). In humans four MTERFs have been identified (MTERF1-4). MTERF1 was first identified as a factor responsible for terminating heavy strand transcription at a specific site at the leu-tRNA, thereby modulating the ratio of mitochondrial ribosomal RNA to mRNA []. Later, MTERF1 was found to stimulate transcriptional init…	Family
Sobic.001G033900	Chr01	2553818	2555716	-1	1899	71380	(1 of 8) PTHR13068//PTHR13068:SF17 - CGI-12 PROTEIN-RELATED // SUBFAMILY NOT NAMED	Mitochodrial transcription termination factor		This entry represents the mitochondrial transcription termination factors (MTERFs). In humans four MTERFs have been identified (MTERF1-4). MTERF1 was first identified as a factor responsible for terminating heavy strand transcription at a specific site at the leu-tRNA, thereby modulating the ratio of mitochondrial ribosomal RNA to mRNA []. Later, MTERF1 was found to stimulate transcriptional init…	Family
Sobic.001G034000	Chr01	2557849	2560823	-1	2975	75411		Mitochodrial transcription termination factor		This entry represents the mitochondrial transcription termination factors (MTERFs). In humans four MTERFs have been identified (MTERF1-4). MTERF1 was first identified as a factor responsible for terminating heavy strand transcription at a specific site at the leu-tRNA, thereby modulating the ratio of mitochondrial ribosomal RNA to mRNA []. Later, MTERF1 was found to stimulate transcriptional init…	Family
Sobic.001G034000	Chr01	2557849	2560823	-1	2975	75411		Mitochodrial transcription termination factor		This entry represents the mitochondrial transcription termination factors (MTERFs). In humans four MTERFs have been identified (MTERF1-4). MTERF1 was first identified as a factor responsible for terminating heavy strand transcription at a specific site at the leu-tRNA, thereby modulating the ratio of mitochondrial ribosomal RNA to mRNA []. Later, MTERF1 was found to stimulate transcriptional init…	Family
Sobic.001G034050	Chr01	2582310	2582832	-1	523	99872
Sobic.001G034100	Chr01	2587306	2590571	1	3266	104868		PPM-type phosphatase domain		Protein phosphatases remove phosphate groups from various proteins that arethe key components of a number of signalling pathways in eukaryotes andprokaryotes. Protein phosphatases that dephosphorylate Ser and Thr residuesare classified into the phosphoprotein (PPP) and the protein phosphataseMg(2+)- or Mn(2+)-dependent (PPM) families. The core structure of PPMs is the300-residue PPM-type phosphat…	Domain
Sobic.001G034100	Chr01	2587306	2590571	1	3266	104868		Protein phosphatase 2C		Protein phosphatase 2C (PP2C) is one of the four major classes of mammalian serine/threonine specific protein phosphatases (). PP2C []is a monomeric enzyme of about 42 kDa, that shows broad substrate specificity and is dependent on divalent cations (mainly manganese and magnesium) for its activity. The exact physiological role is still unclear. Three isozymes are currently known in mammals: PP2C-…	Family
Sobic.001G034100	Chr01	2587306	2590571	1	3266	104868						catalytic activity	GO:0003824	Catalysis of a biochemical reaction at physiological temperatures. In biologically catalyzed reactions, the reactants are known as substrates, and the catalysts are naturally occurring macromolecular substances known as enzymes. Enzymes possess specific binding sites for substrates, and are usually composed wholly or largely of protein, but RNA that has catalytic activity (ribozyme) is often also…
Sobic.001G034100	Chr01	2587306	2590571	1	3266	104868						protein dephosphorylation	GO:0006470	The process of removing one or more phosphoric residues from a protein.
Sobic.001G034100	Chr01	2587306	2590571	1	3266	104868						protein serine/threonine phosphatase activity	GO:0004722	Catalysis of the reaction: protein serine phosphate + H2O = protein serine + phosphate, and protein threonine phosphate + H2O = protein threonine + phosphate.
Sobic.001G034200	Chr01	2592125	2595232	1	3108	109687	(1 of 3) K02920 - large subunit ribosomal protein L36e (RP-L36e, RPL36)	Ribosomal protein L36e		Ribosomes are the particles that catalyse mRNA-directed protein synthesis in all organisms. The codons of the mRNA are exposed on the ribosome to allow tRNA binding. This leads to the incorporation of amino acids into the growing polypeptide chain in accordance with the genetic information. Incoming amino acid monomers enter the ribosomal A site in the form of aminoacyl-tRNAs complexed with elong…	Family
Sobic.001G034200	Chr01	2592125	2595232	1	3108	109687	(1 of 3) K02920 - large subunit ribosomal protein L36e (RP-L36e, RPL36)					structural constituent of ribosome	GO:0003735	The action of a molecule that contributes to the structural integrity of the ribosome.
Sobic.001G034200	Chr01	2592125	2595232	1	3108	109687	(1 of 3) K02920 - large subunit ribosomal protein L36e (RP-L36e, RPL36)					translation	GO:0006412	The cellular metabolic process in which a protein is formed, using the sequence of a mature mRNA molecule to specify the sequence of amino acids in a polypeptide chain. Translation is mediated by the ribosome, and begins with the formation of a ternary complex between aminoacylated initiator methionine tRNA, GTP, and initiation factor 2, which subsequently associates with the small subunit of the…
Sobic.001G034200	Chr01	2592125	2595232	1	3108	109687	(1 of 3) K02920 - large subunit ribosomal protein L36e (RP-L36e, RPL36)					intracellular	GO:0005622	The living contents of a cell; the matter contained within (but not including) the plasma membrane, usually taken to exclude large vacuoles and masses of secretory or ingested material. In eukaryotes it includes the nucleus and cytoplasm.
Sobic.001G034200	Chr01	2592125	2595232	1	3108	109687	(1 of 3) K02920 - large subunit ribosomal protein L36e (RP-L36e, RPL36)					ribosome	GO:0005840	An intracellular organelle, about 200 A in diameter, consisting of RNA and protein. It is the site of protein biosynthesis resulting from translation of messenger RNA (mRNA). It consists of two subunits, one large and one small, each containing only protein and RNA. Both the ribosome and its subunits are characterized by their sedimentation coefficients, expressed in Svedberg units (symbol: S). H…
Sobic.001G034300	Chr01	2611023	2613615	-1	2593	128585		Zinc finger, Dof-type		This entry consists of proteins containing a Dof domain, which is a zinc finger DNA-binding domain that shows resemblance to the Cys2 zinc finger, although it has a longer putative loop where an extra Cys residue is conserved []. AOBP, a DNA-binding protein in pumpkin (Cucurbita maxima), contains a 52 amino acid Dof domain, which is highly conserved in several DNA-binding proteins of higher plant…	Family
Sobic.001G034300	Chr01	2611023	2613615	-1	2593	128585		Rubredoxin-type fold		Rubredoxin is a low molecular weight iron-containing bacterial and archaeal protein that is involved in electron transfer [, ], sometimesreplacing ferredoxin as an electron carrier [].The 3-D structures of a number of rubredoxins have been solved [, ]. The fold belongs to the alpha+beta class, with 2 alpha-helices and 2-3beta-strands. Its active site contains an Fe ion which is co-ordinated by th…	Domain
Sobic.001G034300	Chr01	2611023	2613615	-1	2593	128585		Zinc finger, Dof-type		This entry consists of proteins containing a Dof domain, which is a zinc finger DNA-binding domain that shows resemblance to the Cys2 zinc finger, although it has a longer putative loop where an extra Cys residue is conserved []. AOBP, a DNA-binding protein in pumpkin (Cucurbita maxima), contains a 52 amino acid Dof domain, which is highly conserved in several DNA-binding proteins of higher plant…	Family
Sobic.001G034300	Chr01	2611023	2613615	-1	2593	128585		Rubredoxin-type fold		Rubredoxin is a low molecular weight iron-containing bacterial and archaeal protein that is involved in electron transfer [, ], sometimesreplacing ferredoxin as an electron carrier [].The 3-D structures of a number of rubredoxins have been solved [, ]. The fold belongs to the alpha+beta class, with 2 alpha-helices and 2-3beta-strands. Its active site contains an Fe ion which is co-ordinated by th…	Domain
Sobic.001G034300	Chr01	2611023	2613615	-1	2593	128585		Zinc finger, Dof-type		This entry consists of proteins containing a Dof domain, which is a zinc finger DNA-binding domain that shows resemblance to the Cys2 zinc finger, although it has a longer putative loop where an extra Cys residue is conserved []. AOBP, a DNA-binding protein in pumpkin (Cucurbita maxima), contains a 52 amino acid Dof domain, which is highly conserved in several DNA-binding proteins of higher plant…	Family
Sobic.001G034300	Chr01	2611023	2613615	-1	2593	128585		Rubredoxin-type fold		Rubredoxin is a low molecular weight iron-containing bacterial and archaeal protein that is involved in electron transfer [, ], sometimesreplacing ferredoxin as an electron carrier [].The 3-D structures of a number of rubredoxins have been solved [, ]. The fold belongs to the alpha+beta class, with 2 alpha-helices and 2-3beta-strands. Its active site contains an Fe ion which is co-ordinated by th…	Domain
Sobic.001G034300	Chr01	2611023	2613615	-1	2593	128585						DNA binding	GO:0003677	Any molecular function by which a gene product interacts selectively and non-covalently with DNA (deoxyribonucleic acid).
Sobic.001G034300	Chr01	2611023	2613615	-1	2593	128585						regulation of transcription, DNA-templated	GO:0006355	Any process that modulates the frequency, rate or extent of cellular DNA-templated transcription.
Sobic.001G034400	Chr01	2618418	2619703	-1	1286	135980		Heat shock protein 70kD, C-terminal domain		Members of the 70-kilodalton heat-shock protein (HSP70) family promote protein folding both constitutively and in response to stress. These proteins have two functional units: a substrate-binding unit, and an adenosine triphosphatase unit. The substrate-binding unit of DnaK consists of a beta-sandwich domain followed by alpha-helical segments. The alpha-helical domain stabilises the complex, but …	Domain
Sobic.001G034400	Chr01	2618418	2619703	-1	1286	135980		Heat shock protein 70kD, peptide-binding domain		Members of the 70-kilodalton heat-shock protein (HSP70) family promote protein folding both constitutively and in response to stress. These proteins have two functional units: a substrate-binding unit, and an adenosine triphosphatase unit. The substrate-binding unit of DnaK consists of a beta-sandwich domain followed by alpha-helical segments. The alpha-helical domain stabilises the complex, but …	Domain
Sobic.001G034500	Chr01	2620628	2626806	1	6179	138190		CRAL-TRIO lipid binding domain		The CRAL-TRIO domain is a protein structural domain that binds small lipophilic molecules []. The domain is named after cellular retinaldehyde-binding protein (CRALBP) and TRIO guanine exchange factor.The CRAL-TRIO domain is found in GTPase-activating proteins (GAPs), guanine nucleotide exchange factors (GEFs) and a family of hydrophobic ligand binding proteins, including the yeast SEC14 protein …	Domain
Sobic.001G034600	Chr01	2628433	2631312	1	2880	145995	(1 of 1) PTHR23002//PTHR23002:SF66 - ZINC FINGER CCHC DOMAIN CONTAINING PROTEIN // SUBFAMILY NOT NAMED	Zinc finger, CCHC-type		Zinc finger (Znf) domains are relatively small protein motifs which contain multiple finger-like protrusions that make tandem contacts with their target molecule. Some of these domains bind zinc, but many do not; instead binding other metals such as iron, or no metal at all. For example, some family members form salt bridges to stabilise the finger-like folds. They were first identified as a DNA-…	Domain
Sobic.001G034600	Chr01	2628433	2631312	1	2880	145995	(1 of 1) PTHR23002//PTHR23002:SF66 - ZINC FINGER CCHC DOMAIN CONTAINING PROTEIN // SUBFAMILY NOT NAMED	Zinc knuckle CX2CX4HX4C		This zinc knuckle is a zinc binding motif composed of the sequence CX2CX4HX4C where X can be any amino acid.	Domain
Sobic.001G034600	Chr01	2628433	2631312	1	2880	145995	(1 of 1) PTHR23002//PTHR23002:SF66 - ZINC FINGER CCHC DOMAIN CONTAINING PROTEIN // SUBFAMILY NOT NAMED					zinc ion binding	GO:0008270	Interacting selectively and non-covalently with zinc (Zn) ions.
Sobic.001G034600	Chr01	2628433	2631312	1	2880	145995	(1 of 1) PTHR23002//PTHR23002:SF66 - ZINC FINGER CCHC DOMAIN CONTAINING PROTEIN // SUBFAMILY NOT NAMED					nucleic acid binding	GO:0003676	Interacting selectively and non-covalently with any nucleic acid.
Sobic.001G034700	Chr01	2632380	2634538	-1	2159	149942		ADF-H/Gelsolin-like domain		This entry represents a domain found in the actin-depolymerising factors (ADF), the villin/gelsolin family members and the C-terminal of the Sec23/Sec24 proteins. It consists the mixed beta-sheet structure. The ADF-H (actin-depolymerising factor homology) domain is an ~150-amino acid motif that is present in three phylogenetically distinct classes of eukaryotic actin-binding proteins [, , ]. This…	Domain
Sobic.001G034700	Chr01	2632380	2634538	-1	2159	149942		ADF/Cofilin/Destrin		The actin-depolymerising factor homology (ADF-H) domain is an ~150-amino acid motif that is present in three phylogenetically distinct classes of eukaryotic actin-binding proteins [, , ]:ADF/cofilins, which include ADF, cofilin, destrin, actophorin, coactosin, depactin and glia maturation factors (GMFs) beta and gamma. ADF/cofilins are small actin-binding proteins composed of a single ADF-H domai…	Family
Sobic.001G034700	Chr01	2632380	2634538	-1	2159	149942		Actin-depolymerising factor homology domain		The actin-depolymerising factor homology (ADF-H) domain is an ~150-amino acid motif that is present in three phylogenetically distinct classes of eukaryotic actin-binding proteins [, , ]:ADF/cofilins, which include ADF, cofilin, destrin, actophorin, coactosin, depactin and glia maturation factors (GMFs) beta and gamma. ADF/cofilins are small actin-binding proteins composed of a single ADF-H domai…	Domain
Sobic.001G034700	Chr01	2632380	2634538	-1	2159	149942						intracellular	GO:0005622	The living contents of a cell; the matter contained within (but not including) the plasma membrane, usually taken to exclude large vacuoles and masses of secretory or ingested material. In eukaryotes it includes the nucleus and cytoplasm.
Sobic.001G034700	Chr01	2632380	2634538	-1	2159	149942						actin cytoskeleton	GO:0015629	The part of the cytoskeleton (the internal framework of a cell) composed of actin and associated proteins. Includes actin cytoskeleton-associated complexes.
Sobic.001G034700	Chr01	2632380	2634538	-1	2159	149942						actin binding	GO:0003779	Interacting selectively and non-covalently with monomeric or multimeric forms of actin, including actin filaments.
Sobic.001G034700	Chr01	2632380	2634538	-1	2159	149942						actin filament depolymerization	GO:0030042	Disassembly of actin filaments by the removal of actin monomers from a filament.
Sobic.001G034900	Chr01	2635349	2636404	-1	1056	152911		HotDog domain		This entry represents a domain found in thioesterases and thiol ester dehydratase-isomerases. This domain is also knonwn as the 'hot dog' fold from the study of the structure of Escherichia coli beta-hydroxydecanoyl thiol ester dehydrase (FabA) []. It contains the seven-stranded antiparallel beta-sheet 'bun', which wraps around a five-turn alpha-helical 'sausage'. Proteins containing this domain …	Domain
Sobic.001G034900	Chr01	2635349	2636404	-1	1056	152911		ADF-H/Gelsolin-like domain		This entry represents a domain found in the actin-depolymerising factors (ADF), the villin/gelsolin family members and the C-terminal of the Sec23/Sec24 proteins. It consists the mixed beta-sheet structure. The ADF-H (actin-depolymerising factor homology) domain is an ~150-amino acid motif that is present in three phylogenetically distinct classes of eukaryotic actin-binding proteins [, , ]. This…	Domain
Sobic.001G034900	Chr01	2635349	2636404	-1	1056	152911		ADF/Cofilin/Destrin		The actin-depolymerising factor homology (ADF-H) domain is an ~150-amino acid motif that is present in three phylogenetically distinct classes of eukaryotic actin-binding proteins [, , ]:ADF/cofilins, which include ADF, cofilin, destrin, actophorin, coactosin, depactin and glia maturation factors (GMFs) beta and gamma. ADF/cofilins are small actin-binding proteins composed of a single ADF-H domai…	Family
Sobic.001G034900	Chr01	2635349	2636404	-1	1056	152911		Actin-depolymerising factor homology domain		The actin-depolymerising factor homology (ADF-H) domain is an ~150-amino acid motif that is present in three phylogenetically distinct classes of eukaryotic actin-binding proteins [, , ]:ADF/cofilins, which include ADF, cofilin, destrin, actophorin, coactosin, depactin and glia maturation factors (GMFs) beta and gamma. ADF/cofilins are small actin-binding proteins composed of a single ADF-H domai…	Domain
Sobic.001G034900	Chr01	2635349	2636404	-1	1056	152911		ADF-H/Gelsolin-like domain		This entry represents a domain found in the actin-depolymerising factors (ADF), the villin/gelsolin family members and the C-terminal of the Sec23/Sec24 proteins. It consists the mixed beta-sheet structure. The ADF-H (actin-depolymerising factor homology) domain is an ~150-amino acid motif that is present in three phylogenetically distinct classes of eukaryotic actin-binding proteins [, , ]. This…	Domain
Sobic.001G034900	Chr01	2635349	2636404	-1	1056	152911		ADF/Cofilin/Destrin		The actin-depolymerising factor homology (ADF-H) domain is an ~150-amino acid motif that is present in three phylogenetically distinct classes of eukaryotic actin-binding proteins [, , ]:ADF/cofilins, which include ADF, cofilin, destrin, actophorin, coactosin, depactin and glia maturation factors (GMFs) beta and gamma. ADF/cofilins are small actin-binding proteins composed of a single ADF-H domai…	Family
Sobic.001G034900	Chr01	2635349	2636404	-1	1056	152911		Actin-depolymerising factor homology domain		The actin-depolymerising factor homology (ADF-H) domain is an ~150-amino acid motif that is present in three phylogenetically distinct classes of eukaryotic actin-binding proteins [, , ]:ADF/cofilins, which include ADF, cofilin, destrin, actophorin, coactosin, depactin and glia maturation factors (GMFs) beta and gamma. ADF/cofilins are small actin-binding proteins composed of a single ADF-H domai…	Domain
Sobic.001G034900	Chr01	2635349	2636404	-1	1056	152911						intracellular	GO:0005622	The living contents of a cell; the matter contained within (but not including) the plasma membrane, usually taken to exclude large vacuoles and masses of secretory or ingested material. In eukaryotes it includes the nucleus and cytoplasm.
Sobic.001G034900	Chr01	2635349	2636404	-1	1056	152911						actin cytoskeleton	GO:0015629	The part of the cytoskeleton (the internal framework of a cell) composed of actin and associated proteins. Includes actin cytoskeleton-associated complexes.
Sobic.001G034900	Chr01	2635349	2636404	-1	1056	152911						actin binding	GO:0003779	Interacting selectively and non-covalently with monomeric or multimeric forms of actin, including actin filaments.
Sobic.001G034900	Chr01	2635349	2636404	-1	1056	152911						actin filament depolymerization	GO:0030042	Disassembly of actin filaments by the removal of actin monomers from a filament.
Sobic.001G035000	Chr01	2638605	2639439	-1	835	156167		Zinc finger, C2H2		Zinc finger (Znf) domains are relatively small protein motifs which contain multiple finger-like protrusions that make tandem contacts with their target molecule. Some of these domains bind zinc, but many do not; instead binding other metals such as iron, or no metal at all. For example, some family members form salt bridges to stabilise the finger-like folds. They were first identified as a DNA-…	Domain
Sobic.001G035000	Chr01	2638605	2639439	-1	835	156167		Zinc finger, C2H2-like		Zinc finger (Znf) domains are relatively small protein motifs which contain multiple finger-like protrusions that make tandem contacts with their target molecule. Some of these domains bind zinc, but many do not; instead binding other metals such as iron, or no metal at all. For example, some family members form salt bridges to stabilise the finger-like folds. They were first identified as a DNA-…	Domain
Sobic.001G035000	Chr01	2638605	2639439	-1	835	156167		Zinc finger C2H2-type/integrase DNA-binding domain		Zinc finger (Znf) domains are relatively small protein motifs which contain multiple finger-like protrusions that make tandem contacts with their target molecule. Some of these domains bind zinc, but many do not; instead binding other metals such as iron, or no metal at all. For example, some family members form salt bridges to stabilise the finger-like folds. They were first identified as a DNA-…	Domain
Sobic.001G035000	Chr01	2638605	2639439	-1	835	156167						metal ion binding	GO:0046872	Interacting selectively and non-covalently with any metal ion.
Sobic.001G035100	Chr01	2642280	2643549	-1	1270	159842		Thiamin diphosphate-binding fold		This entry represents the thiamin diphosphate-binding fold found in pyruvate dehydrogenases, branched chain alpha-keto acid decarboxylases, phosphoketolases and the pyrimidine binding region of transketolases []. There are two different functional modules of this fold: pyridine-binding (Pyr) and pyrophosphate-binding (PP) modules. Two Pyr and two PP modules can assemble together in a conserved he…	Domain
Sobic.001G035100	Chr01	2642280	2643549	-1	1270	159842		Zinc finger, C2H2		Zinc finger (Znf) domains are relatively small protein motifs which contain multiple finger-like protrusions that make tandem contacts with their target molecule. Some of these domains bind zinc, but many do not; instead binding other metals such as iron, or no metal at all. For example, some family members form salt bridges to stabilise the finger-like folds. They were first identified as a DNA-…	Domain
Sobic.001G035100	Chr01	2642280	2643549	-1	1270	159842		Zinc finger, C2H2-like		Zinc finger (Znf) domains are relatively small protein motifs which contain multiple finger-like protrusions that make tandem contacts with their target molecule. Some of these domains bind zinc, but many do not; instead binding other metals such as iron, or no metal at all. For example, some family members form salt bridges to stabilise the finger-like folds. They were first identified as a DNA-…	Domain
Sobic.001G035100	Chr01	2642280	2643549	-1	1270	159842		Zinc finger C2H2-type/integrase DNA-binding domain		Zinc finger (Znf) domains are relatively small protein motifs which contain multiple finger-like protrusions that make tandem contacts with their target molecule. Some of these domains bind zinc, but many do not; instead binding other metals such as iron, or no metal at all. For example, some family members form salt bridges to stabilise the finger-like folds. They were first identified as a DNA-…	Domain
Sobic.001G035100	Chr01	2642280	2643549	-1	1270	159842						metal ion binding	GO:0046872	Interacting selectively and non-covalently with any metal ion.
Sobic.001G035200	Chr01	2649168	2658158	-1	8991	166730		NAD(P)-binding domain		This entry represents NAD- and NADP-binding domains with a core Rossmann-type fold, which consists of 3-layers alpha/beta/alpha, where the six beta strands are parallel in the order 321456. Many different enzymes contain an NAD/NADP-binding domain, including:C-terminal domain of alcohol dehydrogenases []Tyrosine-dependent oxidoreductases (also known as short-chain dehydrogenases) []N-terminal dom…	Domain
Sobic.001G035200	Chr01	2649168	2658158	-1	8991	166730		THIF-type NAD/FAD binding fold		This domain is a NAD/FAD-binding fold found in ubiquitin activating E1 family and members of the bacterial ThiF/MoeB/HesA family. It is repeated in Ubiquitin-activating enzyme E1 [, , ]. Ubiquitin-activating enzyme (E1 enzyme) [, ]activates ubiquitin by firstadenylating with ATP its C-terminal glycine residue and thereafter linkingthis residue to the side chain of a cysteine residue in E1, yieldi…	Domain
Sobic.001G035200	Chr01	2649168	2658158	-1	8991	166730		NEDD8-activating enzyme E1 regulatory subunit APP-BP1		APP-BP1 (beta-Amyloid precursor protein binding protein 1), also known as Ula1 in yeasts, is a regulatory subunit of the E1 enzyme. Human APP-BP1 is necessary for cell cycle progression through the S-M checkpoint []. Drosophila APP-BP1 interacts antagonistically with APPL (APP-like protein) during Drosophila development [].Ubiquitin-like proteins (ublps) are conjugated to their targets by the seq…	Family
Sobic.001G035200	Chr01	2649168	2658158	-1	8991	166730		NAD(P)-binding domain		This entry represents NAD- and NADP-binding domains with a core Rossmann-type fold, which consists of 3-layers alpha/beta/alpha, where the six beta strands are parallel in the order 321456. Many different enzymes contain an NAD/NADP-binding domain, including:C-terminal domain of alcohol dehydrogenases []Tyrosine-dependent oxidoreductases (also known as short-chain dehydrogenases) []N-terminal dom…	Domain
Sobic.001G035200	Chr01	2649168	2658158	-1	8991	166730		THIF-type NAD/FAD binding fold		This domain is a NAD/FAD-binding fold found in ubiquitin activating E1 family and members of the bacterial ThiF/MoeB/HesA family. It is repeated in Ubiquitin-activating enzyme E1 [, , ]. Ubiquitin-activating enzyme (E1 enzyme) [, ]activates ubiquitin by firstadenylating with ATP its C-terminal glycine residue and thereafter linkingthis residue to the side chain of a cysteine residue in E1, yieldi…	Domain
Sobic.001G035200	Chr01	2649168	2658158	-1	8991	166730		NEDD8-activating enzyme E1 regulatory subunit APP-BP1		APP-BP1 (beta-Amyloid precursor protein binding protein 1), also known as Ula1 in yeasts, is a regulatory subunit of the E1 enzyme. Human APP-BP1 is necessary for cell cycle progression through the S-M checkpoint []. Drosophila APP-BP1 interacts antagonistically with APPL (APP-like protein) during Drosophila development [].Ubiquitin-like proteins (ublps) are conjugated to their targets by the seq…	Family
Sobic.001G035200	Chr01	2649168	2658158	-1	8991	166730						small protein activating enzyme activity	GO:0008641	Catalysis of the activation of small proteins, such as ubiquitin or ubiquitin-like proteins, through the formation of an ATP-dependent high-energy thiolester bond.
Sobic.001G035200	Chr01	2649168	2658158	-1	8991	166730						protein neddylation	GO:0045116	Covalent attachment of the ubiquitin-like protein NEDD8 (RUB1) to another protein.
Sobic.001G035200	Chr01	2649168	2658158	-1	8991	166730						NEDD8 activating enzyme activity	GO:0019781	Catalysis of the initiation of the NEDD8 (RUB1) conjugation cascade.
Sobic.001G035300	Chr01	2659341	2660497	1	1157	176903		Zinc finger, C2H2		Zinc finger (Znf) domains are relatively small protein motifs which contain multiple finger-like protrusions that make tandem contacts with their target molecule. Some of these domains bind zinc, but many do not; instead binding other metals such as iron, or no metal at all. For example, some family members form salt bridges to stabilise the finger-like folds. They were first identified as a DNA-…	Domain
Sobic.001G035300	Chr01	2659341	2660497	1	1157	176903		Zinc finger, C2H2-like		Zinc finger (Znf) domains are relatively small protein motifs which contain multiple finger-like protrusions that make tandem contacts with their target molecule. Some of these domains bind zinc, but many do not; instead binding other metals such as iron, or no metal at all. For example, some family members form salt bridges to stabilise the finger-like folds. They were first identified as a DNA-…	Domain
Sobic.001G035300	Chr01	2659341	2660497	1	1157	176903		Zinc finger C2H2-type/integrase DNA-binding domain		Zinc finger (Znf) domains are relatively small protein motifs which contain multiple finger-like protrusions that make tandem contacts with their target molecule. Some of these domains bind zinc, but many do not; instead binding other metals such as iron, or no metal at all. For example, some family members form salt bridges to stabilise the finger-like folds. They were first identified as a DNA-…	Domain
Sobic.001G035300	Chr01	2659341	2660497	1	1157	176903						metal ion binding	GO:0046872	Interacting selectively and non-covalently with any metal ion.
Sobic.001G035400	Chr01	2660718	2664113	-1	3396	178280		P-loop containing nucleoside triphosphate hydrolase		The P-loop NTPase fold is the most prevalent domain of the several distinctnucleotide-binding protein folds.The most common reaction catalysed by enzymes of the P-loop NTPase fold is the hydrolysis of the beta-gamma phosphate bond of a bound nucleoside triphosphate (NTP). The energy from NTP hydrolysis is typically utilised to induce conformational changes in other molecules, which constitutes th…	Domain
Sobic.001G035400	Chr01	2660718	2664113	-1	3396	178280		Small GTPase superfamily, ARF/SAR type		Small GTPases form an independent superfamily within the larger class of regulatory GTP hydrolases. This superfamily contains proteins that control a vast number of important processes and possess a common, structurally preserved GTP-binding domain [, ]. Sequence comparisons of small G proteins from various species have revealed that they are conserved in primary structures at the level of 30-55%…	Family
Sobic.001G035400	Chr01	2660718	2664113	-1	3396	178280		Small GTP-binding protein domain		Proteins with a small GTP-binding domain include Ras, RhoA, Rab11, translation elongation factor G, translation initiation factor IF-2, tetratcycline resistance protein TetM, CDC42, Era, ADP-ribosylation factors, tdhF, and many others []. In some proteins the domain occurs more than once. Among them there is a large number of small GTP-binding proteins and related domains in larger proteins. Note…	Domain
Sobic.001G035400	Chr01	2660718	2664113	-1	3396	178280		Small GTPase superfamily, ARF type		Small GTPases form an independent superfamily within the larger class of regulatory GTP hydrolases. This superfamily contains proteins that control a vast number of important processes and possess a common, structurally preserved GTP-binding domain [, ]. Sequence comparisons of small G proteins from various species have revealed that they are conserved in primary structures at the level of 30-55%…	Family
Sobic.001G035400	Chr01	2660718	2664113	-1	3396	178280						GTP binding	GO:0005525	Interacting selectively and non-covalently with GTP, guanosine triphosphate.
Sobic.001G035450	Chr01	2664460	2665490	1	1031	182022	(1 of 35) PF05553 - Cotton fibre expressed protein (DUF761)	Protein of unknown function DUF761, plant		This family consists of several plant proteins of unknown function.	Family
Sobic.001G035500	Chr01	2668949	2672836	1	3888	186511		Domain of unknown function DUF4378		This domain is found in protein LONGIFOLIA 2. The function of this domain is not known.	Domain
Sobic.001G035500	Chr01	2668949	2672836	1	3888	186511		Domain of unknown function DUF4378		This domain is found in protein LONGIFOLIA 2. The function of this domain is not known.	Domain
Sobic.001G035500	Chr01	2668949	2672836	1	3888	186511		Domain of unknown function DUF4378		This domain is found in protein LONGIFOLIA 2. The function of this domain is not known.	Domain
Sobic.001G035500	Chr01	2668949	2672836	1	3888	186511		Domain of unknown function DUF4378		This domain is found in protein LONGIFOLIA 2. The function of this domain is not known.	Domain
Sobic.001G035600	Chr01	2674768	2676463	1	1696	192330		Chalcone isomerase		Chalcone isomerase (; also known as chalcone-flavanone isomerase) is a plant enzyme responsible for the isomerisation of chalcone to naringenin, a key step in the biosynthesis of flavonoids. The Petunia hybrida(Petunia) genome contains two genes coding for very similar enzymes, ChiA and ChiB, but only the first seems to encode a functional chalcone isomerase. Chalcone isomerase has a core 2-layer…	Domain
Sobic.001G035600	Chr01	2674768	2676463	1	1696	192330		Chalcone isomerase, 3-layer sandwich		Chalcone isomerase (; also known as chalcone-flavanone isomerase) is a plant enzyme responsible for the isomerisation of chalcone to naringenin, a key step in the biosynthesis of flavonoids. The Petunia hybrida(Petunia) genome contains two genes coding for very similar enzymes, ChiA and ChiB, but only the first seems to encode a functional chalcone isomerase. This entry represents a 3-layer beta/…	Domain
Sobic.001G035600	Chr01	2674768	2676463	1	1696	192330						intramolecular lyase activity	GO:0016872	The catalysis of certain rearrangements of a molecule to break or form a ring.
Sobic.001G035700	Chr01	2683963	2684554	1	592	201525
Sobic.001G035800	Chr01	2685066	2687274	1	2209	202628		Heavy metal-associated domain, HMA		Proteins that transport heavy metals in micro-organisms and mammals share similarities in their sequences and structures.These proteins provide an important focus for research, some being involved in bacterial resistance to toxic metals, such as lead and cadmium, while others are involved in inherited human syndromes, such as Wilson's and Menke's diseases []. A conserved domain has been found in …	Domain
Sobic.001G035800	Chr01	2685066	2687274	1	2209	202628						metal ion binding	GO:0046872	Interacting selectively and non-covalently with any metal ion.
Sobic.001G035800	Chr01	2685066	2687274	1	2209	202628						metal ion transport	GO:0030001	The directed movement of metal ions, any metal ion with an electric charge, into, out of or within a cell, or between cells, by means of some agent such as a transporter or pore.
Sobic.001G035900	Chr01	2687602	2695012	-1	7411	205164	(1 of 1) K13156 - U11/U12 small nuclear ribonucleoprotein 48 kDa protein (SNRNP48)
Sobic.001G035900	Chr01	2687602	2695012	-1	7411	205164	(1 of 1) K13156 - U11/U12 small nuclear ribonucleoprotein 48 kDa protein (SNRNP48)
Sobic.001G035900	Chr01	2687602	2695012	-1	7411	205164	(1 of 1) K13156 - U11/U12 small nuclear ribonucleoprotein 48 kDa protein (SNRNP48)
Sobic.001G035900	Chr01	2687602	2695012	-1	7411	205164	(1 of 1) K13156 - U11/U12 small nuclear ribonucleoprotein 48 kDa protein (SNRNP48)
Sobic.001G035900	Chr01	2687602	2695012	-1	7411	205164	(1 of 1) K13156 - U11/U12 small nuclear ribonucleoprotein 48 kDa protein (SNRNP48)
Sobic.001G035900	Chr01	2687602	2695012	-1	7411	205164	(1 of 1) K13156 - U11/U12 small nuclear ribonucleoprotein 48 kDa protein (SNRNP48)
Sobic.001G036050	Chr01	2695391	2704540	1	9150	212953	(1 of 1) PTHR15496:SF2 - GENERAL TRANSCRIPTION FACTOR 3C POLYPEPTIDE 4	WD40 repeat		WD-40 repeats (also known as WD or beta-transducin repeats) are short ~40 amino acid motifs, often terminating in a Trp-Asp (W-D) dipeptide. WD40 repeats usually assume a 7-8 bladed beta-propeller fold, but proteins have been found with 4 to 16 repeated units, which also form a circularised beta-propeller structure. WD-repeat proteins are a large family found in all eukaryotes and are implicated …	Repeat
Sobic.001G036050	Chr01	2695391	2704540	1	9150	212953	(1 of 1) PTHR15496:SF2 - GENERAL TRANSCRIPTION FACTOR 3C POLYPEPTIDE 4	WD40-repeat-containing domain		WD-40 repeats (also known as WD or beta-transducin repeats) are short ~40 amino acid motifs, often terminating in a Trp-Asp (W-D) dipeptide. WD40 repeats usually assume a 7-8 bladed beta-propeller fold, but proteins have been found with 4 to 16 repeated units, which also form a circularised beta-propeller structure. WD-repeat proteins are a large family found in all eukaryotes and are implicated …	Domain
Sobic.001G036050	Chr01	2695391	2704540	1	9150	212953	(1 of 1) PTHR15496:SF2 - GENERAL TRANSCRIPTION FACTOR 3C POLYPEPTIDE 4	WD40/YVTN repeat-like-containing domain		This entry represents a WD40/YVTN repeat-like domain. Both the WD40 and the YVTN repeated motifs consist of about 40 residues, and although they consist of distinct sequences, they do share a similar structure. Structurally, both the WD40 and the YVTN repeated motifs form seven-bladed propellers (although some members can contain eight blades), which consist of seven 4-stranded beta-sheets. The W…	Domain
Sobic.001G036050	Chr01	2695391	2704540	1	9150	212953	(1 of 1) PTHR15496:SF2 - GENERAL TRANSCRIPTION FACTOR 3C POLYPEPTIDE 4	Transcription factor IIIC, 90kDa subunit, N-terminal		This entry represents a domain found towards the N terminus of the 90 kDa subunit of transcription factor IIIC (also known as subunit 9 in yeast []). The whole subunit is involved in RNA polymerase III-mediated transcription. It is possible that this N-terminal domain interacts withTFIIIC subunit 8 [].	Domain
Sobic.001G036050	Chr01	2695391	2704540	1	9150	212953	(1 of 1) PTHR15496:SF2 - GENERAL TRANSCRIPTION FACTOR 3C POLYPEPTIDE 4	Transcription factor IIIC, putative zinc-finger		This zinc-finger domain is at the very C terminus of a number of different TFIIIC subunit proteins. This domain might be involved in protein-DNA and/or protein-protein interactions [].	Domain
Sobic.001G036050	Chr01	2695391	2704540	1	9150	212953	(1 of 1) PTHR15496:SF2 - GENERAL TRANSCRIPTION FACTOR 3C POLYPEPTIDE 4	WD40 repeat		WD-40 repeats (also known as WD or beta-transducin repeats) are short ~40 amino acid motifs, often terminating in a Trp-Asp (W-D) dipeptide. WD40 repeats usually assume a 7-8 bladed beta-propeller fold, but proteins have been found with 4 to 16 repeated units, which also form a circularised beta-propeller structure. WD-repeat proteins are a large family found in all eukaryotes and are implicated …	Repeat
Sobic.001G036050	Chr01	2695391	2704540	1	9150	212953	(1 of 1) PTHR15496:SF2 - GENERAL TRANSCRIPTION FACTOR 3C POLYPEPTIDE 4	WD40-repeat-containing domain		WD-40 repeats (also known as WD or beta-transducin repeats) are short ~40 amino acid motifs, often terminating in a Trp-Asp (W-D) dipeptide. WD40 repeats usually assume a 7-8 bladed beta-propeller fold, but proteins have been found with 4 to 16 repeated units, which also form a circularised beta-propeller structure. WD-repeat proteins are a large family found in all eukaryotes and are implicated …	Domain
Sobic.001G036050	Chr01	2695391	2704540	1	9150	212953	(1 of 1) PTHR15496:SF2 - GENERAL TRANSCRIPTION FACTOR 3C POLYPEPTIDE 4	WD40/YVTN repeat-like-containing domain		This entry represents a WD40/YVTN repeat-like domain. Both the WD40 and the YVTN repeated motifs consist of about 40 residues, and although they consist of distinct sequences, they do share a similar structure. Structurally, both the WD40 and the YVTN repeated motifs form seven-bladed propellers (although some members can contain eight blades), which consist of seven 4-stranded beta-sheets. The W…	Domain
Sobic.001G036050	Chr01	2695391	2704540	1	9150	212953	(1 of 1) PTHR15496:SF2 - GENERAL TRANSCRIPTION FACTOR 3C POLYPEPTIDE 4	Transcription factor IIIC, 90kDa subunit, N-terminal		This entry represents a domain found towards the N terminus of the 90 kDa subunit of transcription factor IIIC (also known as subunit 9 in yeast []). The whole subunit is involved in RNA polymerase III-mediated transcription. It is possible that this N-terminal domain interacts withTFIIIC subunit 8 [].	Domain
Sobic.001G036050	Chr01	2695391	2704540	1	9150	212953	(1 of 1) PTHR15496:SF2 - GENERAL TRANSCRIPTION FACTOR 3C POLYPEPTIDE 4	Transcription factor IIIC, putative zinc-finger		This zinc-finger domain is at the very C terminus of a number of different TFIIIC subunit proteins. This domain might be involved in protein-DNA and/or protein-protein interactions [].	Domain
Sobic.001G036050	Chr01	2695391	2704540	1	9150	212953	(1 of 1) PTHR15496:SF2 - GENERAL TRANSCRIPTION FACTOR 3C POLYPEPTIDE 4					protein binding	GO:0005515	Interacting selectively and non-covalently with any protein or protein complex (a complex of two or more proteins that may include other nonprotein molecules).
Sobic.001G036200	Chr01	2705291	2707284	-1	1994	222853
Sobic.001G036300	Chr01	2707859	2716150	-1	8292	225421		Armadillo-type fold		This entry represents a structural domain with an armadillo (ARM)-like fold, consisting of a multi-helical fold comprised of two curved layers of alpha helices arranged in a regular right-handed superhelix, where the repeats that make up this structure are arranged about a common axis []. These superhelical structures present an extensive solvent-accessible surface that is well suited to binding …	Domain
Sobic.001G036300	Chr01	2707859	2716150	-1	8292	225421		Peptidase M1, alanine aminopeptidase/leukotriene A4 hydrolase		This group of metallopeptidases belong to the MEROPS peptidase family M1 (clan MA(E)), the type example being aminopeptidase N from Homo sapiens(Human). The protein fold of the peptidase domain for members of this family resembles that of thermolysin, the type example for clan MA.Membrane alanine aminopeptidase ()is part of the HEXXH+Egroup; it consists entirely of aminopeptidases, spread across …	Family
Sobic.001G036300	Chr01	2707859	2716150	-1	8292	225421		Peptidase M1, membrane alanine aminopeptidase, N-terminal		Metalloproteases are the most diverse of the four main types of protease, with more than 50 families identified to date. In these enzymes, a divalent cation, usually zinc, activates the water molecule. The metal ionis held in place by amino acid ligands, usually three in number. The known metal ligands are His, Glu, Asp or Lys and at least one other residue is required for catalysis, which may pl…	Domain
Sobic.001G036300	Chr01	2707859	2716150	-1	8292	225421		Peptidase M1, leukotriene A4 hydrolase, aminopeptidase C-terminal		This C-terminal domain is found in peptidases belonging to MEROPS peptidase family M1, particularly:aminopeptidase-1 of Caenorhabditis elegans, aminopeptidase O, aminopeptidase B and the bifunctional leukotriene A4 hydrolase/aminopeptidase. The domain adopts a structure consisting of two layers of parallel alpha-helices, five in the inner layer and four in the outer, arranged in an antiparallel m…	Domain
Sobic.001G036300	Chr01	2707859	2716150	-1	8292	225421						zinc ion binding	GO:0008270	Interacting selectively and non-covalently with zinc (Zn) ions.
Sobic.001G036300	Chr01	2707859	2716150	-1	8292	225421						metallopeptidase activity	GO:0008237	Catalysis of the hydrolysis of peptide bonds by a mechanism in which water acts as a nucleophile, one or two metal ions hold the water molecule in place, and charged amino acid side chains are ligands for the metal ions.
Sobic.001G036400	Chr01	2710011	2711501	1	1491	227573
Sobic.001G036600	Chr01	2718921	2719654	-1	734	236483	(1 of 17) K08770 - ubiquitin C (UBC)	Ubiquitin-related domain		Ubiquitin (Ub) and Ub-like proteins are typified by a beta-grasp fold. Ub-like proteins (Ubl) such as Nedd8 []and SUMO []are also covalently linked to target polypeptides, just as Ub itself. This fold is also found in Ub-related domains, such as the UBX domain []and Ras-binding domain (RBD) [].	Domain
Sobic.001G036600	Chr01	2718921	2719654	-1	734	236483	(1 of 17) K08770 - ubiquitin C (UBC)	Ubiquitin domain		Ubiquitin is a protein of 76 amino acid residues, found in all eukaryotic cells and whose sequence is extremely well conserved from protozoan to vertebrates. Ubiquitin acts through its post-translational attachment (ubiquitinylation) to other proteins, where these modifications alter the function, location or trafficking of the protein, or targets it for destruction by the 26S proteasome [].Ubiqu…	Domain
Sobic.001G036600	Chr01	2718921	2719654	-1	734	236483	(1 of 17) K08770 - ubiquitin C (UBC)	Ubiquitin		Ubiquitinylation is an ATP-dependent process that involves the action of at least three enzymes: a ubiquitin-activating enzyme (E1, ), a ubiquitin-conjugating enzyme (E2, ), and a ubiquitin ligase (E3, , ), which work sequentially in a cascade. There are many different E3 ligases, which are responsible for the type of ubiquitin chain formed, the specificity of the target protein, and the regulati…	Family
Sobic.001G036600	Chr01	2718921	2719654	-1	734	236483	(1 of 17) K08770 - ubiquitin C (UBC)					protein binding	GO:0005515	Interacting selectively and non-covalently with any protein or protein complex (a complex of two or more proteins that may include other nonprotein molecules).
Sobic.001G036700	Chr01	2720807	2723805	-1	2999	238369		F-box domain		First identified in cyclin-F as a protein-protein interaction motif, the F-boxis a conserved domain that is present in numerous protein with a bipartitestructure []. Through the F-box, these proteins are linked to the Skp1protein and the core of SCFs (Skp1-cullin-F-box protein ligase) complexes.SCFs complexes constitute a new class of E3 ligases []. They function incombination with the E2 enzyme …	Domain
Sobic.001G036800	Chr01	2736885	2740680	-1	3796	254447		DNA-binding domain		This entry represents a DNA-binding domain with a 2-layer beta(3)-alpha fold that is found in several DNA-binding proteins, including:DNA-binding domain of tn916 integrase [].N-terminal DNA-binding domain of lambda integrase [].GCC-box DNA-binding domains of certain transcription factors [].Methyl-CpG DNA-binding domain found in Methyl-CpG-binding protein 2 (MECP2) []and methylation-dependent tra…	Domain
Sobic.001G036800	Chr01	2736885	2740680	-1	3796	254447		AP2/ERF domain		Ethylene is an endogenous plant hormone that influences many aspects of plantgrowth and development. Some defense related genes that are induced byethylene contain a cis-regulatory element known as the Ethylene-Responsive Element (ERE) []. Sequence analysis on various ERE regionshas identified a short motif rich in G/C nucleotides, the GCC-box, essential forthe response to ethylene. This short mo…	Domain
Sobic.001G036800	Chr01	2736885	2740680	-1	3796	254447		AP2-like ethylene-responsive transcription factor		This entry includes a group of plant AP2-like ethylene-responsive transcription factors. APETALA2 (AP2) transcription factors (TFs) play very important roles in plant growth and development and in defense response [].Arabidopsis AP2 (At4g36920) is a transcription factor involved in the specification of floral organ identity and establishment of floral meristem identity [].	Family
Sobic.001G036800	Chr01	2736885	2740680	-1	3796	254447						regulation of transcription, DNA-templated	GO:0006355	Any process that modulates the frequency, rate or extent of cellular DNA-templated transcription.
Sobic.001G036800	Chr01	2736885	2740680	-1	3796	254447						transcription factor activity, sequence-specific DNA binding	GO:0003700	Interacting selectively and non-covalently with a specific DNA sequence in order to modulate transcription. The transcription factor may or may not also interact selectively with a protein or macromolecular complex.
Sobic.001G036800	Chr01	2736885	2740680	-1	3796	254447						multicellular organismal development	GO:0007275	The biological process whose specific outcome is the progression of a multicellular organism over time from an initial condition (e.g. a zygote or a young adult) to a later condition (e.g. a multicellular animal or an aged adult).
Sobic.001G036900	Chr01	2743597	2745712	1	2116	261159		Nucleic acid-binding, OB-fold		A five-stranded beta-barrel was first noted as a common structure among four proteins binding single-stranded nucleic acids (staphylococcal nuclease andaspartyl-tRNA synthetase) or oligosaccharides (B subunits of enterotoxin and verotoxin-1), and has been termed the oligonucleotide/oligosaccharide binding motif, or OB fold, a five-stranded beta-sheet coiled to form a closed beta-barrel capped by …	Domain
Sobic.001G036900	Chr01	2743597	2745712	1	2116	261159		Ribosomal protein S12/S23		Ribosomes are the particles that catalyse mRNA-directed protein synthesis in all organisms. The codons of the mRNA are exposed on the ribosome to allow tRNA binding. This leads to the incorporation of amino acids into the growing polypeptide chain in accordance with the genetic information. Incoming amino acid monomers enter the ribosomal A site in the form of aminoacyl-tRNAs complexed with elong…	Family
Sobic.001G036900	Chr01	2743597	2745712	1	2116	261159		Ribosomal protein S23, eukaryotic/archaeal		Ribosomes are the particles that catalyse mRNA-directed protein synthesis in all organisms. The codons of the mRNA are exposed on the ribosome to allow tRNA binding. This leads to the incorporation of amino acids into the growing polypeptide chain in accordance with the genetic information. Incoming amino acid monomers enter the ribosomal A site in the form of aminoacyl-tRNAs complexed with elong…	Family
Sobic.001G036900	Chr01	2743597	2745712	1	2116	261159						structural constituent of ribosome	GO:0003735	The action of a molecule that contributes to the structural integrity of the ribosome.
Sobic.001G036900	Chr01	2743597	2745712	1	2116	261159						translation	GO:0006412	The cellular metabolic process in which a protein is formed, using the sequence of a mature mRNA molecule to specify the sequence of amino acids in a polypeptide chain. Translation is mediated by the ribosome, and begins with the formation of a ternary complex between aminoacylated initiator methionine tRNA, GTP, and initiation factor 2, which subsequently associates with the small subunit of the…
Sobic.001G036900	Chr01	2743597	2745712	1	2116	261159						intracellular	GO:0005622	The living contents of a cell; the matter contained within (but not including) the plasma membrane, usually taken to exclude large vacuoles and masses of secretory or ingested material. In eukaryotes it includes the nucleus and cytoplasm.
Sobic.001G036900	Chr01	2743597	2745712	1	2116	261159						ribosome	GO:0005840	An intracellular organelle, about 200 A in diameter, consisting of RNA and protein. It is the site of protein biosynthesis resulting from translation of messenger RNA (mRNA). It consists of two subunits, one large and one small, each containing only protein and RNA. Both the ribosome and its subunits are characterized by their sedimentation coefficients, expressed in Svedberg units (symbol: S). H…
Sobic.001G036900	Chr01	2743597	2745712	1	2116	261159						small ribosomal subunit	GO:0015935	The smaller of the two subunits of a ribosome.
Sobic.001G037000	Chr01	2747323	2751063	1	3741	264885		Zinc finger, PHD-type		Zinc finger (Znf) domains are relatively small protein motifs which contain multiple finger-like protrusions that make tandem contacts with their target molecule. Some of these domains bind zinc, but many do not; instead binding other metals such as iron, or no metal at all. For example, some family members form salt bridges to stabilise the finger-like folds. They were first identified as a DNA-…	Domain
Sobic.001G037000	Chr01	2747323	2751063	1	3741	264885		Zinc finger, PHD-finger		Zinc finger (Znf) domains are relatively small protein motifs which contain multiple finger-like protrusions that make tandem contacts with their target molecule. Some of these domains bind zinc, but many do not; instead binding other metals such as iron, or no metal at all. For example, some family members form salt bridges to stabilise the finger-like folds. They were first identified as a DNA-…	Domain
Sobic.001G037000	Chr01	2747323	2751063	1	3741	264885		Zinc finger, FYVE/PHD-type		Zinc finger (Znf) domains are relatively small protein motifs which contain multiple finger-like protrusions that make tandem contacts with their target molecule. Some of these domains bind zinc, but many do not; instead binding other metals such as iron, or no metal at all. For example, some family members form salt bridges to stabilise the finger-like folds. They were first identified as a DNA-…	Domain
Sobic.001G037000	Chr01	2747323	2751063	1	3741	264885		Alfin		The Alfin family includes PHD finger protein Alfin1 and Alfin1-like proteins. Alfin1 is a histone-binding component that specifically recognises H3 tails trimethylated on 'Lys-4' (H3K4me3), which marks transcription start sites of virtually all active genes [, ].	Family
Sobic.001G037000	Chr01	2747323	2751063	1	3741	264885		Zinc finger, RING/FYVE/PHD-type		Zinc finger (Znf) domains are relatively small protein motifs which contain multiple finger-like protrusions that make tandem contacts with their target molecule. Some of these domains bind zinc, but many do not; instead binding other metals such as iron, or no metal at all. For example, some family members form salt bridges to stabilise the finger-like folds. They were first identified as a DNA-…	Domain
Sobic.001G037000	Chr01	2747323	2751063	1	3741	264885						zinc ion binding	GO:0008270	Interacting selectively and non-covalently with zinc (Zn) ions.
Sobic.001G037000	Chr01	2747323	2751063	1	3741	264885						regulation of transcription, DNA-templated	GO:0006355	Any process that modulates the frequency, rate or extent of cellular DNA-templated transcription.
Sobic.001G037000	Chr01	2747323	2751063	1	3741	264885						protein binding	GO:0005515	Interacting selectively and non-covalently with any protein or protein complex (a complex of two or more proteins that may include other nonprotein molecules).
Sobic.001G037000	Chr01	2747323	2751063	1	3741	264885						histone binding	GO:0042393	Interacting selectively and non-covalently with a histone, any of a group of water-soluble proteins found in association with the DNA of plant and animal chromosomes. They are involved in the condensation and coiling of chromosomes during cell division and have also been implicated in nonspecific suppression of gene activity.
Sobic.001G037033	Chr01	2748219	2748921	-1	703	265781
Sobic.001G037066	Chr01	2751578	2752243	-1	666	269140
Sobic.001G037100	Chr01	2753597	2779533	1	25937	271159	(1 of 1) K19026 - spatacsin (SPG11)	Spatacsin		Defects in the spatacsin gene are the cause of spastic paraplegia 11, a neurodegenerative disorder characterised by a slow, gradual, progressive weakness and spasticity of the lower limbs []. Human and rat spacticin protein has been shown to be expressed in the central nervous system, particularly in cortical and spinal motor neurons as well as in retina [].	Family
Sobic.001G037100	Chr01	2753597	2779533	1	25937	271159	(1 of 1) K19026 - spatacsin (SPG11)	Spatacsin, C-terminal domain		This entry represents the C-terminal domain of spatacsin. Defects in the spatacsin gene are the cause of spastic paraplegia 11 [].	Domain
Sobic.001G037100	Chr01	2753597	2779533	1	25937	271159	(1 of 1) K19026 - spatacsin (SPG11)	Spatacsin		Defects in the spatacsin gene are the cause of spastic paraplegia 11, a neurodegenerative disorder characterised by a slow, gradual, progressive weakness and spasticity of the lower limbs []. Human and rat spacticin protein has been shown to be expressed in the central nervous system, particularly in cortical and spinal motor neurons as well as in retina [].	Family
Sobic.001G037100	Chr01	2753597	2779533	1	25937	271159	(1 of 1) K19026 - spatacsin (SPG11)	Spatacsin, C-terminal domain		This entry represents the C-terminal domain of spatacsin. Defects in the spatacsin gene are the cause of spastic paraplegia 11 [].	Domain
Sobic.001G037100	Chr01	2753597	2779533	1	25937	271159	(1 of 1) K19026 - spatacsin (SPG11)	Spatacsin		Defects in the spatacsin gene are the cause of spastic paraplegia 11, a neurodegenerative disorder characterised by a slow, gradual, progressive weakness and spasticity of the lower limbs []. Human and rat spacticin protein has been shown to be expressed in the central nervous system, particularly in cortical and spinal motor neurons as well as in retina [].	Family
Sobic.001G037100	Chr01	2753597	2779533	1	25937	271159	(1 of 1) K19026 - spatacsin (SPG11)	Spatacsin, C-terminal domain		This entry represents the C-terminal domain of spatacsin. Defects in the spatacsin gene are the cause of spastic paraplegia 11 [].	Domain
Sobic.001G037100	Chr01	2753597	2779533	1	25937	271159	(1 of 1) K19026 - spatacsin (SPG11)	Spatacsin		Defects in the spatacsin gene are the cause of spastic paraplegia 11, a neurodegenerative disorder characterised by a slow, gradual, progressive weakness and spasticity of the lower limbs []. Human and rat spacticin protein has been shown to be expressed in the central nervous system, particularly in cortical and spinal motor neurons as well as in retina [].	Family
Sobic.001G037100	Chr01	2753597	2779533	1	25937	271159	(1 of 1) K19026 - spatacsin (SPG11)	Spatacsin, C-terminal domain		This entry represents the C-terminal domain of spatacsin. Defects in the spatacsin gene are the cause of spastic paraplegia 11 [].	Domain
Sobic.001G037150	Chr01	2774800	2775552	1	753	292362		P-loop containing nucleoside triphosphate hydrolase		The P-loop NTPase fold is the most prevalent domain of the several distinctnucleotide-binding protein folds.The most common reaction catalysed by enzymes of the P-loop NTPase fold is the hydrolysis of the beta-gamma phosphate bond of a bound nucleoside triphosphate (NTP). The energy from NTP hydrolysis is typically utilised to induce conformational changes in other molecules, which constitutes th…	Domain
Sobic.001G037200	Chr01	2780358	2780813	1	456	297920
Sobic.001G037300	Chr01	2782419	2783338	1	920	299981		HotDog domain		This entry represents a domain found in thioesterases and thiol ester dehydratase-isomerases. This domain is also knonwn as the 'hot dog' fold from the study of the structure of Escherichia coli beta-hydroxydecanoyl thiol ester dehydrase (FabA) []. It contains the seven-stranded antiparallel beta-sheet 'bun', which wraps around a five-turn alpha-helical 'sausage'. Proteins containing this domain …	Domain
Sobic.001G037400	Chr01	2787774	2792855	1	5082	305336		Protein kinase domain		Protein phosphorylation, which plays a key role in most cellular activities, is a reversible process mediated by proteinkinases and phosphoprotein phosphatases. Protein kinases catalyse the transfer of the gamma phosphate from nucleotide triphosphates (often ATP) to one or more amino acid residues in a protein substrate side chain, resulting in a conformational change affecting protein function. …	Domain
Sobic.001G037400	Chr01	2787774	2792855	1	5082	305336		Protein kinase-like domain		Protein kinases () modify other proteins by chemically adding phosphate groups to them. This process is fundamental to most signalling and regulatory processes in the eukaryotic cell []. The protein kinases contain a catalytic core that is common to both serine/threonine and tyrosine protein kinases. The catalytic domain contains the nucleotide-binding site and the catalytic apparatus in an inter…	Domain
Sobic.001G037400	Chr01	2787774	2792855	1	5082	305336		Serine-threonine/tyrosine-protein kinase catalytic domain		Protein phosphorylation, which plays a key role in most cellular activities, is a reversible process mediated by protein kinases and phosphoprotein phosphatases. Protein kinases catalyse the transfer of the gamma phosphate from nucleotide triphosphates (often ATP) to one or more amino acid residues in a protein substrate side chain, resulting in a conformational change affecting protein function.…	Domain
Sobic.001G037400	Chr01	2787774	2792855	1	5082	305336		Leucine-rich repeat		Leucine-rich repeats (LRR) consist of 2-45 motifs of 20-30 amino acids in length that generally folds into an arc or horseshoe shape []. LRRs occur in proteins ranging from viruses to eukaryotes, and appear to provide a structural framework for the formation of protein-protein interactions [, ].Proteins containing LRRs include tyrosine kinase receptors, cell-adhesion molecules, virulence factors,…	Repeat
Sobic.001G037400	Chr01	2787774	2792855	1	5082	305336		Leucine-rich repeat, typical subtype		Leucine-rich repeats (LRR) consist of 2-45 motifs of 20-30 amino acids in length that generally folds into an arc or horseshoe shape []. LRRs occur in proteins ranging from viruses to eukaryotes, and appear to provide a structural framework for the formation of protein-protein interactions [, ].Proteins containing LRRs include tyrosine kinase receptors, cell-adhesion molecules, virulence factors,…	Repeat
Sobic.001G037400	Chr01	2787774	2792855	1	5082	305336		Leucine-rich repeat-containing N-terminal, plant-type		Leucine-rich repeats (LRR) consist of 2-45 motifs of 20-30 amino acids in length that generally folds into an arc or horseshoe shape []. LRRs occur in proteins ranging from viruses to eukaryotes, and appear to provide a structural framework for the formation of protein-protein interactions [, ].Proteins containing LRRs include tyrosine kinase receptors, cell-adhesion molecules, virulence factors,…	Domain
Sobic.001G037500	Chr01	2794698	2803370	1	8673	312260
Sobic.001G037500	Chr01	2794698	2803370	1	8673	312260
Sobic.001G037500	Chr01	2794698	2803370	1	8673	312260
Sobic.001G037550	Chr01	2795995	2796711	-1	717	313557
Sobic.001G037600	Chr01	2805007	2807312	-1	2306	322569
Sobic.001G037700	Chr01	2814731	2816302	1	1572	332293		F-box associated domain, type 3		This domain occurs in a diverse superfamily of genes in plants. Most examples are found C-terminal to an F-box (), a 60 amino acid motif involved in ubiquitination of target proteins to mark them for degradation. Two-hybid experiments support the idea that most members are interchangeable F-box subunits of SCF E3 complexes []. Some members have two copies of this domain.	Domain
Sobic.001G037800	Chr01	2816533	2819327	-1	2795	334095		NAD-dependent epimerase/dehydratase, N-terminal domain		This domain is found in proteins that utilise NAD as a cofactor and use nucleotide-sugar substrates for a variety of chemical reactions []. One of the best studied of these proteins is UDP-galactose 4-epimerase which catalyses the conversion of UDP-galactose to UDP-glucose during galactose metabolism [, ].	Domain
Sobic.001G037800	Chr01	2816533	2819327	-1	2795	334095		NAD(P)-binding domain		This entry represents NAD- and NADP-binding domains with a core Rossmann-type fold, which consists of 3-layers alpha/beta/alpha, where the six beta strands are parallel in the order 321456. Many different enzymes contain an NAD/NADP-binding domain, including:C-terminal domain of alcohol dehydrogenases []Tyrosine-dependent oxidoreductases (also known as short-chain dehydrogenases) []N-terminal dom…	Domain
Sobic.001G037900	Chr01	2819328	2822168	-1	2841	336890		NAD-dependent epimerase/dehydratase, N-terminal domain		This domain is found in proteins that utilise NAD as a cofactor and use nucleotide-sugar substrates for a variety of chemical reactions []. One of the best studied of these proteins is UDP-galactose 4-epimerase which catalyses the conversion of UDP-galactose to UDP-glucose during galactose metabolism [, ].	Domain
Sobic.001G037900	Chr01	2819328	2822168	-1	2841	336890		NAD(P)-binding domain		This entry represents NAD- and NADP-binding domains with a core Rossmann-type fold, which consists of 3-layers alpha/beta/alpha, where the six beta strands are parallel in the order 321456. Many different enzymes contain an NAD/NADP-binding domain, including:C-terminal domain of alcohol dehydrogenases []Tyrosine-dependent oxidoreductases (also known as short-chain dehydrogenases) []N-terminal dom…	Domain
Sobic.001G038000	Chr01	2822265	2827550	-1	5286	339827	(1 of 1) 3.1.3.62 - Multiple inositol-polyphosphate phosphatase / MIPP	Histidine phosphatase superfamily		The histidine phosphatase superfamily is a large and functionally diverse group of proteins. They share a conserved catalytic core centred on a histidine which becomes phosphorylated during the course of the reaction. The superfamily is mainly composed of phosphatases, but the best-studied member is dPGM (cofactor-dependent phosphoglycerate mutase). The superfamilycontains two branches sharing ve…	Family
Sobic.001G038000	Chr01	2822265	2827550	-1	5286	339827	(1 of 1) 3.1.3.62 - Multiple inositol-polyphosphate phosphatase / MIPP	Histidine acid phosphatase, eukaryotic		This group represents euakaryotic histidine acid phosphatases.	Family
Sobic.001G038000	Chr01	2822265	2827550	-1	5286	339827	(1 of 1) 3.1.3.62 - Multiple inositol-polyphosphate phosphatase / MIPP	Histidine phosphatase superfamily, clade-2		The histidine phosphatase superfamily is so named because catalysiscentres on a conserved His residue that is transiently phosphorylatedduring the catalytic cycle. Other conserved residues contribute to a'phosphate pocket' and interact with the phospho group of substratebefore, during and after its transfer to the His residue. Structure andsequence analyses show that different families contribute…	Family
Sobic.001G038000	Chr01	2822265	2827550	-1	5286	339827	(1 of 1) 3.1.3.62 - Multiple inositol-polyphosphate phosphatase / MIPP					acid phosphatase activity	GO:0003993	Catalysis of the reaction: an orthophosphoric monoester + H2O = an alcohol + phosphate, with an acid pH optimum.
Sobic.001G038050	Chr01	2829207	2829491	1	285	346769
Sobic.001G038100	Chr01	2830310	2834726	-1	4417	347872
Sobic.001G038200	Chr01	2839249	2843814	1	4566	356811		Trichome birefringence-like family		Trichome birefringence-like (TBL) is a plant protein family. In Arabidopsis this family includes 46 members (TBR, TBL1-45) []. The TBL family is proposed to encode wall polysaccharide specific O-acetyltransferases [, ]. They contain a TBL domain with a conserved glycine-aspartate-serine (GDS) signature, similar to the conserved motif (GDSL) found in some esterases/lipases [, ]. Members of the TBL…	Family
Sobic.001G038200	Chr01	2839249	2843814	1	4566	356811		PMR5 N-terminal domain		The plant proteins PMR5 and ESK1 have an N-terminal C-rich predicted sugar binding domain followed by the PC-Esterase (acyl esterase) domain []. This entry represents the N-terminal domain.	Domain
Sobic.001G038200	Chr01	2839249	2843814	1	4566	356811		PC-Esterase		The PC-Esterase family []is comprised of Cas1p, the Homo sapiens C7orf58, Arabidopsis thaliana PMR5 and a group of plant freezing resistance/cold acclimatization proteins typified by Arabidopsis thaliana ESKIMO1 [, ], animal FAM55D proteins, and animal FAM113 proteins. The PC-Esterase family has features that are both similar and different from the canonical GDSL/SGNH superfamily []. The members …	Family
Sobic.001G038200	Chr01	2839249	2843814	1	4566	356811		Protein trichome birefringence-like 32/33		Trichome birefringence-like (TBL) proteins are proposed to encode wall poly-saccharide specific O-acetyltransferases based on the existing data for some members of the TBL family: altered xyloglucan 4 (AXY4/TBL270) and altered xyloglucan 4-like (AXY4L/TBL22), two xyloglucan specific O-acetyltransferases in non-seed tissues and seeds, respectively [, ].This entry includes TBL32 (AT3G11030), TBL33 …	Family
Sobic.001G038300	Chr01	2851085	2854638	1	3554	368647		Trichome birefringence-like family		Trichome birefringence-like (TBL) is a plant protein family. In Arabidopsis this family includes 46 members (TBR, TBL1-45) []. The TBL family is proposed to encode wall polysaccharide specific O-acetyltransferases [, ]. They contain a TBL domain with a conserved glycine-aspartate-serine (GDS) signature, similar to the conserved motif (GDSL) found in some esterases/lipases [, ]. Members of the TBL…	Family
Sobic.001G038300	Chr01	2851085	2854638	1	3554	368647		PMR5 N-terminal domain		The plant proteins PMR5 and ESK1 have an N-terminal C-rich predicted sugar binding domain followed by the PC-Esterase (acyl esterase) domain []. This entry represents the N-terminal domain.	Domain
Sobic.001G038300	Chr01	2851085	2854638	1	3554	368647		PC-Esterase		The PC-Esterase family []is comprised of Cas1p, the Homo sapiens C7orf58, Arabidopsis thaliana PMR5 and a group of plant freezing resistance/cold acclimatization proteins typified by Arabidopsis thaliana ESKIMO1 [, ], animal FAM55D proteins, and animal FAM113 proteins. The PC-Esterase family has features that are both similar and different from the canonical GDSL/SGNH superfamily []. The members …	Family
Sobic.001G038400	Chr01	2858259	2861478	1	3220	375821		Trichome birefringence-like family		Trichome birefringence-like (TBL) is a plant protein family. In Arabidopsis this family includes 46 members (TBR, TBL1-45) []. The TBL family is proposed to encode wall polysaccharide specific O-acetyltransferases [, ]. They contain a TBL domain with a conserved glycine-aspartate-serine (GDS) signature, similar to the conserved motif (GDSL) found in some esterases/lipases [, ]. Members of the TBL…	Family
Sobic.001G038400	Chr01	2858259	2861478	1	3220	375821		PMR5 N-terminal domain		The plant proteins PMR5 and ESK1 have an N-terminal C-rich predicted sugar binding domain followed by the PC-Esterase (acyl esterase) domain []. This entry represents the N-terminal domain.	Domain
Sobic.001G038400	Chr01	2858259	2861478	1	3220	375821		PC-Esterase		The PC-Esterase family []is comprised of Cas1p, the Homo sapiens C7orf58, Arabidopsis thaliana PMR5 and a group of plant freezing resistance/cold acclimatization proteins typified by Arabidopsis thaliana ESKIMO1 [, ], animal FAM55D proteins, and animal FAM113 proteins. The PC-Esterase family has features that are both similar and different from the canonical GDSL/SGNH superfamily []. The members …	Family
Sobic.001G038400	Chr01	2858259	2861478	1	3220	375821		Protein trichome birefringence-like 34/35		Trichome birefringence-like (TBL) proteins are proposed to encode wall poly-saccharide specific O-acetyltransferases based on the existing data for some members of the TBL family: altered xyloglucan 4 (AXY4/TBL270) and altered xyloglucan 4-like (AXY4L/TBL22), two xyloglucan specific O-acetyltransferases in non-seed tissues and seeds, respectively [, ].This entry includes TBL34 (AT2G38320) and TBL…	Family
Sobic.001G038450	Chr01	2875946	2878341	1	2396	393508
Sobic.001G038450	Chr01	2875946	2878341	1	2396	393508
