# Supplementary material for: Association mapping by aerial drone reveals 213 genetic associations for Sorghum bicolor biomass traits under drought
Source: BMC Genomics. 2018 Sep 17;19:679. doi: 10.1186/s12864-018-5055-5 (PMC6142696; doi:10.1186/s12864-018-5055-5)
Supplement: Supplementary file 9 — Tables showing all genes in the regions spanned by significant SNPs for each peak. Gene information was obtained from the Phytomine tool in Phytozome v3.0. (ZIP 8760 kb) [file 12864_2018_5055_MOESM9_ESM.zip › CPG1.4_all_Sb_genes_in_region_from_Phytomine.xlsx]

## Sheet: CPG1.4_all_Sb_genes_in_region_f
Primary_Identifier	chrom	Pos_start	Pos_end	strand	gene_length	dist_from_max_GWAS_SNP	gene_defline	protein_domains_name	gene_name	protein_domains_description	protin_domains_type	ontology_term_name	GO_term	GO_description
Sobic.001G055300	Chr01	4135208	4136729	-1	1522	88038		F-box domain		First identified in cyclin-F as a protein-protein interaction motif, the F-boxis a conserved domain that is present in numerous protein with a bipartitestructure []. Through the F-box, these proteins are linked to the Skp1protein and the core of SCFs (Skp1-cullin-F-box protein ligase) complexes.SCFs complexes constitute a new class of E3 ligases []. They function incombination with the E2 enzyme …	Domain
Sobic.001G055400	Chr01	4145000	4147281	-1	2282	77486	(1 of 1) PTHR31282:SF33 - WRKY TRANSCRIPTION FACTOR 15-RELATED	WRKY domain		The WRKY domain is a 60 amino acid region that is defined by the conservedamino acid sequence WRKYGQK at its N-terminal end, together with a novelzinc-finger- like motif. The WRKY domain is found in one or two copies in asuperfamily of plant transcription factors involved in the regulation ofvarious physiological programs that are unique to plants, including pathogendefence, senescence, trichome …	Domain
Sobic.001G055400	Chr01	4145000	4147281	-1	2282	77486	(1 of 1) PTHR31282:SF33 - WRKY TRANSCRIPTION FACTOR 15-RELATED	Zn-cluster domain		This zinc binding domain is found associated with the WRKY domain [].	Domain
Sobic.001G055400	Chr01	4145000	4147281	-1	2282	77486	(1 of 1) PTHR31282:SF33 - WRKY TRANSCRIPTION FACTOR 15-RELATED					regulation of transcription, DNA-templated	GO:0006355	Any process that modulates the frequency, rate or extent of cellular DNA-templated transcription.
Sobic.001G055400	Chr01	4145000	4147281	-1	2282	77486	(1 of 1) PTHR31282:SF33 - WRKY TRANSCRIPTION FACTOR 15-RELATED					transcription factor activity, sequence-specific DNA binding	GO:0003700	Interacting selectively and non-covalently with a specific DNA sequence in order to modulate transcription. The transcription factor may or may not also interact selectively with a protein or macromolecular complex.
Sobic.001G055400	Chr01	4145000	4147281	-1	2282	77486	(1 of 1) PTHR31282:SF33 - WRKY TRANSCRIPTION FACTOR 15-RELATED					sequence-specific DNA binding	GO:0043565	Interacting selectively and non-covalently with DNA of a specific nucleotide composition, e.g. GC-rich DNA binding, or with a specific sequence motif or type of DNA e.g. promotor binding or rDNA binding.
Sobic.001G055600	Chr01	4153696	4154370	1	675	70397		Prenylated rab acceptor PRA1		Prenylated Rab acceptor protein 1 (PRA1) family includes PRAF1/2/3 from mammals,Yip3 from budding yeasts and several RPA proteins from plants. In budding yeast, Yip3 interacts with members of the Rab GTPase family and may be involved in transport between the ER and Golgi complex [].In humans, PRAF1 is a general Rab protein regulator required for vesicle formation from the Golgi complex. It may co…	Family
Sobic.001G055700	Chr01	4154754	4165712	-1	10959	59055	(1 of 2) PTHR10629//PTHR10629:SF36 - CYTOSINE-SPECIFIC METHYLTRANSFERASE // SUBFAMILY NOT NAMED	S-adenosyl-L-methionine-dependent methyltransferase		This entry represents a domain found in S-adenosyl-L-methionine-dependent methyltransferases (SAM MTases).Proteins containing this domain include members from the methyltransferase superfamily and the class I-like SAM-binding methyltransferase superfamily. Methyltransferases transfer a methyl group from a donor to an acceptor. SAM-binding methyltransferases utilise the ubiquitous methyl donor SAM…	Domain
Sobic.001G055700	Chr01	4154754	4165712	-1	10959	59055	(1 of 2) PTHR10629//PTHR10629:SF36 - CYTOSINE-SPECIFIC METHYLTRANSFERASE // SUBFAMILY NOT NAMED	Bromo adjacent homology (BAH) domain		The BAH (bromo-adjacent homology) is commonly found in chromatin-associated proteins []. It is found in proteins such as eukaryotic DNA (cytosine-5) methyltransferases , the origin recognition complex 1 (Orc1) proteins, as well as several proteins involved in transcriptional regulation. The BAH domain appears to act as a protein-protein interaction module specialised in gene silencing, as suggest…	Domain
Sobic.001G055700	Chr01	4154754	4165712	-1	10959	59055	(1 of 2) PTHR10629//PTHR10629:SF36 - CYTOSINE-SPECIFIC METHYLTRANSFERASE // SUBFAMILY NOT NAMED	C-5 cytosine methyltransferase		C-5 cytosine-specific DNA methylases () (C5 Mtase) are enzymes that specifically methylate the C-5 carbon of cytosines in DNA to produce C5-methylcytosine [, , ]. In mammalian cells, cytosine-specific methyltransferases methylate certain CpG sequences, which are believed to modulate gene expression and cell differentiation. In bacteria, these enzymes are a component of restriction-modification sy…	Family
Sobic.001G055700	Chr01	4154754	4165712	-1	10959	59055	(1 of 2) PTHR10629//PTHR10629:SF36 - CYTOSINE-SPECIFIC METHYLTRANSFERASE // SUBFAMILY NOT NAMED	DNA (cytosine-5)-methyltransferase 1, replication foci domain		This domain is part of a cytosine specific DNA methyltransferase enzyme (DNMT). It functions non-catalytically to target the protein towards replication foci. This allows the DNMT1 protein to methylate the correct residues. This domain targets DMAP1 and HDAC2 to the replication foci during the S phase of mitosis. They are thought to have some importance in conversion of critical histone lysine mo…	Domain
Sobic.001G055700	Chr01	4154754	4165712	-1	10959	59055	(1 of 2) PTHR10629//PTHR10629:SF36 - CYTOSINE-SPECIFIC METHYLTRANSFERASE // SUBFAMILY NOT NAMED					methyltransferase activity	GO:0008168	Catalysis of the transfer of a methyl group to an acceptor molecule.
Sobic.001G055700	Chr01	4154754	4165712	-1	10959	59055	(1 of 2) PTHR10629//PTHR10629:SF36 - CYTOSINE-SPECIFIC METHYLTRANSFERASE // SUBFAMILY NOT NAMED					chromatin binding	GO:0003682	Interacting selectively and non-covalently with chromatin, the network of fibers of DNA, protein, and sometimes RNA, that make up the chromosomes of the eukaryotic nucleus during interphase.
Sobic.001G055800	Chr01	4179273	4181108	1	1836	43659
Sobic.001G055900	Chr01	4188378	4193250	-1	4873	31517		Zinc finger, RING-type		Zinc finger (Znf) domains are relatively small protein motifs which contain multiple finger-like protrusions that make tandem contacts with their target molecule. Some of these domains bind zinc, but many do not; instead binding other metals such as iron, or no metal at all. For example, some family members form salt bridges to stabilise the finger-like folds. They were first identified as a DNA-…	Domain
Sobic.001G055900	Chr01	4188378	4193250	-1	4873	31517		Zinc finger, RING/FYVE/PHD-type		Zinc finger (Znf) domains are relatively small protein motifs which contain multiple finger-like protrusions that make tandem contacts with their target molecule. Some of these domains bind zinc, but many do not; instead binding other metals such as iron, or no metal at all. For example, some family members form salt bridges to stabilise the finger-like folds. They were first identified as a DNA-…	Domain
Sobic.001G055900	Chr01	4188378	4193250	-1	4873	31517		Zinc finger, C3HC4 RING-type		Zinc finger (Znf) domains are relatively small protein motifs which contain multiple finger-like protrusions that make tandem contacts with their target molecule. Some of these domains bind zinc, but many do not; instead binding other metals such as iron, or no metal at all. For example, some family members form salt bridges to stabilise the finger-like folds. They were first identified as a DNA-…	Domain
Sobic.001G055900	Chr01	4188378	4193250	-1	4873	31517		Zinc finger, RING-type		Zinc finger (Znf) domains are relatively small protein motifs which contain multiple finger-like protrusions that make tandem contacts with their target molecule. Some of these domains bind zinc, but many do not; instead binding other metals such as iron, or no metal at all. For example, some family members form salt bridges to stabilise the finger-like folds. They were first identified as a DNA-…	Domain
Sobic.001G055900	Chr01	4188378	4193250	-1	4873	31517		Zinc finger, RING/FYVE/PHD-type		Zinc finger (Znf) domains are relatively small protein motifs which contain multiple finger-like protrusions that make tandem contacts with their target molecule. Some of these domains bind zinc, but many do not; instead binding other metals such as iron, or no metal at all. For example, some family members form salt bridges to stabilise the finger-like folds. They were first identified as a DNA-…	Domain
Sobic.001G055900	Chr01	4188378	4193250	-1	4873	31517		Zinc finger, C3HC4 RING-type		Zinc finger (Znf) domains are relatively small protein motifs which contain multiple finger-like protrusions that make tandem contacts with their target molecule. Some of these domains bind zinc, but many do not; instead binding other metals such as iron, or no metal at all. For example, some family members form salt bridges to stabilise the finger-like folds. They were first identified as a DNA-…	Domain
Sobic.001G055900	Chr01	4188378	4193250	-1	4873	31517						zinc ion binding	GO:0008270	Interacting selectively and non-covalently with zinc (Zn) ions.
Sobic.001G055900	Chr01	4188378	4193250	-1	4873	31517						metal ion binding	GO:0046872	Interacting selectively and non-covalently with any metal ion.
Sobic.001G055900	Chr01	4188378	4193250	-1	4873	31517						protein binding	GO:0005515	Interacting selectively and non-covalently with any protein or protein complex (a complex of two or more proteins that may include other nonprotein molecules).
Sobic.001G056000	Chr01	4195291	4197336	1	2046	27431	(1 of 1) PTHR10641:SF570 - TRANSCRIPTION FACTOR MYB98	Homeodomain-like		Homeodomain proteins are transcription factors that share a related DNA binding homeodomain []. The homeodomain was first identified in a number of Drosophila homeotic and segmentation proteins, but is now known to be well conserved in many other animals, including vertebrates. The domain binds DNA through a helix-turn-helix (HTH) structure. The HTH motif is characterised by two alpha-helices, wh…	Domain
Sobic.001G056000	Chr01	4195291	4197336	1	2046	27431	(1 of 1) PTHR10641:SF570 - TRANSCRIPTION FACTOR MYB98	SANT/Myb domain		The retroviral oncogene v-myb, and its cellular counterpart c-myb, encode nuclear DNA-binding proteins. In myb, one of the most conserved regions consisting of three tandem repeats has been shown to be involved in DNA-binding [].The SANT domain is present in nuclear receptor co-repressors and in the subunits of many chromatin-remodelling complexes []. It has a strong structural similarity to the …	Domain
Sobic.001G056000	Chr01	4195291	4197336	1	2046	27431	(1 of 1) PTHR10641:SF570 - TRANSCRIPTION FACTOR MYB98	Myb domain		The myb-type HTH domain is a DNA-binding, helix-turn-helix (HTH) domain of approximately 55 amino acids, typically occurring in a tandem repeat in eukaryotic transcription factors. The domain is named after the retroviral oncogene v-myb, and its cellular counterpart c-myb, which encode nuclear DNA-binding proteins that specifically recognise the sequence YAAC(G/T)G [, ]. Myb proteins contain thre…	Domain
Sobic.001G056000	Chr01	4195291	4197336	1	2046	27431	(1 of 1) PTHR10641:SF570 - TRANSCRIPTION FACTOR MYB98					DNA binding	GO:0003677	Any molecular function by which a gene product interacts selectively and non-covalently with DNA (deoxyribonucleic acid).
Sobic.001G056100	Chr01	4202432	4204014	1	1583	20753		AUX/IAA protein		The Aux/IAA family of genes are key regulators of auxin-modified gene expression []. The plant hormone auxin (indole-3-acetic acid, IAA) regulates diverse cellular and developmental responses in plants, including cell division, expansion, differentiation and patterning of embryo responses []. Auxin can regulate the gene expression of several families, including GH3 and SAUR, as well as Aux/IAA it…	Family
Sobic.001G056100	Chr01	4202432	4204014	1	1583	20753						regulation of transcription, DNA-templated	GO:0006355	Any process that modulates the frequency, rate or extent of cellular DNA-templated transcription.
Sobic.001G056100	Chr01	4202432	4204014	1	1583	20753						nucleus	GO:0005634	A membrane-bounded organelle of eukaryotic cells in which chromosomes are housed and replicated. In most cells, the nucleus contains all of the cell's chromosomes except the organellar chromosomes, and is the site of RNA synthesis and processing. In some species, or in specialized cell types, RNA metabolism or DNA replication may be absent.
Sobic.001G056200	Chr01	4205051	4210242	-1	5192	14525		rRNA-processing protein EFG1		This entry represents the rRNA-processing protein EFG1 family. EFG1 is involved in rRNA processing.	Family
Sobic.001G056300	Chr01	4224166	4228450	-1	4285	0		Myc-type, basic helix-loop-helix (bHLH) domain		A number of eukaryotic proteins, which probably are sequence specific DNA-binding proteins that act as transcription factors, share a conserved domainof 40 to 50 amino acid residues. It has been proposed []that this domain isformed of two amphipathic helices joined by a variable length linker regionthat could form a loop. This 'helix-loop-helix' (HLH) domain mediates proteindimerization and has b…	Domain
Sobic.001G056300	Chr01	4224166	4228450	-1	4285	0		Myc-type, basic helix-loop-helix (bHLH) domain		A number of eukaryotic proteins, which probably are sequence specific DNA-binding proteins that act as transcription factors, share a conserved domainof 40 to 50 amino acid residues. It has been proposed []that this domain isformed of two amphipathic helices joined by a variable length linker regionthat could form a loop. This 'helix-loop-helix' (HLH) domain mediates proteindimerization and has b…	Domain
Sobic.001G056300	Chr01	4224166	4228450	-1	4285	0						protein dimerization activity	GO:0046983	The formation of a protein dimer, a macromolecular structure consists of two noncovalently associated identical or nonidentical subunits.
Sobic.001G056400	Chr01	4235298	4237343	1	2046	10531		Histidine biosynthesis		Histidine is formed by several complex and distinct biochemical reactions catalysed by eight enzymes. Proteinsinvolved in steps 4 and 6 of the histidine biosynthesis pathway are contained in one family. These enzymes are calledHis6 and His7 in eukaryotes and HisA and HisF in prokaryotes. HisA is a phosphoribosylformimino-5-aminoimidazolecarboxamide ribotide isomerase (), involved in the fourth st…	Family
Sobic.001G056400	Chr01	4235298	4237343	1	2046	10531		Ribulose-phosphate binding barrel		The ribulose-phosphate binding barrel consists of a parallel beta-sheet barrel fold containing a phosphate-binding site. Several proteins display this fold, including histidine biosynthesis enzymes, tryptophan biosynthesis enzymes, D-ribulose-5-phosphate 3-epimerase, and decarboxylases [].	Domain
Sobic.001G056400	Chr01	4235298	4237343	1	2046	10531		Aldolase-type TIM barrel		This entry represents the TIM beta/alpha barrel found in aldolase and in related proteins. This TIM barrel usually covers the entire protein structure. Proteins containing this TIM barrel domain include class I aldolases, class I DAHP synthases, class II fructose-bisphosphate aldolases (FBP aldolases), and 5-aminolaevulinate dehydratase (a hybrid of classes I and II aldolases) [, , ].	Domain
Sobic.001G056400	Chr01	4235298	4237343	1	2046	10531		Tryptophan synthase, alpha chain		Tryptophan synthase () catalyzes the last step in the biosynthesisof tryptophan [, ]:L-serine + 1-(indol-3-yl)glycerol 3-phosphate = L-tryptophan + glyceraldehyde 3-phosphate + H2OIt has two functional domains, each found in bacteria and plants on aseparate subunit. In Escherichia coli, the 2 subunits, A and B, are encoded by the trpA and trpB genes respectively. The alpha chain is for the aldol …	Family
Sobic.001G056400	Chr01	4235298	4237343	1	2046	10531						metabolic process	GO:0008152	The chemical reactions and pathways, including anabolism and catabolism, by which living organisms transform chemical substances. Metabolic processes typically transform small molecules, but also include macromolecular processes such as DNA repair and replication, and protein synthesis and degradation.
Sobic.001G056400	Chr01	4235298	4237343	1	2046	10531						catalytic activity	GO:0003824	Catalysis of a biochemical reaction at physiological temperatures. In biologically catalyzed reactions, the reactants are known as substrates, and the catalysts are naturally occurring macromolecular substances known as enzymes. Enzymes possess specific binding sites for substrates, and are usually composed wholly or largely of protein, but RNA that has catalytic activity (ribozyme) is often also…
Sobic.001G056400	Chr01	4235298	4237343	1	2046	10531						histidine biosynthetic process	GO:0000105	The chemical reactions and pathways resulting in the formation of histidine, 2-amino-3-(1H-imidazol-4-yl)propanoic acid.
Sobic.001G056400	Chr01	4235298	4237343	1	2046	10531						tryptophan metabolic process	GO:0006568	The chemical reactions and pathways involving tryptophan, the chiral amino acid 2-amino-3-(1H-indol-3-yl)propanoic acid.
Sobic.001G056400	Chr01	4235298	4237343	1	2046	10531						tryptophan synthase activity	GO:0004834	Catalysis of the reaction: L-serine + (1S,2R)-1-C-(indol-3-yl)glycerol 3-phosphate = L-tryptophan + glyceraldehyde 3-phosphate + H2O.
Sobic.001G056500	Chr01	4246883	4248653	1	1771	22116		Ribulose-phosphate binding barrel		The ribulose-phosphate binding barrel consists of a parallel beta-sheet barrel fold containing a phosphate-binding site. Several proteins display this fold, including histidine biosynthesis enzymes, tryptophan biosynthesis enzymes, D-ribulose-5-phosphate 3-epimerase, and decarboxylases [].	Domain
Sobic.001G056500	Chr01	4246883	4248653	1	1771	22116		Aldolase-type TIM barrel		This entry represents the TIM beta/alpha barrel found in aldolase and in related proteins. This TIM barrel usually covers the entire protein structure. Proteins containing this TIM barrel domain include class I aldolases, class I DAHP synthases, class II fructose-bisphosphate aldolases (FBP aldolases), and 5-aminolaevulinate dehydratase (a hybrid of classes I and II aldolases) [, , ].	Domain
Sobic.001G056500	Chr01	4246883	4248653	1	1771	22116		Tryptophan synthase, alpha chain		Tryptophan synthase () catalyzes the last step in the biosynthesisof tryptophan [, ]:L-serine + 1-(indol-3-yl)glycerol 3-phosphate = L-tryptophan + glyceraldehyde 3-phosphate + H2OIt has two functional domains, each found in bacteria and plants on aseparate subunit. In Escherichia coli, the 2 subunits, A and B, are encoded by the trpA and trpB genes respectively. The alpha chain is for the aldol …	Family
Sobic.001G056500	Chr01	4246883	4248653	1	1771	22116						metabolic process	GO:0008152	The chemical reactions and pathways, including anabolism and catabolism, by which living organisms transform chemical substances. Metabolic processes typically transform small molecules, but also include macromolecular processes such as DNA repair and replication, and protein synthesis and degradation.
Sobic.001G056500	Chr01	4246883	4248653	1	1771	22116						catalytic activity	GO:0003824	Catalysis of a biochemical reaction at physiological temperatures. In biologically catalyzed reactions, the reactants are known as substrates, and the catalysts are naturally occurring macromolecular substances known as enzymes. Enzymes possess specific binding sites for substrates, and are usually composed wholly or largely of protein, but RNA that has catalytic activity (ribozyme) is often also…
Sobic.001G056500	Chr01	4246883	4248653	1	1771	22116						tryptophan metabolic process	GO:0006568	The chemical reactions and pathways involving tryptophan, the chiral amino acid 2-amino-3-(1H-indol-3-yl)propanoic acid.
Sobic.001G056500	Chr01	4246883	4248653	1	1771	22116						tryptophan synthase activity	GO:0004834	Catalysis of the reaction: L-serine + (1S,2R)-1-C-(indol-3-yl)glycerol 3-phosphate = L-tryptophan + glyceraldehyde 3-phosphate + H2O.
Sobic.001G056601	Chr01	4267205	4272781	1	5577	42438		Histidine biosynthesis		Histidine is formed by several complex and distinct biochemical reactions catalysed by eight enzymes. Proteinsinvolved in steps 4 and 6 of the histidine biosynthesis pathway are contained in one family. These enzymes are calledHis6 and His7 in eukaryotes and HisA and HisF in prokaryotes. HisA is a phosphoribosylformimino-5-aminoimidazolecarboxamide ribotide isomerase (), involved in the fourth st…	Family
Sobic.001G056601	Chr01	4267205	4272781	1	5577	42438		Ribulose-phosphate binding barrel		The ribulose-phosphate binding barrel consists of a parallel beta-sheet barrel fold containing a phosphate-binding site. Several proteins display this fold, including histidine biosynthesis enzymes, tryptophan biosynthesis enzymes, D-ribulose-5-phosphate 3-epimerase, and decarboxylases [].	Domain
Sobic.001G056601	Chr01	4267205	4272781	1	5577	42438		Aldolase-type TIM barrel		This entry represents the TIM beta/alpha barrel found in aldolase and in related proteins. This TIM barrel usually covers the entire protein structure. Proteins containing this TIM barrel domain include class I aldolases, class I DAHP synthases, class II fructose-bisphosphate aldolases (FBP aldolases), and 5-aminolaevulinate dehydratase (a hybrid of classes I and II aldolases) [, , ].	Domain
Sobic.001G056601	Chr01	4267205	4272781	1	5577	42438		Tryptophan synthase, alpha chain		Tryptophan synthase () catalyzes the last step in the biosynthesisof tryptophan [, ]:L-serine + 1-(indol-3-yl)glycerol 3-phosphate = L-tryptophan + glyceraldehyde 3-phosphate + H2OIt has two functional domains, each found in bacteria and plants on aseparate subunit. In Escherichia coli, the 2 subunits, A and B, are encoded by the trpA and trpB genes respectively. The alpha chain is for the aldol …	Family
Sobic.001G056601	Chr01	4267205	4272781	1	5577	42438		Histidine biosynthesis		Histidine is formed by several complex and distinct biochemical reactions catalysed by eight enzymes. Proteinsinvolved in steps 4 and 6 of the histidine biosynthesis pathway are contained in one family. These enzymes are calledHis6 and His7 in eukaryotes and HisA and HisF in prokaryotes. HisA is a phosphoribosylformimino-5-aminoimidazolecarboxamide ribotide isomerase (), involved in the fourth st…	Family
Sobic.001G056601	Chr01	4267205	4272781	1	5577	42438		Ribulose-phosphate binding barrel		The ribulose-phosphate binding barrel consists of a parallel beta-sheet barrel fold containing a phosphate-binding site. Several proteins display this fold, including histidine biosynthesis enzymes, tryptophan biosynthesis enzymes, D-ribulose-5-phosphate 3-epimerase, and decarboxylases [].	Domain
Sobic.001G056601	Chr01	4267205	4272781	1	5577	42438		Aldolase-type TIM barrel		This entry represents the TIM beta/alpha barrel found in aldolase and in related proteins. This TIM barrel usually covers the entire protein structure. Proteins containing this TIM barrel domain include class I aldolases, class I DAHP synthases, class II fructose-bisphosphate aldolases (FBP aldolases), and 5-aminolaevulinate dehydratase (a hybrid of classes I and II aldolases) [, , ].	Domain
Sobic.001G056601	Chr01	4267205	4272781	1	5577	42438		Tryptophan synthase, alpha chain		Tryptophan synthase () catalyzes the last step in the biosynthesisof tryptophan [, ]:L-serine + 1-(indol-3-yl)glycerol 3-phosphate = L-tryptophan + glyceraldehyde 3-phosphate + H2OIt has two functional domains, each found in bacteria and plants on aseparate subunit. In Escherichia coli, the 2 subunits, A and B, are encoded by the trpA and trpB genes respectively. The alpha chain is for the aldol …	Family
Sobic.001G056601	Chr01	4267205	4272781	1	5577	42438						metabolic process	GO:0008152	The chemical reactions and pathways, including anabolism and catabolism, by which living organisms transform chemical substances. Metabolic processes typically transform small molecules, but also include macromolecular processes such as DNA repair and replication, and protein synthesis and degradation.
Sobic.001G056601	Chr01	4267205	4272781	1	5577	42438						catalytic activity	GO:0003824	Catalysis of a biochemical reaction at physiological temperatures. In biologically catalyzed reactions, the reactants are known as substrates, and the catalysts are naturally occurring macromolecular substances known as enzymes. Enzymes possess specific binding sites for substrates, and are usually composed wholly or largely of protein, but RNA that has catalytic activity (ribozyme) is often also…
Sobic.001G056601	Chr01	4267205	4272781	1	5577	42438						histidine biosynthetic process	GO:0000105	The chemical reactions and pathways resulting in the formation of histidine, 2-amino-3-(1H-imidazol-4-yl)propanoic acid.
Sobic.001G056601	Chr01	4267205	4272781	1	5577	42438						tryptophan metabolic process	GO:0006568	The chemical reactions and pathways involving tryptophan, the chiral amino acid 2-amino-3-(1H-indol-3-yl)propanoic acid.
Sobic.001G056601	Chr01	4267205	4272781	1	5577	42438						tryptophan synthase activity	GO:0004834	Catalysis of the reaction: L-serine + (1S,2R)-1-C-(indol-3-yl)glycerol 3-phosphate = L-tryptophan + glyceraldehyde 3-phosphate + H2O.
