# Supplementary material for: Association mapping by aerial drone reveals 213 genetic associations for Sorghum bicolor biomass traits under drought
Source: BMC Genomics. 2018 Sep 17;19:679. doi: 10.1186/s12864-018-5055-5 (PMC6142696; doi:10.1186/s12864-018-5055-5)
Supplement: Supplementary file 9 — Tables showing all genes in the regions spanned by significant SNPs for each peak. Gene information was obtained from the Phytomine tool in Phytozome v3.0. (ZIP 8760 kb) [file 12864_2018_5055_MOESM9_ESM.zip › CPG1.5_all_Sb_genes_in_region_from_Phytomine.xlsx]

## Sheet: CPG1.5_all_Sb_genes_in_region_f
Primary_Identifier	chrom	Pos_start	Pos_end	strand	gene_length	dist_from_max_GWAS_SNP	gene_defline	protein_domains_name	gene_name	protein_domains_description	protin_domains_type	ontology_term_name	GO_term	GO_description
Sobic.001G059100	Chr01	4443395	4449987	1	6593	23618		Glutamate/phenylalanine/leucine/valine dehydrogenase		Glutamate, leucine, phenylalanine and valine dehydrogenases are structurally and functionally related. They contain a Gly-rich region containing a conserved Lys residue, which has been implicated in the catalytic activity, in each case a reversible oxidative deamination reaction.Glutamate dehydrogenases (, , and ) (GluDH) are enzymes that catalyse the NAD- and/or NADP-dependent reversible deamina…	Family
Sobic.001G059100	Chr01	4443395	4449987	1	6593	23618		Glutamate/phenylalanine/leucine/valine dehydrogenase, C-terminal		Glutamate, leucine, phenylalanine and valine dehydrogenases are structurally and functionally related. They contain a Gly-rich region containing a conserved Lys residue, which has been implicated in the catalytic activity, in each case a reversible oxidative deamination reaction.Glutamate dehydrogenases (, , and ) (GluDH) are enzymes that catalyse the NAD- and/or NADP-dependent reversible deamina…	Domain
Sobic.001G059100	Chr01	4443395	4449987	1	6593	23618		NAD(P)-binding domain		This entry represents NAD- and NADP-binding domains with a core Rossmann-type fold, which consists of 3-layers alpha/beta/alpha, where the six beta strands are parallel in the order 321456. Many different enzymes contain an NAD/NADP-binding domain, including:C-terminal domain of alcohol dehydrogenases []Tyrosine-dependent oxidoreductases (also known as short-chain dehydrogenases) []N-terminal dom…	Domain
Sobic.001G059100	Chr01	4443395	4449987	1	6593	23618		Glutamate/phenylalanine/leucine/valine dehydrogenase, dimerisation domain		Glutamate, leucine, phenylalanine and valine dehydrogenases are structurally and functionally related. They contain a Gly-rich region containing a conserved Lys residue, which has been implicated in the catalytic activity, in each case a reversible oxidative deamination reaction.Glutamate dehydrogenases (, , and ) (GluDH) are enzymes that catalyse the NAD- and/or NADP-dependent reversible deamina…	Domain
Sobic.001G059100	Chr01	4443395	4449987	1	6593	23618		Glutamate dehydrogenase		This entry represents a glutamate dehydrogenase.	Family
Sobic.001G059100	Chr01	4443395	4449987	1	6593	23618		Glutamate/phenylalanine/leucine/valine dehydrogenase		Glutamate, leucine, phenylalanine and valine dehydrogenases are structurally and functionally related. They contain a Gly-rich region containing a conserved Lys residue, which has been implicated in the catalytic activity, in each case a reversible oxidative deamination reaction.Glutamate dehydrogenases (, , and ) (GluDH) are enzymes that catalyse the NAD- and/or NADP-dependent reversible deamina…	Family
Sobic.001G059100	Chr01	4443395	4449987	1	6593	23618		Glutamate/phenylalanine/leucine/valine dehydrogenase, C-terminal		Glutamate, leucine, phenylalanine and valine dehydrogenases are structurally and functionally related. They contain a Gly-rich region containing a conserved Lys residue, which has been implicated in the catalytic activity, in each case a reversible oxidative deamination reaction.Glutamate dehydrogenases (, , and ) (GluDH) are enzymes that catalyse the NAD- and/or NADP-dependent reversible deamina…	Domain
Sobic.001G059100	Chr01	4443395	4449987	1	6593	23618		NAD(P)-binding domain		This entry represents NAD- and NADP-binding domains with a core Rossmann-type fold, which consists of 3-layers alpha/beta/alpha, where the six beta strands are parallel in the order 321456. Many different enzymes contain an NAD/NADP-binding domain, including:C-terminal domain of alcohol dehydrogenases []Tyrosine-dependent oxidoreductases (also known as short-chain dehydrogenases) []N-terminal dom…	Domain
Sobic.001G059100	Chr01	4443395	4449987	1	6593	23618		Glutamate/phenylalanine/leucine/valine dehydrogenase, dimerisation domain		Glutamate, leucine, phenylalanine and valine dehydrogenases are structurally and functionally related. They contain a Gly-rich region containing a conserved Lys residue, which has been implicated in the catalytic activity, in each case a reversible oxidative deamination reaction.Glutamate dehydrogenases (, , and ) (GluDH) are enzymes that catalyse the NAD- and/or NADP-dependent reversible deamina…	Domain
Sobic.001G059100	Chr01	4443395	4449987	1	6593	23618		Glutamate dehydrogenase		This entry represents a glutamate dehydrogenase.	Family
Sobic.001G059100	Chr01	4443395	4449987	1	6593	23618		Glutamate/phenylalanine/leucine/valine dehydrogenase		Glutamate, leucine, phenylalanine and valine dehydrogenases are structurally and functionally related. They contain a Gly-rich region containing a conserved Lys residue, which has been implicated in the catalytic activity, in each case a reversible oxidative deamination reaction.Glutamate dehydrogenases (, , and ) (GluDH) are enzymes that catalyse the NAD- and/or NADP-dependent reversible deamina…	Family
Sobic.001G059100	Chr01	4443395	4449987	1	6593	23618		Glutamate/phenylalanine/leucine/valine dehydrogenase, C-terminal		Glutamate, leucine, phenylalanine and valine dehydrogenases are structurally and functionally related. They contain a Gly-rich region containing a conserved Lys residue, which has been implicated in the catalytic activity, in each case a reversible oxidative deamination reaction.Glutamate dehydrogenases (, , and ) (GluDH) are enzymes that catalyse the NAD- and/or NADP-dependent reversible deamina…	Domain
Sobic.001G059100	Chr01	4443395	4449987	1	6593	23618		NAD(P)-binding domain		This entry represents NAD- and NADP-binding domains with a core Rossmann-type fold, which consists of 3-layers alpha/beta/alpha, where the six beta strands are parallel in the order 321456. Many different enzymes contain an NAD/NADP-binding domain, including:C-terminal domain of alcohol dehydrogenases []Tyrosine-dependent oxidoreductases (also known as short-chain dehydrogenases) []N-terminal dom…	Domain
Sobic.001G059100	Chr01	4443395	4449987	1	6593	23618		Glutamate/phenylalanine/leucine/valine dehydrogenase, dimerisation domain		Glutamate, leucine, phenylalanine and valine dehydrogenases are structurally and functionally related. They contain a Gly-rich region containing a conserved Lys residue, which has been implicated in the catalytic activity, in each case a reversible oxidative deamination reaction.Glutamate dehydrogenases (, , and ) (GluDH) are enzymes that catalyse the NAD- and/or NADP-dependent reversible deamina…	Domain
Sobic.001G059100	Chr01	4443395	4449987	1	6593	23618						oxidoreductase activity	GO:0016491	Catalysis of an oxidation-reduction (redox) reaction, a reversible chemical reaction in which the oxidation state of an atom or atoms within a molecule is altered. One substrate acts as a hydrogen or electron donor and becomes oxidized, while the other acts as hydrogen or electron acceptor and becomes reduced.
Sobic.001G059100	Chr01	4443395	4449987	1	6593	23618						oxidation-reduction process	GO:0055114	A metabolic process that results in the removal or addition of one or more electrons to or from a substance, with or without the concomitant removal or addition of a proton or protons.
Sobic.001G059100	Chr01	4443395	4449987	1	6593	23618						cellular amino acid metabolic process	GO:0006520	The chemical reactions and pathways involving amino acids, carboxylic acids containing one or more amino groups, as carried out by individual cells.
Sobic.001G059100	Chr01	4443395	4449987	1	6593	23618						oxidoreductase activity, acting on the CH-NH2 group of donors, NAD or NADP as acceptor	GO:0016639	Catalysis of an oxidation-reduction (redox) reaction in which a CH-NH2 group acts as a hydrogen or electron donor and reduces NAD+ or NADP.
Sobic.001G059150	Chr01	4450049	4450649	-1	601	22956	(1 of 3) PTHR13256//PTHR13256:SF45 - N-ACETYLTRANSFERASE 9 // SUBFAMILY NOT NAMED	Acyl-CoA N-acyltransferase		This entry represents a structural domain found in several acyl-CoA acyltransferase enzymes. This domain has a 3-layer alpha/beta/alpha structure that contains mixed beta-sheets, and can be found in the following proteins:N-acetyl transferase (NAT) family members, including aminoglycoside N-acetyltransferases [], the histone acetyltransferase domain of P300/CBP associating factor PCAF [], the cat…	Domain
Sobic.001G059150	Chr01	4450049	4450649	-1	601	22956	(1 of 3) PTHR13256//PTHR13256:SF45 - N-ACETYLTRANSFERASE 9 // SUBFAMILY NOT NAMED	GNAT domain		The N-acetyltransferases (NAT) (EC 2.3.1.-) are enzymes that use acetylcoenzyme A (CoA) to transfer an acetyl group to a substrate, a reactionimplicated in various functions from bacterial antibiotic resistance tomammalian circadian rhythm and chromatin remodeling. The Gcn5-relatedN-acetyltransferases (GNAT) catalyze the transfer of the acetyl from the CoAdonor to a primary amine of the acceptor.…	Domain
Sobic.001G059150	Chr01	4450049	4450649	-1	601	22956	(1 of 3) PTHR13256//PTHR13256:SF45 - N-ACETYLTRANSFERASE 9 // SUBFAMILY NOT NAMED					N-acetyltransferase activity	GO:0008080	Catalysis of the transfer of an acetyl group to a nitrogen atom on the acceptor molecule.
Sobic.001G059200	Chr01	4450438	4453400	1	2963	20205		F-box domain		First identified in cyclin-F as a protein-protein interaction motif, the F-boxis a conserved domain that is present in numerous protein with a bipartitestructure []. Through the F-box, these proteins are linked to the Skp1protein and the core of SCFs (Skp1-cullin-F-box protein ligase) complexes.SCFs complexes constitute a new class of E3 ligases []. They function incombination with the E2 enzyme …	Domain
Sobic.001G059200	Chr01	4450438	4453400	1	2963	20205		F-box domain		First identified in cyclin-F as a protein-protein interaction motif, the F-boxis a conserved domain that is present in numerous protein with a bipartitestructure []. Through the F-box, these proteins are linked to the Skp1protein and the core of SCFs (Skp1-cullin-F-box protein ligase) complexes.SCFs complexes constitute a new class of E3 ligases []. They function incombination with the E2 enzyme …	Domain
Sobic.001G059200	Chr01	4450438	4453400	1	2963	20205						protein binding	GO:0005515	Interacting selectively and non-covalently with any protein or protein complex (a complex of two or more proteins that may include other nonprotein molecules).
Sobic.001G059300	Chr01	4454188	4454754	-1	567	18851		Acyl-CoA N-acyltransferase		This entry represents a structural domain found in several acyl-CoA acyltransferase enzymes. This domain has a 3-layer alpha/beta/alpha structure that contains mixed beta-sheets, and can be found in the following proteins:N-acetyl transferase (NAT) family members, including aminoglycoside N-acetyltransferases [], the histone acetyltransferase domain of P300/CBP associating factor PCAF [], the cat…	Domain
Sobic.001G059300	Chr01	4454188	4454754	-1	567	18851		GNAT domain		The N-acetyltransferases (NAT) (EC 2.3.1.-) are enzymes that use acetylcoenzyme A (CoA) to transfer an acetyl group to a substrate, a reactionimplicated in various functions from bacterial antibiotic resistance tomammalian circadian rhythm and chromatin remodeling. The Gcn5-relatedN-acetyltransferases (GNAT) catalyze the transfer of the acetyl from the CoAdonor to a primary amine of the acceptor.…	Domain
Sobic.001G059300	Chr01	4454188	4454754	-1	567	18851						N-acetyltransferase activity	GO:0008080	Catalysis of the transfer of an acetyl group to a nitrogen atom on the acceptor molecule.
Sobic.001G059400	Chr01	4454558	4456159	-1	1602	17446	(1 of 3) 2.3.1.57 - Diamine N-acetyltransferase / Spermidine N(1)-acetyltransferase	Acyl-CoA N-acyltransferase		This entry represents a structural domain found in several acyl-CoA acyltransferase enzymes. This domain has a 3-layer alpha/beta/alpha structure that contains mixed beta-sheets, and can be found in the following proteins:N-acetyl transferase (NAT) family members, including aminoglycoside N-acetyltransferases [], the histone acetyltransferase domain of P300/CBP associating factor PCAF [], the cat…	Domain
Sobic.001G059400	Chr01	4454558	4456159	-1	1602	17446	(1 of 3) 2.3.1.57 - Diamine N-acetyltransferase / Spermidine N(1)-acetyltransferase	GNAT domain		The N-acetyltransferases (NAT) (EC 2.3.1.-) are enzymes that use acetylcoenzyme A (CoA) to transfer an acetyl group to a substrate, a reactionimplicated in various functions from bacterial antibiotic resistance tomammalian circadian rhythm and chromatin remodeling. The Gcn5-relatedN-acetyltransferases (GNAT) catalyze the transfer of the acetyl from the CoAdonor to a primary amine of the acceptor.…	Domain
Sobic.001G059400	Chr01	4454558	4456159	-1	1602	17446	(1 of 3) 2.3.1.57 - Diamine N-acetyltransferase / Spermidine N(1)-acetyltransferase					N-acetyltransferase activity	GO:0008080	Catalysis of the transfer of an acetyl group to a nitrogen atom on the acceptor molecule.
Sobic.001G059500	Chr01	4456445	4457189	-1	745	16416		Bifunctional inhibitor/plant lipid transfer protein/seed storage helical domain		This entry represents a structural domain consisting of 4-helices with a folded leaf topology, and forming a right-handed superhelix. This domain occurs in several proteins, including:Plant lipid-transfer proteins, such as the non-specific lipid-transfer proteins ns-LTP1 and ns-LTP2 [, ].Proteinase/alpha-amylase inhibitors, such as trypsin/alpha-amylase inhibitor RBI from Eleusine coracana(Indian…	Domain
Sobic.001G059600	Chr01	4459687	4461026	1	1340	12579		Bifunctional inhibitor/plant lipid transfer protein/seed storage helical domain		This entry represents a structural domain consisting of 4-helices with a folded leaf topology, and forming a right-handed superhelix. This domain occurs in several proteins, including:Plant lipid-transfer proteins, such as the non-specific lipid-transfer proteins ns-LTP1 and ns-LTP2 [, ].Proteinase/alpha-amylase inhibitors, such as trypsin/alpha-amylase inhibitor RBI from Eleusine coracana(Indian…	Domain
Sobic.001G059700	Chr01	4462699	4463940	1	1242	9665	(1 of 77) PF14368 - Probable lipid transfer (LTP_2)	Bifunctional inhibitor/plant lipid transfer protein/seed storage helical domain		This entry represents a structural domain consisting of 4-helices with a folded leaf topology, and forming a right-handed superhelix. This domain occurs in several proteins, including:Plant lipid-transfer proteins, such as the non-specific lipid-transfer proteins ns-LTP1 and ns-LTP2 [, ].Proteinase/alpha-amylase inhibitors, such as trypsin/alpha-amylase inhibitor RBI from Eleusine coracana(Indian…	Domain
Sobic.001G059700	Chr01	4462699	4463940	1	1242	9665	(1 of 77) PF14368 - Probable lipid transfer (LTP_2)	Plant lipid transfer protein/Par allergen		Plant cells contain proteins, called lipid transfer proteins (LTP) [, , ], which transfer phospholipids, glycolipids, fatty acids and sterols from liposomes or microsomes to mitochondria []. These proteins, whose subcellular location is not yet known, could play a major role in membrane biogenesis by conveying phospholipids such as waxes or cutin from their site of biosynthesis to membranes unabl…	Family
Sobic.001G059700	Chr01	4462699	4463940	1	1242	9665	(1 of 77) PF14368 - Probable lipid transfer (LTP_2)					lipid binding	GO:0008289	Interacting selectively and non-covalently with a lipid.
Sobic.001G059700	Chr01	4462699	4463940	1	1242	9665	(1 of 77) PF14368 - Probable lipid transfer (LTP_2)					lipid transport	GO:0006869	The directed movement of lipids into, out of or within a cell, or between cells, by means of some agent such as a transporter or pore. Lipids are compounds soluble in an organic solvent but not, or sparingly, in an aqueous solvent.
Sobic.001G059800	Chr01	4465386	4467565	-1	2180	6040		Cupin 1		This family represents the conserved barrel domain of the 'cupin' superfamily ('cupa' is the Latin term for a small barrel). This family contains 11S and 7S plant seed storage proteins, and germins. Plant seed storage proteins provide the major nitrogen source for the developing plant [].	Domain
Sobic.001G059800	Chr01	4465386	4467565	-1	2180	6040		RmlC-like cupin domain		RmlC (dTDP (deoxythymidine diphosphates)-4-dehydrorhamnose 3,5-epimerase; ) is a dTDP-sugar isomerase enzyme involved in the synthesis of L-rhamnose, a saccharide required for the virulence of some pathogenic bacteria []. RmlC is a dimer, each monomer being formed from two beta-sheets arranged in a beta-sandwich, where the substrate-binding site is located between the two sheets of both monomers.…	Domain
Sobic.001G059800	Chr01	4465386	4467565	-1	2180	6040		RmlC-like jelly roll fold		This entry represents domains with a double-stranded beta-helix jelly roll fold such as that found in RmlC (deoxythymidine diphosphates-4-dehydrorhamnose 3,5-epimerase; ), a dTDP-sugar isomerase enzyme involved in the synthesis of L-rhamnose, a saccharide required for the virulence of some pathogenic bacteria [].Other protein families contain domains that share this jelly roll fold, including glu…	Domain
Sobic.001G059800	Chr01	4465386	4467565	-1	2180	6040						nutrient reservoir activity	GO:0045735	Functions in the storage of nutritious substrates.
