# Supplementary material for: Association mapping by aerial drone reveals 213 genetic associations for Sorghum bicolor biomass traits under drought
Source: BMC Genomics. 2018 Sep 17;19:679. doi: 10.1186/s12864-018-5055-5 (PMC6142696; doi:10.1186/s12864-018-5055-5)
Supplement: Supplementary file 9 — Tables showing all genes in the regions spanned by significant SNPs for each peak. Gene information was obtained from the Phytomine tool in Phytozome v3.0. (ZIP 8760 kb) [file 12864_2018_5055_MOESM9_ESM.zip › CPG1.6_all_Sb_genes_in_region_from_Phytomine.xlsx]

## Sheet: CPG1.6_all_Sb_genes_in_region_f
Primary_Identifier	chrom	Pos_start	Pos_end	strand	gene_length	dist_from_max_GWAS_SNP	gene_defline	protein_domains_name	gene_name	protein_domains_description	protin_domains_type	ontology_term_name	GO_term	GO_description
Sobic.001G129800	Chr01	10204859	10206064	-1	1206	2136	(1 of 197) PF00560 - Leucine Rich Repeat (LRR_1)	Leucine-rich repeat		Leucine-rich repeats (LRR) consist of 2-45 motifs of 20-30 amino acids in length that generally folds into an arc or horseshoe shape []. LRRs occur in proteins ranging from viruses to eukaryotes, and appear to provide a structural framework for the formation of protein-protein interactions [, ].Proteins containing LRRs include tyrosine kinase receptors, cell-adhesion molecules, virulence factors,…	Repeat
Sobic.001G129800	Chr01	10204859	10206064	-1	1206	2136	(1 of 197) PF00560 - Leucine Rich Repeat (LRR_1)	Leucine-rich repeat, typical subtype		Leucine-rich repeats (LRR) consist of 2-45 motifs of 20-30 amino acids in length that generally folds into an arc or horseshoe shape []. LRRs occur in proteins ranging from viruses to eukaryotes, and appear to provide a structural framework for the formation of protein-protein interactions [, ].Proteins containing LRRs include tyrosine kinase receptors, cell-adhesion molecules, virulence factors,…	Repeat
Sobic.001G129900	Chr01	10206354	10208112	-1	1759	3631		UDP-glucuronosyl/UDP-glucosyltransferase		UDP glycosyltransferases (UGT) are a superfamily of enzymes that catalyzes the addition of the glycosyl group from a UTP-sugar to a small hydrophobic molecule. This family currently consist of:Mammalian UDP-glucuronosyl transferases () (UDPGT) []. A large family of membrane-bound microsomal enzymes which catalyze the transfer of glucuronic acid to a wide variety of exogenous and endogenous lipoph…	Family
Sobic.001G129900	Chr01	10206354	10208112	-1	1759	3631						metabolic process	GO:0008152	The chemical reactions and pathways, including anabolism and catabolism, by which living organisms transform chemical substances. Metabolic processes typically transform small molecules, but also include macromolecular processes such as DNA repair and replication, and protein synthesis and degradation.
Sobic.001G129900	Chr01	10206354	10208112	-1	1759	3631						transferase activity, transferring hexosyl groups	GO:0016758	Catalysis of the transfer of a hexosyl group from one compound (donor) to another (acceptor).
Sobic.001G130000	Chr01	10211270	10214400	1	3131	8547		Protein of unknown function DUF538		This family consists of several plant proteins of unknown function.	Family
Sobic.001G130100	Chr01	10214455	10217868	-1	3414	11732
Sobic.001G130200	Chr01	10228581	10234202	1	5622	25858		Ubiquitin-conjugating enzyme/RWD-like		This entry represents a structural domain with an alpha-beta(4)-alpha(3) core fold. Domains of this structure are found in:Ubiquitin conjugating enzyme E2, as well as related proteins such as ubiquitin carrier protein 4 and ubiquitin-protein ligase W [].The UEV domain in tumour susceptibility gene 101 []and vacuolar protein sorting-associated protein [].RWD domain, found in RING finger and WD rep…	Domain
Sobic.001G130200	Chr01	10228581	10234202	1	5622	25858		Domain of unknown function DUF1336		This entry represents the C terminus (approximately 250 residues) of a number of hypothetical plant proteins of unknown function.	Domain
Sobic.001G130301	Chr01	10236348	10239420	1	3073	33625	(1 of 2) K02971 - small subunit ribosomal protein S21e (RP-S21e, RPS21)	Ribosomal protein S21e		Ribosomes are the particles that catalyse mRNA-directed protein synthesis in all organisms. The codons of the mRNA are exposed on the ribosome to allow tRNA binding. This leads to the incorporation of amino acids into the growing polypeptide chain in accordance with the genetic information. Incoming amino acid monomers enter the ribosomal A site in the form of aminoacyl-tRNAs complexed with elong…	Family
Sobic.001G130301	Chr01	10236348	10239420	1	3073	33625	(1 of 2) K02971 - small subunit ribosomal protein S21e (RP-S21e, RPS21)					structural constituent of ribosome	GO:0003735	The action of a molecule that contributes to the structural integrity of the ribosome.
Sobic.001G130301	Chr01	10236348	10239420	1	3073	33625	(1 of 2) K02971 - small subunit ribosomal protein S21e (RP-S21e, RPS21)					translation	GO:0006412	The cellular metabolic process in which a protein is formed, using the sequence of a mature mRNA molecule to specify the sequence of amino acids in a polypeptide chain. Translation is mediated by the ribosome, and begins with the formation of a ternary complex between aminoacylated initiator methionine tRNA, GTP, and initiation factor 2, which subsequently associates with the small subunit of the…
Sobic.001G130301	Chr01	10236348	10239420	1	3073	33625	(1 of 2) K02971 - small subunit ribosomal protein S21e (RP-S21e, RPS21)					intracellular	GO:0005622	The living contents of a cell; the matter contained within (but not including) the plasma membrane, usually taken to exclude large vacuoles and masses of secretory or ingested material. In eukaryotes it includes the nucleus and cytoplasm.
Sobic.001G130301	Chr01	10236348	10239420	1	3073	33625	(1 of 2) K02971 - small subunit ribosomal protein S21e (RP-S21e, RPS21)					ribosome	GO:0005840	An intracellular organelle, about 200 A in diameter, consisting of RNA and protein. It is the site of protein biosynthesis resulting from translation of messenger RNA (mRNA). It consists of two subunits, one large and one small, each containing only protein and RNA. Both the ribosome and its subunits are characterized by their sedimentation coefficients, expressed in Svedberg units (symbol: S). H…
Sobic.001G130400	Chr01	10243299	10247157	1	3859	40576		Twin-arginine translocation pathway, signal sequence		The twin-arginine translocation (Tat) pathway serves the role of transporting folded proteins across energy-transducing membranes []. Homologues of the genes that encode the transport apparatus occur in archaea, bacteria, chloroplasts, and plant mitochondria []. In bacteria, the Tat pathway catalyses the export of proteins from the cytoplasm across the inner/cytoplasmic membrane. In chloroplasts,…	Conserved_site
Sobic.001G130400	Chr01	10243299	10247157	1	3859	40576		Protein of unknown function DUF538		This family consists of several plant proteins of unknown function.	Family
Sobic.001G130500	Chr01	10254485	10255976	1	1492	51762
Sobic.001G130600	Chr01	10260187	10264652	1	4466	57464		Concanavalin A-like lectin/glucanase domain		This entry represents the concanavalin A-like domain, which has a sandwich structure of 12-14 beta strands in two sheets with a complex topology. Proteins containing this domain include: Legume lectinsGlycosyl hydrolases family 16Galectin (animal S-lectin)Laminin G-like modulePentraxinClostridium neurotoxinsExotoxin AVibrio cholera sialidaseLeech intramolecular trans-sialidaseGlycosyl hydrolase f…	Domain
Sobic.001G130600	Chr01	10260187	10264652	1	4466	57464		Glycosyl transferase, family 31		The biosynthesis of disaccharides, oligosaccharides and polysaccharides involves the action of hundreds of different glycosyltransferases. These enzymes catalyse the transfer of sugar moieties from activated donor molecules to specific acceptor molecules, forming glycosidic bonds. A classification of glycosyltransferases using nucleotide diphospho-sugar, nucleotide monophospho-sugar and sugar pho…	Family
Sobic.001G130600	Chr01	10260187	10264652	1	4466	57464		Galectin, carbohydrate recognition domain		Galectins (also known as galaptins or S-lectin) are a family of proteins defined by having at least one characteristic carbohydrate recognition domain (CRD) with an affinity for beta-galactosides and sharing certain sequence elements. Members of the galectins family are found in mammals, birds, amphibians, fish, nematodes, sponges, and some fungi. Galectins are known to carry out intra- and extra…	Domain
Sobic.001G130600	Chr01	10260187	10264652	1	4466	57464		Chalcone isomerase, orthogonal bundle domain		Chalcone isomerase (; also known as chalcone-flavanone isomerase) is a plant enzyme responsible for the isomerisation of chalcone to naringenin, a key step in the biosynthesis of flavonoids. The Petunia hybrida(Petunia) genome contains two genes coding for very similar enzymes, ChiA and ChiB, but only the first seems to encode a functional chalcone isomerase. This entry represents an alpha-helica…	Domain
Sobic.001G130600	Chr01	10260187	10264652	1	4466	57464						membrane	GO:0016020	A lipid bilayer along with all the proteins and protein complexes embedded in it an attached to it.
Sobic.001G130600	Chr01	10260187	10264652	1	4466	57464						carbohydrate binding	GO:0030246	Interacting selectively and non-covalently with any carbohydrate, which includes monosaccharides, oligosaccharides and polysaccharides as well as substances derived from monosaccharides by reduction of the carbonyl group (alditols), by oxidation of one or more hydroxy groups to afford the corresponding aldehydes, ketones, or carboxylic acids, or by replacement of one or more hydroxy group(s) by a…
Sobic.001G130600	Chr01	10260187	10264652	1	4466	57464						protein glycosylation	GO:0006486	A protein modification process that results in the addition of a carbohydrate or carbohydrate derivative unit to a protein amino acid, e.g. the addition of glycan chains to proteins.
Sobic.001G130600	Chr01	10260187	10264652	1	4466	57464						galactosyltransferase activity	GO:0008378	Catalysis of the transfer of a galactosyl group to an acceptor molecule, typically another carbohydrate or a lipid.
Sobic.001G130700	Chr01	10272594	10277611	1	5018	69871		Protein of unknown function DUF966		This is a family of plant proteins confined to monocotyledons and mosses, with unknown function	Family
Sobic.001G130700	Chr01	10272594	10277611	1	5018	69871		Uncharacterised conserved protein UCP031043		This entry represents a group of uncharacterised plant proteins, including protein UPSTREAM OF FLC (UFC, At5g10150) from Arabidopsis. UFC is part of a three-gene cluster containing FLC, UFC and DFC, which is coordinately regulated in response to vernalization [].	Family
Sobic.001G130800	Chr01	10278170	10279259	-1	1090	75447	(1 of 30) PF00564 - PB1 domain (PB1)	PB1 domain		The PB1 (Phox and Bem1) domain, comprising about 80 amino acid residues, isconserved among animals, fungi, amoebas, and plants. It functions as a proteinbinding module through PB1-mediated heterodimerization or homo-oligomerization[, , , ]. The PB1 domains adopt an ubiquitin-like beta-grasp fold, containing two alphahelices and a mixed five-stranded beta sheet. The beta-sheethas a convex surface,…	Domain	protein binding	GO:0005515	Interacting selectively and non-covalently with any protein or protein complex (a complex of two or more proteins that may include other nonprotein molecules).
Sobic.001G130900	Chr01	10284382	10286207	1	1826	81659
