# Supplementary material for: Association mapping by aerial drone reveals 213 genetic associations for Sorghum bicolor biomass traits under drought
Source: BMC Genomics. 2018 Sep 17;19:679. doi: 10.1186/s12864-018-5055-5 (PMC6142696; doi:10.1186/s12864-018-5055-5)
Supplement: Supplementary file 9 — Tables showing all genes in the regions spanned by significant SNPs for each peak. Gene information was obtained from the Phytomine tool in Phytozome v3.0. (ZIP 8760 kb) [file 12864_2018_5055_MOESM9_ESM.zip › CPG10.14_all_Sb_genes_in_region_from_Phytomine.xlsx]

## Sheet: CPG10.14_all_Sb_genes_in_region
Primary_Identifier	chrom	Pos_start	Pos_end	strand	gene_length	dist_from_max_GWAS_SNP	gene_defline	protein_domains_name	gene_name	protein_domains_description	protin_domains_type	ontology_term_name	GO_term	GO_description
Sobic.010G130200	Chr10	17596823	17600951	-1	4129	24945		Lipid binding protein BPI/LBP		This entry represents the bactericidal permeability-increasing protein (BPI) and the lipopolysaccharide-binding protein (LBP). The crystal structures of BPI and LBP are similar [], and they may represent a common gene family of lipid-binding proteins [].In mammals, LBP and BPI mediate the biological effects of LPS (lipopolysaccharide), a glycolipid present in the outer membrane of Gram-negative b…	Family
Sobic.010G130200	Chr10	17596823	17600951	-1	4129	24945		Lipid-binding serum glycoprotein, N-terminal		This entry represents the N-terminal domain found in several lipid-binding serum glycoproteins. The N- and C-terminal domains share a similar two-layer alpha/beta structure, but they show little sequence identity. Proteins containing this N-terminal domain include:Bactericidal permeability-increasing protein (BPI)Lipopolysaccharide-binding protein (LBP)Cholesteryl ester transfer protein (CETP)Pho…	Domain
Sobic.010G130200	Chr10	17596823	17600951	-1	4129	24945		Bactericidal permeability-increasing protein, alpha/beta domain		This entry represents a structural domain with a core structure consisting of two layers, alpha/beta. These homologous structural domains can show little sequence identity with each other. A number of mammalian lipid-binding serum glycoproteins contain one or more such structural domains, including:Bactericidal permeability-increasing protein (BPI)Lipopolysaccharide-binding protein (LBP)Cholester…	Domain
Sobic.010G130200	Chr10	17596823	17600951	-1	4129	24945		Lipid-binding serum glycoprotein, C-terminal		This entry represents the C-terminal domain found in several lipid-binding serum glycoproteins. The N- and C-terminal domains share a similar two-layer alpha/beta structure, but they show little sequence identity. Proteins containing this C-terminal domain include:Bactericidal permeability-increasing protein (BPI)Lipopolysaccharide-binding protein (LBP)Cholesteryl ester transfer protein (CETP)Pho…	Domain
Sobic.010G130200	Chr10	17596823	17600951	-1	4129	24945						lipid binding	GO:0008289	Interacting selectively and non-covalently with a lipid.
Sobic.010G130300	Chr10	17602360	17606572	1	4213	19324		Glycoside hydrolase superfamily		O-Glycosyl hydrolases () are a widespread group of enzymes that hydrolyse the glycosidic bond between two or more carbohydrates, or between a carbohydrate and a non-carbohydrate moiety. A classification system for glycosyl hydrolases, based on sequence similarity, has led to the definition of 85 different families [, ]. This classification is available on the CAZy (CArbohydrate-Active EnZymes) we…	Domain
Sobic.010G130300	Chr10	17602360	17606572	1	4213	19324		Glycoside hydrolase, family 5		O-Glycosyl hydrolases () are a widespread group of enzymes that hydrolyse the glycosidic bond between two or more carbohydrates, or between a carbohydrate and a non-carbohydrate moiety. A classification system for glycosyl hydrolases, based on sequence similarity, has led to the definition of 85 different families [, ]. This classification is available on the CAZy (CArbohydrate-Active EnZymes) we…	Domain
Sobic.010G130300	Chr10	17602360	17606572	1	4213	19324		Glycoside hydrolase, catalytic domain		O-Glycosyl hydrolases () are a widespread group of enzymes that hydrolyse the glycosidic bond between two or more carbohydrates, or between a carbohydrate and a non-carbohydrate moiety. A classification system for glycosyl hydrolases, based on sequence similarity, has led to thedefinition of 85 different families [, ]. This classification is available on the CAZy (CArbohydrate-Active EnZymes) web…	Domain
Sobic.010G130300	Chr10	17602360	17606572	1	4213	19324						carbohydrate metabolic process	GO:0005975	The chemical reactions and pathways involving carbohydrates, any of a group of organic compounds based of the general formula Cx(H2O)y. Includes the formation of carbohydrate derivatives by the addition of a carbohydrate residue to another molecule.
Sobic.010G130300	Chr10	17602360	17606572	1	4213	19324						hydrolase activity, hydrolyzing O-glycosyl compounds	GO:0004553	Catalysis of the hydrolysis of any O-glycosyl bond.
Sobic.010G130400	Chr10	17606922	17608640	-1	1719	17256		SAM dependent carboxyl methyltransferase		This family of plant methyltransferases contains enzymes that act on a variety of substrates including salicylic acid, jasmonic acid and 7-Methylxanthine. Caffeine is synthesized through sequential three-step methylation of xanthine derivatives at positions 7-N, 3-N, and 1-N. The protein 7-methylxanthine methyltransferase (designated as CaMXMT) catalyses the second step to produce theobromine [].	Family
Sobic.010G130400	Chr10	17606922	17608640	-1	1719	17256		S-adenosyl-L-methionine-dependent methyltransferase		This entry represents a domain found in S-adenosyl-L-methionine-dependent methyltransferases (SAM MTases).Proteins containing this domain include members from the methyltransferase superfamily and the class I-like SAM-binding methyltransferase superfamily. Methyltransferases transfer a methyl group from a donor to an acceptor. SAM-binding methyltransferases utilise the ubiquitous methyl donor SAM…	Domain
Sobic.010G130400	Chr10	17606922	17608640	-1	1719	17256		SAM dependent carboxyl methyltransferase		This family of plant methyltransferases contains enzymes that act on a variety of substrates including salicylic acid, jasmonic acid and 7-Methylxanthine. Caffeine is synthesized through sequential three-step methylation of xanthine derivatives at positions 7-N, 3-N, and 1-N. The protein 7-methylxanthine methyltransferase (designated as CaMXMT) catalyses the second step to produce theobromine [].	Family
Sobic.010G130400	Chr10	17606922	17608640	-1	1719	17256		S-adenosyl-L-methionine-dependent methyltransferase		This entry represents a domain found in S-adenosyl-L-methionine-dependent methyltransferases (SAM MTases).Proteins containing this domain include members from the methyltransferase superfamily and the class I-like SAM-binding methyltransferase superfamily. Methyltransferases transfer a methyl group from a donor to an acceptor. SAM-binding methyltransferases utilise the ubiquitous methyl donor SAM…	Domain
Sobic.010G130400	Chr10	17606922	17608640	-1	1719	17256						methyltransferase activity	GO:0008168	Catalysis of the transfer of a methyl group to an acceptor molecule.
