# Supplementary material for: Association mapping by aerial drone reveals 213 genetic associations for Sorghum bicolor biomass traits under drought
Source: BMC Genomics. 2018 Sep 17;19:679. doi: 10.1186/s12864-018-5055-5 (PMC6142696; doi:10.1186/s12864-018-5055-5)
Supplement: Supplementary file 9 — Tables showing all genes in the regions spanned by significant SNPs for each peak. Gene information was obtained from the Phytomine tool in Phytozome v3.0. (ZIP 8760 kb) [file 12864_2018_5055_MOESM9_ESM.zip › CPG10.15_all_Sb_genes_in_region_from_Phytomine.xlsx]

## Sheet: CPG10.15_all_Sb_genes_in_region
Primary_Identifier	chrom	Pos_start	Pos_end	strand	gene_length	dist_from_max_GWAS_SNP	gene_defline	protein_domains_name	gene_name	protein_domains_description	protin_domains_type	ontology_term_name	GO_term	GO_description
Sobic.010G212500	Chr10	55547056	55548674	1	1619	38402
Sobic.010G212600	Chr10	55569946	55577961	1	8016	9115		Fatty acid hydroxylase		This superfamily includes fatty acid and carotene hydroxylases and sterol desaturases. Beta-carotene hydroxylase is involved in zeaxanthin synthesis by hydroxylating beta-carotene, but the enzyme may be involved in other pathways []. This family includes C-5 sterol desaturase and C-4 sterol methyl oxidase. Members of this family are involved in cholesterol biosynthesis and biosynthesis a plant cu…	Domain
Sobic.010G212600	Chr10	55569946	55577961	1	8016	9115		NAD(P)-binding domain		This entry represents NAD- and NADP-binding domains with a core Rossmann-type fold, which consists of 3-layers alpha/beta/alpha, where the six beta strands are parallel in the order 321456. Many different enzymes contain an NAD/NADP-binding domain, including:C-terminal domain of alcohol dehydrogenases []Tyrosine-dependent oxidoreductases (also known as short-chain dehydrogenases) []N-terminal dom…	Domain
Sobic.010G212600	Chr10	55569946	55577961	1	8016	9115		Uncharacterised domain Wax2, C-terminal		This presumed domain is functionally uncharacterised and has a conserved LEGW sequence motif. It is about 170 amino acids in length. This domain is found associated with . It shares similarity to short chain dehydrogenases [].	Domain
Sobic.010G212600	Chr10	55569946	55577961	1	8016	9115						oxidoreductase activity	GO:0016491	Catalysis of an oxidation-reduction (redox) reaction, a reversible chemical reaction in which the oxidation state of an atom or atoms within a molecule is altered. One substrate acts as a hydrogen or electron donor and becomes oxidized, while the other acts as hydrogen or electron acceptor and becomes reduced.
Sobic.010G212600	Chr10	55569946	55577961	1	8016	9115						oxidation-reduction process	GO:0055114	A metabolic process that results in the removal or addition of one or more electrons to or from a substance, with or without the concomitant removal or addition of a proton or protons.
Sobic.010G212600	Chr10	55569946	55577961	1	8016	9115						iron ion binding	GO:0005506	Interacting selectively and non-covalently with iron (Fe) ions.
Sobic.010G212600	Chr10	55569946	55577961	1	8016	9115						fatty acid biosynthetic process	GO:0006633	The chemical reactions and pathways resulting in the formation of a fatty acid, any of the aliphatic monocarboxylic acids that can be liberated by hydrolysis from naturally occurring fats and oils. Fatty acids are predominantly straight-chain acids of 4 to 24 carbon atoms, which may be saturated or unsaturated; branched fatty acids and hydroxy fatty acids also occur, and very long chain acids of …
Sobic.010G212700	Chr10	55577962	55582897	1	4936	4179		Tetraspanin		Tetraspanins are a distinct family of proteins, containing four transmembrane domains: a small outer loop (EC1), a larger outer loop (EC2), a small inner loop (IL) and short cytoplasmic tails. They contain characteristic structural features, including 4-6 conserved extracellular cysteine residues, and polar residues within transmembrane domains. A fundamental role of tetraspanins appears to be or…	Family
Sobic.010G212700	Chr10	55577962	55582897	1	4936	4179		Tetraspanin/Peripherin		Tetraspanins are a distinct family of proteins, containing four transmembrane domains: a small outer loop (EC1), a larger outer loop (EC2), a small inner loop (IL) and short cytoplasmic tails. They contain characteristic structural features, including 4-6 conserved extracellular cysteine residues, and polar residues within transmembrane domains. A fundamental role of tetraspanins appears to be or…	Family
Sobic.010G212700	Chr10	55577962	55582897	1	4936	4179						integral component of membrane	GO:0016021	The component of a membrane consisting of the gene products and protein complexes having at least some part of their peptide sequence embedded in the hydrophobic region of the membrane.
Sobic.010G212800	Chr10	55583396	55585072	-1	1677	2004		Myc-type, basic helix-loop-helix (bHLH) domain		A number of eukaryotic proteins, which probably are sequence specific DNA-binding proteins that act as transcription factors, share a conserved domainof 40 to 50 amino acid residues. It has been proposed []that this domain isformed of two amphipathic helices joined by a variable length linker regionthat could form a loop. This 'helix-loop-helix' (HLH) domain mediates proteindimerization and has b…	Domain
Sobic.010G212800	Chr10	55583396	55585072	-1	1677	2004		Myc-type, basic helix-loop-helix (bHLH) domain		A number of eukaryotic proteins, which probably are sequence specific DNA-binding proteins that act as transcription factors, share a conserved domainof 40 to 50 amino acid residues. It has been proposed []that this domain isformed of two amphipathic helices joined by a variable length linker regionthat could form a loop. This 'helix-loop-helix' (HLH) domain mediates proteindimerization and has b…	Domain
Sobic.010G212800	Chr10	55583396	55585072	-1	1677	2004						protein dimerization activity	GO:0046983	The formation of a protein dimer, a macromolecular structure consists of two noncovalently associated identical or nonidentical subunits.
Sobic.010G212900	Chr10	55589126	55590016	1	891	2050
Sobic.010G213000	Chr10	55596807	55601708	1	4902	9731		RNA-dependent RNA polymerase, eukaryotic-type		This entry represents various eukaryotic RNA-dependent RNA polymerases (RDRP; ), such as RCRP-1, RDRP-2 and RDRP-6. These enzymes are involved in the amplification of regulatory microRNAs during post-transcriptional gene silencing []; they are also required for transcriptional gene silencing. Double-stranded RNA has been shown to induce gene silencing in diverse eukaryotes and by a variety of pat…	Family	RNA-directed RNA polymerase activity	GO:0003968	Catalysis of the reaction: nucleoside triphosphate + RNA(n) = diphosphate + RNA(n+1); uses an RNA template.
Sobic.010G213100	Chr10	55603649	55610141	1	6493	16573		RNA-dependent RNA polymerase, eukaryotic-type		This entry represents various eukaryotic RNA-dependent RNA polymerases (RDRP; ), such as RCRP-1, RDRP-2 and RDRP-6. These enzymes are involved in the amplification of regulatory microRNAs during post-transcriptional gene silencing []; they are also required for transcriptional gene silencing. Double-stranded RNA has been shown to induce gene silencing in diverse eukaryotes and by a variety of pat…	Family
Sobic.010G213100	Chr10	55603649	55610141	1	6493	16573		RNA-dependent RNA polymerase, eukaryotic-type		This entry represents various eukaryotic RNA-dependent RNA polymerases (RDRP; ), such as RCRP-1, RDRP-2 and RDRP-6. These enzymes are involved in the amplification of regulatory microRNAs during post-transcriptional gene silencing []; they are also required for transcriptional gene silencing. Double-stranded RNA has been shown to induce gene silencing in diverse eukaryotes and by a variety of pat…	Family
Sobic.010G213100	Chr10	55603649	55610141	1	6493	16573						RNA-directed RNA polymerase activity	GO:0003968	Catalysis of the reaction: nucleoside triphosphate + RNA(n) = diphosphate + RNA(n+1); uses an RNA template.
Sobic.010G213200	Chr10	55613550	55618552	-1	5003	26474		WD40 repeat		WD-40 repeats (also known as WD or beta-transducin repeats) are short ~40 amino acid motifs, often terminating in a Trp-Asp (W-D) dipeptide. WD40 repeats usually assume a 7-8 bladed beta-propeller fold, but proteins have been found with 4 to 16 repeated units, which also form a circularised beta-propeller structure. WD-repeat proteins are a large family found in all eukaryotes and are implicated …	Repeat
Sobic.010G213200	Chr10	55613550	55618552	-1	5003	26474		G-protein beta WD-40 repeat		WD-40 repeats (also known as WD or beta-transducin repeats) are short ~40 amino acid motifs, often terminating in a Trp-Asp (W-D) dipeptide. WD40 repeats usually assume a 7-8 bladed beta-propeller fold, but proteins have been found with 4 to 16 repeated units, which also form a circularised beta-propeller structure. WD-repeat proteins are a large family found in all eukaryotes and are implicated …	Repeat
Sobic.010G213200	Chr10	55613550	55618552	-1	5003	26474		WD40-repeat-containing domain		WD-40 repeats (also known as WD or beta-transducin repeats) are short ~40 amino acid motifs, often terminating in a Trp-Asp (W-D) dipeptide. WD40 repeats usually assume a 7-8 bladed beta-propeller fold, but proteins have been found with 4 to 16 repeated units, which also form a circularised beta-propeller structure. WD-repeat proteins are a large family found in all eukaryotes and are implicated …	Domain
Sobic.010G213200	Chr10	55613550	55618552	-1	5003	26474		WD40/YVTN repeat-like-containing domain		This entry represents a WD40/YVTN repeat-like domain. Both the WD40 and the YVTN repeated motifs consist of about 40 residues, and although they consist of distinct sequences, they do share a similar structure. Structurally, both the WD40 and the YVTN repeated motifs form seven-bladed propellers (although some members can contain eight blades), which consist of seven 4-stranded beta-sheets. The W…	Domain
Sobic.010G213200	Chr10	55613550	55618552	-1	5003	26474						protein binding	GO:0005515	Interacting selectively and non-covalently with any protein or protein complex (a complex of two or more proteins that may include other nonprotein molecules).
Sobic.010G213301	Chr10	55627247	55628064	-1	818	40171
Sobic.010G213400	Chr10	55632324	55634334	-1	2011	45248		Protein translocase SEC61 complex, gamma subunit		This family is the protein translocase SEC61 complex gamma subunit of the archaeal and eukaryotic type. It does not hit bacterial SecE proteins. Sec61 is required for protein translocation in the endoplasmic reticulum.The Sec61 complex (eukaryotes) or SecY complex (prokaryotes) forms a conserved heterotrimeric integral membrane protein complex and forms a protein-conducting channel that allows po…	Family
Sobic.010G213400	Chr10	55632324	55634334	-1	2011	45248		Protein translocase complex, SecE/Sec61-gamma subunit		Secretion across the inner membrane in some Gram-negative bacteria occurs via the preprotein translocasepathway. Proteins are produced in the cytoplasm as precursors, and require a chaperone subunit to direct them tothe translocase component []. From there, the mature proteins are either targeted to the outermembrane, or remain as periplasmic proteins. The translocase protein subunits are encoded…	Family
Sobic.010G213400	Chr10	55632324	55634334	-1	2011	45248		Protein translocase SecE domain		The Sec61 complex (eukaryotes) or SecY complex (prokaryotes) forms a conserved heterotrimeric integral membrane protein complex and forms a protein-conducting channel that allows polypeptides to be transferred across (or integrated into) the endoplasmic reticulum (eukaryotes) or across the cytoplasmic membrane (prokaryotes) [, ]. This complex is composed of alpha, beta and gamma subunits. The alp…	Domain
Sobic.010G213400	Chr10	55632324	55634334	-1	2011	45248						membrane	GO:0016020	A lipid bilayer along with all the proteins and protein complexes embedded in it an attached to it.
Sobic.010G213400	Chr10	55632324	55634334	-1	2011	45248						protein targeting	GO:0006605	The process of targeting specific proteins to particular membrane-bounded subcellular organelles. Usually requires an organelle specific protein sequence motif.
Sobic.010G213400	Chr10	55632324	55634334	-1	2011	45248						intracellular protein transport	GO:0006886	The directed movement of proteins in a cell, including the movement of proteins between specific compartments or structures within a cell, such as organelles of a eukaryotic cell.
Sobic.010G213400	Chr10	55632324	55634334	-1	2011	45248						protein transport	GO:0015031	The directed movement of proteins into, out of or within a cell, or between cells, by means of some agent such as a transporter or pore.
Sobic.010G213400	Chr10	55632324	55634334	-1	2011	45248						P-P-bond-hydrolysis-driven protein transmembrane transporter activity	GO:0015450	Primary active carrier-mediated transport of a protein across a membrane, driven by the hydrolysis of the diphosphate bond of inorganic pyrophosphate, ATP, or another nucleoside triphosphate. The transport protein may or may not be transiently phosphorylated, but the substrate is not phosphorylated.
Sobic.010G213500	Chr10	55635934	55642561	-1	6628	48858		PAN2 domain		This entry represents a domain found in PAN2. The poly(A)-specific nuclease (PAN) is a deadenylating enzyme involved in cytoplasmic mRNA turnover. Both yeast and mammalian PAN have been shown to contain two subunits, PAN2 and PAN3; PAN2 is the catalytic subunit [].	Domain
Sobic.010G213500	Chr10	55635934	55642561	-1	6628	48858		Ubiquitin specific protease domain		Protein ubiquitination is a reversible posttranslational modification, whichaffects a large number of cellular processes including protein degradation,trafficking, cell signaling and the DNA damage response. Ubiquitination isreversible, and dedicated deubiquitinases exist which hydrolyze isopeptidebonds. Ubiquitin specific proteases (USPs) () are the largest family of deubiquitinating enzymes. US…	Domain
Sobic.010G213500	Chr10	55635934	55642561	-1	6628	48858		Zinc finger, MYND-type		Zinc finger (Znf) domains are relatively small protein motifs which contain multiple finger-like protrusions that make tandem contacts with their target molecule. Some of these domains bind zinc, but many do not; instead binding other metals such as iron, or no metal at all. For example, some family members form salt bridges to stabilise the finger-like folds. They were first identified as a DNA-…	Domain
Sobic.010G213600	Chr10	55655839	55666232	1	10394	68763		Histidine kinase domain		Most prokaryotic signal-transduction systems and a few eukaryotic pathways use phosphotransfer schemes involving two conserved components, a histidine protein kinase (HK) and a response regulator protein (RR). The HK, which is regulated by environmental stimuli, autophosphorylates at a histidine residue, creating a high-energy phosphoryl group that is subsequently transferred to an aspartate resi…	Domain
Sobic.010G213600	Chr10	55655839	55666232	1	10394	68763		Signal transduction histidine kinase, dimerisation/phosphoacceptor domain		This entry represents the dimerisation and phosphoacceptor domain found in some histidine kinases. Signal transducing histidine kinases are the key elements in two-component signal transduction systems, which control complex processes such as the initiation of development in microorganisms []. Examples of histidine kinases are EnvZ, which plays a central role in osmoregulation []. Histidine kinas…	Domain
Sobic.010G213600	Chr10	55655839	55666232	1	10394	68763		Signal transduction histidine kinase-related protein, C-terminal		Two-component signal transduction systems enable bacteria to sense, respond, and adapt to a wide range of environments, stressors, and growth conditions []. Some bacteria can contain up to as many as 200 two-component systems that need tight regulation to prevent unwanted cross-talk []. These pathways have been adapted to response to a widevariety of stimuli, including nutrients, cellular redox s…	Domain
Sobic.010G213600	Chr10	55655839	55666232	1	10394	68763		Histidine kinase-like ATPase, C-terminal domain		This domain is found in several ATP-binding proteins, including: histidine kinase, DNA gyrase B, topoisomerases [], heat shock protein HSP90 [, , ], phytochrome-like ATPases and DNA mismatch repair proteins. The fold of this domain consists of two layers, alpha/beta, which contains an 8-stranded mixed beta-sheet.	Domain
Sobic.010G213600	Chr10	55655839	55666232	1	10394	68763		CheY-like superfamily		CheY is a member of the response regulator family in bacterial two-component signalling systems, where CheY receives the signal from the sensor partner, usually a histidine protein kinase. Signal transduction involves phosphotransfer, whereby the histidine kinase phosphorylates a conserved aspartate in the response regulator to activate responses to environmental signals []. CheY is a single doma…	Domain
Sobic.010G213600	Chr10	55655839	55666232	1	10394	68763		Signal transduction response regulator, receiver domain		Two-component signal transduction systems enable bacteria to sense, respond, and adapt to a wide range of environments, stressors, and growth conditions []. Some bacteria can contain up to as many as 200 two-component systems that need tight regulation to prevent unwanted cross-talk []. These pathways have been adapted to response to a wide variety of stimuli, including nutrients, cellular redox …	Domain
Sobic.010G213600	Chr10	55655839	55666232	1	10394	68763		PAS domain		PAS domains are involved in many signalling proteins where theyare used as a signal sensor domain []. PAS domains appear in archaea,bacteria and eukaryotes. Several PAS-domain proteins are known todetect their signal by way of an associated cofactor. Haeme,flavin, and a 4-hydroxycinnamyl chromophore are used in differentproteins. The PAS domain was named after three proteins that itoccurs in: Per…	Domain
Sobic.010G213600	Chr10	55655839	55666232	1	10394	68763		Histidine kinase domain		Most prokaryotic signal-transduction systems and a few eukaryotic pathways use phosphotransfer schemes involving two conserved components, a histidine protein kinase (HK) and a response regulator protein (RR). The HK, which is regulated by environmental stimuli, autophosphorylates at a histidine residue, creating a high-energy phosphoryl group that is subsequently transferred to an aspartate resi…	Domain
Sobic.010G213600	Chr10	55655839	55666232	1	10394	68763		Signal transduction histidine kinase, dimerisation/phosphoacceptor domain		This entry represents the dimerisation and phosphoacceptor domain found in some histidine kinases. Signal transducing histidine kinases are the key elements in two-component signal transduction systems, which control complex processes such as the initiation of development in microorganisms []. Examples of histidine kinases are EnvZ, which plays a central role in osmoregulation []. Histidine kinas…	Domain
Sobic.010G213600	Chr10	55655839	55666232	1	10394	68763		Signal transduction histidine kinase-related protein, C-terminal		Two-component signal transduction systems enable bacteria to sense, respond, and adapt to a wide range of environments, stressors, and growth conditions []. Some bacteria can contain up to as many as 200 two-component systems that need tight regulation to prevent unwanted cross-talk []. These pathways have been adapted to response to a widevariety of stimuli, including nutrients, cellular redox s…	Domain
Sobic.010G213600	Chr10	55655839	55666232	1	10394	68763		Histidine kinase-like ATPase, C-terminal domain		This domain is found in several ATP-binding proteins, including: histidine kinase, DNA gyrase B, topoisomerases [], heat shock protein HSP90 [, , ], phytochrome-like ATPases and DNA mismatch repair proteins. The fold of this domain consists of two layers, alpha/beta, which contains an 8-stranded mixed beta-sheet.	Domain
Sobic.010G213600	Chr10	55655839	55666232	1	10394	68763		CheY-like superfamily		CheY is a member of the response regulator family in bacterial two-component signalling systems, where CheY receives the signal from the sensor partner, usually a histidine protein kinase. Signal transduction involves phosphotransfer, whereby the histidine kinase phosphorylates a conserved aspartate in the response regulator to activate responses to environmental signals []. CheY is a single doma…	Domain
Sobic.010G213600	Chr10	55655839	55666232	1	10394	68763		Signal transduction response regulator, receiver domain		Two-component signal transduction systems enable bacteria to sense, respond, and adapt to a wide range of environments, stressors, and growth conditions []. Some bacteria can contain up to as many as 200 two-component systems that need tight regulation to prevent unwanted cross-talk []. These pathways have been adapted to response to a wide variety of stimuli, including nutrients, cellular redox …	Domain
Sobic.010G213600	Chr10	55655839	55666232	1	10394	68763		PAS domain		PAS domains are involved in many signalling proteins where theyare used as a signal sensor domain []. PAS domains appear in archaea,bacteria and eukaryotes. Several PAS-domain proteins are known todetect their signal by way of an associated cofactor. Haeme,flavin, and a 4-hydroxycinnamyl chromophore are used in differentproteins. The PAS domain was named after three proteins that itoccurs in: Per…	Domain
Sobic.010G213600	Chr10	55655839	55666232	1	10394	68763		Histidine kinase domain		Most prokaryotic signal-transduction systems and a few eukaryotic pathways use phosphotransfer schemes involving two conserved components, a histidine protein kinase (HK) and a response regulator protein (RR). The HK, which is regulated by environmental stimuli, autophosphorylates at a histidine residue, creating a high-energy phosphoryl group that is subsequently transferred to an aspartate resi…	Domain
Sobic.010G213600	Chr10	55655839	55666232	1	10394	68763		Signal transduction histidine kinase, dimerisation/phosphoacceptor domain		This entry represents the dimerisation and phosphoacceptor domain found in some histidine kinases. Signal transducing histidine kinases are the key elements in two-component signal transduction systems, which control complex processes such as the initiation of development in microorganisms []. Examples of histidine kinases are EnvZ, which plays a central role in osmoregulation []. Histidine kinas…	Domain
Sobic.010G213600	Chr10	55655839	55666232	1	10394	68763		Signal transduction histidine kinase-related protein, C-terminal		Two-component signal transduction systems enable bacteria to sense, respond, and adapt to a wide range of environments, stressors, and growth conditions []. Some bacteria can contain up to as many as 200 two-component systems that need tight regulation to prevent unwanted cross-talk []. These pathways have been adapted to response to a widevariety of stimuli, including nutrients, cellular redox s…	Domain
Sobic.010G213600	Chr10	55655839	55666232	1	10394	68763		Histidine kinase-like ATPase, C-terminal domain		This domain is found in several ATP-binding proteins, including: histidine kinase, DNA gyrase B, topoisomerases [], heat shock protein HSP90 [, , ], phytochrome-like ATPases and DNA mismatch repair proteins. The fold of this domain consists of two layers, alpha/beta, which contains an 8-stranded mixed beta-sheet.	Domain
Sobic.010G213600	Chr10	55655839	55666232	1	10394	68763		CheY-like superfamily		CheY is a member of the response regulator family in bacterial two-component signalling systems, where CheY receives the signal from the sensor partner, usually a histidine protein kinase. Signal transduction involves phosphotransfer, whereby the histidine kinase phosphorylates a conserved aspartate in the response regulator to activate responses to environmental signals []. CheY is a single doma…	Domain
Sobic.010G213600	Chr10	55655839	55666232	1	10394	68763		Signal transduction response regulator, receiver domain		Two-component signal transduction systems enable bacteria to sense, respond, and adapt to a wide range of environments, stressors, and growth conditions []. Some bacteria can contain up to as many as 200 two-component systems that need tight regulation to prevent unwanted cross-talk []. These pathways have been adapted to response to a wide variety of stimuli, including nutrients, cellular redox …	Domain
Sobic.010G213600	Chr10	55655839	55666232	1	10394	68763		PAS domain		PAS domains are involved in many signalling proteins where theyare used as a signal sensor domain []. PAS domains appear in archaea,bacteria and eukaryotes. Several PAS-domain proteins are known todetect their signal by way of an associated cofactor. Haeme,flavin, and a 4-hydroxycinnamyl chromophore are used in differentproteins. The PAS domain was named after three proteins that itoccurs in: Per…	Domain
Sobic.010G213600	Chr10	55655839	55666232	1	10394	68763		Histidine kinase domain		Most prokaryotic signal-transduction systems and a few eukaryotic pathways use phosphotransfer schemes involving two conserved components, a histidine protein kinase (HK) and a response regulator protein (RR). The HK, which is regulated by environmental stimuli, autophosphorylates at a histidine residue, creating a high-energy phosphoryl group that is subsequently transferred to an aspartate resi…	Domain
Sobic.010G213600	Chr10	55655839	55666232	1	10394	68763		Signal transduction histidine kinase, dimerisation/phosphoacceptor domain		This entry represents the dimerisation and phosphoacceptor domain found in some histidine kinases. Signal transducing histidine kinases are the key elements in two-component signal transduction systems, which control complex processes such as the initiation of development in microorganisms []. Examples of histidine kinases are EnvZ, which plays a central role in osmoregulation []. Histidine kinas…	Domain
Sobic.010G213600	Chr10	55655839	55666232	1	10394	68763		Signal transduction histidine kinase-related protein, C-terminal		Two-component signal transduction systems enable bacteria to sense, respond, and adapt to a wide range of environments, stressors, and growth conditions []. Some bacteria can contain up to as many as 200 two-component systems that need tight regulation to prevent unwanted cross-talk []. These pathways have been adapted to response to a widevariety of stimuli, including nutrients, cellular redox s…	Domain
Sobic.010G213600	Chr10	55655839	55666232	1	10394	68763		Histidine kinase-like ATPase, C-terminal domain		This domain is found in several ATP-binding proteins, including: histidine kinase, DNA gyrase B, topoisomerases [], heat shock protein HSP90 [, , ], phytochrome-like ATPases and DNA mismatch repair proteins. The fold of this domain consists of two layers, alpha/beta, which contains an 8-stranded mixed beta-sheet.	Domain
Sobic.010G213600	Chr10	55655839	55666232	1	10394	68763		CheY-like superfamily		CheY is a member of the response regulator family in bacterial two-component signalling systems, where CheY receives the signal from the sensor partner, usually a histidine protein kinase. Signal transduction involves phosphotransfer, whereby the histidine kinase phosphorylates a conserved aspartate in the response regulator to activate responses to environmental signals []. CheY is a single doma…	Domain
Sobic.010G213600	Chr10	55655839	55666232	1	10394	68763		Signal transduction response regulator, receiver domain		Two-component signal transduction systems enable bacteria to sense, respond, and adapt to a wide range of environments, stressors, and growth conditions []. Some bacteria can contain up to as many as 200 two-component systems that need tight regulation to prevent unwanted cross-talk []. These pathways have been adapted to response to a wide variety of stimuli, including nutrients, cellular redox …	Domain
Sobic.010G213600	Chr10	55655839	55666232	1	10394	68763		PAS domain		PAS domains are involved in many signalling proteins where theyare used as a signal sensor domain []. PAS domains appear in archaea,bacteria and eukaryotes. Several PAS-domain proteins are known todetect their signal by way of an associated cofactor. Haeme,flavin, and a 4-hydroxycinnamyl chromophore are used in differentproteins. The PAS domain was named after three proteins that itoccurs in: Per…	Domain
Sobic.010G213600	Chr10	55655839	55666232	1	10394	68763		Histidine kinase domain		Most prokaryotic signal-transduction systems and a few eukaryotic pathways use phosphotransfer schemes involving two conserved components, a histidine protein kinase (HK) and a response regulator protein (RR). The HK, which is regulated by environmental stimuli, autophosphorylates at a histidine residue, creating a high-energy phosphoryl group that is subsequently transferred to an aspartate resi…	Domain
Sobic.010G213600	Chr10	55655839	55666232	1	10394	68763		Signal transduction histidine kinase, dimerisation/phosphoacceptor domain		This entry represents the dimerisation and phosphoacceptor domain found in some histidine kinases. Signal transducing histidine kinases are the key elements in two-component signal transduction systems, which control complex processes such as the initiation of development in microorganisms []. Examples of histidine kinases are EnvZ, which plays a central role in osmoregulation []. Histidine kinas…	Domain
Sobic.010G213600	Chr10	55655839	55666232	1	10394	68763		Signal transduction histidine kinase-related protein, C-terminal		Two-component signal transduction systems enable bacteria to sense, respond, and adapt to a wide range of environments, stressors, and growth conditions []. Some bacteria can contain up to as many as 200 two-component systems that need tight regulation to prevent unwanted cross-talk []. These pathways have been adapted to response to a widevariety of stimuli, including nutrients, cellular redox s…	Domain
Sobic.010G213600	Chr10	55655839	55666232	1	10394	68763		Histidine kinase-like ATPase, C-terminal domain		This domain is found in several ATP-binding proteins, including: histidine kinase, DNA gyrase B, topoisomerases [], heat shock protein HSP90 [, , ], phytochrome-like ATPases and DNA mismatch repair proteins. The fold of this domain consists of two layers, alpha/beta, which contains an 8-stranded mixed beta-sheet.	Domain
Sobic.010G213600	Chr10	55655839	55666232	1	10394	68763		CheY-like superfamily		CheY is a member of the response regulator family in bacterial two-component signalling systems, where CheY receives the signal from the sensor partner, usually a histidine protein kinase. Signal transduction involves phosphotransfer, whereby the histidine kinase phosphorylates a conserved aspartate in the response regulator to activate responses to environmental signals []. CheY is a single doma…	Domain
Sobic.010G213600	Chr10	55655839	55666232	1	10394	68763		Signal transduction response regulator, receiver domain		Two-component signal transduction systems enable bacteria to sense, respond, and adapt to a wide range of environments, stressors, and growth conditions []. Some bacteria can contain up to as many as 200 two-component systems that need tight regulation to prevent unwanted cross-talk []. These pathways have been adapted to response to a wide variety of stimuli, including nutrients, cellular redox …	Domain
Sobic.010G213600	Chr10	55655839	55666232	1	10394	68763		PAS domain		PAS domains are involved in many signalling proteins where theyare used as a signal sensor domain []. PAS domains appear in archaea,bacteria and eukaryotes. Several PAS-domain proteins are known todetect their signal by way of an associated cofactor. Haeme,flavin, and a 4-hydroxycinnamyl chromophore are used in differentproteins. The PAS domain was named after three proteins that itoccurs in: Per…	Domain
Sobic.010G213600	Chr10	55655839	55666232	1	10394	68763						signal transduction	GO:0007165	The cellular process in which a signal is conveyed to trigger a change in the activity or state of a cell. Signal transduction begins with reception of a signal (e.g. a ligand binding to a receptor or receptor activation by a stimulus such as light), or for signal transduction in the absence of ligand, signal-withdrawal or the activity of a constitutively active receptor. Signal transduction ends…
Sobic.010G213600	Chr10	55655839	55666232	1	10394	68763						transferase activity, transferring phosphorus-containing groups	GO:0016772	Catalysis of the transfer of a phosphorus-containing group from one compound (donor) to another (acceptor).
Sobic.010G213600	Chr10	55655839	55666232	1	10394	68763						phosphorylation	GO:0016310	The process of introducing a phosphate group into a molecule, usually with the formation of a phosphoric ester, a phosphoric anhydride or a phosphoric amide.
Sobic.010G213600	Chr10	55655839	55666232	1	10394	68763						phosphorelay signal transduction system	GO:0000160	A conserved series of molecular signals found in prokaryotes and eukaryotes; involves autophosphorylation of a histidine kinase and the transfer of the phosphate group to an aspartate that then acts as a phospho-donor to response regulator proteins.
Sobic.010G213600	Chr10	55655839	55666232	1	10394	68763						phosphorelay sensor kinase activity	GO:0000155	Catalysis of the phosphorylation of a histidine residue in response to detection of an extracellular signal such as a chemical ligand or change in environment, to initiate a change in cell state or activity. The two-component sensor is a histidine kinase that autophosphorylates a histidine residue in its active site. The phosphate is then transferred to an aspartate residue in a downstream respon…
Sobic.010G213700	Chr10	55672502	55673485	1	984	85426
Sobic.010G213800	Chr10	55674876	55676449	-1	1574	87800
