# Supplementary material for: Association mapping by aerial drone reveals 213 genetic associations for Sorghum bicolor biomass traits under drought
Source: BMC Genomics. 2018 Sep 17;19:679. doi: 10.1186/s12864-018-5055-5 (PMC6142696; doi:10.1186/s12864-018-5055-5)
Supplement: Supplementary file 9 — Tables showing all genes in the regions spanned by significant SNPs for each peak. Gene information was obtained from the Phytomine tool in Phytozome v3.0. (ZIP 8760 kb) [file 12864_2018_5055_MOESM9_ESM.zip › CPG10.16_all_Sb_genes_in_region_from_Phytomine.xlsx]

## Sheet: CPG10.16_all_Sb_genes_in_region
Primary_Identifier	chrom	Pos_start	Pos_end	strand	gene_length	dist_from_max_GWAS_SNP	gene_defline	protein_domains_name	gene_name	protein_domains_description	protin_domains_type	ontology_term_name	GO_term	GO_description
Sobic.010G215300	Chr10	55818499	55820486	-1	1988	19857		Protein kinase domain		Protein phosphorylation, which plays a key role in most cellular activities, is a reversible process mediated by proteinkinases and phosphoprotein phosphatases. Protein kinases catalyse the transfer of the gamma phosphate from nucleotide triphosphates (often ATP) to one or more amino acid residues in a protein substrate side chain, resulting in a conformational change affecting protein function. …	Domain
Sobic.010G215300	Chr10	55818499	55820486	-1	1988	19857		Protein kinase-like domain		Protein kinases () modify other proteins by chemically adding phosphate groups to them. This process is fundamental to most signalling and regulatory processes in the eukaryotic cell []. The protein kinases contain a catalytic core that is common to both serine/threonine and tyrosine protein kinases. The catalytic domain contains the nucleotide-binding site and the catalytic apparatus in an inter…	Domain
Sobic.010G215300	Chr10	55818499	55820486	-1	1988	19857		Tyrosine-protein kinase, catalytic domain		Protein phosphorylation, which plays a key role in most cellular activities, is a reversible process mediated by protein kinases and phosphoprotein phosphatases. Protein kinases catalyse the transfer of the gamma phosphate from nucleotide triphosphates (often ATP) to one or more amino acid residues in a protein substrate side chain, resulting in a conformational change affecting protein function.…	Domain
Sobic.010G215400	Chr10	55828346	55836139	1	7794	4204
Sobic.010G215400	Chr10	55828346	55836139	1	7794	4204
Sobic.010G215400	Chr10	55828346	55836139	1	7794	4204
Sobic.010G215500	Chr10	55836741	55840286	1	3546	57		Tetratricopeptide-like helical domain		The tetratrico peptide repeat region (TPR) is a structural motif present in a wide range of proteins [, , ]. It mediates protein-protein interactions and the assembly of multiprotein complexes []. The TPR motifconsists of 3-16 tandem-repeats of 34 amino acids residues, although individual TPR motifs canbe dispersed in the protein sequence. Sequence alignment of the TPR domains reveals aconsensus …	Domain
Sobic.010G215500	Chr10	55836741	55840286	1	3546	57		Pentatricopeptide repeat		This entry represents the PPR repeat.Pentatricopeptide repeat (PPR) proteins are characterised by tandem repeats of a degenerate 35 amino acid motif []. Most of PPR proteins have roles in mitochondria or plastid []. PPR repeats were discovered while screening Arabidopsis proteins for those predicted to be targeted to mitochondria or chloroplast [, ]. Some of these proteins have been shown to play…	Repeat
Sobic.010G215600	Chr10	55841949	55848293	1	6345	1606		UbiA prenyltransferase family		The UbiA family of prenyltransferases includes bacterial 4-hydroxybenzoate octaprenyltransferase (gene ubiA); yeast mitochondrial para-hydroxybenzoate--polyprenyltransferase (gene COQ2); and protohaem IX farnesyltransferase (haem O synthase) from yeast and mammals(gene COX10), and from bacteria (genes cyoE or ctaB) [, ]. These are integral membrane proteins, which probably contain seven transmemb…	Family
Sobic.010G215600	Chr10	55841949	55848293	1	6345	1606		UbiA prenyltransferase family		The UbiA family of prenyltransferases includes bacterial 4-hydroxybenzoate octaprenyltransferase (gene ubiA); yeast mitochondrial para-hydroxybenzoate--polyprenyltransferase (gene COQ2); and protohaem IX farnesyltransferase (haem O synthase) from yeast and mammals(gene COX10), and from bacteria (genes cyoE or ctaB) [, ]. These are integral membrane proteins, which probably contain seven transmemb…	Family
Sobic.010G215600	Chr10	55841949	55848293	1	6345	1606		UbiA prenyltransferase family		The UbiA family of prenyltransferases includes bacterial 4-hydroxybenzoate octaprenyltransferase (gene ubiA); yeast mitochondrial para-hydroxybenzoate--polyprenyltransferase (gene COQ2); and protohaem IX farnesyltransferase (haem O synthase) from yeast and mammals(gene COX10), and from bacteria (genes cyoE or ctaB) [, ]. These are integral membrane proteins, which probably contain seven transmemb…	Family
Sobic.010G215700	Chr10	55903425	55906907	1	3483	63082		Transcription factor, SBP-box		SBP (for SQUAMOSA-pROMOTER BINDING PROTEIN) domain is a sequence specific DNA-binding domain found in plant proteins []. Members of family probably function as transcription factors involved in the control of early flower development []. They share a highly conserved DNA-binding domain that contains two zinc-binding sites. Among the 11 possible ligands for the zinc atoms that are conserved in the…	Domain
Sobic.010G215800	Chr10	55922108	55925724	-1	3617	81765
Sobic.010G215900	Chr10	55928034	55930808	-1	2775	87691	(1 of 1) PTHR33642:SF1 - RNA-DIRECTED DNA POLYMERASE (REVERSE TRANSCRIPTASE)	Domain X		Group II introns are widespread in plant cell organelles []. In vivo, most plant group II introns do not self-splice, but require the assistance of proteinaceous splicing factors, known as maturases. In higher plants, maturases are encoded for in the nuclear genes [], but are otherwise encoded by organellar introns. This entry represents a sequence region known as domain X, which is conserved in …	Domain
Sobic.010G216000	Chr10	55930935	55942426	-1	11492	90592		ADF-H/Gelsolin-like domain		This entry represents a domain found in the actin-depolymerising factors (ADF), the villin/gelsolin family members and the C-terminal of the Sec23/Sec24 proteins. It consists the mixed beta-sheet structure. The ADF-H (actin-depolymerising factor homology) domain is an ~150-amino acid motif that is present in three phylogenetically distinct classes of eukaryotic actin-binding proteins [, , ]. This…	Domain
Sobic.010G216000	Chr10	55930935	55942426	-1	11492	90592		Gelsolin-like domain		Gelsolin is a cytoplasmic, calcium-regulated, actin-modulating protein that binds to the barbed ends of actin filaments, preventing monomer exchange (end-blocking or capping) []. It can promote nucleation (the assembly of monomers into filaments), as well as sever existing filaments. In addition, this protein binds with high affinity to fibronectin. Plasma gelsolin and cytoplasmic gelsolin are de…	Domain
Sobic.010G216000	Chr10	55930935	55942426	-1	11492	90592		Villin headpiece		Villin is an F-actin bundling protein involved in themaintenance of the microvilli of the absorptive epithelia. The villin-type "headpiece" domain is a modular motif found at the extreme C terminus of larger "core" domains in over 25 cytoskeletal proteins in plants and animals, often in assocation with the Gelsolin repeat. Although the headpiece is classified as an F-actin-binding domain, it has …	Domain
Sobic.010G216000	Chr10	55930935	55942426	-1	11492	90592		Villin/Gelsolin		Gelsolin is an actin-modulating protein that severs F-actin, caps the barbed ends of actin filaments preventing monomer exchange, and promotes the nucleation step of actin polymerisation [, ]. It can be regulated by Ca2+ and phosphoinositides []. The interaction between gelsolin and tropomyosin modulates actin dynamics []. Gelsolin also plays a role in ciliogenesis []. The structure of gelsolin h…	Family
Sobic.010G216000	Chr10	55930935	55942426	-1	11492	90592		ADF-H/Gelsolin-like domain		This entry represents a domain found in the actin-depolymerising factors (ADF), the villin/gelsolin family members and the C-terminal of the Sec23/Sec24 proteins. It consists the mixed beta-sheet structure. The ADF-H (actin-depolymerising factor homology) domain is an ~150-amino acid motif that is present in three phylogenetically distinct classes of eukaryotic actin-binding proteins [, , ]. This…	Domain
Sobic.010G216000	Chr10	55930935	55942426	-1	11492	90592		Gelsolin-like domain		Gelsolin is a cytoplasmic, calcium-regulated, actin-modulating protein that binds to the barbed ends of actin filaments, preventing monomer exchange (end-blocking or capping) []. It can promote nucleation (the assembly of monomers into filaments), as well as sever existing filaments. In addition, this protein binds with high affinity to fibronectin. Plasma gelsolin and cytoplasmic gelsolin are de…	Domain
Sobic.010G216000	Chr10	55930935	55942426	-1	11492	90592		Villin headpiece		Villin is an F-actin bundling protein involved in themaintenance of the microvilli of the absorptive epithelia. The villin-type "headpiece" domain is a modular motif found at the extreme C terminus of larger "core" domains in over 25 cytoskeletal proteins in plants and animals, often in assocation with the Gelsolin repeat. Although the headpiece is classified as an F-actin-binding domain, it has …	Domain
Sobic.010G216000	Chr10	55930935	55942426	-1	11492	90592		Villin/Gelsolin		Gelsolin is an actin-modulating protein that severs F-actin, caps the barbed ends of actin filaments preventing monomer exchange, and promotes the nucleation step of actin polymerisation [, ]. It can be regulated by Ca2+ and phosphoinositides []. The interaction between gelsolin and tropomyosin modulates actin dynamics []. Gelsolin also plays a role in ciliogenesis []. The structure of gelsolin h…	Family
Sobic.010G216000	Chr10	55930935	55942426	-1	11492	90592		ADF-H/Gelsolin-like domain		This entry represents a domain found in the actin-depolymerising factors (ADF), the villin/gelsolin family members and the C-terminal of the Sec23/Sec24 proteins. It consists the mixed beta-sheet structure. The ADF-H (actin-depolymerising factor homology) domain is an ~150-amino acid motif that is present in three phylogenetically distinct classes of eukaryotic actin-binding proteins [, , ]. This…	Domain
Sobic.010G216000	Chr10	55930935	55942426	-1	11492	90592		Gelsolin-like domain		Gelsolin is a cytoplasmic, calcium-regulated, actin-modulating protein that binds to the barbed ends of actin filaments, preventing monomer exchange (end-blocking or capping) []. It can promote nucleation (the assembly of monomers into filaments), as well as sever existing filaments. In addition, this protein binds with high affinity to fibronectin. Plasma gelsolin and cytoplasmic gelsolin are de…	Domain
Sobic.010G216000	Chr10	55930935	55942426	-1	11492	90592		Villin headpiece		Villin is an F-actin bundling protein involved in themaintenance of the microvilli of the absorptive epithelia. The villin-type "headpiece" domain is a modular motif found at the extreme C terminus of larger "core" domains in over 25 cytoskeletal proteins in plants and animals, often in assocation with the Gelsolin repeat. Although the headpiece is classified as an F-actin-binding domain, it has …	Domain
Sobic.010G216000	Chr10	55930935	55942426	-1	11492	90592		Villin/Gelsolin		Gelsolin is an actin-modulating protein that severs F-actin, caps the barbed ends of actin filaments preventing monomer exchange, and promotes the nucleation step of actin polymerisation [, ]. It can be regulated by Ca2+ and phosphoinositides []. The interaction between gelsolin and tropomyosin modulates actin dynamics []. Gelsolin also plays a role in ciliogenesis []. The structure of gelsolin h…	Family
Sobic.010G216000	Chr10	55930935	55942426	-1	11492	90592		ADF-H/Gelsolin-like domain		This entry represents a domain found in the actin-depolymerising factors (ADF), the villin/gelsolin family members and the C-terminal of the Sec23/Sec24 proteins. It consists the mixed beta-sheet structure. The ADF-H (actin-depolymerising factor homology) domain is an ~150-amino acid motif that is present in three phylogenetically distinct classes of eukaryotic actin-binding proteins [, , ]. This…	Domain
Sobic.010G216000	Chr10	55930935	55942426	-1	11492	90592		Gelsolin-like domain		Gelsolin is a cytoplasmic, calcium-regulated, actin-modulating protein that binds to the barbed ends of actin filaments, preventing monomer exchange (end-blocking or capping) []. It can promote nucleation (the assembly of monomers into filaments), as well as sever existing filaments. In addition, this protein binds with high affinity to fibronectin. Plasma gelsolin and cytoplasmic gelsolin are de…	Domain
Sobic.010G216000	Chr10	55930935	55942426	-1	11492	90592		Villin headpiece		Villin is an F-actin bundling protein involved in themaintenance of the microvilli of the absorptive epithelia. The villin-type "headpiece" domain is a modular motif found at the extreme C terminus of larger "core" domains in over 25 cytoskeletal proteins in plants and animals, often in assocation with the Gelsolin repeat. Although the headpiece is classified as an F-actin-binding domain, it has …	Domain
Sobic.010G216000	Chr10	55930935	55942426	-1	11492	90592		Villin/Gelsolin		Gelsolin is an actin-modulating protein that severs F-actin, caps the barbed ends of actin filaments preventing monomer exchange, and promotes the nucleation step of actin polymerisation [, ]. It can be regulated by Ca2+ and phosphoinositides []. The interaction between gelsolin and tropomyosin modulates actin dynamics []. Gelsolin also plays a role in ciliogenesis []. The structure of gelsolin h…	Family
Sobic.010G216000	Chr10	55930935	55942426	-1	11492	90592						actin binding	GO:0003779	Interacting selectively and non-covalently with monomeric or multimeric forms of actin, including actin filaments.
Sobic.010G216000	Chr10	55930935	55942426	-1	11492	90592						cytoskeleton organization	GO:0007010	A process that is carried out at the cellular level which results in the assembly, arrangement of constituent parts, or disassembly of cytoskeletal structures.
Sobic.010G216100	Chr10	55946809	55949026	1	2218	106466		Trichome birefringence-like family		Trichome birefringence-like (TBL) is a plant protein family. In Arabidopsis this family includes 46 members (TBR, TBL1-45) []. The TBL family is proposed to encode wall polysaccharide specific O-acetyltransferases [, ]. They contain a TBL domain with a conserved glycine-aspartate-serine (GDS) signature, similar to the conserved motif (GDSL) found in some esterases/lipases [, ]. Members of the TBL…	Family
Sobic.010G216100	Chr10	55946809	55949026	1	2218	106466		PMR5 N-terminal domain		The plant proteins PMR5 and ESK1 have an N-terminal C-rich predicted sugar binding domain followed by the PC-Esterase (acyl esterase) domain []. This entry represents the N-terminal domain.	Domain
Sobic.010G216100	Chr10	55946809	55949026	1	2218	106466		PC-Esterase		The PC-Esterase family []is comprised of Cas1p, the Homo sapiens C7orf58, Arabidopsis thaliana PMR5 and a group of plant freezing resistance/cold acclimatization proteins typified by Arabidopsis thaliana ESKIMO1 [, ], animal FAM55D proteins, and animal FAM113 proteins. The PC-Esterase family has features that are both similar and different from the canonical GDSL/SGNH superfamily []. The members …	Family
Sobic.010G216100	Chr10	55946809	55949026	1	2218	106466		Protein trichome birefringence-like 5		Trichome birefringence-like (TBL) proteins are proposed to encode wall poly-saccharide specific O-acetyltransferases based on the existing data for some members of the TBL family: altered xyloglucan 4 (AXY4/TBL270) and altered xyloglucan 4-like (AXY4L/TBL22), two xyloglucan specific O-acetyltransferases in non-seed tissues and seeds, respectively [, ].	Family
Sobic.010G216200	Chr10	55953564	55956097	1	2534	113221		Thioredoxin-like fold		Several biological processes regulate the activity of target proteins through changes in the redox state of thiol groups (S2 to SH2), where a hydrogen donor is linked to an intermediary disulphide protein. Such processes include the ferredoxin/thioredoxin system, the NADP/thioredoxin system, and the glutathione/glutaredoxin system []. Several of these disulphide proteins share a common structure,…	Domain
Sobic.010G216200	Chr10	55953564	55956097	1	2534	113221		Glutaredoxin		Glutaredoxins [, , ], also known as thioltransferases (disulphide reductases, are small proteins of approximately one hundred amino-acid residues which utilise glutathione and NADPH as cofactors. Oxidized glutathione is regenerated by glutathione reductase. Together these components compose the glutathione system []. Glutaredoxin functions as an electron carrier in the glutathione-dependent synth…	Domain
Sobic.010G216200	Chr10	55953564	55956097	1	2534	113221		Glutaredoxin subgroup		Glutaredoxins [, , ], also known as thioltransferases (disulphide reductases, are small proteins of approximately one hundred amino-acid residues which utilise glutathione and NADPH as cofactors. Oxidized glutathione is regenerated by glutathione reductase. Together these components compose the glutathione system []. Glutaredoxin functions as an electron carrier in the glutathione-dependent synth…	Domain
Sobic.010G216200	Chr10	55953564	55956097	1	2534	113221		Glutaredoxin, eukaryotic/virial		Glutaredoxins [, , ], also known as thioltransferases (disulphide reductases, are small proteins of approximately one hundred amino-acid residues which utilise glutathione and NADPH as cofactors. Oxidized glutathione is regenerated by glutathione reductase. Together these components compose the glutathione system []. Glutaredoxin functions as an electron carrier in the glutathione-dependent synth…	Domain
Sobic.010G216300	Chr10	55958756	55961276	1	2521	118413		Aldolase-type TIM barrel		This entry represents the TIM beta/alpha barrel found in aldolase and in related proteins. This TIM barrel usually covers the entire protein structure. Proteins containing this TIM barrel domain include class I aldolases, class I DAHP synthases, class II fructose-bisphosphate aldolases (FBP aldolases), and 5-aminolaevulinate dehydratase (a hybrid of classes I and II aldolases) [, , ].	Domain
Sobic.010G216300	Chr10	55958756	55961276	1	2521	118413		4-hydroxy-tetrahydrodipicolinate synthase, DapA		4-hydroxy-tetrahydrodipicolinate synthase dapA is a homotetrameric enzyme of lysine biosynthesis. It catalyses the condensation of (S)-aspartate-beta-semialdehyde [(S)-ASA]and pyruvate to 4-hydroxy-tetrahydrodipicolinate (HTPA) []. E. coli has several paralogs closely related to dihydrodipicoline synthase, as well as the more distant N-acetylneuraminate lyase. It is worth noting that despite the …	Family
Sobic.010G216300	Chr10	55958756	55961276	1	2521	118413		DapA-like		Dihydrodipicolinate synthase (EC 4.2.1.52) (DHDPS) catalyses, in higher plants, some fungi and bacteria (gene dapA), the first reaction specific to the biosynthesis of lysine and of diaminopimelate []. DHDPS is responsible for the condensation of aspartate semialdehyde and pyruvate by a ping-pong mechanism in which pyruvate first binds to the enzyme by forming aSchiff-base with a lysine residue […	Family
Sobic.010G216300	Chr10	55958756	55961276	1	2521	118413						metabolic process	GO:0008152	The chemical reactions and pathways, including anabolism and catabolism, by which living organisms transform chemical substances. Metabolic processes typically transform small molecules, but also include macromolecular processes such as DNA repair and replication, and protein synthesis and degradation.
Sobic.010G216300	Chr10	55958756	55961276	1	2521	118413						catalytic activity	GO:0003824	Catalysis of a biochemical reaction at physiological temperatures. In biologically catalyzed reactions, the reactants are known as substrates, and the catalysts are naturally occurring macromolecular substances known as enzymes. Enzymes possess specific binding sites for substrates, and are usually composed wholly or largely of protein, but RNA that has catalytic activity (ribozyme) is often also…
Sobic.010G216300	Chr10	55958756	55961276	1	2521	118413						lysine biosynthetic process via diaminopimelate	GO:0009089	The chemical reactions and pathways resulting in the formation of lysine, via the intermediate diaminopimelate.
Sobic.010G216300	Chr10	55958756	55961276	1	2521	118413						lyase activity	GO:0016829	Catalysis of the cleavage of C-C, C-O, C-N and other bonds by other means than by hydrolysis or oxidation, or conversely adding a group to a double bond. They differ from other enzymes in that two substrates are involved in one reaction direction, but only one in the other direction. When acting on the single substrate, a molecule is eliminated and this generates either a new double bond or a new…
Sobic.010G216300	Chr10	55958756	55961276	1	2521	118413						4-hydroxy-tetrahydrodipicolinate synthase	GO:0008840	Catalysis of the reaction: pyruvate + L-aspartate-4-semialdehyde = (2S,4S)-4-hydroxy-2,3,4,5-tetrahydrodipicolinate + H2O.
Sobic.010G216400	Chr10	55963248	55965140	-1	1893	122905		Protein of unknown function DUF872, transmembrane		This entry represents several uncharacterised eukaryotic transmembrane proteins. The function of this currently unknown.	Family
Sobic.010G216500	Chr10	55966647	55968029	-1	1383	126304		F-box domain		First identified in cyclin-F as a protein-protein interaction motif, the F-boxis a conserved domain that is present in numerous protein with a bipartitestructure []. Through the F-box, these proteins are linked to the Skp1protein and the core of SCFs (Skp1-cullin-F-box protein ligase) complexes.SCFs complexes constitute a new class of E3 ligases []. They function incombination with the E2 enzyme …	Domain
Sobic.010G216500	Chr10	55966647	55968029	-1	1383	126304		WD40/YVTN repeat-like-containing domain		This entry represents a WD40/YVTN repeat-like domain. Both the WD40 and the YVTN repeated motifs consist of about 40 residues, and although they consist of distinct sequences, they do share a similar structure. Structurally, both the WD40 and the YVTN repeated motifs form seven-bladed propellers (although some members can contain eight blades), which consist of seven 4-stranded beta-sheets. The W…	Domain
Sobic.010G216500	Chr10	55966647	55968029	-1	1383	126304		Quinoprotein amine dehydrogenase, beta chain-like		Quinohemoprotein amine dehydrogenase (QHNDH) from Paracoccus denitrificansis a heterotrimer consisting of alpha, beta and gamma chains []. The alpha chain has a four-domain structure that includes a dihaem cytochrome c, the beta chain forms a 7-bladed beta-propeller that is part of the enzyme active site, and the gamma chain contains the redox factor cysteine tryptophylquinone (CTQ).The beta chai…	Domain
Sobic.010G216500	Chr10	55966647	55968029	-1	1383	126304		Domain unknown function DUF295		This domain is found in plant proteins, many of which also contain an F-box domain.	Domain
Sobic.010G216500	Chr10	55966647	55968029	-1	1383	126304						protein binding	GO:0005515	Interacting selectively and non-covalently with any protein or protein complex (a complex of two or more proteins that may include other nonprotein molecules).
Sobic.010G216600	Chr10	55972093	55973983	-1	1891	131750
Sobic.010G216700	Chr10	55998521	56003550	1	5030	158178		Auxin efflux carrier		This entry represents a mostly uncharacterised family of membrane transport proteins found in eukaryotes, bacteria and archaea. Most characterised members of this family are the PIN components of auxin efflux systems from plants. These carriers are saturable, auxin-specific, and localized to the basal ends of auxin transport-competent cells [, ]. Plants typically posses several of these proteins,…	Family
Sobic.010G216700	Chr10	55998521	56003550	1	5030	158178		Auxin efflux carrier, plant type		This entry is mostly composed of known or predicted PIN proteins from plants, though some homologous prokaryotic proteins are also included. The PIN proteins are components of auxin efflux systems from plants. These carriers are saturable, auxin-specific, and localized to the basal ends of auxin transport-competent cells [, ]. Plants typically posses several of these proteins, each displaying a u…	Family
Sobic.010G216800	Chr10	56005200	56006892	-1	1693	164857
Sobic.010G216901	Chr10	56009773	56010443	-1	671	169430	(1 of 6) K12662 - U4/U6 small nuclear ribonucleoprotein PRP4 (PRPF4, PRP4)	U4/U6 small nuclear ribonucleoprotein Prp4		WD40 repeat-containing protein U4/U6 small nuclear ribonucleoprotein Prp4 (also known as PRPF4) is a component of the U4/U6-U5 snRNP complex, which is involved in pre-mRNA splicing [, ].	Family
Sobic.010G217001	Chr10	56014061	56015610	-1	1550	173718
Sobic.010G217100	Chr10	56014126	56019000	1	4875	173783		Ubiquitin-conjugating enzyme/RWD-like		This entry represents a structural domain with an alpha-beta(4)-alpha(3) core fold. Domains of this structure are found in:Ubiquitin conjugating enzyme E2, as well as related proteins such as ubiquitin carrier protein 4 and ubiquitin-protein ligase W [].The UEV domain in tumour susceptibility gene 101 []and vacuolar protein sorting-associated protein [].RWD domain, found in RING finger and WD rep…	Domain
Sobic.010G217100	Chr10	56014126	56019000	1	4875	173783		Ubiquitin-conjugating enzyme E2		Ubiquitin-conjugating enzymes (UBC or E2 enzymes) [, , ]catalyse the covalent attachment of ubiquitin to target proteins. Ubiquitinylation is an ATP-dependent process that involves the action of at least three enzymes: a ubiquitin-activating enzyme (E1, ), a ubiquitin-conjugating enzyme (E2), and a ubiquitin ligase (E3, , ), which work sequentially in a cascade []. The E1 enzyme mediates an ATP-d…	Domain
Sobic.010G217100	Chr10	56014126	56019000	1	4875	173783		Ubiquitin-conjugating enzyme/RWD-like		This entry represents a structural domain with an alpha-beta(4)-alpha(3) core fold. Domains of this structure are found in:Ubiquitin conjugating enzyme E2, as well as related proteins such as ubiquitin carrier protein 4 and ubiquitin-protein ligase W [].The UEV domain in tumour susceptibility gene 101 []and vacuolar protein sorting-associated protein [].RWD domain, found in RING finger and WD rep…	Domain
Sobic.010G217100	Chr10	56014126	56019000	1	4875	173783		Ubiquitin-conjugating enzyme E2		Ubiquitin-conjugating enzymes (UBC or E2 enzymes) [, , ]catalyse the covalent attachment of ubiquitin to target proteins. Ubiquitinylation is an ATP-dependent process that involves the action of at least three enzymes: a ubiquitin-activating enzyme (E1, ), a ubiquitin-conjugating enzyme (E2), and a ubiquitin ligase (E3, , ), which work sequentially in a cascade []. The E1 enzyme mediates an ATP-d…	Domain
Sobic.010G217100	Chr10	56014126	56019000	1	4875	173783		Ubiquitin-conjugating enzyme/RWD-like		This entry represents a structural domain with an alpha-beta(4)-alpha(3) core fold. Domains of this structure are found in:Ubiquitin conjugating enzyme E2, as well as related proteins such as ubiquitin carrier protein 4 and ubiquitin-protein ligase W [].The UEV domain in tumour susceptibility gene 101 []and vacuolar protein sorting-associated protein [].RWD domain, found in RING finger and WD rep…	Domain
Sobic.010G217100	Chr10	56014126	56019000	1	4875	173783		Ubiquitin-conjugating enzyme E2		Ubiquitin-conjugating enzymes (UBC or E2 enzymes) [, , ]catalyse the covalent attachment of ubiquitin to target proteins. Ubiquitinylation is an ATP-dependent process that involves the action of at least three enzymes: a ubiquitin-activating enzyme (E1, ), a ubiquitin-conjugating enzyme (E2), and a ubiquitin ligase (E3, , ), which work sequentially in a cascade []. The E1 enzyme mediates an ATP-d…	Domain
Sobic.010G217200	Chr10	56020583	56024739	1	4157	180240		Ubiquitin-conjugating enzyme/RWD-like		This entry represents a structural domain with an alpha-beta(4)-alpha(3) core fold. Domains of this structure are found in:Ubiquitin conjugating enzyme E2, as well as related proteins such as ubiquitin carrier protein 4 and ubiquitin-protein ligase W [].The UEV domain in tumour susceptibility gene 101 []and vacuolar protein sorting-associated protein [].RWD domain, found in RING finger and WD rep…	Domain
Sobic.010G217200	Chr10	56020583	56024739	1	4157	180240		Ubiquitin-conjugating enzyme E2		Ubiquitin-conjugating enzymes (UBC or E2 enzymes) [, , ]catalyse the covalent attachment of ubiquitin to target proteins. Ubiquitinylation is an ATP-dependent process that involves the action of at least three enzymes: a ubiquitin-activating enzyme (E1, ), a ubiquitin-conjugating enzyme (E2), and a ubiquitin ligase (E3, , ), which work sequentially in a cascade []. The E1 enzyme mediates an ATP-d…	Domain
Sobic.010G217200	Chr10	56020583	56024739	1	4157	180240		Ubiquitin-conjugating enzyme/RWD-like		This entry represents a structural domain with an alpha-beta(4)-alpha(3) core fold. Domains of this structure are found in:Ubiquitin conjugating enzyme E2, as well as related proteins such as ubiquitin carrier protein 4 and ubiquitin-protein ligase W [].The UEV domain in tumour susceptibility gene 101 []and vacuolar protein sorting-associated protein [].RWD domain, found in RING finger and WD rep…	Domain
Sobic.010G217200	Chr10	56020583	56024739	1	4157	180240		Ubiquitin-conjugating enzyme E2		Ubiquitin-conjugating enzymes (UBC or E2 enzymes) [, , ]catalyse the covalent attachment of ubiquitin to target proteins. Ubiquitinylation is an ATP-dependent process that involves the action of at least three enzymes: a ubiquitin-activating enzyme (E1, ), a ubiquitin-conjugating enzyme (E2), and a ubiquitin ligase (E3, , ), which work sequentially in a cascade []. The E1 enzyme mediates an ATP-d…	Domain
Sobic.010G217400	Chr10	56029460	56037659	1	8200	189117	(1 of 47) PF00069//PF08263//PF13855 - Protein kinase domain (Pkinase) // Leucine rich repeat N-terminal domain (LRRNT_2) // Leucine rich repeat (LRR_8)	Protein kinase domain		Protein phosphorylation, which plays a key role in most cellular activities, is a reversible process mediated by proteinkinases and phosphoprotein phosphatases. Protein kinases catalyse the transfer of the gamma phosphate from nucleotide triphosphates (often ATP) to one or more amino acid residues in a protein substrate side chain, resulting in a conformational change affecting protein function. …	Domain
Sobic.010G217400	Chr10	56029460	56037659	1	8200	189117	(1 of 47) PF00069//PF08263//PF13855 - Protein kinase domain (Pkinase) // Leucine rich repeat N-terminal domain (LRRNT_2) // Leucine rich repeat (LRR_8)	Protein kinase-like domain		Protein kinases () modify other proteins by chemically adding phosphate groups to them. This process is fundamental to most signalling and regulatory processes in the eukaryotic cell []. The protein kinases contain a catalytic core that is common to both serine/threonine and tyrosine protein kinases. The catalytic domain contains the nucleotide-binding site and the catalytic apparatus in an inter…	Domain
Sobic.010G217400	Chr10	56029460	56037659	1	8200	189117	(1 of 47) PF00069//PF08263//PF13855 - Protein kinase domain (Pkinase) // Leucine rich repeat N-terminal domain (LRRNT_2) // Leucine rich repeat (LRR_8)	Concanavalin A-like lectin/glucanase domain		This entry represents the concanavalin A-like domain, which has a sandwich structure of 12-14 beta strands in two sheets with a complex topology. Proteins containing this domain include: Legume lectinsGlycosyl hydrolases family 16Galectin (animal S-lectin)Laminin G-like modulePentraxinClostridium neurotoxinsExotoxin AVibrio cholera sialidaseLeech intramolecular trans-sialidaseGlycosyl hydrolase f…	Domain
Sobic.010G217400	Chr10	56029460	56037659	1	8200	189117	(1 of 47) PF00069//PF08263//PF13855 - Protein kinase domain (Pkinase) // Leucine rich repeat N-terminal domain (LRRNT_2) // Leucine rich repeat (LRR_8)	Serine/threonine/dual specificity protein kinase, catalytic domain		Protein phosphorylation, which plays a key role in most cellular activities, is a reversible process mediated by protein kinases and phosphoprotein phosphatases. Protein kinases catalyse the transfer of the gamma phosphate from nucleotide triphosphates (often ATP) to one or more amino acid residues in a protein substrate side chain, resulting in a conformational change affecting protein function.…	Domain
Sobic.010G217400	Chr10	56029460	56037659	1	8200	189117	(1 of 47) PF00069//PF08263//PF13855 - Protein kinase domain (Pkinase) // Leucine rich repeat N-terminal domain (LRRNT_2) // Leucine rich repeat (LRR_8)	Leucine-rich repeat		Leucine-rich repeats (LRR) consist of 2-45 motifs of 20-30 amino acids in length that generally folds into an arc or horseshoe shape []. LRRs occur in proteins ranging from viruses to eukaryotes, and appear to provide a structural framework for the formation of protein-protein interactions [, ].Proteins containing LRRs include tyrosine kinase receptors, cell-adhesion molecules, virulence factors,…	Repeat
Sobic.010G217400	Chr10	56029460	56037659	1	8200	189117	(1 of 47) PF00069//PF08263//PF13855 - Protein kinase domain (Pkinase) // Leucine rich repeat N-terminal domain (LRRNT_2) // Leucine rich repeat (LRR_8)	Leucine-rich repeat-containing N-terminal, plant-type		Leucine-rich repeats (LRR) consist of 2-45 motifs of 20-30 amino acids in length that generally folds into an arc or horseshoe shape []. LRRs occur in proteins ranging from viruses to eukaryotes, and appear to provide a structural framework for the formation of protein-protein interactions [, ].Proteins containing LRRs include tyrosine kinase receptors, cell-adhesion molecules, virulence factors,…	Domain
Sobic.010G217466	Chr10	56037103	56040185	-1	3083	196760
Sobic.010G217466	Chr10	56037103	56040185	-1	3083	196760
Sobic.010G217466	Chr10	56037103	56040185	-1	3083	196760
Sobic.010G217532	Chr10	56046745	56047978	1	1234	206402		B-box-type zinc finger		This entry represents B-box-type zinc finger domains, which are around 40 residues in length. B-box zinc fingers can be divided into two groups, where types 1 and 2 B-box domains differ in their consensus sequence and in the spacing of the 7-8 zinc-binding residues. Several proteins contain both types 1 and 2 B-boxes, suggesting some level of cooperativity between these two domains. B-box domains…	Domain
Sobic.010G217600	Chr10	56062028	56075161	1	13134	221685	(1 of 2) PTHR10615//PTHR10615:SF117 - HISTONE ACETYLTRANSFERASE // SUBFAMILY NOT NAMED	Zinc finger, PHD-type		Zinc finger (Znf) domains are relatively small protein motifs which contain multiple finger-like protrusions that make tandem contacts with their target molecule. Some of these domains bind zinc, but many do not; instead binding other metals such as iron, or no metal at all. For example, some family members form salt bridges to stabilise the finger-like folds. They were first identified as a DNA-…	Domain
Sobic.010G217600	Chr10	56062028	56075161	1	13134	221685	(1 of 2) PTHR10615//PTHR10615:SF117 - HISTONE ACETYLTRANSFERASE // SUBFAMILY NOT NAMED	Zinc finger, PHD-finger		Zinc finger (Znf) domains are relatively small protein motifs which contain multiple finger-like protrusions that make tandem contacts with their target molecule. Some of these domains bind zinc, but many do not; instead binding other metals such as iron, or no metal at all. For example, some family members form salt bridges to stabilise the finger-like folds. They were first identified as a DNA-…	Domain
Sobic.010G217600	Chr10	56062028	56075161	1	13134	221685	(1 of 2) PTHR10615//PTHR10615:SF117 - HISTONE ACETYLTRANSFERASE // SUBFAMILY NOT NAMED	Zinc finger, FYVE/PHD-type		Zinc finger (Znf) domains are relatively small protein motifs which contain multiple finger-like protrusions that make tandem contacts with their target molecule. Some of these domains bind zinc, but many do not; instead binding other metals such as iron, or no metal at all. For example, some family members form salt bridges to stabilise the finger-like folds. They were first identified as a DNA-…	Domain
Sobic.010G217600	Chr10	56062028	56075161	1	13134	221685	(1 of 2) PTHR10615//PTHR10615:SF117 - HISTONE ACETYLTRANSFERASE // SUBFAMILY NOT NAMED	Zinc finger, RING/FYVE/PHD-type		Zinc finger (Znf) domains are relatively small protein motifs which contain multiple finger-like protrusions that make tandem contacts with their target molecule. Some of these domains bind zinc, but many do not; instead binding other metals such as iron, or no metal at all. For example, some family members form salt bridges to stabilise the finger-like folds. They were first identified as a DNA-…	Domain
Sobic.010G217600	Chr10	56062028	56075161	1	13134	221685	(1 of 2) PTHR10615//PTHR10615:SF117 - HISTONE ACETYLTRANSFERASE // SUBFAMILY NOT NAMED	Zinc finger, CW-type		Zinc finger (Znf) domains are relatively small protein motifs which contain multiple finger-like protrusions that make tandem contacts with their target molecule. Some of these domains bind zinc, but many do not; instead binding other metals such as iron, or no metal at all. For example, some family members form salt bridges to stabilise the finger-like folds. They were first identified as a DNA-…	Domain
Sobic.010G217600	Chr10	56062028	56075161	1	13134	221685	(1 of 2) PTHR10615//PTHR10615:SF117 - HISTONE ACETYLTRANSFERASE // SUBFAMILY NOT NAMED	ELM2 domain		The ELM2 (Egl-27 and MTA1 homology 2) domain is a small domain of unknown function. It is found in the MTA1 protein that is part of the NuRD complex []. The domain is usually found to the N terminus of a myb-like DNA binding domain and a GATA binding domain. ELM2, in some instances, is also found associated with the ARID DNA binding domain . This suggests that ELM2 may also be involved in DNA bin…	Domain
Sobic.010G217600	Chr10	56062028	56075161	1	13134	221685	(1 of 2) PTHR10615//PTHR10615:SF117 - HISTONE ACETYLTRANSFERASE // SUBFAMILY NOT NAMED	Zinc finger, PHD-type		Zinc finger (Znf) domains are relatively small protein motifs which contain multiple finger-like protrusions that make tandem contacts with their target molecule. Some of these domains bind zinc, but many do not; instead binding other metals such as iron, or no metal at all. For example, some family members form salt bridges to stabilise the finger-like folds. They were first identified as a DNA-…	Domain
Sobic.010G217600	Chr10	56062028	56075161	1	13134	221685	(1 of 2) PTHR10615//PTHR10615:SF117 - HISTONE ACETYLTRANSFERASE // SUBFAMILY NOT NAMED	Zinc finger, PHD-finger		Zinc finger (Znf) domains are relatively small protein motifs which contain multiple finger-like protrusions that make tandem contacts with their target molecule. Some of these domains bind zinc, but many do not; instead binding other metals such as iron, or no metal at all. For example, some family members form salt bridges to stabilise the finger-like folds. They were first identified as a DNA-…	Domain
Sobic.010G217600	Chr10	56062028	56075161	1	13134	221685	(1 of 2) PTHR10615//PTHR10615:SF117 - HISTONE ACETYLTRANSFERASE // SUBFAMILY NOT NAMED	Zinc finger, FYVE/PHD-type		Zinc finger (Znf) domains are relatively small protein motifs which contain multiple finger-like protrusions that make tandem contacts with their target molecule. Some of these domains bind zinc, but many do not; instead binding other metals such as iron, or no metal at all. For example, some family members form salt bridges to stabilise the finger-like folds. They were first identified as a DNA-…	Domain
Sobic.010G217600	Chr10	56062028	56075161	1	13134	221685	(1 of 2) PTHR10615//PTHR10615:SF117 - HISTONE ACETYLTRANSFERASE // SUBFAMILY NOT NAMED	Zinc finger, RING/FYVE/PHD-type		Zinc finger (Znf) domains are relatively small protein motifs which contain multiple finger-like protrusions that make tandem contacts with their target molecule. Some of these domains bind zinc, but many do not; instead binding other metals such as iron, or no metal at all. For example, some family members form salt bridges to stabilise the finger-like folds. They were first identified as a DNA-…	Domain
Sobic.010G217600	Chr10	56062028	56075161	1	13134	221685	(1 of 2) PTHR10615//PTHR10615:SF117 - HISTONE ACETYLTRANSFERASE // SUBFAMILY NOT NAMED	Zinc finger, CW-type		Zinc finger (Znf) domains are relatively small protein motifs which contain multiple finger-like protrusions that make tandem contacts with their target molecule. Some of these domains bind zinc, but many do not; instead binding other metals such as iron, or no metal at all. For example, some family members form salt bridges to stabilise the finger-like folds. They were first identified as a DNA-…	Domain
Sobic.010G217600	Chr10	56062028	56075161	1	13134	221685	(1 of 2) PTHR10615//PTHR10615:SF117 - HISTONE ACETYLTRANSFERASE // SUBFAMILY NOT NAMED	ELM2 domain		The ELM2 (Egl-27 and MTA1 homology 2) domain is a small domain of unknown function. It is found in the MTA1 protein that is part of the NuRD complex []. The domain is usually found to the N terminus of a myb-like DNA binding domain and a GATA binding domain. ELM2, in some instances, is also found associated with the ARID DNA binding domain . This suggests that ELM2 may also be involved in DNA bin…	Domain
Sobic.010G217600	Chr10	56062028	56075161	1	13134	221685	(1 of 2) PTHR10615//PTHR10615:SF117 - HISTONE ACETYLTRANSFERASE // SUBFAMILY NOT NAMED					zinc ion binding	GO:0008270	Interacting selectively and non-covalently with zinc (Zn) ions.
Sobic.010G217600	Chr10	56062028	56075161	1	13134	221685	(1 of 2) PTHR10615//PTHR10615:SF117 - HISTONE ACETYLTRANSFERASE // SUBFAMILY NOT NAMED					protein binding	GO:0005515	Interacting selectively and non-covalently with any protein or protein complex (a complex of two or more proteins that may include other nonprotein molecules).
Sobic.010G217700	Chr10	56077360	56086409	1	9050	237017	(1 of 2) PTHR22951//PTHR22951:SF21 - CLATHRIN ASSEMBLY PROTEIN // SUBFAMILY NOT NAMED	ENTH/VHS		This entry represents domains with a multi-helical, alpha-alpha 2-layered structural fold as found in: the ENTH domain of Epsin; the VHS domain of Hrs, Tom1, and ADP-ribosylation factors; the RPR domain of PCF11 protein; and the N-terminal domain of phosphoinositide-binding clathrin adaptor.The epsin NH2-terminal homology (ENTH) domain is a membrane interacting module composed of a superhelix of …	Domain
Sobic.010G217700	Chr10	56077360	56086409	1	9050	237017	(1 of 2) PTHR22951//PTHR22951:SF21 - CLATHRIN ASSEMBLY PROTEIN // SUBFAMILY NOT NAMED	ENTH domain		The ENTH (Epsin N-terminal homology) domain is approximately 150 amino acids in length and is always found located at the N-termini of proteins. The domain forms a compact globular structure, composed of 9 alpha-helices connected by loops of varying length. The general topology is determined by three helical hairpins that are stacked consecutively with a right hand twist []. An N-terminal helix f…	Domain
Sobic.010G217700	Chr10	56077360	56086409	1	9050	237017	(1 of 2) PTHR22951//PTHR22951:SF21 - CLATHRIN ASSEMBLY PROTEIN // SUBFAMILY NOT NAMED	Phosphoinositide-binding clathrin adaptor, domain 2		Clathrin-mediated endocytosis plays an important role in retrieving synaptic vesicles from the plasma membrane following exocytosis, and requires the action of CALM (clathrin assembly lymphoid myeloid leukemia protein) or its homologue AP180 (adaptor protein 180) [, ]. These proteins act to restrict the size of the clathrin-coated vesicles. The phosphoinositide-binding domain regulates the clathr…	Domain
Sobic.010G217700	Chr10	56077360	56086409	1	9050	237017	(1 of 2) PTHR22951//PTHR22951:SF21 - CLATHRIN ASSEMBLY PROTEIN // SUBFAMILY NOT NAMED	AP180 N-terminal homology (ANTH) domain		The AP180 N-terminal homology (ANTH) domain is a membrane binding domain found in endocytotic accessory proteins, such as AP180. AP180 has been implicated in the formation of clathrin-coated pits. The ANTH domain is involved in phosphatidylinositol 4,5-bisphosphate (also known as PIP2) binding. The ANTH domain containing proteins appear to be universal elements in nucleation of clathrin coats [, …	Domain
Sobic.010G217700	Chr10	56077360	56086409	1	9050	237017	(1 of 2) PTHR22951//PTHR22951:SF21 - CLATHRIN ASSEMBLY PROTEIN // SUBFAMILY NOT NAMED					phospholipid binding	GO:0005543	Interacting selectively and non-covalently with phospholipids, a class of lipids containing phosphoric acid as a mono- or diester.
Sobic.010G217800	Chr10	56086537	56087522	-1	986	246194
Sobic.010G217900	Chr10	56087900	56089481	1	1582	247557		Zinc finger, DPH-type		Zinc finger (Znf) domains are relatively small protein motifs which contain multiple finger-like protrusions that make tandem contacts with their target molecule. Some of these domains bind zinc, but many do not; instead binding other metals such as iron, or no metal at all. For example, some family members form salt bridges to stabilise the finger-like folds. They were first identified as a DNA-…	Domain
Sobic.010G217900	Chr10	56087900	56089481	1	1582	247557		Zinc finger, DPH-type		Zinc finger (Znf) domains are relatively small protein motifs which contain multiple finger-like protrusions that make tandem contacts with their target molecule. Some of these domains bind zinc, but many do not; instead binding other metals such as iron, or no metal at all. For example, some family members form salt bridges to stabilise the finger-like folds. They were first identified as a DNA-…	Domain
Sobic.010G218000	Chr10	56090147	56094718	-1	4572	249804	(1 of 2) K18469 - TBC1 domain family member 5 (TBC1D5)	Rab-GTPase-TBC domain		Identification of a TBC domain in GYP6_YEAST and GYP7_YEAST, which areGTPase activator proteins of yeast Ypt6 and Ypt7, imply that these domainsare GTPase activator proteins of Rab-like small GTPases [].	Domain
Sobic.010G218100	Chr10	56098010	56100677	1	2668	257667
Sobic.010G218200	Chr10	56100666	56104151	-1	3486	260323		Rossmann-like alpha/beta/alpha sandwich fold		This entry represents domains related by a common ancestor that have a Rossmann-like, 3-layer, alpha/beta/alpha sandwich fold. Protein families in which the domain is found include:Nucleotidylyl transferases () such as cytidylyltransferases [], adenylyltransferases [].Class I aminoacyl-tRNA synthetases (catalytic domain), such as tyrosyl-tRNA synthetase () and glutaminyl-tRNA synthetase () [].Pan…	Domain
Sobic.010G218200	Chr10	56100666	56104151	-1	3486	260323		DNA photolyase, N-terminal		The photolyase/cryptochrome family consists of flavoproteins that performvarious functions using blue-light photons as an energie source. It is presentin all three domains of life, that is, archaea, eubacteria, and eukaryotes,and hence has arisen very early during evolution to protect genomes againstthe genotoxic effects of ultraviolet light originating from the sun. Thephotolyase/cryptochrome fa…	Domain
Sobic.010G218200	Chr10	56100666	56104151	-1	3486	260323		Cryptochrome/DNA photolyase, class 1		Deoxyribodipyrimidine photolyase (DNA photolyase) []is a DNArepair enzyme. It binds to UV-damaged DNA containing pyrimidine dimers and, upon absorbing a near-UV photon (300 to 500 nm), breaks the cyclobutane ring joining the two pyrimidines of the dimer. DNA photolyase is an enzyme that requires two choromophore-cofactors for its activity: a reduced FADH2 and either 5,10-methenyltetrahydrofolate …	Family
Sobic.010G218200	Chr10	56100666	56104151	-1	3486	260323		Cryptochrome/photolyase FAD-binding domain		This entry represents a multi-helical domain found C-terminal in cryptochrome proteins and DNA photolyases. It acts as a FAD-binding domain [].Photolyases and cryptochromes are related flavoproteins that bind FAD. Photolyases harness the energy of blue light to repair DNA damage by removing pyrimidine dimers. Cryptochromes are blue light photoreceptors that mediate blue light-induced gene express…	Domain
Sobic.010G218200	Chr10	56100666	56104151	-1	3486	260323		Cryptochrome, DASH		Photolyases and cryptochromes are related flavoproteins. Photolyases harness the energy of blue light to repair DNA damage by removing pyrimidine dimers. Cryptochromes do not repair DNA and are presumed to act instead in some other (possibly unknown) process such as entraining circadian rhythms. This entry describes the cryptochrome DASH subfamily, one of at least five major subfamilies, which is…	Family
Sobic.010G218200	Chr10	56100666	56104151	-1	3486	260323						DNA repair	GO:0006281	The process of restoring DNA after damage. Genomes are subject to damage by chemical and physical agents in the environment (e.g. UV and ionizing radiations, chemical mutagens, fungal and bacterial toxins, etc.) and by free radicals or alkylating agents endogenously generated in metabolism. DNA is also damaged because of errors during its replication. A variety of different DNA repair pathways ha…
Sobic.010G218200	Chr10	56100666	56104151	-1	3486	260323						DNA photolyase activity	GO:0003913	Catalysis of the repair of a photoproduct resulting from ultraviolet irradiation of two adjacent pyrimidine residues in DNA.
Sobic.010G218300	Chr10	56105454	56111163	-1	5710	265111		Glycosyl transferase, family 14		The biosynthesis of disaccharides, oligosaccharides and polysaccharides involves the action of hundreds of different glycosyltransferases. These enzymes catalyse the transfer of sugar moieties from activated donor molecules to specific acceptor molecules, forming glycosidic bonds. A classification of glycosyltransferases using nucleotide diphospho-sugar, nucleotide monophospho-sugar and sugar pho…	Family
Sobic.010G218300	Chr10	56105454	56111163	-1	5710	265111		Glycosyl transferase, family 14		The biosynthesis of disaccharides, oligosaccharides and polysaccharides involves the action of hundreds of different glycosyltransferases. These enzymes catalyse the transfer of sugar moieties from activated donor molecules to specific acceptor molecules, forming glycosidic bonds. A classification of glycosyltransferases using nucleotide diphospho-sugar, nucleotide monophospho-sugar and sugar pho…	Family
Sobic.010G218300	Chr10	56105454	56111163	-1	5710	265111		Glycosyl transferase, family 14		The biosynthesis of disaccharides, oligosaccharides and polysaccharides involves the action of hundreds of different glycosyltransferases. These enzymes catalyse the transfer of sugar moieties from activated donor molecules to specific acceptor molecules, forming glycosidic bonds. A classification of glycosyltransferases using nucleotide diphospho-sugar, nucleotide monophospho-sugar and sugar pho…	Family
