# Supplementary material for: Association mapping by aerial drone reveals 213 genetic associations for Sorghum bicolor biomass traits under drought
Source: BMC Genomics. 2018 Sep 17;19:679. doi: 10.1186/s12864-018-5055-5 (PMC6142696; doi:10.1186/s12864-018-5055-5)
Supplement: Supplementary file 9 — Tables showing all genes in the regions spanned by significant SNPs for each peak. Gene information was obtained from the Phytomine tool in Phytozome v3.0. (ZIP 8760 kb) [file 12864_2018_5055_MOESM9_ESM.zip › CPG10.17_all_Sb_genes_in_region_from_Phytomine.xlsx]

## Sheet: CPG10.17_all_Sb_genes_in_region
Primary_Identifier	chrom	Pos_start	Pos_end	strand	gene_length	dist_from_max_GWAS_SNP	gene_defline	protein_domains_name	gene_name	protein_domains_description	protin_domains_type	ontology_term_name	GO_term	GO_description
Sobic.010G220400	Chr10	56254112	56255950	-1	1839	34832		F-box domain		First identified in cyclin-F as a protein-protein interaction motif, the F-boxis a conserved domain that is present in numerous protein with a bipartitestructure []. Through the F-box, these proteins are linked to the Skp1protein and the core of SCFs (Skp1-cullin-F-box protein ligase) complexes.SCFs complexes constitute a new class of E3 ligases []. They function incombination with the E2 enzyme …	Domain
Sobic.010G220400	Chr10	56254112	56255950	-1	1839	34832		Galactose oxidase/kelch, beta-propeller		This entry represents a beta-propeller domain found in galactose oxidase and in Kelch repeat-containing proteins.The known functions of kelch-containing proteins are diverse: scruin is an actin cross-linking protein; galactose oxidase catalyses the oxidation of the hydroxyl group at the C6 position in D-galactose; neuraminidase hydrolyses sialic acid residues from glycoproteins; and kelch may hav…	Domain
Sobic.010G220400	Chr10	56254112	56255950	-1	1839	34832		Galactose oxidase, beta-propeller		Galactose oxidase () is a monomeric enzyme that contains a single copper ion and catalyses the stereospecific oxidation of primary alcohols to their corresponding aldehyde []. The protein contains an unusual covalent thioether bond between a tyrosine and a cysteine that forms during its maturation []. Galactose oxidase is a three-domain protein: the N-terminal domain forms a jelly-roll sandwich, …	Domain
Sobic.010G220400	Chr10	56254112	56255950	-1	1839	34832						protein binding	GO:0005515	Interacting selectively and non-covalently with any protein or protein complex (a complex of two or more proteins that may include other nonprotein molecules).
Sobic.010G220500	Chr10	56265555	56270403	-1	4849	20379		Peptidase M20, dimerisation domain		This domain consists of 4 beta strands and two alpha helices which make up the dimerisation surface of members of the MEROPS peptidase family M20 []. This family includes a range of zinc exopeptidases: carboxypeptidases, dipeptidases and specialised aminopeptidases [].	Domain
Sobic.010G220500	Chr10	56265555	56270403	-1	4849	20379		Peptidase M20		This group of proteins contains the metallopeptidases and non-peptidase homologues (amidohydrolases) that belong to the MEROPS peptidase family M20 (clan MH) []. The peptidases of this clan have two catalytic zinc ions at the active site, bound by His/Asp, Asp, Glu, Asp/Glu and His. The catalysed reaction involves the release of an N-terminal amino acid, usually neutral or hydrophobic, from a pol…	Family
Sobic.010G220500	Chr10	56265555	56270403	-1	4849	20379		Amidase, hydantoinase/carbamoylase		Hydantoinase and carbamoylasehydrolyse the amide bonds of compounds containing carbamoyl groups or hydantoin rings []. Enzymes in this subfamily are key biocatalysts for the production of optically pure amino acids from dl-5-substituted hydantoins (SSH) []. Optically pure amino acids are widely used as intermediates in the synthesis of antibiotics, antifungal agents, pesticides, and sweeteners. O…	Family
Sobic.010G220500	Chr10	56265555	56270403	-1	4849	20379						metabolic process	GO:0008152	The chemical reactions and pathways, including anabolism and catabolism, by which living organisms transform chemical substances. Metabolic processes typically transform small molecules, but also include macromolecular processes such as DNA repair and replication, and protein synthesis and degradation.
Sobic.010G220500	Chr10	56265555	56270403	-1	4849	20379						hydrolase activity, acting on carbon-nitrogen (but not peptide) bonds, in linear amidines	GO:0016813	Catalysis of the hydrolysis of any non-peptide carbon-nitrogen bond in a linear amidine, a compound of the form R-C(=NH)-NH2.
Sobic.010G220600	Chr10	56275646	56282221	-1	6576	8561		HAD-like domain		The haloacid dehydrogenase (HAD) superfamily includes phosphatases, phosphonatases, P-type ATPases, beta-phosphoglucomutases, phosphomannomutases, and dehalogenases, which are involved in a variety of cellular processes ranging from amino acid biosynthesis to detoxification[].Crystal structures of proteins from the HAD superfamily show that these proteins all share a conserved alpha/beta-domain c…	Domain
Sobic.010G220600	Chr10	56275646	56282221	-1	6576	8561		Heavy metal-associated domain, HMA		Proteins that transport heavy metals in micro-organisms and mammals share similarities in their sequences and structures.These proteins provide an important focus for research, some being involved in bacterial resistance to toxic metals, such as lead and cadmium, while others are involved in inherited human syndromes, such as Wilson's and Menke's diseases []. A conserved domain has been found in …	Domain
Sobic.010G220600	Chr10	56275646	56282221	-1	6576	8561		P-type ATPase, cytoplasmic domain N		P-ATPases (also known as E1-E2 ATPases) () are found in bacteria and in a number of eukaryotic plasma membranes and organelles []. P-ATPases function to transport a variety of different compounds, including ions and phospholipids, across a membrane using ATP hydrolysis for energy. There are many different classes of P-ATPases, which transport specific types of ion: H+, Na+, K+, Mg2+, Ca2+, Ag+and…	Domain
Sobic.010G220600	Chr10	56275646	56282221	-1	6576	8561		P-type ATPase		Transmembrane ATPases are membrane-bound enzyme complexes/ion transporters that use ATP hydrolysis to drive the transport of protons across a membrane. Some transmembrane ATPases also work in reverse, harnessing the energy from a proton gradient, using the flux of ions across the membrane via the ATPase proton channel to drive the synthesis of ATP. There are several different types of transmembra…	Family
Sobic.010G220600	Chr10	56275646	56282221	-1	6576	8561		P-type ATPase, A domain		Transmembrane ATPases are membrane-bound enzyme complexes/ion transporters that use ATP hydrolysis to drive the transport of protons across a membrane. Some transmembrane ATPases also work in reverse, harnessing the energy from a proton gradient, using the flux of ions across the membrane via the ATPase proton channel to drive the synthesis of ATP. There are several different types of transmembra…	Domain
Sobic.010G220600	Chr10	56275646	56282221	-1	6576	8561		P-type ATPase, subfamily IB		P-ATPases (also known as E1-E2 ATPases) () are found in bacteria and in a number of eukaryotic plasma membranes and organelles []. P-ATPases function to transport a variety of different compounds, including ions and phospholipids, across a membrane using ATP hydrolysis for energy. There are many different classes of P-ATPases, which transport specific types of ion: H+, Na+, K+, Mg2+, Ca2+, Ag+and…	Family
Sobic.010G220600	Chr10	56275646	56282221	-1	6576	8561		Heavy metal-associated domain, copper ion-binding		Proteins that transport heavy metals in micro-organisms and eukaryotes share similarities in their sequences and structures.These proteins provide an important focus for research, some being involved in bacterial resistance to toxic metals, such as lead and cadmium, while others are involved in inherited human syndromes, such as Wilson's and Menke's diseases []. A conserved 30-residue domain has …	Domain
Sobic.010G220600	Chr10	56275646	56282221	-1	6576	8561						metal ion binding	GO:0046872	Interacting selectively and non-covalently with any metal ion.
Sobic.010G220600	Chr10	56275646	56282221	-1	6576	8561						integral component of membrane	GO:0016021	The component of a membrane consisting of the gene products and protein complexes having at least some part of their peptide sequence embedded in the hydrophobic region of the membrane.
Sobic.010G220600	Chr10	56275646	56282221	-1	6576	8561						copper ion binding	GO:0005507	Interacting selectively and non-covalently with copper (Cu) ions.
Sobic.010G220600	Chr10	56275646	56282221	-1	6576	8561						nucleotide binding	GO:0000166	Interacting selectively and non-covalently with a nucleotide, any compound consisting of a nucleoside that is esterified with (ortho)phosphate or an oligophosphate at any hydroxyl group on the ribose or deoxyribose.
Sobic.010G220600	Chr10	56275646	56282221	-1	6576	8561						metal ion transport	GO:0030001	The directed movement of metal ions, any metal ion with an electric charge, into, out of or within a cell, or between cells, by means of some agent such as a transporter or pore.
Sobic.010G220700	Chr10	56289963	56292569	1	2607	0		Aluminum-activated malate transporter		This entry represents an malate transporter which has been is identified as being critical for aluminium tolerance in Arabidopsis thaliana [, , , ]. Some family members have been reported to permeable to chloride, nitrate, sulphate and malate [, , , ].	Family	malate transport	GO:0015743	The directed movement of malate into, out of or within a cell, or between cells, by means of some agent such as a transporter or pore.
Sobic.010G220800	Chr10	56310472	56315161	-1	4690	19690		B-box-type zinc finger		This entry represents B-box-type zinc finger domains, which are around 40 residues in length. B-box zinc fingers can be divided into two groups, where types 1 and 2 B-box domains differ in their consensus sequence and in the spacing of the 7-8 zinc-binding residues. Several proteins contain both types 1 and 2 B-boxes, suggesting some level of cooperativity between these two domains. B-box domains…	Domain
Sobic.010G220800	Chr10	56310472	56315161	-1	4690	19690		Protein of unknown function DUF597		This family includes a conserved region in several uncharacterised plant proteins.	Family
Sobic.010G220800	Chr10	56310472	56315161	-1	4690	19690						zinc ion binding	GO:0008270	Interacting selectively and non-covalently with zinc (Zn) ions.
Sobic.010G220800	Chr10	56310472	56315161	-1	4690	19690						intracellular	GO:0005622	The living contents of a cell; the matter contained within (but not including) the plasma membrane, usually taken to exclude large vacuoles and masses of secretory or ingested material. In eukaryotes it includes the nucleus and cytoplasm.
Sobic.010G220900	Chr10	56337043	56342041	-1	4999	46261	(1 of 1) PTHR10438:SF275 - THIOREDOXIN O1, MITOCHONDRIAL-RELATED	Thioredoxin-like fold		Several biological processes regulate the activity of target proteins through changes in the redox state of thiol groups (S2 to SH2), where a hydrogen donor is linked to an intermediary disulphide protein. Such processes include the ferredoxin/thioredoxin system, the NADP/thioredoxin system, and the glutathione/glutaredoxin system []. Several of these disulphide proteins share a common structure,…	Domain
Sobic.010G220900	Chr10	56337043	56342041	-1	4999	46261	(1 of 1) PTHR10438:SF275 - THIOREDOXIN O1, MITOCHONDRIAL-RELATED	Thioredoxin		Thioredoxins [, , , ]are small disulphide-containing redox proteins that have been found in all the kingdoms of living organisms. Thioredoxin serves as a general protein disulphide oxidoreductase. It interacts with a broad range of proteins by a redox mechanism based on reversible oxidation of two cysteine thiol groups to a disulphide, accompanied by the transfer of two electrons and two protons.…	Family
Sobic.010G220900	Chr10	56337043	56342041	-1	4999	46261	(1 of 1) PTHR10438:SF275 - THIOREDOXIN O1, MITOCHONDRIAL-RELATED	Thioredoxin domain		Thioredoxins [, , , ]are small disulphide-containing redox proteins that have been found in all the kingdoms of living organisms. Thioredoxin serves as a general protein disulphide oxidoreductase. It interacts with a broad range of proteins by a redox mechanism based on reversible oxidation of two cysteine thiol groups to a disulphide, accompanied by the transfer of two electrons and two protons.…	Domain
Sobic.010G220900	Chr10	56337043	56342041	-1	4999	46261	(1 of 1) PTHR10438:SF275 - THIOREDOXIN O1, MITOCHONDRIAL-RELATED					protein disulfide oxidoreductase activity	GO:0015035	Catalysis of the reaction: a protein with reduced sulfide groups = a protein with oxidized disulfide bonds.
Sobic.010G220900	Chr10	56337043	56342041	-1	4999	46261	(1 of 1) PTHR10438:SF275 - THIOREDOXIN O1, MITOCHONDRIAL-RELATED					cell redox homeostasis	GO:0045454	Any process that maintains the redox environment of a cell or compartment within a cell.
Sobic.010G220900	Chr10	56337043	56342041	-1	4999	46261	(1 of 1) PTHR10438:SF275 - THIOREDOXIN O1, MITOCHONDRIAL-RELATED					glycerol ether metabolic process	GO:0006662	The chemical reactions and pathways involving glycerol ethers, any anhydride formed between two organic hydroxy compounds, one of which is glycerol.
Sobic.010G220966	Chr10	56361292	56361919	-1	628	70510
Sobic.010G221032	Chr10	56362136	56363551	1	1416	71354	(1 of 39) PF05678 - VQ motif (VQ)	VQ		This short motif is found in a variety of plant proteins. These proteins vary greatly in length and are mostly composed of low complexity regions. They all conserve a short motif FXhVQChTG, where X is any amino acid and h is a hydrophobic amino acid. The function of this motif is uncertain, however one protein in this family has been found to bind the SigA sigma factor . It would seem plausible t…	Domain
Sobic.010G221032	Chr10	56362136	56363551	1	1416	71354	(1 of 39) PF05678 - VQ motif (VQ)	VQ		This short motif is found in a variety of plant proteins. These proteins vary greatly in length and are mostly composed of low complexity regions. They all conserve a short motif FXhVQChTG, where X is any amino acid and h is a hydrophobic amino acid. The function of this motif is uncertain, however one protein in this family has been found to bind the SigA sigma factor . It would seem plausible t…	Domain
Sobic.010G221100	Chr10	56374421	56375711	1	1291	83639		Zinc finger, RING-type		Zinc finger (Znf) domains are relatively small protein motifs which contain multiple finger-like protrusions that make tandem contacts with their target molecule. Some of these domains bind zinc, but many do not; instead binding other metals such as iron, or no metal at all. For example, some family members form salt bridges to stabilise the finger-like folds. They were first identified as a DNA-…	Domain
Sobic.010G221100	Chr10	56374421	56375711	1	1291	83639		Zinc finger, RING/FYVE/PHD-type		Zinc finger (Znf) domains are relatively small protein motifs which contain multiple finger-like protrusions that make tandem contacts with their target molecule. Some of these domains bind zinc, but many do not; instead binding other metals such as iron, or no metal at all. For example, some family members form salt bridges to stabilise the finger-like folds. They were first identified as a DNA-…	Domain
Sobic.010G221100	Chr10	56374421	56375711	1	1291	83639						zinc ion binding	GO:0008270	Interacting selectively and non-covalently with zinc (Zn) ions.
Sobic.010G221100	Chr10	56374421	56375711	1	1291	83639						protein binding	GO:0005515	Interacting selectively and non-covalently with any protein or protein complex (a complex of two or more proteins that may include other nonprotein molecules).
Sobic.010G221200	Chr10	56379636	56381764	-1	2129	88854	(1 of 2) PTHR13109 - NEUROCHONDRIN	Armadillo-type fold		This entry represents a structural domain with an armadillo (ARM)-like fold, consisting of a multi-helical fold comprised of two curved layers of alpha helices arranged in a regular right-handed superhelix, where the repeats that make up this structure are arranged about a common axis []. These superhelical structures present an extensive solvent-accessible surface that is well suited to binding …	Domain
Sobic.010G221200	Chr10	56379636	56381764	-1	2129	88854	(1 of 2) PTHR13109 - NEUROCHONDRIN	Neurochondrin		This family contains several eukaryotic neurochondrin proteins. Neurochondrin induces hydroxyapatite resorptive activity in bone marrow cells resistant to bafilomycin A1, an inhibitor of macrophage- and osteoclast-mediated resorption. Expression of the gene is localised to chondrocyte, osteoblast, and osteocyte in the bone and to the hippocampus and Purkinje cell layer of cerebellum in the brain …	Family
Sobic.010G221300	Chr10	56388828	56389402	1	575	98046
Sobic.010G221400	Chr10	56411273	56415563	1	4291	120491		Histone-fold		Histones mediate DNA organisation and plays a dominant role in regulating eukaryotic transcription. The histone-fold consists of a core of three helices, where the long middle helix is flanked at each end by shorter ones. The histone fold is a structural element that facilitates heterodimerisation [, , ]. Proteins displaying this structure include the nucleosome core histones, which form octomers…	Domain
Sobic.010G221400	Chr10	56411273	56415563	1	4291	120491		Transcription factor CBF/NF-Y/archaeal histone domain		This domain is found in archaebacterial histones and histone-like transcription factors from eukaryotes.	Domain
Sobic.010G221400	Chr10	56411273	56415563	1	4291	120491						protein heterodimerization activity	GO:0046982	Interacting selectively and non-covalently with a nonidentical protein to form a heterodimer.
Sobic.010G221500	Chr10	56416017	56418738	1	2722	125235		Transcription factor, MADS-box		Human serum response factor (SRF) is a ubiquitous nuclear protein importantfor cell proliferation and differentiation. SRF function is essentialfor transcriptional regulation of numerous growth-factor-inducible genes,such as c-fos oncogene and muscle-specific actin genes. A core domain of around 90 amino acids is sufficient for the activitiesof DNA-binding, dimerisation and interaction with acces…	Domain
Sobic.010G221500	Chr10	56416017	56418738	1	2722	125235		Transcription factor, K-box		MADS genes in plants encode key developmental regulators of vegetative and reproductive development. The majority of the plant MADS proteins share a stereotypical MIKC structure. It comprises (from N- to C-terminal) an N-terminal domain, which is, however, present only in a minority of proteins; a MADS domain (see , ), which is the major determinant of DNA-binding but which also performs dimerisa…	Domain
Sobic.010G221500	Chr10	56416017	56418738	1	2722	125235		Transcription factor, MADS-box		Human serum response factor (SRF) is a ubiquitous nuclear protein importantfor cell proliferation and differentiation. SRF function is essentialfor transcriptional regulation of numerous growth-factor-inducible genes,such as c-fos oncogene and muscle-specific actin genes. A core domain of around 90 amino acids is sufficient for the activitiesof DNA-binding, dimerisation and interaction with acces…	Domain
Sobic.010G221500	Chr10	56416017	56418738	1	2722	125235		Transcription factor, K-box		MADS genes in plants encode key developmental regulators of vegetative and reproductive development. The majority of the plant MADS proteins share a stereotypical MIKC structure. It comprises (from N- to C-terminal) an N-terminal domain, which is, however, present only in a minority of proteins; a MADS domain (see , ), which is the major determinant of DNA-binding but which also performs dimerisa…	Domain
Sobic.010G221500	Chr10	56416017	56418738	1	2722	125235						DNA binding	GO:0003677	Any molecular function by which a gene product interacts selectively and non-covalently with DNA (deoxyribonucleic acid).
Sobic.010G221500	Chr10	56416017	56418738	1	2722	125235						protein dimerization activity	GO:0046983	The formation of a protein dimer, a macromolecular structure consists of two noncovalently associated identical or nonidentical subunits.
Sobic.010G221600	Chr10	56425400	56428107	1	2708	134618	(1 of 1) PTHR23089:SF3 - HISTIDINE TRIAD NUCLEOTIDE-BINDING PROTEIN 1	HIT-like domain		The histidine triad motif (HIT) is related to the sequence H-phi-H-phi-H-phi-phi (where phi is a hydrophobic amino acid). Proteins containing HIT domains form a superfamily of nucleotide hydrolases and transferases that act on the alpha-phosphate of ribonucleotides []. HIT-containing proteins fall into three families: Hint family of protein kinase-interacting proteins. These include adenosine 5'-…	Domain
Sobic.010G221600	Chr10	56425400	56428107	1	2708	134618	(1 of 1) PTHR23089:SF3 - HISTIDINE TRIAD NUCLEOTIDE-BINDING PROTEIN 1	Histidine triad (HIT) protein		The Histidine Triad (HIT) motif, His-x-His-x-His-x-x (x, ahydrophobic amino acid) was identified as being highly conserved in a variety of organisms []. Crystal structure of rabbit Hint, purified as an adenosine and AMP-binding protein, showed that proteins in the HITsuperfamily are conserved as nucleotide-binding proteins and that Hint homologues, which are found in all forms of life, are struct…	Family
Sobic.010G221600	Chr10	56425400	56428107	1	2708	134618	(1 of 1) PTHR23089:SF3 - HISTIDINE TRIAD NUCLEOTIDE-BINDING PROTEIN 1	HIT-like domain		The histidine triad motif (HIT) is related to the sequence H-phi-H-phi-H-phi-phi (where phi is a hydrophobic amino acid). Proteins containing HIT domains form a superfamily of nucleotide hydrolases and transferases that act on the alpha-phosphate of ribonucleotides []. HIT-containing proteins fall into three families: Hint family of protein kinase-interacting proteins. These include adenosine 5'-…	Domain
Sobic.010G221600	Chr10	56425400	56428107	1	2708	134618	(1 of 1) PTHR23089:SF3 - HISTIDINE TRIAD NUCLEOTIDE-BINDING PROTEIN 1	Histidine triad (HIT) protein		The Histidine Triad (HIT) motif, His-x-His-x-His-x-x (x, ahydrophobic amino acid) was identified as being highly conserved in a variety of organisms []. Crystal structure of rabbit Hint, purified as an adenosine and AMP-binding protein, showed that proteins in the HITsuperfamily are conserved as nucleotide-binding proteins and that Hint homologues, which are found in all forms of life, are struct…	Family
Sobic.010G221600	Chr10	56425400	56428107	1	2708	134618	(1 of 1) PTHR23089:SF3 - HISTIDINE TRIAD NUCLEOTIDE-BINDING PROTEIN 1					catalytic activity	GO:0003824	Catalysis of a biochemical reaction at physiological temperatures. In biologically catalyzed reactions, the reactants are known as substrates, and the catalysts are naturally occurring macromolecular substances known as enzymes. Enzymes possess specific binding sites for substrates, and are usually composed wholly or largely of protein, but RNA that has catalytic activity (ribozyme) is often also…
Sobic.010G221700	Chr10	56429222	56429585	1	364	138440
Sobic.010G221800	Chr10	56433551	56437233	-1	3683	142769		Phosphoglycerate kinase, C-terminal		Phosphoglycerate kinase () (PGK) is an enzyme that catalyses the formation of ATP to ADP and vice versa. In the second step of the second phase in glycolysis, 1,3-diphosphoglycerate is converted to3-phosphoglycerate, forming one molecule of ATP. If the reverse were to occur, one molecule of ADP would be formed. This reaction is essential in most cells for the generation of ATP in aerobes, for fer…	Domain
Sobic.010G221800	Chr10	56433551	56437233	-1	3683	142769		Phosphoglycerate kinase		Phosphoglycerate kinase () (PGK) is an enzyme that catalyses the formation of ATP to ADP and vice versa. In the second step of the second phase in glycolysis, 1,3-diphosphoglycerate is converted to3-phosphoglycerate, forming one molecule of ATP. If the reverse were to occur, one molecule of ADP would be formed. This reaction is essential in most cells for the generation of ATP in aerobes, for fer…	Family
Sobic.010G221800	Chr10	56433551	56437233	-1	3683	142769		Phosphoglycerate kinase, N-terminal		Phosphoglycerate kinase () (PGK) is an enzyme that catalyses the formation of ATP to ADP and vice versa. In the second step of the second phase in glycolysis, 1,3-diphosphoglycerate is converted to3-phosphoglycerate, forming one molecule of ATP. If the reverse were to occur, one molecule of ADP would be formed. This reaction is essential in most cells for the generation of ATP in aerobes, for fer…	Domain
Sobic.010G221800	Chr10	56433551	56437233	-1	3683	142769		Phosphoglycerate kinase, C-terminal		Phosphoglycerate kinase () (PGK) is an enzyme that catalyses the formation of ATP to ADP and vice versa. In the second step of the second phase in glycolysis, 1,3-diphosphoglycerate is converted to3-phosphoglycerate, forming one molecule of ATP. If the reverse were to occur, one molecule of ADP would be formed. This reaction is essential in most cells for the generation of ATP in aerobes, for fer…	Domain
Sobic.010G221800	Chr10	56433551	56437233	-1	3683	142769		Phosphoglycerate kinase		Phosphoglycerate kinase () (PGK) is an enzyme that catalyses the formation of ATP to ADP and vice versa. In the second step of the second phase in glycolysis, 1,3-diphosphoglycerate is converted to3-phosphoglycerate, forming one molecule of ATP. If the reverse were to occur, one molecule of ADP would be formed. This reaction is essential in most cells for the generation of ATP in aerobes, for fer…	Family
Sobic.010G221800	Chr10	56433551	56437233	-1	3683	142769		Phosphoglycerate kinase, N-terminal		Phosphoglycerate kinase () (PGK) is an enzyme that catalyses the formation of ATP to ADP and vice versa. In the second step of the second phase in glycolysis, 1,3-diphosphoglycerate is converted to3-phosphoglycerate, forming one molecule of ATP. If the reverse were to occur, one molecule of ADP would be formed. This reaction is essential in most cells for the generation of ATP in aerobes, for fer…	Domain
Sobic.010G221800	Chr10	56433551	56437233	-1	3683	142769		Phosphoglycerate kinase, C-terminal		Phosphoglycerate kinase () (PGK) is an enzyme that catalyses the formation of ATP to ADP and vice versa. In the second step of the second phase in glycolysis, 1,3-diphosphoglycerate is converted to3-phosphoglycerate, forming one molecule of ATP. If the reverse were to occur, one molecule of ADP would be formed. This reaction is essential in most cells for the generation of ATP in aerobes, for fer…	Domain
Sobic.010G221800	Chr10	56433551	56437233	-1	3683	142769		Phosphoglycerate kinase		Phosphoglycerate kinase () (PGK) is an enzyme that catalyses the formation of ATP to ADP and vice versa. In the second step of the second phase in glycolysis, 1,3-diphosphoglycerate is converted to3-phosphoglycerate, forming one molecule of ATP. If the reverse were to occur, one molecule of ADP would be formed. This reaction is essential in most cells for the generation of ATP in aerobes, for fer…	Family
Sobic.010G221800	Chr10	56433551	56437233	-1	3683	142769		Phosphoglycerate kinase, N-terminal		Phosphoglycerate kinase () (PGK) is an enzyme that catalyses the formation of ATP to ADP and vice versa. In the second step of the second phase in glycolysis, 1,3-diphosphoglycerate is converted to3-phosphoglycerate, forming one molecule of ATP. If the reverse were to occur, one molecule of ADP would be formed. This reaction is essential in most cells for the generation of ATP in aerobes, for fer…	Domain
Sobic.010G221800	Chr10	56433551	56437233	-1	3683	142769						glycolytic process	GO:0006096	The chemical reactions and pathways resulting in the breakdown of a carbohydrate into pyruvate, with the concomitant production of a small amount of ATP and the reduction of NAD(P) to NAD(P)H. Glycolysis begins with the metabolism of a carbohydrate to generate products that can enter the pathway and ends with the production of pyruvate. Pyruvate may be converted to acetyl-coenzyme A, ethanol, lac…
Sobic.010G221800	Chr10	56433551	56437233	-1	3683	142769						phosphoglycerate kinase activity	GO:0004618	Catalysis of the reaction: 3-phospho-D-glycerate + ATP = 3-phospho-D-glyceroyl phosphate + ADP + H(+).
Sobic.010G221900	Chr10	56438878	56439819	-1	942	148096		POZ domain		The BTB (for BR-C, ttk and bab) []or POZ (for Pox virus and Zinc finger) [, ]domain is a versatile protein-protein interaction motif involved in many cellular functions, including transcriptional regulation, cytoskeleton dynamics, ion channel assembly and gating, and targeting proteins for ubiquitination []. The BTB domain can occur alongside other domains: BTB-zinc finger (BTB-ZF), BTB-BACK-Kelc…	Domain
Sobic.010G221900	Chr10	56438878	56439819	-1	942	148096		BTB/POZ domain		The BTB domain (Broad-Complex, Tramtrack and Bric a brac) is also known as the POZ domain (POxvirus and Zinc finger). It is a homodimerization domainoccurring at the N terminus of proteins containing multiple copies of eitherzinc fingers of the C2H2 type or Kelch repeats [, ]. Many BTB proteins are transcriptional regulators that are thought to act through the control of chromatin structure.The s…	Domain
Sobic.010G221900	Chr10	56438878	56439819	-1	942	148096		TRAF-like		The tumour necrosis factor receptor (TNFR) associated factors (TRAFs) act as signal transducers for both TNFRs and interleukin-1/Toll-like receptors. TRAFs function in immunity, embryonic development, stress response and bone metabolism through their induction of cell proliferation, differentiation, and apoptosis []. TRAFs are characterised by two domains: an N-terminal domain containing RING and…	Domain
Sobic.010G221900	Chr10	56438878	56439819	-1	942	148096						protein binding	GO:0005515	Interacting selectively and non-covalently with any protein or protein complex (a complex of two or more proteins that may include other nonprotein molecules).
Sobic.010G222000	Chr10	56444548	56445812	-1	1265	153766	(1 of 110) K10523 - speckle-type POZ protein (SPOP)	POZ domain		The BTB (for BR-C, ttk and bab) []or POZ (for Pox virus and Zinc finger) [, ]domain is a versatile protein-protein interaction motif involved in many cellular functions, including transcriptional regulation, cytoskeleton dynamics, ion channel assembly and gating, and targeting proteins for ubiquitination []. The BTB domain can occur alongside other domains: BTB-zinc finger (BTB-ZF), BTB-BACK-Kelc…	Domain
Sobic.010G222000	Chr10	56444548	56445812	-1	1265	153766	(1 of 110) K10523 - speckle-type POZ protein (SPOP)	BTB/POZ domain		The BTB domain (Broad-Complex, Tramtrack and Bric a brac) is also known as the POZ domain (POxvirus and Zinc finger). It is a homodimerization domainoccurring at the N terminus of proteins containing multiple copies of eitherzinc fingers of the C2H2 type or Kelch repeats [, ]. Many BTB proteins are transcriptional regulators that are thought to act through the control of chromatin structure.The s…	Domain
Sobic.010G222000	Chr10	56444548	56445812	-1	1265	153766	(1 of 110) K10523 - speckle-type POZ protein (SPOP)	TRAF-like		The tumour necrosis factor receptor (TNFR) associated factors (TRAFs) act as signal transducers for both TNFRs and interleukin-1/Toll-like receptors. TRAFs function in immunity, embryonic development, stress response and bone metabolism through their induction of cell proliferation, differentiation, and apoptosis []. TRAFs are characterised by two domains: an N-terminal domain containing RING and…	Domain
Sobic.010G222000	Chr10	56444548	56445812	-1	1265	153766	(1 of 110) K10523 - speckle-type POZ protein (SPOP)					protein binding	GO:0005515	Interacting selectively and non-covalently with any protein or protein complex (a complex of two or more proteins that may include other nonprotein molecules).
Sobic.010G222050	Chr10	56447290	56457753	1	10464	156508
Sobic.010G222100	Chr10	56449305	56451149	-1	1845	158523		POZ domain		The BTB (for BR-C, ttk and bab) []or POZ (for Pox virus and Zinc finger) [, ]domain is a versatile protein-protein interaction motif involved in many cellular functions, including transcriptional regulation, cytoskeleton dynamics, ion channel assembly and gating, and targeting proteins for ubiquitination []. The BTB domain can occur alongside other domains: BTB-zinc finger (BTB-ZF), BTB-BACK-Kelc…	Domain
Sobic.010G222100	Chr10	56449305	56451149	-1	1845	158523		BTB/POZ domain		The BTB domain (Broad-Complex, Tramtrack and Bric a brac) is also known as the POZ domain (POxvirus and Zinc finger). It is a homodimerization domainoccurring at the N terminus of proteins containing multiple copies of eitherzinc fingers of the C2H2 type or Kelch repeats [, ]. Many BTB proteins are transcriptional regulators that are thought to act through the control of chromatin structure.The s…	Domain
Sobic.010G222100	Chr10	56449305	56451149	-1	1845	158523		TRAF-like		The tumour necrosis factor receptor (TNFR) associated factors (TRAFs) act as signal transducers for both TNFRs and interleukin-1/Toll-like receptors. TRAFs function in immunity, embryonic development, stress response and bone metabolism through their induction of cell proliferation, differentiation, and apoptosis []. TRAFs are characterised by two domains: an N-terminal domain containing RING and…	Domain
Sobic.010G222100	Chr10	56449305	56451149	-1	1845	158523		MATH/TRAF domain		Although apparently functionally unrelated, intracellular TRAFs and extracellular meprins share a conserved region of about 180 residues, the meprin and TRAF homology (MATH) domain []. Meprins are mammalian tissue-specific metalloendopeptidases of the astacin family implicated in developmental, normal and pathological processes by hydrolysing a variety of proteins. Various growth factors, cytokin…	Domain
Sobic.010G222100	Chr10	56449305	56451149	-1	1845	158523		POZ domain		The BTB (for BR-C, ttk and bab) []or POZ (for Pox virus and Zinc finger) [, ]domain is a versatile protein-protein interaction motif involved in many cellular functions, including transcriptional regulation, cytoskeleton dynamics, ion channel assembly and gating, and targeting proteins for ubiquitination []. The BTB domain can occur alongside other domains: BTB-zinc finger (BTB-ZF), BTB-BACK-Kelc…	Domain
Sobic.010G222100	Chr10	56449305	56451149	-1	1845	158523		BTB/POZ domain		The BTB domain (Broad-Complex, Tramtrack and Bric a brac) is also known as the POZ domain (POxvirus and Zinc finger). It is a homodimerization domainoccurring at the N terminus of proteins containing multiple copies of eitherzinc fingers of the C2H2 type or Kelch repeats [, ]. Many BTB proteins are transcriptional regulators that are thought to act through the control of chromatin structure.The s…	Domain
Sobic.010G222100	Chr10	56449305	56451149	-1	1845	158523		TRAF-like		The tumour necrosis factor receptor (TNFR) associated factors (TRAFs) act as signal transducers for both TNFRs and interleukin-1/Toll-like receptors. TRAFs function in immunity, embryonic development, stress response and bone metabolism through their induction of cell proliferation, differentiation, and apoptosis []. TRAFs are characterised by two domains: an N-terminal domain containing RING and…	Domain
Sobic.010G222100	Chr10	56449305	56451149	-1	1845	158523		MATH/TRAF domain		Although apparently functionally unrelated, intracellular TRAFs and extracellular meprins share a conserved region of about 180 residues, the meprin and TRAF homology (MATH) domain []. Meprins are mammalian tissue-specific metalloendopeptidases of the astacin family implicated in developmental, normal and pathological processes by hydrolysing a variety of proteins. Various growth factors, cytokin…	Domain
Sobic.010G222100	Chr10	56449305	56451149	-1	1845	158523						protein binding	GO:0005515	Interacting selectively and non-covalently with any protein or protein complex (a complex of two or more proteins that may include other nonprotein molecules).
Sobic.010G222200	Chr10	56458540	56459494	-1	955	167758	(1 of 110) K10523 - speckle-type POZ protein (SPOP)	POZ domain		The BTB (for BR-C, ttk and bab) []or POZ (for Pox virus and Zinc finger) [, ]domain is a versatile protein-protein interaction motif involved in many cellular functions, including transcriptional regulation, cytoskeleton dynamics, ion channel assembly and gating, and targeting proteins for ubiquitination []. The BTB domain can occur alongside other domains: BTB-zinc finger (BTB-ZF), BTB-BACK-Kelc…	Domain
Sobic.010G222200	Chr10	56458540	56459494	-1	955	167758	(1 of 110) K10523 - speckle-type POZ protein (SPOP)	BTB/POZ domain		The BTB domain (Broad-Complex, Tramtrack and Bric a brac) is also known as the POZ domain (POxvirus and Zinc finger). It is a homodimerization domainoccurring at the N terminus of proteins containing multiple copies of eitherzinc fingers of the C2H2 type or Kelch repeats [, ]. Many BTB proteins are transcriptional regulators that are thought to act through the control of chromatin structure.The s…	Domain
Sobic.010G222200	Chr10	56458540	56459494	-1	955	167758	(1 of 110) K10523 - speckle-type POZ protein (SPOP)	TRAF-like		The tumour necrosis factor receptor (TNFR) associated factors (TRAFs) act as signal transducers for both TNFRs and interleukin-1/Toll-like receptors. TRAFs function in immunity, embryonic development, stress response and bone metabolism through their induction of cell proliferation, differentiation, and apoptosis []. TRAFs are characterised by two domains: an N-terminal domain containing RING and…	Domain
Sobic.010G222200	Chr10	56458540	56459494	-1	955	167758	(1 of 110) K10523 - speckle-type POZ protein (SPOP)					protein binding	GO:0005515	Interacting selectively and non-covalently with any protein or protein complex (a complex of two or more proteins that may include other nonprotein molecules).
Sobic.010G222300	Chr10	56464481	56465654	-1	1174	173699		POZ domain		The BTB (for BR-C, ttk and bab) []or POZ (for Pox virus and Zinc finger) [, ]domain is a versatile protein-protein interaction motif involved in many cellular functions, including transcriptional regulation, cytoskeleton dynamics, ion channel assembly and gating, and targeting proteins for ubiquitination []. The BTB domain can occur alongside other domains: BTB-zinc finger (BTB-ZF), BTB-BACK-Kelc…	Domain
Sobic.010G222300	Chr10	56464481	56465654	-1	1174	173699		BTB/POZ domain		The BTB domain (Broad-Complex, Tramtrack and Bric a brac) is also known as the POZ domain (POxvirus and Zinc finger). It is a homodimerization domainoccurring at the N terminus of proteins containing multiple copies of eitherzinc fingers of the C2H2 type or Kelch repeats [, ]. Many BTB proteins are transcriptional regulators that are thought to act through the control of chromatin structure.The s…	Domain
Sobic.010G222300	Chr10	56464481	56465654	-1	1174	173699		TRAF-like		The tumour necrosis factor receptor (TNFR) associated factors (TRAFs) act as signal transducers for both TNFRs and interleukin-1/Toll-like receptors. TRAFs function in immunity, embryonic development, stress response and bone metabolism through their induction of cell proliferation, differentiation, and apoptosis []. TRAFs are characterised by two domains: an N-terminal domain containing RING and…	Domain
Sobic.010G222300	Chr10	56464481	56465654	-1	1174	173699		MATH/TRAF domain		Although apparently functionally unrelated, intracellular TRAFs and extracellular meprins share a conserved region of about 180 residues, the meprin and TRAF homology (MATH) domain []. Meprins are mammalian tissue-specific metalloendopeptidases of the astacin family implicated in developmental, normal and pathological processes by hydrolysing a variety of proteins. Various growth factors, cytokin…	Domain
Sobic.010G222300	Chr10	56464481	56465654	-1	1174	173699						protein binding	GO:0005515	Interacting selectively and non-covalently with any protein or protein complex (a complex of two or more proteins that may include other nonprotein molecules).
Sobic.010G222400	Chr10	56466475	56468578	-1	2104	175693		POZ domain		The BTB (for BR-C, ttk and bab) []or POZ (for Pox virus and Zinc finger) [, ]domain is a versatile protein-protein interaction motif involved in many cellular functions, including transcriptional regulation, cytoskeleton dynamics, ion channel assembly and gating, and targeting proteins for ubiquitination []. The BTB domain can occur alongside other domains: BTB-zinc finger (BTB-ZF), BTB-BACK-Kelc…	Domain
Sobic.010G222400	Chr10	56466475	56468578	-1	2104	175693		BTB/POZ domain		The BTB domain (Broad-Complex, Tramtrack and Bric a brac) is also known as the POZ domain (POxvirus and Zinc finger). It is a homodimerization domainoccurring at the N terminus of proteins containing multiple copies of eitherzinc fingers of the C2H2 type or Kelch repeats [, ]. Many BTB proteins are transcriptional regulators that are thought to act through the control of chromatin structure.The s…	Domain
Sobic.010G222400	Chr10	56466475	56468578	-1	2104	175693		TRAF-like		The tumour necrosis factor receptor (TNFR) associated factors (TRAFs) act as signal transducers for both TNFRs and interleukin-1/Toll-like receptors. TRAFs function in immunity, embryonic development, stress response and bone metabolism through their induction of cell proliferation, differentiation, and apoptosis []. TRAFs are characterised by two domains: an N-terminal domain containing RING and…	Domain
Sobic.010G222400	Chr10	56466475	56468578	-1	2104	175693		POZ domain		The BTB (for BR-C, ttk and bab) []or POZ (for Pox virus and Zinc finger) [, ]domain is a versatile protein-protein interaction motif involved in many cellular functions, including transcriptional regulation, cytoskeleton dynamics, ion channel assembly and gating, and targeting proteins for ubiquitination []. The BTB domain can occur alongside other domains: BTB-zinc finger (BTB-ZF), BTB-BACK-Kelc…	Domain
Sobic.010G222400	Chr10	56466475	56468578	-1	2104	175693		BTB/POZ domain		The BTB domain (Broad-Complex, Tramtrack and Bric a brac) is also known as the POZ domain (POxvirus and Zinc finger). It is a homodimerization domainoccurring at the N terminus of proteins containing multiple copies of eitherzinc fingers of the C2H2 type or Kelch repeats [, ]. Many BTB proteins are transcriptional regulators that are thought to act through the control of chromatin structure.The s…	Domain
Sobic.010G222400	Chr10	56466475	56468578	-1	2104	175693		TRAF-like		The tumour necrosis factor receptor (TNFR) associated factors (TRAFs) act as signal transducers for both TNFRs and interleukin-1/Toll-like receptors. TRAFs function in immunity, embryonic development, stress response and bone metabolism through their induction of cell proliferation, differentiation, and apoptosis []. TRAFs are characterised by two domains: an N-terminal domain containing RING and…	Domain
Sobic.010G222400	Chr10	56466475	56468578	-1	2104	175693		POZ domain		The BTB (for BR-C, ttk and bab) []or POZ (for Pox virus and Zinc finger) [, ]domain is a versatile protein-protein interaction motif involved in many cellular functions, including transcriptional regulation, cytoskeleton dynamics, ion channel assembly and gating, and targeting proteins for ubiquitination []. The BTB domain can occur alongside other domains: BTB-zinc finger (BTB-ZF), BTB-BACK-Kelc…	Domain
Sobic.010G222400	Chr10	56466475	56468578	-1	2104	175693		BTB/POZ domain		The BTB domain (Broad-Complex, Tramtrack and Bric a brac) is also known as the POZ domain (POxvirus and Zinc finger). It is a homodimerization domainoccurring at the N terminus of proteins containing multiple copies of eitherzinc fingers of the C2H2 type or Kelch repeats [, ]. Many BTB proteins are transcriptional regulators that are thought to act through the control of chromatin structure.The s…	Domain
Sobic.010G222400	Chr10	56466475	56468578	-1	2104	175693		TRAF-like		The tumour necrosis factor receptor (TNFR) associated factors (TRAFs) act as signal transducers for both TNFRs and interleukin-1/Toll-like receptors. TRAFs function in immunity, embryonic development, stress response and bone metabolism through their induction of cell proliferation, differentiation, and apoptosis []. TRAFs are characterised by two domains: an N-terminal domain containing RING and…	Domain
Sobic.010G222400	Chr10	56466475	56468578	-1	2104	175693		POZ domain		The BTB (for BR-C, ttk and bab) []or POZ (for Pox virus and Zinc finger) [, ]domain is a versatile protein-protein interaction motif involved in many cellular functions, including transcriptional regulation, cytoskeleton dynamics, ion channel assembly and gating, and targeting proteins for ubiquitination []. The BTB domain can occur alongside other domains: BTB-zinc finger (BTB-ZF), BTB-BACK-Kelc…	Domain
Sobic.010G222400	Chr10	56466475	56468578	-1	2104	175693		BTB/POZ domain		The BTB domain (Broad-Complex, Tramtrack and Bric a brac) is also known as the POZ domain (POxvirus and Zinc finger). It is a homodimerization domainoccurring at the N terminus of proteins containing multiple copies of eitherzinc fingers of the C2H2 type or Kelch repeats [, ]. Many BTB proteins are transcriptional regulators that are thought to act through the control of chromatin structure.The s…	Domain
Sobic.010G222400	Chr10	56466475	56468578	-1	2104	175693		TRAF-like		The tumour necrosis factor receptor (TNFR) associated factors (TRAFs) act as signal transducers for both TNFRs and interleukin-1/Toll-like receptors. TRAFs function in immunity, embryonic development, stress response and bone metabolism through their induction of cell proliferation, differentiation, and apoptosis []. TRAFs are characterised by two domains: an N-terminal domain containing RING and…	Domain
Sobic.010G222400	Chr10	56466475	56468578	-1	2104	175693						protein binding	GO:0005515	Interacting selectively and non-covalently with any protein or protein complex (a complex of two or more proteins that may include other nonprotein molecules).
Sobic.010G222501	Chr10	56471184	56472365	-1	1182	180402	(1 of 110) K10523 - speckle-type POZ protein (SPOP)	POZ domain		The BTB (for BR-C, ttk and bab) []or POZ (for Pox virus and Zinc finger) [, ]domain is a versatile protein-protein interaction motif involved in many cellular functions, including transcriptional regulation, cytoskeleton dynamics, ion channel assembly and gating, and targeting proteins for ubiquitination []. The BTB domain can occur alongside other domains: BTB-zinc finger (BTB-ZF), BTB-BACK-Kelc…	Domain
Sobic.010G222501	Chr10	56471184	56472365	-1	1182	180402	(1 of 110) K10523 - speckle-type POZ protein (SPOP)	BTB/POZ domain		The BTB domain (Broad-Complex, Tramtrack and Bric a brac) is also known as the POZ domain (POxvirus and Zinc finger). It is a homodimerization domainoccurring at the N terminus of proteins containing multiple copies of eitherzinc fingers of the C2H2 type or Kelch repeats [, ]. Many BTB proteins are transcriptional regulators that are thought to act through the control of chromatin structure.The s…	Domain
Sobic.010G222501	Chr10	56471184	56472365	-1	1182	180402	(1 of 110) K10523 - speckle-type POZ protein (SPOP)					protein binding	GO:0005515	Interacting selectively and non-covalently with any protein or protein complex (a complex of two or more proteins that may include other nonprotein molecules).
Sobic.010G222600	Chr10	56474460	56475995	-1	1536	183678		POZ domain		The BTB (for BR-C, ttk and bab) []or POZ (for Pox virus and Zinc finger) [, ]domain is a versatile protein-protein interaction motif involved in many cellular functions, including transcriptional regulation, cytoskeleton dynamics, ion channel assembly and gating, and targeting proteins for ubiquitination []. The BTB domain can occur alongside other domains: BTB-zinc finger (BTB-ZF), BTB-BACK-Kelc…	Domain
Sobic.010G222600	Chr10	56474460	56475995	-1	1536	183678		BTB/POZ domain		The BTB domain (Broad-Complex, Tramtrack and Bric a brac) is also known as the POZ domain (POxvirus and Zinc finger). It is a homodimerization domainoccurring at the N terminus of proteins containing multiple copies of eitherzinc fingers of the C2H2 type or Kelch repeats [, ]. Many BTB proteins are transcriptional regulators that are thought to act through the control of chromatin structure.The s…	Domain
Sobic.010G222600	Chr10	56474460	56475995	-1	1536	183678		TRAF-like		The tumour necrosis factor receptor (TNFR) associated factors (TRAFs) act as signal transducers for both TNFRs and interleukin-1/Toll-like receptors. TRAFs function in immunity, embryonic development, stress response and bone metabolism through their induction of cell proliferation, differentiation, and apoptosis []. TRAFs are characterised by two domains: an N-terminal domain containing RING and…	Domain
Sobic.010G222600	Chr10	56474460	56475995	-1	1536	183678		POZ domain		The BTB (for BR-C, ttk and bab) []or POZ (for Pox virus and Zinc finger) [, ]domain is a versatile protein-protein interaction motif involved in many cellular functions, including transcriptional regulation, cytoskeleton dynamics, ion channel assembly and gating, and targeting proteins for ubiquitination []. The BTB domain can occur alongside other domains: BTB-zinc finger (BTB-ZF), BTB-BACK-Kelc…	Domain
Sobic.010G222600	Chr10	56474460	56475995	-1	1536	183678		BTB/POZ domain		The BTB domain (Broad-Complex, Tramtrack and Bric a brac) is also known as the POZ domain (POxvirus and Zinc finger). It is a homodimerization domainoccurring at the N terminus of proteins containing multiple copies of eitherzinc fingers of the C2H2 type or Kelch repeats [, ]. Many BTB proteins are transcriptional regulators that are thought to act through the control of chromatin structure.The s…	Domain
Sobic.010G222600	Chr10	56474460	56475995	-1	1536	183678		TRAF-like		The tumour necrosis factor receptor (TNFR) associated factors (TRAFs) act as signal transducers for both TNFRs and interleukin-1/Toll-like receptors. TRAFs function in immunity, embryonic development, stress response and bone metabolism through their induction of cell proliferation, differentiation, and apoptosis []. TRAFs are characterised by two domains: an N-terminal domain containing RING and…	Domain
Sobic.010G222600	Chr10	56474460	56475995	-1	1536	183678						protein binding	GO:0005515	Interacting selectively and non-covalently with any protein or protein complex (a complex of two or more proteins that may include other nonprotein molecules).
Sobic.010G222666	Chr10	56482195	56483434	-1	1240	191413		Pleckstrin-homology domain (PH domain)/Phosphotyrosine-binding domain (PTB)		Pleckstrin homology (PH) domains are small modular domains that occur in a large variety of signalling proteins, where they serve as simple targeting domains that bind lipids [, , ]. PH domains have a partly opened beta-barrel topology that is capped by an alpha helix. The structure of PH domains is similar to the phosphotyrosine-binding domain (PTB) found in IRS-1 (insulin receptor substrate 1),…	Domain
Sobic.010G222666	Chr10	56482195	56483434	-1	1240	191413		Pleckstrin-homology domain (PH domain)/Phosphotyrosine-binding domain (PTB)		Pleckstrin homology (PH) domains are small modular domains that occur in a large variety of signalling proteins, where they serve as simple targeting domains that bind lipids [, , ]. PH domains have a partly opened beta-barrel topology that is capped by an alpha helix. The structure of PH domains is similar to the phosphotyrosine-binding domain (PTB) found in IRS-1 (insulin receptor substrate 1),…	Domain
Sobic.010G222732	Chr10	56483960	56487342	-1	3383	193178
Sobic.010G222800	Chr10	56494125	56498766	-1	4642	203343	(1 of 3) PF09133 - SANTA (SANT Associated) (SANTA)	SANT associated		The SANTA domain (SANT associated) is approximately 90 amino acids in length and is conserved in eukaryotes. It is sometimes found in association with the SANT domain (, also known as the Myb-like DNA-binding domain) implying a putative function in regulating chromatin remodelling. Sequence analysis has showed that the SANTA domain is likely to form four central beta-sheets with three flanking al…	Domain
Sobic.010G222800	Chr10	56494125	56498766	-1	4642	203343	(1 of 3) PF09133 - SANTA (SANT Associated) (SANTA)	SANT associated		The SANTA domain (SANT associated) is approximately 90 amino acids in length and is conserved in eukaryotes. It is sometimes found in association with the SANT domain (, also known as the Myb-like DNA-binding domain) implying a putative function in regulating chromatin remodelling. Sequence analysis has showed that the SANTA domain is likely to form four central beta-sheets with three flanking al…	Domain
Sobic.010G222800	Chr10	56494125	56498766	-1	4642	203343	(1 of 3) PF09133 - SANTA (SANT Associated) (SANTA)	Uncharacterised conserved protein UCP006600		There are currently no experimental data for members of this group or their homologues, nor do they exhibit features indicative of any function. The structure of the Methanothermobacter thermautotrophicus(Methanobacterium thermoformicicum) protein has been determined but no evidence as to the function is available yet.	Family
Sobic.010G222800	Chr10	56494125	56498766	-1	4642	203343	(1 of 3) PF09133 - SANTA (SANT Associated) (SANTA)	Uncharacterised conserved protein UCP006600		There are currently no experimental data for members of this group or their homologues, nor do they exhibit features indicative of any function. The structure of the Methanothermobacter thermautotrophicus(Methanobacterium thermoformicicum) protein has been determined but no evidence as to the function is available yet.	Family
Sobic.010G222900	Chr10	56499804	56506625	-1	6822	209022		Armadillo-type fold		This entry represents a structural domain with an armadillo (ARM)-like fold, consisting of a multi-helical fold comprised of two curved layers of alpha helices arranged in a regular right-handed superhelix, where the repeats that make up this structure are arranged about a common axis []. These superhelical structures present an extensive solvent-accessible surface that is well suited to binding …	Domain
Sobic.010G223100	Chr10	56509548	56518664	-1	9117	218766	(1 of 1) PTHR23092:SF1 - NUCLEOTIDYLTRANSFERASE FAMILY PROTEIN	Polymerase, nucleotidyl transferase domain		A small region that overlaps with a nuclear localization signal and binds to the RNA primer contains three aspartates that are essential for catalysis. Sequence and secondary structure comparisons of regions surrounding these aspartates with sequences of other polymerases revealed a significant homology to the palm structure of DNA polymerase beta, terminal deoxynucleotidyltransferase and DNA pol…	Domain
Sobic.010G223100	Chr10	56509548	56518664	-1	9117	218766	(1 of 1) PTHR23092:SF1 - NUCLEOTIDYLTRANSFERASE FAMILY PROTEIN	PAP/25A-associated		This domain is found in poly(A) polymerases and has been shown to have polynucleotide adenylyltransferase activity [].	Domain
Sobic.010G223100	Chr10	56509548	56518664	-1	9117	218766	(1 of 1) PTHR23092:SF1 - NUCLEOTIDYLTRANSFERASE FAMILY PROTEIN					nucleotidyltransferase activity	GO:0016779	Catalysis of the transfer of a nucleotidyl group to a reactant.
Sobic.010G223200	Chr10	56519098	56523596	-1	4499	228316		AAA+ ATPase domain		The AAA+ superfamily of ATPases is found in all kingdoms of living organisms where they participate in diverse cellular processes including membrane fusion, proteolysis and DNA replication. Although the terms AAA+ and AAA are often used loosely and interchangeably, the classical AAA family members are distinguished by their possession of the SRH region in the AAA module. Many AAA+ proteins are in…	Domain
Sobic.010G223200	Chr10	56519098	56523596	-1	4499	228316		P-loop containing nucleoside triphosphate hydrolase		The P-loop NTPase fold is the most prevalent domain of the several distinctnucleotide-binding protein folds.The most common reaction catalysed by enzymes of the P-loop NTPase fold is the hydrolysis of the beta-gamma phosphate bond of a bound nucleoside triphosphate (NTP). The energy from NTP hydrolysis is typically utilised to induce conformational changes in other molecules, which constitutes th…	Domain
Sobic.010G223200	Chr10	56519098	56523596	-1	4499	228316		ATPase, dynein-related, AAA domain		The ATPases Associated to a variety of cellular Activities (AAA) are a family distinguished by a highly conserved module of 230 amino acids []. The highly conserved nature of this module across taxa suggests that it has a key cellular role. Members of the family are involved in diverse cellular functions including gene expression, peroxisome assembly and vesicle mediated transport. Although the r…	Domain
Sobic.010G223200	Chr10	56519098	56523596	-1	4499	228316		Peptidase M41		Metalloproteases are the most diverse of the four main types of protease, with more than 50 families identified to date. In these enzymes, a divalent cation, usually zinc, activates the water molecule. The metal ion is held in place by amino acid ligands, usually three in number. The known metal ligands are His, Glu, Asp or Lys and at least one other residue is required for catalysis, which may p…	Domain
Sobic.010G223200	Chr10	56519098	56523596	-1	4499	228316		Peptidase, FtsH		AAA proteases are ATP-dependent metallopeptidases present in eubacteria as well as in organelles of bacterial origin, i.e., mitochondria and chloroplasts. The AAA proteases are also known as FtsH, referring to the Escherichia coli enzyme (Filamentous temperature sensitive H). Most bacteria have a single gene encoding FtsH, three genes are present in yeast and humans, while 12 orthologs have been …	Family
Sobic.010G223200	Chr10	56519098	56523596	-1	4499	228316						metalloendopeptidase activity	GO:0004222	Catalysis of the hydrolysis of internal, alpha-peptide bonds in a polypeptide chain by a mechanism in which water acts as a nucleophile, one or two metal ions hold the water molecule in place, and charged amino acid side chains are ligands for the metal ions.
Sobic.010G223200	Chr10	56519098	56523596	-1	4499	228316						proteolysis	GO:0006508	The hydrolysis of proteins into smaller polypeptides and/or amino acids by cleavage of their peptide bonds.
Sobic.010G223200	Chr10	56519098	56523596	-1	4499	228316						membrane	GO:0016020	A lipid bilayer along with all the proteins and protein complexes embedded in it an attached to it.
Sobic.010G223200	Chr10	56519098	56523596	-1	4499	228316						ATP binding	GO:0005524	Interacting selectively and non-covalently with ATP, adenosine 5'-triphosphate, a universally important coenzyme and enzyme regulator.
Sobic.010G223200	Chr10	56519098	56523596	-1	4499	228316						ATPase activity	GO:0016887	Catalysis of the reaction: ATP + H2O = ADP + phosphate + 2 H+. May or may not be coupled to another reaction.
Sobic.010G223300	Chr10	56524446	56528192	-1	3747	233664		CDP-alcohol phosphatidyltransferase		A number of phosphatidyltransferases, which are all involved in phospholipidbiosynthesis and that share the property of catalyzing the displacement of CMPfrom a CDP-alcohol by a second alcohol with formation of a phosphodiester bondand concomitant breaking of a phosphoride anhydride bond share a conservedsequence region [, ].These enzymes are proteins of 200 to 400 amino acid residues. Theconserv…	Family
Sobic.010G223300	Chr10	56524446	56528192	-1	3747	233664		CDP-diacylglycerol-inositol 3-phosphatidyltransferase, eukaryote		This entry represents a CDP-diacylglycerol-inositol 3-phosphatidyltransferase.	Family
Sobic.010G223400	Chr10	56532298	56537491	-1	5194	241516		Conserved oligomeric Golgi complex subunit 7		The conserved oligomeric Golgi (COG) complex is an eight-subunit (Cog1-8) peripheral Golgi protein involved in membrane trafficking and glycoconjugate synthesis []. COG7 is required for normal Golgi morphology and trafficking. Defects in COG7 are the cause of congenital disorder of glycosylation type 2E (CDG2E). CDGs are a family of severe inherited diseases caused by a defect in protein N-glycos…	Family
Sobic.010G223500	Chr10	56538257	56542346	-1	4090	247475		DnaJ domain		The hsp70 chaperone machine performs many diverse roles in the cell, including folding of nascent proteins, translocation of polypeptides across organelle membranes, coordinating responses to stress, and targeting selected proteins for degradation. DnaJ is a member of the hsp40 family of molecular chaperones, which is also called the J-protein family, the members of which regulate the activity of…	Domain
Sobic.010G223500	Chr10	56538257	56542346	-1	4090	247475		Domain of unknown function DUF3444		This entry represents an uncharacterised domain. This domain is found in DnaJ, cytosine-specific methyltransferases, and members from the zinc finger, C3HC4 type family.	Domain
Sobic.010G223600	Chr10	56543118	56545908	1	2791	252336		Ubiquitin-related domain		Ubiquitin (Ub) and Ub-like proteins are typified by a beta-grasp fold. Ub-like proteins (Ubl) such as Nedd8 []and SUMO []are also covalently linked to target polypeptides, just as Ub itself. This fold is also found in Ub-related domains, such as the UBX domain []and Ras-binding domain (RBD) [].	Domain
Sobic.010G223600	Chr10	56543118	56545908	1	2791	252336		Ubiquitin domain		Ubiquitin is a protein of 76 amino acid residues, found in all eukaryotic cells and whose sequence is extremely well conserved from protozoan to vertebrates. Ubiquitin acts through its post-translational attachment (ubiquitinylation) to other proteins, where these modifications alter the function, location or trafficking of the protein, or targets it for destruction by the 26S proteasome [].Ubiqu…	Domain
Sobic.010G223600	Chr10	56543118	56545908	1	2791	252336		Ubiquitin		Ubiquitinylation is an ATP-dependent process that involves the action of at least three enzymes: a ubiquitin-activating enzyme (E1, ), a ubiquitin-conjugating enzyme (E2, ), and a ubiquitin ligase (E3, , ), which work sequentially in a cascade. There are many different E3 ligases, which are responsible for the type of ubiquitin chain formed, the specificity of the target protein, and the regulati…	Family
Sobic.010G223600	Chr10	56543118	56545908	1	2791	252336		Rad60/SUMO-like domain		This entry includes small ubiquitin-related modifier (SUMO) proteins. SUMOs are small proteins that are covalently attached to lysines as post-translational modifications and are used to control multiple cellular process including signal transduction, nuclear transport and DNA replication and repair []. Unlike ubiquitin, they are not involved in protein degradation. This entry also contains the C…	Domain
Sobic.010G223600	Chr10	56543118	56545908	1	2791	252336		Ubiquitin-related domain		Ubiquitin (Ub) and Ub-like proteins are typified by a beta-grasp fold. Ub-like proteins (Ubl) such as Nedd8 []and SUMO []are also covalently linked to target polypeptides, just as Ub itself. This fold is also found in Ub-related domains, such as the UBX domain []and Ras-binding domain (RBD) [].	Domain
Sobic.010G223600	Chr10	56543118	56545908	1	2791	252336		Ubiquitin domain		Ubiquitin is a protein of 76 amino acid residues, found in all eukaryotic cells and whose sequence is extremely well conserved from protozoan to vertebrates. Ubiquitin acts through its post-translational attachment (ubiquitinylation) to other proteins, where these modifications alter the function, location or trafficking of the protein, or targets it for destruction by the 26S proteasome [].Ubiqu…	Domain
Sobic.010G223600	Chr10	56543118	56545908	1	2791	252336		Ubiquitin		Ubiquitinylation is an ATP-dependent process that involves the action of at least three enzymes: a ubiquitin-activating enzyme (E1, ), a ubiquitin-conjugating enzyme (E2, ), and a ubiquitin ligase (E3, , ), which work sequentially in a cascade. There are many different E3 ligases, which are responsible for the type of ubiquitin chain formed, the specificity of the target protein, and the regulati…	Family
Sobic.010G223600	Chr10	56543118	56545908	1	2791	252336		Rad60/SUMO-like domain		This entry includes small ubiquitin-related modifier (SUMO) proteins. SUMOs are small proteins that are covalently attached to lysines as post-translational modifications and are used to control multiple cellular process including signal transduction, nuclear transport and DNA replication and repair []. Unlike ubiquitin, they are not involved in protein degradation. This entry also contains the C…	Domain
Sobic.010G223700	Chr10	56547441	56551984	-1	4544	256659	(1 of 1) PTHR12802//PTHR12802:SF56 - SWI/SNF COMPLEX-RELATED // SUBFAMILY NOT NAMED	Homeodomain-like		Homeodomain proteins are transcription factors that share a related DNA binding homeodomain []. The homeodomain was first identified in a number of Drosophila homeotic and segmentation proteins, but is now known to be well conserved in many other animals, including vertebrates. The domain binds DNA through a helix-turn-helix (HTH) structure. The HTH motif is characterised by two alpha-helices, wh…	Domain
Sobic.010G223700	Chr10	56547441	56551984	-1	4544	256659	(1 of 1) PTHR12802//PTHR12802:SF56 - SWI/SNF COMPLEX-RELATED // SUBFAMILY NOT NAMED	SANT/Myb domain		The retroviral oncogene v-myb, and its cellular counterpart c-myb, encode nuclear DNA-binding proteins. In myb, one of the most conserved regions consisting of three tandem repeats has been shown to be involved in DNA-binding [].The SANT domain is present in nuclear receptor co-repressors and in the subunits of many chromatin-remodelling complexes []. It has a strong structural similarity to the …	Domain
Sobic.010G223700	Chr10	56547441	56551984	-1	4544	256659	(1 of 1) PTHR12802//PTHR12802:SF56 - SWI/SNF COMPLEX-RELATED // SUBFAMILY NOT NAMED	Myb domain		The myb-type HTH domain is a DNA-binding, helix-turn-helix (HTH) domain of approximately 55 amino acids, typically occurring in a tandem repeat in eukaryotic transcription factors. The domain is named after the retroviral oncogene v-myb, and its cellular counterpart c-myb, which encode nuclear DNA-binding proteins that specifically recognise the sequence YAAC(G/T)G [, ]. Myb proteins contain thre…	Domain
Sobic.010G223700	Chr10	56547441	56551984	-1	4544	256659	(1 of 1) PTHR12802//PTHR12802:SF56 - SWI/SNF COMPLEX-RELATED // SUBFAMILY NOT NAMED	Myb domain, plants		This DNA-binding domain is restricted to (but common in) plant proteins, many of which also contain a response regulator domain. The domain appears related to the Myb-like DNA-binding domain [, ].	Domain
Sobic.010G223700	Chr10	56547441	56551984	-1	4544	256659	(1 of 1) PTHR12802//PTHR12802:SF56 - SWI/SNF COMPLEX-RELATED // SUBFAMILY NOT NAMED	Homeodomain-like		Homeodomain proteins are transcription factors that share a related DNA binding homeodomain []. The homeodomain was first identified in a number of Drosophila homeotic and segmentation proteins, but is now known to be well conserved in many other animals, including vertebrates. The domain binds DNA through a helix-turn-helix (HTH) structure. The HTH motif is characterised by two alpha-helices, wh…	Domain
Sobic.010G223700	Chr10	56547441	56551984	-1	4544	256659	(1 of 1) PTHR12802//PTHR12802:SF56 - SWI/SNF COMPLEX-RELATED // SUBFAMILY NOT NAMED	SANT/Myb domain		The retroviral oncogene v-myb, and its cellular counterpart c-myb, encode nuclear DNA-binding proteins. In myb, one of the most conserved regions consisting of three tandem repeats has been shown to be involved in DNA-binding [].The SANT domain is present in nuclear receptor co-repressors and in the subunits of many chromatin-remodelling complexes []. It has a strong structural similarity to the …	Domain
Sobic.010G223700	Chr10	56547441	56551984	-1	4544	256659	(1 of 1) PTHR12802//PTHR12802:SF56 - SWI/SNF COMPLEX-RELATED // SUBFAMILY NOT NAMED	Myb domain		The myb-type HTH domain is a DNA-binding, helix-turn-helix (HTH) domain of approximately 55 amino acids, typically occurring in a tandem repeat in eukaryotic transcription factors. The domain is named after the retroviral oncogene v-myb, and its cellular counterpart c-myb, which encode nuclear DNA-binding proteins that specifically recognise the sequence YAAC(G/T)G [, ]. Myb proteins contain thre…	Domain
Sobic.010G223700	Chr10	56547441	56551984	-1	4544	256659	(1 of 1) PTHR12802//PTHR12802:SF56 - SWI/SNF COMPLEX-RELATED // SUBFAMILY NOT NAMED	Myb domain, plants		This DNA-binding domain is restricted to (but common in) plant proteins, many of which also contain a response regulator domain. The domain appears related to the Myb-like DNA-binding domain [, ].	Domain
Sobic.010G223700	Chr10	56547441	56551984	-1	4544	256659	(1 of 1) PTHR12802//PTHR12802:SF56 - SWI/SNF COMPLEX-RELATED // SUBFAMILY NOT NAMED	Homeodomain-like		Homeodomain proteins are transcription factors that share a related DNA binding homeodomain []. The homeodomain was first identified in a number of Drosophila homeotic and segmentation proteins, but is now known to be well conserved in many other animals, including vertebrates. The domain binds DNA through a helix-turn-helix (HTH) structure. The HTH motif is characterised by two alpha-helices, wh…	Domain
Sobic.010G223700	Chr10	56547441	56551984	-1	4544	256659	(1 of 1) PTHR12802//PTHR12802:SF56 - SWI/SNF COMPLEX-RELATED // SUBFAMILY NOT NAMED					DNA binding	GO:0003677	Any molecular function by which a gene product interacts selectively and non-covalently with DNA (deoxyribonucleic acid).
Sobic.010G223800	Chr10	56553838	56558914	1	5077	263056	(1 of 22) PTHR12606:SF1 - GH15225P	Ulp1 protease family, C-terminal catalytic domain		This entry represents the C-terminal part of ubiquitin-like proteasesthat displays full proteolytic activity [].Deubiquitinating enzymes (DUB) form a large family of cysteine protease thatcan deconjugate ubiquitin or ubiquitin-like proteins from ubiquitin-conjugatedproteins. They can be classified in 3 families according to sequence homology[, ]: ubiquitin carboxyl-terminal hydrolases (UCH),ubiqu…	Domain
Sobic.010G223800	Chr10	56553838	56558914	1	5077	263056	(1 of 22) PTHR12606:SF1 - GH15225P	Ulp1 protease family, C-terminal catalytic domain		This entry represents the C-terminal part of ubiquitin-like proteasesthat displays full proteolytic activity [].Deubiquitinating enzymes (DUB) form a large family of cysteine protease thatcan deconjugate ubiquitin or ubiquitin-like proteins from ubiquitin-conjugatedproteins. They can be classified in 3 families according to sequence homology[, ]: ubiquitin carboxyl-terminal hydrolases (UCH),ubiqu…	Domain
Sobic.010G223800	Chr10	56553838	56558914	1	5077	263056	(1 of 22) PTHR12606:SF1 - GH15225P	Ulp1 protease family, C-terminal catalytic domain		This entry represents the C-terminal part of ubiquitin-like proteasesthat displays full proteolytic activity [].Deubiquitinating enzymes (DUB) form a large family of cysteine protease thatcan deconjugate ubiquitin or ubiquitin-like proteins from ubiquitin-conjugatedproteins. They can be classified in 3 families according to sequence homology[, ]: ubiquitin carboxyl-terminal hydrolases (UCH),ubiqu…	Domain
Sobic.010G223800	Chr10	56553838	56558914	1	5077	263056	(1 of 22) PTHR12606:SF1 - GH15225P	Ulp1 protease family, C-terminal catalytic domain		This entry represents the C-terminal part of ubiquitin-like proteasesthat displays full proteolytic activity [].Deubiquitinating enzymes (DUB) form a large family of cysteine protease thatcan deconjugate ubiquitin or ubiquitin-like proteins from ubiquitin-conjugatedproteins. They can be classified in 3 families according to sequence homology[, ]: ubiquitin carboxyl-terminal hydrolases (UCH),ubiqu…	Domain
Sobic.010G223800	Chr10	56553838	56558914	1	5077	263056	(1 of 22) PTHR12606:SF1 - GH15225P					proteolysis	GO:0006508	The hydrolysis of proteins into smaller polypeptides and/or amino acids by cleavage of their peptide bonds.
Sobic.010G223800	Chr10	56553838	56558914	1	5077	263056	(1 of 22) PTHR12606:SF1 - GH15225P					cysteine-type peptidase activity	GO:0008234	Catalysis of the hydrolysis of peptide bonds in a polypeptide chain by a mechanism in which the sulfhydryl group of a cysteine residue at the active center acts as a nucleophile.
Sobic.010G223900	Chr10	56567398	56571947	1	4550	276616		P-loop containing nucleoside triphosphate hydrolase		The P-loop NTPase fold is the most prevalent domain of the several distinctnucleotide-binding protein folds.The most common reaction catalysed by enzymes of the P-loop NTPase fold is the hydrolysis of the beta-gamma phosphate bond of a bound nucleoside triphosphate (NTP). The energy from NTP hydrolysis is typically utilised to induce conformational changes in other molecules, which constitutes th…	Domain
Sobic.010G223900	Chr10	56567398	56571947	1	4550	276616		OTU domain		An homology region containing four conserved motifs has been identified inproteins from eukaryotes, several groups of viruses and the pathogenicbacteria Chlamydia pneumoniae []. None of these proteins has a known biochemical function but low sequence similarity with the polyprotein regions of arteriviruses has lead to suggest that it could possess cysteine protease activity []. In this case, the …	Domain
Sobic.010G223900	Chr10	56567398	56571947	1	4550	276616		P-loop containing nucleoside triphosphate hydrolase		The P-loop NTPase fold is the most prevalent domain of the several distinctnucleotide-binding protein folds.The most common reaction catalysed by enzymes of the P-loop NTPase fold is the hydrolysis of the beta-gamma phosphate bond of a bound nucleoside triphosphate (NTP). The energy from NTP hydrolysis is typically utilised to induce conformational changes in other molecules, which constitutes th…	Domain
Sobic.010G223900	Chr10	56567398	56571947	1	4550	276616		OTU domain		An homology region containing four conserved motifs has been identified inproteins from eukaryotes, several groups of viruses and the pathogenicbacteria Chlamydia pneumoniae []. None of these proteins has a known biochemical function but low sequence similarity with the polyprotein regions of arteriviruses has lead to suggest that it could possess cysteine protease activity []. In this case, the …	Domain
Sobic.010G224000	Chr10	56572251	56582791	1	10541	281469		Pyridoxal phosphate-dependent transferase		Pyridoxal phosphate is the active form of vitamin B6 (pyridoxine or pyridoxal). Pyridoxal 5'-phosphate (PLP) is a versatile catalyst, acting as a coenzyme in a multitude of reactions, including decarboxylation, deamination and transamination [, , ]. PLP-dependent enzymes are primarily involved in the biosynthesis of amino acids and amino acid-derived metabolites, but they are also found in the bi…	Domain
Sobic.010G224000	Chr10	56572251	56582791	1	10541	281469		Pyridoxal phosphate-dependent transferase, major region, subdomain 2		Pyridoxal phosphate is the active form of vitamin B6 (pyridoxine or pyridoxal). Pyridoxal 5'-phosphate (PLP) is a versatile catalyst, acting as a coenzyme in a multitude of reactions, including decarboxylation, deamination and transamination [, , ]. PLP-dependent enzymes are primarily involved in the biosynthesis of amino acids and amino acid-derived metabolites, but they are also found in the bi…	Domain
Sobic.010G224000	Chr10	56572251	56582791	1	10541	281469		Pyruvate kinase-like, insert domain		Pyruvate kinase () (PK) catalyses the final step in glycolysis [], the conversion of phosphoenolpyruvate to pyruvate with concomitant phosphorylation of ADP to ATP:ADP + phosphoenolpyruvate = ATP + pyruvate The enzyme, which is found in all living organisms, requires both magnesium and potassium ions for its activity. In vertebrates, there are four tissue-specific isozymes: L (liver), R (red cell…	Domain
Sobic.010G224000	Chr10	56572251	56582791	1	10541	281469		Molybdenum cofactor sulfurase, C-terminal		Molybdenum cofactor (MOCO) sulphurases []catalyse the insertion of a terminal sulphur ligand into the molybdenum cofactor, thereby converting the oxo form of MOCO to a sulphurylated form. Suphurylated MOCO is required by several enzymes, including: aldehyde oxidase (), which function in the last step of abscisic acid biosynthesis in plants []; and xanthine dehydrogenase (), which synthesis uric a…	Domain
Sobic.010G224000	Chr10	56572251	56582791	1	10541	281469		MOSC, N-terminal beta barrel		Thisdomain is found to the N terminus of MOSC domain (). The function of this domain is unknown, however it is predicted to adopt a beta barrel fold.	Domain
Sobic.010G224000	Chr10	56572251	56582791	1	10541	281469		Aminotransferase class V domain		Aminotransferases share certain mechanistic features with other pyridoxal-phosphate dependent enzymes, such as the covalent binding of the pyridoxal-phosphate group to a lysine residue. On the basis of sequence similarity,these various enzymes can be grouped []into subfamilies. This entry represents an aminotransferase class-V domain, which is found in amino transferases and other related, though…	Domain
Sobic.010G224000	Chr10	56572251	56582791	1	10541	281469		Pyridoxal phosphate-dependent transferase, major region, subdomain 1		Pyridoxal phosphate is the active form of vitamin B6 (pyridoxine or pyridoxal). Pyridoxal 5'-phosphate (PLP) is a versatile catalyst, acting as a coenzyme in a multitude of reactions, including decarboxylation, deamination and transamination [, , ]. PLP-dependent enzymes are primarily involved in the biosynthesis of amino acids and amino acid-derived metabolites, but they are also found in the bi…	Domain
Sobic.010G224000	Chr10	56572251	56582791	1	10541	281469		Pyridoxal phosphate-dependent transferase		Pyridoxal phosphate is the active form of vitamin B6 (pyridoxine or pyridoxal). Pyridoxal 5'-phosphate (PLP) is a versatile catalyst, acting as a coenzyme in a multitude of reactions, including decarboxylation, deamination and transamination [, , ]. PLP-dependent enzymes are primarily involved in the biosynthesis of amino acids and amino acid-derived metabolites, but they are also found in the bi…	Domain
Sobic.010G224000	Chr10	56572251	56582791	1	10541	281469		Pyridoxal phosphate-dependent transferase, major region, subdomain 2		Pyridoxal phosphate is the active form of vitamin B6 (pyridoxine or pyridoxal). Pyridoxal 5'-phosphate (PLP) is a versatile catalyst, acting as a coenzyme in a multitude of reactions, including decarboxylation, deamination and transamination [, , ]. PLP-dependent enzymes are primarily involved in the biosynthesis of amino acids and amino acid-derived metabolites, but they are also found in the bi…	Domain
Sobic.010G224000	Chr10	56572251	56582791	1	10541	281469		Pyruvate kinase-like, insert domain		Pyruvate kinase () (PK) catalyses the final step in glycolysis [], the conversion of phosphoenolpyruvate to pyruvate with concomitant phosphorylation of ADP to ATP:ADP + phosphoenolpyruvate = ATP + pyruvate The enzyme, which is found in all living organisms, requires both magnesium and potassium ions for its activity. In vertebrates, there are four tissue-specific isozymes: L (liver), R (red cell…	Domain
Sobic.010G224000	Chr10	56572251	56582791	1	10541	281469		Molybdenum cofactor sulfurase, C-terminal		Molybdenum cofactor (MOCO) sulphurases []catalyse the insertion of a terminal sulphur ligand into the molybdenum cofactor, thereby converting the oxo form of MOCO to a sulphurylated form. Suphurylated MOCO is required by several enzymes, including: aldehyde oxidase (), which function in the last step of abscisic acid biosynthesis in plants []; and xanthine dehydrogenase (), which synthesis uric a…	Domain
Sobic.010G224000	Chr10	56572251	56582791	1	10541	281469		MOSC, N-terminal beta barrel		Thisdomain is found to the N terminus of MOSC domain (). The function of this domain is unknown, however it is predicted to adopt a beta barrel fold.	Domain
Sobic.010G224000	Chr10	56572251	56582791	1	10541	281469		Aminotransferase class V domain		Aminotransferases share certain mechanistic features with other pyridoxal-phosphate dependent enzymes, such as the covalent binding of the pyridoxal-phosphate group to a lysine residue. On the basis of sequence similarity,these various enzymes can be grouped []into subfamilies. This entry represents an aminotransferase class-V domain, which is found in amino transferases and other related, though…	Domain
Sobic.010G224000	Chr10	56572251	56582791	1	10541	281469		Pyridoxal phosphate-dependent transferase, major region, subdomain 1		Pyridoxal phosphate is the active form of vitamin B6 (pyridoxine or pyridoxal). Pyridoxal 5'-phosphate (PLP) is a versatile catalyst, acting as a coenzyme in a multitude of reactions, including decarboxylation, deamination and transamination [, , ]. PLP-dependent enzymes are primarily involved in the biosynthesis of amino acids and amino acid-derived metabolites, but they are also found in the bi…	Domain
Sobic.010G224000	Chr10	56572251	56582791	1	10541	281469		Pyridoxal phosphate-dependent transferase		Pyridoxal phosphate is the active form of vitamin B6 (pyridoxine or pyridoxal). Pyridoxal 5'-phosphate (PLP) is a versatile catalyst, acting as a coenzyme in a multitude of reactions, including decarboxylation, deamination and transamination [, , ]. PLP-dependent enzymes are primarily involved in the biosynthesis of amino acids and amino acid-derived metabolites, but they are also found in the bi…	Domain
Sobic.010G224000	Chr10	56572251	56582791	1	10541	281469		Pyridoxal phosphate-dependent transferase, major region, subdomain 2		Pyridoxal phosphate is the active form of vitamin B6 (pyridoxine or pyridoxal). Pyridoxal 5'-phosphate (PLP) is a versatile catalyst, acting as a coenzyme in a multitude of reactions, including decarboxylation, deamination and transamination [, , ]. PLP-dependent enzymes are primarily involved in the biosynthesis of amino acids and amino acid-derived metabolites, but they are also found in the bi…	Domain
Sobic.010G224000	Chr10	56572251	56582791	1	10541	281469		Pyruvate kinase-like, insert domain		Pyruvate kinase () (PK) catalyses the final step in glycolysis [], the conversion of phosphoenolpyruvate to pyruvate with concomitant phosphorylation of ADP to ATP:ADP + phosphoenolpyruvate = ATP + pyruvate The enzyme, which is found in all living organisms, requires both magnesium and potassium ions for its activity. In vertebrates, there are four tissue-specific isozymes: L (liver), R (red cell…	Domain
Sobic.010G224000	Chr10	56572251	56582791	1	10541	281469		Molybdenum cofactor sulfurase, C-terminal		Molybdenum cofactor (MOCO) sulphurases []catalyse the insertion of a terminal sulphur ligand into the molybdenum cofactor, thereby converting the oxo form of MOCO to a sulphurylated form. Suphurylated MOCO is required by several enzymes, including: aldehyde oxidase (), which function in the last step of abscisic acid biosynthesis in plants []; and xanthine dehydrogenase (), which synthesis uric a…	Domain
Sobic.010G224000	Chr10	56572251	56582791	1	10541	281469		MOSC, N-terminal beta barrel		Thisdomain is found to the N terminus of MOSC domain (). The function of this domain is unknown, however it is predicted to adopt a beta barrel fold.	Domain
Sobic.010G224000	Chr10	56572251	56582791	1	10541	281469		Aminotransferase class V domain		Aminotransferases share certain mechanistic features with other pyridoxal-phosphate dependent enzymes, such as the covalent binding of the pyridoxal-phosphate group to a lysine residue. On the basis of sequence similarity,these various enzymes can be grouped []into subfamilies. This entry represents an aminotransferase class-V domain, which is found in amino transferases and other related, though…	Domain
Sobic.010G224000	Chr10	56572251	56582791	1	10541	281469		Pyridoxal phosphate-dependent transferase, major region, subdomain 1		Pyridoxal phosphate is the active form of vitamin B6 (pyridoxine or pyridoxal). Pyridoxal 5'-phosphate (PLP) is a versatile catalyst, acting as a coenzyme in a multitude of reactions, including decarboxylation, deamination and transamination [, , ]. PLP-dependent enzymes are primarily involved in the biosynthesis of amino acids and amino acid-derived metabolites, but they are also found in the bi…	Domain
Sobic.010G224000	Chr10	56572251	56582791	1	10541	281469						catalytic activity	GO:0003824	Catalysis of a biochemical reaction at physiological temperatures. In biologically catalyzed reactions, the reactants are known as substrates, and the catalysts are naturally occurring macromolecular substances known as enzymes. Enzymes possess specific binding sites for substrates, and are usually composed wholly or largely of protein, but RNA that has catalytic activity (ribozyme) is often also…
Sobic.010G224000	Chr10	56572251	56582791	1	10541	281469						pyridoxal phosphate binding	GO:0030170	Interacting selectively and non-covalently with pyridoxal 5' phosphate, 3-hydroxy-5-(hydroxymethyl)-2-methyl4-pyridine carboxaldehyde 5' phosphate, the biologically active form of vitamin B6.
Sobic.010G224000	Chr10	56572251	56582791	1	10541	281469						molybdenum ion binding	GO:0030151	Interacting selectively and non-covalently with molybdenum (Mo) ions.
Sobic.010G224100	Chr10	56582807	56585572	-1	2766	292025
Sobic.010G224100	Chr10	56582807	56585572	-1	2766	292025
Sobic.010G224200	Chr10	56596202	56600159	1	3958	305420		Homeodomain-like		Homeodomain proteins are transcription factors that share a related DNA binding homeodomain []. The homeodomain was first identified in a number of Drosophila homeotic and segmentation proteins, but is now known to be well conserved in many other animals, including vertebrates. The domain binds DNA through a helix-turn-helix (HTH) structure. The HTH motif is characterised by two alpha-helices, wh…	Domain
Sobic.010G224200	Chr10	56596202	56600159	1	3958	305420		SANT/Myb domain		The retroviral oncogene v-myb, and its cellular counterpart c-myb, encode nuclear DNA-binding proteins. In myb, one of the most conserved regions consisting of three tandem repeats has been shown to be involved in DNA-binding [].The SANT domain is present in nuclear receptor co-repressors and in the subunits of many chromatin-remodelling complexes []. It has a strong structural similarity to the …	Domain
Sobic.010G224200	Chr10	56596202	56600159	1	3958	305420		Myb domain		The myb-type HTH domain is a DNA-binding, helix-turn-helix (HTH) domain of approximately 55 amino acids, typically occurring in a tandem repeat in eukaryotic transcription factors. The domain is named after the retroviral oncogene v-myb, and its cellular counterpart c-myb, which encode nuclear DNA-binding proteins that specifically recognise the sequence YAAC(G/T)G [, ]. Myb proteins contain thre…	Domain
Sobic.010G224200	Chr10	56596202	56600159	1	3958	305420		Myb domain, plants		This DNA-binding domain is restricted to (but common in) plant proteins, many of which also contain a response regulator domain. The domain appears related to the Myb-like DNA-binding domain [, ].	Domain
Sobic.010G224200	Chr10	56596202	56600159	1	3958	305420						DNA binding	GO:0003677	Any molecular function by which a gene product interacts selectively and non-covalently with DNA (deoxyribonucleic acid).
Sobic.010G224300	Chr10	56603672	56609258	1	5587	312890		RNA recognition motif domain		Many eukaryotic proteins containing one or more copies of a putative RNA-binding domain of about 90 amino acids are known to bind single-stranded RNAs [, , ]. The largest group of single strand RNA-binding proteins is the eukaryotic RNA recognition motif (RRM) family that contains an eight amino acid RNP-1 consensus sequence [, ]. RRM proteins have a variety of RNA binding preferences and functio…	Domain
Sobic.010G224300	Chr10	56603672	56609258	1	5587	312890		Cyclophilin-type peptidyl-prolyl cis-trans isomerase		Cyclophilins exhibit peptidyl-prolyl cis-trans isomerase (PPIase) activity (), accelerating protein folding by catalysing the cis-trans isomerisation of proline imidic peptide bonds in oligopeptides [, ]. They also have protein chaperone-like functions []and are the major high-affinity binding proteins for the immunosuppressive drug cyclosporin A (CSA) in vertebrates [].Cyclophilins are found in …	Family
Sobic.010G224300	Chr10	56603672	56609258	1	5587	312890		Cyclophilin-like domain		This entry represents a beta-barrel domain that constitutes the core of cyclophilin-type peptidyl-prolyl cis-trans isomerases () and can also be found in the C-terminal of some bacterial uncharacterised proteins, such as PH0987 from Pyrococcus horikoshii () and from Bacillus cereus.	Domain
Sobic.010G224300	Chr10	56603672	56609258	1	5587	312890		Cyclophilin-type peptidyl-prolyl cis-trans isomerase domain		Cyclophilins exhibit peptidyl-prolyl cis-trans isomerase (PPIase) activity (), accelerating protein folding by catalysing the cis-trans isomerisation of proline imidic peptide bonds in oligopeptides [, ]. They also have protein chaperone-like functions []and are the major high-affinity binding proteins for the immunosuppressive drug cyclosporin A (CSA) in vertebrates [].Cyclophilins are found in …	Domain
Sobic.010G224300	Chr10	56603672	56609258	1	5587	312890		Nucleotide-binding alpha-beta plait domain		This entry represents nucleotide-binding domains with an alpha-beta plait structure, which consists of either a ferredoxin-like (beta-alpha-beta)2 fold, such as that found in RNA-binding domains of various ribonucleoproteins or in viral DNA-binding domains [, ]; or a beta-(alpha)-beta-alpha-beta(2) fold, such as that found in the ribosomal protein L23 [].	Domain
Sobic.010G224300	Chr10	56603672	56609258	1	5587	312890		Zinc finger, CCHC-type		Zinc finger (Znf) domains are relatively small protein motifs which contain multiple finger-like protrusions that make tandem contacts with their target molecule. Some of these domains bind zinc, but many do not; instead binding other metals such as iron, or no metal at all. For example, some family members form salt bridges to stabilise the finger-like folds. They were first identified as a DNA-…	Domain
Sobic.010G224300	Chr10	56603672	56609258	1	5587	312890						zinc ion binding	GO:0008270	Interacting selectively and non-covalently with zinc (Zn) ions.
Sobic.010G224300	Chr10	56603672	56609258	1	5587	312890						protein folding	GO:0006457	The process of assisting in the covalent and noncovalent assembly of single chain polypeptides or multisubunit complexes into the correct tertiary structure.
Sobic.010G224300	Chr10	56603672	56609258	1	5587	312890						nucleic acid binding	GO:0003676	Interacting selectively and non-covalently with any nucleic acid.
Sobic.010G224300	Chr10	56603672	56609258	1	5587	312890						nucleotide binding	GO:0000166	Interacting selectively and non-covalently with a nucleotide, any compound consisting of a nucleoside that is esterified with (ortho)phosphate or an oligophosphate at any hydroxyl group on the ribose or deoxyribose.
Sobic.010G224300	Chr10	56603672	56609258	1	5587	312890						peptidyl-prolyl cis-trans isomerase activity	GO:0003755	Catalysis of the reaction: peptidyl-proline (omega=180) = peptidyl-proline (omega=0).
Sobic.010G224300	Chr10	56603672	56609258	1	5587	312890						protein peptidyl-prolyl isomerization	GO:0000413	The modification of a protein by cis-trans isomerization of a proline residue.
Sobic.010G224400	Chr10	56622387	56631581	1	9195	331605		Potassium transporter		This is a family of K+ potassium transporters that are conserved across phyla, having both bacterial (KUP) [], yeast (HAK) [], and plant (AtKT) []sequences as members.	Family
Sobic.010G224400	Chr10	56622387	56631581	1	9195	331605		Potassium transporter		This is a family of K+ potassium transporters that are conserved across phyla, having both bacterial (KUP) [], yeast (HAK) [], and plant (AtKT) []sequences as members.	Family
Sobic.010G224400	Chr10	56622387	56631581	1	9195	331605						membrane	GO:0016020	A lipid bilayer along with all the proteins and protein complexes embedded in it an attached to it.
Sobic.010G224400	Chr10	56622387	56631581	1	9195	331605						potassium ion transmembrane transport	GO:0071805	A process in which a potassium ion is transported from one side of a membrane to the other.
Sobic.010G224400	Chr10	56622387	56631581	1	9195	331605						potassium ion transmembrane transporter activity	GO:0015079	Enables the transfer of potassium ions (K+) from one side of a membrane to the other.
Sobic.010G224501	Chr10	56635200	56636603	-1	1404	344418		Small auxin-up RNA		This entry represents a group of plant auxin-responsive proteins, known as small auxin-up RNA (SAUR) []. The first SAUR gene was originally identified in soybean hypocotyls []. SAUR genes are mainly expressed in growing hypocotyls or other elongating tissues, implying that they play a role in the regulation of cell elongation []. SAUR proteins may provide a mechanistic link between auxin and plas…	Family	response to auxin	GO:0009733	Any process that results in a change in state or activity of a cell or an organism (in terms of movement, secretion, enzyme production, gene expression, etc.) as a result of an auxin stimulus.
Sobic.010G224600	Chr10	56656330	56657404	1	1075	365548		Small auxin-up RNA		This entry represents a group of plant auxin-responsive proteins, known as small auxin-up RNA (SAUR) []. The first SAUR gene was originally identified in soybean hypocotyls []. SAUR genes are mainly expressed in growing hypocotyls or other elongating tissues, implying that they play a role in the regulation of cell elongation []. SAUR proteins may provide a mechanistic link between auxin and plas…	Family	response to auxin	GO:0009733	Any process that results in a change in state or activity of a cell or an organism (in terms of movement, secretion, enzyme production, gene expression, etc.) as a result of an auxin stimulus.
Sobic.010G224700	Chr10	56679793	56687091	1	7299	389011		P-loop containing nucleoside triphosphate hydrolase		The P-loop NTPase fold is the most prevalent domain of the several distinctnucleotide-binding protein folds.The most common reaction catalysed by enzymes of the P-loop NTPase fold is the hydrolysis of the beta-gamma phosphate bond of a bound nucleoside triphosphate (NTP). The energy from NTP hydrolysis is typically utilised to induce conformational changes in other molecules, which constitutes th…	Domain
Sobic.010G224700	Chr10	56679793	56687091	1	7299	389011		Toprim domain		The Toprim (topoisomerase-primase) domain is a structurally conserved domain of ~100 amino acids that is found in bacterial DnaG-type primases, small primase-like proteins from bacteria and archaea, type IA and type II topoisomerases, bacterial and archaeal nucleases of the OLD family and bacterial DNA repair proteins of the RecR/M family. The Toprim domain can be found alone or in combination wi…	Domain
Sobic.010G224700	Chr10	56679793	56687091	1	7299	389011		Twinkle-like protein		Twinkle protein (T7-like mitochondrial DNA helicase) is a DNA helicase needed for mitochondrial DNA replication []. It catalyses the ATP-dependent unwinding of a DNA duplex with 5' to 3' directionality, and it needs a single-stranded 5'-DNA and a short 3'-tail to initiate unwinding []. In humans, mutations in TWINKLE cause autosomal dominant progressive external ophthalmoplegia, a human disorder …	Family
Sobic.010G224700	Chr10	56679793	56687091	1	7299	389011		DNA helicase, DnaB-like, C-terminal		The hexameric helicase DnaB unwinds the DNA duplex at the Escherichia colichromosome replication fork. Although the mechanism by which DnaB both couples ATP hydrolysis to translocation along DNA and denatures the duplex is unknown, a change in the quaternary structure of the protein involving dimerization of the N-terminal domain has been observed and may occur during the enzymatic cycle. This C-…	Domain
Sobic.010G224700	Chr10	56679793	56687091	1	7299	389011		P-loop containing nucleoside triphosphate hydrolase		The P-loop NTPase fold is the most prevalent domain of the several distinctnucleotide-binding protein folds.The most common reaction catalysed by enzymes of the P-loop NTPase fold is the hydrolysis of the beta-gamma phosphate bond of a bound nucleoside triphosphate (NTP). The energy from NTP hydrolysis is typically utilised to induce conformational changes in other molecules, which constitutes th…	Domain
Sobic.010G224700	Chr10	56679793	56687091	1	7299	389011		Toprim domain		The Toprim (topoisomerase-primase) domain is a structurally conserved domain of ~100 amino acids that is found in bacterial DnaG-type primases, small primase-like proteins from bacteria and archaea, type IA and type II topoisomerases, bacterial and archaeal nucleases of the OLD family and bacterial DNA repair proteins of the RecR/M family. The Toprim domain can be found alone or in combination wi…	Domain
Sobic.010G224700	Chr10	56679793	56687091	1	7299	389011		Twinkle-like protein		Twinkle protein (T7-like mitochondrial DNA helicase) is a DNA helicase needed for mitochondrial DNA replication []. It catalyses the ATP-dependent unwinding of a DNA duplex with 5' to 3' directionality, and it needs a single-stranded 5'-DNA and a short 3'-tail to initiate unwinding []. In humans, mutations in TWINKLE cause autosomal dominant progressive external ophthalmoplegia, a human disorder …	Family
Sobic.010G224700	Chr10	56679793	56687091	1	7299	389011		DNA helicase, DnaB-like, C-terminal		The hexameric helicase DnaB unwinds the DNA duplex at the Escherichia colichromosome replication fork. Although the mechanism by which DnaB both couples ATP hydrolysis to translocation along DNA and denatures the duplex is unknown, a change in the quaternary structure of the protein involving dimerization of the N-terminal domain has been observed and may occur during the enzymatic cycle. This C-…	Domain
Sobic.010G224700	Chr10	56679793	56687091	1	7299	389011						single-stranded DNA binding	GO:0003697	Interacting selectively and non-covalently with single-stranded DNA.
Sobic.010G224700	Chr10	56679793	56687091	1	7299	389011						5'-3' DNA helicase activity	GO:0043139	Catalysis of the unwinding of the DNA helix in the direction 5' to 3'.
Sobic.010G224800	Chr10	56687722	56689902	1	2181	396940		CRAL/TRIO, N-terminal domain		This all-alpha domain is often found N-terminal to CRAL-TRIO domains (). Its function is unknown.	Domain
Sobic.010G224800	Chr10	56687722	56689902	1	2181	396940		Cellular retinaldehyde binding/alpha-tocopherol transport		Alpha-tocopherol transport protein belongs to a large family of proteins which binds only alpha-tocopherol (and not the gamma form), and as such displaysthe same sort of stereo-selective binding as implicated with cellularretinaldehyde-binding protein (CRALBP) with which it is known to share sequencesimilarity [].	Family
Sobic.010G224800	Chr10	56687722	56689902	1	2181	396940		CRAL-TRIO lipid binding domain		The CRAL-TRIO domain is a protein structural domain that binds small lipophilic molecules []. The domain is named after cellular retinaldehyde-binding protein (CRALBP) and TRIO guanine exchange factor.The CRAL-TRIO domain is found in GTPase-activating proteins (GAPs), guanine nucleotide exchange factors (GEFs) and a family of hydrophobic ligand binding proteins, including the yeast SEC14 protein …	Domain
Sobic.010G224800	Chr10	56687722	56689902	1	2181	396940		GOLD domain		The GOLD (for Golgi dynamics) domain is a protein module found in severaleukaryotic Golgi and lipid-traffic proteins. It is typically between 90 and150 amino acids long. Most of the size difference observed in the GOLD-domainsuperfamily is traceable to a single large low-complexity insert that is seenin some versions of the domain. With the exception of the p24 proteins, whichhave a simple archit…	Domain
Sobic.010G224800	Chr10	56687722	56689902	1	2181	396940						transporter activity	GO:0005215	Enables the directed movement of substances (such as macromolecules, small molecules, ions) into, out of or within a cell, or between cells.
Sobic.010G224800	Chr10	56687722	56689902	1	2181	396940						transport	GO:0006810	The directed movement of substances (such as macromolecules, small molecules, ions) into, out of or within a cell, or between cells, or within a multicellular organism by means of some agent such as a transporter or pore.
Sobic.010G224800	Chr10	56687722	56689902	1	2181	396940						intracellular	GO:0005622	The living contents of a cell; the matter contained within (but not including) the plasma membrane, usually taken to exclude large vacuoles and masses of secretory or ingested material. In eukaryotes it includes the nucleus and cytoplasm.
Sobic.010G224900	Chr10	56690924	56694454	-1	3531	400142		Epsilon tubulin		Microtubules are polymers of tubulin, a dimer of two 55kDa subunits, designated alpha and beta [, ]. Within the microtubule lattice, alpha-beta heterodimers associate in a head-to-tail fashion, giving rise to microtubule polarity. Fluorescent labelling studies have suggested that tubulin is oriented in microtubules with beta-tubulin toward the plus end [].For maximal rate and extent of polymerisa…	Family
Sobic.010G224900	Chr10	56690924	56694454	-1	3531	400142		Tubulin/FtsZ, C-terminal		This domain is found in the tubulin alpha, beta and gamma chains, aswell as the bacterial FtsZ family of proteins. These proteinsare GTPases and are involved in polymer formation. Tubulin is the major componentof microtubules, while FtsZ is the polymer-forming proteinof bacterial cell division, it is part of a ring in the middle of thedividing cell that is required for constriction of cell membra…	Domain
Sobic.010G224900	Chr10	56690924	56694454	-1	3531	400142		Delta tubulin		Microtubules are polymers of tubulin, a dimer of two 55kDa subunits, designated alpha and beta [, ]. Within the microtubule lattice, alpha-betaheterodimers associate in a head-to-tail fashion, giving rise to microtubule polarity. Fluorescent labelling studies have suggested that tubulin isoriented in microtubules with beta-tubulin toward the plus end []. For maximal rate and extent of polymerisat…	Family
Sobic.010G224900	Chr10	56690924	56694454	-1	3531	400142		Tubulin/FtsZ, GTPase domain		This entry represents a GTPase domain found in all tubulin chains, such as tubulin alpha, beta and gamma chains, and some bacterial FtsZ proteins []. These proteins are involved in polymer formation. Tubulin is the major component of microtubules, while FtsZ is the polymer-forming proteinof bacterial cell division, it is part of a ring in the middle of thedividing cell that is required for constr…	Domain
Sobic.010G224900	Chr10	56690924	56694454	-1	3531	400142		Tubulin/FtsZ, 2-layer sandwich domain		This domain is found in the tubulin alpha, beta and gamma chains, aswell as the bacterial FtsZ family of proteins. These proteinsare GTPases and are involved in polymer formation. Tubulin is the major componentof microtubules, while FtsZ is the polymer-forming proteinof bacterial cell division, it is part of a ring in the middle of thedividing cell that is required for constriction of cell membra…	Domain
Sobic.010G224900	Chr10	56690924	56694454	-1	3531	400142		Tubulin		Microtubules are polymers of tubulin, a dimer of two 55kDa subunits, designated alpha and beta [, ]. Within the microtubule lattice, alpha-beta heterodimers associate in a head-to-tail fashion, giving rise to microtubule polarity. Fluorescent labelling studies have suggested that tubulin is oriented in microtubules with beta-tubulin toward the plus end [].For maximal rate and extent of polymerisa…	Family
Sobic.010G224900	Chr10	56690924	56694454	-1	3531	400142		Alpha tubulin		Microtubules are polymers of tubulin, a dimer of two 55kDa subunits, designated alpha and beta [, ]. Within the microtubule lattice, alpha-betaheterodimers associate in a head-to-tail fashion, giving rise to microtubule polarity. Fluorescent labelling studies have suggested that tubulin isoriented in microtubules with beta-tubulin toward the plus end []. For maximal rate and extent of polymerisat…	Family
Sobic.010G224900	Chr10	56690924	56694454	-1	3531	400142		Beta tubulin		Microtubules are polymers of tubulin, a dimer of two 55kDa subunits, designated alpha and beta [, ]. Within the microtubule lattice, alpha-betaheterodimers associate in a head-to-tail fashion, giving rise to microtubule polarity. Fluorescent labelling studies have suggested that tubulin isoriented in microtubules with beta-tubulin toward the plus end []. For maximal rate and extent of polymerisat…	Family
Sobic.010G224900	Chr10	56690924	56694454	-1	3531	400142		Tubulin, C-terminal		Microtubules are polymers of tubulin, a dimer of two 55kDa subunits, designated alpha and beta [, ]. Within the microtubule lattice, alpha-beta heterodimers associate in a head-to-tail fashion, giving rise to microtubule polarity. Fluorescent labelling studies have suggested that tubulin is oriented in microtubules with beta-tubulin toward the plus end [].For maximal rate and extent of polymerisa…	Domain
Sobic.010G224900	Chr10	56690924	56694454	-1	3531	400142		Gamma tubulin		Gamma-tubulins constitute a ubiquitous and highly-conserved subfamily of the tubulin family. The protein is found at microtubule organising centres (MTOC) such as the spindle poles or the centrosome, suggesting that it is involved in the microtubule nucleation []. It exists in two main protein complexes: gamma-tubulin ring complexes (gamma-TuRCs) and the the gamma-tubulin small complex (gamma-TuS…	Family
Sobic.010G224900	Chr10	56690924	56694454	-1	3531	400142						GTP binding	GO:0005525	Interacting selectively and non-covalently with GTP, guanosine triphosphate.
Sobic.010G224900	Chr10	56690924	56694454	-1	3531	400142						microtubule-based process	GO:0007017	Any cellular process that depends upon or alters the microtubule cytoskeleton, that part of the cytoskeleton comprising microtubules and their associated proteins.
Sobic.010G224900	Chr10	56690924	56694454	-1	3531	400142						microtubule	GO:0005874	Any of the long, generally straight, hollow tubes of internal diameter 12-15 nm and external diameter 24 nm found in a wide variety of eukaryotic cells; each consists (usually) of 13 protofilaments of polymeric tubulin, staggered in such a manner that the tubulin monomers are arranged in a helical pattern on the microtubular surface, and with the alpha/beta axes of the tubulin subunits parallel t…
Sobic.010G224900	Chr10	56690924	56694454	-1	3531	400142						GTPase activity	GO:0003924	Catalysis of the reaction: GTP + H2O = GDP + phosphate.
Sobic.010G224900	Chr10	56690924	56694454	-1	3531	400142						structural constituent of cytoskeleton	GO:0005200	The action of a molecule that contributes to the structural integrity of a cytoskeletal structure.
Sobic.010G224900	Chr10	56690924	56694454	-1	3531	400142						microtubule nucleation	GO:0007020	The process in which tubulin alpha-beta heterodimers begin aggregation to form an oligomeric tubulin structure (a microtubule seed). Microtubule nucleation is the initiating step in the formation of a microtubule in the absence of any existing microtubules ('de novo' microtubule formation).
Sobic.010G224900	Chr10	56690924	56694454	-1	3531	400142						cytoplasmic microtubule organization	GO:0031122	A process that is carried out at the cellular level which results in the assembly, arrangement of constituent parts, or disassembly of structures formed of microtubules and associated proteins in the cytoplasm of a cell.
Sobic.010G224900	Chr10	56690924	56694454	-1	3531	400142						gamma-tubulin complex	GO:0000930	A multiprotein complex composed of gamma-tubulin and other non-tubulin proteins. Gamma-tubulin complexes are localized to microtubule organizing centers, and play an important role in the nucleation of microtubules. The number and complexity of non-tubulin proteins associated with these complexes varies between species.
Sobic.010G225001	Chr10	56696807	56697512	1	706	406025
Sobic.010G225100	Chr10	56749603	56753614	1	4012	458821	(1 of 12) PF04852 - Protein of unknown function (DUF640) (DUF640)	ALOG domain		The 125-residue ALOG (Arabidopsis LSH1 and oryza G1) domain is rich in basicamino acids, especially arginine, and is highly conserved among land plants.Members of the ALOG family of proteins function as key developmentalregulators. It has been proposed that the ALOG domain originated from the N-terminal DNA-binding domains of integrases belonging to the tyrosinerecombinase superfamily encoded by …	Domain
Sobic.010G225125	Chr10	56792719	56793317	-1	599	501937	(1 of 47) PF00304 - Gamma-thionin family (Gamma-thionin)	Knottin, scorpion toxin-like		Proteins containing the knottin domain are restricted to the eukaryota. They are known as knottins or cystine-knot peptides and consists of small inhibitors, toxins and lectins .The scorpion toxin-like domain constitutes a subgroup, found in metazoan sequences mainly from the arthropoda, which include the antibacterial defensins and the scorpion alpha-neurotoxins. The plant sequences include memb…	Domain	defense response	GO:0006952	Reactions, triggered in response to the presence of a foreign body or the occurrence of an injury, which result in restriction of damage to the organism attacked or prevention/recovery from the infection caused by the attack.
Sobic.010G225150	Chr10	56804903	56805639	-1	737	514121	(1 of 47) PF00304 - Gamma-thionin family (Gamma-thionin)	Knottin, scorpion toxin-like		Proteins containing the knottin domain are restricted to the eukaryota. They are known as knottins or cystine-knot peptides and consists of small inhibitors, toxins and lectins .The scorpion toxin-like domain constitutes a subgroup, found in metazoan sequences mainly from the arthropoda, which include the antibacterial defensins and the scorpion alpha-neurotoxins. The plant sequences include memb…	Domain	defense response	GO:0006952	Reactions, triggered in response to the presence of a foreign body or the occurrence of an injury, which result in restriction of damage to the organism attacked or prevention/recovery from the infection caused by the attack.
Sobic.010G225175	Chr10	56806956	56808773	1	1818	516174	(1 of 47) PF00304 - Gamma-thionin family (Gamma-thionin)	Twin-arginine translocation pathway, signal sequence		The twin-arginine translocation (Tat) pathway serves the role of transporting folded proteins across energy-transducing membranes []. Homologues of the genes that encode the transport apparatus occur in archaea, bacteria, chloroplasts, and plant mitochondria []. In bacteria, the Tat pathway catalyses the export of proteins from the cytoplasm across the inner/cytoplasmic membrane. In chloroplasts,…	Conserved_site
Sobic.010G225175	Chr10	56806956	56808773	1	1818	516174	(1 of 47) PF00304 - Gamma-thionin family (Gamma-thionin)	Knottin, scorpion toxin-like		Proteins containing the knottin domain are restricted to the eukaryota. They are known as knottins or cystine-knot peptides and consists of small inhibitors, toxins and lectins .The scorpion toxin-like domain constitutes a subgroup, found in metazoan sequences mainly from the arthropoda, which include the antibacterial defensins and the scorpion alpha-neurotoxins. The plant sequences include memb…	Domain
Sobic.010G225175	Chr10	56806956	56808773	1	1818	516174	(1 of 47) PF00304 - Gamma-thionin family (Gamma-thionin)					defense response	GO:0006952	Reactions, triggered in response to the presence of a foreign body or the occurrence of an injury, which result in restriction of damage to the organism attacked or prevention/recovery from the infection caused by the attack.
Sobic.010G225201	Chr10	56811327	56811776	-1	450	520545
