# Supplementary material for: Association mapping by aerial drone reveals 213 genetic associations for Sorghum bicolor biomass traits under drought
Source: BMC Genomics. 2018 Sep 17;19:679. doi: 10.1186/s12864-018-5055-5 (PMC6142696; doi:10.1186/s12864-018-5055-5)
Supplement: Supplementary file 9 — Tables showing all genes in the regions spanned by significant SNPs for each peak. Gene information was obtained from the Phytomine tool in Phytozome v3.0. (ZIP 8760 kb) [file 12864_2018_5055_MOESM9_ESM.zip › CPG10.18_all_Sb_genes_in_region_from_Phytomine.xlsx]

## Sheet: CPG10.18_all_Sb_genes_in_region
Primary_Identifier	chrom	Pos_start	Pos_end	strand	gene_length	dist_from_max_GWAS_SNP	gene_defline	protein_domains_name	gene_name	protein_domains_description	protin_domains_type	ontology_term_name	GO_term	GO_description
Sobic.010G228100	Chr10	57117625	57119973	-1	2349	8717		Acyl transferase/acyl hydrolase/lysophospholipase		This entry represents a structural domain with a 3-layer alpha/beta/alpha topology. This domain can be found in acyl transferases such as bacterial malonyl-CoA ACP transacylase (FabD) and the homologous domain from eukaryotic fatty acid synthase []. This domain is also found in lysophospholipases such as cytosolic phospholipase A2 (which has additional structural features) [], and in patatin prot…	Domain
Sobic.010G228100	Chr10	57117625	57119973	-1	2349	8717		Patatin/Phospholipase A2-related		This domain is structurally and functionally related to the animal cytosolic phospholipase A2. This domain is found in the patatin glycoproteins from the total soluble protein in potato tubers []. Patatin is a storage protein but it also has the enzymatic activity of lipid acyl hydrolase, catalysing the cleavage of fatty acids from membrane lipids [].	Domain
Sobic.010G228100	Chr10	57117625	57119973	-1	2349	8717						metabolic process	GO:0008152	The chemical reactions and pathways, including anabolism and catabolism, by which living organisms transform chemical substances. Metabolic processes typically transform small molecules, but also include macromolecular processes such as DNA repair and replication, and protein synthesis and degradation.
Sobic.010G228200	Chr10	57139058	57139516	-1	459	30150
Sobic.010G228300	Chr10	57140176	57141795	1	1620	31268
Sobic.010G228400	Chr10	57149491	57154027	1	4537	40583		Zinc finger, RING/FYVE/PHD-type		Zinc finger (Znf) domains are relatively small protein motifs which contain multiple finger-like protrusions that make tandem contacts with their target molecule. Some of these domains bind zinc, but many do not; instead binding other metals such as iron, or no metal at all. For example, some family members form salt bridges to stabilise the finger-like folds. They were first identified as a DNA-…	Domain
Sobic.010G228400	Chr10	57149491	57154027	1	4537	40583		Zinc finger, RING-CH-type		Zinc finger (Znf) domains are relatively small protein motifs which contain multiple finger-like protrusions that make tandem contacts with their target molecule. Some of these domains bind zinc, but many do not; instead binding other metals such as iron, or no metal at all. For example, some family members form salt bridges to stabilise the finger-like folds. They were first identified as a DNA-…	Domain
Sobic.010G228400	Chr10	57149491	57154027	1	4537	40583						zinc ion binding	GO:0008270	Interacting selectively and non-covalently with zinc (Zn) ions.
Sobic.010G228500	Chr10	57154105	57162096	1	7992	45197		Leucine-rich repeat		Leucine-rich repeats (LRR) consist of 2-45 motifs of 20-30 amino acids in length that generally folds into an arc or horseshoe shape []. LRRs occur in proteins ranging from viruses to eukaryotes, and appear to provide a structural framework for the formation of protein-protein interactions [, ].Proteins containing LRRs include tyrosine kinase receptors, cell-adhesion molecules, virulence factors,…	Repeat
Sobic.010G228500	Chr10	57154105	57162096	1	7992	45197		Protein prenyltransferase, alpha subunit		Protein prenylation is the posttranslational attachment of either a farnesyl group or a geranylgeranyl group via a thioether linkage (-C-S-C-) to a cysteine at or near the carboxyl terminus of the protein. Farnesyl and geranylgeranyl groups are polyisoprenes, unsaturated hydrocarbons with a multiple of five carbons; the chain is 15 carbons long in the farnesyl moiety and 20 carbons long in the ge…	Repeat
Sobic.010G228500	Chr10	57154105	57162096	1	7992	45197						protein prenyltransferase activity	GO:0008318	Catalysis of the covalent addition of an isoprenoid group such as a farnesyl or geranylgeranyl group via thioether linkages to a cysteine residue in a protein.
Sobic.010G228500	Chr10	57154105	57162096	1	7992	45197						protein prenylation	GO:0018342	The covalent attachment of a prenyl group to a protein; geranyl, farnesyl, or geranylgeranyl groups may be added.
Sobic.010G228600	Chr10	57162804	57163828	-1	1025	53896		LSM domain, eukaryotic/archaea-type		This domain is found in Lsm (like-Sm) proteins, which have a core structure consisting of an open beta-barrel with an SH3-like topology.Lsm (like-Sm) proteins have diverse functions, and are thought to be important modulators of RNA biogenesis and function [, ]. The Sm proteins form part of specific small nuclear ribonucleoproteins (snRNPs) that are involved in the processing of pre-mRNAs to matu…	Domain
Sobic.010G228600	Chr10	57162804	57163828	-1	1025	53896		LSM domain		This domain is found as the core structure in Lsm (like-Sm) proteins and bacterial Lsm-related Hfq proteins, and as the middle domain of the mechanosensitive channel protein MscS. In each case, the domain adopts a core structure consisting of an open beta-barrel with an SH3-like topology.Lsm proteins have diverse functions, and are thought to be important modulators of RNA biogenesis and function…	Domain
Sobic.010G228700	Chr10	57165982	57172412	1	6431	57074		Zinc finger, CCCH-type		Zinc finger (Znf) domains are relatively small protein motifs which contain multiple finger-like protrusions that make tandem contacts with their target molecule. Some of these domains bind zinc, but many do not; instead binding other metals such as iron, or no metal at all. For example, some family members form salt bridges to stabilise the finger-like folds. They were first identified as a DNA-…	Domain
Sobic.010G228700	Chr10	57165982	57172412	1	6431	57074		YTH domain		A protein of the YTH family has been shown to selectively remove transcripts of meiosis-specific genes expressed in mitotic cells []. It has been speculated that in higher eukaryotic YTH-family members may be involved in similar mechanaisms to suppress gene regulation during gametogenesis or general silencing. The rat protein YT521-B, , is a tyrosine-phosphorylated nuclear protein, that interacts…	Domain
Sobic.010G228800	Chr10	57173128	57177227	1	4100	64220	(1 of 55) PF00069//PF00560//PF08263//PF13855 - Protein kinase domain (Pkinase) // Leucine Rich Repeat (LRR_1) // Leucine rich repeat N-terminal domain (LRRNT_2) // Leucine rich repeat (LRR_8)	Protein kinase domain		Protein phosphorylation, which plays a key role in most cellular activities, is a reversible process mediated by proteinkinases and phosphoprotein phosphatases. Protein kinases catalyse the transfer of the gamma phosphate from nucleotide triphosphates (often ATP) to one or more amino acid residues in a protein substrate side chain, resulting in a conformational change affecting protein function. …	Domain
Sobic.010G228800	Chr10	57173128	57177227	1	4100	64220	(1 of 55) PF00069//PF00560//PF08263//PF13855 - Protein kinase domain (Pkinase) // Leucine Rich Repeat (LRR_1) // Leucine rich repeat N-terminal domain (LRRNT_2) // Leucine rich repeat (LRR_8)	Protein kinase-like domain		Protein kinases () modify other proteins by chemically adding phosphate groups to them. This process is fundamental to most signalling and regulatory processes in the eukaryotic cell []. The protein kinases contain a catalytic core that is common to both serine/threonine and tyrosine protein kinases. The catalytic domain contains the nucleotide-binding site and the catalytic apparatus in an inter…	Domain
Sobic.010G228800	Chr10	57173128	57177227	1	4100	64220	(1 of 55) PF00069//PF00560//PF08263//PF13855 - Protein kinase domain (Pkinase) // Leucine Rich Repeat (LRR_1) // Leucine rich repeat N-terminal domain (LRRNT_2) // Leucine rich repeat (LRR_8)	Concanavalin A-like lectin/glucanase domain		This entry represents the concanavalin A-like domain, which has a sandwich structure of 12-14 beta strands in two sheets with a complex topology. Proteins containing this domain include: Legume lectinsGlycosyl hydrolases family 16Galectin (animal S-lectin)Laminin G-like modulePentraxinClostridium neurotoxinsExotoxin AVibrio cholera sialidaseLeech intramolecular trans-sialidaseGlycosyl hydrolase f…	Domain
Sobic.010G228800	Chr10	57173128	57177227	1	4100	64220	(1 of 55) PF00069//PF00560//PF08263//PF13855 - Protein kinase domain (Pkinase) // Leucine Rich Repeat (LRR_1) // Leucine rich repeat N-terminal domain (LRRNT_2) // Leucine rich repeat (LRR_8)	Leucine-rich repeat		Leucine-rich repeats (LRR) consist of 2-45 motifs of 20-30 amino acids in length that generally folds into an arc or horseshoe shape []. LRRs occur in proteins ranging from viruses to eukaryotes, and appear to provide a structural framework for the formation of protein-protein interactions [, ].Proteins containing LRRs include tyrosine kinase receptors, cell-adhesion molecules, virulence factors,…	Repeat
Sobic.010G228800	Chr10	57173128	57177227	1	4100	64220	(1 of 55) PF00069//PF00560//PF08263//PF13855 - Protein kinase domain (Pkinase) // Leucine Rich Repeat (LRR_1) // Leucine rich repeat N-terminal domain (LRRNT_2) // Leucine rich repeat (LRR_8)	Leucine-rich repeat-containing N-terminal, plant-type		Leucine-rich repeats (LRR) consist of 2-45 motifs of 20-30 amino acids in length that generally folds into an arc or horseshoe shape []. LRRs occur in proteins ranging from viruses to eukaryotes, and appear to provide a structural framework for the formation of protein-protein interactions [, ].Proteins containing LRRs include tyrosine kinase receptors, cell-adhesion molecules, virulence factors,…	Domain
Sobic.010G229000	Chr10	57181057	57189509	-1	8453	72149		DNA-binding pseudobarrel domain		This entry represents a DNA recocognition domain found in the restriction endonuclease EcoRII and numerous transcription factors. The EcoRII structure has been studied and forms an eight-stranded beta-sheet with the strands in the order of b2, b5, b4, b3, b7, b6, b1 and b8. They are mostly antiparallel to each other except that b3 is parallel to b7. Alternatively, it may also be viewed as consist…	Domain
Sobic.010G229000	Chr10	57181057	57189509	-1	8453	72149		B3 DNA binding domain		Two DNA binding proteins, RAV1 and RAV2 from Arabidopsis thalianacontain two distinct amino acid sequence domains found only in higher plant species. The N-terminal regions of RAV1 and RAV2 are homologous to the AP2 DNA-binding domain (see ) present in a family of transcription factors, while the C-terminal region exhibits homology to the highly conserved C-terminal domain, designated B3, of VP1/…	Domain
Sobic.010G229000	Chr10	57181057	57189509	-1	8453	72149		Auxin response factor		This pattern represents a conserved region of auxin-responsive transcription factors.The plant hormone auxin (indole-3-acetic acid) can regulate the gene expression of several families, including Aux/IAA, GH3 and SAUR families. Two related families of proteins, Aux/IAA proteins () and the auxin response factors (ARF), are key regulators of auxin-modulated gene expression []. There are multiple AR…	Domain
Sobic.010G229000	Chr10	57181057	57189509	-1	8453	72149		AUX/IAA protein		The Aux/IAA family of genes are key regulators of auxin-modified gene expression []. The plant hormone auxin (indole-3-acetic acid, IAA) regulates diverse cellular and developmental responses in plants, including cell division, expansion, differentiation and patterning of embryo responses []. Auxin can regulate the gene expression of several families, including GH3 and SAUR, as well as Aux/IAA it…	Family
Sobic.010G229000	Chr10	57181057	57189509	-1	8453	72149						regulation of transcription, DNA-templated	GO:0006355	Any process that modulates the frequency, rate or extent of cellular DNA-templated transcription.
Sobic.010G229000	Chr10	57181057	57189509	-1	8453	72149						nucleus	GO:0005634	A membrane-bounded organelle of eukaryotic cells in which chromosomes are housed and replicated. In most cells, the nucleus contains all of the cell's chromosomes except the organellar chromosomes, and is the site of RNA synthesis and processing. In some species, or in specialized cell types, RNA metabolism or DNA replication may be absent.
Sobic.010G229025	Chr10	57187524	57190356	1	2833	78616
Sobic.010G229050	Chr10	57201099	57204585	1	3487	92191
Sobic.010G229075	Chr10	57205402	57206820	1	1419	96494
Sobic.010G229100	Chr10	57209254	57209502	1	249	100346
Sobic.010G229200	Chr10	57210389	57210613	1	225	101481
Sobic.010G229300	Chr10	57211052	57212863	1	1812	102144
Sobic.010G229400	Chr10	57212967	57218092	-1	5126	104059		Isoprenoid synthase domain		This entry represents a domain found in the isoprenoid synthase family [], which is mostly all alpha-helical with a core bundle of anti-parallel alpha-helices [].	Domain
Sobic.010G229400	Chr10	57212967	57218092	-1	5126	104059		Polyprenyl synthetase		A variety of isoprenoid compounds are synthesized by various organisms. Forexample in eukaryotes the isoprenoid biosynthetic pathway is responsible forthe synthesis of a variety of end products including cholesterol, dolichol,ubiquinone or coenzyme Q. In bacteria this pathway leads to the synthesis ofisopentenyl tRNA, isoprenoid quinones, and sugar carrier lipids. Among theenzymes that participat…	Family
Sobic.010G229400	Chr10	57212967	57218092	-1	5126	104059		Polyprenyl synthetase-related		A variety of isoprenoid compounds are synthesized by various organisms. Forexample in eukaryotes the isoprenoid biosynthetic pathway is responsible forthe synthesis of a variety of end products including cholesterol, dolichol,ubiquinone or coenzyme Q. In bacteria this pathway leads to the synthesis ofisopentenyl tRNA, isoprenoid quinones, and sugar carrier lipids. Among theenzymes that participat…	Family
Sobic.010G229400	Chr10	57212967	57218092	-1	5126	104059		Isoprenoid synthase domain		This entry represents a domain found in the isoprenoid synthase family [], which is mostly all alpha-helical with a core bundle of anti-parallel alpha-helices [].	Domain
Sobic.010G229400	Chr10	57212967	57218092	-1	5126	104059		Polyprenyl synthetase		A variety of isoprenoid compounds are synthesized by various organisms. Forexample in eukaryotes the isoprenoid biosynthetic pathway is responsible forthe synthesis of a variety of end products including cholesterol, dolichol,ubiquinone or coenzyme Q. In bacteria this pathway leads to the synthesis ofisopentenyl tRNA, isoprenoid quinones, and sugar carrier lipids. Among theenzymes that participat…	Family
Sobic.010G229400	Chr10	57212967	57218092	-1	5126	104059		Polyprenyl synthetase-related		A variety of isoprenoid compounds are synthesized by various organisms. Forexample in eukaryotes the isoprenoid biosynthetic pathway is responsible forthe synthesis of a variety of end products including cholesterol, dolichol,ubiquinone or coenzyme Q. In bacteria this pathway leads to the synthesis ofisopentenyl tRNA, isoprenoid quinones, and sugar carrier lipids. Among theenzymes that participat…	Family
Sobic.010G229400	Chr10	57212967	57218092	-1	5126	104059						isoprenoid biosynthetic process	GO:0008299	The chemical reactions and pathways resulting in the formation of any isoprenoid compound, isoprene (2-methylbuta-1,3-diene) or compounds containing or derived from linked isoprene (3-methyl-2-butenylene) residues.
Sobic.010G229450	Chr10	57224274	57225230	1	957	115366		YP001051499.1-like domain		This domain is found in a family of uncharacterised proteins including protein YP_001051499.1 from Shewanella baltica.	Domain
Sobic.010G229500	Chr10	57227226	57227799	-1	574	118318
Sobic.010G229600	Chr10	57229968	57231256	-1	1289	121060	(1 of 2) PF09446 - VMA21-like domain (VMA21)	Vacuolar ATPase assembly integral membrane protein Vma21		The vacuolar ATPase assembly integral membrane protein VMA21 is required for the assembly of the integral membrane sector (V0 component) of the vacuolar ATPase (V-ATPase) in the endoplasmic reticulum []. Mutations in the human VMA32 gene cause X-linked myopathy with excessive autophagy (XMEA), which is a childhood-onset disease characterised by progressive vacuolation and atrophy of skeletal musc…	Family
Sobic.010G229801	Chr10	57235030	57272795	-1	37766	126122	(1 of 2) PTHR13743//PTHR13743:SF83 - BEIGE/BEACH-RELATED // SUBFAMILY NOT NAMED	Armadillo-like helical		This domain consists of a multi-helical fold comprised of two curved layers of alpha helices arranged in a regular right-handed superhelix, where the repeats that make up this structure are arranged about a common axis []. These superhelical structures present an extensive solvent-accessible surface that is well suited to binding large substrates such as proteins and nucleic acids. This topology …	Domain
Sobic.010G229801	Chr10	57235030	57272795	-1	37766	126122	(1 of 2) PTHR13743//PTHR13743:SF83 - BEIGE/BEACH-RELATED // SUBFAMILY NOT NAMED	Armadillo-type fold		This entry represents a structural domain with an armadillo (ARM)-like fold, consisting of a multi-helical fold comprised of two curved layers of alpha helices arranged in a regular right-handed superhelix, where the repeats that make up this structure are arranged about a common axis []. These superhelical structures present an extensive solvent-accessible surface that is well suited to binding …	Domain
Sobic.010G229801	Chr10	57235030	57272795	-1	37766	126122	(1 of 2) PTHR13743//PTHR13743:SF83 - BEIGE/BEACH-RELATED // SUBFAMILY NOT NAMED	Concanavalin A-like lectin/glucanase domain		This entry represents the concanavalin A-like domain, which has a sandwich structure of 12-14 beta strands in two sheets with a complex topology. Proteins containing this domain include: Legume lectinsGlycosyl hydrolases family 16Galectin (animal S-lectin)Laminin G-like modulePentraxinClostridium neurotoxinsExotoxin AVibrio cholera sialidaseLeech intramolecular trans-sialidaseGlycosyl hydrolase f…	Domain
Sobic.010G229801	Chr10	57235030	57272795	-1	37766	126122	(1 of 2) PTHR13743//PTHR13743:SF83 - BEIGE/BEACH-RELATED // SUBFAMILY NOT NAMED	WD40 repeat		WD-40 repeats (also known as WD or beta-transducin repeats) are short ~40 amino acid motifs, often terminating in a Trp-Asp (W-D) dipeptide. WD40 repeats usually assume a 7-8 bladed beta-propeller fold, but proteins have been found with 4 to 16 repeated units, which also form a circularised beta-propeller structure. WD-repeat proteins are a large family found in all eukaryotes and are implicated …	Repeat
Sobic.010G229801	Chr10	57235030	57272795	-1	37766	126122	(1 of 2) PTHR13743//PTHR13743:SF83 - BEIGE/BEACH-RELATED // SUBFAMILY NOT NAMED	WD40-repeat-containing domain		WD-40 repeats (also known as WD or beta-transducin repeats) are short ~40 amino acid motifs, often terminating in a Trp-Asp (W-D) dipeptide. WD40 repeats usually assume a 7-8 bladed beta-propeller fold, but proteins have been found with 4 to 16 repeated units, which also form a circularised beta-propeller structure. WD-repeat proteins are a large family found in all eukaryotes and are implicated …	Domain
Sobic.010G229801	Chr10	57235030	57272795	-1	37766	126122	(1 of 2) PTHR13743//PTHR13743:SF83 - BEIGE/BEACH-RELATED // SUBFAMILY NOT NAMED	WD40/YVTN repeat-like-containing domain		This entry represents a WD40/YVTN repeat-like domain. Both the WD40 and the YVTN repeated motifs consist of about 40 residues, and although they consist of distinct sequences, they do share a similar structure. Structurally, both the WD40 and the YVTN repeated motifs form seven-bladed propellers (although some members can contain eight blades), which consist of seven 4-stranded beta-sheets. The W…	Domain
Sobic.010G229801	Chr10	57235030	57272795	-1	37766	126122	(1 of 2) PTHR13743//PTHR13743:SF83 - BEIGE/BEACH-RELATED // SUBFAMILY NOT NAMED	BEACH domain		The BEACH domain is found in eukaryotic proteins that have diverse cellular functions, from apoptosis to vesicular transport, membrane dynamics and receptor signalling. The name BEACH is derived from BEige And Chediak-Higashi Syndrome, which are the protein in which the domain was originally identified. The BEACH domain is usually followed by a series of WD repeats. The function of the BEACH doma…	Domain
Sobic.010G229801	Chr10	57235030	57272795	-1	37766	126122	(1 of 2) PTHR13743//PTHR13743:SF83 - BEIGE/BEACH-RELATED // SUBFAMILY NOT NAMED	PH-BEACH domain		The BEACH domain is found in eukaryotic proteins that have diverse cellular functions ranging from lysosomal traffic to apoptosis and cytokinesisin vesicle trafficking, membrane dynamics, and receptor signaling. The name BEACH is derived from BEige And Chediak-Higashi syndrome. This entry represents a domain with a fold similar to that of the PH (pleckstrin homology) domain, despite displaying li…	Domain
Sobic.010G229801	Chr10	57235030	57272795	-1	37766	126122	(1 of 2) PTHR13743//PTHR13743:SF83 - BEIGE/BEACH-RELATED // SUBFAMILY NOT NAMED					protein binding	GO:0005515	Interacting selectively and non-covalently with any protein or protein complex (a complex of two or more proteins that may include other nonprotein molecules).
Sobic.010G230000	Chr10	57273792	57277651	-1	3860	164884		Cupredoxin		Copper is one of the most prevalent transition metals in living organisms and its biological function is intimately related to its redox properties. Since free copper is toxic, even at very low concentrations, its homeostasis in living organisms is tightly controlled by subtle molecular mechanisms. In eukaryotes, before being transported inside the cell via the high-affinity copper transporters o…	Domain
Sobic.010G230000	Chr10	57273792	57277651	-1	3860	164884		Multicopper oxidase, type 2		Copper is one of the most prevalent transition metals in living organisms and its biological function is intimately related to its redox properties. Since free copper is toxic, even at very low concentrations, its homeostasis in living organisms is tightly controlled by subtle molecular mechanisms. In eukaryotes, before being transported inside the cell via the high-affinity copper transporters o…	Domain
Sobic.010G230000	Chr10	57273792	57277651	-1	3860	164884		Multicopper oxidase, type 1		Copper is one of the most prevalent transition metals in living organisms and its biological function is intimately related to its redox properties. Since free copper is toxic, even at very low concentrations, its homeostasis in living organisms is tightly controlled by subtle molecular mechanisms. In eukaryotes, before being transported inside the cell via the high-affinity copper transporters o…	Domain
Sobic.010G230000	Chr10	57273792	57277651	-1	3860	164884		Multicopper oxidase, type 3		Copper is one of the most prevalent transition metals in living organisms and its biological function is intimately related to its redox properties. Sincefree copper is toxic, even at very low concentrations, its homeostasis in living organisms is tightly controlled by subtle molecular mechanisms. In eukaryotes, before being transported inside the cell via the high-affinity copper transporters of…	Domain
Sobic.010G230000	Chr10	57273792	57277651	-1	3860	164884						oxidoreductase activity	GO:0016491	Catalysis of an oxidation-reduction (redox) reaction, a reversible chemical reaction in which the oxidation state of an atom or atoms within a molecule is altered. One substrate acts as a hydrogen or electron donor and becomes oxidized, while the other acts as hydrogen or electron acceptor and becomes reduced.
Sobic.010G230000	Chr10	57273792	57277651	-1	3860	164884						oxidation-reduction process	GO:0055114	A metabolic process that results in the removal or addition of one or more electrons to or from a substance, with or without the concomitant removal or addition of a proton or protons.
Sobic.010G230000	Chr10	57273792	57277651	-1	3860	164884						copper ion binding	GO:0005507	Interacting selectively and non-covalently with copper (Cu) ions.
Sobic.010G230100	Chr10	57283280	57283756	-1	477	174372
Sobic.010G230200	Chr10	57289305	57291533	-1	2229	180397		Homeodomain-like		Homeodomain proteins are transcription factors that share a related DNA binding homeodomain []. The homeodomain was first identified in a number of Drosophila homeotic and segmentation proteins, but is now known to be well conserved in many other animals, including vertebrates. The domain binds DNA through a helix-turn-helix (HTH) structure. The HTH motif is characterised by two alpha-helices, wh…	Domain
Sobic.010G230200	Chr10	57289305	57291533	-1	2229	180397		SANT/Myb domain		The retroviral oncogene v-myb, and its cellular counterpart c-myb, encode nuclear DNA-binding proteins. In myb, one of the most conserved regions consisting of three tandem repeats has been shown to be involved in DNA-binding [].The SANT domain is present in nuclear receptor co-repressors and in the subunits of many chromatin-remodelling complexes []. It has a strong structural similarity to the …	Domain
Sobic.010G230200	Chr10	57289305	57291533	-1	2229	180397		Myb domain		The myb-type HTH domain is a DNA-binding, helix-turn-helix (HTH) domain of approximately 55 amino acids, typically occurring in a tandem repeat in eukaryotic transcription factors. The domain is named after the retroviral oncogene v-myb, and its cellular counterpart c-myb, which encode nuclear DNA-binding proteins that specifically recognise the sequence YAAC(G/T)G [, ]. Myb proteins contain thre…	Domain
Sobic.010G230200	Chr10	57289305	57291533	-1	2229	180397						DNA binding	GO:0003677	Any molecular function by which a gene product interacts selectively and non-covalently with DNA (deoxyribonucleic acid).
Sobic.010G230300	Chr10	57294510	57299067	1	4558	185602		Glycosyl transferase, family 31		The biosynthesis of disaccharides, oligosaccharides and polysaccharides involves the action of hundreds of different glycosyltransferases. These enzymes catalyse the transfer of sugar moieties from activated donor molecules to specific acceptor molecules, forming glycosidic bonds. A classification of glycosyltransferases using nucleotide diphospho-sugar, nucleotide monophospho-sugar and sugar pho…	Family
Sobic.010G230300	Chr10	57294510	57299067	1	4558	185602		Domain of unknown function DUF4094		This domain is found in a number of proteins, including eleven beta-1,3-galactosyltransferases paralogues from Arabidopsis thaliana. Beta-1,3-galactosyltransferase transfers galactose from UDP-galactose to substrates with a terminal glycosyl residue []. This domain is found in N-terminal domain of the beta-1,3-galactosyltransferase.	Domain
Sobic.010G230300	Chr10	57294510	57299067	1	4558	185602						membrane	GO:0016020	A lipid bilayer along with all the proteins and protein complexes embedded in it an attached to it.
Sobic.010G230300	Chr10	57294510	57299067	1	4558	185602						protein glycosylation	GO:0006486	A protein modification process that results in the addition of a carbohydrate or carbohydrate derivative unit to a protein amino acid, e.g. the addition of glycan chains to proteins.
Sobic.010G230300	Chr10	57294510	57299067	1	4558	185602						galactosyltransferase activity	GO:0008378	Catalysis of the transfer of a galactosyl group to an acceptor molecule, typically another carbohydrate or a lipid.
Sobic.010G230400	Chr10	57300116	57300535	1	420	191208
Sobic.010G230500	Chr10	57301267	57306043	-1	4777	192359
Sobic.010G230500	Chr10	57301267	57306043	-1	4777	192359
Sobic.010G230600	Chr10	57307086	57313310	1	6225	198178		Heat shock protein 70kD, C-terminal domain		Members of the 70-kilodalton heat-shock protein (HSP70) family promote protein folding both constitutively and in response to stress. These proteins have two functional units: a substrate-binding unit, and an adenosine triphosphatase unit. The substrate-binding unit of DnaK consists of a beta-sandwich domain followed by alpha-helical segments. The alpha-helical domain stabilises the complex, but …	Domain
Sobic.010G230600	Chr10	57307086	57313310	1	6225	198178		Heat shock protein 70 family		Heat shock proteins, Hsp70 chaperones help to fold many proteins. Hsp70 assisted folding involves repeated cycles of substrate binding and release. Hsp70 activity is ATP dependent. Hsp70 proteins are made up of two regions: the amino terminus is the ATPase domain and the carboxyl terminus is the substrate binding region [].Hsp70 proteins have an average molecular weight of 70 kDa [, , ]. In most …	Family
Sobic.010G230600	Chr10	57307086	57313310	1	6225	198178		Heat shock protein 70kD, peptide-binding domain		Members of the 70-kilodalton heat-shock protein (HSP70) family promote protein folding both constitutively and in response to stress. These proteins have two functional units: a substrate-binding unit, and an adenosine triphosphatase unit. The substrate-binding unit of DnaK consists of a beta-sandwich domain followed by alpha-helical segments. The alpha-helical domain stabilises the complex, but …	Domain
Sobic.010G230600	Chr10	57307086	57313310	1	6225	198178		Heat shock protein 70kD, C-terminal domain		Members of the 70-kilodalton heat-shock protein (HSP70) family promote protein folding both constitutively and in response to stress. These proteins have two functional units: a substrate-binding unit, and an adenosine triphosphatase unit. The substrate-binding unit of DnaK consists of a beta-sandwich domain followed by alpha-helical segments. The alpha-helical domain stabilises the complex, but …	Domain
Sobic.010G230600	Chr10	57307086	57313310	1	6225	198178		Heat shock protein 70 family		Heat shock proteins, Hsp70 chaperones help to fold many proteins. Hsp70 assisted folding involves repeated cycles of substrate binding and release. Hsp70 activity is ATP dependent. Hsp70 proteins are made up of two regions: the amino terminus is the ATPase domain and the carboxyl terminus is the substrate binding region [].Hsp70 proteins have an average molecular weight of 70 kDa [, , ]. In most …	Family
Sobic.010G230600	Chr10	57307086	57313310	1	6225	198178		Heat shock protein 70kD, peptide-binding domain		Members of the 70-kilodalton heat-shock protein (HSP70) family promote protein folding both constitutively and in response to stress. These proteins have two functional units: a substrate-binding unit, and an adenosine triphosphatase unit. The substrate-binding unit of DnaK consists of a beta-sandwich domain followed by alpha-helical segments. The alpha-helical domain stabilises the complex, but …	Domain
Sobic.010G230700	Chr10	57336026	57340015	1	3990	227118	(1 of 2) K02901 - large subunit ribosomal protein L27e (RP-L27e, RPL27)	Translation protein SH3-like domain		The fundamental activity of the ribosome is two-fold: to decode the message of the mRNA in the small subunit, and to form a peptide bond between peptidyl-tRNA and aminoacyl-tRNA by a peptidyl transferase activity in the large subunit. Several prokaryotic and eukaryotic proteins that are involved in the translation process contain an SH3-like domain. The structure of the translation protein SH3-li…	Domain
Sobic.010G230700	Chr10	57336026	57340015	1	3990	227118	(1 of 2) K02901 - large subunit ribosomal protein L27e (RP-L27e, RPL27)	KOW		The KOW (Kyprides, Ouzounis, Woese) motif is found in a variety of ribosomal proteins and the bacterial transcription antitermination proteins NusG [].	Domain
Sobic.010G230700	Chr10	57336026	57340015	1	3990	227118	(1 of 2) K02901 - large subunit ribosomal protein L27e (RP-L27e, RPL27)	Ribosomal protein L2 domain 2		This domain can be found in ribosomal protein L2, where it represents domain 2 and it is also found in other ribosomal proteins and in elongation factor P and translation initiation factor 5A , where it constitutes the N-terminal domain [].	Domain
Sobic.010G230700	Chr10	57336026	57340015	1	3990	227118	(1 of 2) K02901 - large subunit ribosomal protein L27e (RP-L27e, RPL27)	Ribosomal protein L27e		Ribosomes are the particles that catalyse mRNA-directed protein synthesis in all organisms. The codons of the mRNA are exposed on the ribosome to allow tRNA binding. This leads to the incorporation of amino acids into the growing polypeptide chain in accordance with the genetic information. Incoming amino acid monomers enter the ribosomal A site in the form of aminoacyl-tRNAs complexed with elong…	Family
Sobic.010G230700	Chr10	57336026	57340015	1	3990	227118	(1 of 2) K02901 - large subunit ribosomal protein L27e (RP-L27e, RPL27)					structural constituent of ribosome	GO:0003735	The action of a molecule that contributes to the structural integrity of the ribosome.
Sobic.010G230700	Chr10	57336026	57340015	1	3990	227118	(1 of 2) K02901 - large subunit ribosomal protein L27e (RP-L27e, RPL27)					translation	GO:0006412	The cellular metabolic process in which a protein is formed, using the sequence of a mature mRNA molecule to specify the sequence of amino acids in a polypeptide chain. Translation is mediated by the ribosome, and begins with the formation of a ternary complex between aminoacylated initiator methionine tRNA, GTP, and initiation factor 2, which subsequently associates with the small subunit of the…
Sobic.010G230700	Chr10	57336026	57340015	1	3990	227118	(1 of 2) K02901 - large subunit ribosomal protein L27e (RP-L27e, RPL27)					intracellular	GO:0005622	The living contents of a cell; the matter contained within (but not including) the plasma membrane, usually taken to exclude large vacuoles and masses of secretory or ingested material. In eukaryotes it includes the nucleus and cytoplasm.
Sobic.010G230700	Chr10	57336026	57340015	1	3990	227118	(1 of 2) K02901 - large subunit ribosomal protein L27e (RP-L27e, RPL27)					ribosome	GO:0005840	An intracellular organelle, about 200 A in diameter, consisting of RNA and protein. It is the site of protein biosynthesis resulting from translation of messenger RNA (mRNA). It consists of two subunits, one large and one small, each containing only protein and RNA. Both the ribosome and its subunits are characterized by their sedimentation coefficients, expressed in Svedberg units (symbol: S). H…
Sobic.010G230800	Chr10	57346474	57348032	1	1559	237566		S-adenosyl-L-methionine-dependent methyltransferase		This entry represents a domain found in S-adenosyl-L-methionine-dependent methyltransferases (SAM MTases).Proteins containing this domain include members from the methyltransferase superfamily and the class I-like SAM-binding methyltransferase superfamily. Methyltransferases transfer a methyl group from a donor to an acceptor. SAM-binding methyltransferases utilise the ubiquitous methyl donor SAM…	Domain
Sobic.010G230800	Chr10	57346474	57348032	1	1559	237566		O-methyltransferase COMT-type		This entry represents a family of methyltransferases that includes caffeate O-methyltransferases (), isoflavone-7-O-methyltransferases () and inositol 4-methyltransferases (). Methyltransferases (EC 2.1.1.-) constitute an important class of enzymes present in every life form. They transfer a methyl group most frequently from S-adenosyl L-methionine (SAM or AdoMet) to a nucleophilic acceptor such …	Family
Sobic.010G230800	Chr10	57346474	57348032	1	1559	237566		O-methyltransferase, family 2		This domain includes a range of O-methyltransferases some of which utilise S-adenosyl methionine as substrate []. In prokaryotes, the major role of DNA methylation is to protect host DNA against degradation by restriction enzymes. In eukaryotes, DNA methylation has been implicated in the control of several cellular processes, including differentiation, gene regulation, and embryonic development. …	Domain
Sobic.010G230800	Chr10	57346474	57348032	1	1559	237566		Winged helix-turn-helix DNA-binding domain		Winged helix DNA-binding proteins share a related winged helix-turn-helix DNA-binding motif, where the "wings", or loops, are small beta-sheets. The winged helix motif consists of two wings (W1, W2), three alpha helices (H1, H2, H3) and three beta-sheets (S1, S2, S3) arranged in the order H1-S1-H2-H3-S2-W1-S3-W2 []. The DNA-recognition helix makes sequence-specific DNA contacts with the major gro…	Domain
Sobic.010G230800	Chr10	57346474	57348032	1	1559	237566						methyltransferase activity	GO:0008168	Catalysis of the transfer of a methyl group to an acceptor molecule.
Sobic.010G230800	Chr10	57346474	57348032	1	1559	237566						O-methyltransferase activity	GO:0008171	Catalysis of the transfer of a methyl group to the oxygen atom of an acceptor molecule.
Sobic.010G230900	Chr10	57360537	57363171	-1	2635	251629		Cytochrome P450, E-class, group IV		Cytochrome P450 enzymes are a superfamily of haem-containing mono-oxygenases that are found in all kingdoms of life, and which show extraordinary diversity in their reaction chemistry. In mammals, these proteins are found primarily in microsomes of hepatocytes and other cell types, where they oxidise steroids, fatty acids and xenobiotics, and are important for the detoxification and clearance of …	Family
Sobic.010G230900	Chr10	57360537	57363171	-1	2635	251629		Cytochrome P450		Cytochrome P450 enzymes are a superfamily of haem-containing mono-oxygenases that are found in all kingdoms of life, and which show extraordinary diversity in their reaction chemistry. In mammals, these proteins are found primarily in microsomes of hepatocytes and other cell types, where they oxidise steroids, fatty acids and xenobiotics, and are important for the detoxification and clearance of …	Family
Sobic.010G230900	Chr10	57360537	57363171	-1	2635	251629		Cytochrome P450, E-class, group I		Cytochrome P450 enzymes are a superfamily of haem-containing mono-oxygenases that are found in all kingdoms of life, and which show extraordinary diversity in their reaction chemistry. In mammals, these proteins are found primarily in microsomes of hepatocytes and other cell types, where they oxidise steroids, fatty acids and xenobiotics, and are important for the detoxification and clearance of …	Family
Sobic.010G230900	Chr10	57360537	57363171	-1	2635	251629						oxidation-reduction process	GO:0055114	A metabolic process that results in the removal or addition of one or more electrons to or from a substance, with or without the concomitant removal or addition of a proton or protons.
Sobic.010G230900	Chr10	57360537	57363171	-1	2635	251629						iron ion binding	GO:0005506	Interacting selectively and non-covalently with iron (Fe) ions.
Sobic.010G230900	Chr10	57360537	57363171	-1	2635	251629						heme binding	GO:0020037	Interacting selectively and non-covalently with heme, any compound of iron complexed in a porphyrin (tetrapyrrole) ring.
Sobic.010G230900	Chr10	57360537	57363171	-1	2635	251629						oxidoreductase activity, acting on paired donors, with incorporation or reduction of molecular oxygen	GO:0016705	Catalysis of an oxidation-reduction (redox) reaction in which hydrogen or electrons are transferred from each of two donors, and molecular oxygen is reduced or incorporated into a donor.
Sobic.010G231000	Chr10	57371901	57373891	1	1991	262993	(1 of 18) PTHR11746//PTHR11746:SF86 - O-METHYLTRANSFERASE // SUBFAMILY NOT NAMED	S-adenosyl-L-methionine-dependent methyltransferase		This entry represents a domain found in S-adenosyl-L-methionine-dependent methyltransferases (SAM MTases).Proteins containing this domain include members from the methyltransferase superfamily and the class I-like SAM-binding methyltransferase superfamily. Methyltransferases transfer a methyl group from a donor to an acceptor. SAM-binding methyltransferases utilise the ubiquitous methyl donor SAM…	Domain
Sobic.010G231000	Chr10	57371901	57373891	1	1991	262993	(1 of 18) PTHR11746//PTHR11746:SF86 - O-METHYLTRANSFERASE // SUBFAMILY NOT NAMED	Plant methyltransferase dimerisation		This domain is found at the N terminus of a variety of plant O-methyltransferases. It has been shown to mediate dimerisation of these proteins [].	Domain
Sobic.010G231000	Chr10	57371901	57373891	1	1991	262993	(1 of 18) PTHR11746//PTHR11746:SF86 - O-METHYLTRANSFERASE // SUBFAMILY NOT NAMED	O-methyltransferase COMT-type		This entry represents a family of methyltransferases that includes caffeate O-methyltransferases (), isoflavone-7-O-methyltransferases () and inositol 4-methyltransferases (). Methyltransferases (EC 2.1.1.-) constitute an important class of enzymes present in every life form. They transfer a methyl group most frequently from S-adenosyl L-methionine (SAM or AdoMet) to a nucleophilic acceptor such …	Family
Sobic.010G231000	Chr10	57371901	57373891	1	1991	262993	(1 of 18) PTHR11746//PTHR11746:SF86 - O-METHYLTRANSFERASE // SUBFAMILY NOT NAMED	O-methyltransferase, family 2		This domain includes a range of O-methyltransferases some of which utilise S-adenosyl methionine as substrate []. In prokaryotes, the major role of DNA methylation is to protect host DNA against degradation by restriction enzymes. In eukaryotes, DNA methylation has been implicated in the control of several cellular processes, including differentiation, gene regulation, and embryonic development. …	Domain
Sobic.010G231000	Chr10	57371901	57373891	1	1991	262993	(1 of 18) PTHR11746//PTHR11746:SF86 - O-METHYLTRANSFERASE // SUBFAMILY NOT NAMED	Winged helix-turn-helix DNA-binding domain		Winged helix DNA-binding proteins share a related winged helix-turn-helix DNA-binding motif, where the "wings", or loops, are small beta-sheets. The winged helix motif consists of two wings (W1, W2), three alpha helices (H1, H2, H3) and three beta-sheets (S1, S2, S3) arranged in the order H1-S1-H2-H3-S2-W1-S3-W2 []. The DNA-recognition helix makes sequence-specific DNA contacts with the major gro…	Domain
Sobic.010G231000	Chr10	57371901	57373891	1	1991	262993	(1 of 18) PTHR11746//PTHR11746:SF86 - O-METHYLTRANSFERASE // SUBFAMILY NOT NAMED					methyltransferase activity	GO:0008168	Catalysis of the transfer of a methyl group to an acceptor molecule.
Sobic.010G231000	Chr10	57371901	57373891	1	1991	262993	(1 of 18) PTHR11746//PTHR11746:SF86 - O-METHYLTRANSFERASE // SUBFAMILY NOT NAMED					O-methyltransferase activity	GO:0008171	Catalysis of the transfer of a methyl group to the oxygen atom of an acceptor molecule.
Sobic.010G231050	Chr10	57390093	57392240	-1	2148	281185
Sobic.010G231100	Chr10	57403228	57408966	1	5739	294320		Periplasmic binding protein-like I		Periplasmic binding protein-like I domains are similar in architecture to the those included in group II, but partly differ in topology. Periplasmic binding protein-like I domains consists of two similar intertwined globular subdomains, both exhibiting very similar supersecondary structures which consist of a central beta-sheet flanked on either side by two or three helices [].	Domain
Sobic.010G231100	Chr10	57403228	57408966	1	5739	294320		Ionotropic glutamate receptor, plant		The ionotropic glutamate receptor family mediates most forms of excitatory synaptic transmission in the mammalian CNS. These channels also are required for synaptic plasticity and learning. Glutamate receptors have been divided into AMPA, kainate, and NMDA subtypes based on differences in agonist response. NMDA receptors require both membrane depolarization and glutamate-binding to open and are k…	Family
Sobic.010G231100	Chr10	57403228	57408966	1	5739	294320		Leucine-binding protein domain		This domain is found in periplasmic binding proteins, mainly belonging to the leucine-binding and Leu/Ile/Val-binding proteins. The periplasmic leucine-binding protein is the primary receptor for the leucine transport system in Escherichia coli [].	Domain
Sobic.010G231100	Chr10	57403228	57408966	1	5739	294320		Ionotropic glutamate receptor		Ionotropic glutamate receptors (iGluRs) are a highly conserved family of ligand-gated ion channels present in animals, plants, and bacteria, which are best characterised for their roles in synaptic communication in vertebrate nervous systems []. A variant subfamily of iGluRs, the Ionotropic Receptors (IRs), consist of non-glutamate-binding chemosensory receptors first identified in Drosophila mel…	Domain
Sobic.010G231100	Chr10	57403228	57408966	1	5739	294320		Solute-binding protein family 3/N-terminal domain of MltF		Bacterial high affinity transport systems are involved in active transport of solutes across the cytoplasmic membrane. Most of the bacterial ABC (ATP-binding cassette) importers are composed of one or two transmembrane permease proteins, one or two nucleotide-binding proteins and a highly specific periplasmic solute-binding protein. In Gram-negative bacteria the solute-binding proteins are dissol…	Domain
Sobic.010G231200	Chr10	57415414	57417437	-1	2024	306506		NAD(P)-binding domain		This entry represents NAD- and NADP-binding domains with a core Rossmann-type fold, which consists of 3-layers alpha/beta/alpha, where the six beta strands are parallel in the order 321456. Many different enzymes contain an NAD/NADP-binding domain, including:C-terminal domain of alcohol dehydrogenases []Tyrosine-dependent oxidoreductases (also known as short-chain dehydrogenases) []N-terminal dom…	Domain
Sobic.010G231200	Chr10	57415414	57417437	-1	2024	306506		Remorin, C-terminal		Remorins are plant-specific plasma membrane-associated proteins. In tobacco remorin co-purifies with lipid rafts. Most remorins have a variable, proline-rich N-half and a more conserved C-half that is predicted to form coiled coils. Consistent with this, circular dichroism studies have demonstrated that much of the protein is alpha-helical. Remorins exist in plasma membrane preparations as oligom…	Domain
Sobic.010G231300	Chr10	57417517	57425072	1	7556	308609		Periplasmic binding protein-like I		Periplasmic binding protein-like I domains are similar in architecture to the those included in group II, but partly differ in topology. Periplasmic binding protein-like I domains consists of two similar intertwined globular subdomains, both exhibiting very similar supersecondary structures which consist of a central beta-sheet flanked on either side by two or three helices [].	Domain
Sobic.010G231300	Chr10	57417517	57425072	1	7556	308609		Ionotropic glutamate receptor, plant		The ionotropic glutamate receptor family mediates most forms of excitatory synaptic transmission in the mammalian CNS. These channels also are required for synaptic plasticity and learning. Glutamate receptors have been divided into AMPA, kainate, and NMDA subtypes based on differences in agonist response. NMDA receptors require both membrane depolarization and glutamate-binding to open and are k…	Family
Sobic.010G231300	Chr10	57417517	57425072	1	7556	308609		Leucine-binding protein domain		This domain is found in periplasmic binding proteins, mainly belonging to the leucine-binding and Leu/Ile/Val-binding proteins. The periplasmic leucine-binding protein is the primary receptor for the leucine transport system in Escherichia coli [].	Domain
Sobic.010G231300	Chr10	57417517	57425072	1	7556	308609		Ionotropic glutamate receptor		Ionotropic glutamate receptors (iGluRs) are a highly conserved family of ligand-gated ion channels present in animals, plants, and bacteria, which are best characterised for their roles in synaptic communication in vertebrate nervous systems []. A variant subfamily of iGluRs, the Ionotropic Receptors (IRs), consist of non-glutamate-binding chemosensory receptors first identified in Drosophila mel…	Domain
Sobic.010G231300	Chr10	57417517	57425072	1	7556	308609		Periplasmic binding protein-like I		Periplasmic binding protein-like I domains are similar in architecture to the those included in group II, but partly differ in topology. Periplasmic binding protein-like I domains consists of two similar intertwined globular subdomains, both exhibiting very similar supersecondary structures which consist of a central beta-sheet flanked on either side by two or three helices [].	Domain
Sobic.010G231300	Chr10	57417517	57425072	1	7556	308609		Ionotropic glutamate receptor, plant		The ionotropic glutamate receptor family mediates most forms of excitatory synaptic transmission in the mammalian CNS. These channels also are required for synaptic plasticity and learning. Glutamate receptors have been divided into AMPA, kainate, and NMDA subtypes based on differences in agonist response. NMDA receptors require both membrane depolarization and glutamate-binding to open and are k…	Family
Sobic.010G231300	Chr10	57417517	57425072	1	7556	308609		Leucine-binding protein domain		This domain is found in periplasmic binding proteins, mainly belonging to the leucine-binding and Leu/Ile/Val-binding proteins. The periplasmic leucine-binding protein is the primary receptor for the leucine transport system in Escherichia coli [].	Domain
Sobic.010G231300	Chr10	57417517	57425072	1	7556	308609		Ionotropic glutamate receptor		Ionotropic glutamate receptors (iGluRs) are a highly conserved family of ligand-gated ion channels present in animals, plants, and bacteria, which are best characterised for their roles in synaptic communication in vertebrate nervous systems []. A variant subfamily of iGluRs, the Ionotropic Receptors (IRs), consist of non-glutamate-binding chemosensory receptors first identified in Drosophila mel…	Domain
Sobic.010G231300	Chr10	57417517	57425072	1	7556	308609		Periplasmic binding protein-like I		Periplasmic binding protein-like I domains are similar in architecture to the those included in group II, but partly differ in topology. Periplasmic binding protein-like I domains consists of two similar intertwined globular subdomains, both exhibiting very similar supersecondary structures which consist of a central beta-sheet flanked on either side by two or three helices [].	Domain
Sobic.010G231300	Chr10	57417517	57425072	1	7556	308609		GPCR, family 3		G protein-coupled receptors (GPCRs) constitute a vast protein family that encompasses a wide range of functions, including various autocrine, paracrine and endocrine processes. They show considerable diversity at the sequence level, on the basis of which they can be separated into distinct groups []. The term clan can be used to describe the GPCRs, as they embrace a group of families for which th…	Family
Sobic.010G231300	Chr10	57417517	57425072	1	7556	308609		Ionotropic glutamate receptor, plant		The ionotropic glutamate receptor family mediates most forms of excitatory synaptic transmission in the mammalian CNS. These channels also are required for synaptic plasticity and learning. Glutamate receptors have been divided into AMPA, kainate, and NMDA subtypes based on differences in agonist response. NMDA receptors require both membrane depolarization and glutamate-binding to open and are k…	Family
Sobic.010G231300	Chr10	57417517	57425072	1	7556	308609		Leucine-binding protein domain		This domain is found in periplasmic binding proteins, mainly belonging to the leucine-binding and Leu/Ile/Val-binding proteins. The periplasmic leucine-binding protein is the primary receptor for the leucine transport system in Escherichia coli [].	Domain
Sobic.010G231300	Chr10	57417517	57425072	1	7556	308609		Ionotropic glutamate receptor		Ionotropic glutamate receptors (iGluRs) are a highly conserved family of ligand-gated ion channels present in animals, plants, and bacteria, which are best characterised for their roles in synaptic communication in vertebrate nervous systems []. A variant subfamily of iGluRs, the Ionotropic Receptors (IRs), consist of non-glutamate-binding chemosensory receptors first identified in Drosophila mel…	Domain
Sobic.010G231350	Chr10	57430983	57431344	-1	362	322075
Sobic.010G231400	Chr10	57431709	57435206	-1	3498	322801		Zinc finger, RING-type		Zinc finger (Znf) domains are relatively small protein motifs which contain multiple finger-like protrusions that make tandem contacts with their target molecule. Some of these domains bind zinc, but many do not; instead binding other metals such as iron, or no metal at all. For example, some family members form salt bridges to stabilise the finger-like folds. They were first identified as a DNA-…	Domain
Sobic.010G231400	Chr10	57431709	57435206	-1	3498	322801		Zinc finger, RING/FYVE/PHD-type		Zinc finger (Znf) domains are relatively small protein motifs which contain multiple finger-like protrusions that make tandem contacts with their target molecule. Some of these domains bind zinc, but many do not; instead binding other metals such as iron, or no metal at all. For example, some family members form salt bridges to stabilise the finger-like folds. They were first identified as a DNA-…	Domain
Sobic.010G231400	Chr10	57431709	57435206	-1	3498	322801						zinc ion binding	GO:0008270	Interacting selectively and non-covalently with zinc (Zn) ions.
Sobic.010G231400	Chr10	57431709	57435206	-1	3498	322801						protein binding	GO:0005515	Interacting selectively and non-covalently with any protein or protein complex (a complex of two or more proteins that may include other nonprotein molecules).
Sobic.010G231500	Chr10	57437664	57443428	1	5765	328756		Periplasmic binding protein-like I		Periplasmic binding protein-like I domains are similar in architecture to the those included in group II, but partly differ in topology. Periplasmic binding protein-like I domains consists of two similar intertwined globular subdomains, both exhibiting very similar supersecondary structures which consist of a central beta-sheet flanked on either side by two or three helices [].	Domain
Sobic.010G231500	Chr10	57437664	57443428	1	5765	328756		Ionotropic glutamate receptor, plant		The ionotropic glutamate receptor family mediates most forms of excitatory synaptic transmission in the mammalian CNS. These channels also are required for synaptic plasticity and learning. Glutamate receptors have been divided into AMPA, kainate, and NMDA subtypes based on differences in agonist response. NMDA receptors require both membrane depolarization and glutamate-binding to open and are k…	Family
Sobic.010G231500	Chr10	57437664	57443428	1	5765	328756		Leucine-binding protein domain		This domain is found in periplasmic binding proteins, mainly belonging to the leucine-binding and Leu/Ile/Val-binding proteins. The periplasmic leucine-binding protein is the primary receptor for the leucine transport system in Escherichia coli [].	Domain
Sobic.010G231500	Chr10	57437664	57443428	1	5765	328756		Ionotropic glutamate receptor		Ionotropic glutamate receptors (iGluRs) are a highly conserved family of ligand-gated ion channels present in animals, plants, and bacteria, which are best characterised for their roles in synaptic communication in vertebrate nervous systems []. A variant subfamily of iGluRs, the Ionotropic Receptors (IRs), consist of non-glutamate-binding chemosensory receptors first identified in Drosophila mel…	Domain
Sobic.010G231600	Chr10	57446702	57450172	1	3471	337794		Cytochrome P450, E-class, group IV		Cytochrome P450 enzymes are a superfamily of haem-containing mono-oxygenases that are found in all kingdoms of life, and which show extraordinary diversity in their reaction chemistry. In mammals, these proteins are found primarily in microsomes of hepatocytes and other cell types, where they oxidise steroids, fatty acids and xenobiotics, and are important for the detoxification and clearance of …	Family
Sobic.010G231600	Chr10	57446702	57450172	1	3471	337794		Cytochrome P450		Cytochrome P450 enzymes are a superfamily of haem-containing mono-oxygenases that are found in all kingdoms of life, and which show extraordinary diversity in their reaction chemistry. In mammals, these proteins are found primarily in microsomes of hepatocytes and other cell types, where they oxidise steroids, fatty acids and xenobiotics, and are important for the detoxification and clearance of …	Family
Sobic.010G231600	Chr10	57446702	57450172	1	3471	337794		Cytochrome P450, E-class, group I		Cytochrome P450 enzymes are a superfamily of haem-containing mono-oxygenases that are found in all kingdoms of life, and which show extraordinary diversity in their reaction chemistry. In mammals, these proteins are found primarily in microsomes of hepatocytes and other cell types, where they oxidise steroids, fatty acids and xenobiotics, and are important for the detoxification and clearance of …	Family
Sobic.010G231600	Chr10	57446702	57450172	1	3471	337794						oxidation-reduction process	GO:0055114	A metabolic process that results in the removal or addition of one or more electrons to or from a substance, with or without the concomitant removal or addition of a proton or protons.
Sobic.010G231600	Chr10	57446702	57450172	1	3471	337794						iron ion binding	GO:0005506	Interacting selectively and non-covalently with iron (Fe) ions.
Sobic.010G231600	Chr10	57446702	57450172	1	3471	337794						heme binding	GO:0020037	Interacting selectively and non-covalently with heme, any compound of iron complexed in a porphyrin (tetrapyrrole) ring.
Sobic.010G231600	Chr10	57446702	57450172	1	3471	337794						oxidoreductase activity, acting on paired donors, with incorporation or reduction of molecular oxygen	GO:0016705	Catalysis of an oxidation-reduction (redox) reaction in which hydrogen or electrons are transferred from each of two donors, and molecular oxygen is reduced or incorporated into a donor.
Sobic.010G231700	Chr10	57505579	57509406	-1	3828	396671
Sobic.010G231800	Chr10	57509743	57511659	1	1917	400835	(1 of 1) PTHR11759:SF12 - 40S RIBOSOMAL PROTEIN S14-1-RELATED	Ribosomal protein S11		Ribosomes are the particles that catalyse mRNA-directed protein synthesis in all organisms. The codons of the mRNA are exposed on the ribosome to allow tRNA binding. This leads to the incorporation of amino acids into the growing polypeptide chain in accordance with the genetic information. Incoming amino acid monomers enter the ribosomal A site in the form of aminoacyl-tRNAs complexed with elong…	Family
Sobic.010G231800	Chr10	57509743	57511659	1	1917	400835	(1 of 1) PTHR11759:SF12 - 40S RIBOSOMAL PROTEIN S14-1-RELATED					structural constituent of ribosome	GO:0003735	The action of a molecule that contributes to the structural integrity of the ribosome.
Sobic.010G231800	Chr10	57509743	57511659	1	1917	400835	(1 of 1) PTHR11759:SF12 - 40S RIBOSOMAL PROTEIN S14-1-RELATED					translation	GO:0006412	The cellular metabolic process in which a protein is formed, using the sequence of a mature mRNA molecule to specify the sequence of amino acids in a polypeptide chain. Translation is mediated by the ribosome, and begins with the formation of a ternary complex between aminoacylated initiator methionine tRNA, GTP, and initiation factor 2, which subsequently associates with the small subunit of the…
Sobic.010G231800	Chr10	57509743	57511659	1	1917	400835	(1 of 1) PTHR11759:SF12 - 40S RIBOSOMAL PROTEIN S14-1-RELATED					ribosome	GO:0005840	An intracellular organelle, about 200 A in diameter, consisting of RNA and protein. It is the site of protein biosynthesis resulting from translation of messenger RNA (mRNA). It consists of two subunits, one large and one small, each containing only protein and RNA. Both the ribosome and its subunits are characterized by their sedimentation coefficients, expressed in Svedberg units (symbol: S). H…
