# Supplementary material for: Association mapping by aerial drone reveals 213 genetic associations for Sorghum bicolor biomass traits under drought
Source: BMC Genomics. 2018 Sep 17;19:679. doi: 10.1186/s12864-018-5055-5 (PMC6142696; doi:10.1186/s12864-018-5055-5)
Supplement: Supplementary file 9 — Tables showing all genes in the regions spanned by significant SNPs for each peak. Gene information was obtained from the Phytomine tool in Phytozome v3.0. (ZIP 8760 kb) [file 12864_2018_5055_MOESM9_ESM.zip › CPG10.1_all_Sb_genes_in_region_from_Phytomine.xlsx]

## Sheet: CPG10.1_all_Sb_genes_in_region_
Primary_Identifier	chrom	Pos_start	Pos_end	strand	gene_length	dist_from_max_GWAS_SNP	gene_defline	protein_domains_name	gene_name	protein_domains_description	protin_domains_type	ontology_term_name	GO_term	GO_description
Sobic.010G000900	Chr10	83990	86626	1	2637	215790		Armadillo-like helical		This domain consists of a multi-helical fold comprised of two curved layers of alpha helices arranged in a regular right-handed superhelix, where the repeats that make up this structure are arranged about a common axis []. These superhelical structures present an extensive solvent-accessible surface that is well suited to binding large substrates such as proteins and nucleic acids. This topology …	Domain
Sobic.010G000900	Chr10	83990	86626	1	2637	215790		Armadillo-type fold		This entry represents a structural domain with an armadillo (ARM)-like fold, consisting of a multi-helical fold comprised of two curved layers of alpha helices arranged in a regular right-handed superhelix, where the repeats that make up this structure are arranged about a common axis []. These superhelical structures present an extensive solvent-accessible surface that is well suited to binding …	Domain
Sobic.010G000900	Chr10	83990	86626	1	2637	215790		U box domain		This entry represents the U-box domain.The molecular mechanism underlying the transfer of ubiquitin (Ub) to a substrate consists of three key enzymatic steps. First, ubiquitin itself is adenylated at its C-terminal glycine residue by an activating enzyme (E1). Second, the adenylated Ub forms a covalent linkage to a conjugating enzyme (E2). Finally, a ligating enzyme (E3) recruits both the Ub-char…	Domain
Sobic.010G000900	Chr10	83990	86626	1	2637	215790		Armadillo		The armadillo (Arm) repeat is an approximately 40 amino acid long tandemly repeated sequence motif first identified in the Drosophila melanogastersegment polarity gene armadillo involved in signal transduction through wingless. Animal Arm-repeat proteins function in various processes, including intracellular signalling and cytoskeletal regulation, and include such proteins as beta-catenin, the ju…	Repeat
Sobic.010G000900	Chr10	83990	86626	1	2637	215790		Zinc finger, RING/FYVE/PHD-type		Zinc finger (Znf) domains are relatively small protein motifs which contain multiple finger-like protrusions that make tandem contacts with their target molecule. Some of these domains bind zinc, but many do not; instead binding other metals such as iron, or no metal at all. For example, some family members form salt bridges to stabilise the finger-like folds. They were first identified as a DNA-…	Domain
Sobic.010G000900	Chr10	83990	86626	1	2637	215790						protein binding	GO:0005515	Interacting selectively and non-covalently with any protein or protein complex (a complex of two or more proteins that may include other nonprotein molecules).
Sobic.010G000900	Chr10	83990	86626	1	2637	215790						ubiquitin-protein transferase activity	GO:0004842	Catalysis of the transfer of ubiquitin from one protein to another via the reaction X-Ub + Y --> Y-Ub + X, where both X-Ub and Y-Ub are covalent linkages.
Sobic.010G000900	Chr10	83990	86626	1	2637	215790						protein ubiquitination	GO:0016567	The process in which one or more ubiquitin groups are added to a protein.
Sobic.010G001000	Chr10	88540	92094	1	3555	210322
Sobic.010G001100	Chr10	97865	114199	1	16335	188217	(1 of 1) PTHR10799:SF620 - DEFECTIVE CHORION-1 PROTEIN, FC177 ISOFORM	P-loop containing nucleoside triphosphate hydrolase		The P-loop NTPase fold is the most prevalent domain of the several distinctnucleotide-binding protein folds.The most common reaction catalysed by enzymes of the P-loop NTPase fold is the hydrolysis of the beta-gamma phosphate bond of a bound nucleoside triphosphate (NTP). The energy from NTP hydrolysis is typically utilised to induce conformational changes in other molecules, which constitutes th…	Domain
Sobic.010G001100	Chr10	97865	114199	1	16335	188217	(1 of 1) PTHR10799:SF620 - DEFECTIVE CHORION-1 PROTEIN, FC177 ISOFORM	Zinc finger, PHD-type		Zinc finger (Znf) domains are relatively small protein motifs which contain multiple finger-like protrusions that make tandem contacts with their target molecule. Some of these domains bind zinc, but many do not; instead binding other metals such as iron, or no metal at all. For example, some family members form salt bridges to stabilise the finger-like folds. They were first identified as a DNA-…	Domain
Sobic.010G001100	Chr10	97865	114199	1	16335	188217	(1 of 1) PTHR10799:SF620 - DEFECTIVE CHORION-1 PROTEIN, FC177 ISOFORM	Zinc finger, PHD-finger		Zinc finger (Znf) domains are relatively small protein motifs which contain multiple finger-like protrusions that make tandem contacts with their target molecule. Some of these domains bind zinc, but many do not; instead binding other metals such as iron, or no metal at all. For example, some family members form salt bridges to stabilise the finger-like folds. They were first identified as a DNA-…	Domain
Sobic.010G001100	Chr10	97865	114199	1	16335	188217	(1 of 1) PTHR10799:SF620 - DEFECTIVE CHORION-1 PROTEIN, FC177 ISOFORM	Zinc finger, FYVE/PHD-type		Zinc finger (Znf) domains are relatively small protein motifs which contain multiple finger-like protrusions that make tandem contacts with their target molecule. Some of these domains bind zinc, but many do not; instead binding other metals such as iron, or no metal at all. For example, some family members form salt bridges to stabilise the finger-like folds. They were first identified as a DNA-…	Domain
Sobic.010G001100	Chr10	97865	114199	1	16335	188217	(1 of 1) PTHR10799:SF620 - DEFECTIVE CHORION-1 PROTEIN, FC177 ISOFORM	Helicase, C-terminal		Helicases have been classified in 5 superfamilies (SF1-SF5). For the two largest groups, commonly referred to as SF1 and SF2, a total of seven characteristic motifs has been identified []. These two superfamilies encompass a large number of DNA and RNA helicases from archaea, eubacteria, eukaryotes and viruses.This entry represents the C-terminal domain found in proteins belonging to the helicase…	Domain
Sobic.010G001100	Chr10	97865	114199	1	16335	188217	(1 of 1) PTHR10799:SF620 - DEFECTIVE CHORION-1 PROTEIN, FC177 ISOFORM	Zinc finger, RING/FYVE/PHD-type		Zinc finger (Znf) domains are relatively small protein motifs which contain multiple finger-like protrusions that make tandem contacts with their target molecule. Some of these domains bind zinc, but many do not; instead binding other metals such as iron, or no metal at all. For example, some family members form salt bridges to stabilise the finger-like folds. They were first identified as a DNA-…	Domain
Sobic.010G001100	Chr10	97865	114199	1	16335	188217	(1 of 1) PTHR10799:SF620 - DEFECTIVE CHORION-1 PROTEIN, FC177 ISOFORM	SNF2-related, N-terminal domain		This domain is found in proteins involved in a variety of processes including transcription regulation (e.g., SNF2, STH1, brahma, MOT1), DNA repair (e.g., ERCC6, RAD16, RAD5), DNA recombination (e.g., RAD54), and chromatin unwinding (e.g., ISWI) as well as a variety of other proteins with little functional information (e.g., lodestar, ETL1) [, ]. SNF2 functions as the ATPase component of the SNF2…	Domain
Sobic.010G001100	Chr10	97865	114199	1	16335	188217	(1 of 1) PTHR10799:SF620 - DEFECTIVE CHORION-1 PROTEIN, FC177 ISOFORM	Chromo/chromo shadow domain		The CHROMO (CHRromatin Organization MOdifier) domain [, , , ]is a conserved region of around 60 amino acids, originally identified in Drosophila modifiers of variegation. These are proteins that alter the structure of chromatin to the condensed morphology of heterochromatin, a cytologically visible condition where gene expression is repressed. In one of these proteins, Polycomb, the chromo domain…	Domain
Sobic.010G001100	Chr10	97865	114199	1	16335	188217	(1 of 1) PTHR10799:SF620 - DEFECTIVE CHORION-1 PROTEIN, FC177 ISOFORM	Chromo domain-like		This entry represents a chromo (CHRromatin Organization MOdifier) domain-like structural domain, which consists of an SH3-like beta-barrel capped by a C-terminal helix. Chromo domains are conserved modules of around 60 amino acids that are implicated in the recognition of lysine-methylated histone tails and nucleic acids. Chromo domains were originally identified in Drosophila modifiers of varieg…	Domain
Sobic.010G001100	Chr10	97865	114199	1	16335	188217	(1 of 1) PTHR10799:SF620 - DEFECTIVE CHORION-1 PROTEIN, FC177 ISOFORM					zinc ion binding	GO:0008270	Interacting selectively and non-covalently with zinc (Zn) ions.
Sobic.010G001100	Chr10	97865	114199	1	16335	188217	(1 of 1) PTHR10799:SF620 - DEFECTIVE CHORION-1 PROTEIN, FC177 ISOFORM					protein binding	GO:0005515	Interacting selectively and non-covalently with any protein or protein complex (a complex of two or more proteins that may include other nonprotein molecules).
Sobic.010G001100	Chr10	97865	114199	1	16335	188217	(1 of 1) PTHR10799:SF620 - DEFECTIVE CHORION-1 PROTEIN, FC177 ISOFORM					ATP binding	GO:0005524	Interacting selectively and non-covalently with ATP, adenosine 5'-triphosphate, a universally important coenzyme and enzyme regulator.
Sobic.010G001200	Chr10	115144	119606	1	4463	182810		CCT domain		The CCT (CONSTANS, CO-like, and TOC1) domain is a highly conserved basic module of ~43 amino acids, which is found near the C terminus of plant proteins often involved in light signal transduction. The CCT domain is found in association with other domains, such as the B-box zinc finger, the GATA-type zinc finger, the ZIM motif or the response regulatory domain. The CCT domain contains a putative …	Domain
Sobic.010G001200	Chr10	115144	119606	1	4463	182810		Glycoside hydrolase, catalytic domain		O-Glycosyl hydrolases () are a widespread group of enzymes that hydrolyse the glycosidic bond between two or more carbohydrates, or between a carbohydrate and a non-carbohydrate moiety. A classification system for glycosyl hydrolases, based on sequence similarity, has led to thedefinition of 85 different families [, ]. This classification is available on the CAZy (CArbohydrate-Active EnZymes) web…	Domain
Sobic.010G001200	Chr10	115144	119606	1	4463	182810		CCT domain		The CCT (CONSTANS, CO-like, and TOC1) domain is a highly conserved basic module of ~43 amino acids, which is found near the C terminus of plant proteins often involved in light signal transduction. The CCT domain is found in association with other domains, such as the B-box zinc finger, the GATA-type zinc finger, the ZIM motif or the response regulatory domain. The CCT domain contains a putative …	Domain
Sobic.010G001200	Chr10	115144	119606	1	4463	182810		Glycoside hydrolase, catalytic domain		O-Glycosyl hydrolases () are a widespread group of enzymes that hydrolyse the glycosidic bond between two or more carbohydrates, or between a carbohydrate and a non-carbohydrate moiety. A classification system for glycosyl hydrolases, based on sequence similarity, has led to thedefinition of 85 different families [, ]. This classification is available on the CAZy (CArbohydrate-Active EnZymes) web…	Domain
Sobic.010G001200	Chr10	115144	119606	1	4463	182810		CCT domain		The CCT (CONSTANS, CO-like, and TOC1) domain is a highly conserved basic module of ~43 amino acids, which is found near the C terminus of plant proteins often involved in light signal transduction. The CCT domain is found in association with other domains, such as the B-box zinc finger, the GATA-type zinc finger, the ZIM motif or the response regulatory domain. The CCT domain contains a putative …	Domain
Sobic.010G001200	Chr10	115144	119606	1	4463	182810		Glycoside hydrolase, catalytic domain		O-Glycosyl hydrolases () are a widespread group of enzymes that hydrolyse the glycosidic bond between two or more carbohydrates, or between a carbohydrate and a non-carbohydrate moiety. A classification system for glycosyl hydrolases, based on sequence similarity, has led to thedefinition of 85 different families [, ]. This classification is available on the CAZy (CArbohydrate-Active EnZymes) web…	Domain
Sobic.010G001200	Chr10	115144	119606	1	4463	182810		CCT domain		The CCT (CONSTANS, CO-like, and TOC1) domain is a highly conserved basic module of ~43 amino acids, which is found near the C terminus of plant proteins often involved in light signal transduction. The CCT domain is found in association with other domains, such as the B-box zinc finger, the GATA-type zinc finger, the ZIM motif or the response regulatory domain. The CCT domain contains a putative …	Domain
Sobic.010G001200	Chr10	115144	119606	1	4463	182810		Glycoside hydrolase, catalytic domain		O-Glycosyl hydrolases () are a widespread group of enzymes that hydrolyse the glycosidic bond between two or more carbohydrates, or between a carbohydrate and a non-carbohydrate moiety. A classification system for glycosyl hydrolases, based on sequence similarity, has led to thedefinition of 85 different families [, ]. This classification is available on the CAZy (CArbohydrate-Active EnZymes) web…	Domain
Sobic.010G001300	Chr10	130013	131840	1	1828	170576		Transferase		This family includes a number of transferase enzymes, mainly from plants and fungi. These include anthranilate N-hydroxycinnamoyl/benzoyltransferase that catalyses the first committed reaction of phytoalexin biosynthesis []. Deacetylvindoline 4-O-acetyltransferase () catalyses the last step in vindoline biosynthesis is also a member of this family []. The motif HXXXD is probably part of the activ…	Family
Sobic.010G001300	Chr10	130013	131840	1	1828	170576		Chloramphenicol acetyltransferase-like domain		Chloramphenicol acetyltransferase (CAT) catalyzes the acetyl-CoA dependent acetylation of chloramphenicol, resulting in the inactivation of the antibiotic. The crystal structure of the type III enzyme from Escherichia coli with chloramphenicol bound has been determined. CAT is a trimer of identical subunits (monomer Mr 25,000) and the trimeric structure is stabilised by a number of hydrogen bonds…	Domain
Sobic.010G001400	Chr10	132903	134906	1	2004	167510		Transferase		This family includes a number of transferase enzymes, mainly from plants and fungi. These include anthranilate N-hydroxycinnamoyl/benzoyltransferase that catalyses the first committed reaction of phytoalexin biosynthesis []. Deacetylvindoline 4-O-acetyltransferase () catalyses the last step in vindoline biosynthesis is also a member of this family []. The motif HXXXD is probably part of the activ…	Family
Sobic.010G001400	Chr10	132903	134906	1	2004	167510		Chloramphenicol acetyltransferase-like domain		Chloramphenicol acetyltransferase (CAT) catalyzes the acetyl-CoA dependent acetylation of chloramphenicol, resulting in the inactivation of the antibiotic. The crystal structure of the type III enzyme from Escherichia coli with chloramphenicol bound has been determined. CAT is a trimer of identical subunits (monomer Mr 25,000) and the trimeric structure is stabilised by a number of hydrogen bonds…	Domain
Sobic.010G001500	Chr10	135600	141683	-1	6084	160733		RNA recognition motif domain		Many eukaryotic proteins containing one or more copies of a putative RNA-binding domain of about 90 amino acids are known to bind single-stranded RNAs [, , ]. The largest group of single strand RNA-binding proteins is the eukaryotic RNA recognition motif (RRM) family that contains an eight amino acid RNP-1 consensus sequence [, ]. RRM proteins have a variety of RNA binding preferences and functio…	Domain
Sobic.010G001500	Chr10	135600	141683	-1	6084	160733		Nucleotide-binding alpha-beta plait domain		This entry represents nucleotide-binding domains with an alpha-beta plait structure, which consists of either a ferredoxin-like (beta-alpha-beta)2 fold, such as that found in RNA-binding domains of various ribonucleoproteins or in viral DNA-binding domains [, ]; or a beta-(alpha)-beta-alpha-beta(2) fold, such as that found in the ribosomal protein L23 [].	Domain
Sobic.010G001500	Chr10	135600	141683	-1	6084	160733		RNA recognition motif 2		This RNA recognition motif 2 is found in Meiosis protein mei2. It is found C-terminal to the RNA-binding region RNP-1 ().	Domain
Sobic.010G001500	Chr10	135600	141683	-1	6084	160733		RNA recognition motif domain		Many eukaryotic proteins containing one or more copies of a putative RNA-binding domain of about 90 amino acids are known to bind single-stranded RNAs [, , ]. The largest group of single strand RNA-binding proteins is the eukaryotic RNA recognition motif (RRM) family that contains an eight amino acid RNP-1 consensus sequence [, ]. RRM proteins have a variety of RNA binding preferences and functio…	Domain
Sobic.010G001500	Chr10	135600	141683	-1	6084	160733		Nucleotide-binding alpha-beta plait domain		This entry represents nucleotide-binding domains with an alpha-beta plait structure, which consists of either a ferredoxin-like (beta-alpha-beta)2 fold, such as that found in RNA-binding domains of various ribonucleoproteins or in viral DNA-binding domains [, ]; or a beta-(alpha)-beta-alpha-beta(2) fold, such as that found in the ribosomal protein L23 [].	Domain
Sobic.010G001500	Chr10	135600	141683	-1	6084	160733		RNA recognition motif 2		This RNA recognition motif 2 is found in Meiosis protein mei2. It is found C-terminal to the RNA-binding region RNP-1 ().	Domain
Sobic.010G001500	Chr10	135600	141683	-1	6084	160733						nucleic acid binding	GO:0003676	Interacting selectively and non-covalently with any nucleic acid.
Sobic.010G001500	Chr10	135600	141683	-1	6084	160733						nucleotide binding	GO:0000166	Interacting selectively and non-covalently with a nucleotide, any compound consisting of a nucleoside that is esterified with (ortho)phosphate or an oligophosphate at any hydroxyl group on the ribose or deoxyribose.
Sobic.010G001600	Chr10	147458	150483	-1	3026	151933		RmlC-like cupin domain		RmlC (dTDP (deoxythymidine diphosphates)-4-dehydrorhamnose 3,5-epimerase; ) is a dTDP-sugar isomerase enzyme involved in the synthesis of L-rhamnose, a saccharide required for the virulence of some pathogenic bacteria []. RmlC is a dimer, each monomer being formed from two beta-sheets arranged in a beta-sandwich, where the substrate-binding site is located between the two sheets of both monomers.…	Domain
Sobic.010G001600	Chr10	147458	150483	-1	3026	151933		RmlC-like jelly roll fold		This entry represents domains with a double-stranded beta-helix jelly roll fold such as that found in RmlC (deoxythymidine diphosphates-4-dehydrorhamnose 3,5-epimerase; ), a dTDP-sugar isomerase enzyme involved in the synthesis of L-rhamnose, a saccharide required for the virulence of some pathogenic bacteria [].Other protein families contain domains that share this jelly roll fold, including glu…	Domain
Sobic.010G001600	Chr10	147458	150483	-1	3026	151933		Homogentisate 1,2-dioxygenase		Alkaptonuria (AKU), a rare hereditary disorder, was the first disease to be interpreted as an inborn error of metabolism. Thedeficiency causes homogentisic aciduria, ochronosis, and arthritis. AKU patients are deficient for homogentisate 1,2 dioxygenase (), the enzyme that mediates the conversion of homogentisate to maleylacetoacetate; a step in the catabolism of both tyrosine and phenylalanine. …	Family
Sobic.010G001600	Chr10	147458	150483	-1	3026	151933						oxidation-reduction process	GO:0055114	A metabolic process that results in the removal or addition of one or more electrons to or from a substance, with or without the concomitant removal or addition of a proton or protons.
Sobic.010G001600	Chr10	147458	150483	-1	3026	151933						homogentisate 1,2-dioxygenase activity	GO:0004411	Catalysis of the reaction: homogentisate + O(2) = 4-maleylacetoacetate + H(+).
Sobic.010G001600	Chr10	147458	150483	-1	3026	151933						L-phenylalanine catabolic process	GO:0006559	The chemical reactions and pathways resulting in the breakdown of phenylalanine, 2-amino-3-phenylpropanoic acid.
Sobic.010G001600	Chr10	147458	150483	-1	3026	151933						tyrosine metabolic process	GO:0006570	The chemical reactions and pathways involving tyrosine, an aromatic amino acid, 2-amino-3-(4-hydroxyphenyl)propanoic acid.
Sobic.010G001700	Chr10	150105	153578	1	3474	148838		SGNH hydrolase-type esterase domain		This entry represents the SGNH hydrolase-type esterase domain, which has a similar fold to flavoproteins, namely a three-layer alpha/beta/alpha structure, where the beta-sheets are composed of five parallel strands. Enzymes containing this domain act as esterases and lipases, but have little sequence homology to true lipases [, ]. Proteins containing this type of esterase domain have been found i…	Domain
Sobic.010G001700	Chr10	150105	153578	1	3474	148838		GDSL lipase/esterase		GDSL esterases and lipases are hydrolytic enzymes with multifunctional properties []. This new subclass of lipolytic enzymes possesses a distinct GDSL sequence motif different from the GxSxG motif found in many lipases []. Members include; Aeromonas hydrophilalipase, Vibrio mimicusarylesterase, Vibrio parahaemolyticusthermolabile haemolysin, rabbit phospholipase (AdRab-B), and Brassica napusanter…	Domain
Sobic.010G001700	Chr10	150105	153578	1	3474	148838						hydrolase activity, acting on ester bonds	GO:0016788	Catalysis of the hydrolysis of any ester bond.
Sobic.010G001800	Chr10	153300	156343	-1	3044	146073		Nucleic acid-binding, OB-fold		A five-stranded beta-barrel was first noted as a common structure among four proteins binding single-stranded nucleic acids (staphylococcal nuclease andaspartyl-tRNA synthetase) or oligosaccharides (B subunits of enterotoxin and verotoxin-1), and has been termed the oligonucleotide/oligosaccharide binding motif, or OB fold, a five-stranded beta-sheet coiled to form a closed beta-barrel capped by …	Domain
Sobic.010G001900	Chr10	157732	163142	1	5411	139274		Acyl-CoA dehydrogenase/oxidase, N-terminal		Acyl-CoA dehydrogenases () are a family of flavoproteins that catalyse the alpha,beta-dehydrogenation of acyl-CoA thioesters to the corresponding trans 2,3-enoyl CoA-products with the concomitant reduction of enzyme-bound FAD. Different family members share a high sequence identity, catalytic mechanisms, and structural properties, but differ in the position of their catalytic bases and in their s…	Domain
Sobic.010G001900	Chr10	157732	163142	1	5411	139274		Acyl-CoA dehydrogenase/oxidase C-terminal		Acyl-CoA dehydrogenases () are a family of flavoproteins that catalyse the alpha,beta-dehydrogenation of acyl-CoA thioesters to the corresponding trans 2,3-enoyl CoA-products with the concomitant reduction of enzyme-bound FAD. Different family members share a high sequence identity, catalytic mechanisms, and structural properties, but differ in the position of their catalytic bases and in their s…	Domain
Sobic.010G001900	Chr10	157732	163142	1	5411	139274		Acyl-CoA dehydrogenase/oxidase, N-terminal and middle domain		Acyl-CoA dehydrogenases () are a family of flavoproteins that catalyse the alpha,beta-dehydrogenation of acyl-CoA thioesters to the corresponding trans 2,3-enoyl CoA-products with the concomitant reduction of enzyme-bound FAD. Different family members share a high sequence identity, catalytic mechanisms, and structural properties, but differ in the position of their catalytic bases and in their s…	Domain
Sobic.010G001900	Chr10	157732	163142	1	5411	139274		Acyl-CoA oxidase/dehydrogenase, central domain		Acyl-CoA dehydrogenases () are a family of flavoproteins that catalyse the alpha,beta-dehydrogenation of acyl-CoA thioesters to the corresponding trans 2,3-enoyl CoA-products with the concomitant reduction of enzyme-bound FAD. Different family members share a high sequence identity, catalytic mechanisms, and structural properties, but differ in the position of their catalytic bases and in their s…	Domain
Sobic.010G001900	Chr10	157732	163142	1	5411	139274		Acyl-CoA oxidase, C-terminal		Acyl-CoA oxidase (ACO) acts on CoA derivatives of fatty acids with chain lengths from 8 to 18. It catalyses the first and rate-determining step of the peroxisomal beta-oxidation of fatty acids [].Acyl-CoA oxidase is a homodimer and the polypeptide chain of the subunit is folded into the N-terminal alpha-domain, beta-domain, and C-terminal alpha-domain []. Functional differences between the peroxi…	Domain
Sobic.010G001900	Chr10	157732	163142	1	5411	139274		Acyl-CoA oxidase		Acyl-CoA oxidase (ACO) acts on CoA derivatives of fatty acids with chain lengths from 8 to 18. It catalysesthe first and rate-determining step of the peroxisomal beta-oxidation of fatty acids [].Acyl-CoA oxidase is a homodimer and the polypeptide chain of the subunit is folded into the N-terminal alpha-domain, beta-domain, and C-terminal alpha-domain []. Functional differences between the peroxis…	Family
Sobic.010G001900	Chr10	157732	163142	1	5411	139274		Acyl-coenzyme A oxidase, N-terminal		Acyl-coenzyme A oxidase consists of three domains. An N-terminal alpha-helical domain, a beta sheet domain and a C-terminal catalytic domain . This entry represents the N-terminal alpha-helical domain [].	Domain
Sobic.010G001900	Chr10	157732	163142	1	5411	139274						oxidation-reduction process	GO:0055114	A metabolic process that results in the removal or addition of one or more electrons to or from a substance, with or without the concomitant removal or addition of a proton or protons.
Sobic.010G001900	Chr10	157732	163142	1	5411	139274						metabolic process	GO:0008152	The chemical reactions and pathways, including anabolism and catabolism, by which living organisms transform chemical substances. Metabolic processes typically transform small molecules, but also include macromolecular processes such as DNA repair and replication, and protein synthesis and degradation.
Sobic.010G001900	Chr10	157732	163142	1	5411	139274						oxidoreductase activity, acting on the CH-CH group of donors	GO:0016627	Catalysis of an oxidation-reduction (redox) reaction in which a CH-CH group acts as a hydrogen or electron donor and reduces a hydrogen or electron acceptor.
Sobic.010G001900	Chr10	157732	163142	1	5411	139274						acyl-CoA oxidase activity	GO:0003997	Catalysis of the reaction: acyl-CoA + O2 = trans-2,3-dehydroacyl-CoA + hydrogen peroxide.
Sobic.010G001900	Chr10	157732	163142	1	5411	139274						fatty acid beta-oxidation	GO:0006635	A fatty acid oxidation process that results in the complete oxidation of a long-chain fatty acid. Fatty acid beta-oxidation begins with the addition of coenzyme A to a fatty acid, and occurs by successive cycles of reactions during each of which the fatty acid is shortened by a two-carbon fragment removed as acetyl coenzyme A; the cycle continues until only two or three carbons remain (as acetyl-…
Sobic.010G001900	Chr10	157732	163142	1	5411	139274						peroxisome	GO:0005777	A small organelle enclosed by a single membrane, and found in most eukaryotic cells. Contains peroxidases and other enzymes involved in a variety of metabolic processes including free radical detoxification, lipid catabolism and biosynthesis, and hydrogen peroxide metabolism.
Sobic.010G001900	Chr10	157732	163142	1	5411	139274						acyl-CoA dehydrogenase activity	GO:0003995	Catalysis of the reaction: acyl-CoA + acceptor = 2,3-dehydroacyl-CoA + reduced acceptor.
Sobic.010G002000	Chr10	163529	174980	1	11452	127436		Aminoacyl-tRNA synthetase, class 1a, anticodon-binding		Aminoacyl-tRNA synthetase (aaRS) is a key enzyme during protein biosynthesis. Each aaRS contains a catalytic central domain (CCD), responsible for activating amino acid, and an anticodon-binding domain (ABD), necessary for binding the anticodon in cognate tRNA. aaRSs are classified into class I and II (aaRS-I and aaRS-II) based on the topologies of CCDs. Whereas the structure of the CCDs is simil…	Domain
Sobic.010G002000	Chr10	163529	174980	1	11452	127436		Glycine-tRNA synthetase, heterodimeric		The aminoacyl-tRNA synthetase (also known as aminoacyl-tRNA ligase) catalyse the attachment of an amino acid to its cognate transfer RNA molecule in a highly specific two-step reaction. These proteins differ widely in size and oligomeric state, and have limited sequence homology []. The 20 aminoacyl-tRNA synthetases are divided into two classes, I and II. Class I aminoacyl-tRNA synthetases contai…	Family
Sobic.010G002000	Chr10	163529	174980	1	11452	127436		Glycine-tRNA ligase, alpha subunit		This entry represents the alpha subunit of glycine-tRNA ligase (also known as Glycyl-tRNA synthetase alpha subunit).In eubacteria, glycine-tRNA ligase() is an alpha2/beta2 tetramer composed of 2 different subunits [, , ]. In some eubacteria, in archaea and eukaryota, glycine-tRNA ligase is an alpha2 dimer (see ). It belongs to class IIc and is one of the most complex ligases. What is most interes…	Family
Sobic.010G002000	Chr10	163529	174980	1	11452	127436		Glycine-tRNA ligase, beta subunit		This entry represents the beta subunit of glycine-tRNA ligase. In most eubacteria, glycine-tRNA ligase () is an alpha2/beta2 tetramer composed of 2 different subunits [, , ]while in archaea, eukaryota and some eubacteria, glycine-tRNA ligase is an alpha2 dimer (see ). This entry represents the beta subunit of the tetrameric enzyme. What is most interestingis the lack of similarity between the two…	Family
Sobic.010G002000	Chr10	163529	174980	1	11452	127436						ATP binding	GO:0005524	Interacting selectively and non-covalently with ATP, adenosine 5'-triphosphate, a universally important coenzyme and enzyme regulator.
Sobic.010G002000	Chr10	163529	174980	1	11452	127436						cytoplasm	GO:0005737	All of the contents of a cell excluding the plasma membrane and nucleus, but including other subcellular structures.
Sobic.010G002000	Chr10	163529	174980	1	11452	127436						nucleotide binding	GO:0000166	Interacting selectively and non-covalently with a nucleotide, any compound consisting of a nucleoside that is esterified with (ortho)phosphate or an oligophosphate at any hydroxyl group on the ribose or deoxyribose.
Sobic.010G002000	Chr10	163529	174980	1	11452	127436						glycine-tRNA ligase activity	GO:0004820	Catalysis of the reaction: ATP + glycine + tRNA(Gly) = AMP + diphosphate + glycyl-tRNA(Gly).
Sobic.010G002000	Chr10	163529	174980	1	11452	127436						glycyl-tRNA aminoacylation	GO:0006426	The process of coupling glycine to glycyl-tRNA, catalyzed by glycyl-tRNA synthetase. In tRNA aminoacylation, the amino acid is first activated by linkage to AMP and then transferred to either the 2'- or the 3'-hydroxyl group of the 3'-adenosine residue of the tRNA.
Sobic.010G002100	Chr10	175120	190449	-1	15330	111967		Mediator complex, subunit Med13		The Mediator complex is a coactivator involved in the regulated transcription of nearly all RNA polymerase II-dependent genes. Mediator functions as a bridge to convey information from gene-specific regulatory proteins to the basal RNA polymerase II transcription machinery. The Mediator complex, having a compact conformation in its free form, is recruited to promoters by direct interactions with …	Family
Sobic.010G002100	Chr10	175120	190449	-1	15330	111967						regulation of transcription from RNA polymerase II promoter	GO:0006357	Any process that modulates the frequency, rate or extent of transcription from an RNA polymerase II promoter.
Sobic.010G002100	Chr10	175120	190449	-1	15330	111967						RNA polymerase II transcription cofactor activity	GO:0001104	Interacting selectively and non-covalently with an RNA polymerase II (RNAP II) regulatory transcription factor and also with the RNAP II basal transcription machinery in order to modulate transcription. Cofactors generally do not bind DNA, but rather mediate protein-protein interactions between regulatory transcription factors and the basal RNAP II transcription machinery.
Sobic.010G002100	Chr10	175120	190449	-1	15330	111967						mediator complex	GO:0016592	A protein complex that interacts with the carboxy-terminal domain of the largest subunit of RNA polymerase II and plays an active role in transducing the signal from a transcription factor to the transcriptional machinery. The mediator complex is required for activation of transcription of most protein-coding genes, but can also act as a transcriptional corepressor. The Saccharomyces complex cont…
Sobic.010G002201	Chr10	215754	217027	1	1274	85389	(1 of 147) 1.11.1.7 - Peroxidase / Lactoperoxidase	Haem peroxidase		Peroxidases are haem-containing enzymes that use hydrogen peroxide asthe electron acceptor to catalyse a number of oxidative reactions.Most haem peroxidases follow the reaction scheme:Fe3++ H2O2-->[Fe4+=O]R' (Compound I) + H2O[Fe4+=O]R' + substrate -->[Fe4+=O]R (Compound II) + oxidised substrate[Fe4+=O]R + substrate -->Fe3++ H2O + oxidised substrateIn this mechanism, the enzyme reacts with one eq…	Family
Sobic.010G002201	Chr10	215754	217027	1	1274	85389	(1 of 147) 1.11.1.7 - Peroxidase / Lactoperoxidase	Haem peroxidase, plant/fungal/bacterial		Peroxidases are haem-containing enzymes that use hydrogen peroxide asthe electron acceptor to catalyse a number of oxidative reactions.Most haem peroxidases follow the reaction scheme:Fe3++ H2O2-->[Fe4+=O]R' (Compound I) + H2O[Fe4+=O]R' + substrate -->[Fe4+=O]R (Compound II) + oxidised substrate[Fe4+=O]R + substrate -->Fe3++ H2O + oxidised substrateIn this mechanism, the enzyme reacts with one eq…	Domain
Sobic.010G002201	Chr10	215754	217027	1	1274	85389	(1 of 147) 1.11.1.7 - Peroxidase / Lactoperoxidase					peroxidase activity	GO:0004601	Catalysis of the reaction: donor + hydrogen peroxide = oxidized donor + 2 H2O.
Sobic.010G002201	Chr10	215754	217027	1	1274	85389	(1 of 147) 1.11.1.7 - Peroxidase / Lactoperoxidase					oxidation-reduction process	GO:0055114	A metabolic process that results in the removal or addition of one or more electrons to or from a substance, with or without the concomitant removal or addition of a proton or protons.
Sobic.010G002201	Chr10	215754	217027	1	1274	85389	(1 of 147) 1.11.1.7 - Peroxidase / Lactoperoxidase					heme binding	GO:0020037	Interacting selectively and non-covalently with heme, any compound of iron complexed in a porphyrin (tetrapyrrole) ring.
Sobic.010G002201	Chr10	215754	217027	1	1274	85389	(1 of 147) 1.11.1.7 - Peroxidase / Lactoperoxidase					response to oxidative stress	GO:0006979	Any process that results in a change in state or activity of a cell or an organism (in terms of movement, secretion, enzyme production, gene expression, etc.) as a result of oxidative stress, a state often resulting from exposure to high levels of reactive oxygen species, e.g. superoxide anions, hydrogen peroxide (H2O2), and hydroxyl radicals.
Sobic.010G002301	Chr10	217471	218306	1	836	84110
Sobic.010G002400	Chr10	218642	221970	-1	3329	80446		Six-bladed beta-propeller, TolB-like		This entry represents a six-bladed beta-propeller domain consisting of six 4-stranded beta-sheet motifs. This domain can be found in TolB proteins (C-terminal), in soluble quinoprotein glucose dehydrogenase, in calcium-dependent phosphotriesterases, in the low density lipoprotein (LDL) receptor YWTD domain, in nidogen, and in serine/threonine-protein kinase (PknD) NHL repeat domain.TolB is a peri…	Domain
Sobic.010G002400	Chr10	218642	221970	-1	3329	80446		Quinonprotein alcohol dehydrogenase-like domain		Quinoprotein alcohol dehydrogenases are a family of proteins found in methylotrophic or autotrophic bacteria. These quinoproteins use pyrroloquinoline quinone as their prosthetic group. There are three types of alcohol dehydrogenases: type I includes methanol dehydrogenase and ethanol dehydrogenase, type II includes soluble quinohaemoprotein with a C-terminal containing haem C, and type III inclu…	Domain
Sobic.010G002400	Chr10	218642	221970	-1	3329	80446		Glutamine cyclotransferase		This family of enzymes catalyse the cyclization of free L-glutamine and N-terminal glutaminyl residues in proteins to pyroglutamate (5-oxoproline) and pyroglutamyl residues respectively []. This family includes plant and bacterial enzymes and seems unrelated to the mammalian enzymes.	Family
Sobic.010G002500	Chr10	233170	239798	1	6629	62618
Sobic.010G002500	Chr10	233170	239798	1	6629	62618
Sobic.010G002500	Chr10	233170	239798	1	6629	62618
Sobic.010G002600	Chr10	238608	243715	-1	5108	58701		S-adenosyl-L-methionine-dependent methyltransferase		This entry represents a domain found in S-adenosyl-L-methionine-dependent methyltransferases (SAM MTases).Proteins containing this domain include members from the methyltransferase superfamily and the class I-like SAM-binding methyltransferase superfamily. Methyltransferases transfer a methyl group from a donor to an acceptor. SAM-binding methyltransferases utilise the ubiquitous methyl donor SAM…	Domain
Sobic.010G002600	Chr10	238608	243715	-1	5108	58701		Putative S-adenosyl-L-methionine-dependent methyltransferase		This is a family of putative S-adenosyl-L-methionine (SAM)-dependent methyltransferase [, , ].	Family
Sobic.010G002600	Chr10	238608	243715	-1	5108	58701		S-adenosyl-L-methionine-dependent methyltransferase		This entry represents a domain found in S-adenosyl-L-methionine-dependent methyltransferases (SAM MTases).Proteins containing this domain include members from the methyltransferase superfamily and the class I-like SAM-binding methyltransferase superfamily. Methyltransferases transfer a methyl group from a donor to an acceptor. SAM-binding methyltransferases utilise the ubiquitous methyl donor SAM…	Domain
Sobic.010G002600	Chr10	238608	243715	-1	5108	58701		Putative S-adenosyl-L-methionine-dependent methyltransferase		This is a family of putative S-adenosyl-L-methionine (SAM)-dependent methyltransferase [, , ].	Family
Sobic.010G002600	Chr10	238608	243715	-1	5108	58701		S-adenosyl-L-methionine-dependent methyltransferase		This entry represents a domain found in S-adenosyl-L-methionine-dependent methyltransferases (SAM MTases).Proteins containing this domain include members from the methyltransferase superfamily and the class I-like SAM-binding methyltransferase superfamily. Methyltransferases transfer a methyl group from a donor to an acceptor. SAM-binding methyltransferases utilise the ubiquitous methyl donor SAM…	Domain
Sobic.010G002600	Chr10	238608	243715	-1	5108	58701		Putative S-adenosyl-L-methionine-dependent methyltransferase		This is a family of putative S-adenosyl-L-methionine (SAM)-dependent methyltransferase [, , ].	Family
Sobic.010G002700	Chr10	246777	252415	-1	5639	50001		Protein of unknown function DUF3754		This domain family is found in bacteria, archaea and eukaryotes, and is typically between 135 and 166 amino acids in length. There is a single completely conserved residue P that may be functionally important.	Family
Sobic.010G002700	Chr10	246777	252415	-1	5639	50001		Protein of unknown function DUF3754		This domain family is found in bacteria, archaea and eukaryotes, and is typically between 135 and 166 amino acids in length. There is a single completely conserved residue P that may be functionally important.	Family
Sobic.010G002700	Chr10	246777	252415	-1	5639	50001		Protein of unknown function DUF3754		This domain family is found in bacteria, archaea and eukaryotes, and is typically between 135 and 166 amino acids in length. There is a single completely conserved residue P that may be functionally important.	Family
Sobic.010G002800	Chr10	252569	256119	1	3551	46297		Isoprenoid synthase domain		This entry represents a domain found in the isoprenoid synthase family [], which is mostly all alpha-helical with a core bundle of anti-parallel alpha-helices [].	Domain
Sobic.010G002800	Chr10	252569	256119	1	3551	46297		Squalene/phytoene synthase		Squalene synthase (farnesyl-diphosphate farnesyltransferase) (SQS) and Phytoene synthase (PSY) share a number of functional similarities. These similarities are also reflected at the level of their primary structure [, , ]. In particular three well conserved regions are shared bySQS and PSY; they could be involved in substrate binding and/or the catalyticmechanism. SQS catalyzes the conversion of…	Family
Sobic.010G002800	Chr10	252569	256119	1	3551	46297		Isoprenoid synthase domain		This entry represents a domain found in the isoprenoid synthase family [], which is mostly all alpha-helical with a core bundle of anti-parallel alpha-helices [].	Domain
Sobic.010G002800	Chr10	252569	256119	1	3551	46297		Squalene/phytoene synthase		Squalene synthase (farnesyl-diphosphate farnesyltransferase) (SQS) and Phytoene synthase (PSY) share a number of functional similarities. These similarities are also reflected at the level of their primary structure [, , ]. In particular three well conserved regions are shared bySQS and PSY; they could be involved in substrate binding and/or the catalyticmechanism. SQS catalyzes the conversion of…	Family
Sobic.010G002800	Chr10	252569	256119	1	3551	46297						biosynthetic process	GO:0009058	The chemical reactions and pathways resulting in the formation of substances; typically the energy-requiring part of metabolism in which simpler substances are transformed into more complex ones.
Sobic.010G002800	Chr10	252569	256119	1	3551	46297						transferase activity	GO:0016740	Catalysis of the transfer of a group, e.g. a methyl group, glycosyl group, acyl group, phosphorus-containing, or other groups, from one compound (generally regarded as the donor) to another compound (generally regarded as the acceptor). Transferase is the systematic name for any enzyme of EC class 2.
Sobic.010G002850	Chr10	261050	270064	1	9015	32352
Sobic.010G002900	Chr10	263346	268317	-1	4972	34099		NAC domain		The NAC domain (for Petunia hybrida(Petunia) NAM and for Arabidopsis ATAF1, ATAF2, and CUC2) is an N-terminal module of ~160 amino acids, which is found in proteins of the NAC family of plant-specific transcriptional regulators (no apical meristem (NAM) proteins) []. NAC proteins are involved in developmental processes, including formation of the shoot apical meristem, floral organs and lateral s…	Domain
Sobic.010G002900	Chr10	263346	268317	-1	4972	34099		NAC domain		The NAC domain (for Petunia hybrida(Petunia) NAM and for Arabidopsis ATAF1, ATAF2, and CUC2) is an N-terminal module of ~160 amino acids, which is found in proteins of the NAC family of plant-specific transcriptional regulators (no apical meristem (NAM) proteins) []. NAC proteins are involved in developmental processes, including formation of the shoot apical meristem, floral organs and lateral s…	Domain
Sobic.010G002900	Chr10	263346	268317	-1	4972	34099		NAC domain		The NAC domain (for Petunia hybrida(Petunia) NAM and for Arabidopsis ATAF1, ATAF2, and CUC2) is an N-terminal module of ~160 amino acids, which is found in proteins of the NAC family of plant-specific transcriptional regulators (no apical meristem (NAM) proteins) []. NAC proteins are involved in developmental processes, including formation of the shoot apical meristem, floral organs and lateral s…	Domain
Sobic.010G002900	Chr10	263346	268317	-1	4972	34099		NAC domain		The NAC domain (for Petunia hybrida(Petunia) NAM and for Arabidopsis ATAF1, ATAF2, and CUC2) is an N-terminal module of ~160 amino acids, which is found in proteins of the NAC family of plant-specific transcriptional regulators (no apical meristem (NAM) proteins) []. NAC proteins are involved in developmental processes, including formation of the shoot apical meristem, floral organs and lateral s…	Domain
Sobic.010G002900	Chr10	263346	268317	-1	4972	34099						DNA binding	GO:0003677	Any molecular function by which a gene product interacts selectively and non-covalently with DNA (deoxyribonucleic acid).
Sobic.010G002900	Chr10	263346	268317	-1	4972	34099						regulation of transcription, DNA-templated	GO:0006355	Any process that modulates the frequency, rate or extent of cellular DNA-templated transcription.
Sobic.010G003000	Chr10	264551	264989	1	439	37427
Sobic.010G003100	Chr10	273846	278531	-1	4686	23885		Cupredoxin		Copper is one of the most prevalent transition metals in living organisms and its biological function is intimately related to its redox properties. Since free copper is toxic, even at very low concentrations, its homeostasis in living organisms is tightly controlled by subtle molecular mechanisms. In eukaryotes, before being transported inside the cell via the high-affinity copper transporters o…	Domain
Sobic.010G003100	Chr10	273846	278531	-1	4686	23885		Multicopper oxidase, type 2		Copper is one of the most prevalent transition metals in living organisms and its biological function is intimately related to its redox properties. Since free copper is toxic, even at very low concentrations, its homeostasis in living organisms is tightly controlled by subtle molecular mechanisms. In eukaryotes, before being transported inside the cell via the high-affinity copper transporters o…	Domain
Sobic.010G003100	Chr10	273846	278531	-1	4686	23885		Multicopper oxidase, type 1		Copper is one of the most prevalent transition metals in living organisms and its biological function is intimately related to its redox properties. Since free copper is toxic, even at very low concentrations, its homeostasis in living organisms is tightly controlled by subtle molecular mechanisms. In eukaryotes, before being transported inside the cell via the high-affinity copper transporters o…	Domain
Sobic.010G003100	Chr10	273846	278531	-1	4686	23885		Multicopper oxidase, type 3		Copper is one of the most prevalent transition metals in living organisms and its biological function is intimately related to its redox properties. Sincefree copper is toxic, even at very low concentrations, its homeostasis in living organisms is tightly controlled by subtle molecular mechanisms. In eukaryotes, before being transported inside the cell via the high-affinity copper transporters of…	Domain
Sobic.010G003100	Chr10	273846	278531	-1	4686	23885						oxidoreductase activity	GO:0016491	Catalysis of an oxidation-reduction (redox) reaction, a reversible chemical reaction in which the oxidation state of an atom or atoms within a molecule is altered. One substrate acts as a hydrogen or electron donor and becomes oxidized, while the other acts as hydrogen or electron acceptor and becomes reduced.
Sobic.010G003100	Chr10	273846	278531	-1	4686	23885						oxidation-reduction process	GO:0055114	A metabolic process that results in the removal or addition of one or more electrons to or from a substance, with or without the concomitant removal or addition of a proton or protons.
Sobic.010G003100	Chr10	273846	278531	-1	4686	23885						copper ion binding	GO:0005507	Interacting selectively and non-covalently with copper (Cu) ions.
Sobic.010G003200	Chr10	281677	290258	1	8582	12158	(1 of 2) PTHR23176//PTHR23176:SF38 - RHO/RAC/CDC GTPASE-ACTIVATING PROTEIN // SUBFAMILY NOT NAMED	Rho GTPase activation protein		Proteins containing a RhoGAP (Rho GTPase Activating Protein) domain usually function to catalyze the hydrolysis of GTP that is bound to Rho, Rac and/or Cdc42,inactivating these regulators of the actin cytoskeleton. The 53 known human RhoGAP domain-containing proteins are the largest known group of Rho GTPase regulators and significantly outnumber the 21 Rho GTPases they presumably regulate. This …	Domain
Sobic.010G003200	Chr10	281677	290258	1	8582	12158	(1 of 2) PTHR23176//PTHR23176:SF38 - RHO/RAC/CDC GTPASE-ACTIVATING PROTEIN // SUBFAMILY NOT NAMED	Rho GTPase-activating protein domain		Members of the Rho family of small G proteins transduce signals from plasma-membranereceptors and control cell adhesion, motility and shape by actin cytoskeleton formation.Like all other GTPases, Rho proteins act as molecular switches, with an activeGTP-bound form and an inactive GDP-bound form. The active conformation is promoted byguanine-nucleotide exchange factors, and the inactive state by G…	Domain
Sobic.010G003200	Chr10	281677	290258	1	8582	12158	(1 of 2) PTHR23176//PTHR23176:SF38 - RHO/RAC/CDC GTPASE-ACTIVATING PROTEIN // SUBFAMILY NOT NAMED	Pleckstrin homology domain		Pleckstrin homology (PH) domains are small modular domains that occur in a large variety of proteins. The domains can bind phosphatidylinositol within biological membranes and proteins such as the beta/gamma subunits of heterotrimeric G proteins []and protein kinase C []. Through these interactions, PH domains play a role in recruiting proteins to different membranes, thus targeting them to appro…	Domain
Sobic.010G003200	Chr10	281677	290258	1	8582	12158	(1 of 2) PTHR23176//PTHR23176:SF38 - RHO/RAC/CDC GTPASE-ACTIVATING PROTEIN // SUBFAMILY NOT NAMED	Pleckstrin-homology domain (PH domain)/Phosphotyrosine-binding domain (PTB)		Pleckstrin homology (PH) domains are small modular domains that occur in a large variety of signalling proteins, where they serve as simple targeting domains that bind lipids [, , ]. PH domains have a partly opened beta-barrel topology that is capped by an alpha helix. The structure of PH domains is similar to the phosphotyrosine-binding domain (PTB) found in IRS-1 (insulin receptor substrate 1),…	Domain
Sobic.010G003200	Chr10	281677	290258	1	8582	12158	(1 of 2) PTHR23176//PTHR23176:SF38 - RHO/RAC/CDC GTPASE-ACTIVATING PROTEIN // SUBFAMILY NOT NAMED	Ternary complex factor MIP1, leucine-zipper		This leucine-zipper domain can be found in MIP1 proteins and in putative Rho GTPase-activating proteins. MIP1 proteins, here largely from plants, are subunits of the TORC2 (rictor-mTOR) protein complex controlling cell growth and proliferation []. The leucine-zipper is likely to be the region that interacts with plant MADS-box factors [],	Domain
Sobic.010G003200	Chr10	281677	290258	1	8582	12158	(1 of 2) PTHR23176//PTHR23176:SF38 - RHO/RAC/CDC GTPASE-ACTIVATING PROTEIN // SUBFAMILY NOT NAMED					signal transduction	GO:0007165	The cellular process in which a signal is conveyed to trigger a change in the activity or state of a cell. Signal transduction begins with reception of a signal (e.g. a ligand binding to a receptor or receptor activation by a stimulus such as light), or for signal transduction in the absence of ligand, signal-withdrawal or the activity of a constitutively active receptor. Signal transduction ends…
Sobic.010G003300	Chr10	290483	293854	-1	3372	8562
Sobic.010G003300	Chr10	290483	293854	-1	3372	8562
Sobic.010G003400	Chr10	294897	302843	1	7947	0		P-loop containing nucleoside triphosphate hydrolase		The P-loop NTPase fold is the most prevalent domain of the several distinctnucleotide-binding protein folds.The most common reaction catalysed by enzymes of the P-loop NTPase fold is the hydrolysis of the beta-gamma phosphate bond of a bound nucleoside triphosphate (NTP). The energy from NTP hydrolysis is typically utilised to induce conformational changes in other molecules, which constitutes th…	Domain
Sobic.010G003400	Chr10	294897	302843	1	7947	0		Helicase superfamily 1/2, ATP-binding domain		Helicases have been classified in 5 superfamilies (SF1-SF5). All of theproteins bind ATP and, consequently, all of them carry the classical Walker A(phosphate-binding loop or P-loop) and Walker B(Mg2+-binding aspartic acid) motifs. For the two largest groups, commonlyreferred to as SF1 and SF2, a total of seven characteristic motifs has beenidentified []. These two superfamilies encompass a large…	Domain
Sobic.010G003400	Chr10	294897	302843	1	7947	0		Helicase, C-terminal		Helicases have been classified in 5 superfamilies (SF1-SF5). For the two largest groups, commonly referred to as SF1 and SF2, a total of seven characteristic motifs has been identified []. These two superfamilies encompass a large number of DNA and RNA helicases from archaea, eubacteria, eukaryotes and viruses.This entry represents the C-terminal domain found in proteins belonging to the helicase…	Domain
Sobic.010G003400	Chr10	294897	302843	1	7947	0		DEAD/DEAH box helicase domain		Proteins with this domain include the DEAD and DEAH box helicases. Helicases are involved in unwinding nucleic acids. The DEAD box helicases are involved in various aspects of RNA metabolism, including nuclear transcription, pre mRNA splicing, ribosome biogenesis, nucleocytoplasmic transport, translation, RNA decay and organellar gene expression.	Domain
Sobic.010G003400	Chr10	294897	302843	1	7947	0		EF-hand domain pair		This domain consists of a duplication of two EF-hand units, where each unit is composed of two helices connected by a twelve-residue calcium-binding loop. The calcium ion in the EF-hand loop is coordinated in a pentagonal bipyramidal configuration. Many calcium-binding proteins contain an EF-hand type calcium-binding domain [, ]. These include: calbindin D9K, S100 proteins such as calcyclin, polc…	Domain
Sobic.010G003400	Chr10	294897	302843	1	7947	0		Staphylococcal nuclease (SNase-like), OB-fold		Staphylococcus aureusnuclease (SNase) homologues, previously thought to be restricted to bacteria and archaea, are also in eukaryotes. Staphylococcal nuclease has a multi-domain organisation []. The human cellular coactivator p100 contains four repeats, each of which is a SNase homologue. These repeats are unlikely to possess SNase-like activities as each lacks equivalent SNase catalytic residues…	Domain
Sobic.010G003400	Chr10	294897	302843	1	7947	0		ATP-dependent RNA helicase Ski2, C-terminal		This C-terminal domain is found in DOB1/SK12/helY-like DEAD box helicases [].	Domain
Sobic.010G003400	Chr10	294897	302843	1	7947	0		rRNA-processing arch domain		The essential RNA helicase Mtr4 is an exosome-activating cofactor. This arch domain can be found in Mtr4 and Ski2 (the cytosolic homologue of Mtr4). The arch domain is required for proper 5.8S rRNA processing, and appears to function independently of canonical helicase activity [].	Domain
Sobic.010G003400	Chr10	294897	302843	1	7947	0		ATP-dependent RNA helicase Ski2		This group represents a group of ATP-dependent RNA helicases and their homologues, including Ski complex protein Ski2 and RNA helicase Mtr4 (also known as Dob1). Ski2 is a putative RNA helicase that forms ski complex, which participates in many cytoplasmic pathways of the exosome in both yeast and metazoan cells, including 3'-to-5' mRNA turnover []. Mtr4 is a ATP-dependent 3'-5' RNA helicase invo…	Family
Sobic.010G003400	Chr10	294897	302843	1	7947	0						ATP binding	GO:0005524	Interacting selectively and non-covalently with ATP, adenosine 5'-triphosphate, a universally important coenzyme and enzyme regulator.
Sobic.010G003400	Chr10	294897	302843	1	7947	0						nucleic acid binding	GO:0003676	Interacting selectively and non-covalently with any nucleic acid.
Sobic.010G003600	Chr10	305403	306270	1	868	2987		Bifunctional inhibitor/plant lipid transfer protein/seed storage helical domain		This entry represents a structural domain consisting of 4-helices with a folded leaf topology, and forming a right-handed superhelix. This domain occurs in several proteins, including:Plant lipid-transfer proteins, such as the non-specific lipid-transfer proteins ns-LTP1 and ns-LTP2 [, ].Proteinase/alpha-amylase inhibitors, such as trypsin/alpha-amylase inhibitor RBI from Eleusine coracana(Indian…	Domain
Sobic.010G003600	Chr10	305403	306270	1	868	2987		Hydrophobic seed protein		This domain has a four-helix bundle structure. It contains four disulfide bonds, of which three function to keep the C- and N-terminal parts of the molecule in place [].	Domain
Sobic.010G003700	Chr10	312524	314071	1	1548	10108		Transcription factor GRAS		Sequence analysis of the products of the GRAS (GAI, RGA, SCR) gene family indicates that they share a variable N terminus and a highly conserved C terminus that contains five recognizable motifs []. Proteins in the GRAS family are major players in gibberellin (GA) signaling, which regulates various aspects of plant growth and development []. Mutation of the SCARECROW (SCR) gene results in a radia…	Domain
Sobic.010G003800	Chr10	332786	333812	-1	1027	30370		P-loop containing nucleoside triphosphate hydrolase		The P-loop NTPase fold is the most prevalent domain of the several distinctnucleotide-binding protein folds.The most common reaction catalysed by enzymes of the P-loop NTPase fold is the hydrolysis of the beta-gamma phosphate bond of a bound nucleoside triphosphate (NTP). The energy from NTP hydrolysis is typically utilised to induce conformational changes in other molecules, which constitutes th…	Domain
Sobic.010G003900	Chr10	346990	352828	1	5839	44574		S-adenosyl-L-methionine-dependent methyltransferase		This entry represents a domain found in S-adenosyl-L-methionine-dependent methyltransferases (SAM MTases).Proteins containing this domain include members from the methyltransferase superfamily and the class I-like SAM-binding methyltransferase superfamily. Methyltransferases transfer a methyl group from a donor to an acceptor. SAM-binding methyltransferases utilise the ubiquitous methyl donor SAM…	Domain
Sobic.010G003900	Chr10	346990	352828	1	5839	44574		Protein arginine N-methyltransferase		Protein arginine methyltransferases (PRMTs) are enzymes that transfer methyl groups to the arginine residues of histones and other proteins. Arginine methylation is an important posttranslational modification process that plays functional roles in transcriptional control, splicing, DNA repair, and signaling [, , ]. PRMTs use S-adenosylmethionine(SAM or AdoMet)-dependent methylation to modify the …	Family
Sobic.010G003900	Chr10	346990	352828	1	5839	44574						methyltransferase activity	GO:0008168	Catalysis of the transfer of a methyl group to an acceptor molecule.
Sobic.010G003900	Chr10	346990	352828	1	5839	44574						protein methylation	GO:0006479	The addition of a methyl group to a protein amino acid. A methyl group is derived from methane by the removal of a hydrogen atom.
Sobic.010G004001	Chr10	356059	357471	-1	1413	53643
Sobic.010G004100	Chr10	362534	370828	-1	8295	60118		Ancestral coatomer element 1, Sec16/Sec31		Sec31 is a component of the COPII coat complex that mediates formation of transport vesicles from the ER. The central alpha-helical unit of Sec31 is structurally similar to four large architectural nucleoporins. This alpha-helical unit, common to COPII and nuclear pore complex proteins, has been termed the ancestral coatomer element 1 (ACE1) []. This entry represents the ACE1 element found in Sec…	Domain
Sobic.010G004100	Chr10	362534	370828	-1	8295	60118		COPII coat assembly protein, Sec16		Transport vesicles budding from the endoplasmic reticulum (ER) are coated with the COPII proteins []. Sec16 is involved in the initiation of assembly of the COPII coat and the selection of cargo molecules [, , , , ]. It is also involved in autophagy []. Two mammalian Sec16 homologues have been described and they seem to have nonredundant functions in ER export and transitional ER organisation [].	Family
Sobic.010G004100	Chr10	362534	370828	-1	8295	60118		Sec16, central conserved domain		The yeast protein Sec16 plays a key role in the formation of coat protein II vesicles, which mediate protein transport from the endoplasmic reticulum (ER) to the Golgi apparatus []. Mammals have two isoforms of this protein - Sec16A and Sec16B. Sec16A appears to be the primary orthologue as it has the highest sequence similarity to the yeast sequence. Sec16B is involved in exportof the peroxisoma…	Domain
Sobic.010G004100	Chr10	362534	370828	-1	8295	60118		Ancestral coatomer element 1, Sec16/Sec31		Sec31 is a component of the COPII coat complex that mediates formation of transport vesicles from the ER. The central alpha-helical unit of Sec31 is structurally similar to four large architectural nucleoporins. This alpha-helical unit, common to COPII and nuclear pore complex proteins, has been termed the ancestral coatomer element 1 (ACE1) []. This entry represents the ACE1 element found in Sec…	Domain
Sobic.010G004100	Chr10	362534	370828	-1	8295	60118		COPII coat assembly protein, Sec16		Transport vesicles budding from the endoplasmic reticulum (ER) are coated with the COPII proteins []. Sec16 is involved in the initiation of assembly of the COPII coat and the selection of cargo molecules [, , , , ]. It is also involved in autophagy []. Two mammalian Sec16 homologues have been described and they seem to have nonredundant functions in ER export and transitional ER organisation [].	Family
Sobic.010G004100	Chr10	362534	370828	-1	8295	60118		Sec16, central conserved domain		The yeast protein Sec16 plays a key role in the formation of coat protein II vesicles, which mediate protein transport from the endoplasmic reticulum (ER) to the Golgi apparatus []. Mammals have two isoforms of this protein - Sec16A and Sec16B. Sec16A appears to be the primary orthologue as it has the highest sequence similarity to the yeast sequence. Sec16B is involved in exportof the peroxisoma…	Domain
Sobic.010G004200	Chr10	375082	377781	-1	2700	72666		WAT1-related protein		The plant drug/metabolite exporter (DME) family consists of a group of plant WAT1 (walls are thin1)-related proteins. They contain the EamA domains that can be found in some drug/metabolite exporters in bacteria. Arabidopsis WAT1 is required for secondary cell-wall deposition [, ], and conferred broad-spectrum resistance to vascular pathogens []. Auxin-induced protein 5NG4, another member of the …	Family
Sobic.010G004200	Chr10	375082	377781	-1	2700	72666		EamA domain		EamA (named after the O-acetyl-serine/cysteine export gene in E. coli) domain is found in a wide range of proteins including the Erwinia chrysanthemi PecM protein, which is involved in pectinase, cellulase and blue pigment regulation, the Salmonella typhimurium PagO protein (function unknown), and some members of the solute carrier family group 35 (SLC35) nucleoside-sugar transporters. Many membe…	Domain
Sobic.010G004200	Chr10	375082	377781	-1	2700	72666		WAT1-related protein		The plant drug/metabolite exporter (DME) family consists of a group of plant WAT1 (walls are thin1)-related proteins. They contain the EamA domains that can be found in some drug/metabolite exporters in bacteria. Arabidopsis WAT1 is required for secondary cell-wall deposition [, ], and conferred broad-spectrum resistance to vascular pathogens []. Auxin-induced protein 5NG4, another member of the …	Family
Sobic.010G004200	Chr10	375082	377781	-1	2700	72666		EamA domain		EamA (named after the O-acetyl-serine/cysteine export gene in E. coli) domain is found in a wide range of proteins including the Erwinia chrysanthemi PecM protein, which is involved in pectinase, cellulase and blue pigment regulation, the Salmonella typhimurium PagO protein (function unknown), and some members of the solute carrier family group 35 (SLC35) nucleoside-sugar transporters. Many membe…	Domain
Sobic.010G004200	Chr10	375082	377781	-1	2700	72666		WAT1-related protein		The plant drug/metabolite exporter (DME) family consists of a group of plant WAT1 (walls are thin1)-related proteins. They contain the EamA domains that can be found in some drug/metabolite exporters in bacteria. Arabidopsis WAT1 is required for secondary cell-wall deposition [, ], and conferred broad-spectrum resistance to vascular pathogens []. Auxin-induced protein 5NG4, another member of the …	Family
Sobic.010G004200	Chr10	375082	377781	-1	2700	72666		EamA domain		EamA (named after the O-acetyl-serine/cysteine export gene in E. coli) domain is found in a wide range of proteins including the Erwinia chrysanthemi PecM protein, which is involved in pectinase, cellulase and blue pigment regulation, the Salmonella typhimurium PagO protein (function unknown), and some members of the solute carrier family group 35 (SLC35) nucleoside-sugar transporters. Many membe…	Domain
Sobic.010G004200	Chr10	375082	377781	-1	2700	72666						membrane	GO:0016020	A lipid bilayer along with all the proteins and protein complexes embedded in it an attached to it.
Sobic.010G004200	Chr10	375082	377781	-1	2700	72666						integral component of membrane	GO:0016021	The component of a membrane consisting of the gene products and protein complexes having at least some part of their peptide sequence embedded in the hydrophobic region of the membrane.
Sobic.010G004200	Chr10	375082	377781	-1	2700	72666						transmembrane transporter activity	GO:0022857	Enables the transfer of a substance from one side of a membrane to the other.
Sobic.010G004300	Chr10	381687	386837	-1	5151	79271		Homeodomain-like		Homeodomain proteins are transcription factors that share a related DNA binding homeodomain []. The homeodomain was first identified in a number of Drosophila homeotic and segmentation proteins, but is now known to be well conserved in many other animals, including vertebrates. The domain binds DNA through a helix-turn-helix (HTH) structure. The HTH motif is characterised by two alpha-helices, wh…	Domain
Sobic.010G004300	Chr10	381687	386837	-1	5151	79271		SANT/Myb domain		The retroviral oncogene v-myb, and its cellular counterpart c-myb, encode nuclear DNA-binding proteins. In myb, one of the most conserved regions consisting of three tandem repeats has been shown to be involved in DNA-binding [].The SANT domain is present in nuclear receptor co-repressors and in the subunits of many chromatin-remodelling complexes []. It has a strong structural similarity to the …	Domain
Sobic.010G004300	Chr10	381687	386837	-1	5151	79271		Myb domain		The myb-type HTH domain is a DNA-binding, helix-turn-helix (HTH) domain of approximately 55 amino acids, typically occurring in a tandem repeat in eukaryotic transcription factors. The domain is named after the retroviral oncogene v-myb, and its cellular counterpart c-myb, which encode nuclear DNA-binding proteins that specifically recognise the sequence YAAC(G/T)G [, ]. Myb proteins contain thre…	Domain
Sobic.010G004300	Chr10	381687	386837	-1	5151	79271		Rossmann-like alpha/beta/alpha sandwich fold		This entry represents domains related by a common ancestor that have a Rossmann-like, 3-layer, alpha/beta/alpha sandwich fold. Protein families in which the domain is found include:Nucleotidylyl transferases () such as cytidylyltransferases [], adenylyltransferases [].Class I aminoacyl-tRNA synthetases (catalytic domain), such as tyrosyl-tRNA synthetase () and glutaminyl-tRNA synthetase () [].Pan…	Domain
Sobic.010G004300	Chr10	381687	386837	-1	5151	79271		Myb domain, plants		This DNA-binding domain is restricted to (but common in) plant proteins, many of which also contain a response regulator domain. The domain appears related to the Myb-like DNA-binding domain [, ].	Domain
Sobic.010G004300	Chr10	381687	386837	-1	5151	79271						DNA binding	GO:0003677	Any molecular function by which a gene product interacts selectively and non-covalently with DNA (deoxyribonucleic acid).
Sobic.010G004400	Chr10	387676	390649	1	2974	85260		P-loop containing nucleoside triphosphate hydrolase		The P-loop NTPase fold is the most prevalent domain of the several distinctnucleotide-binding protein folds.The most common reaction catalysed by enzymes of the P-loop NTPase fold is the hydrolysis of the beta-gamma phosphate bond of a bound nucleoside triphosphate (NTP). The energy from NTP hydrolysis is typically utilised to induce conformational changes in other molecules, which constitutes th…	Domain
Sobic.010G004400	Chr10	387676	390649	1	2974	85260		CobQ/CobB/MinD/ParA nucleotide binding domain		This domain is found in various cobyrinic acid a,c-diamide synthases. These include CbiA () and CbiP () from S. typhimurium [], and CobQ () from R. capsulatus []. These amidases catalyse amidations to various side chains of hydrogenobyrinic acid or cobyrinic acid a,c-diamide in the biosynthesis of cobalamin (vitamin B12) from uroporphyrinogen III. Vitamin B12 is an important cofactor and an essen…	Domain
Sobic.010G004400	Chr10	387676	390649	1	2974	85260		ATP binding protein MinD		MinD is a multifunctional cell division protein that guides correct placement of the septum. In Escherichia coli, the cell division site is determined by the cooperative activity of min operon products MinC, MinD, and MinE []. MinD is a membrane-associated ATPase and is a septum site-determining factor through the activation and regulation of MinC and MinE. MinD is also known to undergo a rapid p…	Family
Sobic.010G004400	Chr10	387676	390649	1	2974	85260		ATP binding protein MinD, bacterial-type		This entry describes the bacterial and chloroplast form of MinD, a multifunctional cell division protein that guides correct placement of the septum. In Escherichia coli, the cell division site is determined by the cooperative activity of min operon products MinC, MinD, and MinE []. MinD is a membrane-associated ATPase and is a septum site-determining factor through the activation and regulation …	Family
Sobic.010G004400	Chr10	387676	390649	1	2974	85260						ATPase activity	GO:0016887	Catalysis of the reaction: ATP + H2O = ADP + phosphate + 2 H+. May or may not be coupled to another reaction.
Sobic.010G004400	Chr10	387676	390649	1	2974	85260						barrier septum site selection	GO:0000918	The process of marking the site where a barrier septum will form.
Sobic.010G004500	Chr10	399789	404194	1	4406	97373	(1 of 20) PF12796//PF13962 - Ankyrin repeats (3 copies) (Ank_2) // Domain of unknown function (PGG)	Ankyrin repeat-containing domain		This entry represents the ankyrin repeat-containing domain. These domains contain multiple repeats of a beta(2)-alpha(2) motif. The ankyrin repeat is one of the most common protein-protein interaction motifs in nature. Ankyrin repeats are tandemly repeated modules of about 33 amino acids. They occur in a large number of functionally diverse proteins mainly from eukaryotes. The few known examples …	Domain
Sobic.010G004500	Chr10	399789	404194	1	4406	97373	(1 of 20) PF12796//PF13962 - Ankyrin repeats (3 copies) (Ank_2) // Domain of unknown function (PGG)	Ankyrin repeat		The ankyrin repeat is one of the most common protein-protein interaction motifs in nature. Ankyrin repeats are tandemly repeated modules of about 33 amino acids. They occur in a large number of functionally diverse proteins mainly from eukaryotes. The few known examples from prokaryotes and viruses may be the result of horizontal gene transfers []. The repeat has been found in proteins of diverse…	Repeat
Sobic.010G004500	Chr10	399789	404194	1	4406	97373	(1 of 20) PF12796//PF13962 - Ankyrin repeats (3 copies) (Ank_2) // Domain of unknown function (PGG)	Caskin/Ankyrin repeat-containing protein		This entry consists of Caskin 1 and 2 (containing six N-terminal ankyrin repeats) and ankyrin repeat containing proteins. The conserved fold of the ankyrin repeat unit is known from several crystal and solution structures [, , , ]. Each repeat folds into a helix-loop-helix structure with a beta-hairpin/loop region projecting out from the helices at a 90oangle. The repeats stack together to form a…	Family
Sobic.010G004500	Chr10	399789	404194	1	4406	97373	(1 of 20) PF12796//PF13962 - Ankyrin repeats (3 copies) (Ank_2) // Domain of unknown function (PGG)	PGG domain		The PGG domain is named for the highly conserved sequence motif found at the start of the domain. Its function is not known.	Domain
Sobic.010G004600	Chr10	404577	405111	-1	535	102161	(1 of 3) PTHR12718 - CELL CYCLE CONTROL PROTEIN CWF15	Pre-mRNA-splicing factor Cwf15/Cwc15		This family represents Cwf15/Cwc15 (from Schizosaccharomyces pombeand Saccharomyces cerevisiaerespectively) and their homologues. It is a component of a complex containing Cef1 and may be involved in pre-mRNA splicing [].	Family
Sobic.010G004701	Chr10	406545	407671	-1	1127	104129
Sobic.010G004800	Chr10	412677	415771	1	3095	110261		Ankyrin repeat-containing domain		This entry represents the ankyrin repeat-containing domain. These domains contain multiple repeats of a beta(2)-alpha(2) motif. The ankyrin repeat is one of the most common protein-protein interaction motifs in nature. Ankyrin repeats are tandemly repeated modules of about 33 amino acids. They occur in a large number of functionally diverse proteins mainly from eukaryotes. The few known examples …	Domain
Sobic.010G004800	Chr10	412677	415771	1	3095	110261		Ankyrin repeat		The ankyrin repeat is one of the most common protein-protein interaction motifs in nature. Ankyrin repeats are tandemly repeated modules of about 33 amino acids. They occur in a large number of functionally diverse proteins mainly from eukaryotes. The few known examples from prokaryotes and viruses may be the result of horizontal gene transfers []. The repeat has been found in proteins of diverse…	Repeat
Sobic.010G004800	Chr10	412677	415771	1	3095	110261		Caskin/Ankyrin repeat-containing protein		This entry consists of Caskin 1 and 2 (containing six N-terminal ankyrin repeats) and ankyrin repeat containing proteins. The conserved fold of the ankyrin repeat unit is known from several crystal and solution structures [, , , ]. Each repeat folds into a helix-loop-helix structure with a beta-hairpin/loop region projecting out from the helices at a 90oangle. The repeats stack together to form a…	Family
Sobic.010G004800	Chr10	412677	415771	1	3095	110261		PGG domain		The PGG domain is named for the highly conserved sequence motif found at the start of the domain. Its function is not known.	Domain
Sobic.010G004900	Chr10	416235	420011	-1	3777	113819		Pre-mRNA-splicing factor Cwf15/Cwc15		This family represents Cwf15/Cwc15 (from Schizosaccharomyces pombeand Saccharomyces cerevisiaerespectively) and their homologues. It is a component of a complex containing Cef1 and may be involved in pre-mRNA splicing [].	Family
Sobic.010G005000	Chr10	420012	423806	-1	3795	117596		Pectin lyase fold/virulence factor		Microbial pectin and pectate lyases are virulence factors that degrade the pectic components of the plant cell wall []. When the backbone of pectin is methylated it is known as pectin and is cleaved by pectin lyase, and when it is demethylated it is known as pectate and is cleaved by pectate lyase. Pectin lyase from Aspergillus nigerdisplays a single-stranded, right-handed parallel beta-helix top…	Domain
Sobic.010G005000	Chr10	420012	423806	-1	3795	117596		Pectin lyase fold		This entry covers proteins that are closely related to the pectolytic enzyme, pectin lyase, which act as virulence factors. These proteins include pectate lyase, iota-carrageenase, and glycoside hydrolases from family 28 (such as galacturonases). Pectin lyases, pectate lyases and galacturonases all act on forms of pectin, one of the main components of the cell wall. When the backbone of pectin is…	Domain
Sobic.010G005000	Chr10	420012	423806	-1	3795	117596		Parallel beta-helix repeat		The tertiary structures of pectate lyases andrhamnogalacturonase A show a stack of parallel betastrands that are coiled into a large helix. Each coil of the helix representsa structural repeat that, insome homologues, can be recognised from sequence information alone.Conservation ofasparagines might be connected with asparagine-ladders that contribute to thestability of the fold.Proteins containi…	Repeat
Sobic.010G005100	Chr10	431051	434914	1	3864	128635		PPPDE putative peptidase domain		The PPPDE superfamily (after Permuted Papain fold Peptidases of DsRNA viruses and Eukaryotes), consists of predicted thiol peptidases with a circularly permuted papain-like fold. The inference of the likely DUB function of the PPPDE superfamily proteins is based on the fusions of the catalytic domain to Ub-binding PUG (PUB)/UBA domains and a novel alpha-helical Ub-associated domain (the PUL domai…	Domain
Sobic.010G005200	Chr10	435158	437262	1	2105	132742		Protein of unknown function DUF819		This family contains proteins of unknown function from archaeal, bacterial and plant species.	Family
Sobic.010G005300	Chr10	437432	439264	-1	1833	135016		Ribosomal protein L6, alpha-beta domain		Ribosomes are the particles that catalyse mRNA-directed protein synthesis in all organisms. The codons of the mRNA are exposed on the ribosome to allow tRNA binding. This leads to the incorporation of amino acids into the growing polypeptide chain in accordance with the genetic information. Incoming amino acid monomers enter the ribosomal A site in the form of aminoacyl-tRNAs complexed with elong…	Domain
Sobic.010G005300	Chr10	437432	439264	-1	1833	135016		Ribosomal protein L6		Ribosomes are the particles that catalyse mRNA-directed protein synthesis in all organisms. The codons of the mRNA are exposed on the ribosome to allow tRNA binding. This leads to the incorporation of amino acids into the growing polypeptide chain in accordance with the genetic information. Incoming amino acid monomers enter the ribosomal A site in the form of aminoacyl-tRNAs complexed with elong…	Family
Sobic.010G005300	Chr10	437432	439264	-1	1833	135016						structural constituent of ribosome	GO:0003735	The action of a molecule that contributes to the structural integrity of the ribosome.
Sobic.010G005300	Chr10	437432	439264	-1	1833	135016						translation	GO:0006412	The cellular metabolic process in which a protein is formed, using the sequence of a mature mRNA molecule to specify the sequence of amino acids in a polypeptide chain. Translation is mediated by the ribosome, and begins with the formation of a ternary complex between aminoacylated initiator methionine tRNA, GTP, and initiation factor 2, which subsequently associates with the small subunit of the…
Sobic.010G005300	Chr10	437432	439264	-1	1833	135016						ribosome	GO:0005840	An intracellular organelle, about 200 A in diameter, consisting of RNA and protein. It is the site of protein biosynthesis resulting from translation of messenger RNA (mRNA). It consists of two subunits, one large and one small, each containing only protein and RNA. Both the ribosome and its subunits are characterized by their sedimentation coefficients, expressed in Svedberg units (symbol: S). H…
Sobic.010G005300	Chr10	437432	439264	-1	1833	135016						rRNA binding	GO:0019843	Interacting selectively and non-covalently with ribosomal RNA.
Sobic.010G005401	Chr10	448862	451672	1	2811	146446		WAT1-related protein		The plant drug/metabolite exporter (DME) family consists of a group of plant WAT1 (walls are thin1)-related proteins. They contain the EamA domains that can be found in some drug/metabolite exporters in bacteria. Arabidopsis WAT1 is required for secondary cell-wall deposition [, ], and conferred broad-spectrum resistance to vascular pathogens []. Auxin-induced protein 5NG4, another member of the …	Family
Sobic.010G005401	Chr10	448862	451672	1	2811	146446		EamA domain		EamA (named after the O-acetyl-serine/cysteine export gene in E. coli) domain is found in a wide range of proteins including the Erwinia chrysanthemi PecM protein, which is involved in pectinase, cellulase and blue pigment regulation, the Salmonella typhimurium PagO protein (function unknown), and some members of the solute carrier family group 35 (SLC35) nucleoside-sugar transporters. Many membe…	Domain
Sobic.010G005401	Chr10	448862	451672	1	2811	146446						membrane	GO:0016020	A lipid bilayer along with all the proteins and protein complexes embedded in it an attached to it.
Sobic.010G005401	Chr10	448862	451672	1	2811	146446						integral component of membrane	GO:0016021	The component of a membrane consisting of the gene products and protein complexes having at least some part of their peptide sequence embedded in the hydrophobic region of the membrane.
Sobic.010G005401	Chr10	448862	451672	1	2811	146446						transmembrane transporter activity	GO:0022857	Enables the transfer of a substance from one side of a membrane to the other.
Sobic.010G005500	Chr10	451673	455105	-1	3433	149257		Riboflavin synthase-like beta-barrel		This entry represents a structural domain with a closed beta-barrel fold with greek-key topology. Domains with this structure can be found in the following proteins:Riboflavin synthase, which contains two homologous domains of this structure [].The FAD-binding (N-terminal) domain of ferredoxin reductase (flavodoxin reductase), where the FAD-binding domain is coupled with a NADP-binding domain of …	Domain
Sobic.010G005500	Chr10	451673	455105	-1	3433	149257		Ferredoxin reductase-type FAD-binding domain		Flavoenzymes have the ability to catalyse a wide range of biochemical reactions. They are involved in the dehydrogenation of a variety of metabolites, in electron transfer from and to redox centres, in light emission, in the activation of oxygen for oxidation and hydroxylation reactions []. About 1% of all eukaryotic and prokaryotic proteins are predicted to encode a flavin adenine dinucleotide (…	Domain
Sobic.010G005500	Chr10	451673	455105	-1	3433	149257		Oxidoreductase FAD/NAD(P)-binding		Bacterial ferredoxin-NADP+reductase may be bound to the thylakoid membrane or anchored to the thylakoid-bound phycobilisomes.Chloroplast ferredoxin-NADP+reductase () may play a key role in regulating the relative amounts of cyclic and non-cyclic electron flow to meet the demands of the plant for ATP and reducing power. It is involved in the final step in the linear photosynthetic electron transpo…	Domain
Sobic.010G005500	Chr10	451673	455105	-1	3433	149257		Flavoprotein pyridine nucleotide cytochrome reductase		Flavoprotein pyridine nucleotide cytochrome reductases [](FPNCR) catalyse the interchange of reducing equivalents between one-electron carriers and the two-electron-carrying nicotinamide dinucleotides. The enzymes include ferredoxin:NADP+reductases (FNR) [], plant and fungal NAD(P)H:nitrate reductases [, ], NADH:cytochrome b5 reductases [], NADPH:P450 reductases [], NADPH:sulphite reductases [], …	Domain
Sobic.010G005500	Chr10	451673	455105	-1	3433	149257		Oxidoreductase, FAD-binding domain		These sequences contain an oxidoreductase FAD-binding domain. To date, the 3D-structures of the flavoprotein domain of Zea mays(Maize) nitrate reductase []and of pig NADH:cytochrome b5 reductase []have been solved. The overall fold is similar to that of ferredoxin:NADP+reductase []: the FAD-binding domain (N-terminal) has the topology of an anti-parallel beta-barrel, while the NAD(P)-binding doma…	Domain
Sobic.010G005500	Chr10	451673	455105	-1	3433	149257		Ferredoxin--NADP reductase		Ferredoxin reductase is a member of the flavoprotein pyridine nucleotide cytochrome reductases [](FPNCR) catalyse the interchange of reducing equivalents between one-electron carriers and the two-electron-carrying nicotinamide dinucleotides. Ferredoxin reductase catalyzes the final step of electron transfer to make NADPH and ATP inplant chloroplasts during photosynthesis. Other family members inc…	Family
Sobic.010G005500	Chr10	451673	455105	-1	3433	149257						oxidoreductase activity	GO:0016491	Catalysis of an oxidation-reduction (redox) reaction, a reversible chemical reaction in which the oxidation state of an atom or atoms within a molecule is altered. One substrate acts as a hydrogen or electron donor and becomes oxidized, while the other acts as hydrogen or electron acceptor and becomes reduced.
Sobic.010G005500	Chr10	451673	455105	-1	3433	149257						oxidation-reduction process	GO:0055114	A metabolic process that results in the removal or addition of one or more electrons to or from a substance, with or without the concomitant removal or addition of a proton or protons.
Sobic.010G005600	Chr10	455106	458342	-1	3237	152690		CRAL/TRIO, N-terminal domain		This all-alpha domain is often found N-terminal to CRAL-TRIO domains (). Its function is unknown.	Domain
Sobic.010G005600	Chr10	455106	458342	-1	3237	152690		CRAL-TRIO lipid binding domain		The CRAL-TRIO domain is a protein structural domain that binds small lipophilic molecules []. The domain is named after cellular retinaldehyde-binding protein (CRALBP) and TRIO guanine exchange factor.The CRAL-TRIO domain is found in GTPase-activating proteins (GAPs), guanine nucleotide exchange factors (GEFs) and a family of hydrophobic ligand binding proteins, including the yeast SEC14 protein …	Domain
Sobic.010G005700	Chr10	460097	462857	-1	2761	157681		Protein of unknown function DUF3615		This domain family is found in bacteria and eukaryotes, and is typically between 86 and 97 amino acids in length. There is a conserved FAE sequence motif. There is a single completely conserved residue F that may be functionally important.	Family
Sobic.010G005900	Chr10	482011	487591	1	5581	179595	(1 of 59) PF00892 - EamA-like transporter family (EamA)	WAT1-related protein		The plant drug/metabolite exporter (DME) family consists of a group of plant WAT1 (walls are thin1)-related proteins. They contain the EamA domains that can be found in some drug/metabolite exporters in bacteria. Arabidopsis WAT1 is required for secondary cell-wall deposition [, ], and conferred broad-spectrum resistance to vascular pathogens []. Auxin-induced protein 5NG4, another member of the …	Family
Sobic.010G005900	Chr10	482011	487591	1	5581	179595	(1 of 59) PF00892 - EamA-like transporter family (EamA)	EamA domain		EamA (named after the O-acetyl-serine/cysteine export gene in E. coli) domain is found in a wide range of proteins including the Erwinia chrysanthemi PecM protein, which is involved in pectinase, cellulase and blue pigment regulation, the Salmonella typhimurium PagO protein (function unknown), and some members of the solute carrier family group 35 (SLC35) nucleoside-sugar transporters. Many membe…	Domain
Sobic.010G005900	Chr10	482011	487591	1	5581	179595	(1 of 59) PF00892 - EamA-like transporter family (EamA)					membrane	GO:0016020	A lipid bilayer along with all the proteins and protein complexes embedded in it an attached to it.
Sobic.010G005900	Chr10	482011	487591	1	5581	179595	(1 of 59) PF00892 - EamA-like transporter family (EamA)					integral component of membrane	GO:0016021	The component of a membrane consisting of the gene products and protein complexes having at least some part of their peptide sequence embedded in the hydrophobic region of the membrane.
Sobic.010G005900	Chr10	482011	487591	1	5581	179595	(1 of 59) PF00892 - EamA-like transporter family (EamA)					transmembrane transporter activity	GO:0022857	Enables the transfer of a substance from one side of a membrane to the other.
Sobic.010G006000	Chr10	492191	492907	-1	717	189775	(1 of 88) PF02362 - B3 DNA binding domain (B3)	DNA-binding pseudobarrel domain		This entry represents a DNA recocognition domain found in the restriction endonuclease EcoRII and numerous transcription factors. The EcoRII structure has been studied and forms an eight-stranded beta-sheet with the strands in the order of b2, b5, b4, b3, b7, b6, b1 and b8. They are mostly antiparallel to each other except that b3 is parallel to b7. Alternatively, it may also be viewed as consist…	Domain
Sobic.010G006000	Chr10	492191	492907	-1	717	189775	(1 of 88) PF02362 - B3 DNA binding domain (B3)	B3 DNA binding domain		Two DNA binding proteins, RAV1 and RAV2 from Arabidopsis thalianacontain two distinct amino acid sequence domains found only in higher plant species. The N-terminal regions of RAV1 and RAV2 are homologous to the AP2 DNA-binding domain (see ) present in a family of transcription factors, while the C-terminal region exhibits homology to the highly conserved C-terminal domain, designated B3, of VP1/…	Domain
Sobic.010G006100	Chr10	495563	496714	-1	1152	193147	(1 of 88) PF02362 - B3 DNA binding domain (B3)	DNA-binding pseudobarrel domain		This entry represents a DNA recocognition domain found in the restriction endonuclease EcoRII and numerous transcription factors. The EcoRII structure has been studied and forms an eight-stranded beta-sheet with the strands in the order of b2, b5, b4, b3, b7, b6, b1 and b8. They are mostly antiparallel to each other except that b3 is parallel to b7. Alternatively, it may also be viewed as consist…	Domain
Sobic.010G006100	Chr10	495563	496714	-1	1152	193147	(1 of 88) PF02362 - B3 DNA binding domain (B3)	B3 DNA binding domain		Two DNA binding proteins, RAV1 and RAV2 from Arabidopsis thalianacontain two distinct amino acid sequence domains found only in higher plant species. The N-terminal regions of RAV1 and RAV2 are homologous to the AP2 DNA-binding domain (see ) present in a family of transcription factors, while the C-terminal region exhibits homology to the highly conserved C-terminal domain, designated B3, of VP1/…	Domain
Sobic.010G006200	Chr10	503695	504961	-1	1267	201279		RlpA-like double-psi beta-barrel domain		Rare lipoprotein A (RlpA) contains a conserved region that has the double-psi beta-barrel (DPBB) fold [, ]. RlpA is a bacterial septal ring protein and a lytic transglycosylase that contributes to rod shape and daughter cell separation in Pseudomonas aeruginosa []. It has been shown to act as a prc mutant suppressor in Escherichia coli []. The DPBB fold is often an enzymatic domain. Proteins cont…	Domain
Sobic.010G006200	Chr10	503695	504961	-1	1267	201279		Expansin/Lol pI		Expansins are unusual proteins that mediate cell wall extension in plants []. They are believed to act as a sort of chemical grease, allowing polymers to slide past one another by disrupting non-covalent hydrogen bonds that hold many wall polymers to one another. This process is notdegradative and hence does not weaken the wall, which could otherwise rupture under internal pressure during growth.…	Family
Sobic.010G006200	Chr10	503695	504961	-1	1267	201279		Expansin/pollen allergen, DPBB domain		This entry represents a N-terminal domain that has a Barwin-like double psi beta-barrel structure(DPBB). It is found in proteins like expasin and pollen allergens. The major timothy grass pollen allergen Phl p 1 is one of the most potent and frequently recognised environmental allergens [].	Domain
Sobic.010G006200	Chr10	503695	504961	-1	1267	201279		Expansin		Expansins are unusual proteins that mediate cell wall extension in plants. They are believed to act as a sort of chemical grease, allowingpolymers to slide past one another by disrupting non-covalent hydrogenbonds that hold many wall polymers to one another. This process is notdegradative and hence does not weaken the wall, which could otherwiserupture under internal pressure during growth.Sequen…	Family
Sobic.010G006200	Chr10	503695	504961	-1	1267	201279		Expansin, cellulose-binding-like domain		Expansins are secreted proteins of 25 to 27 Kd that were isolated first fromyoung cucumber seedling and subsequently from other plant tissues. Expressionof expansin genes correlates with growth of cells. Increase in expansincontent also occurs during fruit ripening. Expansins act on the cell wall topromote its extensibility. The model for its mechanism of action postulatesthat expansins break non…	Domain
Sobic.010G006300	Chr10	515296	521202	1	5907	212880	(1 of 1) PTHR11850//PTHR11850:SF131 - HOMEOBOX PROTEIN TRANSCRIPTION FACTORS // SUBFAMILY NOT NAMED	Homeodomain-like		Homeodomain proteins are transcription factors that share a related DNA binding homeodomain []. The homeodomain was first identified in a number of Drosophila homeotic and segmentation proteins, but is now known to be well conserved in many other animals, including vertebrates. The domain binds DNA through a helix-turn-helix (HTH) structure. The HTH motif is characterised by two alpha-helices, wh…	Domain
Sobic.010G006300	Chr10	515296	521202	1	5907	212880	(1 of 1) PTHR11850//PTHR11850:SF131 - HOMEOBOX PROTEIN TRANSCRIPTION FACTORS // SUBFAMILY NOT NAMED	Homeobox domain		The homeobox domain or homeodomain was first identified in a number of drosophila homeotic and segmentation proteins, but is now known to be well-conserved in many other animals, including vertebrates [, ]. Hox genes encode homeodomain-containing transcriptional regulators that operate differential genetic programs along the anterior-posterior axis of animal bodies []. The domain binds DNA throug…	Domain
Sobic.010G006300	Chr10	515296	521202	1	5907	212880	(1 of 1) PTHR11850//PTHR11850:SF131 - HOMEOBOX PROTEIN TRANSCRIPTION FACTORS // SUBFAMILY NOT NAMED	Homeobox KN domain		This entry represents a homeobox transcription factor KN domain conserved fromfungi to human and plants []. Genes encoding these proteins were first identified as TALE homeobox proteins in eukaryotes, (including KNOX and MEIS genes) [, , ]. They have been classified [, , ].	Domain
Sobic.010G006300	Chr10	515296	521202	1	5907	212880	(1 of 1) PTHR11850//PTHR11850:SF131 - HOMEOBOX PROTEIN TRANSCRIPTION FACTORS // SUBFAMILY NOT NAMED	UPF0291 structural domain		This entry represents the helix hairpin domain found in the UPF0291 protein family. It is thought to be involved in the SOS response [].	Domain
Sobic.010G006300	Chr10	515296	521202	1	5907	212880	(1 of 1) PTHR11850//PTHR11850:SF131 - HOMEOBOX PROTEIN TRANSCRIPTION FACTORS // SUBFAMILY NOT NAMED	POX domain		This domain in found exclusively in plant proteins, associated with homeobox domain which may suggest these proteins are homeodomain transcription factors. Proteins containing this domain include BEL1-like homeodomain protein 1 (BLH1) from Arabidopsis thaliana. BLH1 interacts with KNAT2 and KNAT5 []and affects plant development [].	Domain
Sobic.010G006300	Chr10	515296	521202	1	5907	212880	(1 of 1) PTHR11850//PTHR11850:SF131 - HOMEOBOX PROTEIN TRANSCRIPTION FACTORS // SUBFAMILY NOT NAMED					DNA binding	GO:0003677	Any molecular function by which a gene product interacts selectively and non-covalently with DNA (deoxyribonucleic acid).
Sobic.010G006300	Chr10	515296	521202	1	5907	212880	(1 of 1) PTHR11850//PTHR11850:SF131 - HOMEOBOX PROTEIN TRANSCRIPTION FACTORS // SUBFAMILY NOT NAMED					regulation of transcription, DNA-templated	GO:0006355	Any process that modulates the frequency, rate or extent of cellular DNA-templated transcription.
Sobic.010G006350	Chr10	521767	523104	-1	1338	219351
Sobic.010G006350	Chr10	521767	523104	-1	1338	219351
Sobic.010G006400	Chr10	523676	524992	-1	1317	221260		Zinc finger, RING-type		Zinc finger (Znf) domains are relatively small protein motifs which contain multiple finger-like protrusions that make tandem contacts with their target molecule. Some of these domains bind zinc, but many do not; instead binding other metals such as iron, or no metal at all. For example, some family members form salt bridges to stabilise the finger-like folds. They were first identified as a DNA-…	Domain
Sobic.010G006400	Chr10	523676	524992	-1	1317	221260		Zinc finger, RING/FYVE/PHD-type		Zinc finger (Znf) domains are relatively small protein motifs which contain multiple finger-like protrusions that make tandem contacts with their target molecule. Some of these domains bind zinc, but many do not; instead binding other metals such as iron, or no metal at all. For example, some family members form salt bridges to stabilise the finger-like folds. They were first identified as a DNA-…	Domain
Sobic.010G006400	Chr10	523676	524992	-1	1317	221260		Tetracycline transcriptional regulator, TetR-like, C-terminal		The antibiotic tetracycline has a broad spectrum of activity, acting to inhibit bacterial protein synthesis by binding to the 30S ribosomal subunit, which prevents the association of the aminoacyl-tRNA to the ribosomal acceptor A site. Tetracycline binding is reversible, therefore diluting out the antibiotic can reverse its effects. Tetracycline resistance genes are often located on mobile elemen…	Domain
Sobic.010G006400	Chr10	523676	524992	-1	1317	221260						zinc ion binding	GO:0008270	Interacting selectively and non-covalently with zinc (Zn) ions.
Sobic.010G006400	Chr10	523676	524992	-1	1317	221260						protein binding	GO:0005515	Interacting selectively and non-covalently with any protein or protein complex (a complex of two or more proteins that may include other nonprotein molecules).
