# Supplementary material for: Association mapping by aerial drone reveals 213 genetic associations for Sorghum bicolor biomass traits under drought
Source: BMC Genomics. 2018 Sep 17;19:679. doi: 10.1186/s12864-018-5055-5 (PMC6142696; doi:10.1186/s12864-018-5055-5)
Supplement: Supplementary file 9 — Tables showing all genes in the regions spanned by significant SNPs for each peak. Gene information was obtained from the Phytomine tool in Phytozome v3.0. (ZIP 8760 kb) [file 12864_2018_5055_MOESM9_ESM.zip › CPG10.20_all_Sb_genes_in_region_from_Phytomine.xlsx]

## Sheet: CPG10.20_all_Sb_genes_in_region
Primary_Identifier	chrom	Pos_start	Pos_end	strand	gene_length	dist_from_max_GWAS_SNP	gene_defline	protein_domains_name	gene_name	protein_domains_description	protin_domains_type	ontology_term_name	GO_term	GO_description
Sobic.010G241800	Chr10	58327365	58328549	1	1185	295799
Sobic.010G241800	Chr10	58327365	58328549	1	1185	295799
Sobic.010G241900	Chr10	58330630	58333953	-1	3324	290395		Protein kinase domain		Protein phosphorylation, which plays a key role in most cellular activities, is a reversible process mediated by proteinkinases and phosphoprotein phosphatases. Protein kinases catalyse the transfer of the gamma phosphate from nucleotide triphosphates (often ATP) to one or more amino acid residues in a protein substrate side chain, resulting in a conformational change affecting protein function. …	Domain
Sobic.010G241900	Chr10	58330630	58333953	-1	3324	290395		Protein kinase-like domain		Protein kinases () modify other proteins by chemically adding phosphate groups to them. This process is fundamental to most signalling and regulatory processes in the eukaryotic cell []. The protein kinases contain a catalytic core that is common to both serine/threonine and tyrosine protein kinases. The catalytic domain contains the nucleotide-binding site and the catalytic apparatus in an inter…	Domain
Sobic.010G241900	Chr10	58330630	58333953	-1	3324	290395		Concanavalin A-like lectin/glucanase domain		This entry represents the concanavalin A-like domain, which has a sandwich structure of 12-14 beta strands in two sheets with a complex topology. Proteins containing this domain include: Legume lectinsGlycosyl hydrolases family 16Galectin (animal S-lectin)Laminin G-like modulePentraxinClostridium neurotoxinsExotoxin AVibrio cholera sialidaseLeech intramolecular trans-sialidaseGlycosyl hydrolase f…	Domain
Sobic.010G241900	Chr10	58330630	58333953	-1	3324	290395		Leucine-rich repeat		Leucine-rich repeats (LRR) consist of 2-45 motifs of 20-30 amino acids in length that generally folds into an arc or horseshoe shape []. LRRs occur in proteins ranging from viruses to eukaryotes, and appear to provide a structural framework for the formation of protein-protein interactions [, ].Proteins containing LRRs include tyrosine kinase receptors, cell-adhesion molecules, virulence factors,…	Repeat
Sobic.010G241900	Chr10	58330630	58333953	-1	3324	290395		Leucine-rich repeat, typical subtype		Leucine-rich repeats (LRR) consist of 2-45 motifs of 20-30 amino acids in length that generally folds into an arc or horseshoe shape []. LRRs occur in proteins ranging from viruses to eukaryotes, and appear to provide a structural framework for the formation of protein-protein interactions [, ].Proteins containing LRRs include tyrosine kinase receptors, cell-adhesion molecules, virulence factors,…	Repeat
Sobic.010G241900	Chr10	58330630	58333953	-1	3324	290395		Leucine-rich repeat-containing N-terminal, plant-type		Leucine-rich repeats (LRR) consist of 2-45 motifs of 20-30 amino acids in length that generally folds into an arc or horseshoe shape []. LRRs occur in proteins ranging from viruses to eukaryotes, and appear to provide a structural framework for the formation of protein-protein interactions [, ].Proteins containing LRRs include tyrosine kinase receptors, cell-adhesion molecules, virulence factors,…	Domain
Sobic.010G242000	Chr10	58336385	58338809	-1	2425	285539		Leucine-rich repeat		Leucine-rich repeats (LRR) consist of 2-45 motifs of 20-30 amino acids in length that generally folds into an arc or horseshoe shape []. LRRs occur in proteins ranging from viruses to eukaryotes, and appear to provide a structural framework for the formation of protein-protein interactions [, ].Proteins containing LRRs include tyrosine kinase receptors, cell-adhesion molecules, virulence factors,…	Repeat
Sobic.010G242000	Chr10	58336385	58338809	-1	2425	285539		Leucine-rich repeat, typical subtype		Leucine-rich repeats (LRR) consist of 2-45 motifs of 20-30 amino acids in length that generally folds into an arc or horseshoe shape []. LRRs occur in proteins ranging from viruses to eukaryotes, and appear to provide a structural framework for the formation of protein-protein interactions [, ].Proteins containing LRRs include tyrosine kinase receptors, cell-adhesion molecules, virulence factors,…	Repeat
Sobic.010G242000	Chr10	58336385	58338809	-1	2425	285539		Leucine-rich repeat-containing N-terminal, plant-type		Leucine-rich repeats (LRR) consist of 2-45 motifs of 20-30 amino acids in length that generally folds into an arc or horseshoe shape []. LRRs occur in proteins ranging from viruses to eukaryotes, and appear to provide a structural framework for the formation of protein-protein interactions [, ].Proteins containing LRRs include tyrosine kinase receptors, cell-adhesion molecules, virulence factors,…	Domain
Sobic.010G242100	Chr10	58339539	58342447	1	2909	281901		Cytochrome P450, E-class, group IV		Cytochrome P450 enzymes are a superfamily of haem-containing mono-oxygenases that are found in all kingdoms of life, and which show extraordinary diversity in their reaction chemistry. In mammals, these proteins are found primarily in microsomes of hepatocytes and other cell types, where they oxidise steroids, fatty acids and xenobiotics, and are important for the detoxification and clearance of …	Family
Sobic.010G242100	Chr10	58339539	58342447	1	2909	281901		Cytochrome P450		Cytochrome P450 enzymes are a superfamily of haem-containing mono-oxygenases that are found in all kingdoms of life, and which show extraordinary diversity in their reaction chemistry. In mammals, these proteins are found primarily in microsomes of hepatocytes and other cell types, where they oxidise steroids, fatty acids and xenobiotics, and are important for the detoxification and clearance of …	Family
Sobic.010G242100	Chr10	58339539	58342447	1	2909	281901		Cytochrome P450, E-class, group I		Cytochrome P450 enzymes are a superfamily of haem-containing mono-oxygenases that are found in all kingdoms of life, and which show extraordinary diversity in their reaction chemistry. In mammals, these proteins are found primarily in microsomes of hepatocytes and other cell types, where they oxidise steroids, fatty acids and xenobiotics, and are important for the detoxification and clearance of …	Family
Sobic.010G242100	Chr10	58339539	58342447	1	2909	281901		Cytochrome P450, B-class		Cytochrome P450 enzymes are a superfamily of haem-containing mono-oxygenases that are found in all kingdoms of life, and which show extraordinary diversity in their reaction chemistry. In mammals, these proteins are found primarily in microsomes of hepatocytes and other cell types, where they oxidise steroids, fatty acids and xenobiotics, and are important for the detoxification and clearance of …	Family
Sobic.010G242100	Chr10	58339539	58342447	1	2909	281901						oxidation-reduction process	GO:0055114	A metabolic process that results in the removal or addition of one or more electrons to or from a substance, with or without the concomitant removal or addition of a proton or protons.
Sobic.010G242100	Chr10	58339539	58342447	1	2909	281901						iron ion binding	GO:0005506	Interacting selectively and non-covalently with iron (Fe) ions.
Sobic.010G242100	Chr10	58339539	58342447	1	2909	281901						monooxygenase activity	GO:0004497	Catalysis of the incorporation of one atom from molecular oxygen into a compound and the reduction of the other atom of oxygen to water.
Sobic.010G242100	Chr10	58339539	58342447	1	2909	281901						heme binding	GO:0020037	Interacting selectively and non-covalently with heme, any compound of iron complexed in a porphyrin (tetrapyrrole) ring.
Sobic.010G242100	Chr10	58339539	58342447	1	2909	281901						oxidoreductase activity, acting on paired donors, with incorporation or reduction of molecular oxygen	GO:0016705	Catalysis of an oxidation-reduction (redox) reaction in which hydrogen or electrons are transferred from each of two donors, and molecular oxygen is reduced or incorporated into a donor.
Sobic.010G242200	Chr10	58341359	58345359	-1	4001	278989	(1 of 12) PF04784//PF14389 - Protein of unknown function, DUF547 (DUF547) // Leucine-zipper of ternary complex factor MIP1 (Lzipper-MIP1)	Mitochondrial glycoprotein		This mitochondrial matrix protein family contains members of the MAM33 family which bind to the globular 'heads' of C1Q.b. It is thought to be involved in mitochondrial oxidative phosphorylation and in nucleus-mitochondrion interactions [, ].	Family
Sobic.010G242200	Chr10	58341359	58345359	-1	4001	278989	(1 of 12) PF04784//PF14389 - Protein of unknown function, DUF547 (DUF547) // Leucine-zipper of ternary complex factor MIP1 (Lzipper-MIP1)	Domain of unknown function DUF547		This is a conserved region found in uncharacterised proteins from Caenorhabditis elegansand Arabidopsis thaliana(Mouse-ear cress).	Domain
Sobic.010G242200	Chr10	58341359	58345359	-1	4001	278989	(1 of 12) PF04784//PF14389 - Protein of unknown function, DUF547 (DUF547) // Leucine-zipper of ternary complex factor MIP1 (Lzipper-MIP1)	Ternary complex factor MIP1, leucine-zipper		This leucine-zipper domain can be found in MIP1 proteins and in putative Rho GTPase-activating proteins. MIP1 proteins, here largely from plants, are subunits of the TORC2 (rictor-mTOR) protein complex controlling cell growth and proliferation []. The leucine-zipper is likely to be the region that interacts with plant MADS-box factors [],	Domain
Sobic.010G242200	Chr10	58341359	58345359	-1	4001	278989	(1 of 12) PF04784//PF14389 - Protein of unknown function, DUF547 (DUF547) // Leucine-zipper of ternary complex factor MIP1 (Lzipper-MIP1)	Domain of unknown function DUF547		This is a conserved region found in uncharacterised proteins from Caenorhabditis elegansand Arabidopsis thaliana(Mouse-ear cress).	Domain
Sobic.010G242300	Chr10	58346786	58356659	1	9874	267689	(1 of 1200) 2.7.11.1 - Non-specific serine/threonine protein kinase / Threonine-specific protein kinase	Protein kinase domain		Protein phosphorylation, which plays a key role in most cellular activities, is a reversible process mediated by proteinkinases and phosphoprotein phosphatases. Protein kinases catalyse the transfer of the gamma phosphate from nucleotide triphosphates (often ATP) to one or more amino acid residues in a protein substrate side chain, resulting in a conformational change affecting protein function. …	Domain
Sobic.010G242300	Chr10	58346786	58356659	1	9874	267689	(1 of 1200) 2.7.11.1 - Non-specific serine/threonine protein kinase / Threonine-specific protein kinase	Protein kinase-like domain		Protein kinases () modify other proteins by chemically adding phosphate groups to them. This process is fundamental to most signalling and regulatory processes in the eukaryotic cell []. The protein kinases contain a catalytic core that is common to both serine/threonine and tyrosine protein kinases. The catalytic domain contains the nucleotide-binding site and the catalytic apparatus in an inter…	Domain
Sobic.010G242300	Chr10	58346786	58356659	1	9874	267689	(1 of 1200) 2.7.11.1 - Non-specific serine/threonine protein kinase / Threonine-specific protein kinase	Tyrosine-protein kinase, catalytic domain		Protein phosphorylation, which plays a key role in most cellular activities, is a reversible process mediated by protein kinases and phosphoprotein phosphatases. Protein kinases catalyse the transfer of the gamma phosphate from nucleotide triphosphates (often ATP) to one or more amino acid residues in a protein substrate side chain, resulting in a conformational change affecting protein function.…	Domain
Sobic.010G242300	Chr10	58346786	58356659	1	9874	267689	(1 of 1200) 2.7.11.1 - Non-specific serine/threonine protein kinase / Threonine-specific protein kinase	Concanavalin A-like lectin/glucanase domain		This entry represents the concanavalin A-like domain, which has a sandwich structure of 12-14 beta strands in two sheets with a complex topology. Proteins containing this domain include: Legume lectinsGlycosyl hydrolases family 16Galectin (animal S-lectin)Laminin G-like modulePentraxinClostridium neurotoxinsExotoxin AVibrio cholera sialidaseLeech intramolecular trans-sialidaseGlycosyl hydrolase f…	Domain
Sobic.010G242400	Chr10	58357402	58362154	1	4753	262194		Protein kinase domain		Protein phosphorylation, which plays a key role in most cellular activities, is a reversible process mediated by proteinkinases and phosphoprotein phosphatases. Protein kinases catalyse the transfer of the gamma phosphate from nucleotide triphosphates (often ATP) to one or more amino acid residues in a protein substrate side chain, resulting in a conformational change affecting protein function. …	Domain
Sobic.010G242400	Chr10	58357402	58362154	1	4753	262194		Protein kinase-like domain		Protein kinases () modify other proteins by chemically adding phosphate groups to them. This process is fundamental to most signalling and regulatory processes in the eukaryotic cell []. The protein kinases contain a catalytic core that is common to both serine/threonine and tyrosine protein kinases. The catalytic domain contains the nucleotide-binding site and the catalytic apparatus in an inter…	Domain
Sobic.010G242400	Chr10	58357402	58362154	1	4753	262194		Tyrosine-protein kinase, catalytic domain		Protein phosphorylation, which plays a key role in most cellular activities, is a reversible process mediated by protein kinases and phosphoprotein phosphatases. Protein kinases catalyse the transfer of the gamma phosphate from nucleotide triphosphates (often ATP) to one or more amino acid residues in a protein substrate side chain, resulting in a conformational change affecting protein function.…	Domain
Sobic.010G242400	Chr10	58357402	58362154	1	4753	262194		Concanavalin A-like lectin/glucanase domain		This entry represents the concanavalin A-like domain, which has a sandwich structure of 12-14 beta strands in two sheets with a complex topology. Proteins containing this domain include: Legume lectinsGlycosyl hydrolases family 16Galectin (animal S-lectin)Laminin G-like modulePentraxinClostridium neurotoxinsExotoxin AVibrio cholera sialidaseLeech intramolecular trans-sialidaseGlycosyl hydrolase f…	Domain
Sobic.010G242400	Chr10	58357402	58362154	1	4753	262194		Protein kinase domain		Protein phosphorylation, which plays a key role in most cellular activities, is a reversible process mediated by proteinkinases and phosphoprotein phosphatases. Protein kinases catalyse the transfer of the gamma phosphate from nucleotide triphosphates (often ATP) to one or more amino acid residues in a protein substrate side chain, resulting in a conformational change affecting protein function. …	Domain
Sobic.010G242400	Chr10	58357402	58362154	1	4753	262194		Protein kinase-like domain		Protein kinases () modify other proteins by chemically adding phosphate groups to them. This process is fundamental to most signalling and regulatory processes in the eukaryotic cell []. The protein kinases contain a catalytic core that is common to both serine/threonine and tyrosine protein kinases. The catalytic domain contains the nucleotide-binding site and the catalytic apparatus in an inter…	Domain
Sobic.010G242400	Chr10	58357402	58362154	1	4753	262194		Tyrosine-protein kinase, catalytic domain		Protein phosphorylation, which plays a key role in most cellular activities, is a reversible process mediated by protein kinases and phosphoprotein phosphatases. Protein kinases catalyse the transfer of the gamma phosphate from nucleotide triphosphates (often ATP) to one or more amino acid residues in a protein substrate side chain, resulting in a conformational change affecting protein function.…	Domain
Sobic.010G242400	Chr10	58357402	58362154	1	4753	262194		Concanavalin A-like lectin/glucanase domain		This entry represents the concanavalin A-like domain, which has a sandwich structure of 12-14 beta strands in two sheets with a complex topology. Proteins containing this domain include: Legume lectinsGlycosyl hydrolases family 16Galectin (animal S-lectin)Laminin G-like modulePentraxinClostridium neurotoxinsExotoxin AVibrio cholera sialidaseLeech intramolecular trans-sialidaseGlycosyl hydrolase f…	Domain
Sobic.010G242400	Chr10	58357402	58362154	1	4753	262194		Protein kinase domain		Protein phosphorylation, which plays a key role in most cellular activities, is a reversible process mediated by proteinkinases and phosphoprotein phosphatases. Protein kinases catalyse the transfer of the gamma phosphate from nucleotide triphosphates (often ATP) to one or more amino acid residues in a protein substrate side chain, resulting in a conformational change affecting protein function. …	Domain
Sobic.010G242400	Chr10	58357402	58362154	1	4753	262194		Protein kinase-like domain		Protein kinases () modify other proteins by chemically adding phosphate groups to them. This process is fundamental to most signalling and regulatory processes in the eukaryotic cell []. The protein kinases contain a catalytic core that is common to both serine/threonine and tyrosine protein kinases. The catalytic domain contains the nucleotide-binding site and the catalytic apparatus in an inter…	Domain
Sobic.010G242400	Chr10	58357402	58362154	1	4753	262194		Tyrosine-protein kinase, catalytic domain		Protein phosphorylation, which plays a key role in most cellular activities, is a reversible process mediated by protein kinases and phosphoprotein phosphatases. Protein kinases catalyse the transfer of the gamma phosphate from nucleotide triphosphates (often ATP) to one or more amino acid residues in a protein substrate side chain, resulting in a conformational change affecting protein function.…	Domain
Sobic.010G242400	Chr10	58357402	58362154	1	4753	262194		Concanavalin A-like lectin/glucanase domain		This entry represents the concanavalin A-like domain, which has a sandwich structure of 12-14 beta strands in two sheets with a complex topology. Proteins containing this domain include: Legume lectinsGlycosyl hydrolases family 16Galectin (animal S-lectin)Laminin G-like modulePentraxinClostridium neurotoxinsExotoxin AVibrio cholera sialidaseLeech intramolecular trans-sialidaseGlycosyl hydrolase f…	Domain
Sobic.010G242400	Chr10	58357402	58362154	1	4753	262194		Protein kinase domain		Protein phosphorylation, which plays a key role in most cellular activities, is a reversible process mediated by proteinkinases and phosphoprotein phosphatases. Protein kinases catalyse the transfer of the gamma phosphate from nucleotide triphosphates (often ATP) to one or more amino acid residues in a protein substrate side chain, resulting in a conformational change affecting protein function. …	Domain
Sobic.010G242400	Chr10	58357402	58362154	1	4753	262194		Protein kinase-like domain		Protein kinases () modify other proteins by chemically adding phosphate groups to them. This process is fundamental to most signalling and regulatory processes in the eukaryotic cell []. The protein kinases contain a catalytic core that is common to both serine/threonine and tyrosine protein kinases. The catalytic domain contains the nucleotide-binding site and the catalytic apparatus in an inter…	Domain
Sobic.010G242400	Chr10	58357402	58362154	1	4753	262194		Tyrosine-protein kinase, catalytic domain		Protein phosphorylation, which plays a key role in most cellular activities, is a reversible process mediated by protein kinases and phosphoprotein phosphatases. Protein kinases catalyse the transfer of the gamma phosphate from nucleotide triphosphates (often ATP) to one or more amino acid residues in a protein substrate side chain, resulting in a conformational change affecting protein function.…	Domain
Sobic.010G242400	Chr10	58357402	58362154	1	4753	262194		Concanavalin A-like lectin/glucanase domain		This entry represents the concanavalin A-like domain, which has a sandwich structure of 12-14 beta strands in two sheets with a complex topology. Proteins containing this domain include: Legume lectinsGlycosyl hydrolases family 16Galectin (animal S-lectin)Laminin G-like modulePentraxinClostridium neurotoxinsExotoxin AVibrio cholera sialidaseLeech intramolecular trans-sialidaseGlycosyl hydrolase f…	Domain
Sobic.010G242500	Chr10	58377637	58382697	1	5061	241651		F-box domain		First identified in cyclin-F as a protein-protein interaction motif, the F-boxis a conserved domain that is present in numerous protein with a bipartitestructure []. Through the F-box, these proteins are linked to the Skp1protein and the core of SCFs (Skp1-cullin-F-box protein ligase) complexes.SCFs complexes constitute a new class of E3 ligases []. They function incombination with the E2 enzyme …	Domain	protein binding	GO:0005515	Interacting selectively and non-covalently with any protein or protein complex (a complex of two or more proteins that may include other nonprotein molecules).
Sobic.010G242600	Chr10	58384624	58385918	1	1295	238430	(1 of 2) PTHR11102:SF84 - HCP-like superfamily protein-related	F-box domain		First identified in cyclin-F as a protein-protein interaction motif, the F-boxis a conserved domain that is present in numerous protein with a bipartitestructure []. Through the F-box, these proteins are linked to the Skp1protein and the core of SCFs (Skp1-cullin-F-box protein ligase) complexes.SCFs complexes constitute a new class of E3 ligases []. They function incombination with the E2 enzyme …	Domain
Sobic.010G242600	Chr10	58384624	58385918	1	1295	238430	(1 of 2) PTHR11102:SF84 - HCP-like superfamily protein-related	Domain unknown function DUF295		This domain is found in plant proteins, many of which also contain an F-box domain.	Domain
Sobic.010G242700	Chr10	58388495	58389400	1	906	234948	(1 of 7) PF02845 - CUE domain (CUE)	UBA-like		UBA domains are a commonly occurring sequence motif of approximately 45 amino acid residues that are found in diverse proteins involved in the ubiquitin/proteasome pathway, DNA excision-repair, and cell signalling via protein kinases []. HHR23A, the human homologue of yeast Rad23A is a nucleotide excision-repair protein that contains both an internal and a C-terminal UBA domain. The fold of the U…	Domain
Sobic.010G242700	Chr10	58388495	58389400	1	906	234948	(1 of 7) PF02845 - CUE domain (CUE)	Ubiquitin system component Cue		This domain may be involved in binding ubiquitin-conjugating enzymes (UBCs). CUE domains also occur in two proteins of the IL-1 signal transduction pathway, tollip and TAB2.	Domain
Sobic.010G242800	Chr10	58392113	58398000	-1	5888	226348		P-loop containing nucleoside triphosphate hydrolase		The P-loop NTPase fold is the most prevalent domain of the several distinctnucleotide-binding protein folds.The most common reaction catalysed by enzymes of the P-loop NTPase fold is the hydrolysis of the beta-gamma phosphate bond of a bound nucleoside triphosphate (NTP). The energy from NTP hydrolysis is typically utilised to induce conformational changes in other molecules, which constitutes th…	Domain
Sobic.010G242800	Chr10	58392113	58398000	-1	5888	226348		NB-ARC		This is the NB-ARC domain, a novel signalling motif found in bacteria and eukaryotes, shared by plant resistance gene products and regulators of cell death in animals []. This domain has been structurally characterised in the human protein apoptotic protease-activating factor 1 (Apaf-1) []. It contains the three-layered alpha-beta fold and subsequent short alpha-helical region characteristic of t…	Domain
Sobic.010G242800	Chr10	58392113	58398000	-1	5888	226348		P-loop containing nucleoside triphosphate hydrolase		The P-loop NTPase fold is the most prevalent domain of the several distinctnucleotide-binding protein folds.The most common reaction catalysed by enzymes of the P-loop NTPase fold is the hydrolysis of the beta-gamma phosphate bond of a bound nucleoside triphosphate (NTP). The energy from NTP hydrolysis is typically utilised to induce conformational changes in other molecules, which constitutes th…	Domain
Sobic.010G242800	Chr10	58392113	58398000	-1	5888	226348		NB-ARC		This is the NB-ARC domain, a novel signalling motif found in bacteria and eukaryotes, shared by plant resistance gene products and regulators of cell death in animals []. This domain has been structurally characterised in the human protein apoptotic protease-activating factor 1 (Apaf-1) []. It contains the three-layered alpha-beta fold and subsequent short alpha-helical region characteristic of t…	Domain
Sobic.010G242800	Chr10	58392113	58398000	-1	5888	226348		P-loop containing nucleoside triphosphate hydrolase		The P-loop NTPase fold is the most prevalent domain of the several distinctnucleotide-binding protein folds.The most common reaction catalysed by enzymes of the P-loop NTPase fold is the hydrolysis of the beta-gamma phosphate bond of a bound nucleoside triphosphate (NTP). The energy from NTP hydrolysis is typically utilised to induce conformational changes in other molecules, which constitutes th…	Domain
Sobic.010G242800	Chr10	58392113	58398000	-1	5888	226348		NB-ARC		This is the NB-ARC domain, a novel signalling motif found in bacteria and eukaryotes, shared by plant resistance gene products and regulators of cell death in animals []. This domain has been structurally characterised in the human protein apoptotic protease-activating factor 1 (Apaf-1) []. It contains the three-layered alpha-beta fold and subsequent short alpha-helical region characteristic of t…	Domain
Sobic.010G242900	Chr10	58396493	58403156	-1	6664	221192	(1 of 5) PTHR23155//PTHR23155:SF563 - LEUCINE-RICH REPEAT-CONTAINING PROTEIN // SUBFAMILY NOT NAMED	P-loop containing nucleoside triphosphate hydrolase		The P-loop NTPase fold is the most prevalent domain of the several distinctnucleotide-binding protein folds.The most common reaction catalysed by enzymes of the P-loop NTPase fold is the hydrolysis of the beta-gamma phosphate bond of a bound nucleoside triphosphate (NTP). The energy from NTP hydrolysis is typically utilised to induce conformational changes in other molecules, which constitutes th…	Domain
Sobic.010G242900	Chr10	58396493	58403156	-1	6664	221192	(1 of 5) PTHR23155//PTHR23155:SF563 - LEUCINE-RICH REPEAT-CONTAINING PROTEIN // SUBFAMILY NOT NAMED	NB-ARC		This is the NB-ARC domain, a novel signalling motif found in bacteria and eukaryotes, shared by plant resistance gene products and regulators of cell death in animals []. This domain has been structurally characterised in the human protein apoptotic protease-activating factor 1 (Apaf-1) []. It contains the three-layered alpha-beta fold and subsequent short alpha-helical region characteristic of t…	Domain
Sobic.010G242900	Chr10	58396493	58403156	-1	6664	221192	(1 of 5) PTHR23155//PTHR23155:SF563 - LEUCINE-RICH REPEAT-CONTAINING PROTEIN // SUBFAMILY NOT NAMED	P-loop containing nucleoside triphosphate hydrolase		The P-loop NTPase fold is the most prevalent domain of the several distinctnucleotide-binding protein folds.The most common reaction catalysed by enzymes of the P-loop NTPase fold is the hydrolysis of the beta-gamma phosphate bond of a bound nucleoside triphosphate (NTP). The energy from NTP hydrolysis is typically utilised to induce conformational changes in other molecules, which constitutes th…	Domain
Sobic.010G242900	Chr10	58396493	58403156	-1	6664	221192	(1 of 5) PTHR23155//PTHR23155:SF563 - LEUCINE-RICH REPEAT-CONTAINING PROTEIN // SUBFAMILY NOT NAMED	NB-ARC		This is the NB-ARC domain, a novel signalling motif found in bacteria and eukaryotes, shared by plant resistance gene products and regulators of cell death in animals []. This domain has been structurally characterised in the human protein apoptotic protease-activating factor 1 (Apaf-1) []. It contains the three-layered alpha-beta fold and subsequent short alpha-helical region characteristic of t…	Domain
Sobic.010G243000	Chr10	58405877	58408490	1	2614	215858		Protein kinase domain		Protein phosphorylation, which plays a key role in most cellular activities, is a reversible process mediated by proteinkinases and phosphoprotein phosphatases. Protein kinases catalyse the transfer of the gamma phosphate from nucleotide triphosphates (often ATP) to one or more amino acid residues in a protein substrate side chain, resulting in a conformational change affecting protein function. …	Domain
Sobic.010G243000	Chr10	58405877	58408490	1	2614	215858		Protein kinase-like domain		Protein kinases () modify other proteins by chemically adding phosphate groups to them. This process is fundamental to most signalling and regulatory processes in the eukaryotic cell []. The protein kinases contain a catalytic core that is common to both serine/threonine and tyrosine protein kinases. The catalytic domain contains the nucleotide-binding site and the catalytic apparatus in an inter…	Domain
Sobic.010G243000	Chr10	58405877	58408490	1	2614	215858		Tyrosine-protein kinase, catalytic domain		Protein phosphorylation, which plays a key role in most cellular activities, is a reversible process mediated by protein kinases and phosphoprotein phosphatases. Protein kinases catalyse the transfer of the gamma phosphate from nucleotide triphosphates (often ATP) to one or more amino acid residues in a protein substrate side chain, resulting in a conformational change affecting protein function.…	Domain
Sobic.010G243000	Chr10	58405877	58408490	1	2614	215858		Serine-threonine/tyrosine-protein kinase catalytic domain		Protein phosphorylation, which plays a key role in most cellular activities, is a reversible process mediated by protein kinases and phosphoprotein phosphatases. Protein kinases catalyse the transfer of the gamma phosphate from nucleotide triphosphates (often ATP) to one or more amino acid residues in a protein substrate side chain, resulting in a conformational change affecting protein function.…	Domain
Sobic.010G243000	Chr10	58405877	58408490	1	2614	215858		Concanavalin A-like lectin/glucanase domain		This entry represents the concanavalin A-like domain, which has a sandwich structure of 12-14 beta strands in two sheets with a complex topology. Proteins containing this domain include: Legume lectinsGlycosyl hydrolases family 16Galectin (animal S-lectin)Laminin G-like modulePentraxinClostridium neurotoxinsExotoxin AVibrio cholera sialidaseLeech intramolecular trans-sialidaseGlycosyl hydrolase f…	Domain
Sobic.010G243100	Chr10	58411830	58416468	-1	4639	207880		Nucleic acid-binding, OB-fold		A five-stranded beta-barrel was first noted as a common structure among four proteins binding single-stranded nucleic acids (staphylococcal nuclease andaspartyl-tRNA synthetase) or oligosaccharides (B subunits of enterotoxin and verotoxin-1), and has been termed the oligonucleotide/oligosaccharide binding motif, or OB fold, a five-stranded beta-sheet coiled to form a closed beta-barrel capped by …	Domain
Sobic.010G243100	Chr10	58411830	58416468	-1	4639	207880		Winged helix-turn-helix DNA-binding domain		Winged helix DNA-binding proteins share a related winged helix-turn-helix DNA-binding motif, where the "wings", or loops, are small beta-sheets. The winged helix motif consists of two wings (W1, W2), three alpha helices (H1, H2, H3) and three beta-sheets (S1, S2, S3) arranged in the order H1-S1-H2-H3-S2-W1-S3-W2 []. The DNA-recognition helix makes sequence-specific DNA contacts with the major gro…	Domain
Sobic.010G243100	Chr10	58411830	58416468	-1	4639	207880		Replication protein A, C-terminal		This protein corresponds to the C-terminal of the single stranded DNA binding protein RPA (replication protein A). RPA is involved in many DNA metabolic pathways including DNA replication, DNA repair, recombination, cell cycle and DNA damage checkpoints.	Domain
Sobic.010G243100	Chr10	58411830	58416468	-1	4639	207880		Nucleic acid-binding, OB-fold		A five-stranded beta-barrel was first noted as a common structure among four proteins binding single-stranded nucleic acids (staphylococcal nuclease andaspartyl-tRNA synthetase) or oligosaccharides (B subunits of enterotoxin and verotoxin-1), and has been termed the oligonucleotide/oligosaccharide binding motif, or OB fold, a five-stranded beta-sheet coiled to form a closed beta-barrel capped by …	Domain
Sobic.010G243100	Chr10	58411830	58416468	-1	4639	207880		Winged helix-turn-helix DNA-binding domain		Winged helix DNA-binding proteins share a related winged helix-turn-helix DNA-binding motif, where the "wings", or loops, are small beta-sheets. The winged helix motif consists of two wings (W1, W2), three alpha helices (H1, H2, H3) and three beta-sheets (S1, S2, S3) arranged in the order H1-S1-H2-H3-S2-W1-S3-W2 []. The DNA-recognition helix makes sequence-specific DNA contacts with the major gro…	Domain
Sobic.010G243100	Chr10	58411830	58416468	-1	4639	207880		Replication protein A, C-terminal		This protein corresponds to the C-terminal of the single stranded DNA binding protein RPA (replication protein A). RPA is involved in many DNA metabolic pathways including DNA replication, DNA repair, recombination, cell cycle and DNA damage checkpoints.	Domain
Sobic.010G243100	Chr10	58411830	58416468	-1	4639	207880		Nucleic acid-binding, OB-fold		A five-stranded beta-barrel was first noted as a common structure among four proteins binding single-stranded nucleic acids (staphylococcal nuclease andaspartyl-tRNA synthetase) or oligosaccharides (B subunits of enterotoxin and verotoxin-1), and has been termed the oligonucleotide/oligosaccharide binding motif, or OB fold, a five-stranded beta-sheet coiled to form a closed beta-barrel capped by …	Domain
Sobic.010G243200	Chr10	58416758	58419820	1	3063	204528		Zinc finger, C2H2		Zinc finger (Znf) domains are relatively small protein motifs which contain multiple finger-like protrusions that make tandem contacts with their target molecule. Some of these domains bind zinc, but many do not; instead binding other metals such as iron, or no metal at all. For example, some family members form salt bridges to stabilise the finger-like folds. They were first identified as a DNA-…	Domain
Sobic.010G243200	Chr10	58416758	58419820	1	3063	204528		Zinc finger, double-stranded RNA binding		This zinc finger is found in archaea and eukaryotes, and is approximately 30 amino acids in length. The mammalian members of this group occur multiple times along the protein, joined by flexible linkers, and are referred to as JAZ - dsRNA-binding ZF protein - zinc-fingers. The JAZ proteins are expressed in all tissues tested and localise in the nucleus, particularly the nucleolus []. JAZ preferen…	Domain
Sobic.010G243200	Chr10	58416758	58419820	1	3063	204528		Zinc finger, U1-type		Zinc finger (Znf) domains are relatively small protein motifs which contain multiple finger-like protrusions that make tandem contacts with their target molecule. Some of these domains bind zinc, but many do not; instead binding other metals such as iron, or no metal at all. For example, some family members form salt bridges to stabilise the finger-like folds. They were first identified as a DNA-…	Domain
Sobic.010G243200	Chr10	58416758	58419820	1	3063	204528		Zinc finger C2H2-type/integrase DNA-binding domain		Zinc finger (Znf) domains are relatively small protein motifs which contain multiple finger-like protrusions that make tandem contacts with their target molecule. Some of these domains bind zinc, but many do not; instead binding other metals such as iron, or no metal at all. For example, some family members form salt bridges to stabilise the finger-like folds. They were first identified as a DNA-…	Domain
Sobic.010G243200	Chr10	58416758	58419820	1	3063	204528						metal ion binding	GO:0046872	Interacting selectively and non-covalently with any metal ion.
Sobic.010G243300	Chr10	58421249	58424607	1	3359	199741	(1 of 2) K14816 - pre-60S factor REI1 (REI1)	Zinc finger, C2H2-like		Zinc finger (Znf) domains are relatively small protein motifs which contain multiple finger-like protrusions that make tandem contacts with their target molecule. Some of these domains bind zinc, but many do not; instead binding other metals such as iron, or no metal at all. For example, some family members form salt bridges to stabilise the finger-like folds. They were first identified as a DNA-…	Domain
Sobic.010G243300	Chr10	58421249	58424607	1	3359	199741	(1 of 2) K14816 - pre-60S factor REI1 (REI1)	Zinc finger, RING/FYVE/PHD-type		Zinc finger (Znf) domains are relatively small protein motifs which contain multiple finger-like protrusions that make tandem contacts with their target molecule. Some of these domains bind zinc, but many do not; instead binding other metals such as iron, or no metal at all. For example, some family members form salt bridges to stabilise the finger-like folds. They were first identified as a DNA-…	Domain
Sobic.010G243300	Chr10	58421249	58424607	1	3359	199741	(1 of 2) K14816 - pre-60S factor REI1 (REI1)	Zinc finger, C2H2-like		Zinc finger (Znf) domains are relatively small protein motifs which contain multiple finger-like protrusions that make tandem contacts with their target molecule. Some of these domains bind zinc, but many do not; instead binding other metals such as iron, or no metal at all. For example, some family members form salt bridges to stabilise the finger-like folds. They were first identified as a DNA-…	Domain
Sobic.010G243300	Chr10	58421249	58424607	1	3359	199741	(1 of 2) K14816 - pre-60S factor REI1 (REI1)	Zinc finger, RING/FYVE/PHD-type		Zinc finger (Znf) domains are relatively small protein motifs which contain multiple finger-like protrusions that make tandem contacts with their target molecule. Some of these domains bind zinc, but many do not; instead binding other metals such as iron, or no metal at all. For example, some family members form salt bridges to stabilise the finger-like folds. They were first identified as a DNA-…	Domain
Sobic.010G243400	Chr10	58426619	58430208	1	3590	194140		Zinc finger, RING/FYVE/PHD-type		Zinc finger (Znf) domains are relatively small protein motifs which contain multiple finger-like protrusions that make tandem contacts with their target molecule. Some of these domains bind zinc, but many do not; instead binding other metals such as iron, or no metal at all. For example, some family members form salt bridges to stabilise the finger-like folds. They were first identified as a DNA-…	Domain
Sobic.010G243400	Chr10	58426619	58430208	1	3590	194140		Phospholipase A2 domain		This entry represents eukaryotic and prokaryotic phospholipase A2 enzymes (PLA2; ), small lipolytic enzymes that releases fatty acids from the second carbon group of glycerol. These enzymes enable the of fatty acids and lysophospholipid by hydrolysing the 2-ester bond of 1,2-diacyl-3-sn-phosphoglycerides.The phospholipase domain adopts an alpha-helical secondary structure, consisting of five alph…	Domain
Sobic.010G243400	Chr10	58426619	58430208	1	3590	194140		Protein of unknown function DUF1644		This family consists of sequences found in a number of hypothetical plant proteins of unknown function. The region of interest contains nine highly conserved cysteine residues and is approximately 160 amino acids in length, which probably represent a zinc-binding domain.	Family
Sobic.010G243400	Chr10	58426619	58430208	1	3590	194140		Zinc finger, RING/FYVE/PHD-type		Zinc finger (Znf) domains are relatively small protein motifs which contain multiple finger-like protrusions that make tandem contacts with their target molecule. Some of these domains bind zinc, but many do not; instead binding other metals such as iron, or no metal at all. For example, some family members form salt bridges to stabilise the finger-like folds. They were first identified as a DNA-…	Domain
Sobic.010G243400	Chr10	58426619	58430208	1	3590	194140		Phospholipase A2 domain		This entry represents eukaryotic and prokaryotic phospholipase A2 enzymes (PLA2; ), small lipolytic enzymes that releases fatty acids from the second carbon group of glycerol. These enzymes enable the of fatty acids and lysophospholipid by hydrolysing the 2-ester bond of 1,2-diacyl-3-sn-phosphoglycerides.The phospholipase domain adopts an alpha-helical secondary structure, consisting of five alph…	Domain
Sobic.010G243400	Chr10	58426619	58430208	1	3590	194140		Protein of unknown function DUF1644		This family consists of sequences found in a number of hypothetical plant proteins of unknown function. The region of interest contains nine highly conserved cysteine residues and is approximately 160 amino acids in length, which probably represent a zinc-binding domain.	Family
Sobic.010G243600	Chr10	58450666	58458395	1	7730	165953
Sobic.010G243700	Chr10	58460151	58461094	1	944	163254
Sobic.010G243800	Chr10	58462771	58466075	-1	3305	158273
Sobic.010G243900	Chr10	58474320	58480965	-1	6646	143383		F-box domain		First identified in cyclin-F as a protein-protein interaction motif, the F-boxis a conserved domain that is present in numerous protein with a bipartitestructure []. Through the F-box, these proteins are linked to the Skp1protein and the core of SCFs (Skp1-cullin-F-box protein ligase) complexes.SCFs complexes constitute a new class of E3 ligases []. They function incombination with the E2 enzyme …	Domain
Sobic.010G243900	Chr10	58474320	58480965	-1	6646	143383		PAS domain		PAS domains are involved in many signalling proteins where theyare used as a signal sensor domain []. PAS domains appear in archaea,bacteria and eukaryotes. Several PAS-domain proteins are known todetect their signal by way of an associated cofactor. Haeme,flavin, and a 4-hydroxycinnamyl chromophore are used in differentproteins. The PAS domain was named after three proteins that itoccurs in: Per…	Domain
Sobic.010G243900	Chr10	58474320	58480965	-1	6646	143383		Kelch repeat type 2		Kelch is a 50-residue motif, named after the Drosophila mutant in which it was first identified []. This sequence motif represents one beta-sheet blade, and several of these repeats can associate to form a beta-propeller. For instance, the motif appears 6 times in Drosophila egg-chamber regulatory protein, creating a 6-bladed beta-propeller. The motif is also found in mouse protein MIPP []and in …	Repeat
Sobic.010G243900	Chr10	58474320	58480965	-1	6646	143383		Kelch-type beta propeller		Kelch is a 50-residue motif, named after the Drosophila mutant in which it was first identified []. This sequence motif represents one beta-sheet blade, and several of these repeats can associate to form a beta-propeller. For instance, the motif appears 6 times in Drosophila egg-chamber regulatory protein, creating a 6-bladed beta-propeller. The motif is also found in mouse protein MIPP []and in …	Domain
Sobic.010G243900	Chr10	58474320	58480965	-1	6646	143383		ZEITLUPE family		This entry includes ZEITLUPE (ZTL, also known as ADO1) and its homologues from plants, such as LKP2 (ADO2) and FKF1 (ADO3) [, ]. They seem to be involved in the plant circadian clock and control flowering time. ZTL is a F-box protein that targets TOC1 and PRR5 for proteasome-dependent degradation. The blue-light-dependent post-translational control of ZTL cycling is essential for maintaining the …	Family
Sobic.010G243900	Chr10	58474320	58480965	-1	6646	143383		Galactose oxidase/kelch, beta-propeller		This entry represents a beta-propeller domain found in galactose oxidase and in Kelch repeat-containing proteins.The known functions of kelch-containing proteins are diverse: scruin is an actin cross-linking protein; galactose oxidase catalyses the oxidation of the hydroxyl group at the C6 position in D-galactose; neuraminidase hydrolyses sialic acid residues from glycoproteins; and kelch may hav…	Domain
Sobic.010G243900	Chr10	58474320	58480965	-1	6646	143383		Galactose oxidase, beta-propeller		Galactose oxidase () is a monomeric enzyme that contains a single copper ion and catalyses the stereospecific oxidation of primary alcohols to their corresponding aldehyde []. The protein contains an unusual covalent thioether bond between a tyrosine and a cysteine that forms during its maturation []. Galactose oxidase is a three-domain protein: the N-terminal domain forms a jelly-roll sandwich, …	Domain
Sobic.010G243900	Chr10	58474320	58480965	-1	6646	143383		F-box domain		First identified in cyclin-F as a protein-protein interaction motif, the F-boxis a conserved domain that is present in numerous protein with a bipartitestructure []. Through the F-box, these proteins are linked to the Skp1protein and the core of SCFs (Skp1-cullin-F-box protein ligase) complexes.SCFs complexes constitute a new class of E3 ligases []. They function incombination with the E2 enzyme …	Domain
Sobic.010G243900	Chr10	58474320	58480965	-1	6646	143383		PAS domain		PAS domains are involved in many signalling proteins where theyare used as a signal sensor domain []. PAS domains appear in archaea,bacteria and eukaryotes. Several PAS-domain proteins are known todetect their signal by way of an associated cofactor. Haeme,flavin, and a 4-hydroxycinnamyl chromophore are used in differentproteins. The PAS domain was named after three proteins that itoccurs in: Per…	Domain
Sobic.010G243900	Chr10	58474320	58480965	-1	6646	143383		Kelch repeat type 2		Kelch is a 50-residue motif, named after the Drosophila mutant in which it was first identified []. This sequence motif represents one beta-sheet blade, and several of these repeats can associate to form a beta-propeller. For instance, the motif appears 6 times in Drosophila egg-chamber regulatory protein, creating a 6-bladed beta-propeller. The motif is also found in mouse protein MIPP []and in …	Repeat
Sobic.010G243900	Chr10	58474320	58480965	-1	6646	143383		Kelch-type beta propeller		Kelch is a 50-residue motif, named after the Drosophila mutant in which it was first identified []. This sequence motif represents one beta-sheet blade, and several of these repeats can associate to form a beta-propeller. For instance, the motif appears 6 times in Drosophila egg-chamber regulatory protein, creating a 6-bladed beta-propeller. The motif is also found in mouse protein MIPP []and in …	Domain
Sobic.010G243900	Chr10	58474320	58480965	-1	6646	143383		ZEITLUPE family		This entry includes ZEITLUPE (ZTL, also known as ADO1) and its homologues from plants, such as LKP2 (ADO2) and FKF1 (ADO3) [, ]. They seem to be involved in the plant circadian clock and control flowering time. ZTL is a F-box protein that targets TOC1 and PRR5 for proteasome-dependent degradation. The blue-light-dependent post-translational control of ZTL cycling is essential for maintaining the …	Family
Sobic.010G243900	Chr10	58474320	58480965	-1	6646	143383		Galactose oxidase, beta-propeller		Galactose oxidase () is a monomeric enzyme that contains a single copper ion and catalyses the stereospecific oxidation of primary alcohols to their corresponding aldehyde []. The protein contains an unusual covalent thioether bond between a tyrosine and a cysteine that forms during its maturation []. Galactose oxidase is a three-domain protein: the N-terminal domain forms a jelly-roll sandwich, …	Domain
Sobic.010G243900	Chr10	58474320	58480965	-1	6646	143383		F-box domain		First identified in cyclin-F as a protein-protein interaction motif, the F-boxis a conserved domain that is present in numerous protein with a bipartitestructure []. Through the F-box, these proteins are linked to the Skp1protein and the core of SCFs (Skp1-cullin-F-box protein ligase) complexes.SCFs complexes constitute a new class of E3 ligases []. They function incombination with the E2 enzyme …	Domain
Sobic.010G243900	Chr10	58474320	58480965	-1	6646	143383		Kelch repeat type 2		Kelch is a 50-residue motif, named after the Drosophila mutant in which it was first identified []. This sequence motif represents one beta-sheet blade, and several of these repeats can associate to form a beta-propeller. For instance, the motif appears 6 times in Drosophila egg-chamber regulatory protein, creating a 6-bladed beta-propeller. The motif is also found in mouse protein MIPP []and in …	Repeat
Sobic.010G243900	Chr10	58474320	58480965	-1	6646	143383		Kelch-type beta propeller		Kelch is a 50-residue motif, named after the Drosophila mutant in which it was first identified []. This sequence motif represents one beta-sheet blade, and several of these repeats can associate to form a beta-propeller. For instance, the motif appears 6 times in Drosophila egg-chamber regulatory protein, creating a 6-bladed beta-propeller. The motif is also found in mouse protein MIPP []and in …	Domain
Sobic.010G243900	Chr10	58474320	58480965	-1	6646	143383		ZEITLUPE family		This entry includes ZEITLUPE (ZTL, also known as ADO1) and its homologues from plants, such as LKP2 (ADO2) and FKF1 (ADO3) [, ]. They seem to be involved in the plant circadian clock and control flowering time. ZTL is a F-box protein that targets TOC1 and PRR5 for proteasome-dependent degradation. The blue-light-dependent post-translational control of ZTL cycling is essential for maintaining the …	Family
Sobic.010G243900	Chr10	58474320	58480965	-1	6646	143383		Galactose oxidase, beta-propeller		Galactose oxidase () is a monomeric enzyme that contains a single copper ion and catalyses the stereospecific oxidation of primary alcohols to their corresponding aldehyde []. The protein contains an unusual covalent thioether bond between a tyrosine and a cysteine that forms during its maturation []. Galactose oxidase is a three-domain protein: the N-terminal domain forms a jelly-roll sandwich, …	Domain
Sobic.010G243900	Chr10	58474320	58480965	-1	6646	143383						protein binding	GO:0005515	Interacting selectively and non-covalently with any protein or protein complex (a complex of two or more proteins that may include other nonprotein molecules).
Sobic.010G244000	Chr10	58481908	58486099	1	4192	138249		Armadillo-like helical		This domain consists of a multi-helical fold comprised of two curved layers of alpha helices arranged in a regular right-handed superhelix, where the repeats that make up this structure are arranged about a common axis []. These superhelical structures present an extensive solvent-accessible surface that is well suited to binding large substrates such as proteins and nucleic acids. This topology …	Domain
Sobic.010G244000	Chr10	58481908	58486099	1	4192	138249		Armadillo-type fold		This entry represents a structural domain with an armadillo (ARM)-like fold, consisting of a multi-helical fold comprised of two curved layers of alpha helices arranged in a regular right-handed superhelix, where the repeats that make up this structure are arranged about a common axis []. These superhelical structures present an extensive solvent-accessible surface that is well suited to binding …	Domain
Sobic.010G244000	Chr10	58481908	58486099	1	4192	138249		Armadillo-like helical		This domain consists of a multi-helical fold comprised of two curved layers of alpha helices arranged in a regular right-handed superhelix, where the repeats that make up this structure are arranged about a common axis []. These superhelical structures present an extensive solvent-accessible surface that is well suited to binding large substrates such as proteins and nucleic acids. This topology …	Domain
Sobic.010G244000	Chr10	58481908	58486099	1	4192	138249		Armadillo-type fold		This entry represents a structural domain with an armadillo (ARM)-like fold, consisting of a multi-helical fold comprised of two curved layers of alpha helices arranged in a regular right-handed superhelix, where the repeats that make up this structure are arranged about a common axis []. These superhelical structures present an extensive solvent-accessible surface that is well suited to binding …	Domain
Sobic.010G244100	Chr10	58485077	58487702	-1	2626	136646		SGNH hydrolase-type esterase domain		This entry represents the SGNH hydrolase-type esterase domain, which has a similar fold to flavoproteins, namely a three-layer alpha/beta/alpha structure, where the beta-sheets are composed of five parallel strands. Enzymes containing this domain act as esterases and lipases, but have little sequence homology to true lipases [, ]. Proteins containing this type of esterase domain have been found i…	Domain
Sobic.010G244100	Chr10	58485077	58487702	-1	2626	136646		GDSL lipase/esterase		GDSL esterases and lipases are hydrolytic enzymes with multifunctional properties []. This new subclass of lipolytic enzymes possesses a distinct GDSL sequence motif different from the GxSxG motif found in many lipases []. Members include; Aeromonas hydrophilalipase, Vibrio mimicusarylesterase, Vibrio parahaemolyticusthermolabile haemolysin, rabbit phospholipase (AdRab-B), and Brassica napusanter…	Domain
Sobic.010G244100	Chr10	58485077	58487702	-1	2626	136646		SGNH hydrolase-type esterase domain		This entry represents the SGNH hydrolase-type esterase domain, which has a similar fold to flavoproteins, namely a three-layer alpha/beta/alpha structure, where the beta-sheets are composed of five parallel strands. Enzymes containing this domain act as esterases and lipases, but have little sequence homology to true lipases [, ]. Proteins containing this type of esterase domain have been found i…	Domain
Sobic.010G244100	Chr10	58485077	58487702	-1	2626	136646		GDSL lipase/esterase		GDSL esterases and lipases are hydrolytic enzymes with multifunctional properties []. This new subclass of lipolytic enzymes possesses a distinct GDSL sequence motif different from the GxSxG motif found in many lipases []. Members include; Aeromonas hydrophilalipase, Vibrio mimicusarylesterase, Vibrio parahaemolyticusthermolabile haemolysin, rabbit phospholipase (AdRab-B), and Brassica napusanter…	Domain
Sobic.010G244100	Chr10	58485077	58487702	-1	2626	136646						hydrolase activity, acting on ester bonds	GO:0016788	Catalysis of the hydrolysis of any ester bond.
Sobic.010G244150	Chr10	58490754	58491907	1	1154	132441
Sobic.010G244200	Chr10	58492239	58493140	-1	902	131208
Sobic.010G244300	Chr10	58493141	58494083	-1	943	130265
Sobic.010G244400	Chr10	58494610	58496699	1	2090	127649		Tetratricopeptide-like helical domain		The tetratrico peptide repeat region (TPR) is a structural motif present in a wide range of proteins [, , ]. It mediates protein-protein interactions and the assembly of multiprotein complexes []. The TPR motifconsists of 3-16 tandem-repeats of 34 amino acids residues, although individual TPR motifs canbe dispersed in the protein sequence. Sequence alignment of the TPR domains reveals aconsensus …	Domain
Sobic.010G244400	Chr10	58494610	58496699	1	2090	127649		Pentatricopeptide repeat		This entry represents the PPR repeat.Pentatricopeptide repeat (PPR) proteins are characterised by tandem repeats of a degenerate 35 amino acid motif []. Most of PPR proteins have roles in mitochondria or plastid []. PPR repeats were discovered while screening Arabidopsis proteins for those predicted to be targeted to mitochondria or chloroplast [, ]. Some of these proteins have been shown to play…	Repeat
Sobic.010G244500	Chr10	58496713	58500282	-1	3570	124066
Sobic.010G244600	Chr10	58500655	58503624	1	2970	120724	(1 of 1) PTHR11178//PTHR11178:SF26 - IRON-SULFUR CLUSTER SCAFFOLD PROTEIN NFU-RELATED // SUBFAMILY NOT NAMED	NIF system FeS cluster assembly, NifU, C-terminal		Iron-sulphur (FeS) clusters are important cofactors for numerous proteins involved in electron transfer, in redox and non-redox catalysis, in gene regulation, and as sensors of oxygen and iron. These functions depend on the various FeS cluster prosthetic groups, the most common being [2Fe-2S]and [4Fe-4S][]. FeS cluster assembly is a complex process involving the mobilisation of Fe and S atoms fro…	Domain
Sobic.010G244600	Chr10	58500655	58503624	1	2970	120724	(1 of 1) PTHR11178//PTHR11178:SF26 - IRON-SULFUR CLUSTER SCAFFOLD PROTEIN NFU-RELATED // SUBFAMILY NOT NAMED					iron ion binding	GO:0005506	Interacting selectively and non-covalently with iron (Fe) ions.
Sobic.010G244600	Chr10	58500655	58503624	1	2970	120724	(1 of 1) PTHR11178//PTHR11178:SF26 - IRON-SULFUR CLUSTER SCAFFOLD PROTEIN NFU-RELATED // SUBFAMILY NOT NAMED					iron-sulfur cluster assembly	GO:0016226	The incorporation of iron and exogenous sulfur into a metallo-sulfur cluster.
Sobic.010G244600	Chr10	58500655	58503624	1	2970	120724	(1 of 1) PTHR11178//PTHR11178:SF26 - IRON-SULFUR CLUSTER SCAFFOLD PROTEIN NFU-RELATED // SUBFAMILY NOT NAMED					iron-sulfur cluster binding	GO:0051536	Interacting selectively and non-covalently with an iron-sulfur cluster, a combination of iron and sulfur atoms.
Sobic.010G244701	Chr10	58505260	58506250	1	991	118098
Sobic.010G244800	Chr10	58506522	58507596	1	1075	116752		Transcription factor IIS, N-terminal		Transcription factor IIS (TFIIS) is a transcription elongation factor that increases the overall transcription rate of RNA polymerase II by reactivating transcription elongation complexes that have arrested transcription. The three structural domains of TFIIS are conserved from yeast to human. The 80 or so N-terminal residues form a protein interaction domain containing a conserved motif, which h…	Domain
Sobic.010G244900	Chr10	58507618	58512060	-1	4443	112288		Tetratricopeptide-like helical domain		The tetratrico peptide repeat region (TPR) is a structural motif present in a wide range of proteins [, , ]. It mediates protein-protein interactions and the assembly of multiprotein complexes []. The TPR motifconsists of 3-16 tandem-repeats of 34 amino acids residues, although individual TPR motifs canbe dispersed in the protein sequence. Sequence alignment of the TPR domains reveals aconsensus …	Domain
Sobic.010G244900	Chr10	58507618	58512060	-1	4443	112288		Pentatricopeptide repeat		This entry represents the PPR repeat.Pentatricopeptide repeat (PPR) proteins are characterised by tandem repeats of a degenerate 35 amino acid motif []. Most of PPR proteins have roles in mitochondria or plastid []. PPR repeats were discovered while screening Arabidopsis proteins for those predicted to be targeted to mitochondria or chloroplast [, ]. Some of these proteins have been shown to play…	Repeat
Sobic.010G244900	Chr10	58507618	58512060	-1	4443	112288		Tetratricopeptide-like helical domain		The tetratrico peptide repeat region (TPR) is a structural motif present in a wide range of proteins [, , ]. It mediates protein-protein interactions and the assembly of multiprotein complexes []. The TPR motifconsists of 3-16 tandem-repeats of 34 amino acids residues, although individual TPR motifs canbe dispersed in the protein sequence. Sequence alignment of the TPR domains reveals aconsensus …	Domain
Sobic.010G244900	Chr10	58507618	58512060	-1	4443	112288		Pentatricopeptide repeat		This entry represents the PPR repeat.Pentatricopeptide repeat (PPR) proteins are characterised by tandem repeats of a degenerate 35 amino acid motif []. Most of PPR proteins have roles in mitochondria or plastid []. PPR repeats were discovered while screening Arabidopsis proteins for those predicted to be targeted to mitochondria or chloroplast [, ]. Some of these proteins have been shown to play…	Repeat
Sobic.010G244900	Chr10	58507618	58512060	-1	4443	112288		Tetratricopeptide-like helical domain		The tetratrico peptide repeat region (TPR) is a structural motif present in a wide range of proteins [, , ]. It mediates protein-protein interactions and the assembly of multiprotein complexes []. The TPR motifconsists of 3-16 tandem-repeats of 34 amino acids residues, although individual TPR motifs canbe dispersed in the protein sequence. Sequence alignment of the TPR domains reveals aconsensus …	Domain
Sobic.010G244900	Chr10	58507618	58512060	-1	4443	112288		Pentatricopeptide repeat		This entry represents the PPR repeat.Pentatricopeptide repeat (PPR) proteins are characterised by tandem repeats of a degenerate 35 amino acid motif []. Most of PPR proteins have roles in mitochondria or plastid []. PPR repeats were discovered while screening Arabidopsis proteins for those predicted to be targeted to mitochondria or chloroplast [, ]. Some of these proteins have been shown to play…	Repeat
Sobic.010G245000	Chr10	58512766	58516205	-1	3440	108143		DTW		This presumed domain is found in bacterial and eukaryotic proteins. Its function is unknown. The domain contains multiple conserved motifs including a DTXW motif that this domain has been named after.	Domain
Sobic.010G245000	Chr10	58512766	58516205	-1	3440	108143		DTW		This presumed domain is found in bacterial and eukaryotic proteins. Its function is unknown. The domain contains multiple conserved motifs including a DTXW motif that this domain has been named after.	Domain
Sobic.010G245000	Chr10	58512766	58516205	-1	3440	108143		DTW		This presumed domain is found in bacterial and eukaryotic proteins. Its function is unknown. The domain contains multiple conserved motifs including a DTXW motif that this domain has been named after.	Domain
Sobic.010G245100	Chr10	58518406	58521179	-1	2774	103169	(1 of 50) PF00069//PF00139 - Protein kinase domain (Pkinase) // Legume lectin domain (Lectin_legB)	Protein kinase domain		Protein phosphorylation, which plays a key role in most cellular activities, is a reversible process mediated by proteinkinases and phosphoprotein phosphatases. Protein kinases catalyse the transfer of the gamma phosphate from nucleotide triphosphates (often ATP) to one or more amino acid residues in a protein substrate side chain, resulting in a conformational change affecting protein function. …	Domain
Sobic.010G245100	Chr10	58518406	58521179	-1	2774	103169	(1 of 50) PF00069//PF00139 - Protein kinase domain (Pkinase) // Legume lectin domain (Lectin_legB)	Protein kinase-like domain		Protein kinases () modify other proteins by chemically adding phosphate groups to them. This process is fundamental to most signalling and regulatory processes in the eukaryotic cell []. The protein kinases contain a catalytic core that is common to both serine/threonine and tyrosine protein kinases. The catalytic domain contains the nucleotide-binding site and the catalytic apparatus in an inter…	Domain
Sobic.010G245100	Chr10	58518406	58521179	-1	2774	103169	(1 of 50) PF00069//PF00139 - Protein kinase domain (Pkinase) // Legume lectin domain (Lectin_legB)	Tyrosine-protein kinase, catalytic domain		Protein phosphorylation, which plays a key role in most cellular activities, is a reversible process mediated by protein kinases and phosphoprotein phosphatases. Protein kinases catalyse the transfer of the gamma phosphate from nucleotide triphosphates (often ATP) to one or more amino acid residues in a protein substrate side chain, resulting in a conformational change affecting protein function.…	Domain
Sobic.010G245100	Chr10	58518406	58521179	-1	2774	103169	(1 of 50) PF00069//PF00139 - Protein kinase domain (Pkinase) // Legume lectin domain (Lectin_legB)	Concanavalin A-like lectin/glucanase domain		This entry represents the concanavalin A-like domain, which has a sandwich structure of 12-14 beta strands in two sheets with a complex topology. Proteins containing this domain include: Legume lectinsGlycosyl hydrolases family 16Galectin (animal S-lectin)Laminin G-like modulePentraxinClostridium neurotoxinsExotoxin AVibrio cholera sialidaseLeech intramolecular trans-sialidaseGlycosyl hydrolase f…	Domain
Sobic.010G245100	Chr10	58518406	58521179	-1	2774	103169	(1 of 50) PF00069//PF00139 - Protein kinase domain (Pkinase) // Legume lectin domain (Lectin_legB)	Legume lectin domain		Lectins are carbohydrate-binding proteins. Leguminous lectins form one of the largest lectin families and resemble each other in their physicochemical properties, though they differ in their carbohydrate specificities. They bind either glucose/mannose or galactose []. Carbohydrate-binding activity depends on the simultaneous presence of both acalcium and a transition metal ion []. The exact funct…	Domain
Sobic.010G245100	Chr10	58518406	58521179	-1	2774	103169	(1 of 50) PF00069//PF00139 - Protein kinase domain (Pkinase) // Legume lectin domain (Lectin_legB)					carbohydrate binding	GO:0030246	Interacting selectively and non-covalently with any carbohydrate, which includes monosaccharides, oligosaccharides and polysaccharides as well as substances derived from monosaccharides by reduction of the carbonyl group (alditols), by oxidation of one or more hydroxy groups to afford the corresponding aldehydes, ketones, or carboxylic acids, or by replacement of one or more hydroxy group(s) by a…
Sobic.010G245200	Chr10	58523600	58525015	-1	1416	99333		Protein of unknown function DUF1517		This family consists of several hypothetical glycine rich plant and bacterial proteins of around 300 residues in length. The function of this family is unknown.	Family
Sobic.010G245300	Chr10	58527310	58528695	-1	1386	95653		Plant peroxidase		Peroxidases are haem-containing enzymes that use hydrogen peroxide asthe electron acceptor to catalyse a number of oxidative reactions. Most haem peroxidases follow the reaction scheme:Fe3++ H2O2-->[Fe4+=O]R' (Compound I) + H2O[Fe4+=O]R' + substrate -->[Fe4+=O]R (Compound II) + oxidised substrate[Fe4+=O]R + substrate -->Fe3++ H2O + oxidised substrateIn this mechanism, the enzyme reacts with one e…	Family
Sobic.010G245300	Chr10	58527310	58528695	-1	1386	95653		Haem peroxidase		Peroxidases are haem-containing enzymes that use hydrogen peroxide asthe electron acceptor to catalyse a number of oxidative reactions.Most haem peroxidases follow the reaction scheme:Fe3++ H2O2-->[Fe4+=O]R' (Compound I) + H2O[Fe4+=O]R' + substrate -->[Fe4+=O]R (Compound II) + oxidised substrate[Fe4+=O]R + substrate -->Fe3++ H2O + oxidised substrateIn this mechanism, the enzyme reacts with one eq…	Family
Sobic.010G245300	Chr10	58527310	58528695	-1	1386	95653		Haem peroxidase, plant/fungal/bacterial		Peroxidases are haem-containing enzymes that use hydrogen peroxide asthe electron acceptor to catalyse a number of oxidative reactions.Most haem peroxidases follow the reaction scheme:Fe3++ H2O2-->[Fe4+=O]R' (Compound I) + H2O[Fe4+=O]R' + substrate -->[Fe4+=O]R (Compound II) + oxidised substrate[Fe4+=O]R + substrate -->Fe3++ H2O + oxidised substrateIn this mechanism, the enzyme reacts with one eq…	Domain
Sobic.010G245300	Chr10	58527310	58528695	-1	1386	95653		Plant ascorbate peroxidase		Peroxidases are haem-containing enzymes that use hydrogen peroxide as the electron acceptor to catalyse a number of oxidative reactions. They are found in bacteria, fungi, plants and animals. On the basis of sequence similarity, fungal, plant and bacterial peroxidases can be viewed as members of a superfamily consisting of 3 major classes. Class I, the intracellular peroxidases, includes yeast cy…	Family
Sobic.010G245300	Chr10	58527310	58528695	-1	1386	95653						peroxidase activity	GO:0004601	Catalysis of the reaction: donor + hydrogen peroxide = oxidized donor + 2 H2O.
Sobic.010G245300	Chr10	58527310	58528695	-1	1386	95653						oxidation-reduction process	GO:0055114	A metabolic process that results in the removal or addition of one or more electrons to or from a substance, with or without the concomitant removal or addition of a proton or protons.
Sobic.010G245300	Chr10	58527310	58528695	-1	1386	95653						heme binding	GO:0020037	Interacting selectively and non-covalently with heme, any compound of iron complexed in a porphyrin (tetrapyrrole) ring.
Sobic.010G245300	Chr10	58527310	58528695	-1	1386	95653						response to oxidative stress	GO:0006979	Any process that results in a change in state or activity of a cell or an organism (in terms of movement, secretion, enzyme production, gene expression, etc.) as a result of oxidative stress, a state often resulting from exposure to high levels of reactive oxygen species, e.g. superoxide anions, hydrogen peroxide (H2O2), and hydroxyl radicals.
Sobic.010G245400	Chr10	58532162	58533861	1	1700	90487		Plant peroxidase		Peroxidases are haem-containing enzymes that use hydrogen peroxide asthe electron acceptor to catalyse a number of oxidative reactions. Most haem peroxidases follow the reaction scheme:Fe3++ H2O2-->[Fe4+=O]R' (Compound I) + H2O[Fe4+=O]R' + substrate -->[Fe4+=O]R (Compound II) + oxidised substrate[Fe4+=O]R + substrate -->Fe3++ H2O + oxidised substrateIn this mechanism, the enzyme reacts with one e…	Family
Sobic.010G245400	Chr10	58532162	58533861	1	1700	90487		Haem peroxidase		Peroxidases are haem-containing enzymes that use hydrogen peroxide asthe electron acceptor to catalyse a number of oxidative reactions.Most haem peroxidases follow the reaction scheme:Fe3++ H2O2-->[Fe4+=O]R' (Compound I) + H2O[Fe4+=O]R' + substrate -->[Fe4+=O]R (Compound II) + oxidised substrate[Fe4+=O]R + substrate -->Fe3++ H2O + oxidised substrateIn this mechanism, the enzyme reacts with one eq…	Family
Sobic.010G245400	Chr10	58532162	58533861	1	1700	90487		Haem peroxidase, plant/fungal/bacterial		Peroxidases are haem-containing enzymes that use hydrogen peroxide asthe electron acceptor to catalyse a number of oxidative reactions.Most haem peroxidases follow the reaction scheme:Fe3++ H2O2-->[Fe4+=O]R' (Compound I) + H2O[Fe4+=O]R' + substrate -->[Fe4+=O]R (Compound II) + oxidised substrate[Fe4+=O]R + substrate -->Fe3++ H2O + oxidised substrateIn this mechanism, the enzyme reacts with one eq…	Domain
Sobic.010G245400	Chr10	58532162	58533861	1	1700	90487						peroxidase activity	GO:0004601	Catalysis of the reaction: donor + hydrogen peroxide = oxidized donor + 2 H2O.
Sobic.010G245400	Chr10	58532162	58533861	1	1700	90487						oxidation-reduction process	GO:0055114	A metabolic process that results in the removal or addition of one or more electrons to or from a substance, with or without the concomitant removal or addition of a proton or protons.
Sobic.010G245400	Chr10	58532162	58533861	1	1700	90487						heme binding	GO:0020037	Interacting selectively and non-covalently with heme, any compound of iron complexed in a porphyrin (tetrapyrrole) ring.
Sobic.010G245400	Chr10	58532162	58533861	1	1700	90487						response to oxidative stress	GO:0006979	Any process that results in a change in state or activity of a cell or an organism (in terms of movement, secretion, enzyme production, gene expression, etc.) as a result of oxidative stress, a state often resulting from exposure to high levels of reactive oxygen species, e.g. superoxide anions, hydrogen peroxide (H2O2), and hydroxyl radicals.
Sobic.010G245500	Chr10	58538761	58540482	1	1722	83866		Plant peroxidase		Peroxidases are haem-containing enzymes that use hydrogen peroxide asthe electron acceptor to catalyse a number of oxidative reactions. Most haem peroxidases follow the reaction scheme:Fe3++ H2O2-->[Fe4+=O]R' (Compound I) + H2O[Fe4+=O]R' + substrate -->[Fe4+=O]R (Compound II) + oxidised substrate[Fe4+=O]R + substrate -->Fe3++ H2O + oxidised substrateIn this mechanism, the enzyme reacts with one e…	Family
Sobic.010G245500	Chr10	58538761	58540482	1	1722	83866		Haem peroxidase		Peroxidases are haem-containing enzymes that use hydrogen peroxide asthe electron acceptor to catalyse a number of oxidative reactions.Most haem peroxidases follow the reaction scheme:Fe3++ H2O2-->[Fe4+=O]R' (Compound I) + H2O[Fe4+=O]R' + substrate -->[Fe4+=O]R (Compound II) + oxidised substrate[Fe4+=O]R + substrate -->Fe3++ H2O + oxidised substrateIn this mechanism, the enzyme reacts with one eq…	Family
Sobic.010G245500	Chr10	58538761	58540482	1	1722	83866		Haem peroxidase, plant/fungal/bacterial		Peroxidases are haem-containing enzymes that use hydrogen peroxide asthe electron acceptor to catalyse a number of oxidative reactions.Most haem peroxidases follow the reaction scheme:Fe3++ H2O2-->[Fe4+=O]R' (Compound I) + H2O[Fe4+=O]R' + substrate -->[Fe4+=O]R (Compound II) + oxidised substrate[Fe4+=O]R + substrate -->Fe3++ H2O + oxidised substrateIn this mechanism, the enzyme reacts with one eq…	Domain
Sobic.010G245500	Chr10	58538761	58540482	1	1722	83866		Plant ascorbate peroxidase		Peroxidases are haem-containing enzymes that use hydrogen peroxide as the electron acceptor to catalyse a number of oxidative reactions. They are found in bacteria, fungi, plants and animals. On the basis of sequence similarity, fungal, plant and bacterial peroxidases can be viewed as members of a superfamily consisting of 3 major classes. Class I, the intracellular peroxidases, includes yeast cy…	Family
Sobic.010G245500	Chr10	58538761	58540482	1	1722	83866		Fungal ligninase		Peroxidases are haem-containing enzymes that use hydrogen peroxide asthe electron acceptor to catalyse a number of oxidative reactions. Peroxidases are found in bacteria, fungi, plants and animals. Fungal ligninases are extracellular haem enzymes involved in the degradation of lignin. They include lignin peroxidases (LiPs), manganese-dependent peroxidases (MnPs) and versatile peroxidases, which c…	Family
Sobic.010G245500	Chr10	58538761	58540482	1	1722	83866						peroxidase activity	GO:0004601	Catalysis of the reaction: donor + hydrogen peroxide = oxidized donor + 2 H2O.
Sobic.010G245500	Chr10	58538761	58540482	1	1722	83866						oxidation-reduction process	GO:0055114	A metabolic process that results in the removal or addition of one or more electrons to or from a substance, with or without the concomitant removal or addition of a proton or protons.
Sobic.010G245500	Chr10	58538761	58540482	1	1722	83866						heme binding	GO:0020037	Interacting selectively and non-covalently with heme, any compound of iron complexed in a porphyrin (tetrapyrrole) ring.
Sobic.010G245500	Chr10	58538761	58540482	1	1722	83866						response to oxidative stress	GO:0006979	Any process that results in a change in state or activity of a cell or an organism (in terms of movement, secretion, enzyme production, gene expression, etc.) as a result of oxidative stress, a state often resulting from exposure to high levels of reactive oxygen species, e.g. superoxide anions, hydrogen peroxide (H2O2), and hydroxyl radicals.
Sobic.010G245601	Chr10	58550372	58551325	-1	954	73023
Sobic.010G245701	Chr10	58551225	58552031	1	807	72317	(1 of 8) PTHR11926//PTHR11926:SF234 - GLUCOSYL/GLUCURONOSYL TRANSFERASES // SUBFAMILY NOT NAMED	UDP-glucuronosyl/UDP-glucosyltransferase		UDP glycosyltransferases (UGT) are a superfamily of enzymes that catalyzes the addition of the glycosyl group from a UTP-sugar to a small hydrophobic molecule. This family currently consist of:Mammalian UDP-glucuronosyl transferases () (UDPGT) []. A large family of membrane-bound microsomal enzymes which catalyze the transfer of glucuronic acid to a wide variety of exogenous and endogenous lipoph…	Family
Sobic.010G245701	Chr10	58551225	58552031	1	807	72317	(1 of 8) PTHR11926//PTHR11926:SF234 - GLUCOSYL/GLUCURONOSYL TRANSFERASES // SUBFAMILY NOT NAMED					metabolic process	GO:0008152	The chemical reactions and pathways, including anabolism and catabolism, by which living organisms transform chemical substances. Metabolic processes typically transform small molecules, but also include macromolecular processes such as DNA repair and replication, and protein synthesis and degradation.
Sobic.010G245701	Chr10	58551225	58552031	1	807	72317	(1 of 8) PTHR11926//PTHR11926:SF234 - GLUCOSYL/GLUCURONOSYL TRANSFERASES // SUBFAMILY NOT NAMED					transferase activity, transferring hexosyl groups	GO:0016758	Catalysis of the transfer of a hexosyl group from one compound (donor) to another (acceptor).
Sobic.010G245800	Chr10	58564023	58568053	1	4031	56295		Plant peroxidase		Peroxidases are haem-containing enzymes that use hydrogen peroxide asthe electron acceptor to catalyse a number of oxidative reactions. Most haem peroxidases follow the reaction scheme:Fe3++ H2O2-->[Fe4+=O]R' (Compound I) + H2O[Fe4+=O]R' + substrate -->[Fe4+=O]R (Compound II) + oxidised substrate[Fe4+=O]R + substrate -->Fe3++ H2O + oxidised substrateIn this mechanism, the enzyme reacts with one e…	Family
Sobic.010G245800	Chr10	58564023	58568053	1	4031	56295		Haem peroxidase		Peroxidases are haem-containing enzymes that use hydrogen peroxide asthe electron acceptor to catalyse a number of oxidative reactions.Most haem peroxidases follow the reaction scheme:Fe3++ H2O2-->[Fe4+=O]R' (Compound I) + H2O[Fe4+=O]R' + substrate -->[Fe4+=O]R (Compound II) + oxidised substrate[Fe4+=O]R + substrate -->Fe3++ H2O + oxidised substrateIn this mechanism, the enzyme reacts with one eq…	Family
Sobic.010G245800	Chr10	58564023	58568053	1	4031	56295		Haem peroxidase, plant/fungal/bacterial		Peroxidases are haem-containing enzymes that use hydrogen peroxide asthe electron acceptor to catalyse a number of oxidative reactions.Most haem peroxidases follow the reaction scheme:Fe3++ H2O2-->[Fe4+=O]R' (Compound I) + H2O[Fe4+=O]R' + substrate -->[Fe4+=O]R (Compound II) + oxidised substrate[Fe4+=O]R + substrate -->Fe3++ H2O + oxidised substrateIn this mechanism, the enzyme reacts with one eq…	Domain
Sobic.010G245800	Chr10	58564023	58568053	1	4031	56295		Plant ascorbate peroxidase		Peroxidases are haem-containing enzymes that use hydrogen peroxide as the electron acceptor to catalyse a number of oxidative reactions. They are found in bacteria, fungi, plants and animals. On the basis of sequence similarity, fungal, plant and bacterial peroxidases can be viewed as members of a superfamily consisting of 3 major classes. Class I, the intracellular peroxidases, includes yeast cy…	Family
Sobic.010G245800	Chr10	58564023	58568053	1	4031	56295						peroxidase activity	GO:0004601	Catalysis of the reaction: donor + hydrogen peroxide = oxidized donor + 2 H2O.
Sobic.010G245800	Chr10	58564023	58568053	1	4031	56295						oxidation-reduction process	GO:0055114	A metabolic process that results in the removal or addition of one or more electrons to or from a substance, with or without the concomitant removal or addition of a proton or protons.
Sobic.010G245800	Chr10	58564023	58568053	1	4031	56295						heme binding	GO:0020037	Interacting selectively and non-covalently with heme, any compound of iron complexed in a porphyrin (tetrapyrrole) ring.
Sobic.010G245800	Chr10	58564023	58568053	1	4031	56295						response to oxidative stress	GO:0006979	Any process that results in a change in state or activity of a cell or an organism (in terms of movement, secretion, enzyme production, gene expression, etc.) as a result of oxidative stress, a state often resulting from exposure to high levels of reactive oxygen species, e.g. superoxide anions, hydrogen peroxide (H2O2), and hydroxyl radicals.
Sobic.010G245900	Chr10	58565236	58566196	1	961	58152
Sobic.010G246000	Chr10	58568569	58576821	-1	8253	47527		Zinc finger, RING-type		Zinc finger (Znf) domains are relatively small protein motifs which contain multiple finger-like protrusions that make tandem contacts with their target molecule. Some of these domains bind zinc, but many do not; instead binding other metals such as iron, or no metal at all. For example, some family members form salt bridges to stabilise the finger-like folds. They were first identified as a DNA-…	Domain
Sobic.010G246000	Chr10	58568569	58576821	-1	8253	47527		Zinc finger, RING/FYVE/PHD-type		Zinc finger (Znf) domains are relatively small protein motifs which contain multiple finger-like protrusions that make tandem contacts with their target molecule. Some of these domains bind zinc, but many do not; instead binding other metals such as iron, or no metal at all. For example, some family members form salt bridges to stabilise the finger-like folds. They were first identified as a DNA-…	Domain
Sobic.010G246000	Chr10	58568569	58576821	-1	8253	47527		Zinc finger, RING-type		Zinc finger (Znf) domains are relatively small protein motifs which contain multiple finger-like protrusions that make tandem contacts with their target molecule. Some of these domains bind zinc, but many do not; instead binding other metals such as iron, or no metal at all. For example, some family members form salt bridges to stabilise the finger-like folds. They were first identified as a DNA-…	Domain
Sobic.010G246000	Chr10	58568569	58576821	-1	8253	47527		Zinc finger, RING/FYVE/PHD-type		Zinc finger (Znf) domains are relatively small protein motifs which contain multiple finger-like protrusions that make tandem contacts with their target molecule. Some of these domains bind zinc, but many do not; instead binding other metals such as iron, or no metal at all. For example, some family members form salt bridges to stabilise the finger-like folds. They were first identified as a DNA-…	Domain
Sobic.010G246000	Chr10	58568569	58576821	-1	8253	47527		Zinc finger, RING-type		Zinc finger (Znf) domains are relatively small protein motifs which contain multiple finger-like protrusions that make tandem contacts with their target molecule. Some of these domains bind zinc, but many do not; instead binding other metals such as iron, or no metal at all. For example, some family members form salt bridges to stabilise the finger-like folds. They were first identified as a DNA-…	Domain
Sobic.010G246000	Chr10	58568569	58576821	-1	8253	47527		Zinc finger, RING/FYVE/PHD-type		Zinc finger (Znf) domains are relatively small protein motifs which contain multiple finger-like protrusions that make tandem contacts with their target molecule. Some of these domains bind zinc, but many do not; instead binding other metals such as iron, or no metal at all. For example, some family members form salt bridges to stabilise the finger-like folds. They were first identified as a DNA-…	Domain
Sobic.010G246000	Chr10	58568569	58576821	-1	8253	47527		Zinc finger, RING-type		Zinc finger (Znf) domains are relatively small protein motifs which contain multiple finger-like protrusions that make tandem contacts with their target molecule. Some of these domains bind zinc, but many do not; instead binding other metals such as iron, or no metal at all. For example, some family members form salt bridges to stabilise the finger-like folds. They were first identified as a DNA-…	Domain
Sobic.010G246000	Chr10	58568569	58576821	-1	8253	47527		Zinc finger, RING/FYVE/PHD-type		Zinc finger (Znf) domains are relatively small protein motifs which contain multiple finger-like protrusions that make tandem contacts with their target molecule. Some of these domains bind zinc, but many do not; instead binding other metals such as iron, or no metal at all. For example, some family members form salt bridges to stabilise the finger-like folds. They were first identified as a DNA-…	Domain
Sobic.010G246000	Chr10	58568569	58576821	-1	8253	47527						zinc ion binding	GO:0008270	Interacting selectively and non-covalently with zinc (Zn) ions.
Sobic.010G246000	Chr10	58568569	58576821	-1	8253	47527						protein binding	GO:0005515	Interacting selectively and non-covalently with any protein or protein complex (a complex of two or more proteins that may include other nonprotein molecules).
Sobic.010G246066	Chr10	58580781	58581843	1	1063	42505
Sobic.010G246132	Chr10	58585340	58586900	1	1561	37448	(1 of 8) PF07839 - Plant calmodulin-binding domain (CaM_binding)	Calmodulin-binding domain, plant		This domain is found repeated in a number of plant calmodulin-binding proteins (such as , and ). It is thought to represent a calmodulin-binding domain [, ]. Binding of the proteins to calmodulin depends on the presence of calcium ions [, ]. Proteins containing this domain are thought to be involved in various processes, such as plant defence responses []and stolonisation or tuberization [].	Domain	calmodulin binding	GO:0005516	Interacting selectively and non-covalently with calmodulin, a calcium-binding protein with many roles, both in the calcium-bound and calcium-free states.
Sobic.010G246200	Chr10	58587672	58591266	-1	3595	33082		AAA+ ATPase domain		The AAA+ superfamily of ATPases is found in all kingdoms of living organisms where they participate in diverse cellular processes including membrane fusion, proteolysis and DNA replication. Although the terms AAA+ and AAA are often used loosely and interchangeably, the classical AAA family members are distinguished by their possession of the SRH region in the AAA module. Many AAA+ proteins are in…	Domain
Sobic.010G246200	Chr10	58587672	58591266	-1	3595	33082		P-loop containing nucleoside triphosphate hydrolase		The P-loop NTPase fold is the most prevalent domain of the several distinctnucleotide-binding protein folds.The most common reaction catalysed by enzymes of the P-loop NTPase fold is the hydrolysis of the beta-gamma phosphate bond of a bound nucleoside triphosphate (NTP). The energy from NTP hydrolysis is typically utilised to induce conformational changes in other molecules, which constitutes th…	Domain
Sobic.010G246200	Chr10	58587672	58591266	-1	3595	33082		ABC transporter-like		ABC transporters belong to the ATP-Binding Cassette (ABC) superfamily, which uses the hydrolysis of ATP to energise diverse biological systems. ABC transporters minimally consist of two conserved regions: a highly conserved ATP binding cassette (ABC) and a less conserved transmembrane domain (TMD). These can be found on the same protein or on two different ones. Most ABC transporters function as …	Domain
Sobic.010G246200	Chr10	58587672	58591266	-1	3595	33082		AAA+ ATPase domain		The AAA+ superfamily of ATPases is found in all kingdoms of living organisms where they participate in diverse cellular processes including membrane fusion, proteolysis and DNA replication. Although the terms AAA+ and AAA are often used loosely and interchangeably, the classical AAA family members are distinguished by their possession of the SRH region in the AAA module. Many AAA+ proteins are in…	Domain
Sobic.010G246200	Chr10	58587672	58591266	-1	3595	33082		P-loop containing nucleoside triphosphate hydrolase		The P-loop NTPase fold is the most prevalent domain of the several distinctnucleotide-binding protein folds.The most common reaction catalysed by enzymes of the P-loop NTPase fold is the hydrolysis of the beta-gamma phosphate bond of a bound nucleoside triphosphate (NTP). The energy from NTP hydrolysis is typically utilised to induce conformational changes in other molecules, which constitutes th…	Domain
Sobic.010G246200	Chr10	58587672	58591266	-1	3595	33082		ABC transporter-like		ABC transporters belong to the ATP-Binding Cassette (ABC) superfamily, which uses the hydrolysis of ATP to energise diverse biological systems. ABC transporters minimally consist of two conserved regions: a highly conserved ATP binding cassette (ABC) and a less conserved transmembrane domain (TMD). These can be found on the same protein or on two different ones. Most ABC transporters function as …	Domain
Sobic.010G246300	Chr10	58599534	58602232	-1	2699	22116		Zinc finger, RING-type		Zinc finger (Znf) domains are relatively small protein motifs which contain multiple finger-like protrusions that make tandem contacts with their target molecule. Some of these domains bind zinc, but many do not; instead binding other metals such as iron, or no metal at all. For example, some family members form salt bridges to stabilise the finger-like folds. They were first identified as a DNA-…	Domain
Sobic.010G246300	Chr10	58599534	58602232	-1	2699	22116		Zinc finger, RING/FYVE/PHD-type		Zinc finger (Znf) domains are relatively small protein motifs which contain multiple finger-like protrusions that make tandem contacts with their target molecule. Some of these domains bind zinc, but many do not; instead binding other metals such as iron, or no metal at all. For example, some family members form salt bridges to stabilise the finger-like folds. They were first identified as a DNA-…	Domain
Sobic.010G246300	Chr10	58599534	58602232	-1	2699	22116						zinc ion binding	GO:0008270	Interacting selectively and non-covalently with zinc (Zn) ions.
Sobic.010G246300	Chr10	58599534	58602232	-1	2699	22116						protein binding	GO:0005515	Interacting selectively and non-covalently with any protein or protein complex (a complex of two or more proteins that may include other nonprotein molecules).
Sobic.010G246400	Chr10	58611150	58612443	1	1294	11905		Concanavalin A-like lectin/glucanase domain		This entry represents the concanavalin A-like domain, which has a sandwich structure of 12-14 beta strands in two sheets with a complex topology. Proteins containing this domain include: Legume lectinsGlycosyl hydrolases family 16Galectin (animal S-lectin)Laminin G-like modulePentraxinClostridium neurotoxinsExotoxin AVibrio cholera sialidaseLeech intramolecular trans-sialidaseGlycosyl hydrolase f…	Domain
Sobic.010G246400	Chr10	58611150	58612443	1	1294	11905		Xyloglucan endo-transglycosylase, C-terminal		This entry represents the C terminus (approximately 60 residues) of plant xyloglucan endo-transglycosylase (XET). Xyloglucan is the predominant hemicellulose in the cell walls of most dicotyledons. With cellulose, it forms a network that strengthens the cell wall. XET catalyses the splitting of xyloglucan chains and the linking of the newly generated reducing end to the non-reducing end of anothe…	Domain
Sobic.010G246400	Chr10	58611150	58612443	1	1294	11905		Xyloglucan endotransglucosylase/hydrolase		This entry includes a group of xyloglucan endotransglucosylase/hydrolases (XTHs) from plants []. They catalyses xyloglucan endohydrolysis (XEH) and/or endotransglycosylation (XET). They are involved in the modification of cell wall structure by cleaving and, often, also re-joining xyloglucan molecules in primary plant cell walls [].	Family
Sobic.010G246400	Chr10	58611150	58612443	1	1294	11905		Glycoside hydrolase, family 16		O-Glycosyl hydrolases () are a widespread group of enzymes that hydrolyse the glycosidic bond between two or more carbohydrates, or between a carbohydrate and a non-carbohydrate moiety. A classification system for glycosyl hydrolases, based on sequence similarity, has led to the definition of 85 different families [, ]. This classification is available on the CAZy (CArbohydrate-Active EnZymes) we…	Domain
Sobic.010G246400	Chr10	58611150	58612443	1	1294	11905						carbohydrate metabolic process	GO:0005975	The chemical reactions and pathways involving carbohydrates, any of a group of organic compounds based of the general formula Cx(H2O)y. Includes the formation of carbohydrate derivatives by the addition of a carbohydrate residue to another molecule.
Sobic.010G246400	Chr10	58611150	58612443	1	1294	11905						hydrolase activity, hydrolyzing O-glycosyl compounds	GO:0004553	Catalysis of the hydrolysis of any O-glycosyl bond.
Sobic.010G246400	Chr10	58611150	58612443	1	1294	11905						cell wall biogenesis	GO:0042546	A cellular process that results in the biosynthesis of constituent macromolecules, assembly, and arrangement of constituent parts of a cell wall. Includes biosynthesis of constituent macromolecules, such as proteins and polysaccharides, and those macromolecular modifications that are involved in synthesis or assembly of the cellular component. A cell wall is the rigid or semi-rigid envelope lying…
Sobic.010G246400	Chr10	58611150	58612443	1	1294	11905						xyloglucan:xyloglucosyl transferase activity	GO:0016762	Catalysis of the cleavage of a beta-(1->4) bond in the backbone of a xyloglucan and transfers the xyloglucanyl segment on to O-4 of the non-reducing terminal glucose residue of an acceptor, which can be a xyloglucan or an oligosaccharide of xyloglucan.
Sobic.010G246400	Chr10	58611150	58612443	1	1294	11905						xyloglucan metabolic process	GO:0010411	The chemical reactions and pathways involving xyloglucan, the cross-linking glycan composed of (1->4)-beta-D-glucan backbone substituted at regular intervals with beta-D-xylosyl-(1->6) residues, which is present in the primary cell wall of most higher plants.
Sobic.010G246500	Chr10	58620021	58622697	1	2677	1651		Concanavalin A-like lectin/glucanase domain		This entry represents the concanavalin A-like domain, which has a sandwich structure of 12-14 beta strands in two sheets with a complex topology. Proteins containing this domain include: Legume lectinsGlycosyl hydrolases family 16Galectin (animal S-lectin)Laminin G-like modulePentraxinClostridium neurotoxinsExotoxin AVibrio cholera sialidaseLeech intramolecular trans-sialidaseGlycosyl hydrolase f…	Domain
Sobic.010G246500	Chr10	58620021	58622697	1	2677	1651		Xyloglucan endo-transglycosylase, C-terminal		This entry represents the C terminus (approximately 60 residues) of plant xyloglucan endo-transglycosylase (XET). Xyloglucan is the predominant hemicellulose in the cell walls of most dicotyledons. With cellulose, it forms a network that strengthens the cell wall. XET catalyses the splitting of xyloglucan chains and the linking of the newly generated reducing end to the non-reducing end of anothe…	Domain
Sobic.010G246500	Chr10	58620021	58622697	1	2677	1651		Xyloglucan endotransglucosylase/hydrolase		This entry includes a group of xyloglucan endotransglucosylase/hydrolases (XTHs) from plants []. They catalyses xyloglucan endohydrolysis (XEH) and/or endotransglycosylation (XET). They are involved in the modification of cell wall structure by cleaving and, often, also re-joining xyloglucan molecules in primary plant cell walls [].	Family
Sobic.010G246500	Chr10	58620021	58622697	1	2677	1651		Glycoside hydrolase, family 16		O-Glycosyl hydrolases () are a widespread group of enzymes that hydrolyse the glycosidic bond between two or more carbohydrates, or between a carbohydrate and a non-carbohydrate moiety. A classification system for glycosyl hydrolases, based on sequence similarity, has led to the definition of 85 different families [, ]. This classification is available on the CAZy (CArbohydrate-Active EnZymes) we…	Domain
Sobic.010G246500	Chr10	58620021	58622697	1	2677	1651		Beta-glucanase		O-Glycosyl hydrolases () are a widespread group of enzymes that hydrolyse the glycosidic bond between two or more carbohydrates, or between a carbohydrate and a non-carbohydrate moiety. A classification system for glycosyl hydrolases, based on sequence similarity, has led to the definition of 85 different families [, ]. This classification is available on the CAZy (CArbohydrate-Active EnZymes) we…	Family
Sobic.010G246500	Chr10	58620021	58622697	1	2677	1651						carbohydrate metabolic process	GO:0005975	The chemical reactions and pathways involving carbohydrates, any of a group of organic compounds based of the general formula Cx(H2O)y. Includes the formation of carbohydrate derivatives by the addition of a carbohydrate residue to another molecule.
Sobic.010G246500	Chr10	58620021	58622697	1	2677	1651						hydrolase activity, hydrolyzing O-glycosyl compounds	GO:0004553	Catalysis of the hydrolysis of any O-glycosyl bond.
Sobic.010G246500	Chr10	58620021	58622697	1	2677	1651						cell wall biogenesis	GO:0042546	A cellular process that results in the biosynthesis of constituent macromolecules, assembly, and arrangement of constituent parts of a cell wall. Includes biosynthesis of constituent macromolecules, such as proteins and polysaccharides, and those macromolecular modifications that are involved in synthesis or assembly of the cellular component. A cell wall is the rigid or semi-rigid envelope lying…
Sobic.010G246500	Chr10	58620021	58622697	1	2677	1651						xyloglucan:xyloglucosyl transferase activity	GO:0016762	Catalysis of the cleavage of a beta-(1->4) bond in the backbone of a xyloglucan and transfers the xyloglucanyl segment on to O-4 of the non-reducing terminal glucose residue of an acceptor, which can be a xyloglucan or an oligosaccharide of xyloglucan.
Sobic.010G246500	Chr10	58620021	58622697	1	2677	1651						xyloglucan metabolic process	GO:0010411	The chemical reactions and pathways involving xyloglucan, the cross-linking glycan composed of (1->4)-beta-D-glucan backbone substituted at regular intervals with beta-D-xylosyl-(1->6) residues, which is present in the primary cell wall of most higher plants.
Sobic.010G246600	Chr10	58623190	58624755	-1	1566	0		Concanavalin A-like lectin/glucanase domain		This entry represents the concanavalin A-like domain, which has a sandwich structure of 12-14 beta strands in two sheets with a complex topology. Proteins containing this domain include: Legume lectinsGlycosyl hydrolases family 16Galectin (animal S-lectin)Laminin G-like modulePentraxinClostridium neurotoxinsExotoxin AVibrio cholera sialidaseLeech intramolecular trans-sialidaseGlycosyl hydrolase f…	Domain
Sobic.010G246600	Chr10	58623190	58624755	-1	1566	0		Xyloglucan endo-transglycosylase, C-terminal		This entry represents the C terminus (approximately 60 residues) of plant xyloglucan endo-transglycosylase (XET). Xyloglucan is the predominant hemicellulose in the cell walls of most dicotyledons. With cellulose, it forms a network that strengthens the cell wall. XET catalyses the splitting of xyloglucan chains and the linking of the newly generated reducing end to the non-reducing end of anothe…	Domain
Sobic.010G246600	Chr10	58623190	58624755	-1	1566	0		Xyloglucan endotransglucosylase/hydrolase		This entry includes a group of xyloglucan endotransglucosylase/hydrolases (XTHs) from plants []. They catalyses xyloglucan endohydrolysis (XEH) and/or endotransglycosylation (XET). They are involved in the modification of cell wall structure by cleaving and, often, also re-joining xyloglucan molecules in primary plant cell walls [].	Family
Sobic.010G246600	Chr10	58623190	58624755	-1	1566	0		Glycoside hydrolase, family 16		O-Glycosyl hydrolases () are a widespread group of enzymes that hydrolyse the glycosidic bond between two or more carbohydrates, or between a carbohydrate and a non-carbohydrate moiety. A classification system for glycosyl hydrolases, based on sequence similarity, has led to the definition of 85 different families [, ]. This classification is available on the CAZy (CArbohydrate-Active EnZymes) we…	Domain
Sobic.010G246600	Chr10	58623190	58624755	-1	1566	0		Beta-glucanase		O-Glycosyl hydrolases () are a widespread group of enzymes that hydrolyse the glycosidic bond between two or more carbohydrates, or between a carbohydrate and a non-carbohydrate moiety. A classification system for glycosyl hydrolases, based on sequence similarity, has led to the definition of 85 different families [, ]. This classification is available on the CAZy (CArbohydrate-Active EnZymes) we…	Family
Sobic.010G246600	Chr10	58623190	58624755	-1	1566	0						carbohydrate metabolic process	GO:0005975	The chemical reactions and pathways involving carbohydrates, any of a group of organic compounds based of the general formula Cx(H2O)y. Includes the formation of carbohydrate derivatives by the addition of a carbohydrate residue to another molecule.
Sobic.010G246600	Chr10	58623190	58624755	-1	1566	0						hydrolase activity, hydrolyzing O-glycosyl compounds	GO:0004553	Catalysis of the hydrolysis of any O-glycosyl bond.
Sobic.010G246600	Chr10	58623190	58624755	-1	1566	0						cell wall biogenesis	GO:0042546	A cellular process that results in the biosynthesis of constituent macromolecules, assembly, and arrangement of constituent parts of a cell wall. Includes biosynthesis of constituent macromolecules, such as proteins and polysaccharides, and those macromolecular modifications that are involved in synthesis or assembly of the cellular component. A cell wall is the rigid or semi-rigid envelope lying…
Sobic.010G246600	Chr10	58623190	58624755	-1	1566	0						xyloglucan:xyloglucosyl transferase activity	GO:0016762	Catalysis of the cleavage of a beta-(1->4) bond in the backbone of a xyloglucan and transfers the xyloglucanyl segment on to O-4 of the non-reducing terminal glucose residue of an acceptor, which can be a xyloglucan or an oligosaccharide of xyloglucan.
Sobic.010G246600	Chr10	58623190	58624755	-1	1566	0						xyloglucan metabolic process	GO:0010411	The chemical reactions and pathways involving xyloglucan, the cross-linking glycan composed of (1->4)-beta-D-glucan backbone substituted at regular intervals with beta-D-xylosyl-(1->6) residues, which is present in the primary cell wall of most higher plants.
Sobic.010G246650	Chr10	58670196	58671399	1	1204	45848
Sobic.010G246700	Chr10	58679152	58680848	-1	1697	54804		Concanavalin A-like lectin/glucanase domain		This entry represents the concanavalin A-like domain, which has a sandwich structure of 12-14 beta strands in two sheets with a complex topology. Proteins containing this domain include: Legume lectinsGlycosyl hydrolases family 16Galectin (animal S-lectin)Laminin G-like modulePentraxinClostridium neurotoxinsExotoxin AVibrio cholera sialidaseLeech intramolecular trans-sialidaseGlycosyl hydrolase f…	Domain
Sobic.010G246700	Chr10	58679152	58680848	-1	1697	54804		Xyloglucan endo-transglycosylase, C-terminal		This entry represents the C terminus (approximately 60 residues) of plant xyloglucan endo-transglycosylase (XET). Xyloglucan is the predominant hemicellulose in the cell walls of most dicotyledons. With cellulose, it forms a network that strengthens the cell wall. XET catalyses the splitting of xyloglucan chains and the linking of the newly generated reducing end to the non-reducing end of anothe…	Domain
Sobic.010G246700	Chr10	58679152	58680848	-1	1697	54804		Xyloglucan endotransglucosylase/hydrolase		This entry includes a group of xyloglucan endotransglucosylase/hydrolases (XTHs) from plants []. They catalyses xyloglucan endohydrolysis (XEH) and/or endotransglycosylation (XET). They are involved in the modification of cell wall structure by cleaving and, often, also re-joining xyloglucan molecules in primary plant cell walls [].	Family
Sobic.010G246700	Chr10	58679152	58680848	-1	1697	54804		Glycoside hydrolase, family 16		O-Glycosyl hydrolases () are a widespread group of enzymes that hydrolyse the glycosidic bond between two or more carbohydrates, or between a carbohydrate and a non-carbohydrate moiety. A classification system for glycosyl hydrolases, based on sequence similarity, has led to the definition of 85 different families [, ]. This classification is available on the CAZy (CArbohydrate-Active EnZymes) we…	Domain
Sobic.010G246700	Chr10	58679152	58680848	-1	1697	54804						carbohydrate metabolic process	GO:0005975	The chemical reactions and pathways involving carbohydrates, any of a group of organic compounds based of the general formula Cx(H2O)y. Includes the formation of carbohydrate derivatives by the addition of a carbohydrate residue to another molecule.
Sobic.010G246700	Chr10	58679152	58680848	-1	1697	54804						hydrolase activity, hydrolyzing O-glycosyl compounds	GO:0004553	Catalysis of the hydrolysis of any O-glycosyl bond.
Sobic.010G246700	Chr10	58679152	58680848	-1	1697	54804						cell wall biogenesis	GO:0042546	A cellular process that results in the biosynthesis of constituent macromolecules, assembly, and arrangement of constituent parts of a cell wall. Includes biosynthesis of constituent macromolecules, such as proteins and polysaccharides, and those macromolecular modifications that are involved in synthesis or assembly of the cellular component. A cell wall is the rigid or semi-rigid envelope lying…
Sobic.010G246700	Chr10	58679152	58680848	-1	1697	54804						xyloglucan:xyloglucosyl transferase activity	GO:0016762	Catalysis of the cleavage of a beta-(1->4) bond in the backbone of a xyloglucan and transfers the xyloglucanyl segment on to O-4 of the non-reducing terminal glucose residue of an acceptor, which can be a xyloglucan or an oligosaccharide of xyloglucan.
Sobic.010G246700	Chr10	58679152	58680848	-1	1697	54804						xyloglucan metabolic process	GO:0010411	The chemical reactions and pathways involving xyloglucan, the cross-linking glycan composed of (1->4)-beta-D-glucan backbone substituted at regular intervals with beta-D-xylosyl-(1->6) residues, which is present in the primary cell wall of most higher plants.
Sobic.010G246800	Chr10	58698237	58698965	-1	729	73889
Sobic.010G246900	Chr10	58700687	58703977	1	3291	76339
Sobic.010G246900	Chr10	58700687	58703977	1	3291	76339
Sobic.010G246900	Chr10	58700687	58703977	1	3291	76339
Sobic.010G246900	Chr10	58700687	58703977	1	3291	76339
Sobic.010G246900	Chr10	58700687	58703977	1	3291	76339
Sobic.010G246900	Chr10	58700687	58703977	1	3291	76339
Sobic.010G247000	Chr10	58709632	58711758	1	2127	85284	(1 of 3) PTHR34545:SF1 - CLAVATA3/ESR (CLE)-RELATED PROTEIN 21-RELATED
Sobic.010G247100	Chr10	58712018	58714104	-1	2087	87670		Nucleic acid-binding, OB-fold		A five-stranded beta-barrel was first noted as a common structure among four proteins binding single-stranded nucleic acids (staphylococcal nuclease andaspartyl-tRNA synthetase) or oligosaccharides (B subunits of enterotoxin and verotoxin-1), and has been termed the oligonucleotide/oligosaccharide binding motif, or OB fold, a five-stranded beta-sheet coiled to form a closed beta-barrel capped by …	Domain
Sobic.010G247100	Chr10	58712018	58714104	-1	2087	87670		RNA polymerase, Rpb8		Rpb8 is a subunit common to the three yeast RNA polymerases, pol I, II and III. Rpb8 interacts with the largest subunit Rpb1, and with Rpb3 and Rpb11, two smaller subunits.	Family
Sobic.010G247200	Chr10	58733000	58735236	1	2237	108652		AAA+ ATPase domain		The AAA+ superfamily of ATPases is found in all kingdoms of living organisms where they participate in diverse cellular processes including membrane fusion, proteolysis and DNA replication. Although the terms AAA+ and AAA are often used loosely and interchangeably, the classical AAA family members are distinguished by their possession of the SRH region in the AAA module. Many AAA+ proteins are in…	Domain
Sobic.010G247200	Chr10	58733000	58735236	1	2237	108652		P-loop containing nucleoside triphosphate hydrolase		The P-loop NTPase fold is the most prevalent domain of the several distinctnucleotide-binding protein folds.The most common reaction catalysed by enzymes of the P-loop NTPase fold is the hydrolysis of the beta-gamma phosphate bond of a bound nucleoside triphosphate (NTP). The energy from NTP hydrolysis is typically utilised to induce conformational changes in other molecules, which constitutes th…	Domain
Sobic.010G247200	Chr10	58733000	58735236	1	2237	108652		ATPase, AAA-type, core		AAA ATPases (ATPases Associated with diverse cellular Activities) form a large protein family and play a number of roles in the cell including cell-cycle regulation, protein proteolysis and disaggregation, organelle biogenesis and intracellular transport. Some of them function as molecular chaperones, subunits of proteolytic complexes or independent proteases (FtsH, Lon). They also act as DNA hel…	Domain
Sobic.010G247200	Chr10	58733000	58735236	1	2237	108652		AAA-type ATPase, N-terminal domain		This domain is found in association with the ATPase AAA-type domain ().	Domain
Sobic.010G247300	Chr10	58739506	58740592	-1	1087	115158		AAA+ ATPase domain		The AAA+ superfamily of ATPases is found in all kingdoms of living organisms where they participate in diverse cellular processes including membrane fusion, proteolysis and DNA replication. Although the terms AAA+ and AAA are often used loosely and interchangeably, the classical AAA family members are distinguished by their possession of the SRH region in the AAA module. Many AAA+ proteins are in…	Domain
Sobic.010G247300	Chr10	58739506	58740592	-1	1087	115158		P-loop containing nucleoside triphosphate hydrolase		The P-loop NTPase fold is the most prevalent domain of the several distinctnucleotide-binding protein folds.The most common reaction catalysed by enzymes of the P-loop NTPase fold is the hydrolysis of the beta-gamma phosphate bond of a bound nucleoside triphosphate (NTP). The energy from NTP hydrolysis is typically utilised to induce conformational changes in other molecules, which constitutes th…	Domain
Sobic.010G247300	Chr10	58739506	58740592	-1	1087	115158		ATPase, AAA-type, core		AAA ATPases (ATPases Associated with diverse cellular Activities) form a large protein family and play a number of roles in the cell including cell-cycle regulation, protein proteolysis and disaggregation, organelle biogenesis and intracellular transport. Some of them function as molecular chaperones, subunits of proteolytic complexes or independent proteases (FtsH, Lon). They also act as DNA hel…	Domain
Sobic.010G247400	Chr10	58744884	58748971	-1	4088	120536		Brix domain		Analysis of the Brix (biogenesis of ribosomes in Xenopus) protein leaded tothe identification of a region of 150-180 residues length, called the Brixdomain, which is found in six protein families: one archaean family (I)including hypothetical proteins (one per genome); and five eukaryote families,each named according to a representative member and including close homologuesof this prototype: (II)…	Domain
Sobic.010G247400	Chr10	58744884	58748971	-1	4088	120536		Anticodon-binding		tRNA synthetases, or tRNA ligases are involved in protein synthesis. This domain is found in histidyl, glycyl, threonyl and prolyl tRNA synthetases []it is probably the anticodon binding domain [].	Domain
Sobic.010G247500	Chr10	58751560	58753232	-1	1673	127212		Homeodomain-like		Homeodomain proteins are transcription factors that share a related DNA binding homeodomain []. The homeodomain was first identified in a number of Drosophila homeotic and segmentation proteins, but is now known to be well conserved in many other animals, including vertebrates. The domain binds DNA through a helix-turn-helix (HTH) structure. The HTH motif is characterised by two alpha-helices, wh…	Domain
Sobic.010G247500	Chr10	58751560	58753232	-1	1673	127212		Homeobox domain		The homeobox domain or homeodomain was first identified in a number of drosophila homeotic and segmentation proteins, but is now known to be well-conserved in many other animals, including vertebrates [, ]. Hox genes encode homeodomain-containing transcriptional regulators that operate differential genetic programs along the anterior-posterior axis of animal bodies []. The domain binds DNA throug…	Domain
Sobic.010G247500	Chr10	58751560	58753232	-1	1673	127212		Leucine zipper, homeobox-associated		This region is a plant specific leucine zipper that is always foundassociated with a homeobox [].	Domain
Sobic.010G247500	Chr10	58751560	58753232	-1	1673	127212						DNA binding	GO:0003677	Any molecular function by which a gene product interacts selectively and non-covalently with DNA (deoxyribonucleic acid).
Sobic.010G247500	Chr10	58751560	58753232	-1	1673	127212						regulation of transcription, DNA-templated	GO:0006355	Any process that modulates the frequency, rate or extent of cellular DNA-templated transcription.
Sobic.010G247500	Chr10	58751560	58753232	-1	1673	127212						transcription factor activity, sequence-specific DNA binding	GO:0003700	Interacting selectively and non-covalently with a specific DNA sequence in order to modulate transcription. The transcription factor may or may not also interact selectively with a protein or macromolecular complex.
Sobic.010G247500	Chr10	58751560	58753232	-1	1673	127212						sequence-specific DNA binding	GO:0043565	Interacting selectively and non-covalently with DNA of a specific nucleotide composition, e.g. GC-rich DNA binding, or with a specific sequence motif or type of DNA e.g. promotor binding or rDNA binding.
Sobic.010G247600	Chr10	58763664	58766316	-1	2653	139316		PPM-type phosphatase domain		Protein phosphatases remove phosphate groups from various proteins that arethe key components of a number of signalling pathways in eukaryotes andprokaryotes. Protein phosphatases that dephosphorylate Ser and Thr residuesare classified into the phosphoprotein (PPP) and the protein phosphataseMg(2+)- or Mn(2+)-dependent (PPM) families. The core structure of PPMs is the300-residue PPM-type phosphat…	Domain
Sobic.010G247600	Chr10	58763664	58766316	-1	2653	139316		Protein phosphatase 2C		Protein phosphatase 2C (PP2C) is one of the four major classes of mammalian serine/threonine specific protein phosphatases (). PP2C []is a monomeric enzyme of about 42 kDa, that shows broad substrate specificity and is dependent on divalent cations (mainly manganese and magnesium) for its activity. The exact physiological role is still unclear. Three isozymes are currently known in mammals: PP2C-…	Family
Sobic.010G247600	Chr10	58763664	58766316	-1	2653	139316		PPM-type phosphatase domain		Protein phosphatases remove phosphate groups from various proteins that arethe key components of a number of signalling pathways in eukaryotes andprokaryotes. Protein phosphatases that dephosphorylate Ser and Thr residuesare classified into the phosphoprotein (PPP) and the protein phosphataseMg(2+)- or Mn(2+)-dependent (PPM) families. The core structure of PPMs is the300-residue PPM-type phosphat…	Domain
Sobic.010G247600	Chr10	58763664	58766316	-1	2653	139316		Protein phosphatase 2C		Protein phosphatase 2C (PP2C) is one of the four major classes of mammalian serine/threonine specific protein phosphatases (). PP2C []is a monomeric enzyme of about 42 kDa, that shows broad substrate specificity and is dependent on divalent cations (mainly manganese and magnesium) for its activity. The exact physiological role is still unclear. Three isozymes are currently known in mammals: PP2C-…	Family
Sobic.010G247600	Chr10	58763664	58766316	-1	2653	139316		PPM-type phosphatase domain		Protein phosphatases remove phosphate groups from various proteins that arethe key components of a number of signalling pathways in eukaryotes andprokaryotes. Protein phosphatases that dephosphorylate Ser and Thr residuesare classified into the phosphoprotein (PPP) and the protein phosphataseMg(2+)- or Mn(2+)-dependent (PPM) families. The core structure of PPMs is the300-residue PPM-type phosphat…	Domain
Sobic.010G247600	Chr10	58763664	58766316	-1	2653	139316		Protein phosphatase 2C		Protein phosphatase 2C (PP2C) is one of the four major classes of mammalian serine/threonine specific protein phosphatases (). PP2C []is a monomeric enzyme of about 42 kDa, that shows broad substrate specificity and is dependent on divalent cations (mainly manganese and magnesium) for its activity. The exact physiological role is still unclear. Three isozymes are currently known in mammals: PP2C-…	Family
Sobic.010G247600	Chr10	58763664	58766316	-1	2653	139316						catalytic activity	GO:0003824	Catalysis of a biochemical reaction at physiological temperatures. In biologically catalyzed reactions, the reactants are known as substrates, and the catalysts are naturally occurring macromolecular substances known as enzymes. Enzymes possess specific binding sites for substrates, and are usually composed wholly or largely of protein, but RNA that has catalytic activity (ribozyme) is often also…
Sobic.010G247600	Chr10	58763664	58766316	-1	2653	139316						protein dephosphorylation	GO:0006470	The process of removing one or more phosphoric residues from a protein.
Sobic.010G247600	Chr10	58763664	58766316	-1	2653	139316						protein serine/threonine phosphatase activity	GO:0004722	Catalysis of the reaction: protein serine phosphate + H2O = protein serine + phosphate, and protein threonine phosphate + H2O = protein threonine + phosphate.
