# Supplementary material for: Association mapping by aerial drone reveals 213 genetic associations for Sorghum bicolor biomass traits under drought
Source: BMC Genomics. 2018 Sep 17;19:679. doi: 10.1186/s12864-018-5055-5 (PMC6142696; doi:10.1186/s12864-018-5055-5)
Supplement: Supplementary file 9 — Tables showing all genes in the regions spanned by significant SNPs for each peak. Gene information was obtained from the Phytomine tool in Phytozome v3.0. (ZIP 8760 kb) [file 12864_2018_5055_MOESM9_ESM.zip › CPG10.21_all_Sb_genes_in_region_from_Phytomine.xlsx]

## Sheet: CPG10.21_all_Sb_genes_in_region
Primary_Identifier	chrom	Pos_start	Pos_end	strand	gene_length	dist_from_max_GWAS_SNP	gene_defline	protein_domains_name	gene_name	protein_domains_description	protin_domains_type	ontology_term_name	GO_term	GO_description
Sobic.010G256600	Chr10	59466358	59468456	1	2099	115092		Glycosyltransferase AER61, uncharacterised		This family includes uncharacterised glycosyltransferases belonging to glycosyltransferase family 61. Sequences are further processed into a mature form.	Family
Sobic.010G256600	Chr10	59466358	59468456	1	2099	115092		Glycosyltransferase AER61, uncharacterised		This family includes uncharacterised glycosyltransferases belonging to glycosyltransferase family 61. Sequences are further processed into a mature form.	Family
Sobic.010G256600	Chr10	59466358	59468456	1	2099	115092						transferase activity, transferring glycosyl groups	GO:0016757	Catalysis of the transfer of a glycosyl group from one compound (donor) to another (acceptor).
Sobic.010G256700	Chr10	59469735	59474747	-1	5013	108801		Multi antimicrobial extrusion protein		Characterised members of the Multi Antimicrobial Extrusion (MATE) family function as drug/sodium antiporters. These proteins mediate resistance to a wide range of cationic dyes, fluroquinolones, aminoglycosides and other structurally diverse antibodies and drugs. MATE proteins are found in bacteria, archaea and eukaryotes. These proteins are predicted to have 12 alpha-helical transmembrane region…	Family
Sobic.010G256700	Chr10	59469735	59474747	-1	5013	108801		Multi antimicrobial extrusion protein		Characterised members of the Multi Antimicrobial Extrusion (MATE) family function as drug/sodium antiporters. These proteins mediate resistance to a wide range of cationic dyes, fluroquinolones, aminoglycosides and other structurally diverse antibodies and drugs. MATE proteins are found in bacteria, archaea and eukaryotes. These proteins are predicted to have 12 alpha-helical transmembrane region…	Family
Sobic.010G256700	Chr10	59469735	59474747	-1	5013	108801		Multi antimicrobial extrusion protein		Characterised members of the Multi Antimicrobial Extrusion (MATE) family function as drug/sodium antiporters. These proteins mediate resistance to a wide range of cationic dyes, fluroquinolones, aminoglycosides and other structurally diverse antibodies and drugs. MATE proteins are found in bacteria, archaea and eukaryotes. These proteins are predicted to have 12 alpha-helical transmembrane region…	Family
Sobic.010G256700	Chr10	59469735	59474747	-1	5013	108801		Multi antimicrobial extrusion protein		Characterised members of the Multi Antimicrobial Extrusion (MATE) family function as drug/sodium antiporters. These proteins mediate resistance to a wide range of cationic dyes, fluroquinolones, aminoglycosides and other structurally diverse antibodies and drugs. MATE proteins are found in bacteria, archaea and eukaryotes. These proteins are predicted to have 12 alpha-helical transmembrane region…	Family
Sobic.010G256700	Chr10	59469735	59474747	-1	5013	108801						membrane	GO:0016020	A lipid bilayer along with all the proteins and protein complexes embedded in it an attached to it.
Sobic.010G256700	Chr10	59469735	59474747	-1	5013	108801						transmembrane transport	GO:0055085	The process in which a solute is transported across a lipid bilayer, from one side of a membrane to the other
Sobic.010G256700	Chr10	59469735	59474747	-1	5013	108801						drug transmembrane transporter activity	GO:0015238	Enables the directed movement of a drug from one side of a membrane to the other. A drug is any naturally occurring or synthetic substance, other than a nutrient, that, when administered or applied to an organism, affects the structure or functioning of the organism; in particular, any such substance used in the diagnosis, prevention, or treatment of disease.
Sobic.010G256700	Chr10	59469735	59474747	-1	5013	108801						antiporter activity	GO:0015297	Enables the active transport of a solute across a membrane by a mechanism whereby two or more species are transported in opposite directions in a tightly coupled process not directly linked to a form of energy other than chemiosmotic energy. The reaction is: solute A(out) + solute B(in) = solute A(in) + solute B(out).
Sobic.010G256700	Chr10	59469735	59474747	-1	5013	108801						drug transmembrane transport	GO:0006855	The process in which a drug is transported from one side of a membrane to the other by means of some agent such as a transporter or pore.
Sobic.010G256800	Chr10	59475314	59476671	-1	1358	106877
Sobic.010G256866	Chr10	59476398	59480359	1	3962	103189		6,7-dimethyl-8-ribityllumazine synthase		6,7-dimethyl-8-ribityllumazine synthase (riboflavin synthase) catalyses the biosynthesis of riboflavin according to the reaction: 2 6,7-dimethyl-8-(1-D-ribityl)lumazine = riboflavin + 4-(1-D-ribitylamino)-5-amino-2,6-dihydroxypyrimidine. The biosynthesis of one riboflavin molecule requires one molecule of GTP and two molecules of ribulose 5-phosphate as substrates. The final step in the biosynthe…	Family
Sobic.010G256932	Chr10	59489908	59492671	-1	2764	90877	(1 of 2) PTHR11206//PTHR11206:SF173 - MULTIDRUG RESISTANCE PROTEIN // SUBFAMILY NOT NAMED	Multi antimicrobial extrusion protein		Characterised members of the Multi Antimicrobial Extrusion (MATE) family function as drug/sodium antiporters. These proteins mediate resistance to a wide range of cationic dyes, fluroquinolones, aminoglycosides and other structurally diverse antibodies and drugs. MATE proteins are found in bacteria, archaea and eukaryotes. These proteins are predicted to have 12 alpha-helical transmembrane region…	Family
Sobic.010G256932	Chr10	59489908	59492671	-1	2764	90877	(1 of 2) PTHR11206//PTHR11206:SF173 - MULTIDRUG RESISTANCE PROTEIN // SUBFAMILY NOT NAMED					membrane	GO:0016020	A lipid bilayer along with all the proteins and protein complexes embedded in it an attached to it.
Sobic.010G256932	Chr10	59489908	59492671	-1	2764	90877	(1 of 2) PTHR11206//PTHR11206:SF173 - MULTIDRUG RESISTANCE PROTEIN // SUBFAMILY NOT NAMED					transmembrane transport	GO:0055085	The process in which a solute is transported across a lipid bilayer, from one side of a membrane to the other
Sobic.010G256932	Chr10	59489908	59492671	-1	2764	90877	(1 of 2) PTHR11206//PTHR11206:SF173 - MULTIDRUG RESISTANCE PROTEIN // SUBFAMILY NOT NAMED					drug transmembrane transporter activity	GO:0015238	Enables the directed movement of a drug from one side of a membrane to the other. A drug is any naturally occurring or synthetic substance, other than a nutrient, that, when administered or applied to an organism, affects the structure or functioning of the organism; in particular, any such substance used in the diagnosis, prevention, or treatment of disease.
Sobic.010G256932	Chr10	59489908	59492671	-1	2764	90877	(1 of 2) PTHR11206//PTHR11206:SF173 - MULTIDRUG RESISTANCE PROTEIN // SUBFAMILY NOT NAMED					antiporter activity	GO:0015297	Enables the active transport of a solute across a membrane by a mechanism whereby two or more species are transported in opposite directions in a tightly coupled process not directly linked to a form of energy other than chemiosmotic energy. The reaction is: solute A(out) + solute B(in) = solute A(in) + solute B(out).
Sobic.010G256932	Chr10	59489908	59492671	-1	2764	90877	(1 of 2) PTHR11206//PTHR11206:SF173 - MULTIDRUG RESISTANCE PROTEIN // SUBFAMILY NOT NAMED					drug transmembrane transport	GO:0006855	The process in which a drug is transported from one side of a membrane to the other by means of some agent such as a transporter or pore.
Sobic.010G257000	Chr10	59494002	59503568	-1	9567	79980	(1 of 2) PTHR26402//PTHR26402:SF593 - RESPONSE REGULATOR OF TWO-COMPONENT SYSTEM // SUBFAMILY NOT NAMED	Homeodomain-like		Homeodomain proteins are transcription factors that share a related DNA binding homeodomain []. The homeodomain was first identified in a number of Drosophila homeotic and segmentation proteins, but is now known to be well conserved in many other animals, including vertebrates. The domain binds DNA through a helix-turn-helix (HTH) structure. The HTH motif is characterised by two alpha-helices, wh…	Domain
Sobic.010G257000	Chr10	59494002	59503568	-1	9567	79980	(1 of 2) PTHR26402//PTHR26402:SF593 - RESPONSE REGULATOR OF TWO-COMPONENT SYSTEM // SUBFAMILY NOT NAMED	CheY-like superfamily		CheY is a member of the response regulator family in bacterial two-component signalling systems, where CheY receives the signal from the sensor partner, usually a histidine protein kinase. Signal transduction involves phosphotransfer, whereby the histidine kinase phosphorylates a conserved aspartate in the response regulator to activate responses to environmental signals []. CheY is a single doma…	Domain
Sobic.010G257000	Chr10	59494002	59503568	-1	9567	79980	(1 of 2) PTHR26402//PTHR26402:SF593 - RESPONSE REGULATOR OF TWO-COMPONENT SYSTEM // SUBFAMILY NOT NAMED	Signal transduction response regulator, receiver domain		Two-component signal transduction systems enable bacteria to sense, respond, and adapt to a wide range of environments, stressors, and growth conditions []. Some bacteria can contain up to as many as 200 two-component systems that need tight regulation to prevent unwanted cross-talk []. These pathways have been adapted to response to a wide variety of stimuli, including nutrients, cellular redox …	Domain
Sobic.010G257000	Chr10	59494002	59503568	-1	9567	79980	(1 of 2) PTHR26402//PTHR26402:SF593 - RESPONSE REGULATOR OF TWO-COMPONENT SYSTEM // SUBFAMILY NOT NAMED					DNA binding	GO:0003677	Any molecular function by which a gene product interacts selectively and non-covalently with DNA (deoxyribonucleic acid).
Sobic.010G257000	Chr10	59494002	59503568	-1	9567	79980	(1 of 2) PTHR26402//PTHR26402:SF593 - RESPONSE REGULATOR OF TWO-COMPONENT SYSTEM // SUBFAMILY NOT NAMED					phosphorelay signal transduction system	GO:0000160	A conserved series of molecular signals found in prokaryotes and eukaryotes; involves autophosphorylation of a histidine kinase and the transfer of the phosphate group to an aspartate that then acts as a phospho-donor to response regulator proteins.
Sobic.010G257100	Chr10	59522251	59527741	1	5491	55807		Protein kinase domain		Protein phosphorylation, which plays a key role in most cellular activities, is a reversible process mediated by proteinkinases and phosphoprotein phosphatases. Protein kinases catalyse the transfer of the gamma phosphate from nucleotide triphosphates (often ATP) to one or more amino acid residues in a protein substrate side chain, resulting in a conformational change affecting protein function. …	Domain
Sobic.010G257100	Chr10	59522251	59527741	1	5491	55807		Protein kinase-like domain		Protein kinases () modify other proteins by chemically adding phosphate groups to them. This process is fundamental to most signalling and regulatory processes in the eukaryotic cell []. The protein kinases contain a catalytic core that is common to both serine/threonine and tyrosine protein kinases. The catalytic domain contains the nucleotide-binding site and the catalytic apparatus in an inter…	Domain
Sobic.010G257100	Chr10	59522251	59527741	1	5491	55807		Tyrosine-protein kinase, catalytic domain		Protein phosphorylation, which plays a key role in most cellular activities, is a reversible process mediated by protein kinases and phosphoprotein phosphatases. Protein kinases catalyse the transfer of the gamma phosphate from nucleotide triphosphates (often ATP) to one or more amino acid residues in a protein substrate side chain, resulting in a conformational change affecting protein function.…	Domain
Sobic.010G257100	Chr10	59522251	59527741	1	5491	55807		Lipopolysaccharide kinase		Protein phosphorylation, which plays a key role in most cellular activities, is a reversible process mediated by protein kinases and phosphoprotein phosphatases. Protein kinases catalyse the transfer of the gamma phosphate from nucleotide triphosphates (often ATP) to one or more amino acid residues in a protein substrate side chain, resulting in a conformational change affecting protein function.…	Family
Sobic.010G257300	Chr10	59527063	59540146	-1	13084	43402		Alpha/Beta hydrolase fold		This entry represent the Alpha/Beta hydrolase fold.The alpha/beta hydrolase fold []is common to a number of hydrolytic enzymes of widely differing phylogenetic origin and catalytic function. The core of each enzyme is an alpha/beta-sheet (rather than a barrel), containing 8 strands connected by helices []. The enzymes are believed to have diverged from a common ancestor, preserving the arrangemen…	Domain
Sobic.010G257300	Chr10	59527063	59540146	-1	13084	43402		Alpha/beta hydrolase fold-3		The alpha/beta hydrolase fold []is common to a number of hydrolytic enzymes of widely differing phylogenetic origin and catalytic function. The core of each enzyme is an alpha/beta-sheet (rather than a barrel), containing 8 strands connected by helices []. The enzymes are believed to have diverged from a common ancestor, preserving the arrangement of the catalytic residues. All have a catalytic t…	Domain
Sobic.010G257300	Chr10	59527063	59540146	-1	13084	43402		Alpha/Beta hydrolase fold		This entry represent the Alpha/Beta hydrolase fold.The alpha/beta hydrolase fold []is common to a number of hydrolytic enzymes of widely differing phylogenetic origin and catalytic function. The core of each enzyme is an alpha/beta-sheet (rather than a barrel), containing 8 strands connected by helices []. The enzymes are believed to have diverged from a common ancestor, preserving the arrangemen…	Domain
Sobic.010G257300	Chr10	59527063	59540146	-1	13084	43402		Alpha/beta hydrolase fold-3		The alpha/beta hydrolase fold []is common to a number of hydrolytic enzymes of widely differing phylogenetic origin and catalytic function. The core of each enzyme is an alpha/beta-sheet (rather than a barrel), containing 8 strands connected by helices []. The enzymes are believed to have diverged from a common ancestor, preserving the arrangement of the catalytic residues. All have a catalytic t…	Domain
Sobic.010G257300	Chr10	59527063	59540146	-1	13084	43402		Alpha/Beta hydrolase fold		This entry represent the Alpha/Beta hydrolase fold.The alpha/beta hydrolase fold []is common to a number of hydrolytic enzymes of widely differing phylogenetic origin and catalytic function. The core of each enzyme is an alpha/beta-sheet (rather than a barrel), containing 8 strands connected by helices []. The enzymes are believed to have diverged from a common ancestor, preserving the arrangemen…	Domain
Sobic.010G257300	Chr10	59527063	59540146	-1	13084	43402		Alpha/beta hydrolase fold-3		The alpha/beta hydrolase fold []is common to a number of hydrolytic enzymes of widely differing phylogenetic origin and catalytic function. The core of each enzyme is an alpha/beta-sheet (rather than a barrel), containing 8 strands connected by helices []. The enzymes are believed to have diverged from a common ancestor, preserving the arrangement of the catalytic residues. All have a catalytic t…	Domain
Sobic.010G257300	Chr10	59527063	59540146	-1	13084	43402		Alpha/Beta hydrolase fold		This entry represent the Alpha/Beta hydrolase fold.The alpha/beta hydrolase fold []is common to a number of hydrolytic enzymes of widely differing phylogenetic origin and catalytic function. The core of each enzyme is an alpha/beta-sheet (rather than a barrel), containing 8 strands connected by helices []. The enzymes are believed to have diverged from a common ancestor, preserving the arrangemen…	Domain
Sobic.010G257300	Chr10	59527063	59540146	-1	13084	43402		Alpha/beta hydrolase fold-3		The alpha/beta hydrolase fold []is common to a number of hydrolytic enzymes of widely differing phylogenetic origin and catalytic function. The core of each enzyme is an alpha/beta-sheet (rather than a barrel), containing 8 strands connected by helices []. The enzymes are believed to have diverged from a common ancestor, preserving the arrangement of the catalytic residues. All have a catalytic t…	Domain
Sobic.010G257300	Chr10	59527063	59540146	-1	13084	43402		Alpha/Beta hydrolase fold		This entry represent the Alpha/Beta hydrolase fold.The alpha/beta hydrolase fold []is common to a number of hydrolytic enzymes of widely differing phylogenetic origin and catalytic function. The core of each enzyme is an alpha/beta-sheet (rather than a barrel), containing 8 strands connected by helices []. The enzymes are believed to have diverged from a common ancestor, preserving the arrangemen…	Domain
Sobic.010G257300	Chr10	59527063	59540146	-1	13084	43402		Alpha/beta hydrolase fold-3		The alpha/beta hydrolase fold []is common to a number of hydrolytic enzymes of widely differing phylogenetic origin and catalytic function. The core of each enzyme is an alpha/beta-sheet (rather than a barrel), containing 8 strands connected by helices []. The enzymes are believed to have diverged from a common ancestor, preserving the arrangement of the catalytic residues. All have a catalytic t…	Domain
Sobic.010G257300	Chr10	59527063	59540146	-1	13084	43402		Alpha/Beta hydrolase fold		This entry represent the Alpha/Beta hydrolase fold.The alpha/beta hydrolase fold []is common to a number of hydrolytic enzymes of widely differing phylogenetic origin and catalytic function. The core of each enzyme is an alpha/beta-sheet (rather than a barrel), containing 8 strands connected by helices []. The enzymes are believed to have diverged from a common ancestor, preserving the arrangemen…	Domain
Sobic.010G257300	Chr10	59527063	59540146	-1	13084	43402		Alpha/beta hydrolase fold-3		The alpha/beta hydrolase fold []is common to a number of hydrolytic enzymes of widely differing phylogenetic origin and catalytic function. The core of each enzyme is an alpha/beta-sheet (rather than a barrel), containing 8 strands connected by helices []. The enzymes are believed to have diverged from a common ancestor, preserving the arrangement of the catalytic residues. All have a catalytic t…	Domain
Sobic.010G257300	Chr10	59527063	59540146	-1	13084	43402		Alpha/Beta hydrolase fold		This entry represent the Alpha/Beta hydrolase fold.The alpha/beta hydrolase fold []is common to a number of hydrolytic enzymes of widely differing phylogenetic origin and catalytic function. The core of each enzyme is an alpha/beta-sheet (rather than a barrel), containing 8 strands connected by helices []. The enzymes are believed to have diverged from a common ancestor, preserving the arrangemen…	Domain
Sobic.010G257300	Chr10	59527063	59540146	-1	13084	43402		Carboxylesterase, type B		Higher eukaryotes have many distinct esterases. Among the different types arethose which act on carboxylic esters (). Carboxyl-esterases havebeen classified into three categories (A, B and C) on the basis ofdifferential patterns of inhibition by organophosphates. The sequence of anumber of type-B carboxylesterases indicates [, , ]that the majority are evolutionary related. As is the case for lipa…	Domain
Sobic.010G257300	Chr10	59527063	59540146	-1	13084	43402		Peptidase S9, prolyl oligopeptidase, catalytic domain		Proteolytic enzymes that exploit serine in their catalytic activity are ubiquitous, being found in viruses, bacteria and eukaryotes []. They include a wide range of peptidase activity, including exopeptidase, endopeptidase, oligopeptidase and omega-peptidase activity. Many families of serine protease have been identified, these being grouped into clans on the basis of structural similarity and ot…	Domain
Sobic.010G257300	Chr10	59527063	59540146	-1	13084	43402		Alpha/Beta hydrolase fold		This entry represent the Alpha/Beta hydrolase fold.The alpha/beta hydrolase fold []is common to a number of hydrolytic enzymes of widely differing phylogenetic origin and catalytic function. The core of each enzyme is an alpha/beta-sheet (rather than a barrel), containing 8 strands connected by helices []. The enzymes are believed to have diverged from a common ancestor, preserving the arrangemen…	Domain
Sobic.010G257300	Chr10	59527063	59540146	-1	13084	43402		Carboxylesterase, type B		Higher eukaryotes have many distinct esterases. Among the different types arethose which act on carboxylic esters (). Carboxyl-esterases havebeen classified into three categories (A, B and C) on the basis ofdifferential patterns of inhibition by organophosphates. The sequence of anumber of type-B carboxylesterases indicates [, , ]that the majority are evolutionary related. As is the case for lipa…	Domain
Sobic.010G257300	Chr10	59527063	59540146	-1	13084	43402		Peptidase S9, prolyl oligopeptidase, catalytic domain		Proteolytic enzymes that exploit serine in their catalytic activity are ubiquitous, being found in viruses, bacteria and eukaryotes []. They include a wide range of peptidase activity, including exopeptidase, endopeptidase, oligopeptidase and omega-peptidase activity. Many families of serine protease have been identified, these being grouped into clans on the basis of structural similarity and ot…	Domain
Sobic.010G257300	Chr10	59527063	59540146	-1	13084	43402		Alpha/Beta hydrolase fold		This entry represent the Alpha/Beta hydrolase fold.The alpha/beta hydrolase fold []is common to a number of hydrolytic enzymes of widely differing phylogenetic origin and catalytic function. The core of each enzyme is an alpha/beta-sheet (rather than a barrel), containing 8 strands connected by helices []. The enzymes are believed to have diverged from a common ancestor, preserving the arrangemen…	Domain
Sobic.010G257300	Chr10	59527063	59540146	-1	13084	43402		Carboxylesterase, type B		Higher eukaryotes have many distinct esterases. Among the different types arethose which act on carboxylic esters (). Carboxyl-esterases havebeen classified into three categories (A, B and C) on the basis ofdifferential patterns of inhibition by organophosphates. The sequence of anumber of type-B carboxylesterases indicates [, , ]that the majority are evolutionary related. As is the case for lipa…	Domain
Sobic.010G257300	Chr10	59527063	59540146	-1	13084	43402		Peptidase S9, prolyl oligopeptidase, catalytic domain		Proteolytic enzymes that exploit serine in their catalytic activity are ubiquitous, being found in viruses, bacteria and eukaryotes []. They include a wide range of peptidase activity, including exopeptidase, endopeptidase, oligopeptidase and omega-peptidase activity. Many families of serine protease have been identified, these being grouped into clans on the basis of structural similarity and ot…	Domain
Sobic.010G257300	Chr10	59527063	59540146	-1	13084	43402		Alpha/Beta hydrolase fold		This entry represent the Alpha/Beta hydrolase fold.The alpha/beta hydrolase fold []is common to a number of hydrolytic enzymes of widely differing phylogenetic origin and catalytic function. The core of each enzyme is an alpha/beta-sheet (rather than a barrel), containing 8 strands connected by helices []. The enzymes are believed to have diverged from a common ancestor, preserving the arrangemen…	Domain
Sobic.010G257300	Chr10	59527063	59540146	-1	13084	43402		Carboxylesterase, type B		Higher eukaryotes have many distinct esterases. Among the different types arethose which act on carboxylic esters (). Carboxyl-esterases havebeen classified into three categories (A, B and C) on the basis ofdifferential patterns of inhibition by organophosphates. The sequence of anumber of type-B carboxylesterases indicates [, , ]that the majority are evolutionary related. As is the case for lipa…	Domain
Sobic.010G257300	Chr10	59527063	59540146	-1	13084	43402		Peptidase S9, prolyl oligopeptidase, catalytic domain		Proteolytic enzymes that exploit serine in their catalytic activity are ubiquitous, being found in viruses, bacteria and eukaryotes []. They include a wide range of peptidase activity, including exopeptidase, endopeptidase, oligopeptidase and omega-peptidase activity. Many families of serine protease have been identified, these being grouped into clans on the basis of structural similarity and ot…	Domain
Sobic.010G257300	Chr10	59527063	59540146	-1	13084	43402		Alpha/Beta hydrolase fold		This entry represent the Alpha/Beta hydrolase fold.The alpha/beta hydrolase fold []is common to a number of hydrolytic enzymes of widely differing phylogenetic origin and catalytic function. The core of each enzyme is an alpha/beta-sheet (rather than a barrel), containing 8 strands connected by helices []. The enzymes are believed to have diverged from a common ancestor, preserving the arrangemen…	Domain
Sobic.010G257300	Chr10	59527063	59540146	-1	13084	43402		Peptidase S9, prolyl oligopeptidase, catalytic domain		Proteolytic enzymes that exploit serine in their catalytic activity are ubiquitous, being found in viruses, bacteria and eukaryotes []. They include a wide range of peptidase activity, including exopeptidase, endopeptidase, oligopeptidase and omega-peptidase activity. Many families of serine protease have been identified, these being grouped into clans on the basis of structural similarity and ot…	Domain
Sobic.010G257300	Chr10	59527063	59540146	-1	13084	43402		Alpha/Beta hydrolase fold		This entry represent the Alpha/Beta hydrolase fold.The alpha/beta hydrolase fold []is common to a number of hydrolytic enzymes of widely differing phylogenetic origin and catalytic function. The core of each enzyme is an alpha/beta-sheet (rather than a barrel), containing 8 strands connected by helices []. The enzymes are believed to have diverged from a common ancestor, preserving the arrangemen…	Domain
Sobic.010G257300	Chr10	59527063	59540146	-1	13084	43402		Peptidase S9, prolyl oligopeptidase, catalytic domain		Proteolytic enzymes that exploit serine in their catalytic activity are ubiquitous, being found in viruses, bacteria and eukaryotes []. They include a wide range of peptidase activity, including exopeptidase, endopeptidase, oligopeptidase and omega-peptidase activity. Many families of serine protease have been identified, these being grouped into clans on the basis of structural similarity and ot…	Domain
Sobic.010G257300	Chr10	59527063	59540146	-1	13084	43402		Alpha/Beta hydrolase fold		This entry represent the Alpha/Beta hydrolase fold.The alpha/beta hydrolase fold []is common to a number of hydrolytic enzymes of widely differing phylogenetic origin and catalytic function. The core of each enzyme is an alpha/beta-sheet (rather than a barrel), containing 8 strands connected by helices []. The enzymes are believed to have diverged from a common ancestor, preserving the arrangemen…	Domain
Sobic.010G257300	Chr10	59527063	59540146	-1	13084	43402		Alpha/beta hydrolase fold-3		The alpha/beta hydrolase fold []is common to a number of hydrolytic enzymes of widely differing phylogenetic origin and catalytic function. The core of each enzyme is an alpha/beta-sheet (rather than a barrel), containing 8 strands connected by helices []. The enzymes are believed to have diverged from a common ancestor, preserving the arrangement of the catalytic residues. All have a catalytic t…	Domain
Sobic.010G257300	Chr10	59527063	59540146	-1	13084	43402		Alpha/Beta hydrolase fold		This entry represent the Alpha/Beta hydrolase fold.The alpha/beta hydrolase fold []is common to a number of hydrolytic enzymes of widely differing phylogenetic origin and catalytic function. The core of each enzyme is an alpha/beta-sheet (rather than a barrel), containing 8 strands connected by helices []. The enzymes are believed to have diverged from a common ancestor, preserving the arrangemen…	Domain
Sobic.010G257300	Chr10	59527063	59540146	-1	13084	43402		Alpha/beta hydrolase fold-3		The alpha/beta hydrolase fold []is common to a number of hydrolytic enzymes of widely differing phylogenetic origin and catalytic function. The core of each enzyme is an alpha/beta-sheet (rather than a barrel), containing 8 strands connected by helices []. The enzymes are believed to have diverged from a common ancestor, preserving the arrangement of the catalytic residues. All have a catalytic t…	Domain
Sobic.010G257300	Chr10	59527063	59540146	-1	13084	43402		Alpha/Beta hydrolase fold		This entry represent the Alpha/Beta hydrolase fold.The alpha/beta hydrolase fold []is common to a number of hydrolytic enzymes of widely differing phylogenetic origin and catalytic function. The core of each enzyme is an alpha/beta-sheet (rather than a barrel), containing 8 strands connected by helices []. The enzymes are believed to have diverged from a common ancestor, preserving the arrangemen…	Domain
Sobic.010G257300	Chr10	59527063	59540146	-1	13084	43402		Alpha/beta hydrolase fold-3		The alpha/beta hydrolase fold []is common to a number of hydrolytic enzymes of widely differing phylogenetic origin and catalytic function. The core of each enzyme is an alpha/beta-sheet (rather than a barrel), containing 8 strands connected by helices []. The enzymes are believed to have diverged from a common ancestor, preserving the arrangement of the catalytic residues. All have a catalytic t…	Domain
Sobic.010G257300	Chr10	59527063	59540146	-1	13084	43402		Alpha/Beta hydrolase fold		This entry represent the Alpha/Beta hydrolase fold.The alpha/beta hydrolase fold []is common to a number of hydrolytic enzymes of widely differing phylogenetic origin and catalytic function. The core of each enzyme is an alpha/beta-sheet (rather than a barrel), containing 8 strands connected by helices []. The enzymes are believed to have diverged from a common ancestor, preserving the arrangemen…	Domain
Sobic.010G257300	Chr10	59527063	59540146	-1	13084	43402		Alpha/beta hydrolase fold-3		The alpha/beta hydrolase fold []is common to a number of hydrolytic enzymes of widely differing phylogenetic origin and catalytic function. The core of each enzyme is an alpha/beta-sheet (rather than a barrel), containing 8 strands connected by helices []. The enzymes are believed to have diverged from a common ancestor, preserving the arrangement of the catalytic residues. All have a catalytic t…	Domain
Sobic.010G257300	Chr10	59527063	59540146	-1	13084	43402		Alpha/Beta hydrolase fold		This entry represent the Alpha/Beta hydrolase fold.The alpha/beta hydrolase fold []is common to a number of hydrolytic enzymes of widely differing phylogenetic origin and catalytic function. The core of each enzyme is an alpha/beta-sheet (rather than a barrel), containing 8 strands connected by helices []. The enzymes are believed to have diverged from a common ancestor, preserving the arrangemen…	Domain
Sobic.010G257300	Chr10	59527063	59540146	-1	13084	43402		Alpha/beta hydrolase fold-3		The alpha/beta hydrolase fold []is common to a number of hydrolytic enzymes of widely differing phylogenetic origin and catalytic function. The core of each enzyme is an alpha/beta-sheet (rather than a barrel), containing 8 strands connected by helices []. The enzymes are believed to have diverged from a common ancestor, preserving the arrangement of the catalytic residues. All have a catalytic t…	Domain
Sobic.010G257300	Chr10	59527063	59540146	-1	13084	43402		Alpha/Beta hydrolase fold		This entry represent the Alpha/Beta hydrolase fold.The alpha/beta hydrolase fold []is common to a number of hydrolytic enzymes of widely differing phylogenetic origin and catalytic function. The core of each enzyme is an alpha/beta-sheet (rather than a barrel), containing 8 strands connected by helices []. The enzymes are believed to have diverged from a common ancestor, preserving the arrangemen…	Domain
Sobic.010G257300	Chr10	59527063	59540146	-1	13084	43402		Carboxylesterase, type B		Higher eukaryotes have many distinct esterases. Among the different types arethose which act on carboxylic esters (). Carboxyl-esterases havebeen classified into three categories (A, B and C) on the basis ofdifferential patterns of inhibition by organophosphates. The sequence of anumber of type-B carboxylesterases indicates [, , ]that the majority are evolutionary related. As is the case for lipa…	Domain
Sobic.010G257300	Chr10	59527063	59540146	-1	13084	43402		Alpha/Beta hydrolase fold		This entry represent the Alpha/Beta hydrolase fold.The alpha/beta hydrolase fold []is common to a number of hydrolytic enzymes of widely differing phylogenetic origin and catalytic function. The core of each enzyme is an alpha/beta-sheet (rather than a barrel), containing 8 strands connected by helices []. The enzymes are believed to have diverged from a common ancestor, preserving the arrangemen…	Domain
Sobic.010G257300	Chr10	59527063	59540146	-1	13084	43402		Carboxylesterase, type B		Higher eukaryotes have many distinct esterases. Among the different types arethose which act on carboxylic esters (). Carboxyl-esterases havebeen classified into three categories (A, B and C) on the basis ofdifferential patterns of inhibition by organophosphates. The sequence of anumber of type-B carboxylesterases indicates [, , ]that the majority are evolutionary related. As is the case for lipa…	Domain
Sobic.010G257300	Chr10	59527063	59540146	-1	13084	43402		Alpha/Beta hydrolase fold		This entry represent the Alpha/Beta hydrolase fold.The alpha/beta hydrolase fold []is common to a number of hydrolytic enzymes of widely differing phylogenetic origin and catalytic function. The core of each enzyme is an alpha/beta-sheet (rather than a barrel), containing 8 strands connected by helices []. The enzymes are believed to have diverged from a common ancestor, preserving the arrangemen…	Domain
Sobic.010G257300	Chr10	59527063	59540146	-1	13084	43402		Alpha/Beta hydrolase fold		This entry represent the Alpha/Beta hydrolase fold.The alpha/beta hydrolase fold []is common to a number of hydrolytic enzymes of widely differing phylogenetic origin and catalytic function. The core of each enzyme is an alpha/beta-sheet (rather than a barrel), containing 8 strands connected by helices []. The enzymes are believed to have diverged from a common ancestor, preserving the arrangemen…	Domain
Sobic.010G257300	Chr10	59527063	59540146	-1	13084	43402		Alpha/Beta hydrolase fold		This entry represent the Alpha/Beta hydrolase fold.The alpha/beta hydrolase fold []is common to a number of hydrolytic enzymes of widely differing phylogenetic origin and catalytic function. The core of each enzyme is an alpha/beta-sheet (rather than a barrel), containing 8 strands connected by helices []. The enzymes are believed to have diverged from a common ancestor, preserving the arrangemen…	Domain
Sobic.010G257300	Chr10	59527063	59540146	-1	13084	43402		Alpha/beta hydrolase fold-3		The alpha/beta hydrolase fold []is common to a number of hydrolytic enzymes of widely differing phylogenetic origin and catalytic function. The core of each enzyme is an alpha/beta-sheet (rather than a barrel), containing 8 strands connected by helices []. The enzymes are believed to have diverged from a common ancestor, preserving the arrangement of the catalytic residues. All have a catalytic t…	Domain
Sobic.010G257300	Chr10	59527063	59540146	-1	13084	43402		Alpha/Beta hydrolase fold		This entry represent the Alpha/Beta hydrolase fold.The alpha/beta hydrolase fold []is common to a number of hydrolytic enzymes of widely differing phylogenetic origin and catalytic function. The core of each enzyme is an alpha/beta-sheet (rather than a barrel), containing 8 strands connected by helices []. The enzymes are believed to have diverged from a common ancestor, preserving the arrangemen…	Domain
Sobic.010G257300	Chr10	59527063	59540146	-1	13084	43402		Alpha/beta hydrolase fold-3		The alpha/beta hydrolase fold []is common to a number of hydrolytic enzymes of widely differing phylogenetic origin and catalytic function. The core of each enzyme is an alpha/beta-sheet (rather than a barrel), containing 8 strands connected by helices []. The enzymes are believed to have diverged from a common ancestor, preserving the arrangement of the catalytic residues. All have a catalytic t…	Domain
Sobic.010G257300	Chr10	59527063	59540146	-1	13084	43402		Alpha/Beta hydrolase fold		This entry represent the Alpha/Beta hydrolase fold.The alpha/beta hydrolase fold []is common to a number of hydrolytic enzymes of widely differing phylogenetic origin and catalytic function. The core of each enzyme is an alpha/beta-sheet (rather than a barrel), containing 8 strands connected by helices []. The enzymes are believed to have diverged from a common ancestor, preserving the arrangemen…	Domain
Sobic.010G257300	Chr10	59527063	59540146	-1	13084	43402		Carboxylesterase, type B		Higher eukaryotes have many distinct esterases. Among the different types arethose which act on carboxylic esters (). Carboxyl-esterases havebeen classified into three categories (A, B and C) on the basis ofdifferential patterns of inhibition by organophosphates. The sequence of anumber of type-B carboxylesterases indicates [, , ]that the majority are evolutionary related. As is the case for lipa…	Domain
Sobic.010G257300	Chr10	59527063	59540146	-1	13084	43402		Alpha/Beta hydrolase fold		This entry represent the Alpha/Beta hydrolase fold.The alpha/beta hydrolase fold []is common to a number of hydrolytic enzymes of widely differing phylogenetic origin and catalytic function. The core of each enzyme is an alpha/beta-sheet (rather than a barrel), containing 8 strands connected by helices []. The enzymes are believed to have diverged from a common ancestor, preserving the arrangemen…	Domain
Sobic.010G257200	Chr10	59531155	59531827	1	673	51721
Sobic.010G257400	Chr10	59540546	59542423	-1	1878	41125		p53 and DNA damage-regulated protein 1		p53 and DNA damage-regulated protein 1 (PDRG) mRNA is upregulated by ultraviolet radiation (UV) but downregulated by tumour suppressor p53 []. Its expression is increased in multiple human malignancies, suggesting that it could play a role in cancer development and/or progression []. It belongs to the prefoldin subunit beta family, whose members are chaperone complex subunits. The function of PDR…	Family
Sobic.010G257500	Chr10	59542554	59549519	1	6966	34029
Sobic.010G257600	Chr10	59550227	59552733	1	2507	30815		Retrieval of early ER protein Rer1		RER1 family proteins are involved in involved in the retrieval of some endoplasmic reticulum membrane proteins from the early golgicompartment. The C terminus of yeast Rer1p interacts with a coatomer complex [].	Family
Sobic.010G257700	Chr10	59553126	59555274	1	2149	28274		Cyclophilin-type peptidyl-prolyl cis-trans isomerase		Cyclophilins exhibit peptidyl-prolyl cis-trans isomerase (PPIase) activity (), accelerating protein folding by catalysing the cis-trans isomerisation of proline imidic peptide bonds in oligopeptides [, ]. They also have protein chaperone-like functions []and are the major high-affinity binding proteins for the immunosuppressive drug cyclosporin A (CSA) in vertebrates [].Cyclophilins are found in …	Family
Sobic.010G257700	Chr10	59553126	59555274	1	2149	28274		Cyclophilin-like domain		This entry represents a beta-barrel domain that constitutes the core of cyclophilin-type peptidyl-prolyl cis-trans isomerases () and can also be found in the C-terminal of some bacterial uncharacterised proteins, such as PH0987 from Pyrococcus horikoshii () and from Bacillus cereus.	Domain
Sobic.010G257700	Chr10	59553126	59555274	1	2149	28274		Cyclophilin-type peptidyl-prolyl cis-trans isomerase domain		Cyclophilins exhibit peptidyl-prolyl cis-trans isomerase (PPIase) activity (), accelerating protein folding by catalysing the cis-trans isomerisation of proline imidic peptide bonds in oligopeptides [, ]. They also have protein chaperone-like functions []and are the major high-affinity binding proteins for the immunosuppressive drug cyclosporin A (CSA) in vertebrates [].Cyclophilins are found in …	Domain
Sobic.010G257700	Chr10	59553126	59555274	1	2149	28274						protein folding	GO:0006457	The process of assisting in the covalent and noncovalent assembly of single chain polypeptides or multisubunit complexes into the correct tertiary structure.
Sobic.010G257700	Chr10	59553126	59555274	1	2149	28274						peptidyl-prolyl cis-trans isomerase activity	GO:0003755	Catalysis of the reaction: peptidyl-proline (omega=180) = peptidyl-proline (omega=0).
Sobic.010G257700	Chr10	59553126	59555274	1	2149	28274						protein peptidyl-prolyl isomerization	GO:0000413	The modification of a protein by cis-trans isomerization of a proline residue.
Sobic.010G257800	Chr10	59556025	59557988	1	1964	25560		Cyclophilin-type peptidyl-prolyl cis-trans isomerase		Cyclophilins exhibit peptidyl-prolyl cis-trans isomerase (PPIase) activity (), accelerating protein folding by catalysing the cis-trans isomerisation of proline imidic peptide bonds in oligopeptides [, ]. They also have protein chaperone-like functions []and are the major high-affinity binding proteins for the immunosuppressive drug cyclosporin A (CSA) in vertebrates [].Cyclophilins are found in …	Family
Sobic.010G257800	Chr10	59556025	59557988	1	1964	25560		Cyclophilin-like domain		This entry represents a beta-barrel domain that constitutes the core of cyclophilin-type peptidyl-prolyl cis-trans isomerases () and can also be found in the C-terminal of some bacterial uncharacterised proteins, such as PH0987 from Pyrococcus horikoshii () and from Bacillus cereus.	Domain
Sobic.010G257800	Chr10	59556025	59557988	1	1964	25560		Cyclophilin-type peptidyl-prolyl cis-trans isomerase domain		Cyclophilins exhibit peptidyl-prolyl cis-trans isomerase (PPIase) activity (), accelerating protein folding by catalysing the cis-trans isomerisation of proline imidic peptide bonds in oligopeptides [, ]. They also have protein chaperone-like functions []and are the major high-affinity binding proteins for the immunosuppressive drug cyclosporin A (CSA) in vertebrates [].Cyclophilins are found in …	Domain
Sobic.010G257800	Chr10	59556025	59557988	1	1964	25560						protein folding	GO:0006457	The process of assisting in the covalent and noncovalent assembly of single chain polypeptides or multisubunit complexes into the correct tertiary structure.
Sobic.010G257800	Chr10	59556025	59557988	1	1964	25560						peptidyl-prolyl cis-trans isomerase activity	GO:0003755	Catalysis of the reaction: peptidyl-proline (omega=180) = peptidyl-proline (omega=0).
Sobic.010G257800	Chr10	59556025	59557988	1	1964	25560						protein peptidyl-prolyl isomerization	GO:0000413	The modification of a protein by cis-trans isomerization of a proline residue.
Sobic.010G257900	Chr10	59559402	59561045	1	1644	22503	(1 of 3) PTHR11071//PTHR11071:SF280 - PEPTIDYL-PROLYL CIS-TRANS ISOMERASE // SUBFAMILY NOT NAMED	Cyclophilin-type peptidyl-prolyl cis-trans isomerase		Cyclophilins exhibit peptidyl-prolyl cis-trans isomerase (PPIase) activity (), accelerating protein folding by catalysing the cis-trans isomerisation of proline imidic peptide bonds in oligopeptides [, ]. They also have protein chaperone-like functions []and are the major high-affinity binding proteins for the immunosuppressive drug cyclosporin A (CSA) in vertebrates [].Cyclophilins are found in …	Family
Sobic.010G257900	Chr10	59559402	59561045	1	1644	22503	(1 of 3) PTHR11071//PTHR11071:SF280 - PEPTIDYL-PROLYL CIS-TRANS ISOMERASE // SUBFAMILY NOT NAMED	Cyclophilin-like domain		This entry represents a beta-barrel domain that constitutes the core of cyclophilin-type peptidyl-prolyl cis-trans isomerases () and can also be found in the C-terminal of some bacterial uncharacterised proteins, such as PH0987 from Pyrococcus horikoshii () and from Bacillus cereus.	Domain
Sobic.010G257900	Chr10	59559402	59561045	1	1644	22503	(1 of 3) PTHR11071//PTHR11071:SF280 - PEPTIDYL-PROLYL CIS-TRANS ISOMERASE // SUBFAMILY NOT NAMED	Cyclophilin-type peptidyl-prolyl cis-trans isomerase domain		Cyclophilins exhibit peptidyl-prolyl cis-trans isomerase (PPIase) activity (), accelerating protein folding by catalysing the cis-trans isomerisation of proline imidic peptide bonds in oligopeptides [, ]. They also have protein chaperone-like functions []and are the major high-affinity binding proteins for the immunosuppressive drug cyclosporin A (CSA) in vertebrates [].Cyclophilins are found in …	Domain
Sobic.010G257900	Chr10	59559402	59561045	1	1644	22503	(1 of 3) PTHR11071//PTHR11071:SF280 - PEPTIDYL-PROLYL CIS-TRANS ISOMERASE // SUBFAMILY NOT NAMED					protein folding	GO:0006457	The process of assisting in the covalent and noncovalent assembly of single chain polypeptides or multisubunit complexes into the correct tertiary structure.
Sobic.010G257900	Chr10	59559402	59561045	1	1644	22503	(1 of 3) PTHR11071//PTHR11071:SF280 - PEPTIDYL-PROLYL CIS-TRANS ISOMERASE // SUBFAMILY NOT NAMED					peptidyl-prolyl cis-trans isomerase activity	GO:0003755	Catalysis of the reaction: peptidyl-proline (omega=180) = peptidyl-proline (omega=0).
Sobic.010G257900	Chr10	59559402	59561045	1	1644	22503	(1 of 3) PTHR11071//PTHR11071:SF280 - PEPTIDYL-PROLYL CIS-TRANS ISOMERASE // SUBFAMILY NOT NAMED					protein peptidyl-prolyl isomerization	GO:0000413	The modification of a protein by cis-trans isomerization of a proline residue.
Sobic.010G258000	Chr10	59562891	59565130	1	2240	18418		Cyclophilin-type peptidyl-prolyl cis-trans isomerase		Cyclophilins exhibit peptidyl-prolyl cis-trans isomerase (PPIase) activity (), accelerating protein folding by catalysing the cis-trans isomerisation of proline imidic peptide bonds in oligopeptides [, ]. They also have protein chaperone-like functions []and are the major high-affinity binding proteins for the immunosuppressive drug cyclosporin A (CSA) in vertebrates [].Cyclophilins are found in …	Family
Sobic.010G258000	Chr10	59562891	59565130	1	2240	18418		Cyclophilin-like domain		This entry represents a beta-barrel domain that constitutes the core of cyclophilin-type peptidyl-prolyl cis-trans isomerases () and can also be found in the C-terminal of some bacterial uncharacterised proteins, such as PH0987 from Pyrococcus horikoshii () and from Bacillus cereus.	Domain
Sobic.010G258000	Chr10	59562891	59565130	1	2240	18418		Cyclophilin-type peptidyl-prolyl cis-trans isomerase domain		Cyclophilins exhibit peptidyl-prolyl cis-trans isomerase (PPIase) activity (), accelerating protein folding by catalysing the cis-trans isomerisation of proline imidic peptide bonds in oligopeptides [, ]. They also have protein chaperone-like functions []and are the major high-affinity binding proteins for the immunosuppressive drug cyclosporin A (CSA) in vertebrates [].Cyclophilins are found in …	Domain
Sobic.010G258000	Chr10	59562891	59565130	1	2240	18418						protein folding	GO:0006457	The process of assisting in the covalent and noncovalent assembly of single chain polypeptides or multisubunit complexes into the correct tertiary structure.
Sobic.010G258000	Chr10	59562891	59565130	1	2240	18418						peptidyl-prolyl cis-trans isomerase activity	GO:0003755	Catalysis of the reaction: peptidyl-proline (omega=180) = peptidyl-proline (omega=0).
Sobic.010G258000	Chr10	59562891	59565130	1	2240	18418						protein peptidyl-prolyl isomerization	GO:0000413	The modification of a protein by cis-trans isomerization of a proline residue.
Sobic.010G258100	Chr10	59567484	59570328	1	2845	13220		At2g23090-like		Proteins in this family includes some uncharacterised proteins, including At2g23090 from Arabidopsis and zinc finger protein 706 from animals.	Family
Sobic.010G258100	Chr10	59567484	59570328	1	2845	13220		At2g23090-like		Proteins in this family includes some uncharacterised proteins, including At2g23090 from Arabidopsis and zinc finger protein 706 from animals.	Family
Sobic.010G258200	Chr10	59569105	59569257	1	153	14291
Sobic.010G258300	Chr10	59571819	59575164	-1	3346	8384		GroES-like		GroES (chaperonin 10) is an oligomeric molecular chaperone, which functions in protein folding and possibly in intercellular signalling, being found on the surface of various prokaryotic and eukaryotic cells, as well as being released from cells. Secreted chaperonins are thought to act as intercellular signals, interacting with a variety of cell types, including leukocytes, vascular endothelial c…	Domain
Sobic.010G258300	Chr10	59571819	59575164	-1	3346	8384		WAT1-related protein		The plant drug/metabolite exporter (DME) family consists of a group of plant WAT1 (walls are thin1)-related proteins. They contain the EamA domains that can be found in some drug/metabolite exporters in bacteria. Arabidopsis WAT1 is required for secondary cell-wall deposition [, ], and conferred broad-spectrum resistance to vascular pathogens []. Auxin-induced protein 5NG4, another member of the …	Family
Sobic.010G258300	Chr10	59571819	59575164	-1	3346	8384		EamA domain		EamA (named after the O-acetyl-serine/cysteine export gene in E. coli) domain is found in a wide range of proteins including the Erwinia chrysanthemi PecM protein, which is involved in pectinase, cellulase and blue pigment regulation, the Salmonella typhimurium PagO protein (function unknown), and some members of the solute carrier family group 35 (SLC35) nucleoside-sugar transporters. Many membe…	Domain
Sobic.010G258300	Chr10	59571819	59575164	-1	3346	8384		GroES-like		GroES (chaperonin 10) is an oligomeric molecular chaperone, which functions in protein folding and possibly in intercellular signalling, being found on the surface of various prokaryotic and eukaryotic cells, as well as being released from cells. Secreted chaperonins are thought to act as intercellular signals, interacting with a variety of cell types, including leukocytes, vascular endothelial c…	Domain
Sobic.010G258300	Chr10	59571819	59575164	-1	3346	8384		WAT1-related protein		The plant drug/metabolite exporter (DME) family consists of a group of plant WAT1 (walls are thin1)-related proteins. They contain the EamA domains that can be found in some drug/metabolite exporters in bacteria. Arabidopsis WAT1 is required for secondary cell-wall deposition [, ], and conferred broad-spectrum resistance to vascular pathogens []. Auxin-induced protein 5NG4, another member of the …	Family
Sobic.010G258300	Chr10	59571819	59575164	-1	3346	8384		EamA domain		EamA (named after the O-acetyl-serine/cysteine export gene in E. coli) domain is found in a wide range of proteins including the Erwinia chrysanthemi PecM protein, which is involved in pectinase, cellulase and blue pigment regulation, the Salmonella typhimurium PagO protein (function unknown), and some members of the solute carrier family group 35 (SLC35) nucleoside-sugar transporters. Many membe…	Domain
Sobic.010G258300	Chr10	59571819	59575164	-1	3346	8384						membrane	GO:0016020	A lipid bilayer along with all the proteins and protein complexes embedded in it an attached to it.
Sobic.010G258300	Chr10	59571819	59575164	-1	3346	8384						integral component of membrane	GO:0016021	The component of a membrane consisting of the gene products and protein complexes having at least some part of their peptide sequence embedded in the hydrophobic region of the membrane.
Sobic.010G258300	Chr10	59571819	59575164	-1	3346	8384						transmembrane transporter activity	GO:0022857	Enables the transfer of a substance from one side of a membrane to the other.
Sobic.010G258400	Chr10	59576884	59577756	1	873	5792	(1 of 6) PTHR11260//PTHR11260:SF120 - GLUTATHIONE S-TRANSFERASE, GST, SUPERFAMILY, GST DOMAIN CONTAINING // SUBFAMILY NOT NAMED	No apical meristem-associated, C-terminal domain		This domain is found in a number of fungal and plant proteins including NAM (no apical meristem)-like proteins.	Domain
