# Supplementary material for: Association mapping by aerial drone reveals 213 genetic associations for Sorghum bicolor biomass traits under drought
Source: BMC Genomics. 2018 Sep 17;19:679. doi: 10.1186/s12864-018-5055-5 (PMC6142696; doi:10.1186/s12864-018-5055-5)
Supplement: Supplementary file 9 — Tables showing all genes in the regions spanned by significant SNPs for each peak. Gene information was obtained from the Phytomine tool in Phytozome v3.0. (ZIP 8760 kb) [file 12864_2018_5055_MOESM9_ESM.zip › CPG10.22_all_Sb_genes_in_region_from_Phytomine.xlsx]

## Sheet: CPG10.22_all_Sb_genes_in_region
Primary_Identifier	chrom	Pos_start	Pos_end	strand	gene_length	dist_from_max_GWAS_SNP	gene_defline	protein_domains_name	gene_name	protein_domains_description	protin_domains_type	ontology_term_name	GO_term	GO_description
Sobic.010G262400	Chr10	59891081	59891988	1	908	6902		Viral coat protein subunit		The domain that participates in the formation of icosahedral virus shell exhibits a fold with two flanking twisted beta-sheets, each consisting of 4 antiparallel beta-strands, that is called the 8-stranded jelly roll beta-barrel motif [, ]. In the Norwalk virus, a human calicivirus, the capsid protein has a protruding (P) domain connected by a flexible hinge to a shell (S) domain that has this cl…	Domain
Sobic.010G262433	Chr10	59893889	59895004	-1	1116	9710	(1 of 4) PTHR10836//PTHR10836:SF58 - GLYCERALDEHYDE 3-PHOSPHATE DEHYDROGENASE // SUBFAMILY NOT NAMED	Glyceraldehyde 3-phosphate dehydrogenase, catalytic domain		Glyceraldehyde-3-phosphate dehydrogenase (GAPDH) plays an important role in glycolysis and gluconeogenesis []by reversibly catalysing the oxidation and phosphorylation of D-glyceraldehyde-3-phosphate to 1,3-diphospho-glycerate. The enzyme exists as a tetramer of identical subunits, each containing 2 conserved functional domains: an NAD-binding domain, and a highly conserved catalytic domain []. T…	Domain
Sobic.010G262433	Chr10	59893889	59895004	-1	1116	9710	(1 of 4) PTHR10836//PTHR10836:SF58 - GLYCERALDEHYDE 3-PHOSPHATE DEHYDROGENASE // SUBFAMILY NOT NAMED	Glyceraldehyde/Erythrose phosphate dehydrogenase family		Glyceraldehyde-3-phosphate dehydrogenase (GAPDH) plays an important role in glycolysis and gluconeogenesis []by reversibly catalysing the oxidation and phosphorylation of D-glyceraldehyde-3-phosphate to 1,3-diphospho-glycerate. The enzyme exists as a tetramer of identical subunits, each containing 2 conserved functional domains: an NAD-binding domain, and a highly conserved catalytic domain []. T…	Family
Sobic.010G262433	Chr10	59893889	59895004	-1	1116	9710	(1 of 4) PTHR10836//PTHR10836:SF58 - GLYCERALDEHYDE 3-PHOSPHATE DEHYDROGENASE // SUBFAMILY NOT NAMED					oxidation-reduction process	GO:0055114	A metabolic process that results in the removal or addition of one or more electrons to or from a substance, with or without the concomitant removal or addition of a proton or protons.
Sobic.010G262433	Chr10	59893889	59895004	-1	1116	9710	(1 of 4) PTHR10836//PTHR10836:SF58 - GLYCERALDEHYDE 3-PHOSPHATE DEHYDROGENASE // SUBFAMILY NOT NAMED					oxidoreductase activity, acting on the aldehyde or oxo group of donors, NAD or NADP as acceptor	GO:0016620	Catalysis of an oxidation-reduction (redox) reaction in which an aldehyde or ketone (oxo) group acts as a hydrogen or electron donor and reduces NAD or NADP.
Sobic.010G262466	Chr10	59895315	59897394	-1	2080	11136	(1 of 4) PTHR10836//PTHR10836:SF58 - GLYCERALDEHYDE 3-PHOSPHATE DEHYDROGENASE // SUBFAMILY NOT NAMED	NAD(P)-binding domain		This entry represents NAD- and NADP-binding domains with a core Rossmann-type fold, which consists of 3-layers alpha/beta/alpha, where the six beta strands are parallel in the order 321456. Many different enzymes contain an NAD/NADP-binding domain, including:C-terminal domain of alcohol dehydrogenases []Tyrosine-dependent oxidoreductases (also known as short-chain dehydrogenases) []N-terminal dom…	Domain
Sobic.010G262466	Chr10	59895315	59897394	-1	2080	11136	(1 of 4) PTHR10836//PTHR10836:SF58 - GLYCERALDEHYDE 3-PHOSPHATE DEHYDROGENASE // SUBFAMILY NOT NAMED	Glyceraldehyde 3-phosphate dehydrogenase, catalytic domain		Glyceraldehyde-3-phosphate dehydrogenase (GAPDH) plays an important role in glycolysis and gluconeogenesis []by reversibly catalysing the oxidation and phosphorylation of D-glyceraldehyde-3-phosphate to 1,3-diphospho-glycerate. The enzyme exists as a tetramer of identical subunits, each containing 2 conserved functional domains: an NAD-binding domain, and a highly conserved catalytic domain []. T…	Domain
Sobic.010G262466	Chr10	59895315	59897394	-1	2080	11136	(1 of 4) PTHR10836//PTHR10836:SF58 - GLYCERALDEHYDE 3-PHOSPHATE DEHYDROGENASE // SUBFAMILY NOT NAMED	Glyceraldehyde/Erythrose phosphate dehydrogenase family		Glyceraldehyde-3-phosphate dehydrogenase (GAPDH) plays an important role in glycolysis and gluconeogenesis []by reversibly catalysing the oxidation and phosphorylation of D-glyceraldehyde-3-phosphate to 1,3-diphospho-glycerate. The enzyme exists as a tetramer of identical subunits, each containing 2 conserved functional domains: an NAD-binding domain, and a highly conserved catalytic domain []. T…	Family
Sobic.010G262466	Chr10	59895315	59897394	-1	2080	11136	(1 of 4) PTHR10836//PTHR10836:SF58 - GLYCERALDEHYDE 3-PHOSPHATE DEHYDROGENASE // SUBFAMILY NOT NAMED	Glyceraldehyde 3-phosphate dehydrogenase, NAD(P) binding domain		Glyceraldehyde-3-phosphate dehydrogenase (GAPDH) plays an important role in glycolysis and gluconeogenesis []by reversibly catalysing the oxidation and phosphorylation of D-glyceraldehyde-3-phosphate to 1,3-diphospho-glycerate. The enzyme exists as a tetramer of identical subunits, each containing 2 conserved functional domains: an NAD-binding domain, and a highly conserved catalytic domain []. T…	Domain
Sobic.010G262466	Chr10	59895315	59897394	-1	2080	11136	(1 of 4) PTHR10836//PTHR10836:SF58 - GLYCERALDEHYDE 3-PHOSPHATE DEHYDROGENASE // SUBFAMILY NOT NAMED					oxidation-reduction process	GO:0055114	A metabolic process that results in the removal or addition of one or more electrons to or from a substance, with or without the concomitant removal or addition of a proton or protons.
Sobic.010G262466	Chr10	59895315	59897394	-1	2080	11136	(1 of 4) PTHR10836//PTHR10836:SF58 - GLYCERALDEHYDE 3-PHOSPHATE DEHYDROGENASE // SUBFAMILY NOT NAMED					oxidoreductase activity, acting on the aldehyde or oxo group of donors, NAD or NADP as acceptor	GO:0016620	Catalysis of an oxidation-reduction (redox) reaction in which an aldehyde or ketone (oxo) group acts as a hydrogen or electron donor and reduces NAD or NADP.
Sobic.010G262500	Chr10	59901656	59905772	-1	4117	17477		NAD(P)-binding domain		This entry represents NAD- and NADP-binding domains with a core Rossmann-type fold, which consists of 3-layers alpha/beta/alpha, where the six beta strands are parallel in the order 321456. Many different enzymes contain an NAD/NADP-binding domain, including:C-terminal domain of alcohol dehydrogenases []Tyrosine-dependent oxidoreductases (also known as short-chain dehydrogenases) []N-terminal dom…	Domain
Sobic.010G262500	Chr10	59901656	59905772	-1	4117	17477		Glyceraldehyde 3-phosphate dehydrogenase, catalytic domain		Glyceraldehyde-3-phosphate dehydrogenase (GAPDH) plays an important role in glycolysis and gluconeogenesis []by reversibly catalysing the oxidation and phosphorylation of D-glyceraldehyde-3-phosphate to 1,3-diphospho-glycerate. The enzyme exists as a tetramer of identical subunits, each containing 2 conserved functional domains: an NAD-binding domain, and a highly conserved catalytic domain []. T…	Domain
Sobic.010G262500	Chr10	59901656	59905772	-1	4117	17477		Glyceraldehyde/Erythrose phosphate dehydrogenase family		Glyceraldehyde-3-phosphate dehydrogenase (GAPDH) plays an important role in glycolysis and gluconeogenesis []by reversibly catalysing the oxidation and phosphorylation of D-glyceraldehyde-3-phosphate to 1,3-diphospho-glycerate. The enzyme exists as a tetramer of identical subunits, each containing 2 conserved functional domains: an NAD-binding domain, and a highly conserved catalytic domain []. T…	Family
Sobic.010G262500	Chr10	59901656	59905772	-1	4117	17477		Glyceraldehyde-3-phosphate dehydrogenase, type I		This group of sequences represent glyceraldehyde-3-phosphate dehydrogenase (GAPDH), the enzyme responsible for the interconversion of 1,3-diphosphoglycerate and glyceraldehyde-3-phosphate, a central step in glycolysis and gluconeogenesis. Forms exist which utilise NAD (), NADP () or either (). In some species, NAD- and NADP- utilising forms exist, generally being responsible for reactions in the …	Family
Sobic.010G262500	Chr10	59901656	59905772	-1	4117	17477		Glyceraldehyde 3-phosphate dehydrogenase, NAD(P) binding domain		Glyceraldehyde-3-phosphate dehydrogenase (GAPDH) plays an important role in glycolysis and gluconeogenesis []by reversibly catalysing the oxidation and phosphorylation of D-glyceraldehyde-3-phosphate to 1,3-diphospho-glycerate. The enzyme exists as a tetramer of identical subunits, each containing 2 conserved functional domains: an NAD-binding domain, and a highly conserved catalytic domain []. T…	Domain
Sobic.010G262500	Chr10	59901656	59905772	-1	4117	17477						oxidation-reduction process	GO:0055114	A metabolic process that results in the removal or addition of one or more electrons to or from a substance, with or without the concomitant removal or addition of a proton or protons.
Sobic.010G262500	Chr10	59901656	59905772	-1	4117	17477						oxidoreductase activity, acting on the aldehyde or oxo group of donors, NAD or NADP as acceptor	GO:0016620	Catalysis of an oxidation-reduction (redox) reaction in which an aldehyde or ketone (oxo) group acts as a hydrogen or electron donor and reduces NAD or NADP.
Sobic.010G262550	Chr10	59928026	59928339	-1	314	43847	(1 of 3) PTHR31832:SF3 - B-BOX ZINC FINGER PROTEIN 20	B-box-type zinc finger		This entry represents B-box-type zinc finger domains, which are around 40 residues in length. B-box zinc fingers can be divided into two groups, where types 1 and 2 B-box domains differ in their consensus sequence and in the spacing of the 7-8 zinc-binding residues. Several proteins contain both types 1 and 2 B-boxes, suggesting some level of cooperativity between these two domains. B-box domains…	Domain
Sobic.010G262550	Chr10	59928026	59928339	-1	314	43847	(1 of 3) PTHR31832:SF3 - B-BOX ZINC FINGER PROTEIN 20	Zinc finger, RING/FYVE/PHD-type		Zinc finger (Znf) domains are relatively small protein motifs which contain multiple finger-like protrusions that make tandem contacts with their target molecule. Some of these domains bind zinc, but many do not; instead binding other metals such as iron, or no metal at all. For example, some family members form salt bridges to stabilise the finger-like folds. They were first identified as a DNA-…	Domain
Sobic.010G262550	Chr10	59928026	59928339	-1	314	43847	(1 of 3) PTHR31832:SF3 - B-BOX ZINC FINGER PROTEIN 20					zinc ion binding	GO:0008270	Interacting selectively and non-covalently with zinc (Zn) ions.
Sobic.010G262550	Chr10	59928026	59928339	-1	314	43847	(1 of 3) PTHR31832:SF3 - B-BOX ZINC FINGER PROTEIN 20					intracellular	GO:0005622	The living contents of a cell; the matter contained within (but not including) the plasma membrane, usually taken to exclude large vacuoles and masses of secretory or ingested material. In eukaryotes it includes the nucleus and cytoplasm.
Sobic.010G262600	Chr10	59929479	59929973	1	495	45300		Luciferase-like domain		Bacterial luciferase is a flavin monooxygenase that catalyses the oxidation of long-chain aldehydes and releases energy in the form of visible light, and which uses flavin as a substrate rather than a cofactor []. Bacterial luciferase is an alpha/beta (LuxA/LuxB) heterodimer, where each individual subunit folds into a single TIM (beta/alpha)8-barrel domain. There are structural similarities betwe…	Domain
Sobic.010G262600	Chr10	59929479	59929973	1	495	45300						oxidation-reduction process	GO:0055114	A metabolic process that results in the removal or addition of one or more electrons to or from a substance, with or without the concomitant removal or addition of a proton or protons.
Sobic.010G262600	Chr10	59929479	59929973	1	495	45300						oxidoreductase activity, acting on paired donors, with incorporation or reduction of molecular oxygen	GO:0016705	Catalysis of an oxidation-reduction (redox) reaction in which hydrogen or electrons are transferred from each of two donors, and molecular oxygen is reduced or incorporated into a donor.
Sobic.010G262650	Chr10	59932603	59933723	-1	1121	48424		WD40 repeat		WD-40 repeats (also known as WD or beta-transducin repeats) are short ~40 amino acid motifs, often terminating in a Trp-Asp (W-D) dipeptide. WD40 repeats usually assume a 7-8 bladed beta-propeller fold, but proteins have been found with 4 to 16 repeated units, which also form a circularised beta-propeller structure. WD-repeat proteins are a large family found in all eukaryotes and are implicated …	Repeat
Sobic.010G262650	Chr10	59932603	59933723	-1	1121	48424		WD40-repeat-containing domain		WD-40 repeats (also known as WD or beta-transducin repeats) are short ~40 amino acid motifs, often terminating in a Trp-Asp (W-D) dipeptide. WD40 repeats usually assume a 7-8 bladed beta-propeller fold, but proteins have been found with 4 to 16 repeated units, which also form a circularised beta-propeller structure. WD-repeat proteins are a large family found in all eukaryotes and are implicated …	Domain
Sobic.010G262650	Chr10	59932603	59933723	-1	1121	48424		WD40/YVTN repeat-like-containing domain		This entry represents a WD40/YVTN repeat-like domain. Both the WD40 and the YVTN repeated motifs consist of about 40 residues, and although they consist of distinct sequences, they do share a similar structure. Structurally, both the WD40 and the YVTN repeated motifs form seven-bladed propellers (although some members can contain eight blades), which consist of seven 4-stranded beta-sheets. The W…	Domain
Sobic.010G262650	Chr10	59932603	59933723	-1	1121	48424		Dipeptidylpeptidase IV, N-terminal domain		This domain defines serine peptidases belonging to MEROPS peptidase family S9 (clan SC), subfamily S9B (dipeptidyl-peptidase IV). The protein fold of the peptidase domain for members of this family resembles that of serine carboxypeptidase D, the type example of clan SC. This domain is an alignment of the region to the N-terminal side of the active site, which is found in .Dipeptidyl-peptidase IV…	Domain
Sobic.010G262650	Chr10	59932603	59933723	-1	1121	48424						protein binding	GO:0005515	Interacting selectively and non-covalently with any protein or protein complex (a complex of two or more proteins that may include other nonprotein molecules).
Sobic.010G262700	Chr10	59933852	59934735	1	884	49673		Luciferase-like domain		Bacterial luciferase is a flavin monooxygenase that catalyses the oxidation of long-chain aldehydes and releases energy in the form of visible light, and which uses flavin as a substrate rather than a cofactor []. Bacterial luciferase is an alpha/beta (LuxA/LuxB) heterodimer, where each individual subunit folds into a single TIM (beta/alpha)8-barrel domain. There are structural similarities betwe…	Domain
Sobic.010G262700	Chr10	59933852	59934735	1	884	49673						oxidation-reduction process	GO:0055114	A metabolic process that results in the removal or addition of one or more electrons to or from a substance, with or without the concomitant removal or addition of a proton or protons.
Sobic.010G262700	Chr10	59933852	59934735	1	884	49673						oxidoreductase activity, acting on paired donors, with incorporation or reduction of molecular oxygen	GO:0016705	Catalysis of an oxidation-reduction (redox) reaction in which hydrogen or electrons are transferred from each of two donors, and molecular oxygen is reduced or incorporated into a donor.
Sobic.010G262800	Chr10	59936201	59940581	-1	4381	52022		WD40 repeat		WD-40 repeats (also known as WD or beta-transducin repeats) are short ~40 amino acid motifs, often terminating in a Trp-Asp (W-D) dipeptide. WD40 repeats usually assume a 7-8 bladed beta-propeller fold, but proteins have been found with 4 to 16 repeated units, which also form a circularised beta-propeller structure. WD-repeat proteins are a large family found in all eukaryotes and are implicated …	Repeat
Sobic.010G262800	Chr10	59936201	59940581	-1	4381	52022		WD40-repeat-containing domain		WD-40 repeats (also known as WD or beta-transducin repeats) are short ~40 amino acid motifs, often terminating in a Trp-Asp (W-D) dipeptide. WD40 repeats usually assume a 7-8 bladed beta-propeller fold, but proteins have been found with 4 to 16 repeated units, which also form a circularised beta-propeller structure. WD-repeat proteins are a large family found in all eukaryotes and are implicated …	Domain
Sobic.010G262800	Chr10	59936201	59940581	-1	4381	52022		WD40/YVTN repeat-like-containing domain		This entry represents a WD40/YVTN repeat-like domain. Both the WD40 and the YVTN repeated motifs consist of about 40 residues, and although they consist of distinct sequences, they do share a similar structure. Structurally, both the WD40 and the YVTN repeated motifs form seven-bladed propellers (although some members can contain eight blades), which consist of seven 4-stranded beta-sheets. The W…	Domain
Sobic.010G262800	Chr10	59936201	59940581	-1	4381	52022		Dipeptidylpeptidase IV, N-terminal domain		This domain defines serine peptidases belonging to MEROPS peptidase family S9 (clan SC), subfamily S9B (dipeptidyl-peptidase IV). The protein fold of the peptidase domain for members of this family resembles that of serine carboxypeptidase D, the type example of clan SC. This domain is an alignment of the region to the N-terminal side of the active site, which is found in .Dipeptidyl-peptidase IV…	Domain
Sobic.010G262800	Chr10	59936201	59940581	-1	4381	52022		WD40 repeat		WD-40 repeats (also known as WD or beta-transducin repeats) are short ~40 amino acid motifs, often terminating in a Trp-Asp (W-D) dipeptide. WD40 repeats usually assume a 7-8 bladed beta-propeller fold, but proteins have been found with 4 to 16 repeated units, which also form a circularised beta-propeller structure. WD-repeat proteins are a large family found in all eukaryotes and are implicated …	Repeat
Sobic.010G262800	Chr10	59936201	59940581	-1	4381	52022		WD40-repeat-containing domain		WD-40 repeats (also known as WD or beta-transducin repeats) are short ~40 amino acid motifs, often terminating in a Trp-Asp (W-D) dipeptide. WD40 repeats usually assume a 7-8 bladed beta-propeller fold, but proteins have been found with 4 to 16 repeated units, which also form a circularised beta-propeller structure. WD-repeat proteins are a large family found in all eukaryotes and are implicated …	Domain
Sobic.010G262800	Chr10	59936201	59940581	-1	4381	52022		WD40/YVTN repeat-like-containing domain		This entry represents a WD40/YVTN repeat-like domain. Both the WD40 and the YVTN repeated motifs consist of about 40 residues, and although they consist of distinct sequences, they do share a similar structure. Structurally, both the WD40 and the YVTN repeated motifs form seven-bladed propellers (although some members can contain eight blades), which consist of seven 4-stranded beta-sheets. The W…	Domain
Sobic.010G262800	Chr10	59936201	59940581	-1	4381	52022		Dipeptidylpeptidase IV, N-terminal domain		This domain defines serine peptidases belonging to MEROPS peptidase family S9 (clan SC), subfamily S9B (dipeptidyl-peptidase IV). The protein fold of the peptidase domain for members of this family resembles that of serine carboxypeptidase D, the type example of clan SC. This domain is an alignment of the region to the N-terminal side of the active site, which is found in .Dipeptidyl-peptidase IV…	Domain
Sobic.010G262800	Chr10	59936201	59940581	-1	4381	52022						protein binding	GO:0005515	Interacting selectively and non-covalently with any protein or protein complex (a complex of two or more proteins that may include other nonprotein molecules).
Sobic.010G262900	Chr10	59940876	59944257	-1	3382	56697
Sobic.010G262950	Chr10	59945635	59947504	-1	1870	61456
Sobic.010G263001	Chr10	59947741	59952960	1	5220	63562
Sobic.010G263051	Chr10	59957057	59957633	1	577	72878	(1 of 55) PF07893 - Protein of unknown function (DUF1668) (DUF1668)	Protein of unknown function DUF1677, Oryza sativa		The hypothetical proteins found in this family are expressed by Oryza sativa(Rice) and are of unknown function.	Family
Sobic.010G263101	Chr10	59957814	59958524	1	711	73635		Protein of unknown function DUF1677, Oryza sativa		The hypothetical proteins found in this family are expressed by Oryza sativa(Rice) and are of unknown function.	Family
Sobic.010G263151	Chr10	59961488	59962239	1	752	77309	(1 of 55) PF07893 - Protein of unknown function (DUF1668) (DUF1668)	Protein of unknown function DUF1677, Oryza sativa		The hypothetical proteins found in this family are expressed by Oryza sativa(Rice) and are of unknown function.	Family
Sobic.010G263200	Chr10	59962584	59969274	-1	6691	78405
Sobic.010G263300	Chr10	59971592	59972755	-1	1164	87413	(1 of 55) PF07893 - Protein of unknown function (DUF1668) (DUF1668)	Protein of unknown function DUF1677, Oryza sativa		The hypothetical proteins found in this family are expressed by Oryza sativa(Rice) and are of unknown function.	Family
Sobic.010G263400	Chr10	59977878	59979896	1	2019	93699	(1 of 55) PF07893 - Protein of unknown function (DUF1668) (DUF1668)	Transforming protein Ski		The c-ski proto-oncogene has been shown to influence proliferation, morphological transformation and myogenic differentiation []. It may play a role in terminal differentiation of skeletal muscle cells but not in the determination of cells to the myogenic lineage. Sno, a Ski proto-oncogene homologue, is expressed in two isoforms and plays a role in the response to proliferation stimuli.	Domain
Sobic.010G263400	Chr10	59977878	59979896	1	2019	93699	(1 of 55) PF07893 - Protein of unknown function (DUF1668) (DUF1668)	Protein of unknown function DUF1677, Oryza sativa		The hypothetical proteins found in this family are expressed by Oryza sativa(Rice) and are of unknown function.	Family
Sobic.010G263500	Chr10	59983115	59984938	1	1824	98936	(1 of 55) PF07893 - Protein of unknown function (DUF1668) (DUF1668)	Protein of unknown function DUF1677, Oryza sativa		The hypothetical proteins found in this family are expressed by Oryza sativa(Rice) and are of unknown function.	Family
Sobic.010G263600	Chr10	59986190	59988765	1	2576	102011	(1 of 55) PF07893 - Protein of unknown function (DUF1668) (DUF1668)	Transforming protein Ski		The c-ski proto-oncogene has been shown to influence proliferation, morphological transformation and myogenic differentiation []. It may play a role in terminal differentiation of skeletal muscle cells but not in the determination of cells to the myogenic lineage. Sno, a Ski proto-oncogene homologue, is expressed in two isoforms and plays a role in the response to proliferation stimuli.	Domain
Sobic.010G263600	Chr10	59986190	59988765	1	2576	102011	(1 of 55) PF07893 - Protein of unknown function (DUF1668) (DUF1668)	Protein of unknown function DUF1677, Oryza sativa		The hypothetical proteins found in this family are expressed by Oryza sativa(Rice) and are of unknown function.	Family
Sobic.010G263600	Chr10	59986190	59988765	1	2576	102011	(1 of 55) PF07893 - Protein of unknown function (DUF1668) (DUF1668)	Transforming protein Ski		The c-ski proto-oncogene has been shown to influence proliferation, morphological transformation and myogenic differentiation []. It may play a role in terminal differentiation of skeletal muscle cells but not in the determination of cells to the myogenic lineage. Sno, a Ski proto-oncogene homologue, is expressed in two isoforms and plays a role in the response to proliferation stimuli.	Domain
Sobic.010G263600	Chr10	59986190	59988765	1	2576	102011	(1 of 55) PF07893 - Protein of unknown function (DUF1668) (DUF1668)	Protein of unknown function DUF1677, Oryza sativa		The hypothetical proteins found in this family are expressed by Oryza sativa(Rice) and are of unknown function.	Family
Sobic.010G263700	Chr10	59990785	59992579	-1	1795	106606	(1 of 55) PF07893 - Protein of unknown function (DUF1668) (DUF1668)	Protein of unknown function DUF1677, Oryza sativa		The hypothetical proteins found in this family are expressed by Oryza sativa(Rice) and are of unknown function.	Family
Sobic.010G263700	Chr10	59990785	59992579	-1	1795	106606	(1 of 55) PF07893 - Protein of unknown function (DUF1668) (DUF1668)	Protein of unknown function DUF1677, Oryza sativa		The hypothetical proteins found in this family are expressed by Oryza sativa(Rice) and are of unknown function.	Family
Sobic.010G263800	Chr10	59993061	59997379	-1	4319	108882	(1 of 2) PTHR13465 - UPF0183 PROTEIN	Uncharacterised protein family UPF0183		Members of this family are proteins of unknown function.	Family
Sobic.010G263800	Chr10	59993061	59997379	-1	4319	108882	(1 of 2) PTHR13465 - UPF0183 PROTEIN	Uncharacterised protein family UPF0183		Members of this family are proteins of unknown function.	Family
Sobic.010G263900	Chr10	59997461	59999334	1	1874	113282		Protein of unknown function DUF1677, Oryza sativa		The hypothetical proteins found in this family are expressed by Oryza sativa(Rice) and are of unknown function.	Family
Sobic.010G263950	Chr10	59999861	60003377	-1	3517	115682
Sobic.010G264000	Chr10	60004231	60006095	-1	1865	120052		Protein of unknown function DUF1677, Oryza sativa		The hypothetical proteins found in this family are expressed by Oryza sativa(Rice) and are of unknown function.	Family
Sobic.010G264100	Chr10	60014456	60027759	-1	13304	130277
Sobic.010G264150	Chr10	60019499	60020705	1	1207	135320
Sobic.010G264200	Chr10	60030270	60035130	-1	4861	146091		Uncharacterised protein family UPF0183		Members of this family are proteins of unknown function.	Family
Sobic.010G264300	Chr10	60035291	60038625	-1	3335	151112	(1 of 1) K03965 - NADH dehydrogenase (ubiquinone) 1 beta subcomplex subunit 9 (NDUFB9)	Complex 1 LYR protein		Proteins in this family include an accessory subunit of the higher eukaryotic NADH dehydrogenase complex. In Saccharomyces cerevisiae, the Isd11 protein () has been shown to play a role in Fe/S cluster biogenesis in mitochondria [, ]. We have named this family LYR after a highly conserved tripeptide motif close to the N terminus of these proteins.	Family
Sobic.010G264400	Chr10	60055582	60061857	1	6276	171403	(1 of 1) PTHR24349//PTHR24349:SF103 - SERINE/THREONINE-PROTEIN KINASE // SUBFAMILY NOT NAMED	Protein kinase domain		Protein phosphorylation, which plays a key role in most cellular activities, is a reversible process mediated by proteinkinases and phosphoprotein phosphatases. Protein kinases catalyse the transfer of the gamma phosphate from nucleotide triphosphates (often ATP) to one or more amino acid residues in a protein substrate side chain, resulting in a conformational change affecting protein function. …	Domain
Sobic.010G264400	Chr10	60055582	60061857	1	6276	171403	(1 of 1) PTHR24349//PTHR24349:SF103 - SERINE/THREONINE-PROTEIN KINASE // SUBFAMILY NOT NAMED	Protein kinase-like domain		Protein kinases () modify other proteins by chemically adding phosphate groups to them. This process is fundamental to most signalling and regulatory processes in the eukaryotic cell []. The protein kinases contain a catalytic core that is common to both serine/threonine and tyrosine protein kinases. The catalytic domain contains the nucleotide-binding site and the catalytic apparatus in an inter…	Domain
Sobic.010G264400	Chr10	60055582	60061857	1	6276	171403	(1 of 1) PTHR24349//PTHR24349:SF103 - SERINE/THREONINE-PROTEIN KINASE // SUBFAMILY NOT NAMED	Tyrosine-protein kinase, catalytic domain		Protein phosphorylation, which plays a key role in most cellular activities, is a reversible process mediated by protein kinases and phosphoprotein phosphatases. Protein kinases catalyse the transfer of the gamma phosphate from nucleotide triphosphates (often ATP) to one or more amino acid residues in a protein substrate side chain, resulting in a conformational change affecting protein function.…	Domain
Sobic.010G264400	Chr10	60055582	60061857	1	6276	171403	(1 of 1) PTHR24349//PTHR24349:SF103 - SERINE/THREONINE-PROTEIN KINASE // SUBFAMILY NOT NAMED	EF-hand domain pair		This domain consists of a duplication of two EF-hand units, where each unit is composed of two helices connected by a twelve-residue calcium-binding loop. The calcium ion in the EF-hand loop is coordinated in a pentagonal bipyramidal configuration. Many calcium-binding proteins contain an EF-hand type calcium-binding domain [, ]. These include: calbindin D9K, S100 proteins such as calcyclin, polc…	Domain
Sobic.010G264400	Chr10	60055582	60061857	1	6276	171403	(1 of 1) PTHR24349//PTHR24349:SF103 - SERINE/THREONINE-PROTEIN KINASE // SUBFAMILY NOT NAMED	Lipopolysaccharide kinase		Protein phosphorylation, which plays a key role in most cellular activities, is a reversible process mediated by protein kinases and phosphoprotein phosphatases. Protein kinases catalyse the transfer of the gamma phosphate from nucleotide triphosphates (often ATP) to one or more amino acid residues in a protein substrate side chain, resulting in a conformational change affecting protein function.…	Family
Sobic.010G264450	Chr10	60067120	60067714	1	595	182941
Sobic.010G264500	Chr10	60072648	60073085	-1	438	188469		Small auxin-up RNA		This entry represents a group of plant auxin-responsive proteins, known as small auxin-up RNA (SAUR) []. The first SAUR gene was originally identified in soybean hypocotyls []. SAUR genes are mainly expressed in growing hypocotyls or other elongating tissues, implying that they play a role in the regulation of cell elongation []. SAUR proteins may provide a mechanistic link between auxin and plas…	Family	response to auxin	GO:0009733	Any process that results in a change in state or activity of a cell or an organism (in terms of movement, secretion, enzyme production, gene expression, etc.) as a result of an auxin stimulus.
Sobic.010G264601	Chr10	60089469	60090444	-1	976	205290
Sobic.010G264700	Chr10	60090578	60096139	-1	5562	206399
Sobic.010G264700	Chr10	60090578	60096139	-1	5562	206399
Sobic.010G265300	Chr10	60109726	60114901	1	5176	225547		AAA+ ATPase domain		The AAA+ superfamily of ATPases is found in all kingdoms of living organisms where they participate in diverse cellular processes including membrane fusion, proteolysis and DNA replication. Although the terms AAA+ and AAA are often used loosely and interchangeably, the classical AAA family members are distinguished by their possession of the SRH region in the AAA module. Many AAA+ proteins are in…	Domain
Sobic.010G265300	Chr10	60109726	60114901	1	5176	225547		P-loop containing nucleoside triphosphate hydrolase		The P-loop NTPase fold is the most prevalent domain of the several distinctnucleotide-binding protein folds.The most common reaction catalysed by enzymes of the P-loop NTPase fold is the hydrolysis of the beta-gamma phosphate bond of a bound nucleoside triphosphate (NTP). The energy from NTP hydrolysis is typically utilised to induce conformational changes in other molecules, which constitutes th…	Domain
Sobic.010G265300	Chr10	60109726	60114901	1	5176	225547		Holliday junction DNA helicase ruvB, N-terminal		The RuvB protein makes up part of the RuvABC revolvasome which catalyses the resolution of Holliday junctions that arise during genetic recombination and DNA repair. Branch migration is catalysed by the RuvB protein that is targeted to the Holliday junction by the structure specific RuvA protein []. This group of sequences contain this signature which is located in the N-terminal region of the pr…	Domain
Sobic.010G265300	Chr10	60109726	60114901	1	5176	225547		AAA+ ATPase domain		The AAA+ superfamily of ATPases is found in all kingdoms of living organisms where they participate in diverse cellular processes including membrane fusion, proteolysis and DNA replication. Although the terms AAA+ and AAA are often used loosely and interchangeably, the classical AAA family members are distinguished by their possession of the SRH region in the AAA module. Many AAA+ proteins are in…	Domain
Sobic.010G265300	Chr10	60109726	60114901	1	5176	225547		P-loop containing nucleoside triphosphate hydrolase		The P-loop NTPase fold is the most prevalent domain of the several distinctnucleotide-binding protein folds.The most common reaction catalysed by enzymes of the P-loop NTPase fold is the hydrolysis of the beta-gamma phosphate bond of a bound nucleoside triphosphate (NTP). The energy from NTP hydrolysis is typically utilised to induce conformational changes in other molecules, which constitutes th…	Domain
Sobic.010G265300	Chr10	60109726	60114901	1	5176	225547		Holliday junction DNA helicase ruvB, N-terminal		The RuvB protein makes up part of the RuvABC revolvasome which catalyses the resolution of Holliday junctions that arise during genetic recombination and DNA repair. Branch migration is catalysed by the RuvB protein that is targeted to the Holliday junction by the structure specific RuvA protein []. This group of sequences contain this signature which is located in the N-terminal region of the pr…	Domain
Sobic.010G265400	Chr10	60115041	60115675	-1	635	230862		P-loop containing nucleoside triphosphate hydrolase		The P-loop NTPase fold is the most prevalent domain of the several distinctnucleotide-binding protein folds.The most common reaction catalysed by enzymes of the P-loop NTPase fold is the hydrolysis of the beta-gamma phosphate bond of a bound nucleoside triphosphate (NTP). The energy from NTP hydrolysis is typically utilised to induce conformational changes in other molecules, which constitutes th…	Domain
Sobic.010G265400	Chr10	60115041	60115675	-1	635	230862		Ran GTPase		Small GTPases form an independent superfamily within the larger class ofregulatory GTP hydrolases. This superfamily contains proteins that control avast number of important processes and possess a common, structurallypreserved GTP-binding domain [], []. Sequence comparisons of small G proteinsfrom various species have revealed that they are conserved in primarystructures at the level of 30-55% si…	Family
Sobic.010G265400	Chr10	60115041	60115675	-1	635	230862		Small GTP-binding protein domain		Proteins with a small GTP-binding domain include Ras, RhoA, Rab11, translation elongation factor G, translation initiation factor IF-2, tetratcycline resistance protein TetM, CDC42, Era, ADP-ribosylation factors, tdhF, and many others []. In some proteins the domain occurs more than once. Among them there is a large number of small GTP-binding proteins and related domains in larger proteins. Note…	Domain
Sobic.010G265400	Chr10	60115041	60115675	-1	635	230862		Mitochondrial Rho-like		Mitochondrial Rho proteins (Miro-1, and Miro-2, ) are atypical Rho GTPases. They have a unique domain organisation, with tandem GTP-binding domains and two EF hand domains (), that may bind calcium. They are also larger than classical small GTPases. It has been proposed that they are involved in mitochondrial homeostasis and apoptosis [].	Domain
Sobic.010G265400	Chr10	60115041	60115675	-1	635	230862						signal transduction	GO:0007165	The cellular process in which a signal is conveyed to trigger a change in the activity or state of a cell. Signal transduction begins with reception of a signal (e.g. a ligand binding to a receptor or receptor activation by a stimulus such as light), or for signal transduction in the absence of ligand, signal-withdrawal or the activity of a constitutively active receptor. Signal transduction ends…
Sobic.010G265400	Chr10	60115041	60115675	-1	635	230862						GTP binding	GO:0005525	Interacting selectively and non-covalently with GTP, guanosine triphosphate.
Sobic.010G265400	Chr10	60115041	60115675	-1	635	230862						intracellular protein transport	GO:0006886	The directed movement of proteins in a cell, including the movement of proteins between specific compartments or structures within a cell, such as organelles of a eukaryotic cell.
Sobic.010G265400	Chr10	60115041	60115675	-1	635	230862						GTPase activity	GO:0003924	Catalysis of the reaction: GTP + H2O = GDP + phosphate.
Sobic.010G265400	Chr10	60115041	60115675	-1	635	230862						small GTPase mediated signal transduction	GO:0007264	Any series of molecular signals in which a small monomeric GTPase relays one or more of the signals.
Sobic.010G265400	Chr10	60115041	60115675	-1	635	230862						nucleocytoplasmic transport	GO:0006913	The directed movement of molecules between the nucleus and the cytoplasm.
Sobic.010G265500	Chr10	60117489	60118269	-1	781	233310
Sobic.010G265600	Chr10	60120186	60121598	1	1413	236007		Zf-FLZ domain		Zf-FCS is a highly diverged group of C2-C2 zinc finger which is present in animals, prokaryotes and viruses, but not plants. This entry represents a plant-specific zf-FCS type zinc finger domain, termed zf-FLZ, which is highly conserved in sequence and structure, and may be involved in protein-protein interactions [].	Domain
Sobic.010G265700	Chr10	60121829	60129325	-1	7497	237650
Sobic.010G265800	Chr10	60129842	60133133	-1	3292	245663		Protein kinase domain		Protein phosphorylation, which plays a key role in most cellular activities, is a reversible process mediated by proteinkinases and phosphoprotein phosphatases. Protein kinases catalyse the transfer of the gamma phosphate from nucleotide triphosphates (often ATP) to one or more amino acid residues in a protein substrate side chain, resulting in a conformational change affecting protein function. …	Domain
Sobic.010G265800	Chr10	60129842	60133133	-1	3292	245663		Protein kinase-like domain		Protein kinases () modify other proteins by chemically adding phosphate groups to them. This process is fundamental to most signalling and regulatory processes in the eukaryotic cell []. The protein kinases contain a catalytic core that is common to both serine/threonine and tyrosine protein kinases. The catalytic domain contains the nucleotide-binding site and the catalytic apparatus in an inter…	Domain
Sobic.010G265800	Chr10	60129842	60133133	-1	3292	245663		Tyrosine-protein kinase, catalytic domain		Protein phosphorylation, which plays a key role in most cellular activities, is a reversible process mediated by protein kinases and phosphoprotein phosphatases. Protein kinases catalyse the transfer of the gamma phosphate from nucleotide triphosphates (often ATP) to one or more amino acid residues in a protein substrate side chain, resulting in a conformational change affecting protein function.…	Domain
Sobic.010G265800	Chr10	60129842	60133133	-1	3292	245663		Serine-threonine/tyrosine-protein kinase catalytic domain		Protein phosphorylation, which plays a key role in most cellular activities, is a reversible process mediated by protein kinases and phosphoprotein phosphatases. Protein kinases catalyse the transfer of the gamma phosphate from nucleotide triphosphates (often ATP) to one or more amino acid residues in a protein substrate side chain, resulting in a conformational change affecting protein function.…	Domain
Sobic.010G265800	Chr10	60129842	60133133	-1	3292	245663		Concanavalin A-like lectin/glucanase domain		This entry represents the concanavalin A-like domain, which has a sandwich structure of 12-14 beta strands in two sheets with a complex topology. Proteins containing this domain include: Legume lectinsGlycosyl hydrolases family 16Galectin (animal S-lectin)Laminin G-like modulePentraxinClostridium neurotoxinsExotoxin AVibrio cholera sialidaseLeech intramolecular trans-sialidaseGlycosyl hydrolase f…	Domain
Sobic.010G265800	Chr10	60129842	60133133	-1	3292	245663						protein phosphorylation	GO:0006468	The process of introducing a phosphate group on to a protein.
Sobic.010G265800	Chr10	60129842	60133133	-1	3292	245663						protein kinase activity	GO:0004672	Catalysis of the phosphorylation of an amino acid residue in a protein, usually according to the reaction: a protein + ATP = a phosphoprotein + ADP.
Sobic.010G265900	Chr10	60136399	60140204	-1	3806	252220		Target SNARE coiled-coil homology domain		The process of vesicular fusion with target membranes depends on a set of SNAREs (SNAP-Receptors), which are associated with the fusing membranes [, ]. Target SNAREs (t-SNAREs) are localised on the target membrane and belong to two different families, the syntaxin-like family and the SNAP-25 like family. One member of each family, together with av-SNARE localised on the vesicular membrane, are re…	Domain
Sobic.010G265900	Chr10	60136399	60140204	-1	3806	252220		Ferritin-related		This entry represents ferritin and structurally related proteins. Ferritin is a major non-haem iron storage protein in animal, plants and microorganisms []. Iron is required by most organisms, but is potentially toxic due to its reactivity, which is counteracted by sequestering it into ferritin. Ferritin consists of a 4-helical bundle core, and contains a bimetal-ion centre in the middle of the b…	Domain
Sobic.010G265900	Chr10	60136399	60140204	-1	3806	252220		Sec20		Sec20 is a membrane glycoprotein associated with secretory pathway.	Family
Sobic.010G266000	Chr10	60143949	60146954	1	3006	259770		Protein of unknown function DUF2839		This bacterial family of unknown function appear to be restricted to Cyanobacteria.	Family
Sobic.010G266100	Chr10	60145657	60148593	-1	2937	261478		Six-hairpin glycosidase-like		The biosynthesis of disaccharides, oligosaccharides and polysaccharides involves the action of hundreds of different glycosyltransferases. These enzymes catalyse the transfer of sugar moieties from activated donor molecules to specific acceptor molecules, forming glycosidic bonds. A classification of glycosyltransferases using nucleotide diphospho-sugar, nucleotide monophospho-sugar and sugar pho…	Domain
Sobic.010G266100	Chr10	60145657	60148593	-1	2937	261478		Glycoside hydrolase, family 9		O-Glycosyl hydrolases () are a widespread group of enzymes that hydrolyse the glycosidic bond between two or more carbohydrates, or between a carbohydrate and a non-carbohydrate moiety. A classification system for glycosyl hydrolases, based on sequence similarity, has led to the definition of 85 different families [, ]. This classification is available on the CAZy (CArbohydrate-Active EnZymes) we…	Family
Sobic.010G266100	Chr10	60145657	60148593	-1	2937	261478		Six-hairpin glycosidase		The biosynthesis of disaccharides, oligosaccharides and polysaccharides involves the action of hundreds of different glycosyltransferases. These enzymes catalyse the transfer of sugar moieties from activated donor molecules to specific acceptor molecules, forming glycosidic bonds. A classification of glycosyltransferases using nucleotide diphospho-sugar, nucleotide monophospho-sugar and sugar pho…	Domain
Sobic.010G266100	Chr10	60145657	60148593	-1	2937	261478						catalytic activity	GO:0003824	Catalysis of a biochemical reaction at physiological temperatures. In biologically catalyzed reactions, the reactants are known as substrates, and the catalysts are naturally occurring macromolecular substances known as enzymes. Enzymes possess specific binding sites for substrates, and are usually composed wholly or largely of protein, but RNA that has catalytic activity (ribozyme) is often also…
Sobic.010G266200	Chr10	60149345	60152424	1	3080	265166	(1 of 3) PTHR31161:SF6 - KINECTIN-RELATED PROTEIN	DNA glycosylase		DNA glycosylases act to repair oxidative damage in DNA. These proteins are redundant as there are several different types of DNA glycosylases that are able to compensate for one another. Examples include the endonuclease III subfamily, the mismatch glycosylases subfamily, the 3-methyladenine DNA glycosylases I subfamily, and the DNA repair glycosylases subfamily [].	Domain
Sobic.010G266300	Chr10	60153893	60157793	1	3901	269714		Translocon-associated protein (TRAP), alpha subunit		The alpha-subunit of the TRAP (translocon-associated protein) complex is a single-spanning membrane protein of the endoplasmic reticulum (ER) []. The four-subunit (alpha, beta, gamma and delta) TRAP complex localises in the ER membrane and associates with the Sec61 translocon as a heterotetramer []. It also interacts with palmitoylated calnexin (CALX), the interaction is required for efficient fo…	Family
Sobic.010G266400	Chr10	60159629	60160540	1	912	275450
Sobic.010G266500	Chr10	60161396	60167011	-1	5616	277217		Ubiquitin-conjugating enzyme/RWD-like		This entry represents a structural domain with an alpha-beta(4)-alpha(3) core fold. Domains of this structure are found in:Ubiquitin conjugating enzyme E2, as well as related proteins such as ubiquitin carrier protein 4 and ubiquitin-protein ligase W [].The UEV domain in tumour susceptibility gene 101 []and vacuolar protein sorting-associated protein [].RWD domain, found in RING finger and WD rep…	Domain
Sobic.010G266500	Chr10	60161396	60167011	-1	5616	277217		Brain/reproductive organ-expressed protein		This family consists of several eukaryotic brain and reproductive organ-expressed (BRE) proteins. BRE is a putative stress-modulating gene, found able to down-regulate TNF-alpha-induced-NF-kappaB activation upon over expression. A total of six isoforms are produced by alternative splicing predominantly at either end of the gene. Compared to normal cells, immortalised human cell lines uniformly ex…	Family
Sobic.010G266500	Chr10	60161396	60167011	-1	5616	277217		Bacteriophage SP-beta, YorD		This entry includes the phage SPbeta protein YorD, the function of which is not known, It also contains the protein XkdW () from the Phage-like element PBSX in Bacillus subtilis. XkdW is approximately 100 residues long and contains two alpha helices and two beta strands, and is probably monomeric. XkdW isexpressed in bacteria but is probably viral in origin. Its function is unknown. PBSX, a defec…	Domain
Sobic.010G266500	Chr10	60161396	60167011	-1	5616	277217		Brain/reproductive organ-expressed protein		This family consists of several eukaryotic brain and reproductive organ-expressed (BRE) proteins. BRE is a putative stress-modulating gene, found able to down-regulate TNF-alpha-induced-NF-kappaB activation upon over expression. A total of six isoforms are produced by alternative splicing predominantly at either end of the gene. Compared to normal cells, immortalised human cell lines uniformly ex…	Family
Sobic.010G266500	Chr10	60161396	60167011	-1	5616	277217		Bacteriophage SP-beta, YorD		This entry includes the phage SPbeta protein YorD, the function of which is not known, It also contains the protein XkdW () from the Phage-like element PBSX in Bacillus subtilis. XkdW is approximately 100 residues long and contains two alpha helices and two beta strands, and is probably monomeric. XkdW isexpressed in bacteria but is probably viral in origin. Its function is unknown. PBSX, a defec…	Domain
Sobic.010G266500	Chr10	60161396	60167011	-1	5616	277217		Ubiquitin-conjugating enzyme/RWD-like		This entry represents a structural domain with an alpha-beta(4)-alpha(3) core fold. Domains of this structure are found in:Ubiquitin conjugating enzyme E2, as well as related proteins such as ubiquitin carrier protein 4 and ubiquitin-protein ligase W [].The UEV domain in tumour susceptibility gene 101 []and vacuolar protein sorting-associated protein [].RWD domain, found in RING finger and WD rep…	Domain
Sobic.010G266500	Chr10	60161396	60167011	-1	5616	277217		Brain/reproductive organ-expressed protein		This family consists of several eukaryotic brain and reproductive organ-expressed (BRE) proteins. BRE is a putative stress-modulating gene, found able to down-regulate TNF-alpha-induced-NF-kappaB activation upon over expression. A total of six isoforms are produced by alternative splicing predominantly at either end of the gene. Compared to normal cells, immortalised human cell lines uniformly ex…	Family
Sobic.010G266500	Chr10	60161396	60167011	-1	5616	277217		Bacteriophage SP-beta, YorD		This entry includes the phage SPbeta protein YorD, the function of which is not known, It also contains the protein XkdW () from the Phage-like element PBSX in Bacillus subtilis. XkdW is approximately 100 residues long and contains two alpha helices and two beta strands, and is probably monomeric. XkdW isexpressed in bacteria but is probably viral in origin. Its function is unknown. PBSX, a defec…	Domain
Sobic.010G266600	Chr10	60168852	60171033	1	2182	284673	(1 of 3) PTHR31161:SF6 - KINECTIN-RELATED PROTEIN
Sobic.010G266700	Chr10	60173415	60175153	1	1739	289236	(1 of 3) PTHR31161:SF6 - KINECTIN-RELATED PROTEIN
Sobic.010G266800	Chr10	60175414	60179285	-1	3872	291235		Magnesium transporter NIPA		NIPA (nonimprinted in Prader-Willi/Angelman syndrome) is a family of integral membrane proteins which function as magnesium transporters [, ]. This entry also includes a group of uncharacterised bacterial proteins, such as Cgl0250 (UniProt:P42459) from Corynebacterium glutamicum.	Family
Sobic.010G266800	Chr10	60175414	60179285	-1	3872	291235						integral component of membrane	GO:0016021	The component of a membrane consisting of the gene products and protein complexes having at least some part of their peptide sequence embedded in the hydrophobic region of the membrane.
Sobic.010G266800	Chr10	60175414	60179285	-1	3872	291235						magnesium ion transmembrane transporter activity	GO:0015095	Enables the transfer of magnesium (Mg) ions from one side of a membrane to the other.
Sobic.010G266800	Chr10	60175414	60179285	-1	3872	291235						magnesium ion transport	GO:0015693	The directed movement of magnesium (Mg) ions into, out of or within a cell, or between cells, by means of some agent such as a transporter or pore.
Sobic.010G266900	Chr10	60190022	60196661	1	6640	305843		Protein of unknown function DUF3475		This presumed domain is functionally uncharacterised. This domain is found in eukaryotes. This domain is about 60 amino acids in length. This domain is found associated with .	Family
Sobic.010G266900	Chr10	60190022	60196661	1	6640	305843		Protein of unknown function DUF668		This is a family of uncharacterised plant proteins of unknown function.	Family
Sobic.010G266900	Chr10	60190022	60196661	1	6640	305843		Protein of unknown function DUF3475		This presumed domain is functionally uncharacterised. This domain is found in eukaryotes. This domain is about 60 amino acids in length. This domain is found associated with .	Family
Sobic.010G266900	Chr10	60190022	60196661	1	6640	305843		Protein of unknown function DUF668		This is a family of uncharacterised plant proteins of unknown function.	Family
Sobic.010G267000	Chr10	60199286	60200308	1	1023	315107		DnaJ domain		The hsp70 chaperone machine performs many diverse roles in the cell, including folding of nascent proteins, translocation of polypeptides across organelle membranes, coordinating responses to stress, and targeting selected proteins for degradation. DnaJ is a member of the hsp40 family of molecular chaperones, which is also called the J-protein family, the members of which regulate the activity of…	Domain
Sobic.010G267100	Chr10	60201097	60203514	-1	2418	316918		von Willebrand factor, type A		The von Willebrand factor is a large multimeric glycoprotein found in bloodplasma. Mutant forms are involved in the aetiology of bleeding disorders []. In von Willebrand factor, the type A domain (vWF) is the prototype fora protein superfamily. The vWF domain is found in various plasma proteins:complement factors B, C2, CR3 and CR4; the integrins (I-domains); collagen types VI, VII, XII and XIV; …	Domain
Sobic.010G267200	Chr10	60211594	60215501	1	3908	327415		WD40/YVTN repeat-like-containing domain		This entry represents a WD40/YVTN repeat-like domain. Both the WD40 and the YVTN repeated motifs consist of about 40 residues, and although they consist of distinct sequences, they do share a similar structure. Structurally, both the WD40 and the YVTN repeated motifs form seven-bladed propellers (although some members can contain eight blades), which consist of seven 4-stranded beta-sheets. The W…	Domain
Sobic.010G267200	Chr10	60211594	60215501	1	3908	327415		WD40-like Beta Propeller		WD-40 repeats (also known as WD or beta-transducin repeats) are short ~40 amino acid motifs, often terminating in a Trp-Asp (W-D) dipeptide. WD40 repeats usually assume a 7-8 bladed beta-propeller fold, but proteins have been found with 4 to 16 repeated units, which also form a circularised beta-propeller structure. WD-repeat proteins are a large family found in all eukaryotes and are implicated …	Repeat
Sobic.010G267300	Chr10	60214973	60217659	1	2687	330794		Thaumatin		Thaumatin []is an intensely sweet-tasting protein, 100 000 times sweeter than sucrose on a molar basis []found in berries from Thaumatococcus daniellii, a tropical flowering plant known as Katemfe, it is induced by attack by viroids, which are single-stranded unencapsulated RNA molecules that do not code for protein.Thaumatin consists of about 200 residues and contains 8 disulphide bonds. Like ot…	Family
Sobic.010G267400	Chr10	60217781	60223250	-1	5470	333602		Histidine kinase-like ATPase, C-terminal domain		This domain is found in several ATP-binding proteins, including: histidine kinase, DNA gyrase B, topoisomerases [], heat shock protein HSP90 [, , ], phytochrome-like ATPases and DNA mismatch repair proteins. The fold of this domain consists of two layers, alpha/beta, which contains an 8-stranded mixed beta-sheet.	Domain
Sobic.010G267400	Chr10	60217781	60223250	-1	5470	333602		Ribosomal protein S5 domain 2-type fold		Domain 2 of the ribosomal protein S5 has a left-handed, 2-layer alpha/beta fold with a core structure consisting of beta(3)-alpha-beta-alpha. Domains with this fold are found in numerous RNA/DNA-binding proteins, as well as in kinases from the GHMP kinase family. Proteins containing this alpha/beta fold domain include: Translational machinery components (ribosomal proteins S5 and S9, and domain I…	Domain
Sobic.010G267400	Chr10	60217781	60223250	-1	5470	333602		Heat shock protein Hsp90 family		Molecular chaperones, or heat shock proteins (Hsps) are ubiquitous proteins that act to maintain proper protein folding within the cell []. They assist in the folding of nascent polypeptide chains, and are also involved in the re-folding of denatured proteins following proteotoxic stress. As their name implies, the heat shock proteins were first identified as proteins that were up-regulated under…	Family
Sobic.010G267400	Chr10	60217781	60223250	-1	5470	333602		Heat shock protein Hsp90, N-terminal		Prokaryotes and eukaryotes respond to heat shock and other forms of environmental stress by inducing synthesis of heat-shock proteins (hsp) []. The 90 kDa heat shock protein, Hsp90, is one of the most abundant proteins in eukaryotic cells, comprising 1-2% of cellular proteins under non-stress conditions []. Its contribution to various cellular processes including signal transduction, protein fold…	Domain
Sobic.010G267400	Chr10	60217781	60223250	-1	5470	333602		Ta0600-like domain		This domain is functionally uncharacterised and found primarily in the UPF0147 family of proteins, which have no known function.	Domain
Sobic.010G267400	Chr10	60217781	60223250	-1	5470	333602						ATP binding	GO:0005524	Interacting selectively and non-covalently with ATP, adenosine 5'-triphosphate, a universally important coenzyme and enzyme regulator.
Sobic.010G267400	Chr10	60217781	60223250	-1	5470	333602						response to stress	GO:0006950	Any process that results in a change in state or activity of a cell or an organism (in terms of movement, secretion, enzyme production, gene expression, etc.) as a result of a disturbance in organismal or cellular homeostasis, usually, but not necessarily, exogenous (e.g. temperature, humidity, ionizing radiation).
Sobic.010G267400	Chr10	60217781	60223250	-1	5470	333602						unfolded protein binding	GO:0051082	Interacting selectively and non-covalently with an unfolded protein.
Sobic.010G267400	Chr10	60217781	60223250	-1	5470	333602						protein folding	GO:0006457	The process of assisting in the covalent and noncovalent assembly of single chain polypeptides or multisubunit complexes into the correct tertiary structure.
Sobic.010G267500	Chr10	60224593	60228876	-1	4284	340414		Basic-leucine zipper domain		The basic-leucine zipper (bZIP) domain transcription factors []of eukaryotic are proteins that contain a basic region mediating sequence-specific DNA-binding followed by a leucine zipper region required for dimerisation.	Domain
Sobic.010G267500	Chr10	60224593	60228876	-1	4284	340414		CCAAT/enhancer-binding protein C/EBP		This entry includes a group of basic-leucine zipper domain containing proteins, including CCAAT/enhancer-binding protein (C/EBP) from animals and BZIP23 (AT2G16770, ) and BZIP19 (At4g35040, ) from Arabidopsis. They are zipper transcription factors that bind to sequence-specific DNA.Drosophila C/EBP may be required for the expression of gene products mediating border cell migration []. Arabidopsis…	Family
Sobic.010G267500	Chr10	60224593	60228876	-1	4284	340414						regulation of transcription, DNA-templated	GO:0006355	Any process that modulates the frequency, rate or extent of cellular DNA-templated transcription.
Sobic.010G267500	Chr10	60224593	60228876	-1	4284	340414						transcription factor activity, sequence-specific DNA binding	GO:0003700	Interacting selectively and non-covalently with a specific DNA sequence in order to modulate transcription. The transcription factor may or may not also interact selectively with a protein or macromolecular complex.
Sobic.010G267500	Chr10	60224593	60228876	-1	4284	340414						sequence-specific DNA binding	GO:0043565	Interacting selectively and non-covalently with DNA of a specific nucleotide composition, e.g. GC-rich DNA binding, or with a specific sequence motif or type of DNA e.g. promotor binding or rDNA binding.
Sobic.010G267450	Chr10	60226153	60226977	-1	825	341974
Sobic.010G267600	Chr10	60231072	60234505	-1	3434	346893		Senescence/spartin-associated		This domain is found in a number of plant senescence-associated proteins of approximately 450 residues in length. In Hemerocallis, petals have a genetically based program that leads to senescence and cell death approximately 24 hours after the, flower opens, and it is believed that senescence proteins produced around that time have a role in this program []. This domain is also found in a number …	Domain
Sobic.010G267650	Chr10	60234714	60238848	-1	4135	350535
