# Supplementary material for: Association mapping by aerial drone reveals 213 genetic associations for Sorghum bicolor biomass traits under drought
Source: BMC Genomics. 2018 Sep 17;19:679. doi: 10.1186/s12864-018-5055-5 (PMC6142696; doi:10.1186/s12864-018-5055-5)
Supplement: Supplementary file 9 — Tables showing all genes in the regions spanned by significant SNPs for each peak. Gene information was obtained from the Phytomine tool in Phytozome v3.0. (ZIP 8760 kb) [file 12864_2018_5055_MOESM9_ESM.zip › CPG10.23_all_Sb_genes_in_region_from_Phytomine.xlsx]

## Sheet: CPG10.23_all_Sb_genes_in_region
Primary_Identifier	chrom	Pos_start	Pos_end	strand	gene_length	dist_from_max_GWAS_SNP	gene_defline	protein_domains_name	gene_name	protein_domains_description	protin_domains_type	ontology_term_name	GO_term	GO_description
Sobic.010G274300	Chr10	60741844	60742410	-1	567	79176		Zinc finger, C2H2		Zinc finger (Znf) domains are relatively small protein motifs which contain multiple finger-like protrusions that make tandem contacts with their target molecule. Some of these domains bind zinc, but many do not; instead binding other metals such as iron, or no metal at all. For example, some family members form salt bridges to stabilise the finger-like folds. They were first identified as a DNA-…	Domain
Sobic.010G274300	Chr10	60741844	60742410	-1	567	79176		Zinc finger, C2H2-like		Zinc finger (Znf) domains are relatively small protein motifs which contain multiple finger-like protrusions that make tandem contacts with their target molecule. Some of these domains bind zinc, but many do not; instead binding other metals such as iron, or no metal at all. For example, some family members form salt bridges to stabilise the finger-like folds. They were first identified as a DNA-…	Domain
Sobic.010G274300	Chr10	60741844	60742410	-1	567	79176		Zinc finger C2H2-type/integrase DNA-binding domain		Zinc finger (Znf) domains are relatively small protein motifs which contain multiple finger-like protrusions that make tandem contacts with their target molecule. Some of these domains bind zinc, but many do not; instead binding other metals such as iron, or no metal at all. For example, some family members form salt bridges to stabilise the finger-like folds. They were first identified as a DNA-…	Domain
Sobic.010G274300	Chr10	60741844	60742410	-1	567	79176						metal ion binding	GO:0046872	Interacting selectively and non-covalently with any metal ion.
Sobic.010G274400	Chr10	60762763	60764751	-1	1989	56835	(1 of 13) 1.3.3.8 - Tetrahydroberberine oxidase / THB oxidase	FAD-binding, type 2		This entry represents a FAD-binding domain that consists of two alpha+beta subdomains. Flavoenzymes have the ability to catalyse a wide range of biochemical reactions. They are involved in the dehydrogenation of a variety of metabolites, in electron transfer from and to redox centres, in light emission, in the activation of oxygen for oxidation and hydroxylation reactions []. About 1% of all euka…	Domain
Sobic.010G274400	Chr10	60762763	60764751	-1	1989	56835	(1 of 13) 1.3.3.8 - Tetrahydroberberine oxidase / THB oxidase	FAD linked oxidase, N-terminal		Various enzymes use FAD as a co-factor, most of these enzymes are oxygen-dependent oxidoreductases, containing a covalently bound FAD group which is attached to a histidine via an 8-alpha-(N3-histidyl)-riboflavin linkage. One of the enzymes Vanillyl-alcohol oxidase (VAO, ) has a solved structure, the alignment includes theFAD binding site, called the PP-loop, between residues 99-110 []. The FAD m…	Domain
Sobic.010G274400	Chr10	60762763	60764751	-1	1989	56835	(1 of 13) 1.3.3.8 - Tetrahydroberberine oxidase / THB oxidase	FAD-binding, type 2, subdomain 1		These FAD-binding domains consist of two alpha+beta subdomains. This entry represents the first (N-terminal) 2-layer alpha/beta subdomain, which is found in:FAD-linked oxidases (N-terminal domain), such as vanillyl-alochol oxidase () [], flavoprotein subunit of p-cresol methylhydroxylase () [], D-lactate dehydrogenases (, -cytochrome) [], Cholesterol oxidases () [], Cytokinin dehydrogenase 1 () […	Domain
Sobic.010G274400	Chr10	60762763	60764751	-1	1989	56835	(1 of 13) 1.3.3.8 - Tetrahydroberberine oxidase / THB oxidase	CO dehydrogenase flavoprotein-like, FAD-binding, subdomain 2		This entry is found in FAD-binding domains consisting of two alpha+beta subdomains. It represents the second (C-terminal) 2-layer alpha/beta subdomain, which is found in:CO dehydrogenase flavoprotein (N-terminal domain; []) family, which includes xanthine oxidase (domain 3) () [], subunit A of xanthine dehydrogenase (domain 3) () [], medium subunit of quinoline 2-oxidoreductase (QorM) () [], and …	Domain
Sobic.010G274400	Chr10	60762763	60764751	-1	1989	56835	(1 of 13) 1.3.3.8 - Tetrahydroberberine oxidase / THB oxidase	Berberine/berberine-like		This domain is found in the berberine bridge and berberine bridge-like enzymes, which are involved in the biosynthesis of numerous isoquinoline alkaloids. They catalyse the transformation of the N-methyl group of (S)-reticuline into the C-8 berberine bridge carbon of (S)-scoulerine [].	Domain
Sobic.010G274400	Chr10	60762763	60764751	-1	1989	56835	(1 of 13) 1.3.3.8 - Tetrahydroberberine oxidase / THB oxidase					oxidation-reduction process	GO:0055114	A metabolic process that results in the removal or addition of one or more electrons to or from a substance, with or without the concomitant removal or addition of a proton or protons.
Sobic.010G274400	Chr10	60762763	60764751	-1	1989	56835	(1 of 13) 1.3.3.8 - Tetrahydroberberine oxidase / THB oxidase					oxidoreductase activity, acting on CH-OH group of donors	GO:0016614	Catalysis of an oxidation-reduction (redox) reaction in which a CH-OH group act as a hydrogen or electron donor and reduces a hydrogen or electron acceptor.
Sobic.010G274400	Chr10	60762763	60764751	-1	1989	56835	(1 of 13) 1.3.3.8 - Tetrahydroberberine oxidase / THB oxidase					flavin adenine dinucleotide binding	GO:0050660	Interacting selectively and non-covalently with FAD, flavin-adenine dinucleotide, the coenzyme or the prosthetic group of various flavoprotein oxidoreductase enzymes, in either the oxidized form, FAD, or the reduced form, FADH2.
Sobic.010G274400	Chr10	60762763	60764751	-1	1989	56835	(1 of 13) 1.3.3.8 - Tetrahydroberberine oxidase / THB oxidase					catalytic activity	GO:0003824	Catalysis of a biochemical reaction at physiological temperatures. In biologically catalyzed reactions, the reactants are known as substrates, and the catalysts are naturally occurring macromolecular substances known as enzymes. Enzymes possess specific binding sites for substrates, and are usually composed wholly or largely of protein, but RNA that has catalytic activity (ribozyme) is often also…
Sobic.010G274500	Chr10	60781016	60785777	1	4762	35809		Catalase-like domain		This entry represents a fold found in the mono-functional, haem-containing catalases and also in haem peroxidases such as allene oxide synthase [, , ]. In catalases, this entry covers the core forming domain and, if present, the immune-responsive C-terminal domain.	Domain
Sobic.010G274500	Chr10	60781016	60785777	1	4762	35809		Catalase, mono-functional, haem-containing		Catalases () are antioxidant enzymes that catalyse the conversion of hydrogen peroxide to water and molecular oxygen, serving to protect cells from its toxic effects []. Hydrogen peroxide is produced as a consequence of oxidative cellular metabolism and can be converted to the highly reactive hydroxyl radical via transition metals, this radical being able to damage a wide variety of molecules wit…	Family
Sobic.010G274500	Chr10	60781016	60785777	1	4762	35809		Catalase immune-responsive domain		Catalases () are antioxidant enzymes that catalyse the conversion of hydrogen peroxide to water and molecular oxygen, serving to protect cells from its toxic effects []. Hydrogen peroxide is produced as a consequence of oxidative cellular metabolism and can be converted to the highly reactive hydroxyl radical via transition metals, this radical being able to damage a wide variety of molecules wit…	Domain
Sobic.010G274500	Chr10	60781016	60785777	1	4762	35809		Catalase, mono-functional, haem-containing, clades 1 and 3		Catalases () are antioxidant enzymes that catalyse the conversion of hydrogen peroxide to water and molecular oxygen, serving to protect cells from its toxic effects []. Hydrogen peroxide is produced as a consequence of oxidative cellular metabolism and can be converted to the highly reactive hydroxyl radical via transition metals, this radical being able to damage a wide variety of molecules wit…	Family
Sobic.010G274500	Chr10	60781016	60785777	1	4762	35809		Catalase core domain		Catalases () are antioxidant enzymes that catalyse the conversion of hydrogen peroxide to water and molecular oxygen, serving to protect cells from its toxic effects []. Hydrogen peroxide is produced as a consequence of oxidative cellular metabolism and can be converted to the highly reactive hydroxyl radical via transition metals, this radical being able to damage a wide variety of molecules wit…	Domain
Sobic.010G274500	Chr10	60781016	60785777	1	4762	35809						oxidation-reduction process	GO:0055114	A metabolic process that results in the removal or addition of one or more electrons to or from a substance, with or without the concomitant removal or addition of a proton or protons.
Sobic.010G274500	Chr10	60781016	60785777	1	4762	35809						catalase activity	GO:0004096	Catalysis of the reaction: 2 hydrogen peroxide = O2 + 2 H2O.
Sobic.010G274500	Chr10	60781016	60785777	1	4762	35809						heme binding	GO:0020037	Interacting selectively and non-covalently with heme, any compound of iron complexed in a porphyrin (tetrapyrrole) ring.
Sobic.010G274500	Chr10	60781016	60785777	1	4762	35809						response to oxidative stress	GO:0006979	Any process that results in a change in state or activity of a cell or an organism (in terms of movement, secretion, enzyme production, gene expression, etc.) as a result of oxidative stress, a state often resulting from exposure to high levels of reactive oxygen species, e.g. superoxide anions, hydrogen peroxide (H2O2), and hydroxyl radicals.
Sobic.010G274600	Chr10	60785778	60791171	1	5394	30415		WD40 repeat		WD-40 repeats (also known as WD or beta-transducin repeats) are short ~40 amino acid motifs, often terminating in a Trp-Asp (W-D) dipeptide. WD40 repeats usually assume a 7-8 bladed beta-propeller fold, but proteins have been found with 4 to 16 repeated units, which also form a circularised beta-propeller structure. WD-repeat proteins are a large family found in all eukaryotes and are implicated …	Repeat
Sobic.010G274600	Chr10	60785778	60791171	1	5394	30415		WD40-repeat-containing domain		WD-40 repeats (also known as WD or beta-transducin repeats) are short ~40 amino acid motifs, often terminating in a Trp-Asp (W-D) dipeptide. WD40 repeats usually assume a 7-8 bladed beta-propeller fold, but proteins have been found with 4 to 16 repeated units, which also form a circularised beta-propeller structure. WD-repeat proteins are a large family found in all eukaryotes and are implicated …	Domain
Sobic.010G274600	Chr10	60785778	60791171	1	5394	30415		WD40/YVTN repeat-like-containing domain		This entry represents a WD40/YVTN repeat-like domain. Both the WD40 and the YVTN repeated motifs consist of about 40 residues, and although they consist of distinct sequences, they do share a similar structure. Structurally, both the WD40 and the YVTN repeated motifs form seven-bladed propellers (although some members can contain eight blades), which consist of seven 4-stranded beta-sheets. The W…	Domain
Sobic.010G274600	Chr10	60785778	60791171	1	5394	30415		BING4, C-terminal domain		This C-terminal domain is found in the BING4 family of nucleolar WD40 repeat proteins [].	Domain
Sobic.010G274600	Chr10	60785778	60791171	1	5394	30415						protein binding	GO:0005515	Interacting selectively and non-covalently with any protein or protein complex (a complex of two or more proteins that may include other nonprotein molecules).
Sobic.010G274700	Chr10	60792606	60795777	1	3172	25809	(1 of 55) PF00069//PF00560//PF08263//PF13855 - Protein kinase domain (Pkinase) // Leucine Rich Repeat (LRR_1) // Leucine rich repeat N-terminal domain (LRRNT_2) // Leucine rich repeat (LRR_8)	Protein kinase domain		Protein phosphorylation, which plays a key role in most cellular activities, is a reversible process mediated by proteinkinases and phosphoprotein phosphatases. Protein kinases catalyse the transfer of the gamma phosphate from nucleotide triphosphates (often ATP) to one or more amino acid residues in a protein substrate side chain, resulting in a conformational change affecting protein function. …	Domain
Sobic.010G274700	Chr10	60792606	60795777	1	3172	25809	(1 of 55) PF00069//PF00560//PF08263//PF13855 - Protein kinase domain (Pkinase) // Leucine Rich Repeat (LRR_1) // Leucine rich repeat N-terminal domain (LRRNT_2) // Leucine rich repeat (LRR_8)	Protein kinase-like domain		Protein kinases () modify other proteins by chemically adding phosphate groups to them. This process is fundamental to most signalling and regulatory processes in the eukaryotic cell []. The protein kinases contain a catalytic core that is common to both serine/threonine and tyrosine protein kinases. The catalytic domain contains the nucleotide-binding site and the catalytic apparatus in an inter…	Domain
Sobic.010G274700	Chr10	60792606	60795777	1	3172	25809	(1 of 55) PF00069//PF00560//PF08263//PF13855 - Protein kinase domain (Pkinase) // Leucine Rich Repeat (LRR_1) // Leucine rich repeat N-terminal domain (LRRNT_2) // Leucine rich repeat (LRR_8)	Tyrosine-protein kinase, catalytic domain		Protein phosphorylation, which plays a key role in most cellular activities, is a reversible process mediated by protein kinases and phosphoprotein phosphatases. Protein kinases catalyse the transfer of the gamma phosphate from nucleotide triphosphates (often ATP) to one or more amino acid residues in a protein substrate side chain, resulting in a conformational change affecting protein function.…	Domain
Sobic.010G274700	Chr10	60792606	60795777	1	3172	25809	(1 of 55) PF00069//PF00560//PF08263//PF13855 - Protein kinase domain (Pkinase) // Leucine Rich Repeat (LRR_1) // Leucine rich repeat N-terminal domain (LRRNT_2) // Leucine rich repeat (LRR_8)	Concanavalin A-like lectin/glucanase domain		This entry represents the concanavalin A-like domain, which has a sandwich structure of 12-14 beta strands in two sheets with a complex topology. Proteins containing this domain include: Legume lectinsGlycosyl hydrolases family 16Galectin (animal S-lectin)Laminin G-like modulePentraxinClostridium neurotoxinsExotoxin AVibrio cholera sialidaseLeech intramolecular trans-sialidaseGlycosyl hydrolase f…	Domain
Sobic.010G274700	Chr10	60792606	60795777	1	3172	25809	(1 of 55) PF00069//PF00560//PF08263//PF13855 - Protein kinase domain (Pkinase) // Leucine Rich Repeat (LRR_1) // Leucine rich repeat N-terminal domain (LRRNT_2) // Leucine rich repeat (LRR_8)	Leucine-rich repeat		Leucine-rich repeats (LRR) consist of 2-45 motifs of 20-30 amino acids in length that generally folds into an arc or horseshoe shape []. LRRs occur in proteins ranging from viruses to eukaryotes, and appear to provide a structural framework for the formation of protein-protein interactions [, ].Proteins containing LRRs include tyrosine kinase receptors, cell-adhesion molecules, virulence factors,…	Repeat
Sobic.010G274700	Chr10	60792606	60795777	1	3172	25809	(1 of 55) PF00069//PF00560//PF08263//PF13855 - Protein kinase domain (Pkinase) // Leucine Rich Repeat (LRR_1) // Leucine rich repeat N-terminal domain (LRRNT_2) // Leucine rich repeat (LRR_8)	Leucine-rich repeat-containing N-terminal, plant-type		Leucine-rich repeats (LRR) consist of 2-45 motifs of 20-30 amino acids in length that generally folds into an arc or horseshoe shape []. LRRs occur in proteins ranging from viruses to eukaryotes, and appear to provide a structural framework for the formation of protein-protein interactions [, ].Proteins containing LRRs include tyrosine kinase receptors, cell-adhesion molecules, virulence factors,…	Domain
Sobic.010G274800	Chr10	60796738	60799723	-1	2986	21863		Glycosyl transferase, family 8		The biosynthesis of disaccharides, oligosaccharides and polysaccharides involves the action of hundreds of different glycosyltransferases. These enzymes catalyse the transfer of sugar moieties from activated donor molecules to specific acceptor molecules, forming glycosidic bonds. A classification of glycosyltransferases using nucleotide diphospho-sugar, nucleotide monophospho-sugar and sugar pho…	Family
Sobic.010G274800	Chr10	60796738	60799723	-1	2986	21863		Nucleotide-diphospho-sugar transferases		This entry represents a domain with a Rossmann like fold and can be found in diverse glycosyltransferases. The biosynthesis of disaccharides, oligosaccharides and polysaccharides involves the action of hundreds of different glycosyltransferases. These enzymes catalyse the transfer of sugar moieties from activated donor molecules to specific acceptor molecules, forming glycosidic bonds. A classifi…	Domain
Sobic.010G274800	Chr10	60796738	60799723	-1	2986	21863		Plant galacturonosyltransferase GAUT		Galacturonosyltransferase 1 (GAUT1) is an alpha1,4-D-galacturonosyltransferase that transfers galacturonic acid from uridine 5'-diphosphogalacturonic acid onto the pectic polysaccharide homogalacturonan []. The GAUT1-related gene family from Arabidopsis thaliana encodes 15 GAUT and 10 GAUT-like (GATL) proteins []. This entry represent the GAUT proteins. Mutants for GAUT genes indicate that GAUTs …	Family
Sobic.010G274800	Chr10	60796738	60799723	-1	2986	21863						polygalacturonate 4-alpha-galacturonosyltransferase activity	GO:0047262	Catalysis of the reaction: UDP-D-galacturonate + 1,4-alpha-D-galacturonosyl(n) = 1,4-alpha-D-galacturonosyl(n+1) + UDP.
Sobic.010G274900	Chr10	60801652	60805541	-1	3890	16045		Protein kinase domain		Protein phosphorylation, which plays a key role in most cellular activities, is a reversible process mediated by proteinkinases and phosphoprotein phosphatases. Protein kinases catalyse the transfer of the gamma phosphate from nucleotide triphosphates (often ATP) to one or more amino acid residues in a protein substrate side chain, resulting in a conformational change affecting protein function. …	Domain
Sobic.010G274900	Chr10	60801652	60805541	-1	3890	16045		Protein kinase-like domain		Protein kinases () modify other proteins by chemically adding phosphate groups to them. This process is fundamental to most signalling and regulatory processes in the eukaryotic cell []. The protein kinases contain a catalytic core that is common to both serine/threonine and tyrosine protein kinases. The catalytic domain contains the nucleotide-binding site and the catalytic apparatus in an inter…	Domain
Sobic.010G274900	Chr10	60801652	60805541	-1	3890	16045		Tyrosine-protein kinase, catalytic domain		Protein phosphorylation, which plays a key role in most cellular activities, is a reversible process mediated by protein kinases and phosphoprotein phosphatases. Protein kinases catalyse the transfer of the gamma phosphate from nucleotide triphosphates (often ATP) to one or more amino acid residues in a protein substrate side chain, resulting in a conformational change affecting protein function.…	Domain
Sobic.010G274900	Chr10	60801652	60805541	-1	3890	16045		Serine-threonine/tyrosine-protein kinase catalytic domain		Protein phosphorylation, which plays a key role in most cellular activities, is a reversible process mediated by protein kinases and phosphoprotein phosphatases. Protein kinases catalyse the transfer of the gamma phosphate from nucleotide triphosphates (often ATP) to one or more amino acid residues in a protein substrate side chain, resulting in a conformational change affecting protein function.…	Domain
Sobic.010G274900	Chr10	60801652	60805541	-1	3890	16045		Concanavalin A-like lectin/glucanase domain		This entry represents the concanavalin A-like domain, which has a sandwich structure of 12-14 beta strands in two sheets with a complex topology. Proteins containing this domain include: Legume lectinsGlycosyl hydrolases family 16Galectin (animal S-lectin)Laminin G-like modulePentraxinClostridium neurotoxinsExotoxin AVibrio cholera sialidaseLeech intramolecular trans-sialidaseGlycosyl hydrolase f…	Domain
Sobic.010G274900	Chr10	60801652	60805541	-1	3890	16045						protein phosphorylation	GO:0006468	The process of introducing a phosphate group on to a protein.
Sobic.010G274900	Chr10	60801652	60805541	-1	3890	16045						protein kinase activity	GO:0004672	Catalysis of the phosphorylation of an amino acid residue in a protein, usually according to the reaction: a protein + ATP = a phosphoprotein + ADP.
Sobic.010G275001	Chr10	60821902	60823697	1	1796	316	(1 of 2) PF01697 - Glycosyltransferase family 92 (Glyco_transf_92)	Nucleotide-diphospho-sugar transferases		This entry represents a domain with a Rossmann like fold and can be found in diverse glycosyltransferases. The biosynthesis of disaccharides, oligosaccharides and polysaccharides involves the action of hundreds of different glycosyltransferases. These enzymes catalyse the transfer of sugar moieties from activated donor molecules to specific acceptor molecules, forming glycosidic bonds. A classifi…	Domain
Sobic.010G275001	Chr10	60821902	60823697	1	1796	316	(1 of 2) PF01697 - Glycosyltransferase family 92 (Glyco_transf_92)	Glycosyltransferase family 92		This entry represents the glycosyltransferase family 92 [, , ]. The aligned region contains several conserved cysteine residues and several charged residues that may be catalytic residues. This is supported by the inclusion of this family in the GT-A glycosyl transferase superfamily.	Family
Sobic.010G275100	Chr10	60828109	60830781	1	2673	6523	(1 of 3) PTHR17985 - SER/THR-RICH PROTEIN T10 IN DGCR REGION	Transport and Golgi organisation protein 2		In eukaryotes this family is predicted to play a role in protein secretion and Golgi organisation []. In plants this family includes , which is involved in water permeability in the cuticles of fruit []. has been found to be expressed during early embryogenesis in mice []. This protein contains a conserved NRDE motif. This gene has been characterised in Drosophila melanogaster and named as transp…	Family
Sobic.010G275150	Chr10	60831090	60832970	-1	1881	9504	(1 of 1) 4.6.1.16 - tRNA-intron lyase / tRNA splicing endonuclease	tRNA endonuclease-like domain		This entry represents a structural motif found in three types of endonucleases: TsnA endonuclease (N-terminal) [], Hjc-type resolvase [], and tRNA-intron endonuclease (C-terminal) () []. These domains have a 3-layer alpha/beta/alpha topology, which is similar in structure to a motif found in several restriction endonucleases.TsnA endonuclease is a catalytic component of the Tn7 transposition syst…	Domain
Sobic.010G275150	Chr10	60831090	60832970	-1	1881	9504	(1 of 1) 4.6.1.16 - tRNA-intron lyase / tRNA splicing endonuclease	tRNA-splicing endonuclease		tRNA-splicing endonucleases () catalyse the endonucleolytic cleavage of pre tRNA at the 5' and 3' splice sites to release the intron and produces two half tRNA molecules bearing 5' hydroxyl and 2', 3'-cyclic phosphate termini [, ]. The genes encoding these proteins are homologous in eukaryotes and archea. The eukaryotic tRNA-splicing endonucleases are heterotetrameric while the archaeal endonucle…	Family
Sobic.010G275150	Chr10	60831090	60832970	-1	1881	9504	(1 of 1) 4.6.1.16 - tRNA-intron lyase / tRNA splicing endonuclease	tRNA intron endonuclease, catalytic domain-like		This entry represents a 3-layer alpha/beta/alpha domain found as the catalytic domain at the C-terminal in homotetrameric tRNA-intron endonucleases [], and as domains 2 and 4 (C-terminal) in the homodimeric enzymes []. tRNA-intron endonucleases () remove tRNA introns by cleaving pre-tRNA at the 5'- and 3'-splice sites to release the intron. The products are an intron and two tRNA half-molecules b…	Domain
Sobic.010G275200	Chr10	60834934	60836913	1	1980	13348	(1 of 1) K10802 - high mobility group protein B1 (HMGB1)	High mobility group box domain		High mobility group (HMG) box domains are involved in binding DNA, and may be involved in protein-protein interactions as well. The structure of the HMG-box domain consists of three helices in an irregular array. HMG-box domains are found in one or more copies in HMG-box proteins, which form a large, diverse family involved in the regulation of DNA-dependent processes such as transcription, repli…	Domain
Sobic.010G275200	Chr10	60834934	60836913	1	1980	13348	(1 of 1) K10802 - high mobility group protein B1 (HMGB1)	High mobility group protein HMGB, plant		The plant high mobility group (HMG) proteins can be grouped into two families: HMGB (HMG 1/2) and HMGA (HMG I/Y). This entry represents a subset of the HMGB family from plants, including Arabidopsis HMGB1-5. HMGB proteins bind to chromosomal DNA via their DNA binding motif, a HMG box, and induce structural changes of chromatin [].	Family
Sobic.010G275300	Chr10	60839942	60843562	1	3621	18356		Domain of unknown function DUF4378		This domain is found in protein LONGIFOLIA 2. The function of this domain is not known.	Domain
Sobic.010G275300	Chr10	60839942	60843562	1	3621	18356		Domain of unknown function DUF4378		This domain is found in protein LONGIFOLIA 2. The function of this domain is not known.	Domain
Sobic.010G275400	Chr10	60846431	60848586	1	2156	24845
Sobic.010G275500	Chr10	60853303	60862347	1	9045	31717		EF-hand domain		Many calcium-binding proteins belong to the same evolutionary family and sharea type of calcium-binding domain known as the EF-hand. This type ofdomain consists of a twelve residue loop flanked on both sides by a twelveresidue alpha-helical domain. In an EF-hand loop the calcium ion iscoordinated in a pentagonal bipyramidal configuration. The six residuesinvolved in the binding are in positions 1…	Domain
Sobic.010G275500	Chr10	60853303	60862347	1	9045	31717		EF-hand domain pair		This domain consists of a duplication of two EF-hand units, where each unit is composed of two helices connected by a twelve-residue calcium-binding loop. The calcium ion in the EF-hand loop is coordinated in a pentagonal bipyramidal configuration. Many calcium-binding proteins contain an EF-hand type calcium-binding domain [, ]. These include: calbindin D9K, S100 proteins such as calcyclin, polc…	Domain
Sobic.010G275500	Chr10	60853303	60862347	1	9045	31717		EH domain		The EH (for Eps15 Homology) domain is a protein-protein interaction module of approximately 95 residues which was originally identified as a repeated sequence present in three copies at the N terminus of the tyrosine kinase substrates Eps15 and Eps15R [, ]. The EH domain was subsequently found in several proteins implicated in endocytosis, vesicle transport and signal transduction in organisms ra…	Domain
Sobic.010G275500	Chr10	60853303	60862347	1	9045	31717						calcium ion binding	GO:0005509	Interacting selectively and non-covalently with calcium ions (Ca2+).
Sobic.010G275550	Chr10	60863808	60864488	-1	681	42222
Sobic.010G275600	Chr10	60868413	60874107	1	5695	46827	(1 of 8) PTHR23155:SF402 - DISEASE RESISTANCE PROTEIN RPP13-RELATED	P-loop containing nucleoside triphosphate hydrolase		The P-loop NTPase fold is the most prevalent domain of the several distinctnucleotide-binding protein folds.The most common reaction catalysed by enzymes of the P-loop NTPase fold is the hydrolysis of the beta-gamma phosphate bond of a bound nucleoside triphosphate (NTP). The energy from NTP hydrolysis is typically utilised to induce conformational changes in other molecules, which constitutes th…	Domain
Sobic.010G275600	Chr10	60868413	60874107	1	5695	46827	(1 of 8) PTHR23155:SF402 - DISEASE RESISTANCE PROTEIN RPP13-RELATED	NB-ARC		This is the NB-ARC domain, a novel signalling motif found in bacteria and eukaryotes, shared by plant resistance gene products and regulators of cell death in animals []. This domain has been structurally characterised in the human protein apoptotic protease-activating factor 1 (Apaf-1) []. It contains the three-layered alpha-beta fold and subsequent short alpha-helical region characteristic of t…	Domain
Sobic.010G275700	Chr10	60871874	60877556	-1	5683	50288		Homeodomain-like		Homeodomain proteins are transcription factors that share a related DNA binding homeodomain []. The homeodomain was first identified in a number of Drosophila homeotic and segmentation proteins, but is now known to be well conserved in many other animals, including vertebrates. The domain binds DNA through a helix-turn-helix (HTH) structure. The HTH motif is characterised by two alpha-helices, wh…	Domain
Sobic.010G275700	Chr10	60871874	60877556	-1	5683	50288		SANT/Myb domain		The retroviral oncogene v-myb, and its cellular counterpart c-myb, encode nuclear DNA-binding proteins. In myb, one of the most conserved regions consisting of three tandem repeats has been shown to be involved in DNA-binding [].The SANT domain is present in nuclear receptor co-repressors and in the subunits of many chromatin-remodelling complexes []. It has a strong structural similarity to the …	Domain
Sobic.010G275700	Chr10	60871874	60877556	-1	5683	50288		Myb domain		The myb-type HTH domain is a DNA-binding, helix-turn-helix (HTH) domain of approximately 55 amino acids, typically occurring in a tandem repeat in eukaryotic transcription factors. The domain is named after the retroviral oncogene v-myb, and its cellular counterpart c-myb, which encode nuclear DNA-binding proteins that specifically recognise the sequence YAAC(G/T)G [, ]. Myb proteins contain thre…	Domain
Sobic.010G275700	Chr10	60871874	60877556	-1	5683	50288		Myb domain, plants		This DNA-binding domain is restricted to (but common in) plant proteins, many of which also contain a response regulator domain. The domain appears related to the Myb-like DNA-binding domain [, ].	Domain
Sobic.010G275700	Chr10	60871874	60877556	-1	5683	50288						DNA binding	GO:0003677	Any molecular function by which a gene product interacts selectively and non-covalently with DNA (deoxyribonucleic acid).
Sobic.010G275800	Chr10	60885882	60900982	-1	15101	64296		Vacuolar protein sorting-associate protein Vta1/Callose synthase, N-terminal domain		This entry represents the N-terminal domain of vacuolar protein sorting-associated proteins and callose synthases. This domain contains seven alpha helices arranged into two antiparallel three-helix bundle modules. It has been proposed that vacuolar protein sorting-associated protein Vta1 interacts with Vps60 and Vps46/Did2 via this N-terminal domain [].	Domain
Sobic.010G275800	Chr10	60885882	60900982	-1	15101	64296		1,3-beta-glucan synthase subunit FKS1-like, domain-1		This domain is likely to be the 'Class I' region just N-terminal to the first set of transmembrane helices that is involved in 1,3-beta-glucan synthesis itself [].	Domain
Sobic.010G275800	Chr10	60885882	60900982	-1	15101	64296		Glycosyl transferase, family 48		The biosynthesis of disaccharides, oligosaccharides and polysaccharides involves the action of hundreds of different glycosyltransferases. These enzymes catalyse the transfer of sugar moieties from activated donor molecules to specific acceptor molecules, forming glycosidic bonds. A classification of glycosyltransferases using nucleotide diphospho-sugar, nucleotide monophospho-sugar and sugar pho…	Family
Sobic.010G276000	Chr10	60919727	60922871	1	3145	98141		Concanavalin A-like lectin/glucanase domain		This entry represents the concanavalin A-like domain, which has a sandwich structure of 12-14 beta strands in two sheets with a complex topology. Proteins containing this domain include: Legume lectinsGlycosyl hydrolases family 16Galectin (animal S-lectin)Laminin G-like modulePentraxinClostridium neurotoxinsExotoxin AVibrio cholera sialidaseLeech intramolecular trans-sialidaseGlycosyl hydrolase f…	Domain
Sobic.010G276000	Chr10	60919727	60922871	1	3145	98141		Zinc finger, RING-type		Zinc finger (Znf) domains are relatively small protein motifs which contain multiple finger-like protrusions that make tandem contacts with their target molecule. Some of these domains bind zinc, but many do not; instead binding other metals such as iron, or no metal at all. For example, some family members form salt bridges to stabilise the finger-like folds. They were first identified as a DNA-…	Domain
Sobic.010G276000	Chr10	60919727	60922871	1	3145	98141		Zinc finger, RING/FYVE/PHD-type		Zinc finger (Znf) domains are relatively small protein motifs which contain multiple finger-like protrusions that make tandem contacts with their target molecule. Some of these domains bind zinc, but many do not; instead binding other metals such as iron, or no metal at all. For example, some family members form salt bridges to stabilise the finger-like folds. They were first identified as a DNA-…	Domain
Sobic.010G276000	Chr10	60919727	60922871	1	3145	98141						zinc ion binding	GO:0008270	Interacting selectively and non-covalently with zinc (Zn) ions.
Sobic.010G276000	Chr10	60919727	60922871	1	3145	98141						protein binding	GO:0005515	Interacting selectively and non-covalently with any protein or protein complex (a complex of two or more proteins that may include other nonprotein molecules).
Sobic.010G276100	Chr10	60923801	60926597	-1	2797	102215		Major facilitator superfamily domain		Transporters can be grouped in two classes, primary and secondary carriers. The primary active transporters drive solute accumulation or extrusion by using ATP hydrolysis, photon absorption, electron flow, substrate decarboxylation or methyl transfer. If charged molecules are unidirectionally pumped as a consequence of the consumption of a primary cellular energy source, electron chemical potenti…	Domain
Sobic.010G276100	Chr10	60923801	60926597	-1	2797	102215		Major facilitator superfamily		Among the different families of transporter, only two occur ubiquitously in all classifications of organisms. These are the ATP-Binding Cassette (ABC) superfamily and the Major Facilitator Superfamily (MFS). The MFS transporters are single-polypeptide secondary carriers capable only of transporting small solutes in response to chemiosmotic ion gradients [, ].	Family
Sobic.010G276100	Chr10	60923801	60926597	-1	2797	102215		Sugar/inositol transporter		The sugar transporters belong to a superfamily of membrane proteins responsible for the binding and transport of various carbohydrates, organic alcohols, and acids in a wide range of prokaryotic and eukaryotic organisms []. These integral membrane proteins are predicted to comprise twelve membrane spanning domains. It is likely that the transporters have evolved from an ancient protein present in…	Family
Sobic.010G276100	Chr10	60923801	60926597	-1	2797	102215		Major facilitator, sugar transporter-like		This entry represents a subfamily of the major facilitator superfamily. Members in this family include sugar transporters, which are responsible for the binding and transport of various carbohydrates, organic alcohols, and acids in a wide range of prokaryotic and eukaryotic organisms []. Most but not all members of this family catalyse sugar transport []. Recent genome-sequencing data and a wealt…	Family
Sobic.010G276200	Chr10	60927427	60931303	-1	3877	105841		Mlo-related protein		The Mlo-related proteins are a family of plant integral membrane proteins, first discovered in barley. Mutants lacking wild-type Mlo proteins showbroad spectrum resistance to the powdery mildew fungus, and dysregulated cell death control, with spontaneous celldeath in response to developmental or abiotic stimuli. Thus wild-type Mlo proteins are thought to be inhibitors of celldeath whose deficien…	Family
Sobic.010G276200	Chr10	60927427	60931303	-1	3877	105841		Mlo-related protein		The Mlo-related proteins are a family of plant integral membrane proteins, first discovered in barley. Mutants lacking wild-type Mlo proteins showbroad spectrum resistance to the powdery mildew fungus, and dysregulated cell death control, with spontaneous celldeath in response to developmental or abiotic stimuli. Thus wild-type Mlo proteins are thought to be inhibitors of celldeath whose deficien…	Family
Sobic.010G276301	Chr10	60931802	60934349	-1	2548	110216
Sobic.010G276400	Chr10	60960085	60963984	-1	3900	138499		Isoprenoid synthase domain		This entry represents a domain found in the isoprenoid synthase family [], which is mostly all alpha-helical with a core bundle of anti-parallel alpha-helices [].	Domain
Sobic.010G276400	Chr10	60960085	60963984	-1	3900	138499		Squalene/phytoene synthase		Squalene synthase (farnesyl-diphosphate farnesyltransferase) (SQS) and Phytoene synthase (PSY) share a number of functional similarities. These similarities are also reflected at the level of their primary structure [, , ]. In particular three well conserved regions are shared bySQS and PSY; they could be involved in substrate binding and/or the catalyticmechanism. SQS catalyzes the conversion of…	Family
Sobic.010G276400	Chr10	60960085	60963984	-1	3900	138499		Isoprenoid synthase domain		This entry represents a domain found in the isoprenoid synthase family [], which is mostly all alpha-helical with a core bundle of anti-parallel alpha-helices [].	Domain
Sobic.010G276400	Chr10	60960085	60963984	-1	3900	138499		Squalene/phytoene synthase		Squalene synthase (farnesyl-diphosphate farnesyltransferase) (SQS) and Phytoene synthase (PSY) share a number of functional similarities. These similarities are also reflected at the level of their primary structure [, , ]. In particular three well conserved regions are shared bySQS and PSY; they could be involved in substrate binding and/or the catalyticmechanism. SQS catalyzes the conversion of…	Family
Sobic.010G276400	Chr10	60960085	60963984	-1	3900	138499						biosynthetic process	GO:0009058	The chemical reactions and pathways resulting in the formation of substances; typically the energy-requiring part of metabolism in which simpler substances are transformed into more complex ones.
Sobic.010G276400	Chr10	60960085	60963984	-1	3900	138499						transferase activity	GO:0016740	Catalysis of the transfer of a group, e.g. a methyl group, glycosyl group, acyl group, phosphorus-containing, or other groups, from one compound (generally regarded as the donor) to another compound (generally regarded as the acceptor). Transferase is the systematic name for any enzyme of EC class 2.
Sobic.010G276500	Chr10	60964703	60967450	1	2748	143117
Sobic.010G276600	Chr10	60972238	60979018	1	6781	150652		Ribonuclease H-like domain		The catalytic domain of several polynucleotidyl transferases share a similar structure, consisting of a 3-layer alpha/beta/alpha fold that contains mixed beta sheets, suggesting that they share a similar mechanism of catalysis. Polynucleotidyl transferases containing this domain include ribonuclease H class I (RNase HI) and class II (RNase HII), HIV RNase (reverse transcriptase domain), retrovira…	Domain
Sobic.010G276600	Chr10	60972238	60979018	1	6781	150652		PAZ domain		This domain is named after the proteins Piwi Argonaut and Zwille. It is also found in the CAF protein from Arabidopsis thaliana. The function of the domain is unknown but has been found in the middle region of a number of members of the Argonaute protein family, which also contain the Piwi domain () in their C-terminal region []. Several members of this family have been implicated in thedevelopme…	Domain
Sobic.010G276600	Chr10	60972238	60979018	1	6781	150652		Argonaute, linker 1 domain		ArgoL1 is a region found in argonaute []proteins. It normally co-occurs with BAG domain ()and Piwi domain (). It is a linker region between the N-terminal and the PAZ domains. It contains an alpha-helix packed against a three-stranded antiparallel beta-sheet with two long beta-strands (beta8 and beta9) of the sheet spanning one face of the adjacent N and PAZ domains. L1 together with linker 2, L2…	Domain
Sobic.010G276600	Chr10	60972238	60979018	1	6781	150652		Piwi domain		The piwi domain []is a protein domain found in piwi proteins and a large number of related nucleic acid-binding proteins, especially those that bind and cleave RNA. The function of the domain is double stranded-RNA-guided hydrolysis of single stranded-RNA, as has been determined in the argonaute family of related proteins [].	Domain
Sobic.010G276600	Chr10	60972238	60979018	1	6781	150652		Argonaut, glycine-rich domain		This domain is found in the N terminus of some argonaut proteins. Argonaut (AGO) proteins are involved in RNA-mediated post-transcriptional gene silencing [].	Domain
Sobic.010G276600	Chr10	60972238	60979018	1	6781	150652						protein binding	GO:0005515	Interacting selectively and non-covalently with any protein or protein complex (a complex of two or more proteins that may include other nonprotein molecules).
Sobic.010G276700	Chr10	60979154	60983631	-1	4478	157568		Glycosyl transferase, family 1		The biosynthesis of disaccharides, oligosaccharides and polysaccharides involves the action of hundreds of different glycosyltransferases. These enzymes catalyse the transfer of sugar moieties from activated donor molecules to specific acceptor molecules, forming glycosidic bonds. A classification of glycosyltransferases using nucleotide diphospho-sugar, nucleotide monophospho-sugar and sugar pho…	Domain
Sobic.010G276700	Chr10	60979154	60983631	-1	4478	157568		Sucrose synthase		Sucrose synthases catalyse the synthesis of sucrosein the following reaction:UDP-glucose + D-fructose = UDP + sucroseThis family includes the bulk of the sucrose synthaseprotein. However the carboxyl terminal region of thesucrose synthases belongs to the glycosyl transferasefamily . This enzyme is found mainly in plantsbut also appears in bacteria.	Domain
Sobic.010G276700	Chr10	60979154	60983631	-1	4478	157568		Sucrose synthase, plant/cyanobacteria		This entry represents sucrose synthase an enzyme that despite its name, generally uses rather produces sucrose. Sucrose plus UDP (or ADP) becomes D-fructose plus UDP-glucose (or ADP-glucose), which is then available for cell wall (or starch) biosynthesis. The enzyme is homologous to sucrose phosphate synthase, which catalyses the penultimate step in sucrose synthesis. Sucrose synthase is found, s…	Family
Sobic.010G276700	Chr10	60979154	60983631	-1	4478	157568		Glycosyl transferase, family 1		The biosynthesis of disaccharides, oligosaccharides and polysaccharides involves the action of hundreds of different glycosyltransferases. These enzymes catalyse the transfer of sugar moieties from activated donor molecules to specific acceptor molecules, forming glycosidic bonds. A classification of glycosyltransferases using nucleotide diphospho-sugar, nucleotide monophospho-sugar and sugar pho…	Domain
Sobic.010G276700	Chr10	60979154	60983631	-1	4478	157568		Sucrose synthase		Sucrose synthases catalyse the synthesis of sucrosein the following reaction:UDP-glucose + D-fructose = UDP + sucroseThis family includes the bulk of the sucrose synthaseprotein. However the carboxyl terminal region of thesucrose synthases belongs to the glycosyl transferasefamily . This enzyme is found mainly in plantsbut also appears in bacteria.	Domain
Sobic.010G276700	Chr10	60979154	60983631	-1	4478	157568		Sucrose synthase, plant/cyanobacteria		This entry represents sucrose synthase an enzyme that despite its name, generally uses rather produces sucrose. Sucrose plus UDP (or ADP) becomes D-fructose plus UDP-glucose (or ADP-glucose), which is then available for cell wall (or starch) biosynthesis. The enzyme is homologous to sucrose phosphate synthase, which catalyses the penultimate step in sucrose synthesis. Sucrose synthase is found, s…	Family
Sobic.010G276700	Chr10	60979154	60983631	-1	4478	157568		Glycosyl transferase, family 1		The biosynthesis of disaccharides, oligosaccharides and polysaccharides involves the action of hundreds of different glycosyltransferases. These enzymes catalyse the transfer of sugar moieties from activated donor molecules to specific acceptor molecules, forming glycosidic bonds. A classification of glycosyltransferases using nucleotide diphospho-sugar, nucleotide monophospho-sugar and sugar pho…	Domain
Sobic.010G276700	Chr10	60979154	60983631	-1	4478	157568		Sucrose synthase		Sucrose synthases catalyse the synthesis of sucrosein the following reaction:UDP-glucose + D-fructose = UDP + sucroseThis family includes the bulk of the sucrose synthaseprotein. However the carboxyl terminal region of thesucrose synthases belongs to the glycosyl transferasefamily . This enzyme is found mainly in plantsbut also appears in bacteria.	Domain
Sobic.010G276700	Chr10	60979154	60983631	-1	4478	157568		Sucrose synthase, plant/cyanobacteria		This entry represents sucrose synthase an enzyme that despite its name, generally uses rather produces sucrose. Sucrose plus UDP (or ADP) becomes D-fructose plus UDP-glucose (or ADP-glucose), which is then available for cell wall (or starch) biosynthesis. The enzyme is homologous to sucrose phosphate synthase, which catalyses the penultimate step in sucrose synthesis. Sucrose synthase is found, s…	Family
Sobic.010G276800	Chr10	60984333	60988840	-1	4508	162747		P-loop containing nucleoside triphosphate hydrolase		The P-loop NTPase fold is the most prevalent domain of the several distinctnucleotide-binding protein folds.The most common reaction catalysed by enzymes of the P-loop NTPase fold is the hydrolysis of the beta-gamma phosphate bond of a bound nucleoside triphosphate (NTP). The energy from NTP hydrolysis is typically utilised to induce conformational changes in other molecules, which constitutes th…	Domain
Sobic.010G276800	Chr10	60984333	60988840	-1	4508	162747		NB-ARC		This is the NB-ARC domain, a novel signalling motif found in bacteria and eukaryotes, shared by plant resistance gene products and regulators of cell death in animals []. This domain has been structurally characterised in the human protein apoptotic protease-activating factor 1 (Apaf-1) []. It contains the three-layered alpha-beta fold and subsequent short alpha-helical region characteristic of t…	Domain
Sobic.010G276850	Chr10	60990641	60991685	1	1045	169055
Sobic.010G276900	Chr10	60991920	60995339	-1	3420	170334		Zinc finger C2HC domain-containing protein		Proteins in this family contain Zinc finger C2HC domains. The function of this family is unknown.	Family
Sobic.010G277000	Chr10	60997806	61003241	-1	5436	176220		Ribosomal protein S5 domain 2-type fold		Domain 2 of the ribosomal protein S5 has a left-handed, 2-layer alpha/beta fold with a core structure consisting of beta(3)-alpha-beta-alpha. Domains with this fold are found in numerous RNA/DNA-binding proteins, as well as in kinases from the GHMP kinase family. Proteins containing this alpha/beta fold domain include: Translational machinery components (ribosomal proteins S5 and S9, and domain I…	Domain
Sobic.010G277000	Chr10	60997806	61003241	-1	5436	176220		Exoribonuclease, phosphorolytic domain 2		The PH (phosphorolytic) domain is responsible for 3'-5' exoribonuclease activity, although in some proteins this domain has lost its catalytic function. An active PH domain uses inorganic phosphate as a nucleophile, adding it across the phosphodiester bond between the end two nucleotides in order to release ribonucleoside 5'-diphosphate (rNDP) from the 3' end of the RNA substrate.PH domains can b…	Domain
Sobic.010G277000	Chr10	60997806	61003241	-1	5436	176220		Exoribonuclease, phosphorolytic domain 1		The PH (phosphorolytic) domain is responsible for 3'-5' exoribonuclease activity, although in some proteins this domain has lost its catalytic function. An active PH domain uses inorganic phosphate as a nucleophile, adding it across the phosphodiester bond between the end two nucleotides in order torelease ribonucleoside 5'-diphosphate (rNDP) from the 3' end of the RNA substrate.PH domains can be…	Domain
Sobic.010G277000	Chr10	60997806	61003241	-1	5436	176220		PNPase/RNase PH domain		Polynucleotide phosphorylase (PNPase) is a polyribonucleotide nucleotidyl transferase that degrades mRNA in prokaryotes. Polynucleotide phosphorylase and the Ribonuclease PH (RNase PH) family possess a common domain represented by this entry. This suggests similar structures and mechanisms of action for these 3'-->5' phosphorolytic enzymes []. In the case of PNPase, the core domain is found dupli…	Domain
Sobic.010G277100	Chr10	61003949	61006320	-1	2372	182363	(1 of 4) 4.1.1.3 - Oxaloacetate decarboxylase / Oxaloacetate carboxy-lyase	Regulator of ribonuclease activity A		The regulator of ribonuclease activity A (RraA) family includes a number of closely related sequences from bacteria and plants. The Escherichia coli member has been characterised, and its crystal structure determined []. It acts as a regulator of the endonuclease RNase E [](see ) by binding to it and inhibiting RNA processing [].	Family
Sobic.010G277100	Chr10	61003949	61006320	-1	2372	182363	(1 of 4) 4.1.1.3 - Oxaloacetate decarboxylase / Oxaloacetate carboxy-lyase	Ribonuclease E inhibitor RraA/Dimethylmenaquinone methyltransferase		This entry represents a structural motif found in demethylmenaquinone methyltransferases and in the regulator of ribonuclease E activity A (RraA). These proteins contain a swivelling 3-layer beta/beta/alpha domain that appears to be mobile in most multi-domain proteins known to contain it. These proteins are structurally similar, and may have distant homology, to the phosphohistidine domain of py…	Domain
Sobic.010G277100	Chr10	61003949	61006320	-1	2372	182363	(1 of 4) 4.1.1.3 - Oxaloacetate decarboxylase / Oxaloacetate carboxy-lyase					ribonuclease inhibitor activity	GO:0008428	Stops, prevents or reduces the activity of a ribonuclease, any enzyme that catalyzes the hydrolysis of phosphodiester bonds in chains of RNA.
Sobic.010G277100	Chr10	61003949	61006320	-1	2372	182363	(1 of 4) 4.1.1.3 - Oxaloacetate decarboxylase / Oxaloacetate carboxy-lyase					regulation of RNA metabolic process	GO:0051252	Any process that modulates the frequency, rate or extent of the chemical reactions and pathways involving RNA.
Sobic.010G277200	Chr10	61006321	61010262	-1	3942	184735		Homeodomain-like		Homeodomain proteins are transcription factors that share a related DNA binding homeodomain []. The homeodomain was first identified in a number of Drosophila homeotic and segmentation proteins, but is now known to be well conserved in many other animals, including vertebrates. The domain binds DNA through a helix-turn-helix (HTH) structure. The HTH motif is characterised by two alpha-helices, wh…	Domain
Sobic.010G277200	Chr10	61006321	61010262	-1	3942	184735		Zinc finger, CCHC-type		Zinc finger (Znf) domains are relatively small protein motifs which contain multiple finger-like protrusions that make tandem contacts with their target molecule. Some of these domains bind zinc, but many do not; instead binding other metals such as iron, or no metal at all. For example, some family members form salt bridges to stabilise the finger-like folds. They were first identified as a DNA-…	Domain
Sobic.010G277200	Chr10	61006321	61010262	-1	3942	184735		Replication fork protection component Swi3		Replication fork pausing is required to initiate recombination events. More specifically, Swi1 is required for recombination near the mat1 locus. Swi3 has been found to co-purify with Swi1. Together they define a fork protection complex that coordinates leading- and lagging-strand synthesis and stabilises stalled replication forks []. This complex is required for accurate replication, fork protec…	Domain
Sobic.010G277200	Chr10	61006321	61010262	-1	3942	184735						DNA binding	GO:0003677	Any molecular function by which a gene product interacts selectively and non-covalently with DNA (deoxyribonucleic acid).
Sobic.010G277200	Chr10	61006321	61010262	-1	3942	184735						zinc ion binding	GO:0008270	Interacting selectively and non-covalently with zinc (Zn) ions.
Sobic.010G277200	Chr10	61006321	61010262	-1	3942	184735						nucleus	GO:0005634	A membrane-bounded organelle of eukaryotic cells in which chromosomes are housed and replicated. In most cells, the nucleus contains all of the cell's chromosomes except the organellar chromosomes, and is the site of RNA synthesis and processing. In some species, or in specialized cell types, RNA metabolism or DNA replication may be absent.
Sobic.010G277200	Chr10	61006321	61010262	-1	3942	184735						nucleic acid binding	GO:0003676	Interacting selectively and non-covalently with any nucleic acid.
Sobic.010G277200	Chr10	61006321	61010262	-1	3942	184735						cell cycle	GO:0007049	The progression of biochemical and morphological phases and events that occur in a cell during successive cell replication or nuclear replication events. Canonically, the cell cycle comprises the replication and segregation of genetic material followed by the division of the cell, but in endocycles or syncytial cells nuclear replication or nuclear division may not be followed by cell division.
Sobic.010G277200	Chr10	61006321	61010262	-1	3942	184735						cellular response to DNA damage stimulus	GO:0006974	Any process that results in a change in state or activity of a cell (in terms of movement, secretion, enzyme production, gene expression, etc.) as a result of a stimulus indicating damage to its DNA from environmental insults or errors during metabolism.
Sobic.010G277200	Chr10	61006321	61010262	-1	3942	184735						replication fork protection	GO:0048478	Any process that prevents the collapse of stalled replication forks.
Sobic.010G277300	Chr10	61014032	61018074	1	4043	192446		FAD-binding, type 2		This entry represents a FAD-binding domain that consists of two alpha+beta subdomains. Flavoenzymes have the ability to catalyse a wide range of biochemical reactions. They are involved in the dehydrogenation of a variety of metabolites, in electron transfer from and to redox centres, in light emission, in the activation of oxygen for oxidation and hydroxylation reactions []. About 1% of all euka…	Domain
Sobic.010G277300	Chr10	61014032	61018074	1	4043	192446		FAD linked oxidase, N-terminal		Various enzymes use FAD as a co-factor, most of these enzymes are oxygen-dependent oxidoreductases, containing a covalently bound FAD group which is attached to a histidine via an 8-alpha-(N3-histidyl)-riboflavin linkage. One of the enzymes Vanillyl-alcohol oxidase (VAO, ) has a solved structure, the alignment includes theFAD binding site, called the PP-loop, between residues 99-110 []. The FAD m…	Domain
Sobic.010G277300	Chr10	61014032	61018074	1	4043	192446		CO dehydrogenase flavoprotein-like, FAD-binding, subdomain 2		This entry is found in FAD-binding domains consisting of two alpha+beta subdomains. It represents the second (C-terminal) 2-layer alpha/beta subdomain, which is found in:CO dehydrogenase flavoprotein (N-terminal domain; []) family, which includes xanthine oxidase (domain 3) () [], subunit A of xanthine dehydrogenase (domain 3) () [], medium subunit of quinoline 2-oxidoreductase (QorM) () [], and …	Domain
Sobic.010G277300	Chr10	61014032	61018074	1	4043	192446		FAD-binding, type 2		This entry represents a FAD-binding domain that consists of two alpha+beta subdomains. Flavoenzymes have the ability to catalyse a wide range of biochemical reactions. They are involved in the dehydrogenation of a variety of metabolites, in electron transfer from and to redox centres, in light emission, in the activation of oxygen for oxidation and hydroxylation reactions []. About 1% of all euka…	Domain
Sobic.010G277300	Chr10	61014032	61018074	1	4043	192446		FAD linked oxidase, N-terminal		Various enzymes use FAD as a co-factor, most of these enzymes are oxygen-dependent oxidoreductases, containing a covalently bound FAD group which is attached to a histidine via an 8-alpha-(N3-histidyl)-riboflavin linkage. One of the enzymes Vanillyl-alcohol oxidase (VAO, ) has a solved structure, the alignment includes theFAD binding site, called the PP-loop, between residues 99-110 []. The FAD m…	Domain
Sobic.010G277300	Chr10	61014032	61018074	1	4043	192446		CO dehydrogenase flavoprotein-like, FAD-binding, subdomain 2		This entry is found in FAD-binding domains consisting of two alpha+beta subdomains. It represents the second (C-terminal) 2-layer alpha/beta subdomain, which is found in:CO dehydrogenase flavoprotein (N-terminal domain; []) family, which includes xanthine oxidase (domain 3) () [], subunit A of xanthine dehydrogenase (domain 3) () [], medium subunit of quinoline 2-oxidoreductase (QorM) () [], and …	Domain
Sobic.010G277300	Chr10	61014032	61018074	1	4043	192446						oxidation-reduction process	GO:0055114	A metabolic process that results in the removal or addition of one or more electrons to or from a substance, with or without the concomitant removal or addition of a proton or protons.
Sobic.010G277300	Chr10	61014032	61018074	1	4043	192446						oxidoreductase activity, acting on CH-OH group of donors	GO:0016614	Catalysis of an oxidation-reduction (redox) reaction in which a CH-OH group act as a hydrogen or electron donor and reduces a hydrogen or electron acceptor.
Sobic.010G277300	Chr10	61014032	61018074	1	4043	192446						flavin adenine dinucleotide binding	GO:0050660	Interacting selectively and non-covalently with FAD, flavin-adenine dinucleotide, the coenzyme or the prosthetic group of various flavoprotein oxidoreductase enzymes, in either the oxidized form, FAD, or the reduced form, FADH2.
Sobic.010G277300	Chr10	61014032	61018074	1	4043	192446						catalytic activity	GO:0003824	Catalysis of a biochemical reaction at physiological temperatures. In biologically catalyzed reactions, the reactants are known as substrates, and the catalysts are naturally occurring macromolecular substances known as enzymes. Enzymes possess specific binding sites for substrates, and are usually composed wholly or largely of protein, but RNA that has catalytic activity (ribozyme) is often also…
Sobic.010G277400	Chr10	61019253	61020351	1	1099	197667		Gibberellin regulated protein		This is the GASA gibberellin regulated cysteine rich protein family. The expression of these proteins is up-regulated by the plant hormone gibberellin, most of these proteins have some role in plant development. There are 12 cysteine residues conserved within the alignment giving the potential for these proteins to posses 6 disulphide bonds.	Family
Sobic.010G277500	Chr10	61020368	61027587	-1	7220	198782		Protein of unknown function DUF789		This family consists of several plant proteins of unknown function.	Family
Sobic.010G277500	Chr10	61020368	61027587	-1	7220	198782		Protein of unknown function DUF789		This family consists of several plant proteins of unknown function.	Family
Sobic.010G277550	Chr10	61020953	61021349	-1	397	199367
Sobic.010G277600	Chr10	61036977	61040301	-1	3325	215391		Twin-arginine translocation pathway, signal sequence		The twin-arginine translocation (Tat) pathway serves the role of transporting folded proteins across energy-transducing membranes []. Homologues of the genes that encode the transport apparatus occur in archaea, bacteria, chloroplasts, and plant mitochondria []. In bacteria, the Tat pathway catalyses the export of proteins from the cytoplasm across the inner/cytoplasmic membrane. In chloroplasts,…	Conserved_site
Sobic.010G277600	Chr10	61036977	61040301	-1	3325	215391		Photosynthesis system II assembly factor Ycf48/Hcf136-like domain		This entry represents a domain found in the photosynthesis system II assembly factor YCF48/HCF136 and associated proteins.The photosynthesis system II (PSII) is a multi-subunit pigment-protein complex responsible for water oxidation during oxygenic photosynthesis []. PSII can be found in the thylakoid membrane of chloroplasts and cyanobacteria. Its assembly is regulated by PSII assembly factors i…	Domain
Sobic.010G277600	Chr10	61036977	61040301	-1	3325	215391		Photosynthesis system II assembly factor Ycf48/Hcf136		This entry represents the photosynthesis system II assembly factor YCF48/HCF136 and associated proteins.The photosynthesis system II (PSII) is a multi-subunit pigment-protein complex responsible for water oxidation during oxygenic photosynthesis []. PSII can be found in the thylakoid membrane of chloroplasts and cyanobacteria. Its assembly is regulated by PSII assembly factors including Ycf48/Hcf…	Family
Sobic.010G277700	Chr10	61041125	61046037	1	4913	219539		P-loop containing nucleoside triphosphate hydrolase		The P-loop NTPase fold is the most prevalent domain of the several distinctnucleotide-binding protein folds.The most common reaction catalysed by enzymes of the P-loop NTPase fold is the hydrolysis of the beta-gamma phosphate bond of a bound nucleoside triphosphate (NTP). The energy from NTP hydrolysis is typically utilised to induce conformational changes in other molecules, which constitutes th…	Domain
Sobic.010G277700	Chr10	61041125	61046037	1	4913	219539		Adenylate dimethylallyltransferase		Adenylate dimethylallyltransferase transfers dimethylallyl groups to AMP as part of the biosynthesis of cytokinin phytohormones (Meilan et al. Aust. J. Plant Physiol. 20:621-637(1993)).	Family
Sobic.010G277700	Chr10	61041125	61046037	1	4913	219539		P-loop containing nucleoside triphosphate hydrolase		The P-loop NTPase fold is the most prevalent domain of the several distinctnucleotide-binding protein folds.The most common reaction catalysed by enzymes of the P-loop NTPase fold is the hydrolysis of the beta-gamma phosphate bond of a bound nucleoside triphosphate (NTP). The energy from NTP hydrolysis is typically utilised to induce conformational changes in other molecules, which constitutes th…	Domain
Sobic.010G277700	Chr10	61041125	61046037	1	4913	219539		Adenylate dimethylallyltransferase		Adenylate dimethylallyltransferase transfers dimethylallyl groups to AMP as part of the biosynthesis of cytokinin phytohormones (Meilan et al. Aust. J. Plant Physiol. 20:621-637(1993)).	Family
Sobic.010G277700	Chr10	61041125	61046037	1	4913	219539		P-loop containing nucleoside triphosphate hydrolase		The P-loop NTPase fold is the most prevalent domain of the several distinctnucleotide-binding protein folds.The most common reaction catalysed by enzymes of the P-loop NTPase fold is the hydrolysis of the beta-gamma phosphate bond of a bound nucleoside triphosphate (NTP). The energy from NTP hydrolysis is typically utilised to induce conformational changes in other molecules, which constitutes th…	Domain
Sobic.010G277700	Chr10	61041125	61046037	1	4913	219539		Adenylate dimethylallyltransferase		Adenylate dimethylallyltransferase transfers dimethylallyl groups to AMP as part of the biosynthesis of cytokinin phytohormones (Meilan et al. Aust. J. Plant Physiol. 20:621-637(1993)).	Family
Sobic.010G277700	Chr10	61041125	61046037	1	4913	219539		P-loop containing nucleoside triphosphate hydrolase		The P-loop NTPase fold is the most prevalent domain of the several distinctnucleotide-binding protein folds.The most common reaction catalysed by enzymes of the P-loop NTPase fold is the hydrolysis of the beta-gamma phosphate bond of a bound nucleoside triphosphate (NTP). The energy from NTP hydrolysis is typically utilised to induce conformational changes in other molecules, which constitutes th…	Domain
Sobic.010G277700	Chr10	61041125	61046037	1	4913	219539		Adenylate dimethylallyltransferase		Adenylate dimethylallyltransferase transfers dimethylallyl groups to AMP as part of the biosynthesis of cytokinin phytohormones (Meilan et al. Aust. J. Plant Physiol. 20:621-637(1993)).	Family
Sobic.010G277700	Chr10	61041125	61046037	1	4913	219539		P-loop containing nucleoside triphosphate hydrolase		The P-loop NTPase fold is the most prevalent domain of the several distinctnucleotide-binding protein folds.The most common reaction catalysed by enzymes of the P-loop NTPase fold is the hydrolysis of the beta-gamma phosphate bond of a bound nucleoside triphosphate (NTP). The energy from NTP hydrolysis is typically utilised to induce conformational changes in other molecules, which constitutes th…	Domain
Sobic.010G277700	Chr10	61041125	61046037	1	4913	219539		Adenylate dimethylallyltransferase		Adenylate dimethylallyltransferase transfers dimethylallyl groups to AMP as part of the biosynthesis of cytokinin phytohormones (Meilan et al. Aust. J. Plant Physiol. 20:621-637(1993)).	Family
Sobic.010G277700	Chr10	61041125	61046037	1	4913	219539		P-loop containing nucleoside triphosphate hydrolase		The P-loop NTPase fold is the most prevalent domain of the several distinctnucleotide-binding protein folds.The most common reaction catalysed by enzymes of the P-loop NTPase fold is the hydrolysis of the beta-gamma phosphate bond of a bound nucleoside triphosphate (NTP). The energy from NTP hydrolysis is typically utilised to induce conformational changes in other molecules, which constitutes th…	Domain
Sobic.010G277700	Chr10	61041125	61046037	1	4913	219539		Adenylate dimethylallyltransferase		Adenylate dimethylallyltransferase transfers dimethylallyl groups to AMP as part of the biosynthesis of cytokinin phytohormones (Meilan et al. Aust. J. Plant Physiol. 20:621-637(1993)).	Family
Sobic.010G277700	Chr10	61041125	61046037	1	4913	219539		P-loop containing nucleoside triphosphate hydrolase		The P-loop NTPase fold is the most prevalent domain of the several distinctnucleotide-binding protein folds.The most common reaction catalysed by enzymes of the P-loop NTPase fold is the hydrolysis of the beta-gamma phosphate bond of a bound nucleoside triphosphate (NTP). The energy from NTP hydrolysis is typically utilised to induce conformational changes in other molecules, which constitutes th…	Domain
Sobic.010G277700	Chr10	61041125	61046037	1	4913	219539		Adenylate dimethylallyltransferase		Adenylate dimethylallyltransferase transfers dimethylallyl groups to AMP as part of the biosynthesis of cytokinin phytohormones (Meilan et al. Aust. J. Plant Physiol. 20:621-637(1993)).	Family
Sobic.010G277700	Chr10	61041125	61046037	1	4913	219539						biosynthetic process	GO:0009058	The chemical reactions and pathways resulting in the formation of substances; typically the energy-requiring part of metabolism in which simpler substances are transformed into more complex ones.
Sobic.010G277700	Chr10	61041125	61046037	1	4913	219539						dimethylallyltranstransferase activity	GO:0004161	Catalysis of the reaction: dimethylallyl diphosphate + isopentenyl diphosphate = diphosphate + geranyl diphosphate.
Sobic.010G277800	Chr10	61046769	61049577	1	2809	225183		LysM domain		The LysM (lysin motif) domain is about 40 residues long and is found in a varietyof enzymes involved in bacterial cell wall degradation []. It contains a beta-alpha-alpha-beta conformation, with the beta strands forming an antiparallel beta sheet and the two alpha helices packing on one side of this sheet []. It may have a general peptidoglycan binding function. This domain can also be found in s…	Domain
Sobic.010G277900	Chr10	61052932	61056748	1	3817	231346	(1 of 1) PTHR35698:SF1 - DNA-BINDING PROTEIN RHL1
Sobic.010G277900	Chr10	61052932	61056748	1	3817	231346	(1 of 1) PTHR35698:SF1 - DNA-BINDING PROTEIN RHL1
Sobic.010G277900	Chr10	61052932	61056748	1	3817	231346	(1 of 1) PTHR35698:SF1 - DNA-BINDING PROTEIN RHL1
Sobic.010G277900	Chr10	61052932	61056748	1	3817	231346	(1 of 1) PTHR35698:SF1 - DNA-BINDING PROTEIN RHL1
Sobic.010G278000	Chr10	61061322	61064970	1	3649	239736		Alpha/Beta hydrolase fold		This entry represent the Alpha/Beta hydrolase fold.The alpha/beta hydrolase fold []is common to a number of hydrolytic enzymes of widely differing phylogenetic origin and catalytic function. The core of each enzyme is an alpha/beta-sheet (rather than a barrel), containing 8 strands connected by helices []. The enzymes are believed to have diverged from a common ancestor, preserving the arrangemen…	Domain
Sobic.010G278000	Chr10	61061322	61064970	1	3649	239736		Alpha/beta hydrolase fold-5		The alpha/beta hydrolase fold []is common to a number of hydrolytic enzymes of widely differing phylogenetic origin and catalytic function. The core of each enzyme is an alpha/beta-sheet (rather than a barrel), containing 8 strands connected by helices []. The enzymes are believed to have diverged from a common ancestor, preserving the arrangement of the catalytic residues. All have a catalytic t…	Domain
Sobic.010G278000	Chr10	61061322	61064970	1	3649	239736		Protein of unknown function DUF829, TMEM53		This signature identifies Transmembrane protein 53, that have no known function but are predicted to be integral membrane proteins.	Family
Sobic.010G278100	Chr10	61065749	61067628	1	1880	244163
Sobic.010G278200	Chr10	61068845	61073516	-1	4672	247259	(1 of 1) PTHR15141//PTHR15141:SF48 - TRANSCRIPTION ELONGATION FACTOR B POLYPEPTIDE 3 // SUBFAMILY NOT NAMED	Transcription factor IIS, N-terminal		Transcription factor IIS (TFIIS) is a transcription elongation factor that increases the overall transcription rate of RNA polymerase II by reactivating transcription elongation complexes that have arrested transcription. The three structural domains of TFIIS are conserved from yeast to human. The 80 or so N-terminal residues form a protein interaction domain containing a conserved motif, which h…	Domain
Sobic.010G278300	Chr10	61077204	61083645	-1	6442	255618		Alpha/Beta hydrolase fold		This entry represent the Alpha/Beta hydrolase fold.The alpha/beta hydrolase fold []is common to a number of hydrolytic enzymes of widely differing phylogenetic origin and catalytic function. The core of each enzyme is an alpha/beta-sheet (rather than a barrel), containing 8 strands connected by helices []. The enzymes are believed to have diverged from a common ancestor, preserving the arrangemen…	Domain
Sobic.010G278300	Chr10	61077204	61083645	-1	6442	255618		Peptidase S9A, N-terminal domain		This entry represents the beta-propeller domain found at the N-terminal of prolyl oligopeptidase from the MEROPS peptidase family S9A. The prolyl oligopeptidase family consist of a number of evolutionary related peptidases whose catalytic activity seems to be provided by a charge relay system similar to that of the trypsin family of serine proteases, but which evolved by independent convergent ev…	Domain
Sobic.010G278300	Chr10	61077204	61083645	-1	6442	255618		Peptidase S9A, prolyl oligopeptidase		Proteolytic enzymes that exploit serine in their catalytic activity are ubiquitous, being found in viruses, bacteria and eukaryotes []. They include a wide range of peptidase activity, including exopeptidase, endopeptidase, oligopeptidase and omega-peptidase activity. Many families of serine protease have been identified, these being grouped into clans on the basis of structural similarity and ot…	Family
Sobic.010G278300	Chr10	61077204	61083645	-1	6442	255618		Six-bladed beta-propeller, TolB-like		This entry represents a six-bladed beta-propeller domain consisting of six 4-stranded beta-sheet motifs. This domain can be found in TolB proteins (C-terminal), in soluble quinoprotein glucose dehydrogenase, in calcium-dependent phosphotriesterases, in the low density lipoprotein (LDL) receptor YWTD domain, in nidogen, and in serine/threonine-protein kinase (PknD) NHL repeat domain.TolB is a peri…	Domain
Sobic.010G278300	Chr10	61077204	61083645	-1	6442	255618		Peptidase S9, prolyl oligopeptidase, catalytic domain		Proteolytic enzymes that exploit serine in their catalytic activity are ubiquitous, being found in viruses, bacteria and eukaryotes []. They include a wide range of peptidase activity, including exopeptidase, endopeptidase, oligopeptidase and omega-peptidase activity. Many families of serine protease have been identified, these being grouped into clans on the basis of structural similarity and ot…	Domain
Sobic.010G278300	Chr10	61077204	61083645	-1	6442	255618						proteolysis	GO:0006508	The hydrolysis of proteins into smaller polypeptides and/or amino acids by cleavage of their peptide bonds.
Sobic.010G278300	Chr10	61077204	61083645	-1	6442	255618						serine-type endopeptidase activity	GO:0004252	Catalysis of the hydrolysis of internal, alpha-peptide bonds in a polypeptide chain by a catalytic mechanism that involves a catalytic triad consisting of a serine nucleophile that is activated by a proton relay involving an acidic residue (e.g. aspartate or glutamate) and a basic residue (usually histidine).
Sobic.010G278400	Chr10	61083257	61087639	1	4383	261671		mRNA splicing factor, Cwf18		The cwf18 family is involved in mRNA splicing. It has been isolated as a subcomplex of the splicosome in Schizosaccharomyces pombe(Fission yeast) [].	Family
Sobic.010G278400	Chr10	61083257	61087639	1	4383	261671		mRNA splicing factor, Cwf18		The cwf18 family is involved in mRNA splicing. It has been isolated as a subcomplex of the splicosome in Schizosaccharomyces pombe(Fission yeast) [].	Family
Sobic.010G278500	Chr10	61086807	61090967	-1	4161	265221		Pleckstrin-homology domain (PH domain)/Phosphotyrosine-binding domain (PTB)		Pleckstrin homology (PH) domains are small modular domains that occur in a large variety of signalling proteins, where they serve as simple targeting domains that bind lipids [, , ]. PH domains have a partly opened beta-barrel topology that is capped by an alpha helix. The structure of PH domains is similar to the phosphotyrosine-binding domain (PTB) found in IRS-1 (insulin receptor substrate 1),…	Domain
Sobic.010G278500	Chr10	61086807	61090967	-1	4161	265221		Pleckstrin-homology domain (PH domain)/Phosphotyrosine-binding domain (PTB)		Pleckstrin homology (PH) domains are small modular domains that occur in a large variety of signalling proteins, where they serve as simple targeting domains that bind lipids [, , ]. PH domains have a partly opened beta-barrel topology that is capped by an alpha helix. The structure of PH domains is similar to the phosphotyrosine-binding domain (PTB) found in IRS-1 (insulin receptor substrate 1),…	Domain
