# Supplementary material for: Association mapping by aerial drone reveals 213 genetic associations for Sorghum bicolor biomass traits under drought
Source: BMC Genomics. 2018 Sep 17;19:679. doi: 10.1186/s12864-018-5055-5 (PMC6142696; doi:10.1186/s12864-018-5055-5)
Supplement: Supplementary file 9 — Tables showing all genes in the regions spanned by significant SNPs for each peak. Gene information was obtained from the Phytomine tool in Phytozome v3.0. (ZIP 8760 kb) [file 12864_2018_5055_MOESM9_ESM.zip › CPG10.2_all_Sb_genes_in_region_from_Phytomine.xlsx]

## Sheet: CPG10.2_all_Sb_genes_in_region_
Primary_Identifier	chrom	Pos_start	Pos_end	strand	gene_length	dist_from_max_GWAS_SNP	gene_defline	protein_domains_name	gene_name	protein_domains_description	protin_domains_type	ontology_term_name	GO_term	GO_description
Sobic.010G007600	Chr10	598632	599515	1	884	164591	(1 of 72) PF04043 - Plant invertase/pectin methylesterase inhibitor (PMEI)	Pectinesterase inhibitor domain		This domain inhibits pectin methylesterases (PMEs) and invertases through formation of a non-covalent 1:1 complex []. It has been implicated in the regulation of fruit development, carbohydrate metabolism and cell wall extension []. It may also be involved in inhibiting microbial pathogen PMEs. It has been observed that it is often expressed as a large inactive preprotein []. It is also found at …	Domain	enzyme inhibitor activity	GO:0004857	Binds to and stops, prevents or reduces the activity of an enzyme.
Sobic.010G007700	Chr10	617055	620884	1	3830	143222		Cytochrome P450, E-class, group IV		Cytochrome P450 enzymes are a superfamily of haem-containing mono-oxygenases that are found in all kingdoms of life, and which show extraordinary diversity in their reaction chemistry. In mammals, these proteins are found primarily in microsomes of hepatocytes and other cell types, where they oxidise steroids, fatty acids and xenobiotics, and are important for the detoxification and clearance of …	Family
Sobic.010G007700	Chr10	617055	620884	1	3830	143222		Cytochrome P450		Cytochrome P450 enzymes are a superfamily of haem-containing mono-oxygenases that are found in all kingdoms of life, and which show extraordinary diversity in their reaction chemistry. In mammals, these proteins are found primarily in microsomes of hepatocytes and other cell types, where they oxidise steroids, fatty acids and xenobiotics, and are important for the detoxification and clearance of …	Family
Sobic.010G007700	Chr10	617055	620884	1	3830	143222		Cytochrome P450, E-class, group I		Cytochrome P450 enzymes are a superfamily of haem-containing mono-oxygenases that are found in all kingdoms of life, and which show extraordinary diversity in their reaction chemistry. In mammals, these proteins are found primarily in microsomes of hepatocytes and other cell types, where they oxidise steroids, fatty acids and xenobiotics, and are important for the detoxification and clearance of …	Family
Sobic.010G007700	Chr10	617055	620884	1	3830	143222						oxidation-reduction process	GO:0055114	A metabolic process that results in the removal or addition of one or more electrons to or from a substance, with or without the concomitant removal or addition of a proton or protons.
Sobic.010G007700	Chr10	617055	620884	1	3830	143222						iron ion binding	GO:0005506	Interacting selectively and non-covalently with iron (Fe) ions.
Sobic.010G007700	Chr10	617055	620884	1	3830	143222						heme binding	GO:0020037	Interacting selectively and non-covalently with heme, any compound of iron complexed in a porphyrin (tetrapyrrole) ring.
Sobic.010G007700	Chr10	617055	620884	1	3830	143222						oxidoreductase activity, acting on paired donors, with incorporation or reduction of molecular oxygen	GO:0016705	Catalysis of an oxidation-reduction (redox) reaction in which hydrogen or electrons are transferred from each of two donors, and molecular oxygen is reduced or incorporated into a donor.
Sobic.010G007800	Chr10	621547	621987	1	441	142119		Late embryogenesis abundant protein, LEA-25/LEA-D113		LEA proteins are late embryonic proteins abundant in higher plant seed embryos. They may play an essential role in seed survival and control of water exchanges during seed desiccation and imbibition. Family members are conserved along the entire coding region, especially within the hydrophobic internal 20 amino acid motif. This motif may be repeated.	Family	embryo development	GO:0009790	The process whose specific outcome is the progression of an embryo from its formation until the end of its embryonic life stage. The end of the embryonic stage is organism-specific. For example, for mammals, the process would begin with zygote formation and end with birth. For insects, the process would begin at zygote formation and end with larval hatching. For plant zygotic embryos, this would …
Sobic.010G007900	Chr10	622447	627320	1	4874	136786
Sobic.010G007900	Chr10	622447	627320	1	4874	136786
Sobic.010G007900	Chr10	622447	627320	1	4874	136786
Sobic.010G008000	Chr10	638632	640634	-1	2003	123472	(1 of 1) PTHR10641//PTHR10641:SF555 - MYB-LIKE DNA-BINDING PROTEIN MYB // SUBFAMILY NOT NAMED	Homeodomain-like		Homeodomain proteins are transcription factors that share a related DNA binding homeodomain []. The homeodomain was first identified in a number of Drosophila homeotic and segmentation proteins, but is now known to be well conserved in many other animals, including vertebrates. The domain binds DNA through a helix-turn-helix (HTH) structure. The HTH motif is characterised by two alpha-helices, wh…	Domain
Sobic.010G008000	Chr10	638632	640634	-1	2003	123472	(1 of 1) PTHR10641//PTHR10641:SF555 - MYB-LIKE DNA-BINDING PROTEIN MYB // SUBFAMILY NOT NAMED	SANT/Myb domain		The retroviral oncogene v-myb, and its cellular counterpart c-myb, encode nuclear DNA-binding proteins. In myb, one of the most conserved regions consisting of three tandem repeats has been shown to be involved in DNA-binding [].The SANT domain is present in nuclear receptor co-repressors and in the subunits of many chromatin-remodelling complexes []. It has a strong structural similarity to the …	Domain
Sobic.010G008000	Chr10	638632	640634	-1	2003	123472	(1 of 1) PTHR10641//PTHR10641:SF555 - MYB-LIKE DNA-BINDING PROTEIN MYB // SUBFAMILY NOT NAMED	Myb domain		The myb-type HTH domain is a DNA-binding, helix-turn-helix (HTH) domain of approximately 55 amino acids, typically occurring in a tandem repeat in eukaryotic transcription factors. The domain is named after the retroviral oncogene v-myb, and its cellular counterpart c-myb, which encode nuclear DNA-binding proteins that specifically recognise the sequence YAAC(G/T)G [, ]. Myb proteins contain thre…	Domain
Sobic.010G008000	Chr10	638632	640634	-1	2003	123472	(1 of 1) PTHR10641//PTHR10641:SF555 - MYB-LIKE DNA-BINDING PROTEIN MYB // SUBFAMILY NOT NAMED					DNA binding	GO:0003677	Any molecular function by which a gene product interacts selectively and non-covalently with DNA (deoxyribonucleic acid).
Sobic.010G008100	Chr10	663570	666927	-1	3358	97179		RNA recognition motif domain		Many eukaryotic proteins containing one or more copies of a putative RNA-binding domain of about 90 amino acids are known to bind single-stranded RNAs [, , ]. The largest group of single strand RNA-binding proteins is the eukaryotic RNA recognition motif (RRM) family that contains an eight amino acid RNP-1 consensus sequence [, ]. RRM proteins have a variety of RNA binding preferences and functio…	Domain
Sobic.010G008100	Chr10	663570	666927	-1	3358	97179		Nucleotide-binding alpha-beta plait domain		This entry represents nucleotide-binding domains with an alpha-beta plait structure, which consists of either a ferredoxin-like (beta-alpha-beta)2 fold, such as that found in RNA-binding domains of various ribonucleoproteins or in viral DNA-binding domains [, ]; or a beta-(alpha)-beta-alpha-beta(2) fold, such as that found in the ribosomal protein L23 [].	Domain
Sobic.010G008100	Chr10	663570	666927	-1	3358	97179		Quinolinate phosphoribosyl transferase, N-terminal		Quinolinate phosphoribosyl transferase (QPRTase) or nicotinate-nucleotide pyrophosphorylase is involved in the de novosynthesis of NAD in both prokaryotes and eukaryotes. It catalyses the reaction of quinolinic acid with 5-phosphoribosyl-1-pyrophosphate (PRPP) in the presence of Mg2+to give rise to nicotinic acid mononucleotide (NaMN), pyrophosphate and carbon dioxide [, ]. Unlike , this domain a…	Domain
Sobic.010G008100	Chr10	663570	666927	-1	3358	97179						nucleic acid binding	GO:0003676	Interacting selectively and non-covalently with any nucleic acid.
Sobic.010G008100	Chr10	663570	666927	-1	3358	97179						nucleotide binding	GO:0000166	Interacting selectively and non-covalently with a nucleotide, any compound consisting of a nucleoside that is esterified with (ortho)phosphate or an oligophosphate at any hydroxyl group on the ribose or deoxyribose.
Sobic.010G008200	Chr10	673085	673797	1	713	90309	(1 of 6) PTHR33286:SF1 - BIFUNCTIONAL INHIBITOR/LIPID-TRANSFER PROTEIN/SEED STORAGE 2S ALBUMIN SUPERFAMILY PROTEIN-RELATED	Bifunctional inhibitor/plant lipid transfer protein/seed storage helical domain		This entry represents a structural domain consisting of 4-helices with a folded leaf topology, and forming a right-handed superhelix. This domain occurs in several proteins, including:Plant lipid-transfer proteins, such as the non-specific lipid-transfer proteins ns-LTP1 and ns-LTP2 [, ].Proteinase/alpha-amylase inhibitors, such as trypsin/alpha-amylase inhibitor RBI from Eleusine coracana(Indian…	Domain
Sobic.010G008300	Chr10	677615	678799	-1	1185	85307		DNA-binding pseudobarrel domain		This entry represents a DNA recocognition domain found in the restriction endonuclease EcoRII and numerous transcription factors. The EcoRII structure has been studied and forms an eight-stranded beta-sheet with the strands in the order of b2, b5, b4, b3, b7, b6, b1 and b8. They are mostly antiparallel to each other except that b3 is parallel to b7. Alternatively, it may also be viewed as consist…	Domain
Sobic.010G008300	Chr10	677615	678799	-1	1185	85307		B3 DNA binding domain		Two DNA binding proteins, RAV1 and RAV2 from Arabidopsis thalianacontain two distinct amino acid sequence domains found only in higher plant species. The N-terminal regions of RAV1 and RAV2 are homologous to the AP2 DNA-binding domain (see ) present in a family of transcription factors, while the C-terminal region exhibits homology to the highly conserved C-terminal domain, designated B3, of VP1/…	Domain
Sobic.010G008300	Chr10	677615	678799	-1	1185	85307		DNA-binding pseudobarrel domain		This entry represents a DNA recocognition domain found in the restriction endonuclease EcoRII and numerous transcription factors. The EcoRII structure has been studied and forms an eight-stranded beta-sheet with the strands in the order of b2, b5, b4, b3, b7, b6, b1 and b8. They are mostly antiparallel to each other except that b3 is parallel to b7. Alternatively, it may also be viewed as consist…	Domain
Sobic.010G008300	Chr10	677615	678799	-1	1185	85307		B3 DNA binding domain		Two DNA binding proteins, RAV1 and RAV2 from Arabidopsis thalianacontain two distinct amino acid sequence domains found only in higher plant species. The N-terminal regions of RAV1 and RAV2 are homologous to the AP2 DNA-binding domain (see ) present in a family of transcription factors, while the C-terminal region exhibits homology to the highly conserved C-terminal domain, designated B3, of VP1/…	Domain
Sobic.010G008300	Chr10	677615	678799	-1	1185	85307		DNA-binding pseudobarrel domain		This entry represents a DNA recocognition domain found in the restriction endonuclease EcoRII and numerous transcription factors. The EcoRII structure has been studied and forms an eight-stranded beta-sheet with the strands in the order of b2, b5, b4, b3, b7, b6, b1 and b8. They are mostly antiparallel to each other except that b3 is parallel to b7. Alternatively, it may also be viewed as consist…	Domain
Sobic.010G008300	Chr10	677615	678799	-1	1185	85307		B3 DNA binding domain		Two DNA binding proteins, RAV1 and RAV2 from Arabidopsis thalianacontain two distinct amino acid sequence domains found only in higher plant species. The N-terminal regions of RAV1 and RAV2 are homologous to the AP2 DNA-binding domain (see ) present in a family of transcription factors, while the C-terminal region exhibits homology to the highly conserved C-terminal domain, designated B3, of VP1/…	Domain
Sobic.010G008400	Chr10	680490	683745	1	3256	80361		Nucleoside phosphorylase domain		Phosphorylases in this entry include:Purine nucleoside phosphorylase () (PNP) from most bacteria (gene deoD), which catalyses the cleavage of guanosine or inosine to respective bases and sugar-1-phosphate molecules [].Uridine phosphorylase () (UdRPase) from bacteria (gene udp) and mammals, which catalyses the cleavage of uridine into uracil and ribose-1-phosphate, the products of the reaction are…	Domain
Sobic.010G008400	Chr10	680490	683745	1	3256	80361		Nucleoside phosphorylase		The following phosphorylases belong to the same family:Purine nucleoside phosphorylase () (PNP) from most bacteria (gene deoD), which catalyses the cleavage of guanosine or inosine to respective bases and sugar-1-phosphate molecules [].Uridine phosphorylase () (UdRPase) from bacteria (gene udp) and mammals, which catalyses the cleavage of uridine into uracil and ribose-1-phosphate, the products o…	Family
Sobic.010G008400	Chr10	680490	683745	1	3256	80361		Nucleoside phosphorylase domain		Phosphorylases in this entry include:Purine nucleoside phosphorylase () (PNP) from most bacteria (gene deoD), which catalyses the cleavage of guanosine or inosine to respective bases and sugar-1-phosphate molecules [].Uridine phosphorylase () (UdRPase) from bacteria (gene udp) and mammals, which catalyses the cleavage of uridine into uracil and ribose-1-phosphate, the products of the reaction are…	Domain
Sobic.010G008400	Chr10	680490	683745	1	3256	80361		Nucleoside phosphorylase		The following phosphorylases belong to the same family:Purine nucleoside phosphorylase () (PNP) from most bacteria (gene deoD), which catalyses the cleavage of guanosine or inosine to respective bases and sugar-1-phosphate molecules [].Uridine phosphorylase () (UdRPase) from bacteria (gene udp) and mammals, which catalyses the cleavage of uridine into uracil and ribose-1-phosphate, the products o…	Family
Sobic.010G008400	Chr10	680490	683745	1	3256	80361						catalytic activity	GO:0003824	Catalysis of a biochemical reaction at physiological temperatures. In biologically catalyzed reactions, the reactants are known as substrates, and the catalysts are naturally occurring macromolecular substances known as enzymes. Enzymes possess specific binding sites for substrates, and are usually composed wholly or largely of protein, but RNA that has catalytic activity (ribozyme) is often also…
Sobic.010G008400	Chr10	680490	683745	1	3256	80361						nucleoside metabolic process	GO:0009116	The chemical reactions and pathways involving a nucleoside, a nucleobase linked to either beta-D-ribofuranose (a ribonucleoside) or 2-deoxy-beta-D-ribofuranose, (a deoxyribonucleoside), e.g. adenosine, guanosine, inosine, cytidine, uridine and deoxyadenosine, deoxyguanosine, deoxycytidine and thymidine (= deoxythymidine).
Sobic.010G008433	Chr10	683678	684205	-1	528	79901
Sobic.010G008466	Chr10	685150	685518	-1	369	78588
Sobic.010G008500	Chr10	687102	689180	1	2079	74926		DNA topoisomerase, type IIA, subunit A/ C-terminal, alpha-beta		DNA topoisomerases regulate the number of topological links between two DNA strands (i.e. change the number of superhelical turns) by catalysing transient single- or double-strand breaks, crossing the strands through one another, then resealing the breaks []. These enzymes have several functions: to remove DNA supercoils during transcription and DNA replication; for strand breakage during recombi…	Domain
Sobic.010G008500	Chr10	687102	689180	1	2079	74926						DNA binding	GO:0003677	Any molecular function by which a gene product interacts selectively and non-covalently with DNA (deoxyribonucleic acid).
Sobic.010G008500	Chr10	687102	689180	1	2079	74926						ATP binding	GO:0005524	Interacting selectively and non-covalently with ATP, adenosine 5'-triphosphate, a universally important coenzyme and enzyme regulator.
Sobic.010G008500	Chr10	687102	689180	1	2079	74926						DNA topological change	GO:0006265	The process in which a transformation is induced in the topological structure of a double-stranded DNA helix, resulting in a change in linking number.
Sobic.010G008500	Chr10	687102	689180	1	2079	74926						DNA topoisomerase type II (ATP-hydrolyzing) activity	GO:0003918	Catalysis of a DNA topological transformation by transiently cleaving a pair of complementary DNA strands to form a gate through which a second double-stranded DNA segment is passed, after which the severed strands in the first DNA segment are rejoined; product release is coupled to ATP binding and hydrolysis; changes the linking number in multiples of 2.
Sobic.010G008500	Chr10	687102	689180	1	2079	74926						DNA metabolic process	GO:0006259	Any cellular metabolic process involving deoxyribonucleic acid. This is one of the two main types of nucleic acid, consisting of a long, unbranched macromolecule formed from one, or more commonly, two, strands of linked deoxyribonucleotides.
Sobic.010G008600	Chr10	725865	731612	1	5748	32494		Nucleotide-diphospho-sugar transferases		This entry represents a domain with a Rossmann like fold and can be found in diverse glycosyltransferases. The biosynthesis of disaccharides, oligosaccharides and polysaccharides involves the action of hundreds of different glycosyltransferases. These enzymes catalyse the transfer of sugar moieties from activated donor molecules to specific acceptor molecules, forming glycosidic bonds. A classifi…	Domain
Sobic.010G008600	Chr10	725865	731612	1	5748	32494		Zinc finger, RING/FYVE/PHD-type		Zinc finger (Znf) domains are relatively small protein motifs which contain multiple finger-like protrusions that make tandem contacts with their target molecule. Some of these domains bind zinc, but many do not; instead binding other metals such as iron, or no metal at all. For example, some family members form salt bridges to stabilise the finger-like folds. They were first identified as a DNA-…	Domain
Sobic.010G008700	Chr10	733038	736522	1	3485	27584		Protein of unknown function DUF2232		This family of bacterial and eukaryotic proteins has no known fucntion.	Family
Sobic.010G008800	Chr10	737316	739487	1	2172	24619		Salt-mediated killer toxin, alpha subunit		The killer toxin SMK (salt-mediated killer) from the halotolerant yeast Pichia farinosaacts to kill sensitive strains of yeast. SMK exhibits maximum activity under conditions of acidic pH and high salt concentration. It is composed of two distinct subunits, alpha and beta, which tightly interact with each other under acidic conditions, jointly folding into an ellipsoidal single domain structure b…	Domain
Sobic.010G008800	Chr10	737316	739487	1	2172	24619		DAD/Ost2		Members of this family are thought to be integral membraneproteins. Some members of this family have been shown tocause apoptosis if mutated [], these proteins are known asDAD for defender against death. The family also includesthe epsilon subunit of the oligosaccharyltransferase thatis involved in N-linked glycosylation (also known as Ost2) []. DAD1/Ost2 is a component of the N-oligosaccharyl tr…	Family
Sobic.010G008800	Chr10	737316	739487	1	2172	24619						integral component of membrane	GO:0016021	The component of a membrane consisting of the gene products and protein complexes having at least some part of their peptide sequence embedded in the hydrophobic region of the membrane.
Sobic.010G008800	Chr10	737316	739487	1	2172	24619						dolichyl-diphosphooligosaccharide-protein glycotransferase activity	GO:0004579	Catalysis of the reaction: dolichyl diphosphooligosaccharide + protein L-asparagine = dolichyl diphosphate + a glycoprotein with the oligosaccharide chain attached by glycosylamine linkage to protein L-asparagine.
Sobic.010G008800	Chr10	737316	739487	1	2172	24619						oligosaccharyltransferase complex	GO:0008250	A protein complex that is found in the endoplasmic reticulum membrane of eukaryotes and transfers lipid-linked oligosaccharide precursor to asparagine residues on nascent proteins. In yeast, the complex includes at least nine different subunits, whereas in mammalian cells at least three different forms of the complex have been detected.
Sobic.010G008900	Chr10	740116	746186	-1	6071	17920		P-loop containing nucleoside triphosphate hydrolase		The P-loop NTPase fold is the most prevalent domain of the several distinctnucleotide-binding protein folds.The most common reaction catalysed by enzymes of the P-loop NTPase fold is the hydrolysis of the beta-gamma phosphate bond of a bound nucleoside triphosphate (NTP). The energy from NTP hydrolysis is typically utilised to induce conformational changes in other molecules, which constitutes th…	Domain
Sobic.010G008900	Chr10	740116	746186	-1	6071	17920		Kinesin-like protein		Kinesin [, , ]is a microtubule-associated force-producing protein that play a role in organelle transport. The kinesin motor activity is directed toward the microtubule's plus end. Kinesin is an oligomeric complex composed of two heavy chains and two light chains. The maintenance of the quaternary structure does not require interchain disulphide bonds.This entry includes kinesin heavy chain and k…	Family
Sobic.010G008900	Chr10	740116	746186	-1	6071	17920		Kinesin motor domain		Kinesin [, , ]is a microtubule-associated force-producing protein that may play a role in organelle transport. The kinesin motor activity is directed toward the microtubule's plus end. Kinesin is an oligomeric complex composed of two heavy chains and two light chains. The maintenance of the quaternary structure does not require interchain disulphide bonds.The heavy chain is composed of three stru…	Domain
Sobic.010G008900	Chr10	740116	746186	-1	6071	17920		Protein of unknown function DUF3490		This presumed domain is functionally uncharacterised. This domain is found in eukaryotes. This domain is about 160 amino acids in length. This domain is found associated with . This domain is found associated with . This domain has two conserved sequence motifs: EVE and ESA.	Family
Sobic.010G008900	Chr10	740116	746186	-1	6071	17920		Transcription factor IIA, alpha subunit, N-terminal		Transcription factor IIA (TFIIA) is one of several factors that form part of a transcription pre-initiation complex along with RNA polymerase II, the TATA-box-binding protein (TBP) and TBP-associated factors, on the TATA-box sequence upstream of the initiation start site. After initiation, some components of the pre-initiation complex (including TFIIA) remain attached and re-initiate a subsequent…	Domain
Sobic.010G008900	Chr10	740116	746186	-1	6071	17920		P-loop containing nucleoside triphosphate hydrolase		The P-loop NTPase fold is the most prevalent domain of the several distinctnucleotide-binding protein folds.The most common reaction catalysed by enzymes of the P-loop NTPase fold is the hydrolysis of the beta-gamma phosphate bond of a bound nucleoside triphosphate (NTP). The energy from NTP hydrolysis is typically utilised to induce conformational changes in other molecules, which constitutes th…	Domain
Sobic.010G008900	Chr10	740116	746186	-1	6071	17920		Kinesin-like protein		Kinesin [, , ]is a microtubule-associated force-producing protein that play a role in organelle transport. The kinesin motor activity is directed toward the microtubule's plus end. Kinesin is an oligomeric complex composed of two heavy chains and two light chains. The maintenance of the quaternary structure does not require interchain disulphide bonds.This entry includes kinesin heavy chain and k…	Family
Sobic.010G008900	Chr10	740116	746186	-1	6071	17920		Kinesin motor domain		Kinesin [, , ]is a microtubule-associated force-producing protein that may play a role in organelle transport. The kinesin motor activity is directed toward the microtubule's plus end. Kinesin is an oligomeric complex composed of two heavy chains and two light chains. The maintenance of the quaternary structure does not require interchain disulphide bonds.The heavy chain is composed of three stru…	Domain
Sobic.010G008900	Chr10	740116	746186	-1	6071	17920		Protein of unknown function DUF3490		This presumed domain is functionally uncharacterised. This domain is found in eukaryotes. This domain is about 160 amino acids in length. This domain is found associated with . This domain is found associated with . This domain has two conserved sequence motifs: EVE and ESA.	Family
Sobic.010G008900	Chr10	740116	746186	-1	6071	17920		Transcription factor IIA, alpha subunit, N-terminal		Transcription factor IIA (TFIIA) is one of several factors that form part of a transcription pre-initiation complex along with RNA polymerase II, the TATA-box-binding protein (TBP) and TBP-associated factors, on the TATA-box sequence upstream of the initiation start site. After initiation, some components of the pre-initiation complex (including TFIIA) remain attached and re-initiate a subsequent…	Domain
Sobic.010G008900	Chr10	740116	746186	-1	6071	17920		tRNA-binding arm		This entry represents an alpha-helical tRNA-binding arm found in class I and II aminoacyl-tRNA synthetase enzymes, as well as in the methicillin resistance protein FemA.The tRNA-binding arm domain is conserved between class I and class II aminoacyl-tRNA synthetase enzymes (), consisting of two alpha helices in an antiparallel hairpin with a left-handed twist. The appended tRNA-binding domains rec…	Domain
Sobic.010G008900	Chr10	740116	746186	-1	6071	17920						ATP binding	GO:0005524	Interacting selectively and non-covalently with ATP, adenosine 5'-triphosphate, a universally important coenzyme and enzyme regulator.
Sobic.010G008900	Chr10	740116	746186	-1	6071	17920						microtubule binding	GO:0008017	Interacting selectively and non-covalently with microtubules, filaments composed of tubulin monomers.
Sobic.010G008900	Chr10	740116	746186	-1	6071	17920						microtubule motor activity	GO:0003777	Catalysis of movement along a microtubule, coupled to the hydrolysis of a nucleoside triphosphate (usually ATP).
Sobic.010G008900	Chr10	740116	746186	-1	6071	17920						microtubule-based movement	GO:0007018	A microtubule-based process that is mediated by motor proteins and results in the movement of organelles, other microtubules, or other particles along microtubules.
Sobic.010G008900	Chr10	740116	746186	-1	6071	17920						kinesin complex	GO:0005871	Any complex that includes a dimer of molecules from the kinesin superfamily, a group of related proteins that contain an extended region of predicted alpha-helical coiled coil in the main chain that likely produces dimerization. The native complexes of several kinesin family members have also been shown to contain additional peptides, often designated light chains as all of the noncatalytic subun…
Sobic.010G008900	Chr10	740116	746186	-1	6071	17920						nucleotide binding	GO:0000166	Interacting selectively and non-covalently with a nucleotide, any compound consisting of a nucleoside that is esterified with (ortho)phosphate or an oligophosphate at any hydroxyl group on the ribose or deoxyribose.
Sobic.010G009100	Chr10	749673	751808	-1	2136	12298	(1 of 2) PTHR10825//PTHR10825:SF26 - RING FINGER DOMAIN-CONTAINING, POLYCOMB GROUP COMPONENT // SUBFAMILY NOT NAMED	DnaJ domain		The hsp70 chaperone machine performs many diverse roles in the cell, including folding of nascent proteins, translocation of polypeptides across organelle membranes, coordinating responses to stress, and targeting selected proteins for degradation. DnaJ is a member of the hsp40 family of molecular chaperones, which is also called the J-protein family, the members of which regulate the activity of…	Domain
Sobic.010G009100	Chr10	749673	751808	-1	2136	12298	(1 of 2) PTHR10825//PTHR10825:SF26 - RING FINGER DOMAIN-CONTAINING, POLYCOMB GROUP COMPONENT // SUBFAMILY NOT NAMED	Domain of unknown function DUF3444		This entry represents an uncharacterised domain. This domain is found in DnaJ, cytosine-specific methyltransferases, and members from the zinc finger, C3HC4 type family.	Domain
Sobic.010G009200	Chr10	753467	761317	-1	7851	2789	(1 of 1) 1.2.1.31 - L-aminoadipate-semialdehyde dehydrogenase / oxidoreductase	AMP-dependent synthetase/ligase		A number of prokaryotic and eukaryotic enzymes, which appear to act via an ATP-dependent covalent binding of AMP to their substrate, share a region of sequence similarity [, , ]. This region is a Ser/Thr/Gly-rich domain that is further characterised by a conserved Pro-Lys-Gly triplet. The family of enzymes includes luciferase, long chain fatty acid Co-A ligase, acetyl-CoA synthetase and various o…	Domain
Sobic.010G009200	Chr10	753467	761317	-1	7851	2789	(1 of 1) 1.2.1.31 - L-aminoadipate-semialdehyde dehydrogenase / oxidoreductase	Quinonprotein alcohol dehydrogenase-like domain		Quinoprotein alcohol dehydrogenases are a family of proteins found in methylotrophic or autotrophic bacteria. These quinoproteins use pyrroloquinoline quinone as their prosthetic group. There are three types of alcohol dehydrogenases: type I includes methanol dehydrogenase and ethanol dehydrogenase, type II includes soluble quinohaemoprotein with a C-terminal containing haem C, and type III inclu…	Domain
Sobic.010G009200	Chr10	753467	761317	-1	7851	2789	(1 of 1) 1.2.1.31 - L-aminoadipate-semialdehyde dehydrogenase / oxidoreductase	Pyrrolo-quinoline quinone beta-propeller repeat		Pyrrolo-quinoline quinone (PQQ) is a redox coenzyme, which serves as a cofactorfor a number of enzymes (quinoproteins) and particularly for some bacterialdehydrogenases [, ]. A number of bacterial quinoproteins belong to this family.Enzymes in this group have repeats of a beta propeller.	Repeat
Sobic.010G009200	Chr10	753467	761317	-1	7851	2789	(1 of 1) 1.2.1.31 - L-aminoadipate-semialdehyde dehydrogenase / oxidoreductase	Quinonprotein alcohol dehydrogenase-like superfamily		Quinoprotein alcohol dehydrogenases are a family of proteins found in methylotrophic or autotrophic bacteria. These quinoproteins use pyrroloquinoline quinone as their prosthetic group. There are three types of alcohol dehydrogenases: type I includes methanol dehydrogenase and ethanol dehydrogenase, type II includes soluble quinohaemoprotein with a C-terminal containing haem C, and type III inclu…	Domain
Sobic.010G009200	Chr10	753467	761317	-1	7851	2789	(1 of 1) 1.2.1.31 - L-aminoadipate-semialdehyde dehydrogenase / oxidoreductase	AMP-binding enzyme C-terminal domain		This is a small domain that is found C-terminal to . It has a central beta sheet core that is flanked by alpha helices.	Domain
Sobic.010G009200	Chr10	753467	761317	-1	7851	2789	(1 of 1) 1.2.1.31 - L-aminoadipate-semialdehyde dehydrogenase / oxidoreductase	Acyl carrier protein-like		Acyl carrier protein (ACP) is an essential cofactor in the synthesis of fatty acids by the fatty acid synthetases systems in bacteria and plants. In addition to fatty acid synthesis, ACP is also involved in many other reactions that require acyl transfer steps, such as the synthesis of polyketide antibiotics, biotin precursor, membrane-derived oligosaccharides, and activation of toxins, and funct…	Domain
Sobic.010G009200	Chr10	753467	761317	-1	7851	2789	(1 of 1) 1.2.1.31 - L-aminoadipate-semialdehyde dehydrogenase / oxidoreductase	AMP-dependent synthetase/ligase		A number of prokaryotic and eukaryotic enzymes, which appear to act via an ATP-dependent covalent binding of AMP to their substrate, share a region of sequence similarity [, , ]. This region is a Ser/Thr/Gly-rich domain that is further characterised by a conserved Pro-Lys-Gly triplet. The family of enzymes includes luciferase, long chain fatty acid Co-A ligase, acetyl-CoA synthetase and various o…	Domain
Sobic.010G009200	Chr10	753467	761317	-1	7851	2789	(1 of 1) 1.2.1.31 - L-aminoadipate-semialdehyde dehydrogenase / oxidoreductase	Quinonprotein alcohol dehydrogenase-like domain		Quinoprotein alcohol dehydrogenases are a family of proteins found in methylotrophic or autotrophic bacteria. These quinoproteins use pyrroloquinoline quinone as their prosthetic group. There are three types of alcohol dehydrogenases: type I includes methanol dehydrogenase and ethanol dehydrogenase, type II includes soluble quinohaemoprotein with a C-terminal containing haem C, and type III inclu…	Domain
Sobic.010G009200	Chr10	753467	761317	-1	7851	2789	(1 of 1) 1.2.1.31 - L-aminoadipate-semialdehyde dehydrogenase / oxidoreductase	Pyrrolo-quinoline quinone beta-propeller repeat		Pyrrolo-quinoline quinone (PQQ) is a redox coenzyme, which serves as a cofactorfor a number of enzymes (quinoproteins) and particularly for some bacterialdehydrogenases [, ]. A number of bacterial quinoproteins belong to this family.Enzymes in this group have repeats of a beta propeller.	Repeat
Sobic.010G009200	Chr10	753467	761317	-1	7851	2789	(1 of 1) 1.2.1.31 - L-aminoadipate-semialdehyde dehydrogenase / oxidoreductase	Quinonprotein alcohol dehydrogenase-like superfamily		Quinoprotein alcohol dehydrogenases are a family of proteins found in methylotrophic or autotrophic bacteria. These quinoproteins use pyrroloquinoline quinone as their prosthetic group. There are three types of alcohol dehydrogenases: type I includes methanol dehydrogenase and ethanol dehydrogenase, type II includes soluble quinohaemoprotein with a C-terminal containing haem C, and type III inclu…	Domain
Sobic.010G009200	Chr10	753467	761317	-1	7851	2789	(1 of 1) 1.2.1.31 - L-aminoadipate-semialdehyde dehydrogenase / oxidoreductase	AMP-binding enzyme C-terminal domain		This is a small domain that is found C-terminal to . It has a central beta sheet core that is flanked by alpha helices.	Domain
Sobic.010G009200	Chr10	753467	761317	-1	7851	2789	(1 of 1) 1.2.1.31 - L-aminoadipate-semialdehyde dehydrogenase / oxidoreductase	Acyl carrier protein-like		Acyl carrier protein (ACP) is an essential cofactor in the synthesis of fatty acids by the fatty acid synthetases systems in bacteria and plants. In addition to fatty acid synthesis, ACP is also involved in many other reactions that require acyl transfer steps, such as the synthesis of polyketide antibiotics, biotin precursor, membrane-derived oligosaccharides, and activation of toxins, and funct…	Domain
Sobic.010G009200	Chr10	753467	761317	-1	7851	2789	(1 of 1) 1.2.1.31 - L-aminoadipate-semialdehyde dehydrogenase / oxidoreductase	AMP-dependent synthetase/ligase		A number of prokaryotic and eukaryotic enzymes, which appear to act via an ATP-dependent covalent binding of AMP to their substrate, share a region of sequence similarity [, , ]. This region is a Ser/Thr/Gly-rich domain that is further characterised by a conserved Pro-Lys-Gly triplet. The family of enzymes includes luciferase, long chain fatty acid Co-A ligase, acetyl-CoA synthetase and various o…	Domain
Sobic.010G009200	Chr10	753467	761317	-1	7851	2789	(1 of 1) 1.2.1.31 - L-aminoadipate-semialdehyde dehydrogenase / oxidoreductase	Quinonprotein alcohol dehydrogenase-like domain		Quinoprotein alcohol dehydrogenases are a family of proteins found in methylotrophic or autotrophic bacteria. These quinoproteins use pyrroloquinoline quinone as their prosthetic group. There are three types of alcohol dehydrogenases: type I includes methanol dehydrogenase and ethanol dehydrogenase, type II includes soluble quinohaemoprotein with a C-terminal containing haem C, and type III inclu…	Domain
Sobic.010G009200	Chr10	753467	761317	-1	7851	2789	(1 of 1) 1.2.1.31 - L-aminoadipate-semialdehyde dehydrogenase / oxidoreductase	Pyrrolo-quinoline quinone beta-propeller repeat		Pyrrolo-quinoline quinone (PQQ) is a redox coenzyme, which serves as a cofactorfor a number of enzymes (quinoproteins) and particularly for some bacterialdehydrogenases [, ]. A number of bacterial quinoproteins belong to this family.Enzymes in this group have repeats of a beta propeller.	Repeat
Sobic.010G009200	Chr10	753467	761317	-1	7851	2789	(1 of 1) 1.2.1.31 - L-aminoadipate-semialdehyde dehydrogenase / oxidoreductase	Quinonprotein alcohol dehydrogenase-like superfamily		Quinoprotein alcohol dehydrogenases are a family of proteins found in methylotrophic or autotrophic bacteria. These quinoproteins use pyrroloquinoline quinone as their prosthetic group. There are three types of alcohol dehydrogenases: type I includes methanol dehydrogenase and ethanol dehydrogenase, type II includes soluble quinohaemoprotein with a C-terminal containing haem C, and type III inclu…	Domain
Sobic.010G009200	Chr10	753467	761317	-1	7851	2789	(1 of 1) 1.2.1.31 - L-aminoadipate-semialdehyde dehydrogenase / oxidoreductase	AMP-binding enzyme C-terminal domain		This is a small domain that is found C-terminal to . It has a central beta sheet core that is flanked by alpha helices.	Domain
Sobic.010G009200	Chr10	753467	761317	-1	7851	2789	(1 of 1) 1.2.1.31 - L-aminoadipate-semialdehyde dehydrogenase / oxidoreductase	Acyl carrier protein-like		Acyl carrier protein (ACP) is an essential cofactor in the synthesis of fatty acids by the fatty acid synthetases systems in bacteria and plants. In addition to fatty acid synthesis, ACP is also involved in many other reactions that require acyl transfer steps, such as the synthesis of polyketide antibiotics, biotin precursor, membrane-derived oligosaccharides, and activation of toxins, and funct…	Domain
Sobic.010G009200	Chr10	753467	761317	-1	7851	2789	(1 of 1) 1.2.1.31 - L-aminoadipate-semialdehyde dehydrogenase / oxidoreductase	AMP-dependent synthetase/ligase		A number of prokaryotic and eukaryotic enzymes, which appear to act via an ATP-dependent covalent binding of AMP to their substrate, share a region of sequence similarity [, , ]. This region is a Ser/Thr/Gly-rich domain that is further characterised by a conserved Pro-Lys-Gly triplet. The family of enzymes includes luciferase, long chain fatty acid Co-A ligase, acetyl-CoA synthetase and various o…	Domain
Sobic.010G009200	Chr10	753467	761317	-1	7851	2789	(1 of 1) 1.2.1.31 - L-aminoadipate-semialdehyde dehydrogenase / oxidoreductase	Quinonprotein alcohol dehydrogenase-like domain		Quinoprotein alcohol dehydrogenases are a family of proteins found in methylotrophic or autotrophic bacteria. These quinoproteins use pyrroloquinoline quinone as their prosthetic group. There are three types of alcohol dehydrogenases: type I includes methanol dehydrogenase and ethanol dehydrogenase, type II includes soluble quinohaemoprotein with a C-terminal containing haem C, and type III inclu…	Domain
Sobic.010G009200	Chr10	753467	761317	-1	7851	2789	(1 of 1) 1.2.1.31 - L-aminoadipate-semialdehyde dehydrogenase / oxidoreductase	Pyrrolo-quinoline quinone beta-propeller repeat		Pyrrolo-quinoline quinone (PQQ) is a redox coenzyme, which serves as a cofactorfor a number of enzymes (quinoproteins) and particularly for some bacterialdehydrogenases [, ]. A number of bacterial quinoproteins belong to this family.Enzymes in this group have repeats of a beta propeller.	Repeat
Sobic.010G009200	Chr10	753467	761317	-1	7851	2789	(1 of 1) 1.2.1.31 - L-aminoadipate-semialdehyde dehydrogenase / oxidoreductase	Quinonprotein alcohol dehydrogenase-like superfamily		Quinoprotein alcohol dehydrogenases are a family of proteins found in methylotrophic or autotrophic bacteria. These quinoproteins use pyrroloquinoline quinone as their prosthetic group. There are three types of alcohol dehydrogenases: type I includes methanol dehydrogenase and ethanol dehydrogenase, type II includes soluble quinohaemoprotein with a C-terminal containing haem C, and type III inclu…	Domain
Sobic.010G009200	Chr10	753467	761317	-1	7851	2789	(1 of 1) 1.2.1.31 - L-aminoadipate-semialdehyde dehydrogenase / oxidoreductase	AMP-binding enzyme C-terminal domain		This is a small domain that is found C-terminal to . It has a central beta sheet core that is flanked by alpha helices.	Domain
Sobic.010G009200	Chr10	753467	761317	-1	7851	2789	(1 of 1) 1.2.1.31 - L-aminoadipate-semialdehyde dehydrogenase / oxidoreductase	Acyl carrier protein-like		Acyl carrier protein (ACP) is an essential cofactor in the synthesis of fatty acids by the fatty acid synthetases systems in bacteria and plants. In addition to fatty acid synthesis, ACP is also involved in many other reactions that require acyl transfer steps, such as the synthesis of polyketide antibiotics, biotin precursor, membrane-derived oligosaccharides, and activation of toxins, and funct…	Domain
Sobic.010G009200	Chr10	753467	761317	-1	7851	2789	(1 of 1) 1.2.1.31 - L-aminoadipate-semialdehyde dehydrogenase / oxidoreductase	AMP-dependent synthetase/ligase		A number of prokaryotic and eukaryotic enzymes, which appear to act via an ATP-dependent covalent binding of AMP to their substrate, share a region of sequence similarity [, , ]. This region is a Ser/Thr/Gly-rich domain that is further characterised by a conserved Pro-Lys-Gly triplet. The family of enzymes includes luciferase, long chain fatty acid Co-A ligase, acetyl-CoA synthetase and various o…	Domain
Sobic.010G009200	Chr10	753467	761317	-1	7851	2789	(1 of 1) 1.2.1.31 - L-aminoadipate-semialdehyde dehydrogenase / oxidoreductase	Quinonprotein alcohol dehydrogenase-like domain		Quinoprotein alcohol dehydrogenases are a family of proteins found in methylotrophic or autotrophic bacteria. These quinoproteins use pyrroloquinoline quinone as their prosthetic group. There are three types of alcohol dehydrogenases: type I includes methanol dehydrogenase and ethanol dehydrogenase, type II includes soluble quinohaemoprotein with a C-terminal containing haem C, and type III inclu…	Domain
Sobic.010G009200	Chr10	753467	761317	-1	7851	2789	(1 of 1) 1.2.1.31 - L-aminoadipate-semialdehyde dehydrogenase / oxidoreductase	Pyrrolo-quinoline quinone beta-propeller repeat		Pyrrolo-quinoline quinone (PQQ) is a redox coenzyme, which serves as a cofactorfor a number of enzymes (quinoproteins) and particularly for some bacterialdehydrogenases [, ]. A number of bacterial quinoproteins belong to this family.Enzymes in this group have repeats of a beta propeller.	Repeat
Sobic.010G009200	Chr10	753467	761317	-1	7851	2789	(1 of 1) 1.2.1.31 - L-aminoadipate-semialdehyde dehydrogenase / oxidoreductase	Quinonprotein alcohol dehydrogenase-like superfamily		Quinoprotein alcohol dehydrogenases are a family of proteins found in methylotrophic or autotrophic bacteria. These quinoproteins use pyrroloquinoline quinone as their prosthetic group. There are three types of alcohol dehydrogenases: type I includes methanol dehydrogenase and ethanol dehydrogenase, type II includes soluble quinohaemoprotein with a C-terminal containing haem C, and type III inclu…	Domain
Sobic.010G009200	Chr10	753467	761317	-1	7851	2789	(1 of 1) 1.2.1.31 - L-aminoadipate-semialdehyde dehydrogenase / oxidoreductase	AMP-binding enzyme C-terminal domain		This is a small domain that is found C-terminal to . It has a central beta sheet core that is flanked by alpha helices.	Domain
Sobic.010G009200	Chr10	753467	761317	-1	7851	2789	(1 of 1) 1.2.1.31 - L-aminoadipate-semialdehyde dehydrogenase / oxidoreductase	Acyl carrier protein-like		Acyl carrier protein (ACP) is an essential cofactor in the synthesis of fatty acids by the fatty acid synthetases systems in bacteria and plants. In addition to fatty acid synthesis, ACP is also involved in many other reactions that require acyl transfer steps, such as the synthesis of polyketide antibiotics, biotin precursor, membrane-derived oligosaccharides, and activation of toxins, and funct…	Domain
Sobic.010G009200	Chr10	753467	761317	-1	7851	2789	(1 of 1) 1.2.1.31 - L-aminoadipate-semialdehyde dehydrogenase / oxidoreductase	AMP-dependent synthetase/ligase		A number of prokaryotic and eukaryotic enzymes, which appear to act via an ATP-dependent covalent binding of AMP to their substrate, share a region of sequence similarity [, , ]. This region is a Ser/Thr/Gly-rich domain that is further characterised by a conserved Pro-Lys-Gly triplet. The family of enzymes includes luciferase, long chain fatty acid Co-A ligase, acetyl-CoA synthetase and various o…	Domain
Sobic.010G009200	Chr10	753467	761317	-1	7851	2789	(1 of 1) 1.2.1.31 - L-aminoadipate-semialdehyde dehydrogenase / oxidoreductase	Quinonprotein alcohol dehydrogenase-like domain		Quinoprotein alcohol dehydrogenases are a family of proteins found in methylotrophic or autotrophic bacteria. These quinoproteins use pyrroloquinoline quinone as their prosthetic group. There are three types of alcohol dehydrogenases: type I includes methanol dehydrogenase and ethanol dehydrogenase, type II includes soluble quinohaemoprotein with a C-terminal containing haem C, and type III inclu…	Domain
Sobic.010G009200	Chr10	753467	761317	-1	7851	2789	(1 of 1) 1.2.1.31 - L-aminoadipate-semialdehyde dehydrogenase / oxidoreductase	Pyrrolo-quinoline quinone beta-propeller repeat		Pyrrolo-quinoline quinone (PQQ) is a redox coenzyme, which serves as a cofactorfor a number of enzymes (quinoproteins) and particularly for some bacterialdehydrogenases [, ]. A number of bacterial quinoproteins belong to this family.Enzymes in this group have repeats of a beta propeller.	Repeat
Sobic.010G009200	Chr10	753467	761317	-1	7851	2789	(1 of 1) 1.2.1.31 - L-aminoadipate-semialdehyde dehydrogenase / oxidoreductase	Quinonprotein alcohol dehydrogenase-like superfamily		Quinoprotein alcohol dehydrogenases are a family of proteins found in methylotrophic or autotrophic bacteria. These quinoproteins use pyrroloquinoline quinone as their prosthetic group. There are three types of alcohol dehydrogenases: type I includes methanol dehydrogenase and ethanol dehydrogenase, type II includes soluble quinohaemoprotein with a C-terminal containing haem C, and type III inclu…	Domain
Sobic.010G009200	Chr10	753467	761317	-1	7851	2789	(1 of 1) 1.2.1.31 - L-aminoadipate-semialdehyde dehydrogenase / oxidoreductase	AMP-binding enzyme C-terminal domain		This is a small domain that is found C-terminal to . It has a central beta sheet core that is flanked by alpha helices.	Domain
Sobic.010G009200	Chr10	753467	761317	-1	7851	2789	(1 of 1) 1.2.1.31 - L-aminoadipate-semialdehyde dehydrogenase / oxidoreductase	Acyl carrier protein-like		Acyl carrier protein (ACP) is an essential cofactor in the synthesis of fatty acids by the fatty acid synthetases systems in bacteria and plants. In addition to fatty acid synthesis, ACP is also involved in many other reactions that require acyl transfer steps, such as the synthesis of polyketide antibiotics, biotin precursor, membrane-derived oligosaccharides, and activation of toxins, and funct…	Domain
Sobic.010G009200	Chr10	753467	761317	-1	7851	2789	(1 of 1) 1.2.1.31 - L-aminoadipate-semialdehyde dehydrogenase / oxidoreductase	AMP-dependent synthetase/ligase		A number of prokaryotic and eukaryotic enzymes, which appear to act via an ATP-dependent covalent binding of AMP to their substrate, share a region of sequence similarity [, , ]. This region is a Ser/Thr/Gly-rich domain that is further characterised by a conserved Pro-Lys-Gly triplet. The family of enzymes includes luciferase, long chain fatty acid Co-A ligase, acetyl-CoA synthetase and various o…	Domain
Sobic.010G009200	Chr10	753467	761317	-1	7851	2789	(1 of 1) 1.2.1.31 - L-aminoadipate-semialdehyde dehydrogenase / oxidoreductase	Quinonprotein alcohol dehydrogenase-like domain		Quinoprotein alcohol dehydrogenases are a family of proteins found in methylotrophic or autotrophic bacteria. These quinoproteins use pyrroloquinoline quinone as their prosthetic group. There are three types of alcohol dehydrogenases: type I includes methanol dehydrogenase and ethanol dehydrogenase, type II includes soluble quinohaemoprotein with a C-terminal containing haem C, and type III inclu…	Domain
Sobic.010G009200	Chr10	753467	761317	-1	7851	2789	(1 of 1) 1.2.1.31 - L-aminoadipate-semialdehyde dehydrogenase / oxidoreductase	Pyrrolo-quinoline quinone beta-propeller repeat		Pyrrolo-quinoline quinone (PQQ) is a redox coenzyme, which serves as a cofactorfor a number of enzymes (quinoproteins) and particularly for some bacterialdehydrogenases [, ]. A number of bacterial quinoproteins belong to this family.Enzymes in this group have repeats of a beta propeller.	Repeat
Sobic.010G009200	Chr10	753467	761317	-1	7851	2789	(1 of 1) 1.2.1.31 - L-aminoadipate-semialdehyde dehydrogenase / oxidoreductase	Quinonprotein alcohol dehydrogenase-like superfamily		Quinoprotein alcohol dehydrogenases are a family of proteins found in methylotrophic or autotrophic bacteria. These quinoproteins use pyrroloquinoline quinone as their prosthetic group. There are three types of alcohol dehydrogenases: type I includes methanol dehydrogenase and ethanol dehydrogenase, type II includes soluble quinohaemoprotein with a C-terminal containing haem C, and type III inclu…	Domain
Sobic.010G009200	Chr10	753467	761317	-1	7851	2789	(1 of 1) 1.2.1.31 - L-aminoadipate-semialdehyde dehydrogenase / oxidoreductase	AMP-binding enzyme C-terminal domain		This is a small domain that is found C-terminal to . It has a central beta sheet core that is flanked by alpha helices.	Domain
Sobic.010G009200	Chr10	753467	761317	-1	7851	2789	(1 of 1) 1.2.1.31 - L-aminoadipate-semialdehyde dehydrogenase / oxidoreductase	Acyl carrier protein-like		Acyl carrier protein (ACP) is an essential cofactor in the synthesis of fatty acids by the fatty acid synthetases systems in bacteria and plants. In addition to fatty acid synthesis, ACP is also involved in many other reactions that require acyl transfer steps, such as the synthesis of polyketide antibiotics, biotin precursor, membrane-derived oligosaccharides, and activation of toxins, and funct…	Domain
Sobic.010G009200	Chr10	753467	761317	-1	7851	2789	(1 of 1) 1.2.1.31 - L-aminoadipate-semialdehyde dehydrogenase / oxidoreductase	AMP-dependent synthetase/ligase		A number of prokaryotic and eukaryotic enzymes, which appear to act via an ATP-dependent covalent binding of AMP to their substrate, share a region of sequence similarity [, , ]. This region is a Ser/Thr/Gly-rich domain that is further characterised by a conserved Pro-Lys-Gly triplet. The family of enzymes includes luciferase, long chain fatty acid Co-A ligase, acetyl-CoA synthetase and various o…	Domain
Sobic.010G009200	Chr10	753467	761317	-1	7851	2789	(1 of 1) 1.2.1.31 - L-aminoadipate-semialdehyde dehydrogenase / oxidoreductase	Quinonprotein alcohol dehydrogenase-like domain		Quinoprotein alcohol dehydrogenases are a family of proteins found in methylotrophic or autotrophic bacteria. These quinoproteins use pyrroloquinoline quinone as their prosthetic group. There are three types of alcohol dehydrogenases: type I includes methanol dehydrogenase and ethanol dehydrogenase, type II includes soluble quinohaemoprotein with a C-terminal containing haem C, and type III inclu…	Domain
Sobic.010G009200	Chr10	753467	761317	-1	7851	2789	(1 of 1) 1.2.1.31 - L-aminoadipate-semialdehyde dehydrogenase / oxidoreductase	Pyrrolo-quinoline quinone beta-propeller repeat		Pyrrolo-quinoline quinone (PQQ) is a redox coenzyme, which serves as a cofactorfor a number of enzymes (quinoproteins) and particularly for some bacterialdehydrogenases [, ]. A number of bacterial quinoproteins belong to this family.Enzymes in this group have repeats of a beta propeller.	Repeat
Sobic.010G009200	Chr10	753467	761317	-1	7851	2789	(1 of 1) 1.2.1.31 - L-aminoadipate-semialdehyde dehydrogenase / oxidoreductase	Quinonprotein alcohol dehydrogenase-like superfamily		Quinoprotein alcohol dehydrogenases are a family of proteins found in methylotrophic or autotrophic bacteria. These quinoproteins use pyrroloquinoline quinone as their prosthetic group. There are three types of alcohol dehydrogenases: type I includes methanol dehydrogenase and ethanol dehydrogenase, type II includes soluble quinohaemoprotein with a C-terminal containing haem C, and type III inclu…	Domain
Sobic.010G009200	Chr10	753467	761317	-1	7851	2789	(1 of 1) 1.2.1.31 - L-aminoadipate-semialdehyde dehydrogenase / oxidoreductase	AMP-binding enzyme C-terminal domain		This is a small domain that is found C-terminal to . It has a central beta sheet core that is flanked by alpha helices.	Domain
Sobic.010G009200	Chr10	753467	761317	-1	7851	2789	(1 of 1) 1.2.1.31 - L-aminoadipate-semialdehyde dehydrogenase / oxidoreductase	Acyl carrier protein-like		Acyl carrier protein (ACP) is an essential cofactor in the synthesis of fatty acids by the fatty acid synthetases systems in bacteria and plants. In addition to fatty acid synthesis, ACP is also involved in many other reactions that require acyl transfer steps, such as the synthesis of polyketide antibiotics, biotin precursor, membrane-derived oligosaccharides, and activation of toxins, and funct…	Domain
Sobic.010G009200	Chr10	753467	761317	-1	7851	2789	(1 of 1) 1.2.1.31 - L-aminoadipate-semialdehyde dehydrogenase / oxidoreductase					metabolic process	GO:0008152	The chemical reactions and pathways, including anabolism and catabolism, by which living organisms transform chemical substances. Metabolic processes typically transform small molecules, but also include macromolecular processes such as DNA repair and replication, and protein synthesis and degradation.
Sobic.010G009200	Chr10	753467	761317	-1	7851	2789	(1 of 1) 1.2.1.31 - L-aminoadipate-semialdehyde dehydrogenase / oxidoreductase					catalytic activity	GO:0003824	Catalysis of a biochemical reaction at physiological temperatures. In biologically catalyzed reactions, the reactants are known as substrates, and the catalysts are naturally occurring macromolecular substances known as enzymes. Enzymes possess specific binding sites for substrates, and are usually composed wholly or largely of protein, but RNA that has catalytic activity (ribozyme) is often also…
Sobic.010G009300	Chr10	762651	768470	-1	5820	0		NAD(P)-binding domain		This entry represents NAD- and NADP-binding domains with a core Rossmann-type fold, which consists of 3-layers alpha/beta/alpha, where the six beta strands are parallel in the order 321456. Many different enzymes contain an NAD/NADP-binding domain, including:C-terminal domain of alcohol dehydrogenases []Tyrosine-dependent oxidoreductases (also known as short-chain dehydrogenases) []N-terminal dom…	Domain
Sobic.010G009300	Chr10	762651	768470	-1	5820	0		6-phosphogluconate dehydrogenase C-terminal domain-like		6-phosphogluconate dehydrogenase () catalyses the oxidative decarboxylation of 6-phosphogluconate to ribulose 5-phosphate with the concomitant reduction of NADP to NADPH. The metazoan 6PGDHs have a well-conserved glycine-serine rich sequence at the C terminus, which is lacking from bacterial enzymes and from those of the parasitic protozoan Trypanosoma brucei. The active dimer of the mammalian en…	Domain
Sobic.010G009300	Chr10	762651	768470	-1	5820	0		6-phosphogluconate dehydrogenase, domain 2		This entry represents a multi-helical domain found in several NAD or NADP-utilizing dehydrogenases, including 6-phosphogluconate dehydrogenase [], classes I and II ketol-acid reductoisomerases [], L-3-hydroxyacyl CoA dehydrogenase [], UDP-glucose dehydrogenase [], glycerol-3-phosphate dehydrogenase [], ketopantoate reductase [], N-(1-D-carboxylethyl)-L-norvaline dehydrogenase [], and mannitol 2-d…	Domain
Sobic.010G009300	Chr10	762651	768470	-1	5820	0		6-phosphogluconate dehydrogenase		This entry represents prokaryotic and eukaryotic 6PGD and a truncated prokaryotic 6PGD that lacks of a central region of about 140 residues, such as yqeC from Bacillus subtilis []. Bacillus subtilis contains three classes of 6-phosphogluconate dehydrogenases (6PGD), including Gnd (YqjI), GntZ and YqeC. All of them are included in this entry. YgjiI is NADP+ dependent, while GntZ and YqeC are NAD+-…	Family
Sobic.010G009300	Chr10	762651	768470	-1	5820	0		6-phosphogluconate dehydrogenase, NADP-binding		6-Phosphogluconate dehydrogenase () (6PGD) is an oxidative carboxylase that catalyses the decarboxylating reduction of 6-phosphogluconate into ribulose 5-phosphate in the presence of NADP. This reaction is a component of the hexose mono-phosphate shunt and pentose phosphate pathways (PPP) [, ]. Prokaryotic and eukaryotic 6PGD are proteins of about 470 amino acids whose sequence are highly conserv…	Domain
Sobic.010G009300	Chr10	762651	768470	-1	5820	0		6-phosphogluconate dehydrogenase, domain 3		6-phosphogluconate dehydrogenase () catalyses the oxidative decarboxylation of 6-phosphogluconate to ribulose 5-phosphate with the concomitant reduction of NADP to NADPH. This reaction is a component of the hexose mono-phosphate shunt and pentose phosphate pathways (PPP), which functions to generate ribose 5-phosphate for nucleotide and nucleic acid synthesis [, ]. Prokaryotic and eukaryotic 6PGD…	Domain
Sobic.010G009300	Chr10	762651	768470	-1	5820	0		6-phosphogluconate dehydrogenase, C-terminal		6-Phosphogluconate dehydrogenase () (6PGD) is an oxidative carboxylase that catalyses the decarboxylating reduction of 6-phosphogluconate into ribulose 5-phosphate in the presence of NADP. This reaction is a component of the hexose mono-phosphate shunt and pentose phosphate pathways (PPP) [, ]. Prokaryotic and eukaryotic 6PGD are proteins of about 470 amino acids whose sequences are highly conser…	Domain
Sobic.010G009300	Chr10	762651	768470	-1	5820	0		6-phosphogluconate dehydrogenase, decarboxylating		6-Phosphogluconate dehydrogenase () (6PGD) is a key enzyme that produces NADPH by converting 6-phospho D-gluconolactone to D-ribulose 5-phosphate in the pentose phosphate pathways (PPP) [, ]. NADPH provides the major reducing power required for lipid production and protecting the cell against oxidative stress. 6PGD has been extensively studied with respect to kinetics, regulation, role in pentose…	Family
Sobic.010G009300	Chr10	762651	768470	-1	5820	0		NAD(P)-binding domain		This entry represents NAD- and NADP-binding domains with a core Rossmann-type fold, which consists of 3-layers alpha/beta/alpha, where the six beta strands are parallel in the order 321456. Many different enzymes contain an NAD/NADP-binding domain, including:C-terminal domain of alcohol dehydrogenases []Tyrosine-dependent oxidoreductases (also known as short-chain dehydrogenases) []N-terminal dom…	Domain
Sobic.010G009300	Chr10	762651	768470	-1	5820	0		6-phosphogluconate dehydrogenase C-terminal domain-like		6-phosphogluconate dehydrogenase () catalyses the oxidative decarboxylation of 6-phosphogluconate to ribulose 5-phosphate with the concomitant reduction of NADP to NADPH. The metazoan 6PGDHs have a well-conserved glycine-serine rich sequence at the C terminus, which is lacking from bacterial enzymes and from those of the parasitic protozoan Trypanosoma brucei. The active dimer of the mammalian en…	Domain
Sobic.010G009300	Chr10	762651	768470	-1	5820	0		6-phosphogluconate dehydrogenase, domain 2		This entry represents a multi-helical domain found in several NAD or NADP-utilizing dehydrogenases, including 6-phosphogluconate dehydrogenase [], classes I and II ketol-acid reductoisomerases [], L-3-hydroxyacyl CoA dehydrogenase [], UDP-glucose dehydrogenase [], glycerol-3-phosphate dehydrogenase [], ketopantoate reductase [], N-(1-D-carboxylethyl)-L-norvaline dehydrogenase [], and mannitol 2-d…	Domain
Sobic.010G009300	Chr10	762651	768470	-1	5820	0		6-phosphogluconate dehydrogenase		This entry represents prokaryotic and eukaryotic 6PGD and a truncated prokaryotic 6PGD that lacks of a central region of about 140 residues, such as yqeC from Bacillus subtilis []. Bacillus subtilis contains three classes of 6-phosphogluconate dehydrogenases (6PGD), including Gnd (YqjI), GntZ and YqeC. All of them are included in this entry. YgjiI is NADP+ dependent, while GntZ and YqeC are NAD+-…	Family
Sobic.010G009300	Chr10	762651	768470	-1	5820	0		6-phosphogluconate dehydrogenase, NADP-binding		6-Phosphogluconate dehydrogenase () (6PGD) is an oxidative carboxylase that catalyses the decarboxylating reduction of 6-phosphogluconate into ribulose 5-phosphate in the presence of NADP. This reaction is a component of the hexose mono-phosphate shunt and pentose phosphate pathways (PPP) [, ]. Prokaryotic and eukaryotic 6PGD are proteins of about 470 amino acids whose sequence are highly conserv…	Domain
Sobic.010G009300	Chr10	762651	768470	-1	5820	0		6-phosphogluconate dehydrogenase, domain 3		6-phosphogluconate dehydrogenase () catalyses the oxidative decarboxylation of 6-phosphogluconate to ribulose 5-phosphate with the concomitant reduction of NADP to NADPH. This reaction is a component of the hexose mono-phosphate shunt and pentose phosphate pathways (PPP), which functions to generate ribose 5-phosphate for nucleotide and nucleic acid synthesis [, ]. Prokaryotic and eukaryotic 6PGD…	Domain
Sobic.010G009300	Chr10	762651	768470	-1	5820	0		6-phosphogluconate dehydrogenase, C-terminal		6-Phosphogluconate dehydrogenase () (6PGD) is an oxidative carboxylase that catalyses the decarboxylating reduction of 6-phosphogluconate into ribulose 5-phosphate in the presence of NADP. This reaction is a component of the hexose mono-phosphate shunt and pentose phosphate pathways (PPP) [, ]. Prokaryotic and eukaryotic 6PGD are proteins of about 470 amino acids whose sequences are highly conser…	Domain
Sobic.010G009300	Chr10	762651	768470	-1	5820	0		6-phosphogluconate dehydrogenase, decarboxylating		6-Phosphogluconate dehydrogenase () (6PGD) is a key enzyme that produces NADPH by converting 6-phospho D-gluconolactone to D-ribulose 5-phosphate in the pentose phosphate pathways (PPP) [, ]. NADPH provides the major reducing power required for lipid production and protecting the cell against oxidative stress. 6PGD has been extensively studied with respect to kinetics, regulation, role in pentose…	Family
Sobic.010G009300	Chr10	762651	768470	-1	5820	0		NAD(P)-binding domain		This entry represents NAD- and NADP-binding domains with a core Rossmann-type fold, which consists of 3-layers alpha/beta/alpha, where the six beta strands are parallel in the order 321456. Many different enzymes contain an NAD/NADP-binding domain, including:C-terminal domain of alcohol dehydrogenases []Tyrosine-dependent oxidoreductases (also known as short-chain dehydrogenases) []N-terminal dom…	Domain
Sobic.010G009300	Chr10	762651	768470	-1	5820	0		6-phosphogluconate dehydrogenase C-terminal domain-like		6-phosphogluconate dehydrogenase () catalyses the oxidative decarboxylation of 6-phosphogluconate to ribulose 5-phosphate with the concomitant reduction of NADP to NADPH. The metazoan 6PGDHs have a well-conserved glycine-serine rich sequence at the C terminus, which is lacking from bacterial enzymes and from those of the parasitic protozoan Trypanosoma brucei. The active dimer of the mammalian en…	Domain
Sobic.010G009300	Chr10	762651	768470	-1	5820	0		6-phosphogluconate dehydrogenase, domain 2		This entry represents a multi-helical domain found in several NAD or NADP-utilizing dehydrogenases, including 6-phosphogluconate dehydrogenase [], classes I and II ketol-acid reductoisomerases [], L-3-hydroxyacyl CoA dehydrogenase [], UDP-glucose dehydrogenase [], glycerol-3-phosphate dehydrogenase [], ketopantoate reductase [], N-(1-D-carboxylethyl)-L-norvaline dehydrogenase [], and mannitol 2-d…	Domain
Sobic.010G009300	Chr10	762651	768470	-1	5820	0		6-phosphogluconate dehydrogenase		This entry represents prokaryotic and eukaryotic 6PGD and a truncated prokaryotic 6PGD that lacks of a central region of about 140 residues, such as yqeC from Bacillus subtilis []. Bacillus subtilis contains three classes of 6-phosphogluconate dehydrogenases (6PGD), including Gnd (YqjI), GntZ and YqeC. All of them are included in this entry. YgjiI is NADP+ dependent, while GntZ and YqeC are NAD+-…	Family
Sobic.010G009300	Chr10	762651	768470	-1	5820	0		6-phosphogluconate dehydrogenase, NADP-binding		6-Phosphogluconate dehydrogenase () (6PGD) is an oxidative carboxylase that catalyses the decarboxylating reduction of 6-phosphogluconate into ribulose 5-phosphate in the presence of NADP. This reaction is a component of the hexose mono-phosphate shunt and pentose phosphate pathways (PPP) [, ]. Prokaryotic and eukaryotic 6PGD are proteins of about 470 amino acids whose sequence are highly conserv…	Domain
Sobic.010G009300	Chr10	762651	768470	-1	5820	0		6-phosphogluconate dehydrogenase, domain 3		6-phosphogluconate dehydrogenase () catalyses the oxidative decarboxylation of 6-phosphogluconate to ribulose 5-phosphate with the concomitant reduction of NADP to NADPH. This reaction is a component of the hexose mono-phosphate shunt and pentose phosphate pathways (PPP), which functions to generate ribose 5-phosphate for nucleotide and nucleic acid synthesis [, ]. Prokaryotic and eukaryotic 6PGD…	Domain
Sobic.010G009300	Chr10	762651	768470	-1	5820	0		6-phosphogluconate dehydrogenase, C-terminal		6-Phosphogluconate dehydrogenase () (6PGD) is an oxidative carboxylase that catalyses the decarboxylating reduction of 6-phosphogluconate into ribulose 5-phosphate in the presence of NADP. This reaction is a component of the hexose mono-phosphate shunt and pentose phosphate pathways (PPP) [, ]. Prokaryotic and eukaryotic 6PGD are proteins of about 470 amino acids whose sequences are highly conser…	Domain
Sobic.010G009300	Chr10	762651	768470	-1	5820	0		6-phosphogluconate dehydrogenase, decarboxylating		6-Phosphogluconate dehydrogenase () (6PGD) is a key enzyme that produces NADPH by converting 6-phospho D-gluconolactone to D-ribulose 5-phosphate in the pentose phosphate pathways (PPP) [, ]. NADPH provides the major reducing power required for lipid production and protecting the cell against oxidative stress. 6PGD has been extensively studied with respect to kinetics, regulation, role in pentose…	Family
Sobic.010G009300	Chr10	762651	768470	-1	5820	0		NAD(P)-binding domain		This entry represents NAD- and NADP-binding domains with a core Rossmann-type fold, which consists of 3-layers alpha/beta/alpha, where the six beta strands are parallel in the order 321456. Many different enzymes contain an NAD/NADP-binding domain, including:C-terminal domain of alcohol dehydrogenases []Tyrosine-dependent oxidoreductases (also known as short-chain dehydrogenases) []N-terminal dom…	Domain
Sobic.010G009300	Chr10	762651	768470	-1	5820	0		6-phosphogluconate dehydrogenase C-terminal domain-like		6-phosphogluconate dehydrogenase () catalyses the oxidative decarboxylation of 6-phosphogluconate to ribulose 5-phosphate with the concomitant reduction of NADP to NADPH. The metazoan 6PGDHs have a well-conserved glycine-serine rich sequence at the C terminus, which is lacking from bacterial enzymes and from those of the parasitic protozoan Trypanosoma brucei. The active dimer of the mammalian en…	Domain
Sobic.010G009300	Chr10	762651	768470	-1	5820	0		6-phosphogluconate dehydrogenase, domain 2		This entry represents a multi-helical domain found in several NAD or NADP-utilizing dehydrogenases, including 6-phosphogluconate dehydrogenase [], classes I and II ketol-acid reductoisomerases [], L-3-hydroxyacyl CoA dehydrogenase [], UDP-glucose dehydrogenase [], glycerol-3-phosphate dehydrogenase [], ketopantoate reductase [], N-(1-D-carboxylethyl)-L-norvaline dehydrogenase [], and mannitol 2-d…	Domain
Sobic.010G009300	Chr10	762651	768470	-1	5820	0		6-phosphogluconate dehydrogenase		This entry represents prokaryotic and eukaryotic 6PGD and a truncated prokaryotic 6PGD that lacks of a central region of about 140 residues, such as yqeC from Bacillus subtilis []. Bacillus subtilis contains three classes of 6-phosphogluconate dehydrogenases (6PGD), including Gnd (YqjI), GntZ and YqeC. All of them are included in this entry. YgjiI is NADP+ dependent, while GntZ and YqeC are NAD+-…	Family
Sobic.010G009300	Chr10	762651	768470	-1	5820	0		6-phosphogluconate dehydrogenase, NADP-binding		6-Phosphogluconate dehydrogenase () (6PGD) is an oxidative carboxylase that catalyses the decarboxylating reduction of 6-phosphogluconate into ribulose 5-phosphate in the presence of NADP. This reaction is a component of the hexose mono-phosphate shunt and pentose phosphate pathways (PPP) [, ]. Prokaryotic and eukaryotic 6PGD are proteins of about 470 amino acids whose sequence are highly conserv…	Domain
Sobic.010G009300	Chr10	762651	768470	-1	5820	0		6-phosphogluconate dehydrogenase, domain 3		6-phosphogluconate dehydrogenase () catalyses the oxidative decarboxylation of 6-phosphogluconate to ribulose 5-phosphate with the concomitant reduction of NADP to NADPH. This reaction is a component of the hexose mono-phosphate shunt and pentose phosphate pathways (PPP), which functions to generate ribose 5-phosphate for nucleotide and nucleic acid synthesis [, ]. Prokaryotic and eukaryotic 6PGD…	Domain
Sobic.010G009300	Chr10	762651	768470	-1	5820	0		6-phosphogluconate dehydrogenase, C-terminal		6-Phosphogluconate dehydrogenase () (6PGD) is an oxidative carboxylase that catalyses the decarboxylating reduction of 6-phosphogluconate into ribulose 5-phosphate in the presence of NADP. This reaction is a component of the hexose mono-phosphate shunt and pentose phosphate pathways (PPP) [, ]. Prokaryotic and eukaryotic 6PGD are proteins of about 470 amino acids whose sequences are highly conser…	Domain
Sobic.010G009300	Chr10	762651	768470	-1	5820	0		6-phosphogluconate dehydrogenase, decarboxylating		6-Phosphogluconate dehydrogenase () (6PGD) is a key enzyme that produces NADPH by converting 6-phospho D-gluconolactone to D-ribulose 5-phosphate in the pentose phosphate pathways (PPP) [, ]. NADPH provides the major reducing power required for lipid production and protecting the cell against oxidative stress. 6PGD has been extensively studied with respect to kinetics, regulation, role in pentose…	Family
Sobic.010G009300	Chr10	762651	768470	-1	5820	0		NAD(P)-binding domain		This entry represents NAD- and NADP-binding domains with a core Rossmann-type fold, which consists of 3-layers alpha/beta/alpha, where the six beta strands are parallel in the order 321456. Many different enzymes contain an NAD/NADP-binding domain, including:C-terminal domain of alcohol dehydrogenases []Tyrosine-dependent oxidoreductases (also known as short-chain dehydrogenases) []N-terminal dom…	Domain
Sobic.010G009300	Chr10	762651	768470	-1	5820	0		6-phosphogluconate dehydrogenase C-terminal domain-like		6-phosphogluconate dehydrogenase () catalyses the oxidative decarboxylation of 6-phosphogluconate to ribulose 5-phosphate with the concomitant reduction of NADP to NADPH. The metazoan 6PGDHs have a well-conserved glycine-serine rich sequence at the C terminus, which is lacking from bacterial enzymes and from those of the parasitic protozoan Trypanosoma brucei. The active dimer of the mammalian en…	Domain
Sobic.010G009300	Chr10	762651	768470	-1	5820	0		6-phosphogluconate dehydrogenase, domain 2		This entry represents a multi-helical domain found in several NAD or NADP-utilizing dehydrogenases, including 6-phosphogluconate dehydrogenase [], classes I and II ketol-acid reductoisomerases [], L-3-hydroxyacyl CoA dehydrogenase [], UDP-glucose dehydrogenase [], glycerol-3-phosphate dehydrogenase [], ketopantoate reductase [], N-(1-D-carboxylethyl)-L-norvaline dehydrogenase [], and mannitol 2-d…	Domain
Sobic.010G009300	Chr10	762651	768470	-1	5820	0		6-phosphogluconate dehydrogenase		This entry represents prokaryotic and eukaryotic 6PGD and a truncated prokaryotic 6PGD that lacks of a central region of about 140 residues, such as yqeC from Bacillus subtilis []. Bacillus subtilis contains three classes of 6-phosphogluconate dehydrogenases (6PGD), including Gnd (YqjI), GntZ and YqeC. All of them are included in this entry. YgjiI is NADP+ dependent, while GntZ and YqeC are NAD+-…	Family
Sobic.010G009300	Chr10	762651	768470	-1	5820	0		6-phosphogluconate dehydrogenase, NADP-binding		6-Phosphogluconate dehydrogenase () (6PGD) is an oxidative carboxylase that catalyses the decarboxylating reduction of 6-phosphogluconate into ribulose 5-phosphate in the presence of NADP. This reaction is a component of the hexose mono-phosphate shunt and pentose phosphate pathways (PPP) [, ]. Prokaryotic and eukaryotic 6PGD are proteins of about 470 amino acids whose sequence are highly conserv…	Domain
Sobic.010G009300	Chr10	762651	768470	-1	5820	0		6-phosphogluconate dehydrogenase, domain 3		6-phosphogluconate dehydrogenase () catalyses the oxidative decarboxylation of 6-phosphogluconate to ribulose 5-phosphate with the concomitant reduction of NADP to NADPH. This reaction is a component of the hexose mono-phosphate shunt and pentose phosphate pathways (PPP), which functions to generate ribose 5-phosphate for nucleotide and nucleic acid synthesis [, ]. Prokaryotic and eukaryotic 6PGD…	Domain
Sobic.010G009300	Chr10	762651	768470	-1	5820	0		6-phosphogluconate dehydrogenase, C-terminal		6-Phosphogluconate dehydrogenase () (6PGD) is an oxidative carboxylase that catalyses the decarboxylating reduction of 6-phosphogluconate into ribulose 5-phosphate in the presence of NADP. This reaction is a component of the hexose mono-phosphate shunt and pentose phosphate pathways (PPP) [, ]. Prokaryotic and eukaryotic 6PGD are proteins of about 470 amino acids whose sequences are highly conser…	Domain
Sobic.010G009300	Chr10	762651	768470	-1	5820	0		6-phosphogluconate dehydrogenase, decarboxylating		6-Phosphogluconate dehydrogenase () (6PGD) is a key enzyme that produces NADPH by converting 6-phospho D-gluconolactone to D-ribulose 5-phosphate in the pentose phosphate pathways (PPP) [, ]. NADPH provides the major reducing power required for lipid production and protecting the cell against oxidative stress. 6PGD has been extensively studied with respect to kinetics, regulation, role in pentose…	Family
Sobic.010G009300	Chr10	762651	768470	-1	5820	0		NAD(P)-binding domain		This entry represents NAD- and NADP-binding domains with a core Rossmann-type fold, which consists of 3-layers alpha/beta/alpha, where the six beta strands are parallel in the order 321456. Many different enzymes contain an NAD/NADP-binding domain, including:C-terminal domain of alcohol dehydrogenases []Tyrosine-dependent oxidoreductases (also known as short-chain dehydrogenases) []N-terminal dom…	Domain
Sobic.010G009300	Chr10	762651	768470	-1	5820	0		6-phosphogluconate dehydrogenase C-terminal domain-like		6-phosphogluconate dehydrogenase () catalyses the oxidative decarboxylation of 6-phosphogluconate to ribulose 5-phosphate with the concomitant reduction of NADP to NADPH. The metazoan 6PGDHs have a well-conserved glycine-serine rich sequence at the C terminus, which is lacking from bacterial enzymes and from those of the parasitic protozoan Trypanosoma brucei. The active dimer of the mammalian en…	Domain
Sobic.010G009300	Chr10	762651	768470	-1	5820	0		6-phosphogluconate dehydrogenase, domain 2		This entry represents a multi-helical domain found in several NAD or NADP-utilizing dehydrogenases, including 6-phosphogluconate dehydrogenase [], classes I and II ketol-acid reductoisomerases [], L-3-hydroxyacyl CoA dehydrogenase [], UDP-glucose dehydrogenase [], glycerol-3-phosphate dehydrogenase [], ketopantoate reductase [], N-(1-D-carboxylethyl)-L-norvaline dehydrogenase [], and mannitol 2-d…	Domain
Sobic.010G009300	Chr10	762651	768470	-1	5820	0		6-phosphogluconate dehydrogenase		This entry represents prokaryotic and eukaryotic 6PGD and a truncated prokaryotic 6PGD that lacks of a central region of about 140 residues, such as yqeC from Bacillus subtilis []. Bacillus subtilis contains three classes of 6-phosphogluconate dehydrogenases (6PGD), including Gnd (YqjI), GntZ and YqeC. All of them are included in this entry. YgjiI is NADP+ dependent, while GntZ and YqeC are NAD+-…	Family
Sobic.010G009300	Chr10	762651	768470	-1	5820	0		6-phosphogluconate dehydrogenase, NADP-binding		6-Phosphogluconate dehydrogenase () (6PGD) is an oxidative carboxylase that catalyses the decarboxylating reduction of 6-phosphogluconate into ribulose 5-phosphate in the presence of NADP. This reaction is a component of the hexose mono-phosphate shunt and pentose phosphate pathways (PPP) [, ]. Prokaryotic and eukaryotic 6PGD are proteins of about 470 amino acids whose sequence are highly conserv…	Domain
Sobic.010G009300	Chr10	762651	768470	-1	5820	0		6-phosphogluconate dehydrogenase, domain 3		6-phosphogluconate dehydrogenase () catalyses the oxidative decarboxylation of 6-phosphogluconate to ribulose 5-phosphate with the concomitant reduction of NADP to NADPH. This reaction is a component of the hexose mono-phosphate shunt and pentose phosphate pathways (PPP), which functions to generate ribose 5-phosphate for nucleotide and nucleic acid synthesis [, ]. Prokaryotic and eukaryotic 6PGD…	Domain
Sobic.010G009300	Chr10	762651	768470	-1	5820	0		6-phosphogluconate dehydrogenase, C-terminal		6-Phosphogluconate dehydrogenase () (6PGD) is an oxidative carboxylase that catalyses the decarboxylating reduction of 6-phosphogluconate into ribulose 5-phosphate in the presence of NADP. This reaction is a component of the hexose mono-phosphate shunt and pentose phosphate pathways (PPP) [, ]. Prokaryotic and eukaryotic 6PGD are proteins of about 470 amino acids whose sequences are highly conser…	Domain
Sobic.010G009300	Chr10	762651	768470	-1	5820	0						oxidation-reduction process	GO:0055114	A metabolic process that results in the removal or addition of one or more electrons to or from a substance, with or without the concomitant removal or addition of a proton or protons.
Sobic.010G009300	Chr10	762651	768470	-1	5820	0						NADP binding	GO:0050661	Interacting selectively and non-covalently with nicotinamide-adenine dinucleotide phosphate, a coenzyme involved in many redox and biosynthetic reactions; binding may be to either the oxidized form, NADP+, or the reduced form, NADPH.
Sobic.010G009300	Chr10	762651	768470	-1	5820	0						pentose-phosphate shunt	GO:0006098	The glucose-6-phosphate catabolic process in which, coupled to NADPH synthesis, glucose-6-P is oxidized with the formation of carbon dioxide (CO2) and ribulose 5-phosphate; ribulose 5-P then enters a series of reactions interconverting sugar phosphates. The pentose phosphate pathway is a major source of reducing equivalents for biosynthesis reactions and is also important for the conversion of he…
Sobic.010G009300	Chr10	762651	768470	-1	5820	0						phosphogluconate dehydrogenase (decarboxylating) activity	GO:0004616	Catalysis of the reaction: 6-phospho-D-gluconate + NADP+ = D-ribulose 5-phosphate + CO2 + NADPH + H+.
Sobic.010G009250	Chr10	763469	764221	-1	753	0	(1 of 303) PF00646 - F-box domain (F-box)	F-box domain		First identified in cyclin-F as a protein-protein interaction motif, the F-boxis a conserved domain that is present in numerous protein with a bipartitestructure []. Through the F-box, these proteins are linked to the Skp1protein and the core of SCFs (Skp1-cullin-F-box protein ligase) complexes.SCFs complexes constitute a new class of E3 ligases []. They function incombination with the E2 enzyme …	Domain
Sobic.010G009250	Chr10	763469	764221	-1	753	0	(1 of 303) PF00646 - F-box domain (F-box)	Galactose oxidase/kelch, beta-propeller		This entry represents a beta-propeller domain found in galactose oxidase and in Kelch repeat-containing proteins.The known functions of kelch-containing proteins are diverse: scruin is an actin cross-linking protein; galactose oxidase catalyses the oxidation of the hydroxyl group at the C6 position in D-galactose; neuraminidase hydrolyses sialic acid residues from glycoproteins; and kelch may hav…	Domain
Sobic.010G009250	Chr10	763469	764221	-1	753	0	(1 of 303) PF00646 - F-box domain (F-box)					protein binding	GO:0005515	Interacting selectively and non-covalently with any protein or protein complex (a complex of two or more proteins that may include other nonprotein molecules).
Sobic.010G009400	Chr10	775312	780111	1	4800	11206		P-loop containing nucleoside triphosphate hydrolase		The P-loop NTPase fold is the most prevalent domain of the several distinctnucleotide-binding protein folds.The most common reaction catalysed by enzymes of the P-loop NTPase fold is the hydrolysis of the beta-gamma phosphate bond of a bound nucleoside triphosphate (NTP). The energy from NTP hydrolysis is typically utilised to induce conformational changes in other molecules, which constitutes th…	Domain
Sobic.010G009400	Chr10	775312	780111	1	4800	11206		Zinc finger, FYVE/PHD-type		Zinc finger (Znf) domains are relatively small protein motifs which contain multiple finger-like protrusions that make tandem contacts with their target molecule. Some of these domains bind zinc, but many do not; instead binding other metals such as iron, or no metal at all. For example, some family members form salt bridges to stabilise the finger-like folds. They were first identified as a DNA-…	Domain
Sobic.010G009400	Chr10	775312	780111	1	4800	11206		Zinc finger, RING/FYVE/PHD-type		Zinc finger (Znf) domains are relatively small protein motifs which contain multiple finger-like protrusions that make tandem contacts with their target molecule. Some of these domains bind zinc, but many do not; instead binding other metals such as iron, or no metal at all. For example, some family members form salt bridges to stabilise the finger-like folds. They were first identified as a DNA-…	Domain
Sobic.010G009400	Chr10	775312	780111	1	4800	11206		G protein alpha subunit, helical insertion		Guanine nucleotide binding proteins (G proteins) are membrane-associated, heterotrimeric proteins composed of three subunits: alpha (), beta () and gamma () []. G proteins act as signal transducers, relaying a signal from a ligand-activated GPCR (G protein-coupled receptor) to an enzyme or ion channel effector. The activated GPCR promotes the exchange of GDP for GTP on the G protein alpha subunit…	Domain
Sobic.010G009400	Chr10	775312	780111	1	4800	11206		Guanine nucleotide binding protein (G-protein), alpha subunit		Guanine nucleotide binding proteins (G proteins) are membrane-associated, heterotrimeric proteins composed of three subunits: alpha (), beta () and gamma () []. G proteins and their receptors (GPCRs) form one of the most prevalent signalling systems in mammalian cells, regulating systems as diverse as sensory perception, cell growth and hormonal regulation []. At the cell surface, the binding of …	Family
Sobic.010G009400	Chr10	775312	780111	1	4800	11206						G-protein coupled receptor signaling pathway	GO:0007186	A series of molecular signals that proceeds with an activated receptor promoting the exchange of GDP for GTP on the alpha-subunit of an associated heterotrimeric G-protein complex. The GTP-bound activated alpha-G-protein then dissociates from the beta- and gamma-subunits to further transmit the signal within the cell. The pathway begins with receptor-ligand interaction, or for basal GPCR signalin…
Sobic.010G009400	Chr10	775312	780111	1	4800	11206						signal transduction	GO:0007165	The cellular process in which a signal is conveyed to trigger a change in the activity or state of a cell. Signal transduction begins with reception of a signal (e.g. a ligand binding to a receptor or receptor activation by a stimulus such as light), or for signal transduction in the absence of ligand, signal-withdrawal or the activity of a constitutively active receptor. Signal transduction ends…
Sobic.010G009400	Chr10	775312	780111	1	4800	11206						GTPase activity	GO:0003924	Catalysis of the reaction: GTP + H2O = GDP + phosphate.
Sobic.010G009400	Chr10	775312	780111	1	4800	11206						signal transducer activity	GO:0004871	Conveys a signal across a cell to trigger a change in cell function or state. A signal is a physical entity or change in state that is used to transfer information in order to trigger a response.
Sobic.010G009400	Chr10	775312	780111	1	4800	11206						G-protein beta/gamma-subunit complex binding	GO:0031683	Interacting selectively and non-covalently with a complex of G-protein beta/gamma subunits.
Sobic.010G009400	Chr10	775312	780111	1	4800	11206						guanyl nucleotide binding	GO:0019001	Interacting selectively and non-covalently with guanyl nucleotides, any compound consisting of guanosine esterified with (ortho)phosphate.
Sobic.010G009466	Chr10	780383	783170	1	2788	16277	(1 of 58) PF01535//PF13041//PF13812 - PPR repeat (PPR) // PPR repeat family (PPR_2) // Pentatricopeptide repeat domain (PPR_3)	Tetratricopeptide-like helical domain		The tetratrico peptide repeat region (TPR) is a structural motif present in a wide range of proteins [, , ]. It mediates protein-protein interactions and the assembly of multiprotein complexes []. The TPR motifconsists of 3-16 tandem-repeats of 34 amino acids residues, although individual TPR motifs canbe dispersed in the protein sequence. Sequence alignment of the TPR domains reveals aconsensus …	Domain
Sobic.010G009466	Chr10	780383	783170	1	2788	16277	(1 of 58) PF01535//PF13041//PF13812 - PPR repeat (PPR) // PPR repeat family (PPR_2) // Pentatricopeptide repeat domain (PPR_3)	Pentatricopeptide repeat		This entry represents the PPR repeat.Pentatricopeptide repeat (PPR) proteins are characterised by tandem repeats of a degenerate 35 amino acid motif []. Most of PPR proteins have roles in mitochondria or plastid []. PPR repeats were discovered while screening Arabidopsis proteins for those predicted to be targeted to mitochondria or chloroplast [, ]. Some of these proteins have been shown to play…	Repeat
Sobic.010G009532	Chr10	783895	784188	-1	294	19789
Sobic.010G009600	Chr10	785995	790733	-1	4739	21889		F-box domain		First identified in cyclin-F as a protein-protein interaction motif, the F-boxis a conserved domain that is present in numerous protein with a bipartitestructure []. Through the F-box, these proteins are linked to the Skp1protein and the core of SCFs (Skp1-cullin-F-box protein ligase) complexes.SCFs complexes constitute a new class of E3 ligases []. They function incombination with the E2 enzyme …	Domain
Sobic.010G009600	Chr10	785995	790733	-1	4739	21889		Galactose oxidase/kelch, beta-propeller		This entry represents a beta-propeller domain found in galactose oxidase and in Kelch repeat-containing proteins.The known functions of kelch-containing proteins are diverse: scruin is an actin cross-linking protein; galactose oxidase catalyses the oxidation of the hydroxyl group at the C6 position in D-galactose; neuraminidase hydrolyses sialic acid residues from glycoproteins; and kelch may hav…	Domain
Sobic.010G009600	Chr10	785995	790733	-1	4739	21889		Galactose oxidase/kelch, beta-propeller		This entry represents a beta-propeller domain found in galactose oxidase and in Kelch repeat-containing proteins.The known functions of kelch-containing proteins are diverse: scruin is an actin cross-linking protein; galactose oxidase catalyses the oxidation of the hydroxyl group at the C6 position in D-galactose; neuraminidase hydrolyses sialic acid residues from glycoproteins; and kelch may hav…	Domain
Sobic.010G009600	Chr10	785995	790733	-1	4739	21889		Galactose oxidase/kelch, beta-propeller		This entry represents a beta-propeller domain found in galactose oxidase and in Kelch repeat-containing proteins.The known functions of kelch-containing proteins are diverse: scruin is an actin cross-linking protein; galactose oxidase catalyses the oxidation of the hydroxyl group at the C6 position in D-galactose; neuraminidase hydrolyses sialic acid residues from glycoproteins; and kelch may hav…	Domain
Sobic.010G009700	Chr10	792604	796131	-1	3528	28498		F-box domain		First identified in cyclin-F as a protein-protein interaction motif, the F-boxis a conserved domain that is present in numerous protein with a bipartitestructure []. Through the F-box, these proteins are linked to the Skp1protein and the core of SCFs (Skp1-cullin-F-box protein ligase) complexes.SCFs complexes constitute a new class of E3 ligases []. They function incombination with the E2 enzyme …	Domain
Sobic.010G009700	Chr10	792604	796131	-1	3528	28498		F-box domain		First identified in cyclin-F as a protein-protein interaction motif, the F-boxis a conserved domain that is present in numerous protein with a bipartitestructure []. Through the F-box, these proteins are linked to the Skp1protein and the core of SCFs (Skp1-cullin-F-box protein ligase) complexes.SCFs complexes constitute a new class of E3 ligases []. They function incombination with the E2 enzyme …	Domain
Sobic.010G009700	Chr10	792604	796131	-1	3528	28498		F-box domain		First identified in cyclin-F as a protein-protein interaction motif, the F-boxis a conserved domain that is present in numerous protein with a bipartitestructure []. Through the F-box, these proteins are linked to the Skp1protein and the core of SCFs (Skp1-cullin-F-box protein ligase) complexes.SCFs complexes constitute a new class of E3 ligases []. They function incombination with the E2 enzyme …	Domain
Sobic.010G009800	Chr10	798142	801258	-1	3117	34036		F-box domain		First identified in cyclin-F as a protein-protein interaction motif, the F-boxis a conserved domain that is present in numerous protein with a bipartitestructure []. Through the F-box, these proteins are linked to the Skp1protein and the core of SCFs (Skp1-cullin-F-box protein ligase) complexes.SCFs complexes constitute a new class of E3 ligases []. They function incombination with the E2 enzyme …	Domain
Sobic.010G009900	Chr10	816337	820942	1	4606	52231
Sobic.010G010000	Chr10	826287	832216	-1	5930	62181	(1 of 41) PF03140 - Plant protein of unknown function (DUF247)	Protein of unknown function DUF247, plant		The function of the plant proteins constituting this family is unknown.	Family
Sobic.010G010100	Chr10	835788	842820	-1	7033	71682	(1 of 9) PTHR23155//PTHR23155:SF579 - LEUCINE-RICH REPEAT-CONTAINING PROTEIN // SUBFAMILY NOT NAMED	P-loop containing nucleoside triphosphate hydrolase		The P-loop NTPase fold is the most prevalent domain of the several distinctnucleotide-binding protein folds.The most common reaction catalysed by enzymes of the P-loop NTPase fold is the hydrolysis of the beta-gamma phosphate bond of a bound nucleoside triphosphate (NTP). The energy from NTP hydrolysis is typically utilised to induce conformational changes in other molecules, which constitutes th…	Domain
Sobic.010G010100	Chr10	835788	842820	-1	7033	71682	(1 of 9) PTHR23155//PTHR23155:SF579 - LEUCINE-RICH REPEAT-CONTAINING PROTEIN // SUBFAMILY NOT NAMED	NB-ARC		This is the NB-ARC domain, a novel signalling motif found in bacteria and eukaryotes, shared by plant resistance gene products and regulators of cell death in animals []. This domain has been structurally characterised in the human protein apoptotic protease-activating factor 1 (Apaf-1) []. It contains the three-layered alpha-beta fold and subsequent short alpha-helical region characteristic of t…	Domain
Sobic.010G010100	Chr10	835788	842820	-1	7033	71682	(1 of 9) PTHR23155//PTHR23155:SF579 - LEUCINE-RICH REPEAT-CONTAINING PROTEIN // SUBFAMILY NOT NAMED	P-loop containing nucleoside triphosphate hydrolase		The P-loop NTPase fold is the most prevalent domain of the several distinctnucleotide-binding protein folds.The most common reaction catalysed by enzymes of the P-loop NTPase fold is the hydrolysis of the beta-gamma phosphate bond of a bound nucleoside triphosphate (NTP). The energy from NTP hydrolysis is typically utilised to induce conformational changes in other molecules, which constitutes th…	Domain
Sobic.010G010100	Chr10	835788	842820	-1	7033	71682	(1 of 9) PTHR23155//PTHR23155:SF579 - LEUCINE-RICH REPEAT-CONTAINING PROTEIN // SUBFAMILY NOT NAMED	NB-ARC		This is the NB-ARC domain, a novel signalling motif found in bacteria and eukaryotes, shared by plant resistance gene products and regulators of cell death in animals []. This domain has been structurally characterised in the human protein apoptotic protease-activating factor 1 (Apaf-1) []. It contains the three-layered alpha-beta fold and subsequent short alpha-helical region characteristic of t…	Domain
Sobic.010G010100	Chr10	835788	842820	-1	7033	71682	(1 of 9) PTHR23155//PTHR23155:SF579 - LEUCINE-RICH REPEAT-CONTAINING PROTEIN // SUBFAMILY NOT NAMED	P-loop containing nucleoside triphosphate hydrolase		The P-loop NTPase fold is the most prevalent domain of the several distinctnucleotide-binding protein folds.The most common reaction catalysed by enzymes of the P-loop NTPase fold is the hydrolysis of the beta-gamma phosphate bond of a bound nucleoside triphosphate (NTP). The energy from NTP hydrolysis is typically utilised to induce conformational changes in other molecules, which constitutes th…	Domain
Sobic.010G010100	Chr10	835788	842820	-1	7033	71682	(1 of 9) PTHR23155//PTHR23155:SF579 - LEUCINE-RICH REPEAT-CONTAINING PROTEIN // SUBFAMILY NOT NAMED	NB-ARC		This is the NB-ARC domain, a novel signalling motif found in bacteria and eukaryotes, shared by plant resistance gene products and regulators of cell death in animals []. This domain has been structurally characterised in the human protein apoptotic protease-activating factor 1 (Apaf-1) []. It contains the three-layered alpha-beta fold and subsequent short alpha-helical region characteristic of t…	Domain
Sobic.010G010201	Chr10	874544	877955	-1	3412	110438
Sobic.010G010300	Chr10	880413	909771	-1	29359	116307		DNA-binding domain		This entry represents a DNA-binding domain with a 2-layer beta(3)-alpha fold that is found in several DNA-binding proteins, including:DNA-binding domain of tn916 integrase [].N-terminal DNA-binding domain of lambda integrase [].GCC-box DNA-binding domains of certain transcription factors [].Methyl-CpG DNA-binding domain found in Methyl-CpG-binding protein 2 (MECP2) []and methylation-dependent tra…	Domain
Sobic.010G010300	Chr10	880413	909771	-1	29359	116307		Methyl-CpG DNA binding		Methylation at CpG dinucleotide, the most common DNA modification ineukaryotes, has been correlated with gene silencing associated with variousphenomena such as genomic imprinting, transposon and chromosome X inactivation, differentiation, and cancer. Effects of DNA methylation are mediated through proteins which bind to symmetrically methylated CpGs. Such proteins contain a specific domain of ~7…	Domain
Sobic.010G010400	Chr10	911413	911993	1	581	147307
Sobic.010G010500	Chr10	922777	923328	1	552	158671
Sobic.010G010600	Chr10	930811	931512	1	702	166705
Sobic.010G010700	Chr10	934393	941547	-1	7155	170287	(1 of 46) 2.7.10.2 - Non-specific protein-tyrosine kinase / Cytoplasmic protein tyrosine kinase	Zinc finger, PHD-type		Zinc finger (Znf) domains are relatively small protein motifs which contain multiple finger-like protrusions that make tandem contacts with their target molecule. Some of these domains bind zinc, but many do not; instead binding other metals such as iron, or no metal at all. For example, some family members form salt bridges to stabilise the finger-like folds. They were first identified as a DNA-…	Domain
Sobic.010G010700	Chr10	934393	941547	-1	7155	170287	(1 of 46) 2.7.10.2 - Non-specific protein-tyrosine kinase / Cytoplasmic protein tyrosine kinase	Zinc finger, PHD-finger		Zinc finger (Znf) domains are relatively small protein motifs which contain multiple finger-like protrusions that make tandem contacts with their target molecule. Some of these domains bind zinc, but many do not; instead binding other metals such as iron, or no metal at all. For example, some family members form salt bridges to stabilise the finger-like folds. They were first identified as a DNA-…	Domain
Sobic.010G010700	Chr10	934393	941547	-1	7155	170287	(1 of 46) 2.7.10.2 - Non-specific protein-tyrosine kinase / Cytoplasmic protein tyrosine kinase	Zinc finger, FYVE/PHD-type		Zinc finger (Znf) domains are relatively small protein motifs which contain multiple finger-like protrusions that make tandem contacts with their target molecule. Some of these domains bind zinc, but many do not; instead binding other metals such as iron, or no metal at all. For example, some family members form salt bridges to stabilise the finger-like folds. They were first identified as a DNA-…	Domain
Sobic.010G010700	Chr10	934393	941547	-1	7155	170287	(1 of 46) 2.7.10.2 - Non-specific protein-tyrosine kinase / Cytoplasmic protein tyrosine kinase	Zinc finger, RING/FYVE/PHD-type		Zinc finger (Znf) domains are relatively small protein motifs which contain multiple finger-like protrusions that make tandem contacts with their target molecule. Some of these domains bind zinc, but many do not; instead binding other metals such as iron, or no metal at all. For example, some family members form salt bridges to stabilise the finger-like folds. They were first identified as a DNA-…	Domain
Sobic.010G010700	Chr10	934393	941547	-1	7155	170287	(1 of 46) 2.7.10.2 - Non-specific protein-tyrosine kinase / Cytoplasmic protein tyrosine kinase	Zinc finger, CCHC-type		Zinc finger (Znf) domains are relatively small protein motifs which contain multiple finger-like protrusions that make tandem contacts with their target molecule. Some of these domains bind zinc, but many do not; instead binding other metals such as iron, or no metal at all. For example, some family members form salt bridges to stabilise the finger-like folds. They were first identified as a DNA-…	Domain
Sobic.010G010700	Chr10	934393	941547	-1	7155	170287	(1 of 46) 2.7.10.2 - Non-specific protein-tyrosine kinase / Cytoplasmic protein tyrosine kinase					zinc ion binding	GO:0008270	Interacting selectively and non-covalently with zinc (Zn) ions.
Sobic.010G010700	Chr10	934393	941547	-1	7155	170287	(1 of 46) 2.7.10.2 - Non-specific protein-tyrosine kinase / Cytoplasmic protein tyrosine kinase					protein binding	GO:0005515	Interacting selectively and non-covalently with any protein or protein complex (a complex of two or more proteins that may include other nonprotein molecules).
Sobic.010G011001	Chr10	960180	960857	1	678	196074
