# Supplementary material for: Association mapping by aerial drone reveals 213 genetic associations for Sorghum bicolor biomass traits under drought
Source: BMC Genomics. 2018 Sep 17;19:679. doi: 10.1186/s12864-018-5055-5 (PMC6142696; doi:10.1186/s12864-018-5055-5)
Supplement: Supplementary file 9 — Tables showing all genes in the regions spanned by significant SNPs for each peak. Gene information was obtained from the Phytomine tool in Phytozome v3.0. (ZIP 8760 kb) [file 12864_2018_5055_MOESM9_ESM.zip › CPG10.4_all_Sb_genes_in_region_from_Phytomine.xlsx]

## Sheet: CPG10.4_all_Sb_genes_in_region_
Primary_Identifier	chrom	Pos_start	Pos_end	strand	gene_length	dist_from_max_GWAS_SNP	gene_defline	protein_domains_name	gene_name	protein_domains_description	protin_domains_type	ontology_term_name	GO_term	GO_description
Sobic.010G034000	Chr10	2763420	2772269	-1	8850	548518		Carboxypeptidase, regulatory domain		This domain identifies a number of eukaryotic carboxypeptidases, these include carboxypeptidase D, E (H), N, X, X2 and Z. These are metallopeptidases belong to MEROPS peptidase family M14 (clan MC), subfamily M14B.Carboxypeptidase D (CPD) is a new B-type metallocarboxypeptidase that is membrane bound and has an acidic pH optimum. A hydrophobic region at the N terminus represents the signal peptid…	Domain
Sobic.010G034000	Chr10	2763420	2772269	-1	8850	548518		Carboxypeptidase-like, regulatory domain		This domain identifies a number of eukaryotic carboxypeptidases, these include carboxypeptidase D, E (H), N, X, X2 and Z. These are metallopeptidases belong to MEROPS peptidase family M14 (clan MC), subfamily M14B.Carboxypeptidase D (CPD) is a new B-type metallocarboxypeptidase that is membrane bound and has an acidic pH optimum. A hydrophobic region at the N terminus represents the signal peptid…	Domain
Sobic.010G034000	Chr10	2763420	2772269	-1	8850	548518		Peptidase M14, carboxypeptidase A		Metalloproteases are the most diverse of the four main types of protease, with more than 50 families identified to date. In these enzymes, a divalent cation, usually zinc, activates the water molecule. The metal ion is held in place by amino acid ligands, usually three in number. The known metal ligands are His, Glu, Asp or Lys and at least one other residue is required for catalysis, which may p…	Domain
Sobic.010G034000	Chr10	2763420	2772269	-1	8850	548518		Protein of unknown function DUF2817		This family of proteins has no known function.	Family
Sobic.010G034100	Chr10	2773939	2779877	-1	5939	540910		P-loop containing nucleoside triphosphate hydrolase		The P-loop NTPase fold is the most prevalent domain of the several distinctnucleotide-binding protein folds.The most common reaction catalysed by enzymes of the P-loop NTPase fold is the hydrolysis of the beta-gamma phosphate bond of a bound nucleoside triphosphate (NTP). The energy from NTP hydrolysis is typically utilised to induce conformational changes in other molecules, which constitutes th…	Domain
Sobic.010G034100	Chr10	2773939	2779877	-1	5939	540910		Small GTP-binding protein domain		Proteins with a small GTP-binding domain include Ras, RhoA, Rab11, translation elongation factor G, translation initiation factor IF-2, tetratcycline resistance protein TetM, CDC42, Era, ADP-ribosylation factors, tdhF, and many others []. In some proteins the domain occurs more than once. Among them there is a large number of small GTP-binding proteins and related domains in larger proteins. Note…	Domain
Sobic.010G034100	Chr10	2773939	2779877	-1	5939	540910		GTP binding domain		Several proteins have recently been shown to contain the 5 structural motifs characteristicof GTP-binding proteins []. These include murine DRG protein; GTP1 proteinfrom Schizosaccharomyces pombe; OBG protein from Bacillus subtilis[]; ferrous iron transport protein B []and several others.	Domain
Sobic.010G034100	Chr10	2773939	2779877	-1	5939	540910		Transcription factor, GTP-binding domain		The translational GTPases are the Bacteria elongation factors, EFTu, EFG, and the initiation factor, IF2, and their archaeal homologues, the EF1, EF2, aeIF5b and aeIF2. They all contain two homologous N-terminal domains: a GTPase or G-domain, followed by an OB-domain. These translational proteins' G-domains are both structurally and functionally related to a larger family ofGTPase G proteins [].I…	Domain
Sobic.010G034100	Chr10	2773939	2779877	-1	5939	540910		Elongation factor G, III-V domain		EF2 (or EFG) participates in the elongation phase of protein synthesis by promoting the GTP-dependent translocation of the peptidyl tRNA of the nascent protein chain from the A-site (acceptor site) to the P-site (peptidyl tRNA site) of the ribosome. EF2 also has a role after the termination phase of translation, where, together with the ribosomal recycling factor, it facilitates the release of tR…	Domain
Sobic.010G034100	Chr10	2773939	2779877	-1	5939	540910		GTP-binding protein LepA, C-terminal		LepA (GUF1 in Saccaromyces) is a GTP-binding membrane protein related to EF-G and EF-Tu. Two types of phylogenetic tree, rooted by other GTP-binding proteins, suggest that eukaryotic homologues (including GUF1 of yeast) originated within the bacterial LepA family. The function of the proteins in this family is unknown. This entry represents the C-terminal region of these proteins [].	Domain
Sobic.010G034100	Chr10	2773939	2779877	-1	5939	540910		Translation elongation factor EFG, V domain		Elongation factor EF2 (EF-G) is a G-protein. It brings about the translocation of peptidyl-tRNA and mRNA through a ratchet-like mechanism: the binding of GTP-EF2 to the ribosome causes a counter-clockwise rotation in the small ribosomal subunit; the hydrolysis of GTP to GDP by EF2 and the subsequent release of EF2 causes a clockwise rotation of the small subunit back to the starting position [, ]…	Domain
Sobic.010G034100	Chr10	2773939	2779877	-1	5939	540910		Elongation factor 4		Elongation factor 4, also known as ribosomal back-translocase LepA, is required for accurate and efficient protein synthesis under certain stress conditions. It may act as a fidelity factor of the translation reaction, by catalysing a one-codon backward translocation of tRNAs on improperly translocated ribosomes. Back-translocation proceeds from a post-translocation (POST) complex to a pre-transl…	Family
Sobic.010G034100	Chr10	2773939	2779877	-1	5939	540910						GTP binding	GO:0005525	Interacting selectively and non-covalently with GTP, guanosine triphosphate.
Sobic.010G034100	Chr10	2773939	2779877	-1	5939	540910						GTPase activity	GO:0003924	Catalysis of the reaction: GTP + H2O = GDP + phosphate.
Sobic.010G034200	Chr10	2784319	2785924	1	1606	534863		Pectate lyase/Amb allergen		Pectate lyase is an enzyme involved in the maceration and soft rotting of plant tissue. Pectate lyase is responsible for the eliminative cleavage of pectate,yielding oligosaccharides with 4-deoxy-alpha-D-mann-4-enuronosyl groupsat their non-reducing ends. The protein is maximally expressed late inpollen development. It has been suggested that the pollen expression of pectate lyase genes might rel…	Domain
Sobic.010G034200	Chr10	2784319	2785924	1	1606	534863		Pectin lyase fold/virulence factor		Microbial pectin and pectate lyases are virulence factors that degrade the pectic components of the plant cell wall []. When the backbone of pectin is methylated it is known as pectin and is cleaved by pectin lyase, and when it is demethylated it is known as pectate and is cleaved by pectate lyase. Pectin lyase from Aspergillus nigerdisplays a single-stranded, right-handed parallel beta-helix top…	Domain
Sobic.010G034200	Chr10	2784319	2785924	1	1606	534863		AmbAllergen		Pectate lyase is an enzyme involved in the maceration and soft rotting of plant tissue. Pectate lyase is responsible for the eliminative cleavage of pectate,yielding oligosaccharides with 4-deoxy-alpha-D-mann-4-enuronosyl groupsat their non-reducing ends. The protein is maximally expressed late inpollen development. It has been suggested that the pollen expression of pectate lyase genes might rel…	Family
Sobic.010G034200	Chr10	2784319	2785924	1	1606	534863		Pectin lyase fold		This entry covers proteins that are closely related to the pectolytic enzyme, pectin lyase, which act as virulence factors. These proteins include pectate lyase, iota-carrageenase, and glycoside hydrolases from family 28 (such as galacturonases). Pectin lyases, pectate lyases and galacturonases all act on forms of pectin, one of the main components of the cell wall. When the backbone of pectin is…	Domain
Sobic.010G034200	Chr10	2784319	2785924	1	1606	534863		Pectate lyase, N-terminal		This region is found N-terminal to the pectate lyase domain () in some plant pectate lyase enzymes.	Domain
Sobic.010G034200	Chr10	2784319	2785924	1	1606	534863						pectate lyase activity	GO:0030570	Catalysis of the reaction: a pectate = a pectate + a pectate oligosaccharide with 4-(4-deoxy-alpha-D-galact-4-enuronosyl)-D-galacturonate end. This reaction is the eliminative cleavage of pectate to give oligosaccharides with 4-deoxy-alpha-D-gluc-4-enuronosyl groups at their non-reducing ends.
Sobic.010G034300	Chr10	2790144	2792210	-1	2067	528577		Pectate lyase/Amb allergen		Pectate lyase is an enzyme involved in the maceration and soft rotting of plant tissue. Pectate lyase is responsible for the eliminative cleavage of pectate,yielding oligosaccharides with 4-deoxy-alpha-D-mann-4-enuronosyl groupsat their non-reducing ends. The protein is maximally expressed late inpollen development. It has been suggested that the pollen expression of pectate lyase genes might rel…	Domain
Sobic.010G034300	Chr10	2790144	2792210	-1	2067	528577		Pectin lyase fold/virulence factor		Microbial pectin and pectate lyases are virulence factors that degrade the pectic components of the plant cell wall []. When the backbone of pectin is methylated it is known as pectin and is cleaved by pectin lyase, and when it is demethylated it is known as pectate and is cleaved by pectate lyase. Pectin lyase from Aspergillus nigerdisplays a single-stranded, right-handed parallel beta-helix top…	Domain
Sobic.010G034300	Chr10	2790144	2792210	-1	2067	528577		AmbAllergen		Pectate lyase is an enzyme involved in the maceration and soft rotting of plant tissue. Pectate lyase is responsible for the eliminative cleavage of pectate,yielding oligosaccharides with 4-deoxy-alpha-D-mann-4-enuronosyl groupsat their non-reducing ends. The protein is maximally expressed late inpollen development. It has been suggested that the pollen expression of pectate lyase genes might rel…	Family
Sobic.010G034300	Chr10	2790144	2792210	-1	2067	528577		Pectin lyase fold		This entry covers proteins that are closely related to the pectolytic enzyme, pectin lyase, which act as virulence factors. These proteins include pectate lyase, iota-carrageenase, and glycoside hydrolases from family 28 (such as galacturonases). Pectin lyases, pectate lyases and galacturonases all act on forms of pectin, one of the main components of the cell wall. When the backbone of pectin is…	Domain
Sobic.010G034300	Chr10	2790144	2792210	-1	2067	528577		Pectate lyase, N-terminal		This region is found N-terminal to the pectate lyase domain () in some plant pectate lyase enzymes.	Domain
Sobic.010G034300	Chr10	2790144	2792210	-1	2067	528577						pectate lyase activity	GO:0030570	Catalysis of the reaction: a pectate = a pectate + a pectate oligosaccharide with 4-(4-deoxy-alpha-D-galact-4-enuronosyl)-D-galacturonate end. This reaction is the eliminative cleavage of pectate to give oligosaccharides with 4-deoxy-alpha-D-gluc-4-enuronosyl groups at their non-reducing ends.
Sobic.010G034400	Chr10	2792007	2793122	-1	1116	527665	(1 of 4) PTHR10992//PTHR10992:SF819 - ALPHA/BETA HYDROLASE FOLD-CONTAINING PROTEIN // SUBFAMILY NOT NAMED	Alpha/Beta hydrolase fold		This entry represent the Alpha/Beta hydrolase fold.The alpha/beta hydrolase fold []is common to a number of hydrolytic enzymes of widely differing phylogenetic origin and catalytic function. The core of each enzyme is an alpha/beta-sheet (rather than a barrel), containing 8 strands connected by helices []. The enzymes are believed to have diverged from a common ancestor, preserving the arrangemen…	Domain
Sobic.010G034500	Chr10	2794302	2796082	1	1781	524705		POZ domain		The BTB (for BR-C, ttk and bab) []or POZ (for Pox virus and Zinc finger) [, ]domain is a versatile protein-protein interaction motif involved in many cellular functions, including transcriptional regulation, cytoskeleton dynamics, ion channel assembly and gating, and targeting proteins for ubiquitination []. The BTB domain can occur alongside other domains: BTB-zinc finger (BTB-ZF), BTB-BACK-Kelc…	Domain
Sobic.010G034500	Chr10	2794302	2796082	1	1781	524705		BTB/POZ domain		The BTB domain (Broad-Complex, Tramtrack and Bric a brac) is also known as the POZ domain (POxvirus and Zinc finger). It is a homodimerization domainoccurring at the N terminus of proteins containing multiple copies of eitherzinc fingers of the C2H2 type or Kelch repeats [, ]. Many BTB proteins are transcriptional regulators that are thought to act through the control of chromatin structure.The s…	Domain
Sobic.010G034500	Chr10	2794302	2796082	1	1781	524705		TRAF-like		The tumour necrosis factor receptor (TNFR) associated factors (TRAFs) act as signal transducers for both TNFRs and interleukin-1/Toll-like receptors. TRAFs function in immunity, embryonic development, stress response and bone metabolism through their induction of cell proliferation, differentiation, and apoptosis []. TRAFs are characterised by two domains: an N-terminal domain containing RING and…	Domain
Sobic.010G034500	Chr10	2794302	2796082	1	1781	524705		MATH/TRAF domain		Although apparently functionally unrelated, intracellular TRAFs and extracellular meprins share a conserved region of about 180 residues, the meprin and TRAF homology (MATH) domain []. Meprins are mammalian tissue-specific metalloendopeptidases of the astacin family implicated in developmental, normal and pathological processes by hydrolysing a variety of proteins. Various growth factors, cytokin…	Domain
Sobic.010G034500	Chr10	2794302	2796082	1	1781	524705						protein binding	GO:0005515	Interacting selectively and non-covalently with any protein or protein complex (a complex of two or more proteins that may include other nonprotein molecules).
Sobic.010G034600	Chr10	2804573	2805319	1	747	515468		Zinc finger, RING-type		Zinc finger (Znf) domains are relatively small protein motifs which contain multiple finger-like protrusions that make tandem contacts with their target molecule. Some of these domains bind zinc, but many do not; instead binding other metals such as iron, or no metal at all. For example, some family members form salt bridges to stabilise the finger-like folds. They were first identified as a DNA-…	Domain
Sobic.010G034600	Chr10	2804573	2805319	1	747	515468		Zinc finger, RING/FYVE/PHD-type		Zinc finger (Znf) domains are relatively small protein motifs which contain multiple finger-like protrusions that make tandem contacts with their target molecule. Some of these domains bind zinc, but many do not; instead binding other metals such as iron, or no metal at all. For example, some family members form salt bridges to stabilise the finger-like folds. They were first identified as a DNA-…	Domain
Sobic.010G034600	Chr10	2804573	2805319	1	747	515468		Zinc finger, RING-H2-type		Zinc finger (Znf) domains are relatively small protein motifs which contain multiple finger-like protrusions that make tandem contacts with their target molecule. Some of these domains bind zinc, but many do not; instead binding other metals such as iron, or no metal at all. For example, some family members form salt bridges to stabilise the finger-like folds. They were first identified as a DNA-…	Domain
Sobic.010G034700	Chr10	2805866	2807685	1	1820	513102	(1 of 5) 2.3.1.153 - Anthocyanin 5-(6'''-hydroxycinnamoyltransferase)	Transferase		This family includes a number of transferase enzymes, mainly from plants and fungi. These include anthranilate N-hydroxycinnamoyl/benzoyltransferase that catalyses the first committed reaction of phytoalexin biosynthesis []. Deacetylvindoline 4-O-acetyltransferase () catalyses the last step in vindoline biosynthesis is also a member of this family []. The motif HXXXD is probably part of the activ…	Family
Sobic.010G034700	Chr10	2805866	2807685	1	1820	513102	(1 of 5) 2.3.1.153 - Anthocyanin 5-(6'''-hydroxycinnamoyltransferase)	Chloramphenicol acetyltransferase-like domain		Chloramphenicol acetyltransferase (CAT) catalyzes the acetyl-CoA dependent acetylation of chloramphenicol, resulting in the inactivation of the antibiotic. The crystal structure of the type III enzyme from Escherichia coli with chloramphenicol bound has been determined. CAT is a trimer of identical subunits (monomer Mr 25,000) and the trimeric structure is stabilised by a number of hydrogen bonds…	Domain
Sobic.010G034800	Chr10	2808865	2810677	-1	1813	510110	(1 of 1) 2.3.1.215 - Anthocyanidin 3-O-glucoside 6''-O-acyltransferase	Transferase		This family includes a number of transferase enzymes, mainly from plants and fungi. These include anthranilate N-hydroxycinnamoyl/benzoyltransferase that catalyses the first committed reaction of phytoalexin biosynthesis []. Deacetylvindoline 4-O-acetyltransferase () catalyses the last step in vindoline biosynthesis is also a member of this family []. The motif HXXXD is probably part of the activ…	Family
Sobic.010G034800	Chr10	2808865	2810677	-1	1813	510110	(1 of 1) 2.3.1.215 - Anthocyanidin 3-O-glucoside 6''-O-acyltransferase	Chloramphenicol acetyltransferase-like domain		Chloramphenicol acetyltransferase (CAT) catalyzes the acetyl-CoA dependent acetylation of chloramphenicol, resulting in the inactivation of the antibiotic. The crystal structure of the type III enzyme from Escherichia coli with chloramphenicol bound has been determined. CAT is a trimer of identical subunits (monomer Mr 25,000) and the trimeric structure is stabilised by a number of hydrogen bonds…	Domain
Sobic.010G034800	Chr10	2808865	2810677	-1	1813	510110	(1 of 1) 2.3.1.215 - Anthocyanidin 3-O-glucoside 6''-O-acyltransferase	Transferase		This family includes a number of transferase enzymes, mainly from plants and fungi. These include anthranilate N-hydroxycinnamoyl/benzoyltransferase that catalyses the first committed reaction of phytoalexin biosynthesis []. Deacetylvindoline 4-O-acetyltransferase () catalyses the last step in vindoline biosynthesis is also a member of this family []. The motif HXXXD is probably part of the activ…	Family
Sobic.010G034800	Chr10	2808865	2810677	-1	1813	510110	(1 of 1) 2.3.1.215 - Anthocyanidin 3-O-glucoside 6''-O-acyltransferase	Chloramphenicol acetyltransferase-like domain		Chloramphenicol acetyltransferase (CAT) catalyzes the acetyl-CoA dependent acetylation of chloramphenicol, resulting in the inactivation of the antibiotic. The crystal structure of the type III enzyme from Escherichia coli with chloramphenicol bound has been determined. CAT is a trimer of identical subunits (monomer Mr 25,000) and the trimeric structure is stabilised by a number of hydrogen bonds…	Domain
Sobic.010G034900	Chr10	2814195	2815093	1	899	505694
Sobic.010G035000	Chr10	2826126	2826868	1	743	493919
Sobic.010G035100	Chr10	2829617	2832359	-1	2743	488428		DNA-binding domain		This entry represents a DNA-binding domain with a 2-layer beta(3)-alpha fold that is found in several DNA-binding proteins, including:DNA-binding domain of tn916 integrase [].N-terminal DNA-binding domain of lambda integrase [].GCC-box DNA-binding domains of certain transcription factors [].Methyl-CpG DNA-binding domain found in Methyl-CpG-binding protein 2 (MECP2) []and methylation-dependent tra…	Domain
Sobic.010G035100	Chr10	2829617	2832359	-1	2743	488428		AP2/ERF domain		Ethylene is an endogenous plant hormone that influences many aspects of plantgrowth and development. Some defense related genes that are induced byethylene contain a cis-regulatory element known as the Ethylene-Responsive Element (ERE) []. Sequence analysis on various ERE regionshas identified a short motif rich in G/C nucleotides, the GCC-box, essential forthe response to ethylene. This short mo…	Domain
Sobic.010G035100	Chr10	2829617	2832359	-1	2743	488428		AP2-like ethylene-responsive transcription factor		This entry includes a group of plant AP2-like ethylene-responsive transcription factors. APETALA2 (AP2) transcription factors (TFs) play very important roles in plant growth and development and in defense response [].Arabidopsis AP2 (At4g36920) is a transcription factor involved in the specification of floral organ identity and establishment of floral meristem identity [].	Family
Sobic.010G035100	Chr10	2829617	2832359	-1	2743	488428						regulation of transcription, DNA-templated	GO:0006355	Any process that modulates the frequency, rate or extent of cellular DNA-templated transcription.
Sobic.010G035100	Chr10	2829617	2832359	-1	2743	488428						transcription factor activity, sequence-specific DNA binding	GO:0003700	Interacting selectively and non-covalently with a specific DNA sequence in order to modulate transcription. The transcription factor may or may not also interact selectively with a protein or macromolecular complex.
Sobic.010G035100	Chr10	2829617	2832359	-1	2743	488428						multicellular organismal development	GO:0007275	The biological process whose specific outcome is the progression of a multicellular organism over time from an initial condition (e.g. a zygote or a young adult) to a later condition (e.g. a multicellular animal or an aged adult).
Sobic.010G035200	Chr10	2845506	2848754	1	3249	472033		ssDNA-binding transcriptional regulator		This entry represents a ssDNA-binding transcriptional regulator domain consisting of a helix-swapped dimer of beta(4)-alpha motifs. This domain is found as a C-terminal domain in the transciptional co-activator PC4 (where it is a dimer of two separate motifs), and in the plant transciprional regulator PBF-2 (where it is a single chain domain formed by a tandem repeat of two motifs).Transcriptiona…	Domain
Sobic.010G035200	Chr10	2845506	2848754	1	3249	472033		Plant transcription factor		This is a family of plant transcription factors.	Family
Sobic.010G035200	Chr10	2845506	2848754	1	3249	472033						DNA binding	GO:0003677	Any molecular function by which a gene product interacts selectively and non-covalently with DNA (deoxyribonucleic acid).
Sobic.010G035200	Chr10	2845506	2848754	1	3249	472033						regulation of transcription, DNA-templated	GO:0006355	Any process that modulates the frequency, rate or extent of cellular DNA-templated transcription.
Sobic.010G035300	Chr10	2858141	2865169	1	7029	455618	(1 of 3) PTHR31429:SF1 - WRKY FAMILY TRANSCRIPTION FACTOR-RELATED	WRKY domain		The WRKY domain is a 60 amino acid region that is defined by the conservedamino acid sequence WRKYGQK at its N-terminal end, together with a novelzinc-finger- like motif. The WRKY domain is found in one or two copies in asuperfamily of plant transcription factors involved in the regulation ofvarious physiological programs that are unique to plants, including pathogendefence, senescence, trichome …	Domain
Sobic.010G035300	Chr10	2858141	2865169	1	7029	455618	(1 of 3) PTHR31429:SF1 - WRKY FAMILY TRANSCRIPTION FACTOR-RELATED	WRKY domain		The WRKY domain is a 60 amino acid region that is defined by the conservedamino acid sequence WRKYGQK at its N-terminal end, together with a novelzinc-finger- like motif. The WRKY domain is found in one or two copies in asuperfamily of plant transcription factors involved in the regulation ofvarious physiological programs that are unique to plants, including pathogendefence, senescence, trichome …	Domain
Sobic.010G035300	Chr10	2858141	2865169	1	7029	455618	(1 of 3) PTHR31429:SF1 - WRKY FAMILY TRANSCRIPTION FACTOR-RELATED					regulation of transcription, DNA-templated	GO:0006355	Any process that modulates the frequency, rate or extent of cellular DNA-templated transcription.
Sobic.010G035300	Chr10	2858141	2865169	1	7029	455618	(1 of 3) PTHR31429:SF1 - WRKY FAMILY TRANSCRIPTION FACTOR-RELATED					transcription factor activity, sequence-specific DNA binding	GO:0003700	Interacting selectively and non-covalently with a specific DNA sequence in order to modulate transcription. The transcription factor may or may not also interact selectively with a protein or macromolecular complex.
Sobic.010G035300	Chr10	2858141	2865169	1	7029	455618	(1 of 3) PTHR31429:SF1 - WRKY FAMILY TRANSCRIPTION FACTOR-RELATED					sequence-specific DNA binding	GO:0043565	Interacting selectively and non-covalently with DNA of a specific nucleotide composition, e.g. GC-rich DNA binding, or with a specific sequence motif or type of DNA e.g. promotor binding or rDNA binding.
Sobic.010G035400	Chr10	2864691	2869107	-1	4417	451680		Domain of unknown function DUF1995		This entry includes proteins from bacteria and plants. This domain can be found in a chloroplastic protein, LOW PSII ACCUMULATION 3 (LPA3, At1g73060), from Arabidopsis. LPA3 is involved in assisting chlorophyll a binding protein psbC assembly within photosystem II (PSII) []. This domain can also be found in some putative adenylate kinases, such as At5g35170 []from Arabidopsis and Os08g0288200 fro…	Domain
Sobic.010G035400	Chr10	2864691	2869107	-1	4417	451680
Sobic.010G035500	Chr10	2869169	2876466	-1	7298	444321		FeS cluster biogenesis		The proteins in this entry are variously annotatedas iron-sulphur cluster insertion protein or Fe/S biogenesis protein. They appear to be involved in Fe-S cluster biogenesis. This family includes IscA, HesB, YadR and YfhF-like proteins. The hesB gene is expressed only under nitrogen fixation conditions []. IscA, an 11 kDa member of the hesB family of proteins, binds iron and [2Fe-2S]clusters, and…	Domain
Sobic.010G035500	Chr10	2869169	2876466	-1	7298	444321		FeS cluster insertion protein		Proteins in this entry include HesB, IscA, SufA and ErpA, and appear to be associated with the process of FeS-cluster assembly. Several multiprotein complexes, referred to as ISC, SUF, and NIF, are known to be necessary for building and inserting Fe-S clusters into cellular targets []. The HesB proteins are associated with the nif gene cluster. The Escherichia coli SufA protein is associated with…	Family
Sobic.010G035500	Chr10	2869169	2876466	-1	7298	444321						structural molecule activity	GO:0005198	The action of a molecule that contributes to the structural integrity of a complex or assembly within or outside a cell.
Sobic.010G035500	Chr10	2869169	2876466	-1	7298	444321						iron-sulfur cluster assembly	GO:0016226	The incorporation of iron and exogenous sulfur into a metallo-sulfur cluster.
Sobic.010G035500	Chr10	2869169	2876466	-1	7298	444321						iron-sulfur cluster binding	GO:0051536	Interacting selectively and non-covalently with an iron-sulfur cluster, a combination of iron and sulfur atoms.
Sobic.010G035600	Chr10	2873772	2874516	1	745	446271
Sobic.010G035700	Chr10	2879764	2880463	-1	700	440324
Sobic.010G035801	Chr10	2881609	2885883	-1	4275	434904	(1 of 38) PF12274 - Protein of unknown function (DUF3615) (DUF3615)	Protein of unknown function DUF3615		This domain family is found in bacteria and eukaryotes, and is typically between 86 and 97 amino acids in length. There is a conserved FAE sequence motif. There is a single completely conserved residue F that may be functionally important.	Family
Sobic.010G035900	Chr10	2888415	2890086	-1	1672	430701
Sobic.010G036000	Chr10	2897054	2898094	-1	1041	422693
Sobic.010G036100	Chr10	2900187	2900588	-1	402	420199
Sobic.010G036200	Chr10	2904800	2905401	-1	602	415386
Sobic.010G036301	Chr10	2906768	2914757	1	7990	406030
Sobic.010G036301	Chr10	2906768	2914757	1	7990	406030
Sobic.010G036400	Chr10	2914304	2915037	-1	734	405750
Sobic.010G036500	Chr10	2934433	2934800	-1	368	385987
Sobic.010G036601	Chr10	2941408	2942699	1	1292	378088
Sobic.010G036700	Chr10	2943081	2943781	-1	701	377006
Sobic.010G036700	Chr10	2943081	2943781	-1	701	377006
Sobic.010G036750	Chr10	2954754	2955908	-1	1155	364879
Sobic.010G036800	Chr10	2956511	2957480	-1	970	363307
Sobic.010G036901	Chr10	2966612	2969398	-1	2787	351389
Sobic.010G036901	Chr10	2966612	2969398	-1	2787	351389
Sobic.010G037000	Chr10	2974614	2974946	1	333	345841
Sobic.010G037101	Chr10	2978212	2978826	-1	615	341961
Sobic.010G037200	Chr10	2984856	2990019	1	5164	330768		SAM dependent carboxyl methyltransferase		This family of plant methyltransferases contains enzymes that act on a variety of substrates including salicylic acid, jasmonic acid and 7-Methylxanthine. Caffeine is synthesized through sequential three-step methylation of xanthine derivatives at positions 7-N, 3-N, and 1-N. The protein 7-methylxanthine methyltransferase (designated as CaMXMT) catalyses the second step to produce theobromine [].	Family
Sobic.010G037200	Chr10	2984856	2990019	1	5164	330768		S-adenosyl-L-methionine-dependent methyltransferase		This entry represents a domain found in S-adenosyl-L-methionine-dependent methyltransferases (SAM MTases).Proteins containing this domain include members from the methyltransferase superfamily and the class I-like SAM-binding methyltransferase superfamily. Methyltransferases transfer a methyl group from a donor to an acceptor. SAM-binding methyltransferases utilise the ubiquitous methyl donor SAM…	Domain
Sobic.010G037200	Chr10	2984856	2990019	1	5164	330768		SAM dependent carboxyl methyltransferase		This family of plant methyltransferases contains enzymes that act on a variety of substrates including salicylic acid, jasmonic acid and 7-Methylxanthine. Caffeine is synthesized through sequential three-step methylation of xanthine derivatives at positions 7-N, 3-N, and 1-N. The protein 7-methylxanthine methyltransferase (designated as CaMXMT) catalyses the second step to produce theobromine [].	Family
Sobic.010G037200	Chr10	2984856	2990019	1	5164	330768		S-adenosyl-L-methionine-dependent methyltransferase		This entry represents a domain found in S-adenosyl-L-methionine-dependent methyltransferases (SAM MTases).Proteins containing this domain include members from the methyltransferase superfamily and the class I-like SAM-binding methyltransferase superfamily. Methyltransferases transfer a methyl group from a donor to an acceptor. SAM-binding methyltransferases utilise the ubiquitous methyl donor SAM…	Domain
Sobic.010G037200	Chr10	2984856	2990019	1	5164	330768		SAM dependent carboxyl methyltransferase		This family of plant methyltransferases contains enzymes that act on a variety of substrates including salicylic acid, jasmonic acid and 7-Methylxanthine. Caffeine is synthesized through sequential three-step methylation of xanthine derivatives at positions 7-N, 3-N, and 1-N. The protein 7-methylxanthine methyltransferase (designated as CaMXMT) catalyses the second step to produce theobromine [].	Family
Sobic.010G037200	Chr10	2984856	2990019	1	5164	330768		S-adenosyl-L-methionine-dependent methyltransferase		This entry represents a domain found in S-adenosyl-L-methionine-dependent methyltransferases (SAM MTases).Proteins containing this domain include members from the methyltransferase superfamily and the class I-like SAM-binding methyltransferase superfamily. Methyltransferases transfer a methyl group from a donor to an acceptor. SAM-binding methyltransferases utilise the ubiquitous methyl donor SAM…	Domain
Sobic.010G037200	Chr10	2984856	2990019	1	5164	330768						methyltransferase activity	GO:0008168	Catalysis of the transfer of a methyl group to an acceptor molecule.
Sobic.010G037300	Chr10	2991759	2995559	-1	3801	325228		Protein kinase domain		Protein phosphorylation, which plays a key role in most cellular activities, is a reversible process mediated by proteinkinases and phosphoprotein phosphatases. Protein kinases catalyse the transfer of the gamma phosphate from nucleotide triphosphates (often ATP) to one or more amino acid residues in a protein substrate side chain, resulting in a conformational change affecting protein function. …	Domain
Sobic.010G037300	Chr10	2991759	2995559	-1	3801	325228		Protein kinase-like domain		Protein kinases () modify other proteins by chemically adding phosphate groups to them. This process is fundamental to most signalling and regulatory processes in the eukaryotic cell []. The protein kinases contain a catalytic core that is common to both serine/threonine and tyrosine protein kinases. The catalytic domain contains the nucleotide-binding site and the catalytic apparatus in an inter…	Domain
Sobic.010G037300	Chr10	2991759	2995559	-1	3801	325228		Tyrosine-protein kinase, catalytic domain		Protein phosphorylation, which plays a key role in most cellular activities, is a reversible process mediated by protein kinases and phosphoprotein phosphatases. Protein kinases catalyse the transfer of the gamma phosphate from nucleotide triphosphates (often ATP) to one or more amino acid residues in a protein substrate side chain, resulting in a conformational change affecting protein function.…	Domain
Sobic.010G037300	Chr10	2991759	2995559	-1	3801	325228		Serine-threonine/tyrosine-protein kinase catalytic domain		Protein phosphorylation, which plays a key role in most cellular activities, is a reversible process mediated by protein kinases and phosphoprotein phosphatases. Protein kinases catalyse the transfer of the gamma phosphate from nucleotide triphosphates (often ATP) to one or more amino acid residues in a protein substrate side chain, resulting in a conformational change affecting protein function.…	Domain
Sobic.010G037300	Chr10	2991759	2995559	-1	3801	325228		Protein kinase-like domain, Apicomplexa		This entry represents the kinase-like domain found in the Rhoptry (ROP) pseudokinases from the intracellular parasite Toxoplasma gondii []. ROP2, ROP4 and ROP8 have a typical bi-lobed protein kinase fold, but lack catalytic activity [].ROP4 is localised to the rhoptries, secretory organelles at the apical end of the parasite, and is secreted from the parasite during host cell invasion []. ROP2 me…	Domain
Sobic.010G037300	Chr10	2991759	2995559	-1	3801	325228		Protein kinase domain		Protein phosphorylation, which plays a key role in most cellular activities, is a reversible process mediated by proteinkinases and phosphoprotein phosphatases. Protein kinases catalyse the transfer of the gamma phosphate from nucleotide triphosphates (often ATP) to one or more amino acid residues in a protein substrate side chain, resulting in a conformational change affecting protein function. …	Domain
Sobic.010G037300	Chr10	2991759	2995559	-1	3801	325228		Protein kinase-like domain		Protein kinases () modify other proteins by chemically adding phosphate groups to them. This process is fundamental to most signalling and regulatory processes in the eukaryotic cell []. The protein kinases contain a catalytic core that is common to both serine/threonine and tyrosine protein kinases. The catalytic domain contains the nucleotide-binding site and the catalytic apparatus in an inter…	Domain
Sobic.010G037300	Chr10	2991759	2995559	-1	3801	325228		Tyrosine-protein kinase, catalytic domain		Protein phosphorylation, which plays a key role in most cellular activities, is a reversible process mediated by protein kinases and phosphoprotein phosphatases. Protein kinases catalyse the transfer of the gamma phosphate from nucleotide triphosphates (often ATP) to one or more amino acid residues in a protein substrate side chain, resulting in a conformational change affecting protein function.…	Domain
Sobic.010G037300	Chr10	2991759	2995559	-1	3801	325228		Serine-threonine/tyrosine-protein kinase catalytic domain		Protein phosphorylation, which plays a key role in most cellular activities, is a reversible process mediated by protein kinases and phosphoprotein phosphatases. Protein kinases catalyse the transfer of the gamma phosphate from nucleotide triphosphates (often ATP) to one or more amino acid residues in a protein substrate side chain, resulting in a conformational change affecting protein function.…	Domain
Sobic.010G037300	Chr10	2991759	2995559	-1	3801	325228		Protein kinase-like domain, Apicomplexa		This entry represents the kinase-like domain found in the Rhoptry (ROP) pseudokinases from the intracellular parasite Toxoplasma gondii []. ROP2, ROP4 and ROP8 have a typical bi-lobed protein kinase fold, but lack catalytic activity [].ROP4 is localised to the rhoptries, secretory organelles at the apical end of the parasite, and is secreted from the parasite during host cell invasion []. ROP2 me…	Domain
Sobic.010G037300	Chr10	2991759	2995559	-1	3801	325228						protein phosphorylation	GO:0006468	The process of introducing a phosphate group on to a protein.
Sobic.010G037300	Chr10	2991759	2995559	-1	3801	325228						protein kinase activity	GO:0004672	Catalysis of the phosphorylation of an amino acid residue in a protein, usually according to the reaction: a protein + ATP = a phosphoprotein + ADP.
Sobic.010G037400	Chr10	2995670	3000114	-1	4445	320673		RNA recognition motif domain		Many eukaryotic proteins containing one or more copies of a putative RNA-binding domain of about 90 amino acids are known to bind single-stranded RNAs [, , ]. The largest group of single strand RNA-binding proteins is the eukaryotic RNA recognition motif (RRM) family that contains an eight amino acid RNP-1 consensus sequence [, ]. RRM proteins have a variety of RNA binding preferences and functio…	Domain
Sobic.010G037400	Chr10	2995670	3000114	-1	4445	320673		Nucleotide-binding alpha-beta plait domain		This entry represents nucleotide-binding domains with an alpha-beta plait structure, which consists of either a ferredoxin-like (beta-alpha-beta)2 fold, such as that found in RNA-binding domains of various ribonucleoproteins or in viral DNA-binding domains [, ]; or a beta-(alpha)-beta-alpha-beta(2) fold, such as that found in the ribosomal protein L23 [].	Domain
Sobic.010G037400	Chr10	2995670	3000114	-1	4445	320673		U1 small nuclear ribonucleoprotein A/U2 small nuclear ribonucleoprotein B''		The spliceosome is a complex of small nuclear RNA (snRNA) and protein subunits that catalyses the excision of introns and the ligation of exons to form a mature mRNA []. Each spliceosome is composed of five snRNAs (U1, U2, U3, U4, U6), and a range of associated protein factors.This entry represents U1 A and U2 B'', proteins that bind to the U1 and U2 snRNAs respectively. The U1 A protein binds to…	Family
Sobic.010G037400	Chr10	2995670	3000114	-1	4445	320673		Nucleotide-binding alpha-beta plait domain		This entry represents nucleotide-binding domains with an alpha-beta plait structure, which consists of either a ferredoxin-like (beta-alpha-beta)2 fold, such as that found in RNA-binding domains of various ribonucleoproteins or in viral DNA-binding domains [, ]; or a beta-(alpha)-beta-alpha-beta(2) fold, such as that found in the ribosomal protein L23 [].	Domain
Sobic.010G037400	Chr10	2995670	3000114	-1	4445	320673		U1 small nuclear ribonucleoprotein A/U2 small nuclear ribonucleoprotein B''		The spliceosome is a complex of small nuclear RNA (snRNA) and protein subunits that catalyses the excision of introns and the ligation of exons to form a mature mRNA []. Each spliceosome is composed of five snRNAs (U1, U2, U3, U4, U6), and a range of associated protein factors.This entry represents U1 A and U2 B'', proteins that bind to the U1 and U2 snRNAs respectively. The U1 A protein binds to…	Family
Sobic.010G037400	Chr10	2995670	3000114	-1	4445	320673		RNA recognition motif domain		Many eukaryotic proteins containing one or more copies of a putative RNA-binding domain of about 90 amino acids are known to bind single-stranded RNAs [, , ]. The largest group of single strand RNA-binding proteins is the eukaryotic RNA recognition motif (RRM) family that contains an eight amino acid RNP-1 consensus sequence [, ]. RRM proteins have a variety of RNA binding preferences and functio…	Domain
Sobic.010G037400	Chr10	2995670	3000114	-1	4445	320673		Nucleotide-binding alpha-beta plait domain		This entry represents nucleotide-binding domains with an alpha-beta plait structure, which consists of either a ferredoxin-like (beta-alpha-beta)2 fold, such as that found in RNA-binding domains of various ribonucleoproteins or in viral DNA-binding domains [, ]; or a beta-(alpha)-beta-alpha-beta(2) fold, such as that found in the ribosomal protein L23 [].	Domain
Sobic.010G037400	Chr10	2995670	3000114	-1	4445	320673		U1 small nuclear ribonucleoprotein A/U2 small nuclear ribonucleoprotein B''		The spliceosome is a complex of small nuclear RNA (snRNA) and protein subunits that catalyses the excision of introns and the ligation of exons to form a mature mRNA []. Each spliceosome is composed of five snRNAs (U1, U2, U3, U4, U6), and a range of associated protein factors.This entry represents U1 A and U2 B'', proteins that bind to the U1 and U2 snRNAs respectively. The U1 A protein binds to…	Family
Sobic.010G037400	Chr10	2995670	3000114	-1	4445	320673		RNA recognition motif domain		Many eukaryotic proteins containing one or more copies of a putative RNA-binding domain of about 90 amino acids are known to bind single-stranded RNAs [, , ]. The largest group of single strand RNA-binding proteins is the eukaryotic RNA recognition motif (RRM) family that contains an eight amino acid RNP-1 consensus sequence [, ]. RRM proteins have a variety of RNA binding preferences and functio…	Domain
Sobic.010G037400	Chr10	2995670	3000114	-1	4445	320673		Nucleotide-binding alpha-beta plait domain		This entry represents nucleotide-binding domains with an alpha-beta plait structure, which consists of either a ferredoxin-like (beta-alpha-beta)2 fold, such as that found in RNA-binding domains of various ribonucleoproteins or in viral DNA-binding domains [, ]; or a beta-(alpha)-beta-alpha-beta(2) fold, such as that found in the ribosomal protein L23 [].	Domain
Sobic.010G037400	Chr10	2995670	3000114	-1	4445	320673		U1 small nuclear ribonucleoprotein A/U2 small nuclear ribonucleoprotein B''		The spliceosome is a complex of small nuclear RNA (snRNA) and protein subunits that catalyses the excision of introns and the ligation of exons to form a mature mRNA []. Each spliceosome is composed of five snRNAs (U1, U2, U3, U4, U6), and a range of associated protein factors.This entry represents U1 A and U2 B'', proteins that bind to the U1 and U2 snRNAs respectively. The U1 A protein binds to…	Family
Sobic.010G037400	Chr10	2995670	3000114	-1	4445	320673						nucleic acid binding	GO:0003676	Interacting selectively and non-covalently with any nucleic acid.
Sobic.010G037400	Chr10	2995670	3000114	-1	4445	320673						nucleotide binding	GO:0000166	Interacting selectively and non-covalently with a nucleotide, any compound consisting of a nucleoside that is esterified with (ortho)phosphate or an oligophosphate at any hydroxyl group on the ribose or deoxyribose.
Sobic.010G037500	Chr10	3001972	3002742	1	771	318045
Sobic.010G037600	Chr10	3004743	3008768	1	4026	312019		SGNH hydrolase-type esterase domain		This entry represents the SGNH hydrolase-type esterase domain, which has a similar fold to flavoproteins, namely a three-layer alpha/beta/alpha structure, where the beta-sheets are composed of five parallel strands. Enzymes containing this domain act as esterases and lipases, but have little sequence homology to true lipases [, ]. Proteins containing this type of esterase domain have been found i…	Domain
Sobic.010G037600	Chr10	3004743	3008768	1	4026	312019		GDSL lipase/esterase		GDSL esterases and lipases are hydrolytic enzymes with multifunctional properties []. This new subclass of lipolytic enzymes possesses a distinct GDSL sequence motif different from the GxSxG motif found in many lipases []. Members include; Aeromonas hydrophilalipase, Vibrio mimicusarylesterase, Vibrio parahaemolyticusthermolabile haemolysin, rabbit phospholipase (AdRab-B), and Brassica napusanter…	Domain
Sobic.010G037600	Chr10	3004743	3008768	1	4026	312019						hydrolase activity, acting on ester bonds	GO:0016788	Catalysis of the hydrolysis of any ester bond.
Sobic.010G037701	Chr10	3011885	3012734	1	850	308053	(1 of 2) PTHR31301:SF21 - LOB DOMAIN-CONTAINING PROTEIN 27	Lateral organ boundaries, LOB		The lateral organ boundaries (LOB) gene is expressed at the adaxial base of initiating lateral organs and encodes a plant-specific protein of unknown function. The N-terminal one half of the LOB protein contains a conserved approximately 100-amino acid domain (the LOB domain) that is present in 42 other Arabidopsis thalianaproteins and in proteins from a variety of other plant species. Genes enco…	Domain
Sobic.010G037800	Chr10	3014472	3016127	-1	1656	304660		P-loop containing nucleoside triphosphate hydrolase		The P-loop NTPase fold is the most prevalent domain of the several distinctnucleotide-binding protein folds.The most common reaction catalysed by enzymes of the P-loop NTPase fold is the hydrolysis of the beta-gamma phosphate bond of a bound nucleoside triphosphate (NTP). The energy from NTP hydrolysis is typically utilised to induce conformational changes in other molecules, which constitutes th…	Domain
Sobic.010G037800	Chr10	3014472	3016127	-1	1656	304660		Domain of unknown function DUF1618		The proteins of this entry are mainly hypothetical proteins expressed by Oryza sativa.	Domain
Sobic.010G037901	Chr10	3018269	3019438	1	1170	301349	(1 of 11) PF00646//PF03478 - F-box domain (F-box) // Protein of unknown function (DUF295) (DUF295)	F-box domain		First identified in cyclin-F as a protein-protein interaction motif, the F-boxis a conserved domain that is present in numerous protein with a bipartitestructure []. Through the F-box, these proteins are linked to the Skp1protein and the core of SCFs (Skp1-cullin-F-box protein ligase) complexes.SCFs complexes constitute a new class of E3 ligases []. They function incombination with the E2 enzyme …	Domain
Sobic.010G037901	Chr10	3018269	3019438	1	1170	301349	(1 of 11) PF00646//PF03478 - F-box domain (F-box) // Protein of unknown function (DUF295) (DUF295)	Domain unknown function DUF295		This domain is found in plant proteins, many of which also contain an F-box domain.	Domain
Sobic.010G037901	Chr10	3018269	3019438	1	1170	301349	(1 of 11) PF00646//PF03478 - F-box domain (F-box) // Protein of unknown function (DUF295) (DUF295)					protein binding	GO:0005515	Interacting selectively and non-covalently with any protein or protein complex (a complex of two or more proteins that may include other nonprotein molecules).
Sobic.010G038000	Chr10	3023133	3027867	-1	4735	292920		Histidine kinase-like ATPase, C-terminal domain		This domain is found in several ATP-binding proteins, including: histidine kinase, DNA gyrase B, topoisomerases [], heat shock protein HSP90 [, , ], phytochrome-like ATPases and DNA mismatch repair proteins. The fold of this domain consists of two layers, alpha/beta, which contains an 8-stranded mixed beta-sheet.	Domain
Sobic.010G038100	Chr10	3032500	3033843	1	1344	286944	(1 of 85) PF03478 - Protein of unknown function (DUF295) (DUF295)	F-box domain		First identified in cyclin-F as a protein-protein interaction motif, the F-boxis a conserved domain that is present in numerous protein with a bipartitestructure []. Through the F-box, these proteins are linked to the Skp1protein and the core of SCFs (Skp1-cullin-F-box protein ligase) complexes.SCFs complexes constitute a new class of E3 ligases []. They function incombination with the E2 enzyme …	Domain
Sobic.010G038100	Chr10	3032500	3033843	1	1344	286944	(1 of 85) PF03478 - Protein of unknown function (DUF295) (DUF295)	Domain unknown function DUF295		This domain is found in plant proteins, many of which also contain an F-box domain.	Domain
Sobic.010G038200	Chr10	3034482	3037454	-1	2973	283333		CDT1 Geminin-binding domain-like		This entry represents the geminin-binding domain of the DNA replication factor CDT1 and related domains whose functions are not known [].	Domain
Sobic.010G038300	Chr10	3055961	3057099	1	1139	263688	(1 of 85) PF03478 - Protein of unknown function (DUF295) (DUF295)	F-box domain		First identified in cyclin-F as a protein-protein interaction motif, the F-boxis a conserved domain that is present in numerous protein with a bipartitestructure []. Through the F-box, these proteins are linked to the Skp1protein and the core of SCFs (Skp1-cullin-F-box protein ligase) complexes.SCFs complexes constitute a new class of E3 ligases []. They function incombination with the E2 enzyme …	Domain
Sobic.010G038300	Chr10	3055961	3057099	1	1139	263688	(1 of 85) PF03478 - Protein of unknown function (DUF295) (DUF295)	Domain unknown function DUF295		This domain is found in plant proteins, many of which also contain an F-box domain.	Domain
Sobic.010G038400	Chr10	3059165	3061093	1	1929	259694		FAS1 domain		The FAS1 (fasciclin-like) domain is an extracellular module of about 140 amino acid residues. It has been suggested that the FAS1 domain represents an ancient cell adhesion domain common to plants and animals []; related FAS1 domains are also found in bacteria []. The crystal structure of FAS1 domains 3 and 4 of fasciclin I from Drosophila melanogaster(Fruit fly) has been determined, revealing a …	Domain
Sobic.010G038600	Chr10	3071242	3080381	-1	9140	240406
Sobic.010G038600	Chr10	3071242	3080381	-1	9140	240406
Sobic.010G038600	Chr10	3071242	3080381	-1	9140	240406
Sobic.010G038600	Chr10	3071242	3080381	-1	9140	240406
Sobic.010G038600	Chr10	3071242	3080381	-1	9140	240406
Sobic.010G038600	Chr10	3071242	3080381	-1	9140	240406
Sobic.010G038500	Chr10	3071694	3073640	1	1947	247147		SGNH hydrolase-type esterase domain		This entry represents the SGNH hydrolase-type esterase domain, which has a similar fold to flavoproteins, namely a three-layer alpha/beta/alpha structure, where the beta-sheets are composed of five parallel strands. Enzymes containing this domain act as esterases and lipases, but have little sequence homology to true lipases [, ]. Proteins containing this type of esterase domain have been found i…	Domain
Sobic.010G038500	Chr10	3071694	3073640	1	1947	247147		GDSL lipase/esterase		GDSL esterases and lipases are hydrolytic enzymes with multifunctional properties []. This new subclass of lipolytic enzymes possesses a distinct GDSL sequence motif different from the GxSxG motif found in many lipases []. Members include; Aeromonas hydrophilalipase, Vibrio mimicusarylesterase, Vibrio parahaemolyticusthermolabile haemolysin, rabbit phospholipase (AdRab-B), and Brassica napusanter…	Domain
Sobic.010G038500	Chr10	3071694	3073640	1	1947	247147						hydrolase activity, acting on ester bonds	GO:0016788	Catalysis of the hydrolysis of any ester bond.
Sobic.010G038700	Chr10	3081425	3083322	-1	1898	237465
Sobic.010G038800	Chr10	3085021	3089224	1	4204	231563	(1 of 2) K11279 - nucleosome assembly protein 1-like 1 (NAP1L1, NRP)	Nucleosome assembly protein (NAP)		It is thought that NAPs act as histone chaperones, shuttling both core and linker histones from their site of synthesis in the cytoplasm to the nucleus. The proteins may be involved in regulating gene expression and therefore cellular differentiation [, ].The centrosomal protein c-Nap1, also known as Cep250, has been implicated in thecell-cycle-regulated cohesion of microtubule-organizing centres…	Family
Sobic.010G038800	Chr10	3085021	3089224	1	4204	231563	(1 of 2) K11279 - nucleosome assembly protein 1-like 1 (NAP1L1, NRP)					nucleus	GO:0005634	A membrane-bounded organelle of eukaryotic cells in which chromosomes are housed and replicated. In most cells, the nucleus contains all of the cell's chromosomes except the organellar chromosomes, and is the site of RNA synthesis and processing. In some species, or in specialized cell types, RNA metabolism or DNA replication may be absent.
Sobic.010G038800	Chr10	3085021	3089224	1	4204	231563	(1 of 2) K11279 - nucleosome assembly protein 1-like 1 (NAP1L1, NRP)					nucleosome assembly	GO:0006334	The aggregation, arrangement and bonding together of a nucleosome, the beadlike structural units of eukaryotic chromatin composed of histones and DNA.
Sobic.010G038900	Chr10	3090469	3093370	-1	2902	227417		S-adenosyl-L-methionine-dependent methyltransferase		This entry represents a domain found in S-adenosyl-L-methionine-dependent methyltransferases (SAM MTases).Proteins containing this domain include members from the methyltransferase superfamily and the class I-like SAM-binding methyltransferase superfamily. Methyltransferases transfer a methyl group from a donor to an acceptor. SAM-binding methyltransferases utilise the ubiquitous methyl donor SAM…	Domain
Sobic.010G039000	Chr10	3093236	3096799	1	3564	223988
Sobic.010G039100	Chr10	3097117	3099728	1	2612	221059	(1 of 9) K01738 - cysteine synthase A (cysK)	Cysteine synthase		Cysteine synthase (also known as O-acetylserine (thiol)-lyase or O-acetyl-L-serine sulfhydrylase) is the enzyme responsible for the formation of cysteine from O-acetyl-serine and hydrogen sulphide with the concomitant release of acetic acid. In bacteria such two forms of the enzyme are known (genes cysK and cysM) [, ]. CysM differs from CysK in that it can also use thiosulphate instead of sulphid…	Family
Sobic.010G039100	Chr10	3097117	3099728	1	2612	221059	(1 of 9) K01738 - cysteine synthase A (cysK)	Cysteine synthase CysK		Cysteine synthase (O-acetylserine (thiol)-lyase, ) is the enzyme responsible for the formation of cysteine from O-acetyl-serine and hydrogen sulphide with the concomitant release of acetic acid. In bacteria such two forms of the enzyme are known (genes cysK and cysM). CysK differs from CysM in that it can also use sulphide instead of thiosulphate, to produce cysteine instead of cysteine thiosulph…	Family
Sobic.010G039100	Chr10	3097117	3099728	1	2612	221059	(1 of 9) K01738 - cysteine synthase A (cysK)	Tryptophan synthase beta subunit-like PLP-dependent enzyme		This entry represent a domain found in a group of proteins of the PLP-dependent enzymes superfamily represented by the beta subunit of tryptophan synthase []. It is a group of diverse proteins, including threonine dehydratase, cysteine synthase, pyridoxal phosphate-dependent deaminase, etc.	Domain
Sobic.010G039100	Chr10	3097117	3099728	1	2612	221059	(1 of 9) K01738 - cysteine synthase A (cysK)	Cysteine synthase		Cysteine synthase (also known as O-acetylserine (thiol)-lyase or O-acetyl-L-serine sulfhydrylase) is the enzyme responsible for the formation of cysteine from O-acetyl-serine and hydrogen sulphide with the concomitant release of acetic acid. In bacteria such two forms of the enzyme are known (genes cysK and cysM) [, ]. CysM differs from CysK in that it can also use thiosulphate instead of sulphid…	Family
Sobic.010G039100	Chr10	3097117	3099728	1	2612	221059	(1 of 9) K01738 - cysteine synthase A (cysK)	Cysteine synthase CysK		Cysteine synthase (O-acetylserine (thiol)-lyase, ) is the enzyme responsible for the formation of cysteine from O-acetyl-serine and hydrogen sulphide with the concomitant release of acetic acid. In bacteria such two forms of the enzyme are known (genes cysK and cysM). CysK differs from CysM in that it can also use sulphide instead of thiosulphate, to produce cysteine instead of cysteine thiosulph…	Family
Sobic.010G039100	Chr10	3097117	3099728	1	2612	221059	(1 of 9) K01738 - cysteine synthase A (cysK)	Tryptophan synthase beta subunit-like PLP-dependent enzyme		This entry represent a domain found in a group of proteins of the PLP-dependent enzymes superfamily represented by the beta subunit of tryptophan synthase []. It is a group of diverse proteins, including threonine dehydratase, cysteine synthase, pyridoxal phosphate-dependent deaminase, etc.	Domain
Sobic.010G039150	Chr10	3099981	3100449	-1	469	220338
Sobic.010G039200	Chr10	3101006	3103972	1	2967	216815	(1 of 9) K01738 - cysteine synthase A (cysK)	Cysteine synthase		Cysteine synthase (also known as O-acetylserine (thiol)-lyase or O-acetyl-L-serine sulfhydrylase) is the enzyme responsible for the formation of cysteine from O-acetyl-serine and hydrogen sulphide with the concomitant release of acetic acid. In bacteria such two forms of the enzyme are known (genes cysK and cysM) [, ]. CysM differs from CysK in that it can also use thiosulphate instead of sulphid…	Family
Sobic.010G039200	Chr10	3101006	3103972	1	2967	216815	(1 of 9) K01738 - cysteine synthase A (cysK)	Cysteine synthase CysK		Cysteine synthase (O-acetylserine (thiol)-lyase, ) is the enzyme responsible for the formation of cysteine from O-acetyl-serine and hydrogen sulphide with the concomitant release of acetic acid. In bacteria such two forms of the enzyme are known (genes cysK and cysM). CysK differs from CysM in that it can also use sulphide instead of thiosulphate, to produce cysteine instead of cysteine thiosulph…	Family
Sobic.010G039200	Chr10	3101006	3103972	1	2967	216815	(1 of 9) K01738 - cysteine synthase A (cysK)	Tryptophan synthase beta subunit-like PLP-dependent enzyme		This entry represent a domain found in a group of proteins of the PLP-dependent enzymes superfamily represented by the beta subunit of tryptophan synthase []. It is a group of diverse proteins, including threonine dehydratase, cysteine synthase, pyridoxal phosphate-dependent deaminase, etc.	Domain
Sobic.010G039300	Chr10	3104996	3109105	1	4110	211682	(1 of 9) K01738 - cysteine synthase A (cysK)	Cysteine synthase		Cysteine synthase (also known as O-acetylserine (thiol)-lyase or O-acetyl-L-serine sulfhydrylase) is the enzyme responsible for the formation of cysteine from O-acetyl-serine and hydrogen sulphide with the concomitant release of acetic acid. In bacteria such two forms of the enzyme are known (genes cysK and cysM) [, ]. CysM differs from CysK in that it can also use thiosulphate instead of sulphid…	Family
Sobic.010G039300	Chr10	3104996	3109105	1	4110	211682	(1 of 9) K01738 - cysteine synthase A (cysK)	Cysteine synthase CysK		Cysteine synthase (O-acetylserine (thiol)-lyase, ) is the enzyme responsible for the formation of cysteine from O-acetyl-serine and hydrogen sulphide with the concomitant release of acetic acid. In bacteria such two forms of the enzyme are known (genes cysK and cysM). CysK differs from CysM in that it can also use sulphide instead of thiosulphate, to produce cysteine instead of cysteine thiosulph…	Family
Sobic.010G039300	Chr10	3104996	3109105	1	4110	211682	(1 of 9) K01738 - cysteine synthase A (cysK)	Tryptophan synthase beta subunit-like PLP-dependent enzyme		This entry represent a domain found in a group of proteins of the PLP-dependent enzymes superfamily represented by the beta subunit of tryptophan synthase []. It is a group of diverse proteins, including threonine dehydratase, cysteine synthase, pyridoxal phosphate-dependent deaminase, etc.	Domain
Sobic.010G039401	Chr10	3111834	3117754	1	5921	203033	(1 of 5) PTHR10314//PTHR10314:SF114 - SER/THR DEHYDRATASE, TRP SYNTHASE // SUBFAMILY NOT NAMED	Tryptophan synthase beta subunit-like PLP-dependent enzyme		This entry represent a domain found in a group of proteins of the PLP-dependent enzymes superfamily represented by the beta subunit of tryptophan synthase []. It is a group of diverse proteins, including threonine dehydratase, cysteine synthase, pyridoxal phosphate-dependent deaminase, etc.	Domain
Sobic.010G039500	Chr10	3112492	3115633	-1	3142	205154		HAD-like domain		The haloacid dehydrogenase (HAD) superfamily includes phosphatases, phosphonatases, P-type ATPases, beta-phosphoglucomutases, phosphomannomutases, and dehalogenases, which are involved in a variety of cellular processes ranging from amino acid biosynthesis to detoxification[].Crystal structures of proteins from the HAD superfamily show that these proteins all share a conserved alpha/beta-domain c…	Domain
Sobic.010G039500	Chr10	3112492	3115633	-1	3142	205154		HAD hydrolase, subfamily IA		The Haloacid Dehalogenase (HAD) superfamily is defined by the presence of three short catalytic motifs []. The subfamilies are defined []based on the location and the observed or predicted fold of a so-called capping domain [], or the absence of such a domain. Subfamily I consists of sequences in which the capping domain is found in between the first and second catalytic motifs. Subfamily II cons…	Family
Sobic.010G039500	Chr10	3112492	3115633	-1	3142	205154		HAD-like domain		The haloacid dehydrogenase (HAD) superfamily includes phosphatases, phosphonatases, P-type ATPases, beta-phosphoglucomutases, phosphomannomutases, and dehalogenases, which are involved in a variety of cellular processes ranging from amino acid biosynthesis to detoxification[].Crystal structures of proteins from the HAD superfamily show that these proteins all share a conserved alpha/beta-domain c…	Domain
Sobic.010G039500	Chr10	3112492	3115633	-1	3142	205154		HAD hydrolase, subfamily IA		The Haloacid Dehalogenase (HAD) superfamily is defined by the presence of three short catalytic motifs []. The subfamilies are defined []based on the location and the observed or predicted fold of a so-called capping domain [], or the absence of such a domain. Subfamily I consists of sequences in which the capping domain is found in between the first and second catalytic motifs. Subfamily II cons…	Family
Sobic.010G039500	Chr10	3112492	3115633	-1	3142	205154		HAD-like domain		The haloacid dehydrogenase (HAD) superfamily includes phosphatases, phosphonatases, P-type ATPases, beta-phosphoglucomutases, phosphomannomutases, and dehalogenases, which are involved in a variety of cellular processes ranging from amino acid biosynthesis to detoxification[].Crystal structures of proteins from the HAD superfamily show that these proteins all share a conserved alpha/beta-domain c…	Domain
Sobic.010G039500	Chr10	3112492	3115633	-1	3142	205154		HAD hydrolase, subfamily IA		The Haloacid Dehalogenase (HAD) superfamily is defined by the presence of three short catalytic motifs []. The subfamilies are defined []based on the location and the observed or predicted fold of a so-called capping domain [], or the absence of such a domain. Subfamily I consists of sequences in which the capping domain is found in between the first and second catalytic motifs. Subfamily II cons…	Family
Sobic.010G039500	Chr10	3112492	3115633	-1	3142	205154		HAD-like domain		The haloacid dehydrogenase (HAD) superfamily includes phosphatases, phosphonatases, P-type ATPases, beta-phosphoglucomutases, phosphomannomutases, and dehalogenases, which are involved in a variety of cellular processes ranging from amino acid biosynthesis to detoxification[].Crystal structures of proteins from the HAD superfamily show that these proteins all share a conserved alpha/beta-domain c…	Domain
Sobic.010G039500	Chr10	3112492	3115633	-1	3142	205154		HAD-like domain		The haloacid dehydrogenase (HAD) superfamily includes phosphatases, phosphonatases, P-type ATPases, beta-phosphoglucomutases, phosphomannomutases, and dehalogenases, which are involved in a variety of cellular processes ranging from amino acid biosynthesis to detoxification[].Crystal structures of proteins from the HAD superfamily show that these proteins all share a conserved alpha/beta-domain c…	Domain
Sobic.010G039500	Chr10	3112492	3115633	-1	3142	205154		HAD-like domain		The haloacid dehydrogenase (HAD) superfamily includes phosphatases, phosphonatases, P-type ATPases, beta-phosphoglucomutases, phosphomannomutases, and dehalogenases, which are involved in a variety of cellular processes ranging from amino acid biosynthesis to detoxification[].Crystal structures of proteins from the HAD superfamily show that these proteins all share a conserved alpha/beta-domain c…	Domain
Sobic.010G039500	Chr10	3112492	3115633	-1	3142	205154						hydrolase activity	GO:0016787	Catalysis of the hydrolysis of various bonds, e.g. C-O, C-N, C-C, phosphoric anhydride bonds, etc. Hydrolase is the systematic name for any enzyme of EC class 3.
Sobic.010G039500	Chr10	3112492	3115633	-1	3142	205154						metabolic process	GO:0008152	The chemical reactions and pathways, including anabolism and catabolism, by which living organisms transform chemical substances. Metabolic processes typically transform small molecules, but also include macromolecular processes such as DNA repair and replication, and protein synthesis and degradation.
Sobic.010G039600	Chr10	3120264	3121102	1	839	199685
Sobic.010G039700	Chr10	3122706	3124500	1	1795	196287
Sobic.010G039800	Chr10	3124730	3126810	-1	2081	193977		BRISC and BRCA1-A complex member 1		BRISC and BRCA1-A complex member 1 (BABAM1, also known as MERIT40 and NBA1) was initially identified as a gene required for resistance to ionizing radiation []. It is a component of the BRCA1-A complex, which also contains Brca1/Bard1, Abra1, RAP80, BRCC36, and BRE []. The BRCA1-A complex recognises 'Lys-63'-linked ubiquitinated histones H2A and H2AX at DNA lesions sites, leading to target the br…	Family
Sobic.010G039900	Chr10	3132492	3133664	1	1173	187123	(1 of 85) PF03478 - Protein of unknown function (DUF295) (DUF295)	F-box domain		First identified in cyclin-F as a protein-protein interaction motif, the F-boxis a conserved domain that is present in numerous protein with a bipartitestructure []. Through the F-box, these proteins are linked to the Skp1protein and the core of SCFs (Skp1-cullin-F-box protein ligase) complexes.SCFs complexes constitute a new class of E3 ligases []. They function incombination with the E2 enzyme …	Domain
Sobic.010G039900	Chr10	3132492	3133664	1	1173	187123	(1 of 85) PF03478 - Protein of unknown function (DUF295) (DUF295)	Domain unknown function DUF295		This domain is found in plant proteins, many of which also contain an F-box domain.	Domain
Sobic.010G040000	Chr10	3136096	3136758	-1	663	184029
Sobic.010G040100	Chr10	3137076	3139878	-1	2803	180909
Sobic.010G040100	Chr10	3137076	3139878	-1	2803	180909
Sobic.010G040200	Chr10	3157775	3162072	1	4298	158715		Transferase		This family includes a number of transferase enzymes, mainly from plants and fungi. These include anthranilate N-hydroxycinnamoyl/benzoyltransferase that catalyses the first committed reaction of phytoalexin biosynthesis []. Deacetylvindoline 4-O-acetyltransferase () catalyses the last step in vindoline biosynthesis is also a member of this family []. The motif HXXXD is probably part of the activ…	Family
Sobic.010G040200	Chr10	3157775	3162072	1	4298	158715		Chloramphenicol acetyltransferase-like domain		Chloramphenicol acetyltransferase (CAT) catalyzes the acetyl-CoA dependent acetylation of chloramphenicol, resulting in the inactivation of the antibiotic. The crystal structure of the type III enzyme from Escherichia coli with chloramphenicol bound has been determined. CAT is a trimer of identical subunits (monomer Mr 25,000) and the trimeric structure is stabilised by a number of hydrogen bonds…	Domain
Sobic.010G040200	Chr10	3157775	3162072	1	4298	158715		Transferase		This family includes a number of transferase enzymes, mainly from plants and fungi. These include anthranilate N-hydroxycinnamoyl/benzoyltransferase that catalyses the first committed reaction of phytoalexin biosynthesis []. Deacetylvindoline 4-O-acetyltransferase () catalyses the last step in vindoline biosynthesis is also a member of this family []. The motif HXXXD is probably part of the activ…	Family
Sobic.010G040200	Chr10	3157775	3162072	1	4298	158715		Chloramphenicol acetyltransferase-like domain		Chloramphenicol acetyltransferase (CAT) catalyzes the acetyl-CoA dependent acetylation of chloramphenicol, resulting in the inactivation of the antibiotic. The crystal structure of the type III enzyme from Escherichia coli with chloramphenicol bound has been determined. CAT is a trimer of identical subunits (monomer Mr 25,000) and the trimeric structure is stabilised by a number of hydrogen bonds…	Domain
Sobic.010G040300	Chr10	3162410	3166863	1	4454	153924		Homeodomain-like		Homeodomain proteins are transcription factors that share a related DNA binding homeodomain []. The homeodomain was first identified in a number of Drosophila homeotic and segmentation proteins, but is now known to be well conserved in many other animals, including vertebrates. The domain binds DNA through a helix-turn-helix (HTH) structure. The HTH motif is characterised by two alpha-helices, wh…	Domain	DNA binding	GO:0003677	Any molecular function by which a gene product interacts selectively and non-covalently with DNA (deoxyribonucleic acid).
Sobic.010G040400	Chr10	3168197	3170478	-1	2282	150309		Pectin lyase fold/virulence factor		Microbial pectin and pectate lyases are virulence factors that degrade the pectic components of the plant cell wall []. When the backbone of pectin is methylated it is known as pectin and is cleaved by pectin lyase, and when it is demethylated it is known as pectate and is cleaved by pectate lyase. Pectin lyase from Aspergillus nigerdisplays a single-stranded, right-handed parallel beta-helix top…	Domain
Sobic.010G040400	Chr10	3168197	3170478	-1	2282	150309		Glycoside hydrolase, family 28		O-Glycosyl hydrolases () are a widespread group of enzymes that hydrolyse the glycosidic bond between two or more carbohydrates, or between a carbohydrate and a non-carbohydrate moiety. A classification system for glycosyl hydrolases, based on sequence similarity, has led to the definition of 85 different families [, ]. This classification is available on the CAZy (CArbohydrate-Active EnZymes) we…	Family
Sobic.010G040400	Chr10	3168197	3170478	-1	2282	150309		Pectin lyase fold		This entry covers proteins that are closely related to the pectolytic enzyme, pectin lyase, which act as virulence factors. These proteins include pectate lyase, iota-carrageenase, and glycoside hydrolases from family 28 (such as galacturonases). Pectin lyases, pectate lyases and galacturonases all act on forms of pectin, one of the main components of the cell wall. When the backbone of pectin is…	Domain
Sobic.010G040400	Chr10	3168197	3170478	-1	2282	150309		Parallel beta-helix repeat		The tertiary structures of pectate lyases andrhamnogalacturonase A show a stack of parallel betastrands that are coiled into a large helix. Each coil of the helix representsa structural repeat that, insome homologues, can be recognised from sequence information alone.Conservation ofasparagines might be connected with asparagine-ladders that contribute to thestability of the fold.Proteins containi…	Repeat
Sobic.010G040500	Chr10	3171528	3172859	1	1332	147928
Sobic.010G040600	Chr10	3173568	3178694	-1	5127	142093		Ubiquitin-related domain		Ubiquitin (Ub) and Ub-like proteins are typified by a beta-grasp fold. Ub-like proteins (Ubl) such as Nedd8 []and SUMO []are also covalently linked to target polypeptides, just as Ub itself. This fold is also found in Ub-related domains, such as the UBX domain []and Ras-binding domain (RBD) [].	Domain
Sobic.010G040600	Chr10	3173568	3178694	-1	5127	142093		Ubiquitin domain		Ubiquitin is a protein of 76 amino acid residues, found in all eukaryotic cells and whose sequence is extremely well conserved from protozoan to vertebrates. Ubiquitin acts through its post-translational attachment (ubiquitinylation) to other proteins, where these modifications alter the function, location or trafficking of the protein, or targets it for destruction by the 26S proteasome [].Ubiqu…	Domain
Sobic.010G040600	Chr10	3173568	3178694	-1	5127	142093		Ubiquitin		Ubiquitinylation is an ATP-dependent process that involves the action of at least three enzymes: a ubiquitin-activating enzyme (E1, ), a ubiquitin-conjugating enzyme (E2, ), and a ubiquitin ligase (E3, , ), which work sequentially in a cascade. There are many different E3 ligases, which are responsible for the type of ubiquitin chain formed, the specificity of the target protein, and the regulati…	Family
Sobic.010G040600	Chr10	3173568	3178694	-1	5127	142093		Rad60/SUMO-like domain		This entry includes small ubiquitin-related modifier (SUMO) proteins. SUMOs are small proteins that are covalently attached to lysines as post-translational modifications and are used to control multiple cellular process including signal transduction, nuclear transport and DNA replication and repair []. Unlike ubiquitin, they are not involved in protein degradation. This entry also contains the C…	Domain
Sobic.010G040700	Chr10	3177067	3178506	-1	1440	142281	(1 of 10) 2.3.1.84 - Alcohol O-acetyltransferase / AATASE	Transferase		This family includes a number of transferase enzymes, mainly from plants and fungi. These include anthranilate N-hydroxycinnamoyl/benzoyltransferase that catalyses the first committed reaction of phytoalexin biosynthesis []. Deacetylvindoline 4-O-acetyltransferase () catalyses the last step in vindoline biosynthesis is also a member of this family []. The motif HXXXD is probably part of the activ…	Family
Sobic.010G040700	Chr10	3177067	3178506	-1	1440	142281	(1 of 10) 2.3.1.84 - Alcohol O-acetyltransferase / AATASE	Chloramphenicol acetyltransferase-like domain		Chloramphenicol acetyltransferase (CAT) catalyzes the acetyl-CoA dependent acetylation of chloramphenicol, resulting in the inactivation of the antibiotic. The crystal structure of the type III enzyme from Escherichia coli with chloramphenicol bound has been determined. CAT is a trimer of identical subunits (monomer Mr 25,000) and the trimeric structure is stabilised by a number of hydrogen bonds…	Domain
Sobic.010G040800	Chr10	3180024	3188943	-1	8920	131844	(1 of 3) KOG1457 - RNA binding protein (contains RRM repeats)	RNA recognition motif domain		Many eukaryotic proteins containing one or more copies of a putative RNA-binding domain of about 90 amino acids are known to bind single-stranded RNAs [, , ]. The largest group of single strand RNA-binding proteins is the eukaryotic RNA recognition motif (RRM) family that contains an eight amino acid RNP-1 consensus sequence [, ]. RRM proteins have a variety of RNA binding preferences and functio…	Domain
Sobic.010G040800	Chr10	3180024	3188943	-1	8920	131844	(1 of 3) KOG1457 - RNA binding protein (contains RRM repeats)	Nucleotide-binding alpha-beta plait domain		This entry represents nucleotide-binding domains with an alpha-beta plait structure, which consists of either a ferredoxin-like (beta-alpha-beta)2 fold, such as that found in RNA-binding domains of various ribonucleoproteins or in viral DNA-binding domains [, ]; or a beta-(alpha)-beta-alpha-beta(2) fold, such as that found in the ribosomal protein L23 [].	Domain
Sobic.010G040800	Chr10	3180024	3188943	-1	8920	131844	(1 of 3) KOG1457 - RNA binding protein (contains RRM repeats)					nucleic acid binding	GO:0003676	Interacting selectively and non-covalently with any nucleic acid.
Sobic.010G040800	Chr10	3180024	3188943	-1	8920	131844	(1 of 3) KOG1457 - RNA binding protein (contains RRM repeats)					nucleotide binding	GO:0000166	Interacting selectively and non-covalently with a nucleotide, any compound consisting of a nucleoside that is esterified with (ortho)phosphate or an oligophosphate at any hydroxyl group on the ribose or deoxyribose.
Sobic.010G040900	Chr10	3189321	3190491	-1	1171	130296		Longin-like domain		VAMPs (and its homologue synaptobrevins) define a group of SNARE proteins that contain a C-terminal coiled-coil/SNARE motif, in combination with variable N-terminal domains that are used to classify VAMPs: those containing longin N-terminal domains (~150 aa) are referred to as longins, while those with shorter N-termini are referred to as brevins []. Longins are the only type of VAMP protein foun…	Domain
Sobic.010G040900	Chr10	3189321	3190491	-1	1171	130296		Sybindin-like protein		Sybindin is a physiological syndecan-2 ligand on dendritic spines, the small protrusions on the surface of dendrites that receive the vast majority of excitatory synapses. Syndecan-2 induces spine formation by recruiting intracellular vesicles toward postsynaptic sites through the interaction with synbindin [].	Family
Sobic.010G040900	Chr10	3189321	3190491	-1	1171	130296		Trafficking protein particle complex subunit 2		Trafficking protein particle complex subunit 2, also known as Sedlin, is a 140 amino-acid protein with a putative role in endoplasmic reticulum-to-Golgi transport []. Several missense mutations and deletion mutations in the SEDL gene, which result in proteintruncation by frame shift, are responsible for spondyloepiphyseal dysplasia tarda, a progressive skeletal disorder (OMIM:313400) [].	Family
Sobic.010G040900	Chr10	3189321	3190491	-1	1171	130296						ER to Golgi vesicle-mediated transport	GO:0006888	The directed movement of substances from the endoplasmic reticulum (ER) to the Golgi, mediated by COP II vesicles. Small COP II coated vesicles form from the ER and then fuse directly with the cis-Golgi. Larger structures are transported along microtubules to the cis-Golgi.
Sobic.010G040900	Chr10	3189321	3190491	-1	1171	130296						cis-Golgi network	GO:0005801	The network of interconnected tubular and cisternal structures located at the convex side of the Golgi apparatus, which abuts the endoplasmic reticulum.
Sobic.010G041000	Chr10	3193739	3202035	1	8297	118752		AAA+ ATPase domain		The AAA+ superfamily of ATPases is found in all kingdoms of living organisms where they participate in diverse cellular processes including membrane fusion, proteolysis and DNA replication. Although the terms AAA+ and AAA are often used loosely and interchangeably, the classical AAA family members are distinguished by their possession of the SRH region in the AAA module. Many AAA+ proteins are in…	Domain
Sobic.010G041000	Chr10	3193739	3202035	1	8297	118752		P-loop containing nucleoside triphosphate hydrolase		The P-loop NTPase fold is the most prevalent domain of the several distinctnucleotide-binding protein folds.The most common reaction catalysed by enzymes of the P-loop NTPase fold is the hydrolysis of the beta-gamma phosphate bond of a bound nucleoside triphosphate (NTP). The energy from NTP hydrolysis is typically utilised to induce conformational changes in other molecules, which constitutes th…	Domain
Sobic.010G041000	Chr10	3193739	3202035	1	8297	118752		Ribosomal protein S5 domain 2-type fold		Domain 2 of the ribosomal protein S5 has a left-handed, 2-layer alpha/beta fold with a core structure consisting of beta(3)-alpha-beta-alpha. Domains with this fold are found in numerous RNA/DNA-binding proteins, as well as in kinases from the GHMP kinase family. Proteins containing this alpha/beta fold domain include: Translational machinery components (ribosomal proteins S5 and S9, and domain I…	Domain
Sobic.010G041000	Chr10	3193739	3202035	1	8297	118752		DNA repair protein RadA		RadA/Sms is a highly conserved eubacterial protein that shares sequence similarity with both RecA strand transferase and lon protease. The RadA/Sms family are probable ATP-dependent proteases involved in both DNA repair and degradation of proteins, peptides, glycopeptides. They are classified in as non-peptidase homologues and unassigned peptidases in MEROPS peptidase family S16 (lon protease fam…	Family
Sobic.010G041000	Chr10	3193739	3202035	1	8297	118752		Ribosomal protein S5 domain 2-type fold, subgroup		Domain 2 of the ribosomal protein S5 has a left-handed beta-alpha-beta fold that is found in numerous RNA/DNA-binding proteins, as well as in kinases from the GHMP kinase family. Proteins containing this beta-alpha-beta fold domain include: Translational machinery components (ribosomal proteins S5 and S9, and domain IV of elongation factors EF-G and eEF-2) [].Ribonuclease P protein (RNase P) [].D…	Domain
Sobic.010G041000	Chr10	3193739	3202035	1	8297	118752		DNA recombination and repair protein RecA-like, ATP-binding domain		The recA gene product is a multifunctional enzyme that plays a role in homologous recombination, DNA repair and induction of the SOS response []. In homologous recombination, the protein functions as a DNA-dependent ATPase, promoting synapsis, heteroduplex formation and strand exchange between homologous DNAs []. RecA also acts as a protease cofactor that promotes autodigestion of the lexA produc…	Domain
Sobic.010G041000	Chr10	3193739	3202035	1	8297	118752						DNA binding	GO:0003677	Any molecular function by which a gene product interacts selectively and non-covalently with DNA (deoxyribonucleic acid).
Sobic.010G041000	Chr10	3193739	3202035	1	8297	118752						DNA repair	GO:0006281	The process of restoring DNA after damage. Genomes are subject to damage by chemical and physical agents in the environment (e.g. UV and ionizing radiations, chemical mutagens, fungal and bacterial toxins, etc.) and by free radicals or alkylating agents endogenously generated in metabolism. DNA is also damaged because of errors during its replication. A variety of different DNA repair pathways ha…
Sobic.010G041000	Chr10	3193739	3202035	1	8297	118752						ATP binding	GO:0005524	Interacting selectively and non-covalently with ATP, adenosine 5'-triphosphate, a universally important coenzyme and enzyme regulator.
Sobic.010G041000	Chr10	3193739	3202035	1	8297	118752						DNA-dependent ATPase activity	GO:0008094	Catalysis of the reaction: ATP + H2O = ADP + phosphate; this reaction requires the presence of single- or double-stranded DNA, and it drives another reaction.
Sobic.010G041100	Chr10	3202639	3204275	1	1637	116512		Homeodomain-like		Homeodomain proteins are transcription factors that share a related DNA binding homeodomain []. The homeodomain was first identified in a number of Drosophila homeotic and segmentation proteins, but is now known to be well conserved in many other animals, including vertebrates. The domain binds DNA through a helix-turn-helix (HTH) structure. The HTH motif is characterised by two alpha-helices, wh…	Domain
Sobic.010G041100	Chr10	3202639	3204275	1	1637	116512		Mitochodrial transcription termination factor		This entry represents the mitochondrial transcription termination factors (MTERFs). In humans four MTERFs have been identified (MTERF1-4). MTERF1 was first identified as a factor responsible for terminating heavy strand transcription at a specific site at the leu-tRNA, thereby modulating the ratio of mitochondrial ribosomal RNA to mRNA []. Later, MTERF1 was found to stimulate transcriptional init…	Family
Sobic.010G041100	Chr10	3202639	3204275	1	1637	116512						DNA binding	GO:0003677	Any molecular function by which a gene product interacts selectively and non-covalently with DNA (deoxyribonucleic acid).
Sobic.010G041201	Chr10	3204533	3207939	-1	3407	112848	(1 of 5) PTHR10314//PTHR10314:SF114 - SER/THR DEHYDRATASE, TRP SYNTHASE // SUBFAMILY NOT NAMED	Tryptophan synthase beta subunit-like PLP-dependent enzyme		This entry represent a domain found in a group of proteins of the PLP-dependent enzymes superfamily represented by the beta subunit of tryptophan synthase []. It is a group of diverse proteins, including threonine dehydratase, cysteine synthase, pyridoxal phosphate-dependent deaminase, etc.	Domain
Sobic.010G041301	Chr10	3210714	3211180	-1	467	109607
Sobic.010G041400	Chr10	3211354	3215651	-1	4298	105136		ATP-dependent 6-phosphofructokinase		The enzyme-catalysed transfer of a phosphoryl group from ATP is animportant reaction in a wide variety of biological processes []. Oneenzyme that utilises this reaction is phosphofructokinase (PFK), whichcatalyses the phosphorylation of fructose-6-phosphate to fructose-1,6-bisphosphate, a key regulatory step in the glycolytic pathway [, ]. PFK exists as a homotetramer in bacteria and mammals (whe…	Family
Sobic.010G041400	Chr10	3211354	3215651	-1	4298	105136		Phosphofructokinase domain		The enzyme-catalysed transfer of a phosphoryl group from ATP is animportant reaction in a wide variety of biological processes []. Oneenzyme that utilises this reaction is phosphofructokinase (PFK), whichcatalyses the phosphorylation of fructose-6-phosphate to fructose-1,6-bisphosphate, a key regulatory step in the glycolytic pathway [, ]. PFK exists as a homotetramer in bacteria and mammals (whe…	Domain
Sobic.010G041400	Chr10	3211354	3215651	-1	4298	105136						6-phosphofructokinase activity	GO:0003872	Catalysis of the reaction: ATP + D-fructose-6-phosphate = ADP + D-fructose 1,6-bisphosphate.
Sobic.010G041400	Chr10	3211354	3215651	-1	4298	105136						glycolytic process	GO:0006096	The chemical reactions and pathways resulting in the breakdown of a carbohydrate into pyruvate, with the concomitant production of a small amount of ATP and the reduction of NAD(P) to NAD(P)H. Glycolysis begins with the metabolism of a carbohydrate to generate products that can enter the pathway and ends with the production of pyruvate. Pyruvate may be converted to acetyl-coenzyme A, ethanol, lac…
Sobic.010G041500	Chr10	3215088	3220683	1	5596	100104		Dual specificity phosphatase		Dual specificity phosphatases (DUSPs) are members of the superfamily of protein tyrosine phosphatases [, ]. They remove the phosphate group from both phospho-tyrosine and phospho-serine/threonine residues. In general, DUSPs are classified into the following subgroups []:Slingshot phosphatasesPhosphatase of regenerating liver (PRL)Cdc14 phosphatasesPhosphatase and tensin homologue deleted on chrom…	Family
Sobic.010G041500	Chr10	3215088	3220683	1	5596	100104		Tyrosine specific protein phosphatases domain		Tyrosine specific protein phosphatases (PTPases) contain two conserved cysteines, the second one has been shown to be absolutely required for activity. This entry represents the PTPase domain that centre on the active site cysteine. A number of conserved residues in its immediate vicinity have also been shown to be important. Protein tyrosine (pTyr) phosphorylation is a common post-translational …	Domain
Sobic.010G041500	Chr10	3215088	3220683	1	5596	100104		Dual specificity protein phosphatase domain		Tyrosine specific protein phosphatases (PTPases) contain two conserved cysteines, the second one has been shown to be absolutely required for activity. This entry represents the PTPase domain that centre on the active site cysteine. A number of conserved residues in its immediate vicinity have also been shown to be important. This domain can be found in dual specificity phosphatases. Dual specifi…	Domain
Sobic.010G041500	Chr10	3215088	3220683	1	5596	100104		Dual specificity phosphatase, catalytic domain		Protein tyrosine (pTyr) phosphorylation is a common post-translational modification which can create novel recognition motifs for protein interactions and cellular localisation, affect protein stability, and regulate enzyme activity. Consequently, maintaining an appropriate level of protein tyrosine phosphorylation is essential for many cellular functions. Tyrosine-specific protein phosphatases (…	Domain
Sobic.010G041500	Chr10	3215088	3220683	1	5596	100104		Protein-tyrosine phosphatase-like		This entry represents a domain found in some protein-tyrosine phosphatases, including dual specificity phosphatases, myotubularin-like phosphatases [], receptor-type tyrosine-protein phosphatases and non receptor-type tyrosine-protein phosphatases. This domain also shares structure similarity with the lipid phosphatase domain in tensin []and tensin like proteins, such as cyclin G-associated kinas…	Domain
Sobic.010G041500	Chr10	3215088	3220683	1	5596	100104		Dual specificity phosphatase		Dual specificity phosphatases (DUSPs) are members of the superfamily of protein tyrosine phosphatases [, ]. They remove the phosphate group from both phospho-tyrosine and phospho-serine/threonine residues. In general, DUSPs are classified into the following subgroups []:Slingshot phosphatasesPhosphatase of regenerating liver (PRL)Cdc14 phosphatasesPhosphatase and tensin homologue deleted on chrom…	Family
Sobic.010G041500	Chr10	3215088	3220683	1	5596	100104		Tyrosine specific protein phosphatases domain		Tyrosine specific protein phosphatases (PTPases) contain two conserved cysteines, the second one has been shown to be absolutely required for activity. This entry represents the PTPase domain that centre on the active site cysteine. A number of conserved residues in its immediate vicinity have also been shown to be important. Protein tyrosine (pTyr) phosphorylation is a common post-translational …	Domain
Sobic.010G041500	Chr10	3215088	3220683	1	5596	100104		Dual specificity protein phosphatase domain		Tyrosine specific protein phosphatases (PTPases) contain two conserved cysteines, the second one has been shown to be absolutely required for activity. This entry represents the PTPase domain that centre on the active site cysteine. A number of conserved residues in its immediate vicinity have also been shown to be important. This domain can be found in dual specificity phosphatases. Dual specifi…	Domain
Sobic.010G041500	Chr10	3215088	3220683	1	5596	100104		Dual specificity phosphatase, catalytic domain		Protein tyrosine (pTyr) phosphorylation is a common post-translational modification which can create novel recognition motifs for protein interactions and cellular localisation, affect protein stability, and regulate enzyme activity. Consequently, maintaining an appropriate level of protein tyrosine phosphorylation is essential for many cellular functions. Tyrosine-specific protein phosphatases (…	Domain
Sobic.010G041500	Chr10	3215088	3220683	1	5596	100104		Protein-tyrosine phosphatase-like		This entry represents a domain found in some protein-tyrosine phosphatases, including dual specificity phosphatases, myotubularin-like phosphatases [], receptor-type tyrosine-protein phosphatases and non receptor-type tyrosine-protein phosphatases. This domain also shares structure similarity with the lipid phosphatase domain in tensin []and tensin like proteins, such as cyclin G-associated kinas…	Domain
Sobic.010G041500	Chr10	3215088	3220683	1	5596	100104		Dual specificity phosphatase		Dual specificity phosphatases (DUSPs) are members of the superfamily of protein tyrosine phosphatases [, ]. They remove the phosphate group from both phospho-tyrosine and phospho-serine/threonine residues. In general, DUSPs are classified into the following subgroups []:Slingshot phosphatasesPhosphatase of regenerating liver (PRL)Cdc14 phosphatasesPhosphatase and tensin homologue deleted on chrom…	Family
Sobic.010G041500	Chr10	3215088	3220683	1	5596	100104		Protein-tyrosine phosphatase-like		This entry represents a domain found in some protein-tyrosine phosphatases, including dual specificity phosphatases, myotubularin-like phosphatases [], receptor-type tyrosine-protein phosphatases and non receptor-type tyrosine-protein phosphatases. This domain also shares structure similarity with the lipid phosphatase domain in tensin []and tensin like proteins, such as cyclin G-associated kinas…	Domain
Sobic.010G041500	Chr10	3215088	3220683	1	5596	100104		Dual specificity phosphatase		Dual specificity phosphatases (DUSPs) are members of the superfamily of protein tyrosine phosphatases [, ]. They remove the phosphate group from both phospho-tyrosine and phospho-serine/threonine residues. In general, DUSPs are classified into the following subgroups []:Slingshot phosphatasesPhosphatase of regenerating liver (PRL)Cdc14 phosphatasesPhosphatase and tensin homologue deleted on chrom…	Family
Sobic.010G041500	Chr10	3215088	3220683	1	5596	100104		Tyrosine specific protein phosphatases domain		Tyrosine specific protein phosphatases (PTPases) contain two conserved cysteines, the second one has been shown to be absolutely required for activity. This entry represents the PTPase domain that centre on the active site cysteine. A number of conserved residues in its immediate vicinity have also been shown to be important. Protein tyrosine (pTyr) phosphorylation is a common post-translational …	Domain
Sobic.010G041500	Chr10	3215088	3220683	1	5596	100104		Dual specificity protein phosphatase domain		Tyrosine specific protein phosphatases (PTPases) contain two conserved cysteines, the second one has been shown to be absolutely required for activity. This entry represents the PTPase domain that centre on the active site cysteine. A number of conserved residues in its immediate vicinity have also been shown to be important. This domain can be found in dual specificity phosphatases. Dual specifi…	Domain
Sobic.010G041500	Chr10	3215088	3220683	1	5596	100104		Dual specificity phosphatase, catalytic domain		Protein tyrosine (pTyr) phosphorylation is a common post-translational modification which can create novel recognition motifs for protein interactions and cellular localisation, affect protein stability, and regulate enzyme activity. Consequently, maintaining an appropriate level of protein tyrosine phosphorylation is essential for many cellular functions. Tyrosine-specific protein phosphatases (…	Domain
Sobic.010G041500	Chr10	3215088	3220683	1	5596	100104		Protein-tyrosine phosphatase-like		This entry represents a domain found in some protein-tyrosine phosphatases, including dual specificity phosphatases, myotubularin-like phosphatases [], receptor-type tyrosine-protein phosphatases and non receptor-type tyrosine-protein phosphatases. This domain also shares structure similarity with the lipid phosphatase domain in tensin []and tensin like proteins, such as cyclin G-associated kinas…	Domain
Sobic.010G041500	Chr10	3215088	3220683	1	5596	100104		Dual specificity phosphatase		Dual specificity phosphatases (DUSPs) are members of the superfamily of protein tyrosine phosphatases [, ]. They remove the phosphate group from both phospho-tyrosine and phospho-serine/threonine residues. In general, DUSPs are classified into the following subgroups []:Slingshot phosphatasesPhosphatase of regenerating liver (PRL)Cdc14 phosphatasesPhosphatase and tensin homologue deleted on chrom…	Family
Sobic.010G041500	Chr10	3215088	3220683	1	5596	100104		Tyrosine specific protein phosphatases domain		Tyrosine specific protein phosphatases (PTPases) contain two conserved cysteines, the second one has been shown to be absolutely required for activity. This entry represents the PTPase domain that centre on the active site cysteine. A number of conserved residues in its immediate vicinity have also been shown to be important. Protein tyrosine (pTyr) phosphorylation is a common post-translational …	Domain
Sobic.010G041500	Chr10	3215088	3220683	1	5596	100104		Dual specificity protein phosphatase domain		Tyrosine specific protein phosphatases (PTPases) contain two conserved cysteines, the second one has been shown to be absolutely required for activity. This entry represents the PTPase domain that centre on the active site cysteine. A number of conserved residues in its immediate vicinity have also been shown to be important. This domain can be found in dual specificity phosphatases. Dual specifi…	Domain
Sobic.010G041500	Chr10	3215088	3220683	1	5596	100104		Dual specificity phosphatase, catalytic domain		Protein tyrosine (pTyr) phosphorylation is a common post-translational modification which can create novel recognition motifs for protein interactions and cellular localisation, affect protein stability, and regulate enzyme activity. Consequently, maintaining an appropriate level of protein tyrosine phosphorylation is essential for many cellular functions. Tyrosine-specific protein phosphatases (…	Domain
Sobic.010G041500	Chr10	3215088	3220683	1	5596	100104		Protein-tyrosine phosphatase-like		This entry represents a domain found in some protein-tyrosine phosphatases, including dual specificity phosphatases, myotubularin-like phosphatases [], receptor-type tyrosine-protein phosphatases and non receptor-type tyrosine-protein phosphatases. This domain also shares structure similarity with the lipid phosphatase domain in tensin []and tensin like proteins, such as cyclin G-associated kinas…	Domain
Sobic.010G041500	Chr10	3215088	3220683	1	5596	100104		Dual specificity phosphatase		Dual specificity phosphatases (DUSPs) are members of the superfamily of protein tyrosine phosphatases [, ]. They remove the phosphate group from both phospho-tyrosine and phospho-serine/threonine residues. In general, DUSPs are classified into the following subgroups []:Slingshot phosphatasesPhosphatase of regenerating liver (PRL)Cdc14 phosphatasesPhosphatase and tensin homologue deleted on chrom…	Family
Sobic.010G041500	Chr10	3215088	3220683	1	5596	100104		Tyrosine specific protein phosphatases domain		Tyrosine specific protein phosphatases (PTPases) contain two conserved cysteines, the second one has been shown to be absolutely required for activity. This entry represents the PTPase domain that centre on the active site cysteine. A number of conserved residues in its immediate vicinity have also been shown to be important. Protein tyrosine (pTyr) phosphorylation is a common post-translational …	Domain
Sobic.010G041500	Chr10	3215088	3220683	1	5596	100104		Dual specificity protein phosphatase domain		Tyrosine specific protein phosphatases (PTPases) contain two conserved cysteines, the second one has been shown to be absolutely required for activity. This entry represents the PTPase domain that centre on the active site cysteine. A number of conserved residues in its immediate vicinity have also been shown to be important. This domain can be found in dual specificity phosphatases. Dual specifi…	Domain
Sobic.010G041500	Chr10	3215088	3220683	1	5596	100104		Dual specificity phosphatase, catalytic domain		Protein tyrosine (pTyr) phosphorylation is a common post-translational modification which can create novel recognition motifs for protein interactions and cellular localisation, affect protein stability, and regulate enzyme activity. Consequently, maintaining an appropriate level of protein tyrosine phosphorylation is essential for many cellular functions. Tyrosine-specific protein phosphatases (…	Domain
Sobic.010G041500	Chr10	3215088	3220683	1	5596	100104		Protein-tyrosine phosphatase-like		This entry represents a domain found in some protein-tyrosine phosphatases, including dual specificity phosphatases, myotubularin-like phosphatases [], receptor-type tyrosine-protein phosphatases and non receptor-type tyrosine-protein phosphatases. This domain also shares structure similarity with the lipid phosphatase domain in tensin []and tensin like proteins, such as cyclin G-associated kinas…	Domain
Sobic.010G041500	Chr10	3215088	3220683	1	5596	100104						protein dephosphorylation	GO:0006470	The process of removing one or more phosphoric residues from a protein.
Sobic.010G041500	Chr10	3215088	3220683	1	5596	100104						protein tyrosine/serine/threonine phosphatase activity	GO:0008138	Catalysis of the reactions: protein serine + H2O = protein serine + phosphate; protein threonine phosphate + H2O = protein threonine + phosphate; and protein tyrosine phosphate + H2O = protein tyrosine + phosphate.
Sobic.010G041500	Chr10	3215088	3220683	1	5596	100104						phosphatase activity	GO:0016791	Catalysis of the hydrolysis of phosphoric monoesters, releasing inorganic phosphate.
Sobic.010G041500	Chr10	3215088	3220683	1	5596	100104						dephosphorylation	GO:0016311	The process of removing one or more phosphoric (ester or anhydride) residues from a molecule.
Sobic.010G041600	Chr10	3225558	3227768	1	2211	93019		Profilin		This entry represents the Profilin family, which are small eukaryotic proteins that have different functions. In plants, they are major allergens present in pollens [].The majority of the Profilin family members binds to monomeric actin (G-actin) in a 1:1 ratio thus preventing the polymerisation of actin into filaments (F-actin). They can also in certain circumstance promote actin polymerisation …	Family
Sobic.010G041700	Chr10	3229753	3235258	1	5506	85529		B-box-type zinc finger		This entry represents B-box-type zinc finger domains, which are around 40 residues in length. B-box zinc fingers can be divided into two groups, where types 1 and 2 B-box domains differ in their consensus sequence and in the spacing of the 7-8 zinc-binding residues. Several proteins contain both types 1 and 2 B-boxes, suggesting some level of cooperativity between these two domains. B-box domains…	Domain
Sobic.010G041700	Chr10	3229753	3235258	1	5506	85529		Zinc finger, RING/FYVE/PHD-type		Zinc finger (Znf) domains are relatively small protein motifs which contain multiple finger-like protrusions that make tandem contacts with their target molecule. Some of these domains bind zinc, but many do not; instead binding other metals such as iron, or no metal at all. For example, some family members form salt bridges to stabilise the finger-like folds. They were first identified as a DNA-…	Domain
Sobic.010G041700	Chr10	3229753	3235258	1	5506	85529		B-box-type zinc finger		This entry represents B-box-type zinc finger domains, which are around 40 residues in length. B-box zinc fingers can be divided into two groups, where types 1 and 2 B-box domains differ in their consensus sequence and in the spacing of the 7-8 zinc-binding residues. Several proteins contain both types 1 and 2 B-boxes, suggesting some level of cooperativity between these two domains. B-box domains…	Domain
Sobic.010G041700	Chr10	3229753	3235258	1	5506	85529		Zinc finger, RING/FYVE/PHD-type		Zinc finger (Znf) domains are relatively small protein motifs which contain multiple finger-like protrusions that make tandem contacts with their target molecule. Some of these domains bind zinc, but many do not; instead binding other metals such as iron, or no metal at all. For example, some family members form salt bridges to stabilise the finger-like folds. They were first identified as a DNA-…	Domain
Sobic.010G041700	Chr10	3229753	3235258	1	5506	85529						zinc ion binding	GO:0008270	Interacting selectively and non-covalently with zinc (Zn) ions.
Sobic.010G041700	Chr10	3229753	3235258	1	5506	85529						intracellular	GO:0005622	The living contents of a cell; the matter contained within (but not including) the plasma membrane, usually taken to exclude large vacuoles and masses of secretory or ingested material. In eukaryotes it includes the nucleus and cytoplasm.
Sobic.010G041800	Chr10	3236126	3241583	1	5458	79204		S-adenosyl-L-methionine-dependent methyltransferase		This entry represents a domain found in S-adenosyl-L-methionine-dependent methyltransferases (SAM MTases).Proteins containing this domain include members from the methyltransferase superfamily and the class I-like SAM-binding methyltransferase superfamily. Methyltransferases transfer a methyl group from a donor to an acceptor. SAM-binding methyltransferases utilise the ubiquitous methyl donor SAM…	Domain
Sobic.010G041800	Chr10	3236126	3241583	1	5458	79204		Ubiquinone biosynthesis O-methyltransferase		This entry represents an O-methyltransferase, which is believed to act at two points in the ubiquinone biosynthetic pathway in bacteria (UbiG) and mitochondria (COQ3) [, ]. A separate methylase (MenG/UbiE) catalyses the single C-methylation step. The most commonly used names for genes in this family do not indicate whether this gene is an O-methyl, or C-methyl transferase.	Family
Sobic.010G041800	Chr10	3236126	3241583	1	5458	79204						ubiquinone biosynthetic process	GO:0006744	The chemical reactions and pathways resulting in the formation of ubiquinone, a lipid-soluble electron-transporting coenzyme.
Sobic.010G041800	Chr10	3236126	3241583	1	5458	79204						2-polyprenyl-6-methoxy-1,4-benzoquinone methyltransferase activity	GO:0008425	Catalysis of the reaction: 2-polyprenyl-6-methoxy-1,4-benzoquinone + S-adenosyl-L-methionine = 2-polyprenyl-3-methyl-6-methoxy-1,4-benzoquinone + S-adenosyl-L-homocysteine.
Sobic.010G041900	Chr10	3242261	3244202	1	1942	76585		Dehydrin		A number of proteins are produced by plants that experience water-stress.Water-stress takes place when the water available to a plant falls below acritical level. The plant hormone abscisic acid (ABA) appears to modulate theresponse of plant to water-stress. Proteins that are expressed during water-stress are called dehydrins [, ]. Dehydrins contribute to freezing stress tolerance in plants and i…	Family
Sobic.010G042000	Chr10	3244624	3246104	-1	1481	74683		F-box domain		First identified in cyclin-F as a protein-protein interaction motif, the F-boxis a conserved domain that is present in numerous protein with a bipartitestructure []. Through the F-box, these proteins are linked to the Skp1protein and the core of SCFs (Skp1-cullin-F-box protein ligase) complexes.SCFs complexes constitute a new class of E3 ligases []. They function incombination with the E2 enzyme …	Domain
Sobic.010G042000	Chr10	3244624	3246104	-1	1481	74683		F-box associated interaction domain		This domain occurs in a diverse superfamily of genes in plants. Most examples are found C-terminal to an F-box (), a 60 amino acid motif involved in ubiquitination of target proteins to mark them for degradation. Two-hybid experiments support the idea that most members are interchangeable F-box subunits of SCF E3 complexes []. Some members have two copies of this domain.	Domain
Sobic.010G042100	Chr10	3246850	3249453	-1	2604	71334		Zinc finger, RING/FYVE/PHD-type		Zinc finger (Znf) domains are relatively small protein motifs which contain multiple finger-like protrusions that make tandem contacts with their target molecule. Some of these domains bind zinc, but many do not; instead binding other metals such as iron, or no metal at all. For example, some family members form salt bridges to stabilise the finger-like folds. They were first identified as a DNA-…	Domain
Sobic.010G042100	Chr10	3246850	3249453	-1	2604	71334		Transcription elongation factor 1		Transcription elongation factor 1 is a transcription elongation factor implicated in the maintenance of proper chromatin structure in actively transcribed regions [].	Family
Sobic.010G042200	Chr10	3249552	3251584	1	2033	69203	(1 of 437) PF13041 - PPR repeat family (PPR_2)	Tetratricopeptide-like helical domain		The tetratrico peptide repeat region (TPR) is a structural motif present in a wide range of proteins [, , ]. It mediates protein-protein interactions and the assembly of multiprotein complexes []. The TPR motifconsists of 3-16 tandem-repeats of 34 amino acids residues, although individual TPR motifs canbe dispersed in the protein sequence. Sequence alignment of the TPR domains reveals aconsensus …	Domain
Sobic.010G042200	Chr10	3249552	3251584	1	2033	69203	(1 of 437) PF13041 - PPR repeat family (PPR_2)	Pentatricopeptide repeat		This entry represents the PPR repeat.Pentatricopeptide repeat (PPR) proteins are characterised by tandem repeats of a degenerate 35 amino acid motif []. Most of PPR proteins have roles in mitochondria or plastid []. PPR repeats were discovered while screening Arabidopsis proteins for those predicted to be targeted to mitochondria or chloroplast [, ]. Some of these proteins have been shown to play…	Repeat
Sobic.010G042200	Chr10	3249552	3251584	1	2033	69203	(1 of 437) PF13041 - PPR repeat family (PPR_2)	Heat shock protein Hsp33, helix hairpin bin domain		Hsp33 is a molecular chaperone, distinguished from allother known chaperones by its mode of functional regulation.Its activity is redox regulated. Hsp33 is a cytoplasmicallylocalized protein with highly reactive cysteines thatrespond quickly to changes in the redox environment.Oxidizing conditions like H2O2cause disulphide bondsto form in Hsp33, a process that leads to the activationof its chaper…	Domain
Sobic.010G042300	Chr10	3252759	3255918	-1	3160	64869		Lipopolysaccharide-modifying protein		Cryptococcus neoformansis a pathogenic fungus which most commonly affects the central nervous system and causes fatal meningoencephalitis primarily in patients with AIDS. This fungus produces a thick extracellular polysaccharide capsule which is well recognised as a virulence factor. CAP10 is required for capsule formation and virulence [].	Family
Sobic.010G042400	Chr10	3256054	3257914	-1	1861	62873
Sobic.010G042500	Chr10	3267190	3268098	1	909	52689
Sobic.010G042600	Chr10	3290619	3297453	1	6835	23334	(1 of 1) PTHR11132//PTHR11132:SF121 - SOLUTE CARRIER FAMILY 35 // SUBFAMILY NOT NAMED	Sugar phosphate transporter domain		This domain is found in a number of sugar phosphate transporters, including those with a specificity for triose phosphate [].	Domain
Sobic.010G042700	Chr10	3297835	3301835	-1	4001	18952
Sobic.010G042800	Chr10	3304658	3307530	-1	2873	13257		Nucleophile aminohydrolases, N-terminal		The N-terminal of the nucleophile aminohydrolase (Ntn hydrolases) provides two catalytic groups, nucleophile and proton donor. Ntn hydrolases use the side chain of the amino-terminal residue, incorporated in a beta-sheet, as the nucleophile in the catalytic attack at the carbonyl carbon. The nucleophile is cysteine in GAT, serine in penicillin acylase, and threonine in the proteasome. All the enz…	Domain
Sobic.010G042800	Chr10	3304658	3307530	-1	2873	13257		Proteasome B-type subunit		ATP-dependent protease complexes are present in all three kingdoms of life, where they rid the cell of misfolded or damaged proteins and control the level of certain regulatory proteins. They include the proteasome in Eukaryotes, Archaea, and Actinomycetales and the HslVU (ClpQY, clpXP) complex in other eubacteria. Genes homologues to eubacterial HslU (ClpY, clpX) have also been demonstrated in t…	Family
Sobic.010G042800	Chr10	3304658	3307530	-1	2873	13257		Proteasome, subunit alpha/beta		ATP-dependent protease complexes are present in all three kingdoms of life, where they rid the cell of misfolded or damaged proteins and control the level of certain regulatory proteins. They include the proteasome in Eukaryotes, Archaea, and Actinomycetales and the HslVU (ClpQY, clpXP) complex in other eubacteria. Genes homologues to eubacterial HslU (ClpY, clpX) have also been demonstrated in t…	Family
Sobic.010G042800	Chr10	3304658	3307530	-1	2873	13257		Peptidase T1A, proteasome beta-subunit		The proteasome (or macropain) () [, , , , ]is a eukaryotic andarchaeal multicatalytic proteinase complex that seems to be involved inan ATP/ubiquitin-dependent nonlysosomal proteolytic pathway. In eukaryotes theproteasome is composed of about 28 distinct subunits which form a highlyordered ring-shaped structure (20S ring) of about 700 kDa.Most proteasome subunits can be classified, on the basis o…	Family
Sobic.010G042900	Chr10	3308882	3312152	-1	3271	8635	(1 of 1) 2.1.1.165 - Methyl halide transferase / Methyl chloride transferase	S-adenosyl-L-methionine-dependent methyltransferase		This entry represents a domain found in S-adenosyl-L-methionine-dependent methyltransferases (SAM MTases).Proteins containing this domain include members from the methyltransferase superfamily and the class I-like SAM-binding methyltransferase superfamily. Methyltransferases transfer a methyl group from a donor to an acceptor. SAM-binding methyltransferases utilise the ubiquitous methyl donor SAM…	Domain
Sobic.010G042900	Chr10	3308882	3312152	-1	3271	8635	(1 of 1) 2.1.1.165 - Methyl halide transferase / Methyl chloride transferase	Methyltransferase domain		This domain appears to be a methyltransferase domain.	Domain
Sobic.010G042900	Chr10	3308882	3312152	-1	3271	8635	(1 of 1) 2.1.1.165 - Methyl halide transferase / Methyl chloride transferase	TPMT family		This family consists of thiopurine S-methyltransferase (), thiol S-methyltransferase () and thiocyanate methyltransferase ().Thiopurine S-methyltransferase is a cytosolic enzyme that catalyses S-methylation of aromatic and heterocyclic sulphydryl compounds, including anticancer and immunosuppressive thiopurines []. Thiopurine is commonly used to suppress the immune system in the case of autoimmun…	Family
Sobic.010G042900	Chr10	3308882	3312152	-1	3271	8635	(1 of 1) 2.1.1.165 - Methyl halide transferase / Methyl chloride transferase					S-adenosylmethionine-dependent methyltransferase activity	GO:0008757	Catalysis of the transfer of a methyl group from S-adenosyl-L-methionine to a substrate.
Sobic.010G043000	Chr10	3312894	3316043	1	3150	4744		F-box domain		First identified in cyclin-F as a protein-protein interaction motif, the F-boxis a conserved domain that is present in numerous protein with a bipartitestructure []. Through the F-box, these proteins are linked to the Skp1protein and the core of SCFs (Skp1-cullin-F-box protein ligase) complexes.SCFs complexes constitute a new class of E3 ligases []. They function incombination with the E2 enzyme …	Domain
Sobic.010G043000	Chr10	3312894	3316043	1	3150	4744		Leucine-rich repeat, cysteine-containing subtype		Leucine-rich repeats (LRR) consist of 2-45 motifs of 20-30 amino acids in length that generally folds into an arc or horseshoe shape []. LRRs occur in proteins ranging from viruses to eukaryotes, and appear to provide a structural framework for the formation of protein-protein interactions [, ].Proteins containing LRRs include tyrosine kinase receptors, cell-adhesion molecules, virulence factors,…	Repeat
Sobic.010G043000	Chr10	3312894	3316043	1	3150	4744		F-box domain		First identified in cyclin-F as a protein-protein interaction motif, the F-boxis a conserved domain that is present in numerous protein with a bipartitestructure []. Through the F-box, these proteins are linked to the Skp1protein and the core of SCFs (Skp1-cullin-F-box protein ligase) complexes.SCFs complexes constitute a new class of E3 ligases []. They function incombination with the E2 enzyme …	Domain
Sobic.010G043000	Chr10	3312894	3316043	1	3150	4744		Leucine-rich repeat, cysteine-containing subtype		Leucine-rich repeats (LRR) consist of 2-45 motifs of 20-30 amino acids in length that generally folds into an arc or horseshoe shape []. LRRs occur in proteins ranging from viruses to eukaryotes, and appear to provide a structural framework for the formation of protein-protein interactions [, ].Proteins containing LRRs include tyrosine kinase receptors, cell-adhesion molecules, virulence factors,…	Repeat
Sobic.010G043100	Chr10	3331690	3340000	1	8311	10903	(1 of 1) PTHR12482:SF11 - HYDROLASE-LIKE PROTEIN	Alpha/Beta hydrolase fold		This entry represent the Alpha/Beta hydrolase fold.The alpha/beta hydrolase fold []is common to a number of hydrolytic enzymes of widely differing phylogenetic origin and catalytic function. The core of each enzyme is an alpha/beta-sheet (rather than a barrel), containing 8 strands connected by helices []. The enzymes are believed to have diverged from a common ancestor, preserving the arrangemen…	Domain
Sobic.010G043100	Chr10	3331690	3340000	1	8311	10903	(1 of 1) PTHR12482:SF11 - HYDROLASE-LIKE PROTEIN	Domain of unknown function DUF676, lipase-like		This domain, whose function is unknown, is found within a group of putative lipases. Proteins containing this domain include YOR059C (Lpl1) from budding yeasts. Lpl1 has been identified as a phospholipase B [].	Domain
Sobic.010G043200	Chr10	3339728	3345825	-1	6098	18941		Protein kinase domain		Protein phosphorylation, which plays a key role in most cellular activities, is a reversible process mediated by proteinkinases and phosphoprotein phosphatases. Protein kinases catalyse the transfer of the gamma phosphate from nucleotide triphosphates (often ATP) to one or more amino acid residues in a protein substrate side chain, resulting in a conformational change affecting protein function. …	Domain
Sobic.010G043200	Chr10	3339728	3345825	-1	6098	18941		Protein kinase-like domain		Protein kinases () modify other proteins by chemically adding phosphate groups to them. This process is fundamental to most signalling and regulatory processes in the eukaryotic cell []. The protein kinases contain a catalytic core that is common to both serine/threonine and tyrosine protein kinases. The catalytic domain contains the nucleotide-binding site and the catalytic apparatus in an inter…	Domain
Sobic.010G043200	Chr10	3339728	3345825	-1	6098	18941		Tyrosine-protein kinase, catalytic domain		Protein phosphorylation, which plays a key role in most cellular activities, is a reversible process mediated by protein kinases and phosphoprotein phosphatases. Protein kinases catalyse the transfer of the gamma phosphate from nucleotide triphosphates (often ATP) to one or more amino acid residues in a protein substrate side chain, resulting in a conformational change affecting protein function.…	Domain
Sobic.010G043200	Chr10	3339728	3345825	-1	6098	18941		Mitogen-activated protein (MAP) kinase, JNK		MAP (Mitogen Activated Protein) kinases participate in kinase cascades,whereby at least 3 protein kinases act in series, culminating in activationof MAP kinase []. MAP kinases are activated by dual phosphorylationon both tyrosine and threonine residues of a conserved TXY motif.JNK (Jun N-terminal Kinase), also known as Stress Activated Protein Kinase(SAPK), belongs to the family of MAP kinases []…	Family
Sobic.010G043250	Chr10	3347572	3351536	-1	3965	26785
Sobic.010G043300	Chr10	3353098	3354512	1	1415	32311
Sobic.010G043350	Chr10	3367814	3368377	1	564	47027
Sobic.010G043400	Chr10	3373914	3378135	1	4222	53127		Zinc finger, RING/FYVE/PHD-type		Zinc finger (Znf) domains are relatively small protein motifs which contain multiple finger-like protrusions that make tandem contacts with their target molecule. Some of these domains bind zinc, but many do not; instead binding other metals such as iron, or no metal at all. For example, some family members form salt bridges to stabilise the finger-like folds. They were first identified as a DNA-…	Domain
Sobic.010G043500	Chr10	3381499	3382035	-1	537	60712		Zinc finger, RING-type		Zinc finger (Znf) domains are relatively small protein motifs which contain multiple finger-like protrusions that make tandem contacts with their target molecule. Some of these domains bind zinc, but many do not; instead binding other metals such as iron, or no metal at all. For example, some family members form salt bridges to stabilise the finger-like folds. They were first identified as a DNA-…	Domain
Sobic.010G043500	Chr10	3381499	3382035	-1	537	60712		Zinc finger, RING/FYVE/PHD-type		Zinc finger (Znf) domains are relatively small protein motifs which contain multiple finger-like protrusions that make tandem contacts with their target molecule. Some of these domains bind zinc, but many do not; instead binding other metals such as iron, or no metal at all. For example, some family members form salt bridges to stabilise the finger-like folds. They were first identified as a DNA-…	Domain
Sobic.010G043500	Chr10	3381499	3382035	-1	537	60712						zinc ion binding	GO:0008270	Interacting selectively and non-covalently with zinc (Zn) ions.
Sobic.010G043500	Chr10	3381499	3382035	-1	537	60712						protein binding	GO:0005515	Interacting selectively and non-covalently with any protein or protein complex (a complex of two or more proteins that may include other nonprotein molecules).
Sobic.010G043600	Chr10	3392869	3397040	1	4172	72082		IQ motif, EF-hand binding site		The IQ motif is an extremely basic unit of about 23 amino acids, whose conserved core usually fits the consensus A-x(3)-I-Q-x(2)-F-R-x(4)-K-K. The IQ motif, which can be present in one or more copies, serves as a binding site for different EF-hand proteins including the essential and regulatory myosin light chains, calmodulin (CaM), and CaM-like proteins [, ].Many IQ motifs are protein kinase C (…	Binding_site
Sobic.010G043600	Chr10	3392869	3397040	1	4172	72082		IQ motif, EF-hand binding site		The IQ motif is an extremely basic unit of about 23 amino acids, whose conserved core usually fits the consensus A-x(3)-I-Q-x(2)-F-R-x(4)-K-K. The IQ motif, which can be present in one or more copies, serves as a binding site for different EF-hand proteins including the essential and regulatory myosin light chains, calmodulin (CaM), and CaM-like proteins [, ].Many IQ motifs are protein kinase C (…	Binding_site
Sobic.010G043600	Chr10	3392869	3397040	1	4172	72082		IQ motif, EF-hand binding site		The IQ motif is an extremely basic unit of about 23 amino acids, whose conserved core usually fits the consensus A-x(3)-I-Q-x(2)-F-R-x(4)-K-K. The IQ motif, which can be present in one or more copies, serves as a binding site for different EF-hand proteins including the essential and regulatory myosin light chains, calmodulin (CaM), and CaM-like proteins [, ].Many IQ motifs are protein kinase C (…	Binding_site
Sobic.010G043600	Chr10	3392869	3397040	1	4172	72082						protein binding	GO:0005515	Interacting selectively and non-covalently with any protein or protein complex (a complex of two or more proteins that may include other nonprotein molecules).
Sobic.010G043700	Chr10	3396249	3398565	-1	2317	75462	(1 of 1) PTHR31147:SF10 - N-HYDROXYCINNAMOYL/BENZOYLTRANSFERASE, PUTATIVE-RELATED	Transferase		This family includes a number of transferase enzymes, mainly from plants and fungi. These include anthranilate N-hydroxycinnamoyl/benzoyltransferase that catalyses the first committed reaction of phytoalexin biosynthesis []. Deacetylvindoline 4-O-acetyltransferase () catalyses the last step in vindoline biosynthesis is also a member of this family []. The motif HXXXD is probably part of the activ…	Family
Sobic.010G043700	Chr10	3396249	3398565	-1	2317	75462	(1 of 1) PTHR31147:SF10 - N-HYDROXYCINNAMOYL/BENZOYLTRANSFERASE, PUTATIVE-RELATED	Chloramphenicol acetyltransferase-like domain		Chloramphenicol acetyltransferase (CAT) catalyzes the acetyl-CoA dependent acetylation of chloramphenicol, resulting in the inactivation of the antibiotic. The crystal structure of the type III enzyme from Escherichia coli with chloramphenicol bound has been determined. CAT is a trimer of identical subunits (monomer Mr 25,000) and the trimeric structure is stabilised by a number of hydrogen bonds…	Domain
Sobic.010G043700	Chr10	3396249	3398565	-1	2317	75462	(1 of 1) PTHR31147:SF10 - N-HYDROXYCINNAMOYL/BENZOYLTRANSFERASE, PUTATIVE-RELATED	Transferase		This family includes a number of transferase enzymes, mainly from plants and fungi. These include anthranilate N-hydroxycinnamoyl/benzoyltransferase that catalyses the first committed reaction of phytoalexin biosynthesis []. Deacetylvindoline 4-O-acetyltransferase () catalyses the last step in vindoline biosynthesis is also a member of this family []. The motif HXXXD is probably part of the activ…	Family
Sobic.010G043700	Chr10	3396249	3398565	-1	2317	75462	(1 of 1) PTHR31147:SF10 - N-HYDROXYCINNAMOYL/BENZOYLTRANSFERASE, PUTATIVE-RELATED	Chloramphenicol acetyltransferase-like domain		Chloramphenicol acetyltransferase (CAT) catalyzes the acetyl-CoA dependent acetylation of chloramphenicol, resulting in the inactivation of the antibiotic. The crystal structure of the type III enzyme from Escherichia coli with chloramphenicol bound has been determined. CAT is a trimer of identical subunits (monomer Mr 25,000) and the trimeric structure is stabilised by a number of hydrogen bonds…	Domain
Sobic.010G043800	Chr10	3400135	3404468	1	4334	79348		AAA+ ATPase domain		The AAA+ superfamily of ATPases is found in all kingdoms of living organisms where they participate in diverse cellular processes including membrane fusion, proteolysis and DNA replication. Although the terms AAA+ and AAA are often used loosely and interchangeably, the classical AAA family members are distinguished by their possession of the SRH region in the AAA module. Many AAA+ proteins are in…	Domain
Sobic.010G043800	Chr10	3400135	3404468	1	4334	79348		P-loop containing nucleoside triphosphate hydrolase		The P-loop NTPase fold is the most prevalent domain of the several distinctnucleotide-binding protein folds.The most common reaction catalysed by enzymes of the P-loop NTPase fold is the hydrolysis of the beta-gamma phosphate bond of a bound nucleoside triphosphate (NTP). The energy from NTP hydrolysis is typically utilised to induce conformational changes in other molecules, which constitutes th…	Domain
Sobic.010G043800	Chr10	3400135	3404468	1	4334	79348		ATPase, AAA-type, core		AAA ATPases (ATPases Associated with diverse cellular Activities) form a large protein family and play a number of roles in the cell including cell-cycle regulation, protein proteolysis and disaggregation, organelle biogenesis and intracellular transport. Some of them function as molecular chaperones, subunits of proteolytic complexes or independent proteases (FtsH, Lon). They also act as DNA hel…	Domain
Sobic.010G043900	Chr10	3408153	3414369	1	6217	87366	(1 of 4) PTHR33869:SF5 - CLAVATA3/ESR (CLE)-RELATED PROTEIN 3
Sobic.010G044001	Chr10	3414218	3414657	1	440	93431	(1 of 26) 3.1.3.48 - Protein-tyrosine-phosphatase / PTPase
Sobic.010G044100	Chr10	3418036	3419063	-1	1028	97249	(1 of 9) PTHR11260//PTHR11260:SF267 - GLUTATHIONE S-TRANSFERASE, GST, SUPERFAMILY, GST DOMAIN CONTAINING // SUBFAMILY NOT NAMED	Homeodomain-like		Homeodomain proteins are transcription factors that share a related DNA binding homeodomain []. The homeodomain was first identified in a number of Drosophila homeotic and segmentation proteins, but is now known to be well conserved in many other animals, including vertebrates. The domain binds DNA through a helix-turn-helix (HTH) structure. The HTH motif is characterised by two alpha-helices, wh…	Domain
Sobic.010G044100	Chr10	3418036	3419063	-1	1028	97249	(1 of 9) PTHR11260//PTHR11260:SF267 - GLUTATHIONE S-TRANSFERASE, GST, SUPERFAMILY, GST DOMAIN CONTAINING // SUBFAMILY NOT NAMED	No apical meristem-associated, C-terminal domain		This domain is found in a number of fungal and plant proteins including NAM (no apical meristem)-like proteins.	Domain
Sobic.010G044100	Chr10	3418036	3419063	-1	1028	97249	(1 of 9) PTHR11260//PTHR11260:SF267 - GLUTATHIONE S-TRANSFERASE, GST, SUPERFAMILY, GST DOMAIN CONTAINING // SUBFAMILY NOT NAMED					DNA binding	GO:0003677	Any molecular function by which a gene product interacts selectively and non-covalently with DNA (deoxyribonucleic acid).
Sobic.010G044200	Chr10	3421211	3423970	1	2760	100424		Glycolipid transfer protein domain		Glycolipid transfer protein (GLTP) is a cytosolic protein that catalyses the intermembrane transfer of glycolipids such as glycosphingolipids, glyceroglycolipids, and possibly glucosylceramides, but not of phospholipids. The GLTP protein consists of a single domain with a multi-helical structure consisting of two layers of orthogonally packed helices [, ]. The GLTP domain is also found in trans-G…	Domain
Sobic.010G044200	Chr10	3421211	3423970	1	2760	100424						cytoplasm	GO:0005737	All of the contents of a cell excluding the plasma membrane and nucleus, but including other subcellular structures.
Sobic.010G044200	Chr10	3421211	3423970	1	2760	100424						glycolipid transporter activity	GO:0017089	Enables the directed movement of glycolipids, compounds containing (usually) 1-4 linked monosaccharide residues joined by a glycosyl linkage to a lipid, into, out of or within a cell, or between cells.
Sobic.010G044200	Chr10	3421211	3423970	1	2760	100424						glycolipid binding	GO:0051861	Interacting selectively and non-covalently with a glycolipid, any compound containing one or more monosaccharide residues bound by a glycosidic linkage to a hydrophobic group such as an acylglycerol, a sphingoid, a ceramide (N-acylsphingoid) or a prenyl phosphate.
Sobic.010G044200	Chr10	3421211	3423970	1	2760	100424						glycolipid transport	GO:0046836	The directed movement of glycolipids, compounds containing (usually) 1-4 linked monosaccharide residues joined by a glycosyl linkage to a lipid, into, out of or within a cell, or between cells, by means of some agent such as a transporter or pore.
Sobic.010G044300	Chr10	3440166	3440907	1	742	119379
Sobic.010G044400	Chr10	3441135	3442798	-1	1664	120348		SGNH hydrolase-type esterase domain		This entry represents the SGNH hydrolase-type esterase domain, which has a similar fold to flavoproteins, namely a three-layer alpha/beta/alpha structure, where the beta-sheets are composed of five parallel strands. Enzymes containing this domain act as esterases and lipases, but have little sequence homology to true lipases [, ]. Proteins containing this type of esterase domain have been found i…	Domain
Sobic.010G044400	Chr10	3441135	3442798	-1	1664	120348		GDSL lipase/esterase		GDSL esterases and lipases are hydrolytic enzymes with multifunctional properties []. This new subclass of lipolytic enzymes possesses a distinct GDSL sequence motif different from the GxSxG motif found in many lipases []. Members include; Aeromonas hydrophilalipase, Vibrio mimicusarylesterase, Vibrio parahaemolyticusthermolabile haemolysin, rabbit phospholipase (AdRab-B), and Brassica napusanter…	Domain
Sobic.010G044400	Chr10	3441135	3442798	-1	1664	120348						hydrolase activity, acting on ester bonds	GO:0016788	Catalysis of the hydrolysis of any ester bond.
Sobic.010G044500	Chr10	3453074	3455071	1	1998	132287		SGNH hydrolase-type esterase domain		This entry represents the SGNH hydrolase-type esterase domain, which has a similar fold to flavoproteins, namely a three-layer alpha/beta/alpha structure, where the beta-sheets are composed of five parallel strands. Enzymes containing this domain act as esterases and lipases, but have little sequence homology to true lipases [, ]. Proteins containing this type of esterase domain have been found i…	Domain
Sobic.010G044500	Chr10	3453074	3455071	1	1998	132287		GDSL lipase/esterase		GDSL esterases and lipases are hydrolytic enzymes with multifunctional properties []. This new subclass of lipolytic enzymes possesses a distinct GDSL sequence motif different from the GxSxG motif found in many lipases []. Members include; Aeromonas hydrophilalipase, Vibrio mimicusarylesterase, Vibrio parahaemolyticusthermolabile haemolysin, rabbit phospholipase (AdRab-B), and Brassica napusanter…	Domain
Sobic.010G044500	Chr10	3453074	3455071	1	1998	132287		SGNH hydrolase-type esterase domain		This entry represents the SGNH hydrolase-type esterase domain, which has a similar fold to flavoproteins, namely a three-layer alpha/beta/alpha structure, where the beta-sheets are composed of five parallel strands. Enzymes containing this domain act as esterases and lipases, but have little sequence homology to true lipases [, ]. Proteins containing this type of esterase domain have been found i…	Domain
Sobic.010G044500	Chr10	3453074	3455071	1	1998	132287		GDSL lipase/esterase		GDSL esterases and lipases are hydrolytic enzymes with multifunctional properties []. This new subclass of lipolytic enzymes possesses a distinct GDSL sequence motif different from the GxSxG motif found in many lipases []. Members include; Aeromonas hydrophilalipase, Vibrio mimicusarylesterase, Vibrio parahaemolyticusthermolabile haemolysin, rabbit phospholipase (AdRab-B), and Brassica napusanter…	Domain
Sobic.010G044500	Chr10	3453074	3455071	1	1998	132287						hydrolase activity, acting on ester bonds	GO:0016788	Catalysis of the hydrolysis of any ester bond.
Sobic.010G044600	Chr10	3455699	3457537	1	1839	134912		SGNH hydrolase-type esterase domain		This entry represents the SGNH hydrolase-type esterase domain, which has a similar fold to flavoproteins, namely a three-layer alpha/beta/alpha structure, where the beta-sheets are composed of five parallel strands. Enzymes containing this domain act as esterases and lipases, but have little sequence homology to true lipases [, ]. Proteins containing this type of esterase domain have been found i…	Domain
Sobic.010G044600	Chr10	3455699	3457537	1	1839	134912		GDSL lipase/esterase		GDSL esterases and lipases are hydrolytic enzymes with multifunctional properties []. This new subclass of lipolytic enzymes possesses a distinct GDSL sequence motif different from the GxSxG motif found in many lipases []. Members include; Aeromonas hydrophilalipase, Vibrio mimicusarylesterase, Vibrio parahaemolyticusthermolabile haemolysin, rabbit phospholipase (AdRab-B), and Brassica napusanter…	Domain
Sobic.010G044600	Chr10	3455699	3457537	1	1839	134912						hydrolase activity, acting on ester bonds	GO:0016788	Catalysis of the hydrolysis of any ester bond.
Sobic.010G044700	Chr10	3461212	3464809	-1	3598	140425	(1 of 13) PTHR12542//PTHR12542:SF40 - EXOCYST COMPLEX PROTEIN EXO70 // SUBFAMILY NOT NAMED	Cullin repeat-like-containing domain		Cullins are a family of hydrophobic proteins that act as scaffolds for ubiquitin ligases (E3). Cullins are found throughout eukaryotes. Humans express seven cullins (Cul1, 2, 3, 4A, 4B, 5 and 7), each forming part of a multi-subunit ubiquitin complex. Cullin-RING ubiquitin ligases (CRLs), such as Cul1 (SCF) [], play an essential role in targeting proteins for ubiquitin-mediated destruction; as su…	Domain
Sobic.010G044700	Chr10	3461212	3464809	-1	3598	140425	(1 of 13) PTHR12542//PTHR12542:SF40 - EXOCYST COMPLEX PROTEIN EXO70 // SUBFAMILY NOT NAMED	Exocyst complex protein Exo70		The Exo70 protein forms one subunit of the exocyst complex (consist of (Sec3, Sec5, Sec6, Sec8, Sec10, Sec15, Exo70, and Exo84 in budding yeast). First discovered in Saccharomyces cerevisiae[], Exo70 and other exocyst proteins have been observed in several other eukaryotes, including humans. In S. cerevisiae, the exocyst complex is involved in the late stages of exocytosis, and is localized at th…	Family
Sobic.010G044800	Chr10	3465479	3471390	1	5912	144692	(1 of 1) PTHR11214:SF108 - BETA-1,3-GALACTOSYLTRANSFERASE 13-RELATED	Nucleotide-diphospho-sugar transferases		This entry represents a domain with a Rossmann like fold and can be found in diverse glycosyltransferases. The biosynthesis of disaccharides, oligosaccharides and polysaccharides involves the action of hundreds of different glycosyltransferases. These enzymes catalyse the transfer of sugar moieties from activated donor molecules to specific acceptor molecules, forming glycosidic bonds. A classifi…	Domain
Sobic.010G044800	Chr10	3465479	3471390	1	5912	144692	(1 of 1) PTHR11214:SF108 - BETA-1,3-GALACTOSYLTRANSFERASE 13-RELATED	Glycosyl transferase, family 31		The biosynthesis of disaccharides, oligosaccharides and polysaccharides involves the action of hundreds of different glycosyltransferases. These enzymes catalyse the transfer of sugar moieties from activated donor molecules to specific acceptor molecules, forming glycosidic bonds. A classification of glycosyltransferases using nucleotide diphospho-sugar, nucleotide monophospho-sugar and sugar pho…	Family
Sobic.010G044800	Chr10	3465479	3471390	1	5912	144692	(1 of 1) PTHR11214:SF108 - BETA-1,3-GALACTOSYLTRANSFERASE 13-RELATED					membrane	GO:0016020	A lipid bilayer along with all the proteins and protein complexes embedded in it an attached to it.
Sobic.010G044800	Chr10	3465479	3471390	1	5912	144692	(1 of 1) PTHR11214:SF108 - BETA-1,3-GALACTOSYLTRANSFERASE 13-RELATED					protein glycosylation	GO:0006486	A protein modification process that results in the addition of a carbohydrate or carbohydrate derivative unit to a protein amino acid, e.g. the addition of glycan chains to proteins.
Sobic.010G044800	Chr10	3465479	3471390	1	5912	144692	(1 of 1) PTHR11214:SF108 - BETA-1,3-GALACTOSYLTRANSFERASE 13-RELATED					galactosyltransferase activity	GO:0008378	Catalysis of the transfer of a galactosyl group to an acceptor molecule, typically another carbohydrate or a lipid.
Sobic.010G044900	Chr10	3471806	3474868	-1	3063	151019		SGNH hydrolase-type esterase domain		This entry represents the SGNH hydrolase-type esterase domain, which has a similar fold to flavoproteins, namely a three-layer alpha/beta/alpha structure, where the beta-sheets are composed of five parallel strands. Enzymes containing this domain act as esterases and lipases, but have little sequence homology to true lipases [, ]. Proteins containing this type of esterase domain have been found i…	Domain
Sobic.010G044900	Chr10	3471806	3474868	-1	3063	151019		GDSL lipase/esterase		GDSL esterases and lipases are hydrolytic enzymes with multifunctional properties []. This new subclass of lipolytic enzymes possesses a distinct GDSL sequence motif different from the GxSxG motif found in many lipases []. Members include; Aeromonas hydrophilalipase, Vibrio mimicusarylesterase, Vibrio parahaemolyticusthermolabile haemolysin, rabbit phospholipase (AdRab-B), and Brassica napusanter…	Domain
Sobic.010G044900	Chr10	3471806	3474868	-1	3063	151019						hydrolase activity, acting on ester bonds	GO:0016788	Catalysis of the hydrolysis of any ester bond.
Sobic.010G045000	Chr10	3482938	3483360	-1	423	162151	(1 of 39) PF05678 - VQ motif (VQ)	VQ		This short motif is found in a variety of plant proteins. These proteins vary greatly in length and are mostly composed of low complexity regions. They all conserve a short motif FXhVQChTG, where X is any amino acid and h is a hydrophobic amino acid. The function of this motif is uncertain, however one protein in this family has been found to bind the SigA sigma factor . It would seem plausible t…	Domain
Sobic.010G045100	Chr10	3499965	3502278	1	2314	179178		Phosphatidylethanolamine-binding protein PEBP		The PEBP (PhosphatidylEthanolamine-Binding Protein) family is a highly conserved group of proteins that have been identified in numerous tissues in a wide variety of organisms, including bacteria, yeast, nematodes, plants, drosophila and mammals. The various functionsdescribed for members of this family include lipid binding, neuronal development [], serine protease inhibition [], the control of …	Family
Sobic.010G045100	Chr10	3499965	3502278	1	2314	179178		Protein FLOWERING LOCUS T		Arabidopsis protein FLOWERING LOCUS T (FT) is a floral integrator protein that can be induced by CONSTANS (CO) protein, a light regulated transcriptional activator []. It acts partially redundant with its paralogue, TWIN SISTER OF FT (TSF), to induce flowering [, ]. It may play a role in both the autonomous and the long-day flowering pathways []. This entry also includes FT homologues from rice, …	Family
Sobic.010G045100	Chr10	3499965	3502278	1	2314	179178		Phosphatidylethanolamine-binding protein PEBP		The PEBP (PhosphatidylEthanolamine-Binding Protein) family is a highly conserved group of proteins that have been identified in numerous tissues in a wide variety of organisms, including bacteria, yeast, nematodes, plants, drosophila and mammals. The various functionsdescribed for members of this family include lipid binding, neuronal development [], serine protease inhibition [], the control of …	Family
Sobic.010G045100	Chr10	3499965	3502278	1	2314	179178		Protein FLOWERING LOCUS T		Arabidopsis protein FLOWERING LOCUS T (FT) is a floral integrator protein that can be induced by CONSTANS (CO) protein, a light regulated transcriptional activator []. It acts partially redundant with its paralogue, TWIN SISTER OF FT (TSF), to induce flowering [, ]. It may play a role in both the autonomous and the long-day flowering pathways []. This entry also includes FT homologues from rice, …	Family
Sobic.010G045200	Chr10	3529687	3531571	1	1885	208900	(1 of 2) PTHR28524:SF3 - UPF0369 PROTEIN C6ORF57	Protein of unknown function DUF1674		The members of this family are sequences derived from hypothetical eukaryotic and bacterial proteins. The region in question is approximately 60 residues long.	Family
Sobic.010G045300	Chr10	3532736	3533089	1	354	211949		Protein of unknown function DUF1674		The members of this family are sequences derived from hypothetical eukaryotic and bacterial proteins. The region in question is approximately 60 residues long.	Family
Sobic.010G045400	Chr10	3535315	3545585	1	10271	214528		AMP-dependent synthetase/ligase		A number of prokaryotic and eukaryotic enzymes, which appear to act via an ATP-dependent covalent binding of AMP to their substrate, share a region of sequence similarity [, , ]. This region is a Ser/Thr/Gly-rich domain that is further characterised by a conserved Pro-Lys-Gly triplet. The family of enzymes includes luciferase, long chain fatty acid Co-A ligase, acetyl-CoA synthetase and various o…	Domain
Sobic.010G045400	Chr10	3535315	3545585	1	10271	214528		AMP-dependent synthetase/ligase		A number of prokaryotic and eukaryotic enzymes, which appear to act via an ATP-dependent covalent binding of AMP to their substrate, share a region of sequence similarity [, , ]. This region is a Ser/Thr/Gly-rich domain that is further characterised by a conserved Pro-Lys-Gly triplet. The family of enzymes includes luciferase, long chain fatty acid Co-A ligase, acetyl-CoA synthetase and various o…	Domain
Sobic.010G045400	Chr10	3535315	3545585	1	10271	214528		AMP-dependent synthetase/ligase		A number of prokaryotic and eukaryotic enzymes, which appear to act via an ATP-dependent covalent binding of AMP to their substrate, share a region of sequence similarity [, , ]. This region is a Ser/Thr/Gly-rich domain that is further characterised by a conserved Pro-Lys-Gly triplet. The family of enzymes includes luciferase, long chain fatty acid Co-A ligase, acetyl-CoA synthetase and various o…	Domain
Sobic.010G045400	Chr10	3535315	3545585	1	10271	214528		AMP-dependent synthetase/ligase		A number of prokaryotic and eukaryotic enzymes, which appear to act via an ATP-dependent covalent binding of AMP to their substrate, share a region of sequence similarity [, , ]. This region is a Ser/Thr/Gly-rich domain that is further characterised by a conserved Pro-Lys-Gly triplet. The family of enzymes includes luciferase, long chain fatty acid Co-A ligase, acetyl-CoA synthetase and various o…	Domain
Sobic.010G045400	Chr10	3535315	3545585	1	10271	214528		AMP-dependent synthetase/ligase		A number of prokaryotic and eukaryotic enzymes, which appear to act via an ATP-dependent covalent binding of AMP to their substrate, share a region of sequence similarity [, , ]. This region is a Ser/Thr/Gly-rich domain that is further characterised by a conserved Pro-Lys-Gly triplet. The family of enzymes includes luciferase, long chain fatty acid Co-A ligase, acetyl-CoA synthetase and various o…	Domain
Sobic.010G045400	Chr10	3535315	3545585	1	10271	214528		AMP-dependent synthetase/ligase		A number of prokaryotic and eukaryotic enzymes, which appear to act via an ATP-dependent covalent binding of AMP to their substrate, share a region of sequence similarity [, , ]. This region is a Ser/Thr/Gly-rich domain that is further characterised by a conserved Pro-Lys-Gly triplet. The family of enzymes includes luciferase, long chain fatty acid Co-A ligase, acetyl-CoA synthetase and various o…	Domain
Sobic.010G045400	Chr10	3535315	3545585	1	10271	214528		AMP-dependent synthetase/ligase		A number of prokaryotic and eukaryotic enzymes, which appear to act via an ATP-dependent covalent binding of AMP to their substrate, share a region of sequence similarity [, , ]. This region is a Ser/Thr/Gly-rich domain that is further characterised by a conserved Pro-Lys-Gly triplet. The family of enzymes includes luciferase, long chain fatty acid Co-A ligase, acetyl-CoA synthetase and various o…	Domain
Sobic.010G045400	Chr10	3535315	3545585	1	10271	214528		AMP-dependent synthetase/ligase		A number of prokaryotic and eukaryotic enzymes, which appear to act via an ATP-dependent covalent binding of AMP to their substrate, share a region of sequence similarity [, , ]. This region is a Ser/Thr/Gly-rich domain that is further characterised by a conserved Pro-Lys-Gly triplet. The family of enzymes includes luciferase, long chain fatty acid Co-A ligase, acetyl-CoA synthetase and various o…	Domain
Sobic.010G045400	Chr10	3535315	3545585	1	10271	214528		AMP-dependent synthetase/ligase		A number of prokaryotic and eukaryotic enzymes, which appear to act via an ATP-dependent covalent binding of AMP to their substrate, share a region of sequence similarity [, , ]. This region is a Ser/Thr/Gly-rich domain that is further characterised by a conserved Pro-Lys-Gly triplet. The family of enzymes includes luciferase, long chain fatty acid Co-A ligase, acetyl-CoA synthetase and various o…	Domain
Sobic.010G045400	Chr10	3535315	3545585	1	10271	214528		AMP-dependent synthetase/ligase		A number of prokaryotic and eukaryotic enzymes, which appear to act via an ATP-dependent covalent binding of AMP to their substrate, share a region of sequence similarity [, , ]. This region is a Ser/Thr/Gly-rich domain that is further characterised by a conserved Pro-Lys-Gly triplet. The family of enzymes includes luciferase, long chain fatty acid Co-A ligase, acetyl-CoA synthetase and various o…	Domain
Sobic.010G045400	Chr10	3535315	3545585	1	10271	214528		AMP-dependent synthetase/ligase		A number of prokaryotic and eukaryotic enzymes, which appear to act via an ATP-dependent covalent binding of AMP to their substrate, share a region of sequence similarity [, , ]. This region is a Ser/Thr/Gly-rich domain that is further characterised by a conserved Pro-Lys-Gly triplet. The family of enzymes includes luciferase, long chain fatty acid Co-A ligase, acetyl-CoA synthetase and various o…	Domain
Sobic.010G045400	Chr10	3535315	3545585	1	10271	214528		AMP-dependent synthetase/ligase		A number of prokaryotic and eukaryotic enzymes, which appear to act via an ATP-dependent covalent binding of AMP to their substrate, share a region of sequence similarity [, , ]. This region is a Ser/Thr/Gly-rich domain that is further characterised by a conserved Pro-Lys-Gly triplet. The family of enzymes includes luciferase, long chain fatty acid Co-A ligase, acetyl-CoA synthetase and various o…	Domain
Sobic.010G045400	Chr10	3535315	3545585	1	10271	214528		AMP-dependent synthetase/ligase		A number of prokaryotic and eukaryotic enzymes, which appear to act via an ATP-dependent covalent binding of AMP to their substrate, share a region of sequence similarity [, , ]. This region is a Ser/Thr/Gly-rich domain that is further characterised by a conserved Pro-Lys-Gly triplet. The family of enzymes includes luciferase, long chain fatty acid Co-A ligase, acetyl-CoA synthetase and various o…	Domain
Sobic.010G045400	Chr10	3535315	3545585	1	10271	214528		AMP-dependent synthetase/ligase		A number of prokaryotic and eukaryotic enzymes, which appear to act via an ATP-dependent covalent binding of AMP to their substrate, share a region of sequence similarity [, , ]. This region is a Ser/Thr/Gly-rich domain that is further characterised by a conserved Pro-Lys-Gly triplet. The family of enzymes includes luciferase, long chain fatty acid Co-A ligase, acetyl-CoA synthetase and various o…	Domain
Sobic.010G045400	Chr10	3535315	3545585	1	10271	214528		AMP-dependent synthetase/ligase		A number of prokaryotic and eukaryotic enzymes, which appear to act via an ATP-dependent covalent binding of AMP to their substrate, share a region of sequence similarity [, , ]. This region is a Ser/Thr/Gly-rich domain that is further characterised by a conserved Pro-Lys-Gly triplet. The family of enzymes includes luciferase, long chain fatty acid Co-A ligase, acetyl-CoA synthetase and various o…	Domain
Sobic.010G045400	Chr10	3535315	3545585	1	10271	214528		AMP-dependent synthetase/ligase		A number of prokaryotic and eukaryotic enzymes, which appear to act via an ATP-dependent covalent binding of AMP to their substrate, share a region of sequence similarity [, , ]. This region is a Ser/Thr/Gly-rich domain that is further characterised by a conserved Pro-Lys-Gly triplet. The family of enzymes includes luciferase, long chain fatty acid Co-A ligase, acetyl-CoA synthetase and various o…	Domain
Sobic.010G045400	Chr10	3535315	3545585	1	10271	214528		AMP-dependent synthetase/ligase		A number of prokaryotic and eukaryotic enzymes, which appear to act via an ATP-dependent covalent binding of AMP to their substrate, share a region of sequence similarity [, , ]. This region is a Ser/Thr/Gly-rich domain that is further characterised by a conserved Pro-Lys-Gly triplet. The family of enzymes includes luciferase, long chain fatty acid Co-A ligase, acetyl-CoA synthetase and various o…	Domain
Sobic.010G045400	Chr10	3535315	3545585	1	10271	214528		AMP-dependent synthetase/ligase		A number of prokaryotic and eukaryotic enzymes, which appear to act via an ATP-dependent covalent binding of AMP to their substrate, share a region of sequence similarity [, , ]. This region is a Ser/Thr/Gly-rich domain that is further characterised by a conserved Pro-Lys-Gly triplet. The family of enzymes includes luciferase, long chain fatty acid Co-A ligase, acetyl-CoA synthetase and various o…	Domain
Sobic.010G045400	Chr10	3535315	3545585	1	10271	214528		AMP-dependent synthetase/ligase		A number of prokaryotic and eukaryotic enzymes, which appear to act via an ATP-dependent covalent binding of AMP to their substrate, share a region of sequence similarity [, , ]. This region is a Ser/Thr/Gly-rich domain that is further characterised by a conserved Pro-Lys-Gly triplet. The family of enzymes includes luciferase, long chain fatty acid Co-A ligase, acetyl-CoA synthetase and various o…	Domain
Sobic.010G045400	Chr10	3535315	3545585	1	10271	214528						metabolic process	GO:0008152	The chemical reactions and pathways, including anabolism and catabolism, by which living organisms transform chemical substances. Metabolic processes typically transform small molecules, but also include macromolecular processes such as DNA repair and replication, and protein synthesis and degradation.
Sobic.010G045400	Chr10	3535315	3545585	1	10271	214528						catalytic activity	GO:0003824	Catalysis of a biochemical reaction at physiological temperatures. In biologically catalyzed reactions, the reactants are known as substrates, and the catalysts are naturally occurring macromolecular substances known as enzymes. Enzymes possess specific binding sites for substrates, and are usually composed wholly or largely of protein, but RNA that has catalytic activity (ribozyme) is often also…
Sobic.010G045500	Chr10	3549457	3557656	1	8200	228670	(1 of 14) 6.2.1.3 - Long-chain-fatty-acid--CoA ligase / Lignoceroyl-CoA synthase	AMP-dependent synthetase/ligase		A number of prokaryotic and eukaryotic enzymes, which appear to act via an ATP-dependent covalent binding of AMP to their substrate, share a region of sequence similarity [, , ]. This region is a Ser/Thr/Gly-rich domain that is further characterised by a conserved Pro-Lys-Gly triplet. The family of enzymes includes luciferase, long chain fatty acid Co-A ligase, acetyl-CoA synthetase and various o…	Domain
Sobic.010G045500	Chr10	3549457	3557656	1	8200	228670	(1 of 14) 6.2.1.3 - Long-chain-fatty-acid--CoA ligase / Lignoceroyl-CoA synthase					metabolic process	GO:0008152	The chemical reactions and pathways, including anabolism and catabolism, by which living organisms transform chemical substances. Metabolic processes typically transform small molecules, but also include macromolecular processes such as DNA repair and replication, and protein synthesis and degradation.
Sobic.010G045500	Chr10	3549457	3557656	1	8200	228670	(1 of 14) 6.2.1.3 - Long-chain-fatty-acid--CoA ligase / Lignoceroyl-CoA synthase					catalytic activity	GO:0003824	Catalysis of a biochemical reaction at physiological temperatures. In biologically catalyzed reactions, the reactants are known as substrates, and the catalysts are naturally occurring macromolecular substances known as enzymes. Enzymes possess specific binding sites for substrates, and are usually composed wholly or largely of protein, but RNA that has catalytic activity (ribozyme) is often also…
Sobic.010G045600	Chr10	3560483	3563129	1	2647	239696		RNA recognition motif domain		Many eukaryotic proteins containing one or more copies of a putative RNA-binding domain of about 90 amino acids are known to bind single-stranded RNAs [, , ]. The largest group of single strand RNA-binding proteins is the eukaryotic RNA recognition motif (RRM) family that contains an eight amino acid RNP-1 consensus sequence [, ]. RRM proteins have a variety of RNA binding preferences and functio…	Domain
Sobic.010G045600	Chr10	3560483	3563129	1	2647	239696		Nucleotide-binding alpha-beta plait domain		This entry represents nucleotide-binding domains with an alpha-beta plait structure, which consists of either a ferredoxin-like (beta-alpha-beta)2 fold, such as that found in RNA-binding domains of various ribonucleoproteins or in viral DNA-binding domains [, ]; or a beta-(alpha)-beta-alpha-beta(2) fold, such as that found in the ribosomal protein L23 [].	Domain
Sobic.010G045600	Chr10	3560483	3563129	1	2647	239696		G-patch domain		The G-patch domain is an approximately 48 amino acid domain, which is found ina single copy in several RNA-associated proteins and in type D retroviralpolyproteins. It is widespread among eukaryotes but is absent in archaea andbacteria. The G-patch domain has been called after its most notable feature,the presence of six highly conserved glycine residues. The position followingthe first conserved…	Domain
Sobic.010G045600	Chr10	3560483	3563129	1	2647	239696		Splicing factor, SPF45		This group represents a splicing factor, SPF45 type.	Family
Sobic.010G045600	Chr10	3560483	3563129	1	2647	239696						nucleic acid binding	GO:0003676	Interacting selectively and non-covalently with any nucleic acid.
Sobic.010G045600	Chr10	3560483	3563129	1	2647	239696						nucleotide binding	GO:0000166	Interacting selectively and non-covalently with a nucleotide, any compound consisting of a nucleoside that is esterified with (ortho)phosphate or an oligophosphate at any hydroxyl group on the ribose or deoxyribose.
Sobic.010G045700	Chr10	3566332	3570889	1	4558	245545		WRKY domain		The WRKY domain is a 60 amino acid region that is defined by the conservedamino acid sequence WRKYGQK at its N-terminal end, together with a novelzinc-finger- like motif. The WRKY domain is found in one or two copies in asuperfamily of plant transcription factors involved in the regulation ofvarious physiological programs that are unique to plants, including pathogendefence, senescence, trichome …	Domain
Sobic.010G045700	Chr10	3566332	3570889	1	4558	245545						regulation of transcription, DNA-templated	GO:0006355	Any process that modulates the frequency, rate or extent of cellular DNA-templated transcription.
Sobic.010G045700	Chr10	3566332	3570889	1	4558	245545						transcription factor activity, sequence-specific DNA binding	GO:0003700	Interacting selectively and non-covalently with a specific DNA sequence in order to modulate transcription. The transcription factor may or may not also interact selectively with a protein or macromolecular complex.
Sobic.010G045700	Chr10	3566332	3570889	1	4558	245545						sequence-specific DNA binding	GO:0043565	Interacting selectively and non-covalently with DNA of a specific nucleotide composition, e.g. GC-rich DNA binding, or with a specific sequence motif or type of DNA e.g. promotor binding or rDNA binding.
Sobic.010G045833	Chr10	3574654	3576361	1	1708	253867	(1 of 2) 2.8.2.20 - Protein-tyrosine sulfotransferase / Tyrosylprotein sulfotransferase	Heparan sulphate 6-sulfotransferase/Protein-tyrosine sulfotransferase		This family consists of several heparan sulphate 6-sulphotransferase (HS6ST) proteins. Heparan sulphate 6-O-sulphotransferase (HS6ST) catalyses the transfer of sulphate from adenosine 3'-phosphate, 5'-phosphosulphate to the 6th position of the N-sulphoglucosamine residue in heparan sulphate []. This entry also includes protein-tyrosine sulfotransferase, which catalyses the O-sulfation of tyrosine…	Family
Sobic.010G045833	Chr10	3574654	3576361	1	1708	253867	(1 of 2) 2.8.2.20 - Protein-tyrosine sulfotransferase / Tyrosylprotein sulfotransferase					integral component of membrane	GO:0016021	The component of a membrane consisting of the gene products and protein complexes having at least some part of their peptide sequence embedded in the hydrophobic region of the membrane.
Sobic.010G045833	Chr10	3574654	3576361	1	1708	253867	(1 of 2) 2.8.2.20 - Protein-tyrosine sulfotransferase / Tyrosylprotein sulfotransferase					sulfotransferase activity	GO:0008146	Catalysis of the transfer of a sulfate group from 3'-phosphoadenosine 5'-phosphosulfate to the hydroxyl group of an acceptor, producing the sulfated derivative and 3'-phosphoadenosine 5'-phosphate.
Sobic.010G045966	Chr10	3584899	3590988	1	6090	264112	(1 of 2) 2.8.2.20 - Protein-tyrosine sulfotransferase / Tyrosylprotein sulfotransferase	P-loop containing nucleoside triphosphate hydrolase		The P-loop NTPase fold is the most prevalent domain of the several distinctnucleotide-binding protein folds.The most common reaction catalysed by enzymes of the P-loop NTPase fold is the hydrolysis of the beta-gamma phosphate bond of a bound nucleoside triphosphate (NTP). The energy from NTP hydrolysis is typically utilised to induce conformational changes in other molecules, which constitutes th…	Domain
Sobic.010G045966	Chr10	3584899	3590988	1	6090	264112	(1 of 2) 2.8.2.20 - Protein-tyrosine sulfotransferase / Tyrosylprotein sulfotransferase	Heparan sulphate 6-sulfotransferase/Protein-tyrosine sulfotransferase		This family consists of several heparan sulphate 6-sulphotransferase (HS6ST) proteins. Heparan sulphate 6-O-sulphotransferase (HS6ST) catalyses the transfer of sulphate from adenosine 3'-phosphate, 5'-phosphosulphate to the 6th position of the N-sulphoglucosamine residue in heparan sulphate []. This entry also includes protein-tyrosine sulfotransferase, which catalyses the O-sulfation of tyrosine…	Family
Sobic.010G045966	Chr10	3584899	3590988	1	6090	264112	(1 of 2) 2.8.2.20 - Protein-tyrosine sulfotransferase / Tyrosylprotein sulfotransferase	Ribosome-inactivating protein, subdomain 1		A number of bacterial and plant toxins act by inhibiting protein synthesis in eukaryotic cells. The toxins of the shiga and ricin family inactivate 60S ribosomal subunits by an N-glycosidic cleavage which releases a specific adenine base from the sugar-phosphate backbone of 28S rRNA [, , ]. Members of the family include shiga and shiga-like toxins, and type I (e.g. trichosanthin and luffin) and t…	Domain
Sobic.010G045966	Chr10	3584899	3590988	1	6090	264112	(1 of 2) 2.8.2.20 - Protein-tyrosine sulfotransferase / Tyrosylprotein sulfotransferase					integral component of membrane	GO:0016021	The component of a membrane consisting of the gene products and protein complexes having at least some part of their peptide sequence embedded in the hydrophobic region of the membrane.
Sobic.010G045966	Chr10	3584899	3590988	1	6090	264112	(1 of 2) 2.8.2.20 - Protein-tyrosine sulfotransferase / Tyrosylprotein sulfotransferase					sulfotransferase activity	GO:0008146	Catalysis of the transfer of a sulfate group from 3'-phosphoadenosine 5'-phosphosulfate to the hydroxyl group of an acceptor, producing the sulfated derivative and 3'-phosphoadenosine 5'-phosphate.
Sobic.010G045966	Chr10	3584899	3590988	1	6090	264112	(1 of 2) 2.8.2.20 - Protein-tyrosine sulfotransferase / Tyrosylprotein sulfotransferase					rRNA N-glycosylase activity	GO:0030598	Catalysis of the hydrolysis of the N-glycosylic bond at A-4324 in 28S rRNA from rat ribosomes or corresponding sites in 28S RNA from other species.
Sobic.010G045966	Chr10	3584899	3590988	1	6090	264112	(1 of 2) 2.8.2.20 - Protein-tyrosine sulfotransferase / Tyrosylprotein sulfotransferase					negative regulation of translation	GO:0017148	Any process that stops, prevents, or reduces the frequency, rate or extent of the chemical reactions and pathways resulting in the formation of proteins by the translation of mRNA.
Sobic.010G046100	Chr10	3592695	3592979	-1	285	271908		Rubredoxin-type fold		Rubredoxin is a low molecular weight iron-containing bacterial and archaeal protein that is involved in electron transfer [, ], sometimesreplacing ferredoxin as an electron carrier [].The 3-D structures of a number of rubredoxins have been solved [, ]. The fold belongs to the alpha+beta class, with 2 alpha-helices and 2-3beta-strands. Its active site contains an Fe ion which is co-ordinated by th…	Domain
Sobic.010G046100	Chr10	3592695	3592979	-1	285	271908		Haem oxygenase-like, multi-helical		This entry represents a multi-helical structural domain consisting of two structural repeats (duplication) of a 3-helical motif. This domain can be found in both eukaryotic and prokaryotic haem oxygenases [, ], in TENA/THI-4 proteins that lack the haem-binding site [], and in coenzyme PQQ (pyrrolo-quinoline-quinone) biosynthesis protein C (PqqC) [].Haem oxygenase () (HO) is the microsomal enzyme …	Domain
Sobic.010G046100	Chr10	3592695	3592979	-1	285	271908		Transcription elongation factor 1		Transcription elongation factor 1 is a transcription elongation factor implicated in the maintenance of proper chromatin structure in actively transcribed regions [].	Family
Sobic.010G046200	Chr10	3594222	3600618	-1	6397	273435		P-loop containing nucleoside triphosphate hydrolase		The P-loop NTPase fold is the most prevalent domain of the several distinctnucleotide-binding protein folds.The most common reaction catalysed by enzymes of the P-loop NTPase fold is the hydrolysis of the beta-gamma phosphate bond of a bound nucleoside triphosphate (NTP). The energy from NTP hydrolysis is typically utilised to induce conformational changes in other molecules, which constitutes th…	Domain
Sobic.010G046200	Chr10	3594222	3600618	-1	6397	273435		NB-ARC		This is the NB-ARC domain, a novel signalling motif found in bacteria and eukaryotes, shared by plant resistance gene products and regulators of cell death in animals []. This domain has been structurally characterised in the human protein apoptotic protease-activating factor 1 (Apaf-1) []. It contains the three-layered alpha-beta fold and subsequent short alpha-helical region characteristic of t…	Domain
