# Supplementary material for: Association mapping by aerial drone reveals 213 genetic associations for Sorghum bicolor biomass traits under drought
Source: BMC Genomics. 2018 Sep 17;19:679. doi: 10.1186/s12864-018-5055-5 (PMC6142696; doi:10.1186/s12864-018-5055-5)
Supplement: Supplementary file 9 — Tables showing all genes in the regions spanned by significant SNPs for each peak. Gene information was obtained from the Phytomine tool in Phytozome v3.0. (ZIP 8760 kb) [file 12864_2018_5055_MOESM9_ESM.zip › CPG10.6_all_Sb_genes_in_region_from_Phytomine.xlsx]

## Sheet: CPG10.6_all_Sb_genes_in_region_
Primary_Identifier	chrom	Pos_start	Pos_end	strand	gene_length	dist_from_max_GWAS_SNP	gene_defline	protein_domains_name	gene_name	protein_domains_description	protin_domains_type	ontology_term_name	GO_term	GO_description
Sobic.010G052100	Chr10	4060946	4064513	-1	3568	103193		Protein kinase domain		Protein phosphorylation, which plays a key role in most cellular activities, is a reversible process mediated by proteinkinases and phosphoprotein phosphatases. Protein kinases catalyse the transfer of the gamma phosphate from nucleotide triphosphates (often ATP) to one or more amino acid residues in a protein substrate side chain, resulting in a conformational change affecting protein function. …	Domain
Sobic.010G052100	Chr10	4060946	4064513	-1	3568	103193		Protein kinase-like domain		Protein kinases () modify other proteins by chemically adding phosphate groups to them. This process is fundamental to most signalling and regulatory processes in the eukaryotic cell []. The protein kinases contain a catalytic core that is common to both serine/threonine and tyrosine protein kinases. The catalytic domain contains the nucleotide-binding site and the catalytic apparatus in an inter…	Domain
Sobic.010G052100	Chr10	4060946	4064513	-1	3568	103193		Tyrosine-protein kinase, catalytic domain		Protein phosphorylation, which plays a key role in most cellular activities, is a reversible process mediated by protein kinases and phosphoprotein phosphatases. Protein kinases catalyse the transfer of the gamma phosphate from nucleotide triphosphates (often ATP) to one or more amino acid residues in a protein substrate side chain, resulting in a conformational change affecting protein function.…	Domain
Sobic.010G052100	Chr10	4060946	4064513	-1	3568	103193		Concanavalin A-like lectin/glucanase domain		This entry represents the concanavalin A-like domain, which has a sandwich structure of 12-14 beta strands in two sheets with a complex topology. Proteins containing this domain include: Legume lectinsGlycosyl hydrolases family 16Galectin (animal S-lectin)Laminin G-like modulePentraxinClostridium neurotoxinsExotoxin AVibrio cholera sialidaseLeech intramolecular trans-sialidaseGlycosyl hydrolase f…	Domain
Sobic.010G052100	Chr10	4060946	4064513	-1	3568	103193		Bulb-type lectin domain		A bulb lectin super-family (Amaryllidaceae, Orchidaceae and Aliaceae) contains a ~115-residue-long domain whose overall three dimensional fold is very similar to that of [, ]:Dictyostelium discoideum comitin, an actin binding proteinCurculigo latifolia curculin, a sweet tasting and taste-modifying proteinThis domain generally binds mannose, but in at least one protein, curculin, it is apparently …	Domain
Sobic.010G052100	Chr10	4060946	4064513	-1	3568	103193		S-locus glycoprotein domain		In Brassicaceae, self-incompatible plants have a self/non-self recognition system, which involves the inability of flowering plants to achieve self-fertilisation. This is sporophytically controlled by multiple alleles at a single locus (S). There are a total of 50 different S alleles in Brassica oleracea. S-locus glycoproteins, as well as S-receptor kinases, are in linkage with the S-alleles []. …	Domain
Sobic.010G052100	Chr10	4060946	4064513	-1	3568	103193		PAN/Apple domain		Plasma kallikrein (EC 3.4.21.34) and coagulation factor XI (EC 3.4.21.27) aretwo related plasma serine proteases activated by factor XIIA and which sharethe same domain topology: an N-terminal region that contains four tandemrepeats of about 90 amino acids and a C-terminal catalytic domain. The 90 amino-acid repeated domain contains 6 conserved cysteines. It has beenshown [, ]that three disulfide…	Domain
Sobic.010G052100	Chr10	4060946	4064513	-1	3568	103193		S-receptor-like serine/threonine-protein kinase		Plant S-receptor kinase-like genes have diverse functions in cell signalling, development, stress responses and host-pathogen defence responses [].This entry contains receptor-like kinases, including S-locus receptor kinase (SRK). SRK is the female determinant of the self-incompatibility (SI) response in Brassica [, ]. Flowering plants apply a self-incompatibility mechanism to prevent inbreeding …	Family
Sobic.010G052100	Chr10	4060946	4064513	-1	3568	103193						protein serine/threonine kinase activity	GO:0004674	Catalysis of the reactions: ATP + protein serine = ADP + protein serine phosphate, and ATP + protein threonine = ADP + protein threonine phosphate.
Sobic.010G052200	Chr10	4071578	4073478	1	1901	94228		S-adenosyl-L-methionine-dependent methyltransferase		This entry represents a domain found in S-adenosyl-L-methionine-dependent methyltransferases (SAM MTases).Proteins containing this domain include members from the methyltransferase superfamily and the class I-like SAM-binding methyltransferase superfamily. Methyltransferases transfer a methyl group from a donor to an acceptor. SAM-binding methyltransferases utilise the ubiquitous methyl donor SAM…	Domain
Sobic.010G052200	Chr10	4071578	4073478	1	1901	94228		O-methyltransferase, family 3		Members of this family are O-methyltransferases. The family includes also bacterial O-methyltransferases that may be involved in antibiotic production [].	Family
Sobic.010G052200	Chr10	4071578	4073478	1	1901	94228						O-methyltransferase activity	GO:0008171	Catalysis of the transfer of a methyl group to the oxygen atom of an acceptor molecule.
Sobic.010G052300	Chr10	4074929	4079929	-1	5001	87777		F-box domain		First identified in cyclin-F as a protein-protein interaction motif, the F-boxis a conserved domain that is present in numerous protein with a bipartitestructure []. Through the F-box, these proteins are linked to the Skp1protein and the core of SCFs (Skp1-cullin-F-box protein ligase) complexes.SCFs complexes constitute a new class of E3 ligases []. They function incombination with the E2 enzyme …	Domain
Sobic.010G052300	Chr10	4074929	4079929	-1	5001	87777		Leucine-rich repeat, cysteine-containing subtype		Leucine-rich repeats (LRR) consist of 2-45 motifs of 20-30 amino acids in length that generally folds into an arc or horseshoe shape []. LRRs occur in proteins ranging from viruses to eukaryotes, and appear to provide a structural framework for the formation of protein-protein interactions [, ].Proteins containing LRRs include tyrosine kinase receptors, cell-adhesion molecules, virulence factors,…	Repeat
Sobic.010G052300	Chr10	4074929	4079929	-1	5001	87777		F-box domain		First identified in cyclin-F as a protein-protein interaction motif, the F-boxis a conserved domain that is present in numerous protein with a bipartitestructure []. Through the F-box, these proteins are linked to the Skp1protein and the core of SCFs (Skp1-cullin-F-box protein ligase) complexes.SCFs complexes constitute a new class of E3 ligases []. They function incombination with the E2 enzyme …	Domain
Sobic.010G052300	Chr10	4074929	4079929	-1	5001	87777		Leucine-rich repeat, cysteine-containing subtype		Leucine-rich repeats (LRR) consist of 2-45 motifs of 20-30 amino acids in length that generally folds into an arc or horseshoe shape []. LRRs occur in proteins ranging from viruses to eukaryotes, and appear to provide a structural framework for the formation of protein-protein interactions [, ].Proteins containing LRRs include tyrosine kinase receptors, cell-adhesion molecules, virulence factors,…	Repeat
Sobic.010G052300	Chr10	4074929	4079929	-1	5001	87777						protein binding	GO:0005515	Interacting selectively and non-covalently with any protein or protein complex (a complex of two or more proteins that may include other nonprotein molecules).
Sobic.010G052400	Chr10	4084298	4093779	-1	9482	73927		SET domain		The SET domain is a 130 to 140 amino acid, evolutionary well conserved sequence motif that was initially characterised in the Drosophila proteins Su(var)3-9, Enhancer-of-zeste and Trithorax. In addition to these chromosomal proteins modulating gene activities and/or chromatin structure, the SET domain is found in proteins of diverse functions ranging from yeast to mammals, but also including some…	Domain
Sobic.010G052400	Chr10	4084298	4093779	-1	9482	73927		Homeodomain-like		Homeodomain proteins are transcription factors that share a related DNA binding homeodomain []. The homeodomain was first identified in a number of Drosophila homeotic and segmentation proteins, but is now known to be well conserved in many other animals, including vertebrates. The domain binds DNA through a helix-turn-helix (HTH) structure. The HTH motif is characterised by two alpha-helices, wh…	Domain
Sobic.010G052400	Chr10	4084298	4093779	-1	9482	73927		Histone-lysine N-methyltransferase, EZ		Members of this family are polycomb group (PcG) proteins from plants. They act as the catalytic subunit of some PcG multiprotein complex, which methylates 'Lys-27' of histone H3, leading to transcriptional repression of the affected target genes. These enzymes are also required to regulate floral development by repressing the AGAMOUS homeotic gene in leaves, inflorescence stems and flowers. They …	Family
Sobic.010G052400	Chr10	4084298	4093779	-1	9482	73927		CXC domain		Polycomb group (Pc-G) proteins ensure the stable inheritance of expressionpatterns through cell division and regulate the control of cell proliferation.The Enhancer of zeste (E(z))-type of Pc-G proteins includes:Drosophila melanogaster Enhancer of zeste E(z).Mammalian ENX-1 and ENX-2.Arabidopsis thaliana CURLY LEAF (CLF), a transcriptional repressor offloral homeotic gene AGAMOUS.Arabidopsis thal…	Domain
Sobic.010G052400	Chr10	4084298	4093779	-1	9482	73927						DNA binding	GO:0003677	Any molecular function by which a gene product interacts selectively and non-covalently with DNA (deoxyribonucleic acid).
Sobic.010G052400	Chr10	4084298	4093779	-1	9482	73927						protein binding	GO:0005515	Interacting selectively and non-covalently with any protein or protein complex (a complex of two or more proteins that may include other nonprotein molecules).
Sobic.010G052400	Chr10	4084298	4093779	-1	9482	73927						PcG protein complex	GO:0031519	A chromatin-associated multiprotein complex containing Polycomb Group proteins. In Drosophila, Polycomb group proteins are involved in the long-term maintenance of gene repression, and PcG protein complexes associate with Polycomb group response elements (PREs) in target genes to regulate higher-order chromatin structure.
Sobic.010G052450	Chr10	4094926	4100474	-1	5549	67232
Sobic.010G052500	Chr10	4101158	4103738	1	2581	63968		Zinc finger, C2H2		Zinc finger (Znf) domains are relatively small protein motifs which contain multiple finger-like protrusions that make tandem contacts with their target molecule. Some of these domains bind zinc, but many do not; instead binding other metals such as iron, or no metal at all. For example, some family members form salt bridges to stabilise the finger-like folds. They were first identified as a DNA-…	Domain
Sobic.010G052500	Chr10	4101158	4103738	1	2581	63968		Zinc finger, C2H2-like		Zinc finger (Znf) domains are relatively small protein motifs which contain multiple finger-like protrusions that make tandem contacts with their target molecule. Some of these domains bind zinc, but many do not; instead binding other metals such as iron, or no metal at all. For example, some family members form salt bridges to stabilise the finger-like folds. They were first identified as a DNA-…	Domain
Sobic.010G052500	Chr10	4101158	4103738	1	2581	63968		FAD-binding, type 2, subdomain 1		These FAD-binding domains consist of two alpha+beta subdomains. This entry represents the first (N-terminal) 2-layer alpha/beta subdomain, which is found in:FAD-linked oxidases (N-terminal domain), such as vanillyl-alochol oxidase () [], flavoprotein subunit of p-cresol methylhydroxylase () [], D-lactate dehydrogenases (, -cytochrome) [], Cholesterol oxidases () [], Cytokinin dehydrogenase 1 () […	Domain
Sobic.010G052500	Chr10	4101158	4103738	1	2581	63968		Zinc finger C2H2-type/integrase DNA-binding domain		Zinc finger (Znf) domains are relatively small protein motifs which contain multiple finger-like protrusions that make tandem contacts with their target molecule. Some of these domains bind zinc, but many do not; instead binding other metals such as iron, or no metal at all. For example, some family members form salt bridges to stabilise the finger-like folds. They were first identified as a DNA-…	Domain
Sobic.010G052500	Chr10	4101158	4103738	1	2581	63968		NAD(P)-binding domain		This entry represents NAD- and NADP-binding domains with a core Rossmann-type fold, which consists of 3-layers alpha/beta/alpha, where the six beta strands are parallel in the order 321456. Many different enzymes contain an NAD/NADP-binding domain, including:C-terminal domain of alcohol dehydrogenases []Tyrosine-dependent oxidoreductases (also known as short-chain dehydrogenases) []N-terminal dom…	Domain
Sobic.010G052500	Chr10	4101158	4103738	1	2581	63968		Zinc finger, C2H2		Zinc finger (Znf) domains are relatively small protein motifs which contain multiple finger-like protrusions that make tandem contacts with their target molecule. Some of these domains bind zinc, but many do not; instead binding other metals such as iron, or no metal at all. For example, some family members form salt bridges to stabilise the finger-like folds. They were first identified as a DNA-…	Domain
Sobic.010G052500	Chr10	4101158	4103738	1	2581	63968		Zinc finger, C2H2-like		Zinc finger (Znf) domains are relatively small protein motifs which contain multiple finger-like protrusions that make tandem contacts with their target molecule. Some of these domains bind zinc, but many do not; instead binding other metals such as iron, or no metal at all. For example, some family members form salt bridges to stabilise the finger-like folds. They were first identified as a DNA-…	Domain
Sobic.010G052500	Chr10	4101158	4103738	1	2581	63968		FAD-binding, type 2, subdomain 1		These FAD-binding domains consist of two alpha+beta subdomains. This entry represents the first (N-terminal) 2-layer alpha/beta subdomain, which is found in:FAD-linked oxidases (N-terminal domain), such as vanillyl-alochol oxidase () [], flavoprotein subunit of p-cresol methylhydroxylase () [], D-lactate dehydrogenases (, -cytochrome) [], Cholesterol oxidases () [], Cytokinin dehydrogenase 1 () […	Domain
Sobic.010G052500	Chr10	4101158	4103738	1	2581	63968		Zinc finger C2H2-type/integrase DNA-binding domain		Zinc finger (Znf) domains are relatively small protein motifs which contain multiple finger-like protrusions that make tandem contacts with their target molecule. Some of these domains bind zinc, but many do not; instead binding other metals such as iron, or no metal at all. For example, some family members form salt bridges to stabilise the finger-like folds. They were first identified as a DNA-…	Domain
Sobic.010G052500	Chr10	4101158	4103738	1	2581	63968		NAD(P)-binding domain		This entry represents NAD- and NADP-binding domains with a core Rossmann-type fold, which consists of 3-layers alpha/beta/alpha, where the six beta strands are parallel in the order 321456. Many different enzymes contain an NAD/NADP-binding domain, including:C-terminal domain of alcohol dehydrogenases []Tyrosine-dependent oxidoreductases (also known as short-chain dehydrogenases) []N-terminal dom…	Domain
Sobic.010G052500	Chr10	4101158	4103738	1	2581	63968		Zinc finger, C2H2		Zinc finger (Znf) domains are relatively small protein motifs which contain multiple finger-like protrusions that make tandem contacts with their target molecule. Some of these domains bind zinc, but many do not; instead binding other metals such as iron, or no metal at all. For example, some family members form salt bridges to stabilise the finger-like folds. They were first identified as a DNA-…	Domain
Sobic.010G052500	Chr10	4101158	4103738	1	2581	63968		Zinc finger, C2H2-like		Zinc finger (Znf) domains are relatively small protein motifs which contain multiple finger-like protrusions that make tandem contacts with their target molecule. Some of these domains bind zinc, but many do not; instead binding other metals such as iron, or no metal at all. For example, some family members form salt bridges to stabilise the finger-like folds. They were first identified as a DNA-…	Domain
Sobic.010G052500	Chr10	4101158	4103738	1	2581	63968		FAD-binding, type 2, subdomain 1		These FAD-binding domains consist of two alpha+beta subdomains. This entry represents the first (N-terminal) 2-layer alpha/beta subdomain, which is found in:FAD-linked oxidases (N-terminal domain), such as vanillyl-alochol oxidase () [], flavoprotein subunit of p-cresol methylhydroxylase () [], D-lactate dehydrogenases (, -cytochrome) [], Cholesterol oxidases () [], Cytokinin dehydrogenase 1 () […	Domain
Sobic.010G052500	Chr10	4101158	4103738	1	2581	63968		Zinc finger C2H2-type/integrase DNA-binding domain		Zinc finger (Znf) domains are relatively small protein motifs which contain multiple finger-like protrusions that make tandem contacts with their target molecule. Some of these domains bind zinc, but many do not; instead binding other metals such as iron, or no metal at all. For example, some family members form salt bridges to stabilise the finger-like folds. They were first identified as a DNA-…	Domain
Sobic.010G052500	Chr10	4101158	4103738	1	2581	63968		NAD(P)-binding domain		This entry represents NAD- and NADP-binding domains with a core Rossmann-type fold, which consists of 3-layers alpha/beta/alpha, where the six beta strands are parallel in the order 321456. Many different enzymes contain an NAD/NADP-binding domain, including:C-terminal domain of alcohol dehydrogenases []Tyrosine-dependent oxidoreductases (also known as short-chain dehydrogenases) []N-terminal dom…	Domain
Sobic.010G052500	Chr10	4101158	4103738	1	2581	63968		Zinc finger, C2H2		Zinc finger (Znf) domains are relatively small protein motifs which contain multiple finger-like protrusions that make tandem contacts with their target molecule. Some of these domains bind zinc, but many do not; instead binding other metals such as iron, or no metal at all. For example, some family members form salt bridges to stabilise the finger-like folds. They were first identified as a DNA-…	Domain
Sobic.010G052500	Chr10	4101158	4103738	1	2581	63968		Zinc finger, C2H2-like		Zinc finger (Znf) domains are relatively small protein motifs which contain multiple finger-like protrusions that make tandem contacts with their target molecule. Some of these domains bind zinc, but many do not; instead binding other metals such as iron, or no metal at all. For example, some family members form salt bridges to stabilise the finger-like folds. They were first identified as a DNA-…	Domain
Sobic.010G052500	Chr10	4101158	4103738	1	2581	63968		FAD-binding, type 2, subdomain 1		These FAD-binding domains consist of two alpha+beta subdomains. This entry represents the first (N-terminal) 2-layer alpha/beta subdomain, which is found in:FAD-linked oxidases (N-terminal domain), such as vanillyl-alochol oxidase () [], flavoprotein subunit of p-cresol methylhydroxylase () [], D-lactate dehydrogenases (, -cytochrome) [], Cholesterol oxidases () [], Cytokinin dehydrogenase 1 () […	Domain
Sobic.010G052500	Chr10	4101158	4103738	1	2581	63968		Zinc finger C2H2-type/integrase DNA-binding domain		Zinc finger (Znf) domains are relatively small protein motifs which contain multiple finger-like protrusions that make tandem contacts with their target molecule. Some of these domains bind zinc, but many do not; instead binding other metals such as iron, or no metal at all. For example, some family members form salt bridges to stabilise the finger-like folds. They were first identified as a DNA-…	Domain
Sobic.010G052500	Chr10	4101158	4103738	1	2581	63968		NAD(P)-binding domain		This entry represents NAD- and NADP-binding domains with a core Rossmann-type fold, which consists of 3-layers alpha/beta/alpha, where the six beta strands are parallel in the order 321456. Many different enzymes contain an NAD/NADP-binding domain, including:C-terminal domain of alcohol dehydrogenases []Tyrosine-dependent oxidoreductases (also known as short-chain dehydrogenases) []N-terminal dom…	Domain
Sobic.010G052500	Chr10	4101158	4103738	1	2581	63968		Zinc finger, C2H2		Zinc finger (Znf) domains are relatively small protein motifs which contain multiple finger-like protrusions that make tandem contacts with their target molecule. Some of these domains bind zinc, but many do not; instead binding other metals such as iron, or no metal at all. For example, some family members form salt bridges to stabilise the finger-like folds. They were first identified as a DNA-…	Domain
Sobic.010G052500	Chr10	4101158	4103738	1	2581	63968		Zinc finger, C2H2-like		Zinc finger (Znf) domains are relatively small protein motifs which contain multiple finger-like protrusions that make tandem contacts with their target molecule. Some of these domains bind zinc, but many do not; instead binding other metals such as iron, or no metal at all. For example, some family members form salt bridges to stabilise the finger-like folds. They were first identified as a DNA-…	Domain
Sobic.010G052500	Chr10	4101158	4103738	1	2581	63968		FAD-binding, type 2, subdomain 1		These FAD-binding domains consist of two alpha+beta subdomains. This entry represents the first (N-terminal) 2-layer alpha/beta subdomain, which is found in:FAD-linked oxidases (N-terminal domain), such as vanillyl-alochol oxidase () [], flavoprotein subunit of p-cresol methylhydroxylase () [], D-lactate dehydrogenases (, -cytochrome) [], Cholesterol oxidases () [], Cytokinin dehydrogenase 1 () […	Domain
Sobic.010G052500	Chr10	4101158	4103738	1	2581	63968		Zinc finger C2H2-type/integrase DNA-binding domain		Zinc finger (Znf) domains are relatively small protein motifs which contain multiple finger-like protrusions that make tandem contacts with their target molecule. Some of these domains bind zinc, but many do not; instead binding other metals such as iron, or no metal at all. For example, some family members form salt bridges to stabilise the finger-like folds. They were first identified as a DNA-…	Domain
Sobic.010G052500	Chr10	4101158	4103738	1	2581	63968		NAD(P)-binding domain		This entry represents NAD- and NADP-binding domains with a core Rossmann-type fold, which consists of 3-layers alpha/beta/alpha, where the six beta strands are parallel in the order 321456. Many different enzymes contain an NAD/NADP-binding domain, including:C-terminal domain of alcohol dehydrogenases []Tyrosine-dependent oxidoreductases (also known as short-chain dehydrogenases) []N-terminal dom…	Domain
Sobic.010G052500	Chr10	4101158	4103738	1	2581	63968						metal ion binding	GO:0046872	Interacting selectively and non-covalently with any metal ion.
Sobic.010G052600	Chr10	4107461	4109189	1	1729	58517		DNA-binding domain		This entry represents a DNA-binding domain with a 2-layer beta(3)-alpha fold that is found in several DNA-binding proteins, including:DNA-binding domain of tn916 integrase [].N-terminal DNA-binding domain of lambda integrase [].GCC-box DNA-binding domains of certain transcription factors [].Methyl-CpG DNA-binding domain found in Methyl-CpG-binding protein 2 (MECP2) []and methylation-dependent tra…	Domain
Sobic.010G052600	Chr10	4107461	4109189	1	1729	58517		AP2/ERF domain		Ethylene is an endogenous plant hormone that influences many aspects of plantgrowth and development. Some defense related genes that are induced byethylene contain a cis-regulatory element known as the Ethylene-Responsive Element (ERE) []. Sequence analysis on various ERE regionshas identified a short motif rich in G/C nucleotides, the GCC-box, essential forthe response to ethylene. This short mo…	Domain
Sobic.010G052600	Chr10	4107461	4109189	1	1729	58517						regulation of transcription, DNA-templated	GO:0006355	Any process that modulates the frequency, rate or extent of cellular DNA-templated transcription.
Sobic.010G052600	Chr10	4107461	4109189	1	1729	58517						transcription factor activity, sequence-specific DNA binding	GO:0003700	Interacting selectively and non-covalently with a specific DNA sequence in order to modulate transcription. The transcription factor may or may not also interact selectively with a protein or macromolecular complex.
Sobic.010G052700	Chr10	4116012	4118068	-1	2057	49638		AUX/IAA protein		The Aux/IAA family of genes are key regulators of auxin-modified gene expression []. The plant hormone auxin (indole-3-acetic acid, IAA) regulates diverse cellular and developmental responses in plants, including cell division, expansion, differentiation and patterning of embryo responses []. Auxin can regulate the gene expression of several families, including GH3 and SAUR, as well as Aux/IAA it…	Family
Sobic.010G052700	Chr10	4116012	4118068	-1	2057	49638		Regulatory factor, effector binding domain		The effector domain is found in bacterial regulatory proteins, such as transcription factors. The effector domain consists of a duplication of a beta/alpha/beta(2) motif, where the antiparallel beta sheets form a barrel structure. Several proteins contain this domain, such as the multidrug-binding domain of the transcription factor BmrR, which transcriptionally regulates multidrug transporters as…	Domain
Sobic.010G052700	Chr10	4116012	4118068	-1	2057	49638						regulation of transcription, DNA-templated	GO:0006355	Any process that modulates the frequency, rate or extent of cellular DNA-templated transcription.
Sobic.010G052700	Chr10	4116012	4118068	-1	2057	49638						nucleus	GO:0005634	A membrane-bounded organelle of eukaryotic cells in which chromosomes are housed and replicated. In most cells, the nucleus contains all of the cell's chromosomes except the organellar chromosomes, and is the site of RNA synthesis and processing. In some species, or in specialized cell types, RNA metabolism or DNA replication may be absent.
Sobic.010G052800	Chr10	4127653	4131073	1	3421	36633		Protein kinase domain		Protein phosphorylation, which plays a key role in most cellular activities, is a reversible process mediated by proteinkinases and phosphoprotein phosphatases. Protein kinases catalyse the transfer of the gamma phosphate from nucleotide triphosphates (often ATP) to one or more amino acid residues in a protein substrate side chain, resulting in a conformational change affecting protein function. …	Domain
Sobic.010G052800	Chr10	4127653	4131073	1	3421	36633		Protein kinase-like domain		Protein kinases () modify other proteins by chemically adding phosphate groups to them. This process is fundamental to most signalling and regulatory processes in the eukaryotic cell []. The protein kinases contain a catalytic core that is common to both serine/threonine and tyrosine protein kinases. The catalytic domain contains the nucleotide-binding site and the catalytic apparatus in an inter…	Domain
Sobic.010G052800	Chr10	4127653	4131073	1	3421	36633		Serine-threonine/tyrosine-protein kinase catalytic domain		Protein phosphorylation, which plays a key role in most cellular activities, is a reversible process mediated by protein kinases and phosphoprotein phosphatases. Protein kinases catalyse the transfer of the gamma phosphate from nucleotide triphosphates (often ATP) to one or more amino acid residues in a protein substrate side chain, resulting in a conformational change affecting protein function.…	Domain
Sobic.010G052800	Chr10	4127653	4131073	1	3421	36633		Concanavalin A-like lectin/glucanase domain		This entry represents the concanavalin A-like domain, which has a sandwich structure of 12-14 beta strands in two sheets with a complex topology. Proteins containing this domain include: Legume lectinsGlycosyl hydrolases family 16Galectin (animal S-lectin)Laminin G-like modulePentraxinClostridium neurotoxinsExotoxin AVibrio cholera sialidaseLeech intramolecular trans-sialidaseGlycosyl hydrolase f…	Domain
Sobic.010G052800	Chr10	4127653	4131073	1	3421	36633		Serine/threonine/dual specificity protein kinase, catalytic domain		Protein phosphorylation, which plays a key role in most cellular activities, is a reversible process mediated by protein kinases and phosphoprotein phosphatases. Protein kinases catalyse the transfer of the gamma phosphate from nucleotide triphosphates (often ATP) to one or more amino acid residues in a protein substrate side chain, resulting in a conformational change affecting protein function.…	Domain
Sobic.010G052833	Chr10	4132329	4135169	1	2841	32537	(1 of 11) PF00646//PF03478 - F-box domain (F-box) // Protein of unknown function (DUF295) (DUF295)	F-box domain		First identified in cyclin-F as a protein-protein interaction motif, the F-boxis a conserved domain that is present in numerous protein with a bipartitestructure []. Through the F-box, these proteins are linked to the Skp1protein and the core of SCFs (Skp1-cullin-F-box protein ligase) complexes.SCFs complexes constitute a new class of E3 ligases []. They function incombination with the E2 enzyme …	Domain
Sobic.010G052833	Chr10	4132329	4135169	1	2841	32537	(1 of 11) PF00646//PF03478 - F-box domain (F-box) // Protein of unknown function (DUF295) (DUF295)	Domain unknown function DUF295		This domain is found in plant proteins, many of which also contain an F-box domain.	Domain
Sobic.010G052833	Chr10	4132329	4135169	1	2841	32537	(1 of 11) PF00646//PF03478 - F-box domain (F-box) // Protein of unknown function (DUF295) (DUF295)					protein binding	GO:0005515	Interacting selectively and non-covalently with any protein or protein complex (a complex of two or more proteins that may include other nonprotein molecules).
Sobic.010G052866	Chr10	4134893	4135492	-1	600	32214	(1 of 1) PTHR11620//PTHR11620:SF16 - 60S RIBOSOMAL PROTEIN L23A // SUBFAMILY NOT NAMED	Nucleotide-binding alpha-beta plait domain		This entry represents nucleotide-binding domains with an alpha-beta plait structure, which consists of either a ferredoxin-like (beta-alpha-beta)2 fold, such as that found in RNA-binding domains of various ribonucleoproteins or in viral DNA-binding domains [, ]; or a beta-(alpha)-beta-alpha-beta(2) fold, such as that found in the ribosomal protein L23 [].	Domain
Sobic.010G052866	Chr10	4134893	4135492	-1	600	32214	(1 of 1) PTHR11620//PTHR11620:SF16 - 60S RIBOSOMAL PROTEIN L23A // SUBFAMILY NOT NAMED	Ribosomal protein L23/L15e core domain		Ribosomes are the particles that catalyse mRNA-directed protein synthesis in all organisms. The codons of the mRNA are exposed on the ribosome to allow tRNA binding. This leads to the incorporation of amino acids into the growing polypeptide chain in accordance with the genetic information. Incoming amino acid monomers enter the ribosomal A site in the form of aminoacyl-tRNAs complexed with elong…	Domain
Sobic.010G052866	Chr10	4134893	4135492	-1	600	32214	(1 of 1) PTHR11620//PTHR11620:SF16 - 60S RIBOSOMAL PROTEIN L23A // SUBFAMILY NOT NAMED	Ribosomal protein L25/L23		Ribosomes are the particles that catalyse mRNA-directed protein synthesis in all organisms. The codons of the mRNA are exposed on the ribosome to allow tRNA binding. This leads to the incorporation of amino acids into the growing polypeptide chain in accordance with the genetic information. Incoming amino acid monomers enter the ribosomal A site in the form of aminoacyl-tRNAs complexed with elong…	Family
Sobic.010G052866	Chr10	4134893	4135492	-1	600	32214	(1 of 1) PTHR11620//PTHR11620:SF16 - 60S RIBOSOMAL PROTEIN L23A // SUBFAMILY NOT NAMED					structural constituent of ribosome	GO:0003735	The action of a molecule that contributes to the structural integrity of the ribosome.
Sobic.010G052866	Chr10	4134893	4135492	-1	600	32214	(1 of 1) PTHR11620//PTHR11620:SF16 - 60S RIBOSOMAL PROTEIN L23A // SUBFAMILY NOT NAMED					translation	GO:0006412	The cellular metabolic process in which a protein is formed, using the sequence of a mature mRNA molecule to specify the sequence of amino acids in a polypeptide chain. Translation is mediated by the ribosome, and begins with the formation of a ternary complex between aminoacylated initiator methionine tRNA, GTP, and initiation factor 2, which subsequently associates with the small subunit of the…
Sobic.010G052866	Chr10	4134893	4135492	-1	600	32214	(1 of 1) PTHR11620//PTHR11620:SF16 - 60S RIBOSOMAL PROTEIN L23A // SUBFAMILY NOT NAMED					ribosome	GO:0005840	An intracellular organelle, about 200 A in diameter, consisting of RNA and protein. It is the site of protein biosynthesis resulting from translation of messenger RNA (mRNA). It consists of two subunits, one large and one small, each containing only protein and RNA. Both the ribosome and its subunits are characterized by their sedimentation coefficients, expressed in Svedberg units (symbol: S). H…
Sobic.010G052866	Chr10	4134893	4135492	-1	600	32214	(1 of 1) PTHR11620//PTHR11620:SF16 - 60S RIBOSOMAL PROTEIN L23A // SUBFAMILY NOT NAMED					nucleotide binding	GO:0000166	Interacting selectively and non-covalently with a nucleotide, any compound consisting of a nucleoside that is esterified with (ortho)phosphate or an oligophosphate at any hydroxyl group on the ribose or deoxyribose.
Sobic.010G052900	Chr10	4141164	4145956	1	4793	21750		Actin cross-linking		This entry represents an actin-crosslinking domain with a beta-trefoil structure, consisting of a triplet of beta-hairpins packed against a six-stranded antiparallel beta-barrel. Proteins containing this domain include fascin, which carries a tandem repeat of four copies of this domain, and the histidine-rich actin-binding protein hisactophilin. Actin-crosslinking proteins organise actin filament…	Domain
Sobic.010G052900	Chr10	4141164	4145956	1	4793	21750		Actin cross-linking		This entry represents an actin-crosslinking domain with a beta-trefoil structure, consisting of a triplet of beta-hairpins packed against a six-stranded antiparallel beta-barrel. Proteins containing this domain include fascin, which carries a tandem repeat of four copies of this domain, and the histidine-rich actin-binding protein hisactophilin. Actin-crosslinking proteins organise actin filament…	Domain
Sobic.010G052900	Chr10	4141164	4145956	1	4793	21750		Actin cross-linking		This entry represents an actin-crosslinking domain with a beta-trefoil structure, consisting of a triplet of beta-hairpins packed against a six-stranded antiparallel beta-barrel. Proteins containing this domain include fascin, which carries a tandem repeat of four copies of this domain, and the histidine-rich actin-binding protein hisactophilin. Actin-crosslinking proteins organise actin filament…	Domain
Sobic.010G053000	Chr10	4158637	4159803	1	1167	7903		F-box domain		First identified in cyclin-F as a protein-protein interaction motif, the F-boxis a conserved domain that is present in numerous protein with a bipartitestructure []. Through the F-box, these proteins are linked to the Skp1protein and the core of SCFs (Skp1-cullin-F-box protein ligase) complexes.SCFs complexes constitute a new class of E3 ligases []. They function incombination with the E2 enzyme …	Domain
Sobic.010G053000	Chr10	4158637	4159803	1	1167	7903		Domain unknown function DUF295		This domain is found in plant proteins, many of which also contain an F-box domain.	Domain
Sobic.010G053100	Chr10	4171922	4172224	1	303	4216		Rubredoxin-type fold		Rubredoxin is a low molecular weight iron-containing bacterial and archaeal protein that is involved in electron transfer [, ], sometimesreplacing ferredoxin as an electron carrier [].The 3-D structures of a number of rubredoxins have been solved [, ]. The fold belongs to the alpha+beta class, with 2 alpha-helices and 2-3beta-strands. Its active site contains an Fe ion which is co-ordinated by th…	Domain
Sobic.010G053100	Chr10	4171922	4172224	1	303	4216		Heat shock protein Hsp33, C-terminal		This entry represents the C-terminal alpha/beta domain from the heat shock protein Hsp33. Hsp33 is a molecular chaperone, distinguished from all other known chaperones by its mode of functional regulation. Its activity is redox regulated. Hsp33 is a cytoplasmically localised protein with highly reactive cysteines that respond quickly to changes in the redox environment. Oxidizing conditions like …	Domain
Sobic.010G053100	Chr10	4171922	4172224	1	303	4216		Transcription elongation factor 1		Transcription elongation factor 1 is a transcription elongation factor implicated in the maintenance of proper chromatin structure in actively transcribed regions [].	Family
Sobic.010G053200	Chr10	4181173	4181475	-1	303	13467		Transcription elongation factor 1		Transcription elongation factor 1 is a transcription elongation factor implicated in the maintenance of proper chromatin structure in actively transcribed regions [].	Family
Sobic.010G053300	Chr10	4183297	4185029	-1	1733	15591
Sobic.010G053400	Chr10	4185520	4188287	-1	2768	17814	(1 of 25) PF04601 - Domain of unknown function (DUF569) (DUF569)	Actin cross-linking		This entry represents an actin-crosslinking domain with a beta-trefoil structure, consisting of a triplet of beta-hairpins packed against a six-stranded antiparallel beta-barrel. Proteins containing this domain include fascin, which carries a tandem repeat of four copies of this domain, and the histidine-rich actin-binding protein hisactophilin. Actin-crosslinking proteins organise actin filament…	Domain
Sobic.010G053400	Chr10	4185520	4188287	-1	2768	17814	(1 of 25) PF04601 - Domain of unknown function (DUF569) (DUF569)	Domain of unknown function DUF569		This domain is found in a family of hypothetical proteins. Some family members contain two copies of the domain.	Domain
Sobic.010G053500	Chr10	4194820	4197751	-1	2932	27114	(1 of 25) PF04601 - Domain of unknown function (DUF569) (DUF569)	Actin cross-linking		This entry represents an actin-crosslinking domain with a beta-trefoil structure, consisting of a triplet of beta-hairpins packed against a six-stranded antiparallel beta-barrel. Proteins containing this domain include fascin, which carries a tandem repeat of four copies of this domain, and the histidine-rich actin-binding protein hisactophilin. Actin-crosslinking proteins organise actin filament…	Domain
Sobic.010G053500	Chr10	4194820	4197751	-1	2932	27114	(1 of 25) PF04601 - Domain of unknown function (DUF569) (DUF569)	Domain of unknown function DUF569		This domain is found in a family of hypothetical proteins. Some family members contain two copies of the domain.	Domain
Sobic.010G053600	Chr10	4198395	4208341	-1	9947	30689	(1 of 1) K12856 - pre-mRNA-processing factor 8 (PRPF8, PRP8)	Ribonuclease H-like domain		The catalytic domain of several polynucleotidyl transferases share a similar structure, consisting of a 3-layer alpha/beta/alpha fold that contains mixed beta sheets, suggesting that they share a similar mechanism of catalysis. Polynucleotidyl transferases containing this domain include ribonuclease H class I (RNase HI) and class II (RNase HII), HIV RNase (reverse transcriptase domain), retrovira…	Domain
Sobic.010G053600	Chr10	4198395	4208341	-1	9947	30689	(1 of 1) K12856 - pre-mRNA-processing factor 8 (PRPF8, PRP8)	JAB1/MPN/MOV34 metalloenzyme domain		This domain is known as the MPN domain [], PAD-1-like domain [], JABP1 domain []or JAMM domain []. Proteins with this domain include proteasome regulatory subunits, eukaryotic initiation factor 3 (eIF3) subunits and regulators of transcription factors. They are metalloenzymes that function as the ubiquitin isopeptidase/ deubiquitinase in the ubiquitin-based signaling and protein turnover pathways…	Domain
Sobic.010G053600	Chr10	4198395	4208341	-1	9947	30689	(1 of 1) K12856 - pre-mRNA-processing factor 8 (PRPF8, PRP8)	Pre-mRNA-processing-splicing factor 8		Pre-mRNA-processing-splicing factor 8 (Prp8) is a central component of the spliceosome, which may play a role in aligning the pre-mRNA 5'- and 3'-exons for ligation. It interacts with U5 snRNA, and with pre-mRNA 5'-splice sites in B spliceosomes and 3'-splice sites in C spliceosomes. It is part of the U5 snRNP complex, and of U5.4/6 and U5.U4atac/U6atac snRNP complexes in U2- and U12-dependent sp…	Family
Sobic.010G053600	Chr10	4198395	4208341	-1	9947	30689	(1 of 1) K12856 - pre-mRNA-processing factor 8 (PRPF8, PRP8)	RNA recognition motif, spliceosomal PrP8		The large RNA-protein complex of the spliceosome catalyses pre-mRNA splicing. One of the most conserved core proteins is the pre-mRNA-processing-splicing factor 8 (PrP8) which occupies a central position in the catalytic core of the spliceosome, and has been implicated in several crucial molecular rearrangements that occur there, and has recently come under the spotlight for its role in the inher…	Domain
Sobic.010G053600	Chr10	4198395	4208341	-1	9947	30689	(1 of 1) K12856 - pre-mRNA-processing factor 8 (PRPF8, PRP8)	PRP8 domain IV core		This domain is found in eukaryotes, and is about 20 amino acids in length. It is found associated with , , , , , , . There is a conserved LILR sequence motif. The domain is a selenomethionine domain in a subunit of the spliceosome. The function of PRP8 domain IV is believed to be interaction with the splicosomal core.	Domain
Sobic.010G053600	Chr10	4198395	4208341	-1	9947	30689	(1 of 1) K12856 - pre-mRNA-processing factor 8 (PRPF8, PRP8)	Pre-mRNA-processing-splicing factor 8, U6-snRNA-binding		This entry represents the interacting site for U6-snRNA, which is part of U4/U6.U5 tri-snRNPs complex of the spliceosome is a prime candidate for the role of cofactor in the spliceosome's RNA core. The essential spliceosomal protein Prp8 interacts with U5 and U6 snRNAs and with specific pre-mRNA sequences that participate in catalysis. This close association with crucial RNA sequences, together w…	Domain
Sobic.010G053600	Chr10	4198395	4208341	-1	9947	30689	(1 of 1) K12856 - pre-mRNA-processing factor 8 (PRPF8, PRP8)	Pre-mRNA-processing-splicing factor 8, U5-snRNA-binding		The essential spliceosomal protein Prp8 interacts with U5 and U6 snRNAs and with specific pre-mRNA sequences that participate in catalysis []. This close association with crucial RNA sequences, together with extensive genetic evidence, suggests that Prp8 could directly affect the function of the catalytic core, perhaps acting as a splicing cofactor [].	Domain
Sobic.010G053600	Chr10	4198395	4208341	-1	9947	30689	(1 of 1) K12856 - pre-mRNA-processing factor 8 (PRPF8, PRP8)	PROCN domain		The PROCN domain is the central domain in pre-mRNA splicing factors of PRO8 family [].	Domain
Sobic.010G053600	Chr10	4198395	4208341	-1	9947	30689	(1 of 1) K12856 - pre-mRNA-processing factor 8 (PRPF8, PRP8)	PROCT domain		The PROCT domain is the C-terminal domain in pre-mRNA splicing factors of PRO8 family [].	Domain
Sobic.010G053600	Chr10	4198395	4208341	-1	9947	30689	(1 of 1) K12856 - pre-mRNA-processing factor 8 (PRPF8, PRP8)	PRO8NT domain		The PRO8NT domain is found at the N terminus of pre-mRNA splicing factors of PRO8 family []. The NLS or nuclear localisation signal for these spliceosome proteins begins at the start and runs for 60 residues. N-terminal to this domain is a highly variable proline-rich region [].	Domain
Sobic.010G053600	Chr10	4198395	4208341	-1	9947	30689	(1 of 1) K12856 - pre-mRNA-processing factor 8 (PRPF8, PRP8)					protein binding	GO:0005515	Interacting selectively and non-covalently with any protein or protein complex (a complex of two or more proteins that may include other nonprotein molecules).
Sobic.010G053600	Chr10	4198395	4208341	-1	9947	30689	(1 of 1) K12856 - pre-mRNA-processing factor 8 (PRPF8, PRP8)					mRNA splicing, via spliceosome	GO:0000398	The joining together of exons from one or more primary transcripts of messenger RNA (mRNA) and the excision of intron sequences, via a spliceosomal mechanism, so that mRNA consisting only of the joined exons is produced.
Sobic.010G053600	Chr10	4198395	4208341	-1	9947	30689	(1 of 1) K12856 - pre-mRNA-processing factor 8 (PRPF8, PRP8)					spliceosomal complex	GO:0005681	Any of a series of ribonucleoprotein complexes that contain snRNA(s) and small nuclear ribonucleoproteins (snRNPs), and are formed sequentially during the spliceosomal splicing of one or more substrate RNAs, and which also contain the RNA substrate(s) from the initial target RNAs of splicing, the splicing intermediate RNA(s), to the final RNA products. During cis-splicing, the initial target RNA …
Sobic.010G053600	Chr10	4198395	4208341	-1	9947	30689	(1 of 1) K12856 - pre-mRNA-processing factor 8 (PRPF8, PRP8)					U6 snRNA binding	GO:0017070	Interacting selectively and non-covalently with the U6 small nuclear RNA (U6 snRNA).
Sobic.010G053700	Chr10	4215083	4216775	-1	1693	47377	(1 of 85) PF03478 - Protein of unknown function (DUF295) (DUF295)	Kelch-type beta propeller		Kelch is a 50-residue motif, named after the Drosophila mutant in which it was first identified []. This sequence motif represents one beta-sheet blade, and several of these repeats can associate to form a beta-propeller. For instance, the motif appears 6 times in Drosophila egg-chamber regulatory protein, creating a 6-bladed beta-propeller. The motif is also found in mouse protein MIPP []and in …	Domain
Sobic.010G053700	Chr10	4215083	4216775	-1	1693	47377	(1 of 85) PF03478 - Protein of unknown function (DUF295) (DUF295)	Domain unknown function DUF295		This domain is found in plant proteins, many of which also contain an F-box domain.	Domain
Sobic.010G053800	Chr10	4218531	4228302	1	9772	50825	(1 of 2) K12391 - AP-1 complex subunit gamma-1 (AP1G1)	Armadillo-like helical		This domain consists of a multi-helical fold comprised of two curved layers of alpha helices arranged in a regular right-handed superhelix, where the repeats that make up this structure are arranged about a common axis []. These superhelical structures present an extensive solvent-accessible surface that is well suited to binding large substrates such as proteins and nucleic acids. This topology …	Domain
Sobic.010G053800	Chr10	4218531	4228302	1	9772	50825	(1 of 2) K12391 - AP-1 complex subunit gamma-1 (AP1G1)	Armadillo-type fold		This entry represents a structural domain with an armadillo (ARM)-like fold, consisting of a multi-helical fold comprised of two curved layers of alpha helices arranged in a regular right-handed superhelix, where the repeats that make up this structure are arranged about a common axis []. These superhelical structures present an extensive solvent-accessible surface that is well suited to binding …	Domain
Sobic.010G053800	Chr10	4218531	4228302	1	9772	50825	(1 of 2) K12391 - AP-1 complex subunit gamma-1 (AP1G1)	Clathrin/coatomer adaptor, adaptin-like, N-terminal		Proteins synthesized on the ribosome and processed in the endoplasmic reticulum are transported from the Golgi apparatus to the trans-Golgi network (TGN), and from there via small carrier vesicles to their final destination compartment. This traffic is bidirectional, to ensure that proteins required to form vesicles are recycled. Vesicles have specific coat proteins (such as clathrin or coatomer)…	Domain
Sobic.010G053800	Chr10	4218531	4228302	1	9772	50825	(1 of 2) K12391 - AP-1 complex subunit gamma-1 (AP1G1)	Coatomer/clathrin adaptor appendage, Ig-like subdomain		Proteins synthesized on the ribosome and processed in the endoplasmic reticulum are transported from the Golgi apparatus to the trans-Golgi network (TGN), and from there via small carrier vesicles to their final destination compartment. This traffic is bidirectional, to ensure that proteins required to form vesicles are recycled. Vesicles have specific coat proteins (such as clathrin or coatomer)…	Domain
Sobic.010G053800	Chr10	4218531	4228302	1	9772	50825	(1 of 2) K12391 - AP-1 complex subunit gamma-1 (AP1G1)	Clathrin adaptor, alpha/beta/gamma-adaptin, appendage, Ig-like subdomain		Proteins synthesized on the ribosome and processed in the endoplasmic reticulum are transported from the Golgi apparatus to the trans-Golgi network (TGN), and from there via small carrier vesicles to their final destination compartment. These vesicles have specific coat proteins (such as clathrin or coatomer) that are important for cargo selection and direction of transport []. Clathrin coats con…	Domain
Sobic.010G053800	Chr10	4218531	4228302	1	9772	50825	(1 of 2) K12391 - AP-1 complex subunit gamma-1 (AP1G1)	Clathrin adaptor, gamma-adaptin, appendage		Proteins synthesized on the ribosome and processed in the endoplasmic reticulum are transported from the Golgi apparatus to the trans-Golgi network (TGN), and from there via small carrier vesicles to their final destination compartment. These vesicles have specific coat proteins (such as clathrin or coatomer) that are important for cargo selection and direction of transport []. Clathrin coats con…	Domain
Sobic.010G053800	Chr10	4218531	4228302	1	9772	50825	(1 of 2) K12391 - AP-1 complex subunit gamma-1 (AP1G1)	Adaptor protein complex AP-1, gamma subunit		The adaptor protein complexes mediate both the recruitment of clathrin to membranes and the recognition of sorting signals within the cytosolic tails of transmembrane cargo molecules. Adaptor protein complex 1 (AP-1) is a heterotetramer composed of two large adaptins (gamma-type subunit AP1G1 and beta-type subunit AP1B1), a medium adaptin (mu-type subunit AP1M1 or AP1M2) and a small adaptin (sigm…	Family
Sobic.010G053800	Chr10	4218531	4228302	1	9772	50825	(1 of 2) K12391 - AP-1 complex subunit gamma-1 (AP1G1)	Armadillo-like helical		This domain consists of a multi-helical fold comprised of two curved layers of alpha helices arranged in a regular right-handed superhelix, where the repeats that make up this structure are arranged about a common axis []. These superhelical structures present an extensive solvent-accessible surface that is well suited to binding large substrates such as proteins and nucleic acids. This topology …	Domain
Sobic.010G053800	Chr10	4218531	4228302	1	9772	50825	(1 of 2) K12391 - AP-1 complex subunit gamma-1 (AP1G1)	Armadillo-type fold		This entry represents a structural domain with an armadillo (ARM)-like fold, consisting of a multi-helical fold comprised of two curved layers of alpha helices arranged in a regular right-handed superhelix, where the repeats that make up this structure are arranged about a common axis []. These superhelical structures present an extensive solvent-accessible surface that is well suited to binding …	Domain
Sobic.010G053800	Chr10	4218531	4228302	1	9772	50825	(1 of 2) K12391 - AP-1 complex subunit gamma-1 (AP1G1)	Clathrin/coatomer adaptor, adaptin-like, N-terminal		Proteins synthesized on the ribosome and processed in the endoplasmic reticulum are transported from the Golgi apparatus to the trans-Golgi network (TGN), and from there via small carrier vesicles to their final destination compartment. This traffic is bidirectional, to ensure that proteins required to form vesicles are recycled. Vesicles have specific coat proteins (such as clathrin or coatomer)…	Domain
Sobic.010G053800	Chr10	4218531	4228302	1	9772	50825	(1 of 2) K12391 - AP-1 complex subunit gamma-1 (AP1G1)	Coatomer/clathrin adaptor appendage, Ig-like subdomain		Proteins synthesized on the ribosome and processed in the endoplasmic reticulum are transported from the Golgi apparatus to the trans-Golgi network (TGN), and from there via small carrier vesicles to their final destination compartment. This traffic is bidirectional, to ensure that proteins required to form vesicles are recycled. Vesicles have specific coat proteins (such as clathrin or coatomer)…	Domain
Sobic.010G053800	Chr10	4218531	4228302	1	9772	50825	(1 of 2) K12391 - AP-1 complex subunit gamma-1 (AP1G1)	Clathrin adaptor, alpha/beta/gamma-adaptin, appendage, Ig-like subdomain		Proteins synthesized on the ribosome and processed in the endoplasmic reticulum are transported from the Golgi apparatus to the trans-Golgi network (TGN), and from there via small carrier vesicles to their final destination compartment. These vesicles have specific coat proteins (such as clathrin or coatomer) that are important for cargo selection and direction of transport []. Clathrin coats con…	Domain
Sobic.010G053800	Chr10	4218531	4228302	1	9772	50825	(1 of 2) K12391 - AP-1 complex subunit gamma-1 (AP1G1)	Clathrin adaptor, gamma-adaptin, appendage		Proteins synthesized on the ribosome and processed in the endoplasmic reticulum are transported from the Golgi apparatus to the trans-Golgi network (TGN), and from there via small carrier vesicles to their final destination compartment. These vesicles have specific coat proteins (such as clathrin or coatomer) that are important for cargo selection and direction of transport []. Clathrin coats con…	Domain
Sobic.010G053800	Chr10	4218531	4228302	1	9772	50825	(1 of 2) K12391 - AP-1 complex subunit gamma-1 (AP1G1)	Adaptor protein complex AP-1, gamma subunit		The adaptor protein complexes mediate both the recruitment of clathrin to membranes and the recognition of sorting signals within the cytosolic tails of transmembrane cargo molecules. Adaptor protein complex 1 (AP-1) is a heterotetramer composed of two large adaptins (gamma-type subunit AP1G1 and beta-type subunit AP1B1), a medium adaptin (mu-type subunit AP1M1 or AP1M2) and a small adaptin (sigm…	Family
Sobic.010G053800	Chr10	4218531	4228302	1	9772	50825	(1 of 2) K12391 - AP-1 complex subunit gamma-1 (AP1G1)					intracellular protein transport	GO:0006886	The directed movement of proteins in a cell, including the movement of proteins between specific compartments or structures within a cell, such as organelles of a eukaryotic cell.
Sobic.010G053800	Chr10	4218531	4228302	1	9772	50825	(1 of 2) K12391 - AP-1 complex subunit gamma-1 (AP1G1)					vesicle-mediated transport	GO:0016192	A cellular transport process in which transported substances are moved in membrane-bounded vesicles; transported substances are enclosed in the vesicle lumen or located in the vesicle membrane. The process begins with a step that directs a substance to the forming vesicle, and includes vesicle budding and coating. Vesicles are then targeted to, and fuse with, an acceptor membrane.
Sobic.010G053800	Chr10	4218531	4228302	1	9772	50825	(1 of 2) K12391 - AP-1 complex subunit gamma-1 (AP1G1)					membrane coat	GO:0030117	Any of several different proteinaceous coats that can associate with membranes. Membrane coats include those formed by clathrin plus an adaptor complex, the COPI and COPII complexes, and possibly others. They are found associated with membranes on many vesicles as well as other membrane features such as pits and perhaps tubules.
Sobic.010G053900	Chr10	4230473	4231579	-1	1107	62767	(1 of 1) PTHR14155//PTHR14155:SF104 - RING FINGER DOMAIN-CONTAINING // SUBFAMILY NOT NAMED	Zinc finger, RING-type		Zinc finger (Znf) domains are relatively small protein motifs which contain multiple finger-like protrusions that make tandem contacts with their target molecule. Some of these domains bind zinc, but many do not; instead binding other metals such as iron, or no metal at all. For example, some family members form salt bridges to stabilise the finger-like folds. They were first identified as a DNA-…	Domain
Sobic.010G053900	Chr10	4230473	4231579	-1	1107	62767	(1 of 1) PTHR14155//PTHR14155:SF104 - RING FINGER DOMAIN-CONTAINING // SUBFAMILY NOT NAMED	Zinc finger, RING/FYVE/PHD-type		Zinc finger (Znf) domains are relatively small protein motifs which contain multiple finger-like protrusions that make tandem contacts with their target molecule. Some of these domains bind zinc, but many do not; instead binding other metals such as iron, or no metal at all. For example, some family members form salt bridges to stabilise the finger-like folds. They were first identified as a DNA-…	Domain
Sobic.010G053900	Chr10	4230473	4231579	-1	1107	62767	(1 of 1) PTHR14155//PTHR14155:SF104 - RING FINGER DOMAIN-CONTAINING // SUBFAMILY NOT NAMED					zinc ion binding	GO:0008270	Interacting selectively and non-covalently with zinc (Zn) ions.
Sobic.010G053900	Chr10	4230473	4231579	-1	1107	62767	(1 of 1) PTHR14155//PTHR14155:SF104 - RING FINGER DOMAIN-CONTAINING // SUBFAMILY NOT NAMED					protein binding	GO:0005515	Interacting selectively and non-covalently with any protein or protein complex (a complex of two or more proteins that may include other nonprotein molecules).
Sobic.010G054000	Chr10	4236766	4242247	1	5482	69060		Decaprenyl diphosphate synthase-like		Di-trans-poly-cis-decaprenylcistransferase () (UPP synthetase) generates undecaprenyl pyrophosphate (UPP) from isopentenyl pyrophosphate (IPP) []. This bacterial enzyme is also found in archaebacteria and in a number of uncharacterised proteins including some from yeasts.This entry also matches related enzymes that transfer alkyl groups, such as dehydrodolichyl diphosphate synthase.	Family
Sobic.010G054000	Chr10	4236766	4242247	1	5482	69060		Decaprenyl diphosphate synthase-like		Di-trans-poly-cis-decaprenylcistransferase () (UPP synthetase) generates undecaprenyl pyrophosphate (UPP) from isopentenyl pyrophosphate (IPP) []. This bacterial enzyme is also found in archaebacteria and in a number of uncharacterised proteins including some from yeasts.This entry also matches related enzymes that transfer alkyl groups, such as dehydrodolichyl diphosphate synthase.	Family
Sobic.010G054000	Chr10	4236766	4242247	1	5482	69060		Decaprenyl diphosphate synthase-like		Di-trans-poly-cis-decaprenylcistransferase () (UPP synthetase) generates undecaprenyl pyrophosphate (UPP) from isopentenyl pyrophosphate (IPP) []. This bacterial enzyme is also found in archaebacteria and in a number of uncharacterised proteins including some from yeasts.This entry also matches related enzymes that transfer alkyl groups, such as dehydrodolichyl diphosphate synthase.	Family
Sobic.010G054000	Chr10	4236766	4242247	1	5482	69060		Decaprenyl diphosphate synthase-like		Di-trans-poly-cis-decaprenylcistransferase () (UPP synthetase) generates undecaprenyl pyrophosphate (UPP) from isopentenyl pyrophosphate (IPP) []. This bacterial enzyme is also found in archaebacteria and in a number of uncharacterised proteins including some from yeasts.This entry also matches related enzymes that transfer alkyl groups, such as dehydrodolichyl diphosphate synthase.	Family
Sobic.010G054000	Chr10	4236766	4242247	1	5482	69060						transferase activity, transferring alkyl or aryl (other than methyl) groups	GO:0016765	Catalysis of the transfer of an alkyl or aryl (but not methyl) group from one compound (donor) to another (acceptor).
Sobic.010G054100	Chr10	4243933	4256233	1	12301	76227		Malectin		Malectin is a membrane-anchored protein of the endoplasmic reticulum that recognises and binds Glc2-N-glycan. It carries a signal peptide from residues 1-26, a C-terminal transmembrane helix from residues 255-274, and a highly conserved central part of approximately 190 residues followed by an acidic, glutamate-rich region. Carbohydrate-binding is mediated by the four aromatic residues, Y67, Y89,…	Domain
Sobic.010G054150	Chr10	4253498	4254577	-1	1080	85792
Sobic.010G054200	Chr10	4257416	4259636	-1	2221	89710	(1 of 1) K02728 - 20S proteasome subunit alpha 3 (PSMA4)	Nucleophile aminohydrolases, N-terminal		The N-terminal of the nucleophile aminohydrolase (Ntn hydrolases) provides two catalytic groups, nucleophile and proton donor. Ntn hydrolases use the side chain of the amino-terminal residue, incorporated in a beta-sheet, as the nucleophile in the catalytic attack at the carbonyl carbon. The nucleophile is cysteine in GAT, serine in penicillin acylase, and threonine in the proteasome. All the enz…	Domain
Sobic.010G054200	Chr10	4257416	4259636	-1	2221	89710	(1 of 1) K02728 - 20S proteasome subunit alpha 3 (PSMA4)	Proteasome, subunit alpha/beta		ATP-dependent protease complexes are present in all three kingdoms of life, where they rid the cell of misfolded or damaged proteins and control the level of certain regulatory proteins. They include the proteasome in Eukaryotes, Archaea, and Actinomycetales and the HslVU (ClpQY, clpXP) complex in other eubacteria. Genes homologues to eubacterial HslU (ClpY, clpX) have also been demonstrated in t…	Family
Sobic.010G054200	Chr10	4257416	4259636	-1	2221	89710	(1 of 1) K02728 - 20S proteasome subunit alpha 3 (PSMA4)	Proteasome alpha-subunit, N-terminal domain		The proteasome (or macropain) () [, , , , ]is a eukaryotic andarchaeal multicatalytic proteinase complex that seems to be involved inan ATP/ubiquitin-dependent nonlysosomal proteolytic pathway. In eukaryotes theproteasome is composed of about 28 distinct subunits which form a highlyordered ring-shaped structure (20S ring) of about 700 kDa.Most proteasome subunits can be classified on the basis of…	Domain
Sobic.010G054200	Chr10	4257416	4259636	-1	2221	89710	(1 of 1) K02728 - 20S proteasome subunit alpha 3 (PSMA4)	Proteasome A-type subunit		ATP-dependent protease complexes are present in all three kingdoms of life, where they rid the cell of misfolded or damaged proteins and control the level of certain regulatory proteins. They include the proteasome in Eukaryotes, Archaea, and Actinomycetales and the HslVU (ClpQY, clpXP) complex in other eubacteria. Genes homologues to eubacterial HslU (ClpY, clpX) have also been demonstrated in t…	Family
Sobic.010G054200	Chr10	4257416	4259636	-1	2221	89710	(1 of 1) K02728 - 20S proteasome subunit alpha 3 (PSMA4)					endopeptidase activity	GO:0004175	Catalysis of the hydrolysis of internal, alpha-peptide bonds in a polypeptide chain.
Sobic.010G054200	Chr10	4257416	4259636	-1	2221	89710	(1 of 1) K02728 - 20S proteasome subunit alpha 3 (PSMA4)					ubiquitin-dependent protein catabolic process	GO:0006511	The chemical reactions and pathways resulting in the breakdown of a protein or peptide by hydrolysis of its peptide bonds, initiated by the covalent attachment of a ubiquitin group, or multiple ubiquitin groups, to the protein.
Sobic.010G054200	Chr10	4257416	4259636	-1	2221	89710	(1 of 1) K02728 - 20S proteasome subunit alpha 3 (PSMA4)					proteasome core complex, alpha-subunit complex	GO:0019773	The proteasome core subcomplex that constitutes the two outer rings of the proteasome core complex. An example of this component is found in Mus musculus.
Sobic.010G054200	Chr10	4257416	4259636	-1	2221	89710	(1 of 1) K02728 - 20S proteasome subunit alpha 3 (PSMA4)					threonine-type endopeptidase activity	GO:0004298	Catalysis of the hydrolysis of internal peptide bonds in a polypeptide chain by a mechanism in which the hydroxyl group of a threonine residue at the active center acts as a nucleophile.
Sobic.010G054300	Chr10	4262000	4265793	1	3794	94294	(1 of 1) K17776 - metaxin (MTX)	Glutathione S-transferase, C-terminal-like		In eukaryotes, glutathione S-transferases (GSTs) participate in the detoxification of reactive electrophillic compounds by catalysing their conjugation to glutathione. GST is found as a domain in S-crystallins from squid, and proteins with no known GST activity, such as eukaryotic elongation factors 1-gamma and the HSP26 family of stress-related proteins, which include auxin-regulated proteins in…	Domain
Sobic.010G054300	Chr10	4262000	4265793	1	3794	94294	(1 of 1) K17776 - metaxin (MTX)	Mitochondrial outer membrane transport complex protein, metaxin		Metaxin is a mitochondrial outer membrane protein, which is involved in transport of proteins into the mitochondrion []. Metaxin extends into the cytosol while anchored into the outer mitochondrial membrane at its C terminus.	Family
Sobic.010G054400	Chr10	4268508	4272050	1	3543	100802		Protein kinase domain		Protein phosphorylation, which plays a key role in most cellular activities, is a reversible process mediated by proteinkinases and phosphoprotein phosphatases. Protein kinases catalyse the transfer of the gamma phosphate from nucleotide triphosphates (often ATP) to one or more amino acid residues in a protein substrate side chain, resulting in a conformational change affecting protein function. …	Domain
Sobic.010G054400	Chr10	4268508	4272050	1	3543	100802		Protein kinase-like domain		Protein kinases () modify other proteins by chemically adding phosphate groups to them. This process is fundamental to most signalling and regulatory processes in the eukaryotic cell []. The protein kinases contain a catalytic core that is common to both serine/threonine and tyrosine protein kinases. The catalytic domain contains the nucleotide-binding site and the catalytic apparatus in an inter…	Domain
Sobic.010G054400	Chr10	4268508	4272050	1	3543	100802		Tyrosine-protein kinase, catalytic domain		Protein phosphorylation, which plays a key role in most cellular activities, is a reversible process mediated by protein kinases and phosphoprotein phosphatases. Protein kinases catalyse the transfer of the gamma phosphate from nucleotide triphosphates (often ATP) to one or more amino acid residues in a protein substrate side chain, resulting in a conformational change affecting protein function.…	Domain
Sobic.010G054400	Chr10	4268508	4272050	1	3543	100802		Concanavalin A-like lectin/glucanase domain		This entry represents the concanavalin A-like domain, which has a sandwich structure of 12-14 beta strands in two sheets with a complex topology. Proteins containing this domain include: Legume lectinsGlycosyl hydrolases family 16Galectin (animal S-lectin)Laminin G-like modulePentraxinClostridium neurotoxinsExotoxin AVibrio cholera sialidaseLeech intramolecular trans-sialidaseGlycosyl hydrolase f…	Domain
Sobic.010G054400	Chr10	4268508	4272050	1	3543	100802		Leucine-rich repeat		Leucine-rich repeats (LRR) consist of 2-45 motifs of 20-30 amino acids in length that generally folds into an arc or horseshoe shape []. LRRs occur in proteins ranging from viruses to eukaryotes, and appear to provide a structural framework for the formation of protein-protein interactions [, ].Proteins containing LRRs include tyrosine kinase receptors, cell-adhesion molecules, virulence factors,…	Repeat
Sobic.010G054400	Chr10	4268508	4272050	1	3543	100802		Leucine-rich repeat-containing N-terminal, plant-type		Leucine-rich repeats (LRR) consist of 2-45 motifs of 20-30 amino acids in length that generally folds into an arc or horseshoe shape []. LRRs occur in proteins ranging from viruses to eukaryotes, and appear to provide a structural framework for the formation of protein-protein interactions [, ].Proteins containing LRRs include tyrosine kinase receptors, cell-adhesion molecules, virulence factors,…	Domain
Sobic.010G054500	Chr10	4273882	4275031	-1	1150	106176	(1 of 1) PTHR10209//PTHR10209:SF94 - OXIDOREDUCTASE, 2OG-FE II OXYGENASE FAMILY PROTEIN // SUBFAMILY NOT NAMED	Oxoglutarate/iron-dependent dioxygenase		Enzymes with the Fe(2+) and 2-oxoglutarate (2OG)-dependent dioxygenase domain typically catalyse the oxidation of an organic substrate using a dioxygen molecule, mostly by using ferrous iron as the active site cofactor and 2OG as a co-substrate which is decarboxylated to succinate and CO2 []. Iron 2OG dioxygenase domain proteins are widespread among eukaryotes and bacteria. In metazoans, prolyl h…	Domain
Sobic.010G054500	Chr10	4273882	4275031	-1	1150	106176	(1 of 1) PTHR10209//PTHR10209:SF94 - OXIDOREDUCTASE, 2OG-FE II OXYGENASE FAMILY PROTEIN // SUBFAMILY NOT NAMED	Non-haem dioxygenase N-terminal domain		This is the highly conserved N-terminal region of proteins with 2-oxoglutarate/Fe(II)-dependent dioxygenase activity [].	Domain
Sobic.010G054500	Chr10	4273882	4275031	-1	1150	106176	(1 of 1) PTHR10209//PTHR10209:SF94 - OXIDOREDUCTASE, 2OG-FE II OXYGENASE FAMILY PROTEIN // SUBFAMILY NOT NAMED	Isopenicillin N synthase-like		Isopenicillin N synthase (IPNS) catalyses conversion of the linear tripeptide delta-(L-alpha-aminoadipoyl)-L-cysteinyl-D-valine (ACV) to isopenicillin N (IPN), the central step in biosynthesis of the beta-lactam antibiotics. IPNS is a nonhaem-Fe2+-dependent enzyme. It belongs to a class of nonhaem Fe2+-containing enzymes which includes 2-oxoglutarate-dependent dioxygenases, 2-oxoglutarate-depende…	Domain
Sobic.010G054500	Chr10	4273882	4275031	-1	1150	106176	(1 of 1) PTHR10209//PTHR10209:SF94 - OXIDOREDUCTASE, 2OG-FE II OXYGENASE FAMILY PROTEIN // SUBFAMILY NOT NAMED					oxidoreductase activity	GO:0016491	Catalysis of an oxidation-reduction (redox) reaction, a reversible chemical reaction in which the oxidation state of an atom or atoms within a molecule is altered. One substrate acts as a hydrogen or electron donor and becomes oxidized, while the other acts as hydrogen or electron acceptor and becomes reduced.
Sobic.010G054500	Chr10	4273882	4275031	-1	1150	106176	(1 of 1) PTHR10209//PTHR10209:SF94 - OXIDOREDUCTASE, 2OG-FE II OXYGENASE FAMILY PROTEIN // SUBFAMILY NOT NAMED					oxidation-reduction process	GO:0055114	A metabolic process that results in the removal or addition of one or more electrons to or from a substance, with or without the concomitant removal or addition of a proton or protons.
Sobic.010G054600	Chr10	4280739	4285969	-1	5231	113033		Ribonucleotide reductase large subunit, C-terminal		Ribonucleotide reductase () [, ]catalyzes the reductivesynthesis of deoxyribonucleotides from their corresponding ribonucleotides. It providesthe precursors necessary for DNA synthesis. RNRs divide into three classes on the basis of theirmetallocofactor usage. Class I RNRs, found in eukaryotes, bacteria, bacteriophage and viruses, use a diiron-tyrosylradical, Class II RNRs, found in bacteria, bac…	Domain
Sobic.010G054600	Chr10	4280739	4285969	-1	5231	113033		Ribonucleotide reductase R1 subunit, N-terminal		The large subunit (R1) of ribonucleotide reductase (RNR), is an essential enzyme required for DNA replication and DNA repair. In both Escherichia coliand higher organisms, the enzyme consists of two non-identical subunits, a dimer of an 85kDa protein, R1, and a dimer of a 45kDa protein, R2. Both subunits are essential for RNR enzyme activity - R1 contains, in the substrate binding site, the reduc…	Domain
Sobic.010G054600	Chr10	4280739	4285969	-1	5231	113033		Ribonucleotide reductase, class I , alpha subunit		This entry represents the alpha (large) chain of the class I ribonucleotide reductase (RNR). RNR's are responsible for the conversion of the ribose sugar of RNA into the deoxyribose sugar of DNA. This is the rate-limiting step of DNA biosynthesis. Class I RNR's generate the required radical (on tyrosine) via a "non-heme" iron cofactor which resides in the beta (small) subunit. The alpha subunit c…	Domain
Sobic.010G054600	Chr10	4280739	4285969	-1	5231	113033		ATP-cone domain		The ATP-cone is an evolutionarily mobile, ATP-binding regulatory domain which is found in a variety of proteins including ribonucleotide reductases, phosphoglycerate kinases and transcriptional regulators [].In ribonucleotide reductase protein R1 () from Escherichia colithis domain is located at the N terminus, and is composed mostly of helices []. It forms part of the allosteric effector region …	Domain
Sobic.010G054600	Chr10	4280739	4285969	-1	5231	113033		Ribonucleotide reductase large subunit, N-terminal		Ribonucleotide reductase () [, ]catalyzes the reductivesynthesis of deoxyribonucleotides from their corresponding ribonucleotides. It providesthe precursors necessary for DNA synthesis. RNRs divide into three classes on the basis of theirmetallocofactor usage. Class I RNRs, found in eukaryotes, bacteria, bacteriophage and viruses, use a diiron-tyrosylradical, Class II RNRs, found in bacteria, bac…	Domain
Sobic.010G054600	Chr10	4280739	4285969	-1	5231	113033						oxidation-reduction process	GO:0055114	A metabolic process that results in the removal or addition of one or more electrons to or from a substance, with or without the concomitant removal or addition of a proton or protons.
Sobic.010G054600	Chr10	4280739	4285969	-1	5231	113033						DNA replication	GO:0006260	The cellular metabolic process in which a cell duplicates one or more molecules of DNA. DNA replication begins when specific sequences, known as origins of replication, are recognized and bound by initiation proteins, and ends when the original DNA molecule has been completely duplicated and the copies topologically separated. The unit of replication usually corresponds to the genome of the cell,…
Sobic.010G054700	Chr10	4289701	4295395	1	5695	121995
Sobic.010G054800	Chr10	4290952	4292280	-1	1329	123246		Bifunctional inhibitor/plant lipid transfer protein/seed storage helical domain		This entry represents a structural domain consisting of 4-helices with a folded leaf topology, and forming a right-handed superhelix. This domain occurs in several proteins, including:Plant lipid-transfer proteins, such as the non-specific lipid-transfer proteins ns-LTP1 and ns-LTP2 [, ].Proteinase/alpha-amylase inhibitors, such as trypsin/alpha-amylase inhibitor RBI from Eleusine coracana(Indian…	Domain
Sobic.010G054800	Chr10	4290952	4292280	-1	1329	123246		Hydrophobic seed protein		This domain has a four-helix bundle structure. It contains four disulfide bonds, of which three function to keep the C- and N-terminal parts of the molecule in place [].	Domain
Sobic.010G054900	Chr10	4293397	4298930	-1	5534	125691		Protein kinase domain		Protein phosphorylation, which plays a key role in most cellular activities, is a reversible process mediated by proteinkinases and phosphoprotein phosphatases. Protein kinases catalyse the transfer of the gamma phosphate from nucleotide triphosphates (often ATP) to one or more amino acid residues in a protein substrate side chain, resulting in a conformational change affecting protein function. …	Domain
Sobic.010G054900	Chr10	4293397	4298930	-1	5534	125691		Protein kinase-like domain		Protein kinases () modify other proteins by chemically adding phosphate groups to them. This process is fundamental to most signalling and regulatory processes in the eukaryotic cell []. The protein kinases contain a catalytic core that is common to both serine/threonine and tyrosine protein kinases. The catalytic domain contains the nucleotide-binding site and the catalytic apparatus in an inter…	Domain
Sobic.010G054900	Chr10	4293397	4298930	-1	5534	125691		Serine-threonine/tyrosine-protein kinase catalytic domain		Protein phosphorylation, which plays a key role in most cellular activities, is a reversible process mediated by protein kinases and phosphoprotein phosphatases. Protein kinases catalyse the transfer of the gamma phosphate from nucleotide triphosphates (often ATP) to one or more amino acid residues in a protein substrate side chain, resulting in a conformational change affecting protein function.…	Domain
Sobic.010G054900	Chr10	4293397	4298930	-1	5534	125691		Concanavalin A-like lectin/glucanase domain		This entry represents the concanavalin A-like domain, which has a sandwich structure of 12-14 beta strands in two sheets with a complex topology. Proteins containing this domain include: Legume lectinsGlycosyl hydrolases family 16Galectin (animal S-lectin)Laminin G-like modulePentraxinClostridium neurotoxinsExotoxin AVibrio cholera sialidaseLeech intramolecular trans-sialidaseGlycosyl hydrolase f…	Domain
Sobic.010G054900	Chr10	4293397	4298930	-1	5534	125691		Serine/threonine/dual specificity protein kinase, catalytic domain		Protein phosphorylation, which plays a key role in most cellular activities, is a reversible process mediated by protein kinases and phosphoprotein phosphatases. Protein kinases catalyse the transfer of the gamma phosphate from nucleotide triphosphates (often ATP) to one or more amino acid residues in a protein substrate side chain, resulting in a conformational change affecting protein function.…	Domain
Sobic.010G054900	Chr10	4293397	4298930	-1	5534	125691		Protein kinase domain		Protein phosphorylation, which plays a key role in most cellular activities, is a reversible process mediated by proteinkinases and phosphoprotein phosphatases. Protein kinases catalyse the transfer of the gamma phosphate from nucleotide triphosphates (often ATP) to one or more amino acid residues in a protein substrate side chain, resulting in a conformational change affecting protein function. …	Domain
Sobic.010G054900	Chr10	4293397	4298930	-1	5534	125691		Protein kinase-like domain		Protein kinases () modify other proteins by chemically adding phosphate groups to them. This process is fundamental to most signalling and regulatory processes in the eukaryotic cell []. The protein kinases contain a catalytic core that is common to both serine/threonine and tyrosine protein kinases. The catalytic domain contains the nucleotide-binding site and the catalytic apparatus in an inter…	Domain
Sobic.010G054900	Chr10	4293397	4298930	-1	5534	125691		Serine-threonine/tyrosine-protein kinase catalytic domain		Protein phosphorylation, which plays a key role in most cellular activities, is a reversible process mediated by protein kinases and phosphoprotein phosphatases. Protein kinases catalyse the transfer of the gamma phosphate from nucleotide triphosphates (often ATP) to one or more amino acid residues in a protein substrate side chain, resulting in a conformational change affecting protein function.…	Domain
Sobic.010G054900	Chr10	4293397	4298930	-1	5534	125691		Concanavalin A-like lectin/glucanase domain		This entry represents the concanavalin A-like domain, which has a sandwich structure of 12-14 beta strands in two sheets with a complex topology. Proteins containing this domain include: Legume lectinsGlycosyl hydrolases family 16Galectin (animal S-lectin)Laminin G-like modulePentraxinClostridium neurotoxinsExotoxin AVibrio cholera sialidaseLeech intramolecular trans-sialidaseGlycosyl hydrolase f…	Domain
Sobic.010G054900	Chr10	4293397	4298930	-1	5534	125691		Serine/threonine/dual specificity protein kinase, catalytic domain		Protein phosphorylation, which plays a key role in most cellular activities, is a reversible process mediated by protein kinases and phosphoprotein phosphatases. Protein kinases catalyse the transfer of the gamma phosphate from nucleotide triphosphates (often ATP) to one or more amino acid residues in a protein substrate side chain, resulting in a conformational change affecting protein function.…	Domain
Sobic.010G054900	Chr10	4293397	4298930	-1	5534	125691		Protein kinase domain		Protein phosphorylation, which plays a key role in most cellular activities, is a reversible process mediated by proteinkinases and phosphoprotein phosphatases. Protein kinases catalyse the transfer of the gamma phosphate from nucleotide triphosphates (often ATP) to one or more amino acid residues in a protein substrate side chain, resulting in a conformational change affecting protein function. …	Domain
Sobic.010G054900	Chr10	4293397	4298930	-1	5534	125691		Protein kinase-like domain		Protein kinases () modify other proteins by chemically adding phosphate groups to them. This process is fundamental to most signalling and regulatory processes in the eukaryotic cell []. The protein kinases contain a catalytic core that is common to both serine/threonine and tyrosine protein kinases. The catalytic domain contains the nucleotide-binding site and the catalytic apparatus in an inter…	Domain
Sobic.010G054900	Chr10	4293397	4298930	-1	5534	125691		Serine-threonine/tyrosine-protein kinase catalytic domain		Protein phosphorylation, which plays a key role in most cellular activities, is a reversible process mediated by protein kinases and phosphoprotein phosphatases. Protein kinases catalyse the transfer of the gamma phosphate from nucleotide triphosphates (often ATP) to one or more amino acid residues in a protein substrate side chain, resulting in a conformational change affecting protein function.…	Domain
Sobic.010G054900	Chr10	4293397	4298930	-1	5534	125691		Concanavalin A-like lectin/glucanase domain		This entry represents the concanavalin A-like domain, which has a sandwich structure of 12-14 beta strands in two sheets with a complex topology. Proteins containing this domain include: Legume lectinsGlycosyl hydrolases family 16Galectin (animal S-lectin)Laminin G-like modulePentraxinClostridium neurotoxinsExotoxin AVibrio cholera sialidaseLeech intramolecular trans-sialidaseGlycosyl hydrolase f…	Domain
Sobic.010G054900	Chr10	4293397	4298930	-1	5534	125691		Serine/threonine/dual specificity protein kinase, catalytic domain		Protein phosphorylation, which plays a key role in most cellular activities, is a reversible process mediated by protein kinases and phosphoprotein phosphatases. Protein kinases catalyse the transfer of the gamma phosphate from nucleotide triphosphates (often ATP) to one or more amino acid residues in a protein substrate side chain, resulting in a conformational change affecting protein function.…	Domain
Sobic.010G054900	Chr10	4293397	4298930	-1	5534	125691		Protein kinase domain		Protein phosphorylation, which plays a key role in most cellular activities, is a reversible process mediated by proteinkinases and phosphoprotein phosphatases. Protein kinases catalyse the transfer of the gamma phosphate from nucleotide triphosphates (often ATP) to one or more amino acid residues in a protein substrate side chain, resulting in a conformational change affecting protein function. …	Domain
Sobic.010G054900	Chr10	4293397	4298930	-1	5534	125691		Protein kinase-like domain		Protein kinases () modify other proteins by chemically adding phosphate groups to them. This process is fundamental to most signalling and regulatory processes in the eukaryotic cell []. The protein kinases contain a catalytic core that is common to both serine/threonine and tyrosine protein kinases. The catalytic domain contains the nucleotide-binding site and the catalytic apparatus in an inter…	Domain
Sobic.010G054900	Chr10	4293397	4298930	-1	5534	125691		Serine-threonine/tyrosine-protein kinase catalytic domain		Protein phosphorylation, which plays a key role in most cellular activities, is a reversible process mediated by protein kinases and phosphoprotein phosphatases. Protein kinases catalyse the transfer of the gamma phosphate from nucleotide triphosphates (often ATP) to one or more amino acid residues in a protein substrate side chain, resulting in a conformational change affecting protein function.…	Domain
Sobic.010G054900	Chr10	4293397	4298930	-1	5534	125691		Concanavalin A-like lectin/glucanase domain		This entry represents the concanavalin A-like domain, which has a sandwich structure of 12-14 beta strands in two sheets with a complex topology. Proteins containing this domain include: Legume lectinsGlycosyl hydrolases family 16Galectin (animal S-lectin)Laminin G-like modulePentraxinClostridium neurotoxinsExotoxin AVibrio cholera sialidaseLeech intramolecular trans-sialidaseGlycosyl hydrolase f…	Domain
Sobic.010G054900	Chr10	4293397	4298930	-1	5534	125691		Serine/threonine/dual specificity protein kinase, catalytic domain		Protein phosphorylation, which plays a key role in most cellular activities, is a reversible process mediated by protein kinases and phosphoprotein phosphatases. Protein kinases catalyse the transfer of the gamma phosphate from nucleotide triphosphates (often ATP) to one or more amino acid residues in a protein substrate side chain, resulting in a conformational change affecting protein function.…	Domain
Sobic.010G055000	Chr10	4300957	4305771	-1	4815	133251		Protein kinase domain		Protein phosphorylation, which plays a key role in most cellular activities, is a reversible process mediated by proteinkinases and phosphoprotein phosphatases. Protein kinases catalyse the transfer of the gamma phosphate from nucleotide triphosphates (often ATP) to one or more amino acid residues in a protein substrate side chain, resulting in a conformational change affecting protein function. …	Domain
Sobic.010G055000	Chr10	4300957	4305771	-1	4815	133251		Protein kinase-like domain		Protein kinases () modify other proteins by chemically adding phosphate groups to them. This process is fundamental to most signalling and regulatory processes in the eukaryotic cell []. The protein kinases contain a catalytic core that is common to both serine/threonine and tyrosine protein kinases. The catalytic domain contains the nucleotide-binding site and the catalytic apparatus in an inter…	Domain
Sobic.010G055000	Chr10	4300957	4305771	-1	4815	133251		Tyrosine-protein kinase, catalytic domain		Protein phosphorylation, which plays a key role in most cellular activities, is a reversible process mediated by protein kinases and phosphoprotein phosphatases. Protein kinases catalyse the transfer of the gamma phosphate from nucleotide triphosphates (often ATP) to one or more amino acid residues in a protein substrate side chain, resulting in a conformational change affecting protein function.…	Domain
Sobic.010G055000	Chr10	4300957	4305771	-1	4815	133251		Serine-threonine/tyrosine-protein kinase catalytic domain		Protein phosphorylation, which plays a key role in most cellular activities, is a reversible process mediated by protein kinases and phosphoprotein phosphatases. Protein kinases catalyse the transfer of the gamma phosphate from nucleotide triphosphates (often ATP) to one or more amino acid residues in a protein substrate side chain, resulting in a conformational change affecting protein function.…	Domain
Sobic.010G055000	Chr10	4300957	4305771	-1	4815	133251		Concanavalin A-like lectin/glucanase domain		This entry represents the concanavalin A-like domain, which has a sandwich structure of 12-14 beta strands in two sheets with a complex topology. Proteins containing this domain include: Legume lectinsGlycosyl hydrolases family 16Galectin (animal S-lectin)Laminin G-like modulePentraxinClostridium neurotoxinsExotoxin AVibrio cholera sialidaseLeech intramolecular trans-sialidaseGlycosyl hydrolase f…	Domain
Sobic.010G055000	Chr10	4300957	4305771	-1	4815	133251		Wall-associated receptor kinase galacturonan-binding domain		Wall-associated kinases (WAKs) are transmembrane proteins containing a cytoplasmic Serine/Threonine kinase domain and an extracellular domain in contact with the pectin fraction of the plant cell wall []. The cysteine-rich galacturonan-binding domain is located near the N-terminal end of the extracellular domain and binds to the cell-wall pectins [, ].	Domain
Sobic.010G055000	Chr10	4300957	4305771	-1	4815	133251		Protein kinase domain		Protein phosphorylation, which plays a key role in most cellular activities, is a reversible process mediated by proteinkinases and phosphoprotein phosphatases. Protein kinases catalyse the transfer of the gamma phosphate from nucleotide triphosphates (often ATP) to one or more amino acid residues in a protein substrate side chain, resulting in a conformational change affecting protein function. …	Domain
Sobic.010G055000	Chr10	4300957	4305771	-1	4815	133251		Protein kinase-like domain		Protein kinases () modify other proteins by chemically adding phosphate groups to them. This process is fundamental to most signalling and regulatory processes in the eukaryotic cell []. The protein kinases contain a catalytic core that is common to both serine/threonine and tyrosine protein kinases. The catalytic domain contains the nucleotide-binding site and the catalytic apparatus in an inter…	Domain
Sobic.010G055000	Chr10	4300957	4305771	-1	4815	133251		Tyrosine-protein kinase, catalytic domain		Protein phosphorylation, which plays a key role in most cellular activities, is a reversible process mediated by protein kinases and phosphoprotein phosphatases. Protein kinases catalyse the transfer of the gamma phosphate from nucleotide triphosphates (often ATP) to one or more amino acid residues in a protein substrate side chain, resulting in a conformational change affecting protein function.…	Domain
Sobic.010G055000	Chr10	4300957	4305771	-1	4815	133251		Serine-threonine/tyrosine-protein kinase catalytic domain		Protein phosphorylation, which plays a key role in most cellular activities, is a reversible process mediated by protein kinases and phosphoprotein phosphatases. Protein kinases catalyse the transfer of the gamma phosphate from nucleotide triphosphates (often ATP) to one or more amino acid residues in a protein substrate side chain, resulting in a conformational change affecting protein function.…	Domain
Sobic.010G055000	Chr10	4300957	4305771	-1	4815	133251		Concanavalin A-like lectin/glucanase domain		This entry represents the concanavalin A-like domain, which has a sandwich structure of 12-14 beta strands in two sheets with a complex topology. Proteins containing this domain include: Legume lectinsGlycosyl hydrolases family 16Galectin (animal S-lectin)Laminin G-like modulePentraxinClostridium neurotoxinsExotoxin AVibrio cholera sialidaseLeech intramolecular trans-sialidaseGlycosyl hydrolase f…	Domain
Sobic.010G055000	Chr10	4300957	4305771	-1	4815	133251		Wall-associated receptor kinase galacturonan-binding domain		Wall-associated kinases (WAKs) are transmembrane proteins containing a cytoplasmic Serine/Threonine kinase domain and an extracellular domain in contact with the pectin fraction of the plant cell wall []. The cysteine-rich galacturonan-binding domain is located near the N-terminal end of the extracellular domain and binds to the cell-wall pectins [, ].	Domain
Sobic.010G055100	Chr10	4308195	4313407	-1	5213	140489		Protein kinase domain		Protein phosphorylation, which plays a key role in most cellular activities, is a reversible process mediated by proteinkinases and phosphoprotein phosphatases. Protein kinases catalyse the transfer of the gamma phosphate from nucleotide triphosphates (often ATP) to one or more amino acid residues in a protein substrate side chain, resulting in a conformational change affecting protein function. …	Domain
Sobic.010G055100	Chr10	4308195	4313407	-1	5213	140489		Protein kinase-like domain		Protein kinases () modify other proteins by chemically adding phosphate groups to them. This process is fundamental to most signalling and regulatory processes in the eukaryotic cell []. The protein kinases contain a catalytic core that is common to both serine/threonine and tyrosine protein kinases. The catalytic domain contains the nucleotide-binding site and the catalytic apparatus in an inter…	Domain
Sobic.010G055100	Chr10	4308195	4313407	-1	5213	140489		Tyrosine-protein kinase, catalytic domain		Protein phosphorylation, which plays a key role in most cellular activities, is a reversible process mediated by protein kinases and phosphoprotein phosphatases. Protein kinases catalyse the transfer of the gamma phosphate from nucleotide triphosphates (often ATP) to one or more amino acid residues in a protein substrate side chain, resulting in a conformational change affecting protein function.…	Domain
Sobic.010G055100	Chr10	4308195	4313407	-1	5213	140489		Serine-threonine/tyrosine-protein kinase catalytic domain		Protein phosphorylation, which plays a key role in most cellular activities, is a reversible process mediated by protein kinases and phosphoprotein phosphatases. Protein kinases catalyse the transfer of the gamma phosphate from nucleotide triphosphates (often ATP) to one or more amino acid residues in a protein substrate side chain, resulting in a conformational change affecting protein function.…	Domain
Sobic.010G055100	Chr10	4308195	4313407	-1	5213	140489		Concanavalin A-like lectin/glucanase domain		This entry represents the concanavalin A-like domain, which has a sandwich structure of 12-14 beta strands in two sheets with a complex topology. Proteins containing this domain include: Legume lectinsGlycosyl hydrolases family 16Galectin (animal S-lectin)Laminin G-like modulePentraxinClostridium neurotoxinsExotoxin AVibrio cholera sialidaseLeech intramolecular trans-sialidaseGlycosyl hydrolase f…	Domain
Sobic.010G055100	Chr10	4308195	4313407	-1	5213	140489		EGF-like domain		A sequence of about thirty to forty amino-acid residues long found in the sequence of epidermalgrowth factor (EGF) has been shown [, , , , , ]to be present, in a more or less conserved form, in a large number of other, mostly animal proteins.The functional significance of EGF domains in what appear to be unrelated proteins is not yet clear.However, a common feature is that these repeats are found…	Domain
Sobic.010G055100	Chr10	4308195	4313407	-1	5213	140489		Wall-associated receptor kinase galacturonan-binding domain		Wall-associated kinases (WAKs) are transmembrane proteins containing a cytoplasmic Serine/Threonine kinase domain and an extracellular domain in contact with the pectin fraction of the plant cell wall []. The cysteine-rich galacturonan-binding domain is located near the N-terminal end of the extracellular domain and binds to the cell-wall pectins [, ].	Domain
Sobic.010G055100	Chr10	4308195	4313407	-1	5213	140489		Protein kinase domain		Protein phosphorylation, which plays a key role in most cellular activities, is a reversible process mediated by proteinkinases and phosphoprotein phosphatases. Protein kinases catalyse the transfer of the gamma phosphate from nucleotide triphosphates (often ATP) to one or more amino acid residues in a protein substrate side chain, resulting in a conformational change affecting protein function. …	Domain
Sobic.010G055100	Chr10	4308195	4313407	-1	5213	140489		Protein kinase-like domain		Protein kinases () modify other proteins by chemically adding phosphate groups to them. This process is fundamental to most signalling and regulatory processes in the eukaryotic cell []. The protein kinases contain a catalytic core that is common to both serine/threonine and tyrosine protein kinases. The catalytic domain contains the nucleotide-binding site and the catalytic apparatus in an inter…	Domain
Sobic.010G055100	Chr10	4308195	4313407	-1	5213	140489		Tyrosine-protein kinase, catalytic domain		Protein phosphorylation, which plays a key role in most cellular activities, is a reversible process mediated by protein kinases and phosphoprotein phosphatases. Protein kinases catalyse the transfer of the gamma phosphate from nucleotide triphosphates (often ATP) to one or more amino acid residues in a protein substrate side chain, resulting in a conformational change affecting protein function.…	Domain
Sobic.010G055100	Chr10	4308195	4313407	-1	5213	140489		Serine-threonine/tyrosine-protein kinase catalytic domain		Protein phosphorylation, which plays a key role in most cellular activities, is a reversible process mediated by protein kinases and phosphoprotein phosphatases. Protein kinases catalyse the transfer of the gamma phosphate from nucleotide triphosphates (often ATP) to one or more amino acid residues in a protein substrate side chain, resulting in a conformational change affecting protein function.…	Domain
Sobic.010G055100	Chr10	4308195	4313407	-1	5213	140489		Concanavalin A-like lectin/glucanase domain		This entry represents the concanavalin A-like domain, which has a sandwich structure of 12-14 beta strands in two sheets with a complex topology. Proteins containing this domain include: Legume lectinsGlycosyl hydrolases family 16Galectin (animal S-lectin)Laminin G-like modulePentraxinClostridium neurotoxinsExotoxin AVibrio cholera sialidaseLeech intramolecular trans-sialidaseGlycosyl hydrolase f…	Domain
Sobic.010G055100	Chr10	4308195	4313407	-1	5213	140489		EGF-like domain		A sequence of about thirty to forty amino-acid residues long found in the sequence of epidermalgrowth factor (EGF) has been shown [, , , , , ]to be present, in a more or less conserved form, in a large number of other, mostly animal proteins.The functional significance of EGF domains in what appear to be unrelated proteins is not yet clear.However, a common feature is that these repeats are found…	Domain
Sobic.010G055100	Chr10	4308195	4313407	-1	5213	140489		Wall-associated receptor kinase galacturonan-binding domain		Wall-associated kinases (WAKs) are transmembrane proteins containing a cytoplasmic Serine/Threonine kinase domain and an extracellular domain in contact with the pectin fraction of the plant cell wall []. The cysteine-rich galacturonan-binding domain is located near the N-terminal end of the extracellular domain and binds to the cell-wall pectins [, ].	Domain
Sobic.010G055100	Chr10	4308195	4313407	-1	5213	140489		Protein kinase domain		Protein phosphorylation, which plays a key role in most cellular activities, is a reversible process mediated by proteinkinases and phosphoprotein phosphatases. Protein kinases catalyse the transfer of the gamma phosphate from nucleotide triphosphates (often ATP) to one or more amino acid residues in a protein substrate side chain, resulting in a conformational change affecting protein function. …	Domain
Sobic.010G055100	Chr10	4308195	4313407	-1	5213	140489		Protein kinase-like domain		Protein kinases () modify other proteins by chemically adding phosphate groups to them. This process is fundamental to most signalling and regulatory processes in the eukaryotic cell []. The protein kinases contain a catalytic core that is common to both serine/threonine and tyrosine protein kinases. The catalytic domain contains the nucleotide-binding site and the catalytic apparatus in an inter…	Domain
Sobic.010G055100	Chr10	4308195	4313407	-1	5213	140489		Tyrosine-protein kinase, catalytic domain		Protein phosphorylation, which plays a key role in most cellular activities, is a reversible process mediated by protein kinases and phosphoprotein phosphatases. Protein kinases catalyse the transfer of the gamma phosphate from nucleotide triphosphates (often ATP) to one or more amino acid residues in a protein substrate side chain, resulting in a conformational change affecting protein function.…	Domain
Sobic.010G055100	Chr10	4308195	4313407	-1	5213	140489		Serine-threonine/tyrosine-protein kinase catalytic domain		Protein phosphorylation, which plays a key role in most cellular activities, is a reversible process mediated by protein kinases and phosphoprotein phosphatases. Protein kinases catalyse the transfer of the gamma phosphate from nucleotide triphosphates (often ATP) to one or more amino acid residues in a protein substrate side chain, resulting in a conformational change affecting protein function.…	Domain
Sobic.010G055100	Chr10	4308195	4313407	-1	5213	140489		Concanavalin A-like lectin/glucanase domain		This entry represents the concanavalin A-like domain, which has a sandwich structure of 12-14 beta strands in two sheets with a complex topology. Proteins containing this domain include: Legume lectinsGlycosyl hydrolases family 16Galectin (animal S-lectin)Laminin G-like modulePentraxinClostridium neurotoxinsExotoxin AVibrio cholera sialidaseLeech intramolecular trans-sialidaseGlycosyl hydrolase f…	Domain
Sobic.010G055100	Chr10	4308195	4313407	-1	5213	140489		EGF-like domain		A sequence of about thirty to forty amino-acid residues long found in the sequence of epidermalgrowth factor (EGF) has been shown [, , , , , ]to be present, in a more or less conserved form, in a large number of other, mostly animal proteins.The functional significance of EGF domains in what appear to be unrelated proteins is not yet clear.However, a common feature is that these repeats are found…	Domain
Sobic.010G055100	Chr10	4308195	4313407	-1	5213	140489		Wall-associated receptor kinase galacturonan-binding domain		Wall-associated kinases (WAKs) are transmembrane proteins containing a cytoplasmic Serine/Threonine kinase domain and an extracellular domain in contact with the pectin fraction of the plant cell wall []. The cysteine-rich galacturonan-binding domain is located near the N-terminal end of the extracellular domain and binds to the cell-wall pectins [, ].	Domain
Sobic.010G055100	Chr10	4308195	4313407	-1	5213	140489		Protein kinase domain		Protein phosphorylation, which plays a key role in most cellular activities, is a reversible process mediated by proteinkinases and phosphoprotein phosphatases. Protein kinases catalyse the transfer of the gamma phosphate from nucleotide triphosphates (often ATP) to one or more amino acid residues in a protein substrate side chain, resulting in a conformational change affecting protein function. …	Domain
Sobic.010G055100	Chr10	4308195	4313407	-1	5213	140489		Protein kinase-like domain		Protein kinases () modify other proteins by chemically adding phosphate groups to them. This process is fundamental to most signalling and regulatory processes in the eukaryotic cell []. The protein kinases contain a catalytic core that is common to both serine/threonine and tyrosine protein kinases. The catalytic domain contains the nucleotide-binding site and the catalytic apparatus in an inter…	Domain
Sobic.010G055100	Chr10	4308195	4313407	-1	5213	140489		Tyrosine-protein kinase, catalytic domain		Protein phosphorylation, which plays a key role in most cellular activities, is a reversible process mediated by protein kinases and phosphoprotein phosphatases. Protein kinases catalyse the transfer of the gamma phosphate from nucleotide triphosphates (often ATP) to one or more amino acid residues in a protein substrate side chain, resulting in a conformational change affecting protein function.…	Domain
Sobic.010G055100	Chr10	4308195	4313407	-1	5213	140489		Serine-threonine/tyrosine-protein kinase catalytic domain		Protein phosphorylation, which plays a key role in most cellular activities, is a reversible process mediated by protein kinases and phosphoprotein phosphatases. Protein kinases catalyse the transfer of the gamma phosphate from nucleotide triphosphates (often ATP) to one or more amino acid residues in a protein substrate side chain, resulting in a conformational change affecting protein function.…	Domain
Sobic.010G055100	Chr10	4308195	4313407	-1	5213	140489		Concanavalin A-like lectin/glucanase domain		This entry represents the concanavalin A-like domain, which has a sandwich structure of 12-14 beta strands in two sheets with a complex topology. Proteins containing this domain include: Legume lectinsGlycosyl hydrolases family 16Galectin (animal S-lectin)Laminin G-like modulePentraxinClostridium neurotoxinsExotoxin AVibrio cholera sialidaseLeech intramolecular trans-sialidaseGlycosyl hydrolase f…	Domain
Sobic.010G055100	Chr10	4308195	4313407	-1	5213	140489		EGF-like domain		A sequence of about thirty to forty amino-acid residues long found in the sequence of epidermalgrowth factor (EGF) has been shown [, , , , , ]to be present, in a more or less conserved form, in a large number of other, mostly animal proteins.The functional significance of EGF domains in what appear to be unrelated proteins is not yet clear.However, a common feature is that these repeats are found…	Domain
Sobic.010G055100	Chr10	4308195	4313407	-1	5213	140489		Wall-associated receptor kinase galacturonan-binding domain		Wall-associated kinases (WAKs) are transmembrane proteins containing a cytoplasmic Serine/Threonine kinase domain and an extracellular domain in contact with the pectin fraction of the plant cell wall []. The cysteine-rich galacturonan-binding domain is located near the N-terminal end of the extracellular domain and binds to the cell-wall pectins [, ].	Domain
Sobic.010G055100	Chr10	4308195	4313407	-1	5213	140489		Protein kinase domain		Protein phosphorylation, which plays a key role in most cellular activities, is a reversible process mediated by proteinkinases and phosphoprotein phosphatases. Protein kinases catalyse the transfer of the gamma phosphate from nucleotide triphosphates (often ATP) to one or more amino acid residues in a protein substrate side chain, resulting in a conformational change affecting protein function. …	Domain
Sobic.010G055100	Chr10	4308195	4313407	-1	5213	140489		Protein kinase-like domain		Protein kinases () modify other proteins by chemically adding phosphate groups to them. This process is fundamental to most signalling and regulatory processes in the eukaryotic cell []. The protein kinases contain a catalytic core that is common to both serine/threonine and tyrosine protein kinases. The catalytic domain contains the nucleotide-binding site and the catalytic apparatus in an inter…	Domain
Sobic.010G055100	Chr10	4308195	4313407	-1	5213	140489		Tyrosine-protein kinase, catalytic domain		Protein phosphorylation, which plays a key role in most cellular activities, is a reversible process mediated by protein kinases and phosphoprotein phosphatases. Protein kinases catalyse the transfer of the gamma phosphate from nucleotide triphosphates (often ATP) to one or more amino acid residues in a protein substrate side chain, resulting in a conformational change affecting protein function.…	Domain
Sobic.010G055100	Chr10	4308195	4313407	-1	5213	140489		Serine-threonine/tyrosine-protein kinase catalytic domain		Protein phosphorylation, which plays a key role in most cellular activities, is a reversible process mediated by protein kinases and phosphoprotein phosphatases. Protein kinases catalyse the transfer of the gamma phosphate from nucleotide triphosphates (often ATP) to one or more amino acid residues in a protein substrate side chain, resulting in a conformational change affecting protein function.…	Domain
Sobic.010G055100	Chr10	4308195	4313407	-1	5213	140489		Concanavalin A-like lectin/glucanase domain		This entry represents the concanavalin A-like domain, which has a sandwich structure of 12-14 beta strands in two sheets with a complex topology. Proteins containing this domain include: Legume lectinsGlycosyl hydrolases family 16Galectin (animal S-lectin)Laminin G-like modulePentraxinClostridium neurotoxinsExotoxin AVibrio cholera sialidaseLeech intramolecular trans-sialidaseGlycosyl hydrolase f…	Domain
Sobic.010G055100	Chr10	4308195	4313407	-1	5213	140489		EGF-like domain		A sequence of about thirty to forty amino-acid residues long found in the sequence of epidermalgrowth factor (EGF) has been shown [, , , , , ]to be present, in a more or less conserved form, in a large number of other, mostly animal proteins.The functional significance of EGF domains in what appear to be unrelated proteins is not yet clear.However, a common feature is that these repeats are found…	Domain
Sobic.010G055100	Chr10	4308195	4313407	-1	5213	140489		Wall-associated receptor kinase galacturonan-binding domain		Wall-associated kinases (WAKs) are transmembrane proteins containing a cytoplasmic Serine/Threonine kinase domain and an extracellular domain in contact with the pectin fraction of the plant cell wall []. The cysteine-rich galacturonan-binding domain is located near the N-terminal end of the extracellular domain and binds to the cell-wall pectins [, ].	Domain
Sobic.010G055100	Chr10	4308195	4313407	-1	5213	140489		Protein kinase domain		Protein phosphorylation, which plays a key role in most cellular activities, is a reversible process mediated by proteinkinases and phosphoprotein phosphatases. Protein kinases catalyse the transfer of the gamma phosphate from nucleotide triphosphates (often ATP) to one or more amino acid residues in a protein substrate side chain, resulting in a conformational change affecting protein function. …	Domain
Sobic.010G055100	Chr10	4308195	4313407	-1	5213	140489		Protein kinase-like domain		Protein kinases () modify other proteins by chemically adding phosphate groups to them. This process is fundamental to most signalling and regulatory processes in the eukaryotic cell []. The protein kinases contain a catalytic core that is common to both serine/threonine and tyrosine protein kinases. The catalytic domain contains the nucleotide-binding site and the catalytic apparatus in an inter…	Domain
Sobic.010G055100	Chr10	4308195	4313407	-1	5213	140489		Tyrosine-protein kinase, catalytic domain		Protein phosphorylation, which plays a key role in most cellular activities, is a reversible process mediated by protein kinases and phosphoprotein phosphatases. Protein kinases catalyse the transfer of the gamma phosphate from nucleotide triphosphates (often ATP) to one or more amino acid residues in a protein substrate side chain, resulting in a conformational change affecting protein function.…	Domain
Sobic.010G055100	Chr10	4308195	4313407	-1	5213	140489		Serine-threonine/tyrosine-protein kinase catalytic domain		Protein phosphorylation, which plays a key role in most cellular activities, is a reversible process mediated by protein kinases and phosphoprotein phosphatases. Protein kinases catalyse the transfer of the gamma phosphate from nucleotide triphosphates (often ATP) to one or more amino acid residues in a protein substrate side chain, resulting in a conformational change affecting protein function.…	Domain
Sobic.010G055100	Chr10	4308195	4313407	-1	5213	140489		Concanavalin A-like lectin/glucanase domain		This entry represents the concanavalin A-like domain, which has a sandwich structure of 12-14 beta strands in two sheets with a complex topology. Proteins containing this domain include: Legume lectinsGlycosyl hydrolases family 16Galectin (animal S-lectin)Laminin G-like modulePentraxinClostridium neurotoxinsExotoxin AVibrio cholera sialidaseLeech intramolecular trans-sialidaseGlycosyl hydrolase f…	Domain
Sobic.010G055100	Chr10	4308195	4313407	-1	5213	140489		EGF-like domain		A sequence of about thirty to forty amino-acid residues long found in the sequence of epidermalgrowth factor (EGF) has been shown [, , , , , ]to be present, in a more or less conserved form, in a large number of other, mostly animal proteins.The functional significance of EGF domains in what appear to be unrelated proteins is not yet clear.However, a common feature is that these repeats are found…	Domain
Sobic.010G055100	Chr10	4308195	4313407	-1	5213	140489		Protein kinase domain		Protein phosphorylation, which plays a key role in most cellular activities, is a reversible process mediated by proteinkinases and phosphoprotein phosphatases. Protein kinases catalyse the transfer of the gamma phosphate from nucleotide triphosphates (often ATP) to one or more amino acid residues in a protein substrate side chain, resulting in a conformational change affecting protein function. …	Domain
Sobic.010G055100	Chr10	4308195	4313407	-1	5213	140489		Protein kinase-like domain		Protein kinases () modify other proteins by chemically adding phosphate groups to them. This process is fundamental to most signalling and regulatory processes in the eukaryotic cell []. The protein kinases contain a catalytic core that is common to both serine/threonine and tyrosine protein kinases. The catalytic domain contains the nucleotide-binding site and the catalytic apparatus in an inter…	Domain
Sobic.010G055100	Chr10	4308195	4313407	-1	5213	140489		Tyrosine-protein kinase, catalytic domain		Protein phosphorylation, which plays a key role in most cellular activities, is a reversible process mediated by protein kinases and phosphoprotein phosphatases. Protein kinases catalyse the transfer of the gamma phosphate from nucleotide triphosphates (often ATP) to one or more amino acid residues in a protein substrate side chain, resulting in a conformational change affecting protein function.…	Domain
Sobic.010G055100	Chr10	4308195	4313407	-1	5213	140489		Serine-threonine/tyrosine-protein kinase catalytic domain		Protein phosphorylation, which plays a key role in most cellular activities, is a reversible process mediated by protein kinases and phosphoprotein phosphatases. Protein kinases catalyse the transfer of the gamma phosphate from nucleotide triphosphates (often ATP) to one or more amino acid residues in a protein substrate side chain, resulting in a conformational change affecting protein function.…	Domain
Sobic.010G055100	Chr10	4308195	4313407	-1	5213	140489		Concanavalin A-like lectin/glucanase domain		This entry represents the concanavalin A-like domain, which has a sandwich structure of 12-14 beta strands in two sheets with a complex topology. Proteins containing this domain include: Legume lectinsGlycosyl hydrolases family 16Galectin (animal S-lectin)Laminin G-like modulePentraxinClostridium neurotoxinsExotoxin AVibrio cholera sialidaseLeech intramolecular trans-sialidaseGlycosyl hydrolase f…	Domain
Sobic.010G055100	Chr10	4308195	4313407	-1	5213	140489		EGF-like domain		A sequence of about thirty to forty amino-acid residues long found in the sequence of epidermalgrowth factor (EGF) has been shown [, , , , , ]to be present, in a more or less conserved form, in a large number of other, mostly animal proteins.The functional significance of EGF domains in what appear to be unrelated proteins is not yet clear.However, a common feature is that these repeats are found…	Domain
Sobic.010G055100	Chr10	4308195	4313407	-1	5213	140489		Protein kinase domain		Protein phosphorylation, which plays a key role in most cellular activities, is a reversible process mediated by proteinkinases and phosphoprotein phosphatases. Protein kinases catalyse the transfer of the gamma phosphate from nucleotide triphosphates (often ATP) to one or more amino acid residues in a protein substrate side chain, resulting in a conformational change affecting protein function. …	Domain
Sobic.010G055100	Chr10	4308195	4313407	-1	5213	140489		Protein kinase-like domain		Protein kinases () modify other proteins by chemically adding phosphate groups to them. This process is fundamental to most signalling and regulatory processes in the eukaryotic cell []. The protein kinases contain a catalytic core that is common to both serine/threonine and tyrosine protein kinases. The catalytic domain contains the nucleotide-binding site and the catalytic apparatus in an inter…	Domain
Sobic.010G055100	Chr10	4308195	4313407	-1	5213	140489		Tyrosine-protein kinase, catalytic domain		Protein phosphorylation, which plays a key role in most cellular activities, is a reversible process mediated by protein kinases and phosphoprotein phosphatases. Protein kinases catalyse the transfer of the gamma phosphate from nucleotide triphosphates (often ATP) to one or more amino acid residues in a protein substrate side chain, resulting in a conformational change affecting protein function.…	Domain
Sobic.010G055100	Chr10	4308195	4313407	-1	5213	140489		Serine-threonine/tyrosine-protein kinase catalytic domain		Protein phosphorylation, which plays a key role in most cellular activities, is a reversible process mediated by protein kinases and phosphoprotein phosphatases. Protein kinases catalyse the transfer of the gamma phosphate from nucleotide triphosphates (often ATP) to one or more amino acid residues in a protein substrate side chain, resulting in a conformational change affecting protein function.…	Domain
Sobic.010G055100	Chr10	4308195	4313407	-1	5213	140489		Concanavalin A-like lectin/glucanase domain		This entry represents the concanavalin A-like domain, which has a sandwich structure of 12-14 beta strands in two sheets with a complex topology. Proteins containing this domain include: Legume lectinsGlycosyl hydrolases family 16Galectin (animal S-lectin)Laminin G-like modulePentraxinClostridium neurotoxinsExotoxin AVibrio cholera sialidaseLeech intramolecular trans-sialidaseGlycosyl hydrolase f…	Domain
Sobic.010G055100	Chr10	4308195	4313407	-1	5213	140489		EGF-like domain		A sequence of about thirty to forty amino-acid residues long found in the sequence of epidermalgrowth factor (EGF) has been shown [, , , , , ]to be present, in a more or less conserved form, in a large number of other, mostly animal proteins.The functional significance of EGF domains in what appear to be unrelated proteins is not yet clear.However, a common feature is that these repeats are found…	Domain
Sobic.010G055100	Chr10	4308195	4313407	-1	5213	140489						protein binding	GO:0005515	Interacting selectively and non-covalently with any protein or protein complex (a complex of two or more proteins that may include other nonprotein molecules).
Sobic.010G055300	Chr10	4315623	4318903	1	3281	147917	(1 of 119) KOG0157 - Cytochrome P450 CYP4/CYP19/CYP26 subfamilies	Cytochrome P450, E-class, group IV		Cytochrome P450 enzymes are a superfamily of haem-containing mono-oxygenases that are found in all kingdoms of life, and which show extraordinary diversity in their reaction chemistry. In mammals, these proteins are found primarily in microsomes of hepatocytes and other cell types, where they oxidise steroids, fatty acids and xenobiotics, and are important for the detoxification and clearance of …	Family
Sobic.010G055300	Chr10	4315623	4318903	1	3281	147917	(1 of 119) KOG0157 - Cytochrome P450 CYP4/CYP19/CYP26 subfamilies	Cytochrome P450		Cytochrome P450 enzymes are a superfamily of haem-containing mono-oxygenases that are found in all kingdoms of life, and which show extraordinary diversity in their reaction chemistry. In mammals, these proteins are found primarily in microsomes of hepatocytes and other cell types, where they oxidise steroids, fatty acids and xenobiotics, and are important for the detoxification and clearance of …	Family
Sobic.010G055300	Chr10	4315623	4318903	1	3281	147917	(1 of 119) KOG0157 - Cytochrome P450 CYP4/CYP19/CYP26 subfamilies	Cytochrome P450, E-class, group I		Cytochrome P450 enzymes are a superfamily of haem-containing mono-oxygenases that are found in all kingdoms of life, and which show extraordinary diversity in their reaction chemistry. In mammals, these proteins are found primarily in microsomes of hepatocytes and other cell types, where they oxidise steroids, fatty acids and xenobiotics, and are important for the detoxification and clearance of …	Family
Sobic.010G055300	Chr10	4315623	4318903	1	3281	147917	(1 of 119) KOG0157 - Cytochrome P450 CYP4/CYP19/CYP26 subfamilies					oxidation-reduction process	GO:0055114	A metabolic process that results in the removal or addition of one or more electrons to or from a substance, with or without the concomitant removal or addition of a proton or protons.
Sobic.010G055300	Chr10	4315623	4318903	1	3281	147917	(1 of 119) KOG0157 - Cytochrome P450 CYP4/CYP19/CYP26 subfamilies					iron ion binding	GO:0005506	Interacting selectively and non-covalently with iron (Fe) ions.
Sobic.010G055300	Chr10	4315623	4318903	1	3281	147917	(1 of 119) KOG0157 - Cytochrome P450 CYP4/CYP19/CYP26 subfamilies					heme binding	GO:0020037	Interacting selectively and non-covalently with heme, any compound of iron complexed in a porphyrin (tetrapyrrole) ring.
Sobic.010G055300	Chr10	4315623	4318903	1	3281	147917	(1 of 119) KOG0157 - Cytochrome P450 CYP4/CYP19/CYP26 subfamilies					oxidoreductase activity, acting on paired donors, with incorporation or reduction of molecular oxygen	GO:0016705	Catalysis of an oxidation-reduction (redox) reaction in which hydrogen or electrons are transferred from each of two donors, and molecular oxygen is reduced or incorporated into a donor.
Sobic.010G055200	Chr10	4316297	4324195	-1	7899	148591
Sobic.010G055400	Chr10	4320373	4324121	-1	3749	152667		Protein kinase domain		Protein phosphorylation, which plays a key role in most cellular activities, is a reversible process mediated by proteinkinases and phosphoprotein phosphatases. Protein kinases catalyse the transfer of the gamma phosphate from nucleotide triphosphates (often ATP) to one or more amino acid residues in a protein substrate side chain, resulting in a conformational change affecting protein function. …	Domain
Sobic.010G055400	Chr10	4320373	4324121	-1	3749	152667		Protein kinase-like domain		Protein kinases () modify other proteins by chemically adding phosphate groups to them. This process is fundamental to most signalling and regulatory processes in the eukaryotic cell []. The protein kinases contain a catalytic core that is common to both serine/threonine and tyrosine protein kinases. The catalytic domain contains the nucleotide-binding site and the catalytic apparatus in an inter…	Domain
Sobic.010G055400	Chr10	4320373	4324121	-1	3749	152667		Tyrosine-protein kinase, catalytic domain		Protein phosphorylation, which plays a key role in most cellular activities, is a reversible process mediated by protein kinases and phosphoprotein phosphatases. Protein kinases catalyse the transfer of the gamma phosphate from nucleotide triphosphates (often ATP) to one or more amino acid residues in a protein substrate side chain, resulting in a conformational change affecting protein function.…	Domain
Sobic.010G055400	Chr10	4320373	4324121	-1	3749	152667		Serine-threonine/tyrosine-protein kinase catalytic domain		Protein phosphorylation, which plays a key role in most cellular activities, is a reversible process mediated by protein kinases and phosphoprotein phosphatases. Protein kinases catalyse the transfer of the gamma phosphate from nucleotide triphosphates (often ATP) to one or more amino acid residues in a protein substrate side chain, resulting in a conformational change affecting protein function.…	Domain
Sobic.010G055400	Chr10	4320373	4324121	-1	3749	152667		Concanavalin A-like lectin/glucanase domain		This entry represents the concanavalin A-like domain, which has a sandwich structure of 12-14 beta strands in two sheets with a complex topology. Proteins containing this domain include: Legume lectinsGlycosyl hydrolases family 16Galectin (animal S-lectin)Laminin G-like modulePentraxinClostridium neurotoxinsExotoxin AVibrio cholera sialidaseLeech intramolecular trans-sialidaseGlycosyl hydrolase f…	Domain
Sobic.010G055400	Chr10	4320373	4324121	-1	3749	152667		EGF-like calcium-binding domain		A sequence of about forty amino-acid residues found in epidermal growth factor (EGF) has been shown [, , , , ]to be present in a large number of membrane-bound and extracellular, mostly animal, proteins. Many of these proteins require calcium for their biological function and a calcium-binding site has been found at the N terminus of some EGF-like domains []. Calcium-binding may be crucial for nu…	Domain
Sobic.010G055400	Chr10	4320373	4324121	-1	3749	152667		Protein kinase domain		Protein phosphorylation, which plays a key role in most cellular activities, is a reversible process mediated by proteinkinases and phosphoprotein phosphatases. Protein kinases catalyse the transfer of the gamma phosphate from nucleotide triphosphates (often ATP) to one or more amino acid residues in a protein substrate side chain, resulting in a conformational change affecting protein function. …	Domain
Sobic.010G055400	Chr10	4320373	4324121	-1	3749	152667		Protein kinase-like domain		Protein kinases () modify other proteins by chemically adding phosphate groups to them. This process is fundamental to most signalling and regulatory processes in the eukaryotic cell []. The protein kinases contain a catalytic core that is common to both serine/threonine and tyrosine protein kinases. The catalytic domain contains the nucleotide-binding site and the catalytic apparatus in an inter…	Domain
Sobic.010G055400	Chr10	4320373	4324121	-1	3749	152667		Tyrosine-protein kinase, catalytic domain		Protein phosphorylation, which plays a key role in most cellular activities, is a reversible process mediated by protein kinases and phosphoprotein phosphatases. Protein kinases catalyse the transfer of the gamma phosphate from nucleotide triphosphates (often ATP) to one or more amino acid residues in a protein substrate side chain, resulting in a conformational change affecting protein function.…	Domain
Sobic.010G055400	Chr10	4320373	4324121	-1	3749	152667		Serine-threonine/tyrosine-protein kinase catalytic domain		Protein phosphorylation, which plays a key role in most cellular activities, is a reversible process mediated by protein kinases and phosphoprotein phosphatases. Protein kinases catalyse the transfer of the gamma phosphate from nucleotide triphosphates (often ATP) to one or more amino acid residues in a protein substrate side chain, resulting in a conformational change affecting protein function.…	Domain
Sobic.010G055400	Chr10	4320373	4324121	-1	3749	152667		Concanavalin A-like lectin/glucanase domain		This entry represents the concanavalin A-like domain, which has a sandwich structure of 12-14 beta strands in two sheets with a complex topology. Proteins containing this domain include: Legume lectinsGlycosyl hydrolases family 16Galectin (animal S-lectin)Laminin G-like modulePentraxinClostridium neurotoxinsExotoxin AVibrio cholera sialidaseLeech intramolecular trans-sialidaseGlycosyl hydrolase f…	Domain
Sobic.010G055400	Chr10	4320373	4324121	-1	3749	152667		EGF-like calcium-binding domain		A sequence of about forty amino-acid residues found in epidermal growth factor (EGF) has been shown [, , , , ]to be present in a large number of membrane-bound and extracellular, mostly animal, proteins. Many of these proteins require calcium for their biological function and a calcium-binding site has been found at the N terminus of some EGF-like domains []. Calcium-binding may be crucial for nu…	Domain
Sobic.010G055400	Chr10	4320373	4324121	-1	3749	152667		Protein kinase domain		Protein phosphorylation, which plays a key role in most cellular activities, is a reversible process mediated by proteinkinases and phosphoprotein phosphatases. Protein kinases catalyse the transfer of the gamma phosphate from nucleotide triphosphates (often ATP) to one or more amino acid residues in a protein substrate side chain, resulting in a conformational change affecting protein function. …	Domain
Sobic.010G055400	Chr10	4320373	4324121	-1	3749	152667		Protein kinase-like domain		Protein kinases () modify other proteins by chemically adding phosphate groups to them. This process is fundamental to most signalling and regulatory processes in the eukaryotic cell []. The protein kinases contain a catalytic core that is common to both serine/threonine and tyrosine protein kinases. The catalytic domain contains the nucleotide-binding site and the catalytic apparatus in an inter…	Domain
Sobic.010G055400	Chr10	4320373	4324121	-1	3749	152667		Tyrosine-protein kinase, catalytic domain		Protein phosphorylation, which plays a key role in most cellular activities, is a reversible process mediated by protein kinases and phosphoprotein phosphatases. Protein kinases catalyse the transfer of the gamma phosphate from nucleotide triphosphates (often ATP) to one or more amino acid residues in a protein substrate side chain, resulting in a conformational change affecting protein function.…	Domain
Sobic.010G055400	Chr10	4320373	4324121	-1	3749	152667		Serine-threonine/tyrosine-protein kinase catalytic domain		Protein phosphorylation, which plays a key role in most cellular activities, is a reversible process mediated by protein kinases and phosphoprotein phosphatases. Protein kinases catalyse the transfer of the gamma phosphate from nucleotide triphosphates (often ATP) to one or more amino acid residues in a protein substrate side chain, resulting in a conformational change affecting protein function.…	Domain
Sobic.010G055400	Chr10	4320373	4324121	-1	3749	152667		Concanavalin A-like lectin/glucanase domain		This entry represents the concanavalin A-like domain, which has a sandwich structure of 12-14 beta strands in two sheets with a complex topology. Proteins containing this domain include: Legume lectinsGlycosyl hydrolases family 16Galectin (animal S-lectin)Laminin G-like modulePentraxinClostridium neurotoxinsExotoxin AVibrio cholera sialidaseLeech intramolecular trans-sialidaseGlycosyl hydrolase f…	Domain
Sobic.010G055400	Chr10	4320373	4324121	-1	3749	152667		EGF-like calcium-binding domain		A sequence of about forty amino-acid residues found in epidermal growth factor (EGF) has been shown [, , , , ]to be present in a large number of membrane-bound and extracellular, mostly animal, proteins. Many of these proteins require calcium for their biological function and a calcium-binding site has been found at the N terminus of some EGF-like domains []. Calcium-binding may be crucial for nu…	Domain
Sobic.010G055400	Chr10	4320373	4324121	-1	3749	152667						calcium ion binding	GO:0005509	Interacting selectively and non-covalently with calcium ions (Ca2+).
