# Supplementary material for: Association mapping by aerial drone reveals 213 genetic associations for Sorghum bicolor biomass traits under drought
Source: BMC Genomics. 2018 Sep 17;19:679. doi: 10.1186/s12864-018-5055-5 (PMC6142696; doi:10.1186/s12864-018-5055-5)
Supplement: Supplementary file 9 — Tables showing all genes in the regions spanned by significant SNPs for each peak. Gene information was obtained from the Phytomine tool in Phytozome v3.0. (ZIP 8760 kb) [file 12864_2018_5055_MOESM9_ESM.zip › CPG10.8_all_Sb_genes_in_region_from_Phytomine.xlsx]

## Sheet: CPG10.8_all_Sb_genes_in_region_
Primary_Identifier	chrom	Pos_start	Pos_end	strand	gene_length	dist_from_max_GWAS_SNP	gene_defline	protein_domains_name	gene_name	protein_domains_description	protin_domains_type	ontology_term_name	GO_term	GO_description
Sobic.010G067400	Chr10	5399360	5403040	-1	3681	568912		Protein kinase domain		Protein phosphorylation, which plays a key role in most cellular activities, is a reversible process mediated by proteinkinases and phosphoprotein phosphatases. Protein kinases catalyse the transfer of the gamma phosphate from nucleotide triphosphates (often ATP) to one or more amino acid residues in a protein substrate side chain, resulting in a conformational change affecting protein function. …	Domain
Sobic.010G067400	Chr10	5399360	5403040	-1	3681	568912		Protein kinase-like domain		Protein kinases () modify other proteins by chemically adding phosphate groups to them. This process is fundamental to most signalling and regulatory processes in the eukaryotic cell []. The protein kinases contain a catalytic core that is common to both serine/threonine and tyrosine protein kinases. The catalytic domain contains the nucleotide-binding site and the catalytic apparatus in an inter…	Domain
Sobic.010G067400	Chr10	5399360	5403040	-1	3681	568912		Tyrosine-protein kinase, catalytic domain		Protein phosphorylation, which plays a key role in most cellular activities, is a reversible process mediated by protein kinases and phosphoprotein phosphatases. Protein kinases catalyse the transfer of the gamma phosphate from nucleotide triphosphates (often ATP) to one or more amino acid residues in a protein substrate side chain, resulting in a conformational change affecting protein function.…	Domain
Sobic.010G067400	Chr10	5399360	5403040	-1	3681	568912		Concanavalin A-like lectin/glucanase domain		This entry represents the concanavalin A-like domain, which has a sandwich structure of 12-14 beta strands in two sheets with a complex topology. Proteins containing this domain include: Legume lectinsGlycosyl hydrolases family 16Galectin (animal S-lectin)Laminin G-like modulePentraxinClostridium neurotoxinsExotoxin AVibrio cholera sialidaseLeech intramolecular trans-sialidaseGlycosyl hydrolase f…	Domain
Sobic.010G067400	Chr10	5399360	5403040	-1	3681	568912		Leucine-rich repeat		Leucine-rich repeats (LRR) consist of 2-45 motifs of 20-30 amino acids in length that generally folds into an arc or horseshoe shape []. LRRs occur in proteins ranging from viruses to eukaryotes, and appear to provide a structural framework for the formation of protein-protein interactions [, ].Proteins containing LRRs include tyrosine kinase receptors, cell-adhesion molecules, virulence factors,…	Repeat
Sobic.010G067400	Chr10	5399360	5403040	-1	3681	568912		Leucine-rich repeat-containing N-terminal, plant-type		Leucine-rich repeats (LRR) consist of 2-45 motifs of 20-30 amino acids in length that generally folds into an arc or horseshoe shape []. LRRs occur in proteins ranging from viruses to eukaryotes, and appear to provide a structural framework for the formation of protein-protein interactions [, ].Proteins containing LRRs include tyrosine kinase receptors, cell-adhesion molecules, virulence factors,…	Domain
Sobic.010G067500	Chr10	5403920	5415804	-1	11885	556148		Alpha/Beta hydrolase fold		This entry represent the Alpha/Beta hydrolase fold.The alpha/beta hydrolase fold []is common to a number of hydrolytic enzymes of widely differing phylogenetic origin and catalytic function. The core of each enzyme is an alpha/beta-sheet (rather than a barrel), containing 8 strands connected by helices []. The enzymes are believed to have diverged from a common ancestor, preserving the arrangemen…	Domain
Sobic.010G067500	Chr10	5403920	5415804	-1	11885	556148		Peptidase S10, serine carboxypeptidase		This group of serine peptidases belong to MEROPS peptidase family S10 (clan SC). The type example is carboxypeptidase Y from Saccharomyces cerevisiae(Baker's yeast) [].All known carboxypeptidases are either metallo carboxypeptidases or serine carboxypeptidases (and ). The catalytic activity of the serine carboxypeptidases, like that of the trypsin family serine proteases, is provided by a charge …	Family
Sobic.010G067500	Chr10	5403920	5415804	-1	11885	556148		Alpha/Beta hydrolase fold		This entry represent the Alpha/Beta hydrolase fold.The alpha/beta hydrolase fold []is common to a number of hydrolytic enzymes of widely differing phylogenetic origin and catalytic function. The core of each enzyme is an alpha/beta-sheet (rather than a barrel), containing 8 strands connected by helices []. The enzymes are believed to have diverged from a common ancestor, preserving the arrangemen…	Domain
Sobic.010G067500	Chr10	5403920	5415804	-1	11885	556148		Peptidase S10, serine carboxypeptidase		This group of serine peptidases belong to MEROPS peptidase family S10 (clan SC). The type example is carboxypeptidase Y from Saccharomyces cerevisiae(Baker's yeast) [].All known carboxypeptidases are either metallo carboxypeptidases or serine carboxypeptidases (and ). The catalytic activity of the serine carboxypeptidases, like that of the trypsin family serine proteases, is provided by a charge …	Family
Sobic.010G067500	Chr10	5403920	5415804	-1	11885	556148						proteolysis	GO:0006508	The hydrolysis of proteins into smaller polypeptides and/or amino acids by cleavage of their peptide bonds.
Sobic.010G067500	Chr10	5403920	5415804	-1	11885	556148						serine-type carboxypeptidase activity	GO:0004185	Catalysis of the hydrolysis of a peptide bond not more than three residues from the C-terminus of a polypeptide chain by a catalytic mechanism that involves a catalytic triad consisting of a serine nucleophile that is activated by a proton relay involving an acidic residue (e.g. aspartate or glutamate) and a basic residue (usually histidine).
Sobic.010G067600	Chr10	5425386	5433152	1	7767	538800		HAUS augmin-like complex subunit 3		HAUS augmin-like complex subunit 3 (HAUS3) contributes to mitotic spindle assembly, maintenance of centrosome integrity and completion of cytokinesis as part of the HAUS augmin-like complex [, ].	Family
Sobic.010G067600	Chr10	5425386	5433152	1	7767	538800						spindle assembly	GO:0051225	The aggregation, arrangement and bonding together of a set of components to form the spindle, the array of microtubules and associated molecules that serves to move duplicated chromosomes apart.
Sobic.010G067600	Chr10	5425386	5433152	1	7767	538800						HAUS complex	GO:0070652	A protein complex that localizes to interphase centrosomes and to mitotic spindle tubules and regulates mitotic spindle assembly and centrosome integrity; in human, the complex consists of eight subunits, some of which are homologous to subunits of the Drosophila Augmin complex.
Sobic.010G067700	Chr10	5433503	5438491	-1	4989	533461
Sobic.010G067700	Chr10	5433503	5438491	-1	4989	533461
Sobic.010G067800	Chr10	5439997	5443807	-1	3811	528145		Major facilitator superfamily domain		Transporters can be grouped in two classes, primary and secondary carriers. The primary active transporters drive solute accumulation or extrusion by using ATP hydrolysis, photon absorption, electron flow, substrate decarboxylation or methyl transfer. If charged molecules are unidirectionally pumped as a consequence of the consumption of a primary cellular energy source, electron chemical potenti…	Domain
Sobic.010G067800	Chr10	5439997	5443807	-1	3811	528145		Folate-biopterin transporter		This entry includes folate-biopterin transporters (FBTs) from blue-green algae and plants, including Slr0642 protein from Synechocystis and its plastidial orthologue At2g32040 from Arabidopsis []. Both Slr0642 protein and At2g32040 mediate folate monoglutamate transport involved in tetrahydrofolate biosynthesis. However, this entry also includes 7 other Arabidopsis FBT proteins that lack conserve…	Family
Sobic.010G067800	Chr10	5439997	5443807	-1	3811	528145						transport	GO:0006810	The directed movement of substances (such as macromolecules, small molecules, ions) into, out of or within a cell, or between cells, or within a multicellular organism by means of some agent such as a transporter or pore.
Sobic.010G067800	Chr10	5439997	5443807	-1	3811	528145						integral component of membrane	GO:0016021	The component of a membrane consisting of the gene products and protein complexes having at least some part of their peptide sequence embedded in the hydrophobic region of the membrane.
Sobic.010G067900	Chr10	5448629	5455281	1	6653	516671		AAA+ ATPase domain		The AAA+ superfamily of ATPases is found in all kingdoms of living organisms where they participate in diverse cellular processes including membrane fusion, proteolysis and DNA replication. Although the terms AAA+ and AAA are often used loosely and interchangeably, the classical AAA family members are distinguished by their possession of the SRH region in the AAA module. Many AAA+ proteins are in…	Domain
Sobic.010G067900	Chr10	5448629	5455281	1	6653	516671		P-loop containing nucleoside triphosphate hydrolase		The P-loop NTPase fold is the most prevalent domain of the several distinctnucleotide-binding protein folds.The most common reaction catalysed by enzymes of the P-loop NTPase fold is the hydrolysis of the beta-gamma phosphate bond of a bound nucleoside triphosphate (NTP). The energy from NTP hydrolysis is typically utilised to induce conformational changes in other molecules, which constitutes th…	Domain
Sobic.010G067900	Chr10	5448629	5455281	1	6653	516671		ATPase, AAA-type, core		AAA ATPases (ATPases Associated with diverse cellular Activities) form a large protein family and play a number of roles in the cell including cell-cycle regulation, protein proteolysis and disaggregation, organelle biogenesis and intracellular transport. Some of them function as molecular chaperones, subunits of proteolytic complexes or independent proteases (FtsH, Lon). They also act as DNA hel…	Domain
Sobic.010G067900	Chr10	5448629	5455281	1	6653	516671		Zinc finger, PHD-finger		Zinc finger (Znf) domains are relatively small protein motifs which contain multiple finger-like protrusions that make tandem contacts with their target molecule. Some of these domains bind zinc, but many do not; instead binding other metals such as iron, or no metal at all. For example, some family members form salt bridges to stabilise the finger-like folds. They were first identified as a DNA-…	Domain
Sobic.010G067900	Chr10	5448629	5455281	1	6653	516671		Zinc finger, FYVE/PHD-type		Zinc finger (Znf) domains are relatively small protein motifs which contain multiple finger-like protrusions that make tandem contacts with their target molecule. Some of these domains bind zinc, but many do not; instead binding other metals such as iron, or no metal at all. For example, some family members form salt bridges to stabilise the finger-like folds. They were first identified as a DNA-…	Domain
Sobic.010G067900	Chr10	5448629	5455281	1	6653	516671		Zinc finger, RING/FYVE/PHD-type		Zinc finger (Znf) domains are relatively small protein motifs which contain multiple finger-like protrusions that make tandem contacts with their target molecule. Some of these domains bind zinc, but many do not; instead binding other metals such as iron, or no metal at all. For example, some family members form salt bridges to stabilise the finger-like folds. They were first identified as a DNA-…	Domain
Sobic.010G067900	Chr10	5448629	5455281	1	6653	516671		Winged helix-turn-helix DNA-binding domain		Winged helix DNA-binding proteins share a related winged helix-turn-helix DNA-binding motif, where the "wings", or loops, are small beta-sheets. The winged helix motif consists of two wings (W1, W2), three alpha helices (H1, H2, H3) and three beta-sheets (S1, S2, S3) arranged in the order H1-S1-H2-H3-S2-W1-S3-W2 []. The DNA-recognition helix makes sequence-specific DNA contacts with the major gro…	Domain
Sobic.010G067900	Chr10	5448629	5455281	1	6653	516671		Bromo adjacent homology (BAH) domain		The BAH (bromo-adjacent homology) is commonly found in chromatin-associated proteins []. It is found in proteins such as eukaryotic DNA (cytosine-5) methyltransferases , the origin recognition complex 1 (Orc1) proteins, as well as several proteins involved in transcriptional regulation. The BAH domain appears to act as a protein-protein interaction module specialised in gene silencing, as suggest…	Domain
Sobic.010G067900	Chr10	5448629	5455281	1	6653	516671						chromatin binding	GO:0003682	Interacting selectively and non-covalently with chromatin, the network of fibers of DNA, protein, and sometimes RNA, that make up the chromosomes of the eukaryotic nucleus during interphase.
Sobic.010G067950	Chr10	5455282	5457607	1	2326	514345		S-adenosyl-L-methionine-dependent methyltransferase		This entry represents a domain found in S-adenosyl-L-methionine-dependent methyltransferases (SAM MTases).Proteins containing this domain include members from the methyltransferase superfamily and the class I-like SAM-binding methyltransferase superfamily. Methyltransferases transfer a methyl group from a donor to an acceptor. SAM-binding methyltransferases utilise the ubiquitous methyl donor SAM…	Domain
Sobic.010G067950	Chr10	5455282	5457607	1	2326	514345		SAM-dependent methyltransferase TRM5/TYW2-type		This entry represents a domain found in the Trm5/Tyw2-type methyltransferase. Trm5 and Tyw2 are S-adenosylmethionine-dependent methyltransferases involved in tRNA methylation []. Wybutosine synthesis is a multienzymatic process that comprises six sequential enzymatic reactions involving five enzymes. The initial step, the formation of m1G-37 (guanosine-37 methylated in the N1 position) in precurs…	Domain
Sobic.010G068001	Chr10	5457949	5459271	-1	1323	512681		NAD(P)-binding domain		This entry represents NAD- and NADP-binding domains with a core Rossmann-type fold, which consists of 3-layers alpha/beta/alpha, where the six beta strands are parallel in the order 321456. Many different enzymes contain an NAD/NADP-binding domain, including:C-terminal domain of alcohol dehydrogenases []Tyrosine-dependent oxidoreductases (also known as short-chain dehydrogenases) []N-terminal dom…	Domain
Sobic.010G068001	Chr10	5457949	5459271	-1	1323	512681		3-beta hydroxysteroid dehydrogenase/isomerase		The enzyme 3 beta-hydroxysteroid dehydrogenase/5-ene-4-ene isomerase (3 beta-HSD) catalyses the oxidation and isomerisation of 5-ene-3 beta-hydroxypregnene and 5-ene-hydroxyandrostene steroid precursors into the corresponding 4-ene-ketosteroids necessaryfor the formation of all classes of steroid hormones.	Domain
Sobic.010G068001	Chr10	5457949	5459271	-1	1323	512681		Nucleotide sugar epimerase		Carbohydrates are used for a wide variety of functions in animals, plants and microbes. As well as providing the main energy source for most organisms,carbohydrates are ideally suited for molecular recognition []. For example, the stereochemistry of each hydroxyl substituent in a simple six-carbon six-oxygen pyranose ring can be varied to give up to 10 different molecules.An organism's ability to…	Family
Sobic.010G068051	Chr10	5462011	5464516	-1	2506	507436
Sobic.010G068100	Chr10	5467221	5468561	1	1341	503391		Zinc finger, RING-type		Zinc finger (Znf) domains are relatively small protein motifs which contain multiple finger-like protrusions that make tandem contacts with their target molecule. Some of these domains bind zinc, but many do not; instead binding other metals such as iron, or no metal at all. For example, some family members form salt bridges to stabilise the finger-like folds. They were first identified as a DNA-…	Domain
Sobic.010G068100	Chr10	5467221	5468561	1	1341	503391		Zinc finger, RING/FYVE/PHD-type		Zinc finger (Znf) domains are relatively small protein motifs which contain multiple finger-like protrusions that make tandem contacts with their target molecule. Some of these domains bind zinc, but many do not; instead binding other metals such as iron, or no metal at all. For example, some family members form salt bridges to stabilise the finger-like folds. They were first identified as a DNA-…	Domain
Sobic.010G068100	Chr10	5467221	5468561	1	1341	503391						zinc ion binding	GO:0008270	Interacting selectively and non-covalently with zinc (Zn) ions.
Sobic.010G068100	Chr10	5467221	5468561	1	1341	503391						protein binding	GO:0005515	Interacting selectively and non-covalently with any protein or protein complex (a complex of two or more proteins that may include other nonprotein molecules).
Sobic.010G068200	Chr10	5470823	5474421	-1	3599	497531		Oxoglutarate/iron-dependent dioxygenase		Enzymes with the Fe(2+) and 2-oxoglutarate (2OG)-dependent dioxygenase domain typically catalyse the oxidation of an organic substrate using a dioxygen molecule, mostly by using ferrous iron as the active site cofactor and 2OG as a co-substrate which is decarboxylated to succinate and CO2 []. Iron 2OG dioxygenase domain proteins are widespread among eukaryotes and bacteria. In metazoans, prolyl h…	Domain
Sobic.010G068200	Chr10	5470823	5474421	-1	3599	497531		Non-haem dioxygenase N-terminal domain		This is the highly conserved N-terminal region of proteins with 2-oxoglutarate/Fe(II)-dependent dioxygenase activity [].	Domain
Sobic.010G068200	Chr10	5470823	5474421	-1	3599	497531		Isopenicillin N synthase-like		Isopenicillin N synthase (IPNS) catalyses conversion of the linear tripeptide delta-(L-alpha-aminoadipoyl)-L-cysteinyl-D-valine (ACV) to isopenicillin N (IPN), the central step in biosynthesis of the beta-lactam antibiotics. IPNS is a nonhaem-Fe2+-dependent enzyme. It belongs to a class of nonhaem Fe2+-containing enzymes which includes 2-oxoglutarate-dependent dioxygenases, 2-oxoglutarate-depende…	Domain
Sobic.010G068200	Chr10	5470823	5474421	-1	3599	497531		Oxoglutarate/iron-dependent dioxygenase		Enzymes with the Fe(2+) and 2-oxoglutarate (2OG)-dependent dioxygenase domain typically catalyse the oxidation of an organic substrate using a dioxygen molecule, mostly by using ferrous iron as the active site cofactor and 2OG as a co-substrate which is decarboxylated to succinate and CO2 []. Iron 2OG dioxygenase domain proteins are widespread among eukaryotes and bacteria. In metazoans, prolyl h…	Domain
Sobic.010G068200	Chr10	5470823	5474421	-1	3599	497531		Non-haem dioxygenase N-terminal domain		This is the highly conserved N-terminal region of proteins with 2-oxoglutarate/Fe(II)-dependent dioxygenase activity [].	Domain
Sobic.010G068200	Chr10	5470823	5474421	-1	3599	497531		Isopenicillin N synthase-like		Isopenicillin N synthase (IPNS) catalyses conversion of the linear tripeptide delta-(L-alpha-aminoadipoyl)-L-cysteinyl-D-valine (ACV) to isopenicillin N (IPN), the central step in biosynthesis of the beta-lactam antibiotics. IPNS is a nonhaem-Fe2+-dependent enzyme. It belongs to a class of nonhaem Fe2+-containing enzymes which includes 2-oxoglutarate-dependent dioxygenases, 2-oxoglutarate-depende…	Domain
Sobic.010G068200	Chr10	5470823	5474421	-1	3599	497531						oxidoreductase activity	GO:0016491	Catalysis of an oxidation-reduction (redox) reaction, a reversible chemical reaction in which the oxidation state of an atom or atoms within a molecule is altered. One substrate acts as a hydrogen or electron donor and becomes oxidized, while the other acts as hydrogen or electron acceptor and becomes reduced.
Sobic.010G068200	Chr10	5470823	5474421	-1	3599	497531						oxidation-reduction process	GO:0055114	A metabolic process that results in the removal or addition of one or more electrons to or from a substance, with or without the concomitant removal or addition of a proton or protons.
Sobic.010G068300	Chr10	5482699	5485432	-1	2734	486520		UDP-glucuronosyl/UDP-glucosyltransferase		UDP glycosyltransferases (UGT) are a superfamily of enzymes that catalyzes the addition of the glycosyl group from a UTP-sugar to a small hydrophobic molecule. This family currently consist of:Mammalian UDP-glucuronosyl transferases () (UDPGT) []. A large family of membrane-bound microsomal enzymes which catalyze the transfer of glucuronic acid to a wide variety of exogenous and endogenous lipoph…	Family
Sobic.010G068300	Chr10	5482699	5485432	-1	2734	486520						metabolic process	GO:0008152	The chemical reactions and pathways, including anabolism and catabolism, by which living organisms transform chemical substances. Metabolic processes typically transform small molecules, but also include macromolecular processes such as DNA repair and replication, and protein synthesis and degradation.
Sobic.010G068300	Chr10	5482699	5485432	-1	2734	486520						transferase activity, transferring hexosyl groups	GO:0016758	Catalysis of the transfer of a hexosyl group from one compound (donor) to another (acceptor).
Sobic.010G068400	Chr10	5487018	5490926	1	3909	481026		RNA recognition motif domain		Many eukaryotic proteins containing one or more copies of a putative RNA-binding domain of about 90 amino acids are known to bind single-stranded RNAs [, , ]. The largest group of single strand RNA-binding proteins is the eukaryotic RNA recognition motif (RRM) family that contains an eight amino acid RNP-1 consensus sequence [, ]. RRM proteins have a variety of RNA binding preferences and functio…	Domain
Sobic.010G068400	Chr10	5487018	5490926	1	3909	481026		Nucleotide-binding alpha-beta plait domain		This entry represents nucleotide-binding domains with an alpha-beta plait structure, which consists of either a ferredoxin-like (beta-alpha-beta)2 fold, such as that found in RNA-binding domains of various ribonucleoproteins or in viral DNA-binding domains [, ]; or a beta-(alpha)-beta-alpha-beta(2) fold, such as that found in the ribosomal protein L23 [].	Domain
Sobic.010G068400	Chr10	5487018	5490926	1	3909	481026		Zinc finger, CCHC-type		Zinc finger (Znf) domains are relatively small protein motifs which contain multiple finger-like protrusions that make tandem contacts with their target molecule. Some of these domains bind zinc, but many do not; instead binding other metals such as iron, or no metal at all. For example, some family members form salt bridges to stabilise the finger-like folds. They were first identified as a DNA-…	Domain
Sobic.010G068400	Chr10	5487018	5490926	1	3909	481026		RNA recognition motif domain		Many eukaryotic proteins containing one or more copies of a putative RNA-binding domain of about 90 amino acids are known to bind single-stranded RNAs [, , ]. The largest group of single strand RNA-binding proteins is the eukaryotic RNA recognition motif (RRM) family that contains an eight amino acid RNP-1 consensus sequence [, ]. RRM proteins have a variety of RNA binding preferences and functio…	Domain
Sobic.010G068400	Chr10	5487018	5490926	1	3909	481026		Nucleotide-binding alpha-beta plait domain		This entry represents nucleotide-binding domains with an alpha-beta plait structure, which consists of either a ferredoxin-like (beta-alpha-beta)2 fold, such as that found in RNA-binding domains of various ribonucleoproteins or in viral DNA-binding domains [, ]; or a beta-(alpha)-beta-alpha-beta(2) fold, such as that found in the ribosomal protein L23 [].	Domain
Sobic.010G068400	Chr10	5487018	5490926	1	3909	481026		Zinc finger, CCHC-type		Zinc finger (Znf) domains are relatively small protein motifs which contain multiple finger-like protrusions that make tandem contacts with their target molecule. Some of these domains bind zinc, but many do not; instead binding other metals such as iron, or no metal at all. For example, some family members form salt bridges to stabilise the finger-like folds. They were first identified as a DNA-…	Domain
Sobic.010G068400	Chr10	5487018	5490926	1	3909	481026						zinc ion binding	GO:0008270	Interacting selectively and non-covalently with zinc (Zn) ions.
Sobic.010G068400	Chr10	5487018	5490926	1	3909	481026						nucleic acid binding	GO:0003676	Interacting selectively and non-covalently with any nucleic acid.
Sobic.010G068400	Chr10	5487018	5490926	1	3909	481026						nucleotide binding	GO:0000166	Interacting selectively and non-covalently with a nucleotide, any compound consisting of a nucleoside that is esterified with (ortho)phosphate or an oligophosphate at any hydroxyl group on the ribose or deoxyribose.
Sobic.010G068500	Chr10	5496879	5501366	1	4488	470586		Potassium channel, voltage-dependent, EAG/ELK/ERG		Potassium channels are the most diverse group of the ion channel family[, ]. They are important in shaping the action potential, and in neuronal excitability and plasticity []. The potassium channel family iscomposed of several functionally distinct isoforms, which can be broadlyseparated into 2 groups []: the practically non-inactivating 'delayed' group and the rapidly inactivating 'transient' g…	Family
Sobic.010G068500	Chr10	5496879	5501366	1	4488	470586		Cyclic nucleotide-binding-like		Proteins that bind cyclic nucleotides (cAMP or cGMP) share a structural domain of about 120 residues [,, ]. The best studied of these proteins is the prokaryotic catabolite gene activator (alsoknown as the cAMP receptor protein) (gene crp) where such a domain is known to be composed of three alpha-helices anda distinctive eight-stranded, antiparallel beta-barrel structure. There are six invariant…	Domain
Sobic.010G068500	Chr10	5496879	5501366	1	4488	470586		Ion transport domain		This domain is found in sodium, potassium, and calcium ion channels proteins. The proteins have 6 transmembrane helices in which the last two helices flank a loop which determines ion selectivity. In some Na channel proteins the domain is repeated four times, whereas in others (e.g. K channels) the protein forms a tetramer in the membrane. A bacterial structure of the protein is known for the las…	Domain
Sobic.010G068500	Chr10	5496879	5501366	1	4488	470586		Cyclic nucleotide-binding domain		Proteins that bind cyclic nucleotides (cAMP or cGMP) share a structural domain of about 120 residues [,, ]. The best studied of these proteins is the prokaryotic catabolite gene activator (alsoknown as the cAMP receptor protein) (gene crp) where such a domain is known to be composed of three alpha-helices anda distinctive eight-stranded, antiparallel beta-barrel structure. There are six invariant…	Domain
Sobic.010G068500	Chr10	5496879	5501366	1	4488	470586		RmlC-like jelly roll fold		This entry represents domains with a double-stranded beta-helix jelly roll fold such as that found in RmlC (deoxythymidine diphosphates-4-dehydrorhamnose 3,5-epimerase; ), a dTDP-sugar isomerase enzyme involved in the synthesis of L-rhamnose, a saccharide required for the virulence of some pathogenic bacteria [].Other protein families contain domains that share this jelly roll fold, including glu…	Domain
Sobic.010G068500	Chr10	5496879	5501366	1	4488	470586		Potassium channel, voltage-dependent, EAG/ELK/ERG		Potassium channels are the most diverse group of the ion channel family[, ]. They are important in shaping the action potential, and in neuronal excitability and plasticity []. The potassium channel family iscomposed of several functionally distinct isoforms, which can be broadlyseparated into 2 groups []: the practically non-inactivating 'delayed' group and the rapidly inactivating 'transient' g…	Family
Sobic.010G068500	Chr10	5496879	5501366	1	4488	470586		Cyclic nucleotide-binding-like		Proteins that bind cyclic nucleotides (cAMP or cGMP) share a structural domain of about 120 residues [,, ]. The best studied of these proteins is the prokaryotic catabolite gene activator (alsoknown as the cAMP receptor protein) (gene crp) where such a domain is known to be composed of three alpha-helices anda distinctive eight-stranded, antiparallel beta-barrel structure. There are six invariant…	Domain
Sobic.010G068500	Chr10	5496879	5501366	1	4488	470586		Ion transport domain		This domain is found in sodium, potassium, and calcium ion channels proteins. The proteins have 6 transmembrane helices in which the last two helices flank a loop which determines ion selectivity. In some Na channel proteins the domain is repeated four times, whereas in others (e.g. K channels) the protein forms a tetramer in the membrane. A bacterial structure of the protein is known for the las…	Domain
Sobic.010G068500	Chr10	5496879	5501366	1	4488	470586		Cyclic nucleotide-binding domain		Proteins that bind cyclic nucleotides (cAMP or cGMP) share a structural domain of about 120 residues [,, ]. The best studied of these proteins is the prokaryotic catabolite gene activator (alsoknown as the cAMP receptor protein) (gene crp) where such a domain is known to be composed of three alpha-helices anda distinctive eight-stranded, antiparallel beta-barrel structure. There are six invariant…	Domain
Sobic.010G068500	Chr10	5496879	5501366	1	4488	470586		RmlC-like jelly roll fold		This entry represents domains with a double-stranded beta-helix jelly roll fold such as that found in RmlC (deoxythymidine diphosphates-4-dehydrorhamnose 3,5-epimerase; ), a dTDP-sugar isomerase enzyme involved in the synthesis of L-rhamnose, a saccharide required for the virulence of some pathogenic bacteria [].Other protein families contain domains that share this jelly roll fold, including glu…	Domain
Sobic.010G068500	Chr10	5496879	5501366	1	4488	470586						membrane	GO:0016020	A lipid bilayer along with all the proteins and protein complexes embedded in it an attached to it.
Sobic.010G068500	Chr10	5496879	5501366	1	4488	470586						ion transport	GO:0006811	The directed movement of charged atoms or small charged molecules into, out of or within a cell, or between cells, by means of some agent such as a transporter or pore.
Sobic.010G068500	Chr10	5496879	5501366	1	4488	470586						ion channel activity	GO:0005216	Enables the facilitated diffusion of an ion (by an energy-independent process) by passage through a transmembrane aqueous pore or channel without evidence for a carrier-mediated mechanism. May be either selective (it enables passage of a specific ion only) or non-selective (it enables passage of two or more ions of same charge but different size).
Sobic.010G068500	Chr10	5496879	5501366	1	4488	470586						transmembrane transport	GO:0055085	The process in which a solute is transported across a lipid bilayer, from one side of a membrane to the other
Sobic.010G068600	Chr10	5507347	5515367	-1	8021	456585		Periplasmic binding protein-like I		Periplasmic binding protein-like I domains are similar in architecture to the those included in group II, but partly differ in topology. Periplasmic binding protein-like I domains consists of two similar intertwined globular subdomains, both exhibiting very similar supersecondary structures which consist of a central beta-sheet flanked on either side by two or three helices [].	Domain
Sobic.010G068600	Chr10	5507347	5515367	-1	8021	456585		Ionotropic glutamate receptor, plant		The ionotropic glutamate receptor family mediates most forms of excitatory synaptic transmission in the mammalian CNS. These channels also are required for synaptic plasticity and learning. Glutamate receptors have been divided into AMPA, kainate, and NMDA subtypes based on differences in agonist response. NMDA receptors require both membrane depolarization and glutamate-binding to open and are k…	Family
Sobic.010G068600	Chr10	5507347	5515367	-1	8021	456585		Leucine-binding protein domain		This domain is found in periplasmic binding proteins, mainly belonging to the leucine-binding and Leu/Ile/Val-binding proteins. The periplasmic leucine-binding protein is the primary receptor for the leucine transport system in Escherichia coli [].	Domain
Sobic.010G068600	Chr10	5507347	5515367	-1	8021	456585		Ionotropic glutamate receptor		Ionotropic glutamate receptors (iGluRs) are a highly conserved family of ligand-gated ion channels present in animals, plants, and bacteria, which are best characterised for their roles in synaptic communication in vertebrate nervous systems []. A variant subfamily of iGluRs, the Ionotropic Receptors (IRs), consist of non-glutamate-binding chemosensory receptors first identified in Drosophila mel…	Domain
Sobic.010G068600	Chr10	5507347	5515367	-1	8021	456585		Periplasmic binding protein-like I		Periplasmic binding protein-like I domains are similar in architecture to the those included in group II, but partly differ in topology. Periplasmic binding protein-like I domains consists of two similar intertwined globular subdomains, both exhibiting very similar supersecondary structures which consist of a central beta-sheet flanked on either side by two or three helices [].	Domain
Sobic.010G068600	Chr10	5507347	5515367	-1	8021	456585		Ionotropic glutamate receptor, plant		The ionotropic glutamate receptor family mediates most forms of excitatory synaptic transmission in the mammalian CNS. These channels also are required for synaptic plasticity and learning. Glutamate receptors have been divided into AMPA, kainate, and NMDA subtypes based on differences in agonist response. NMDA receptors require both membrane depolarization and glutamate-binding to open and are k…	Family
Sobic.010G068600	Chr10	5507347	5515367	-1	8021	456585		Leucine-binding protein domain		This domain is found in periplasmic binding proteins, mainly belonging to the leucine-binding and Leu/Ile/Val-binding proteins. The periplasmic leucine-binding protein is the primary receptor for the leucine transport system in Escherichia coli [].	Domain
Sobic.010G068600	Chr10	5507347	5515367	-1	8021	456585		Ionotropic glutamate receptor		Ionotropic glutamate receptors (iGluRs) are a highly conserved family of ligand-gated ion channels present in animals, plants, and bacteria, which are best characterised for their roles in synaptic communication in vertebrate nervous systems []. A variant subfamily of iGluRs, the Ionotropic Receptors (IRs), consist of non-glutamate-binding chemosensory receptors first identified in Drosophila mel…	Domain
Sobic.010G068600	Chr10	5507347	5515367	-1	8021	456585		Receptor, ligand binding region		This describes a ligand binding domain and includes extracellular ligand binding domains of a wide range of receptors, as well as the bacterial amino acid binding proteins of known structure [].	Domain
Sobic.010G068600	Chr10	5507347	5515367	-1	8021	456585		Periplasmic binding protein-like I		Periplasmic binding protein-like I domains are similar in architecture to the those included in group II, but partly differ in topology. Periplasmic binding protein-like I domains consists of two similar intertwined globular subdomains, both exhibiting very similar supersecondary structures which consist of a central beta-sheet flanked on either side by two or three helices [].	Domain
Sobic.010G068600	Chr10	5507347	5515367	-1	8021	456585		Ionotropic glutamate receptor		Ionotropic glutamate receptors (iGluRs) are a highly conserved family of ligand-gated ion channels present in animals, plants, and bacteria, which are best characterised for their roles in synaptic communication in vertebrate nervous systems []. A variant subfamily of iGluRs, the Ionotropic Receptors (IRs), consist of non-glutamate-binding chemosensory receptors first identified in Drosophila mel…	Domain
Sobic.010G068600	Chr10	5507347	5515367	-1	8021	456585		Receptor, ligand binding region		This describes a ligand binding domain and includes extracellular ligand binding domains of a wide range of receptors, as well as the bacterial amino acid binding proteins of known structure [].	Domain
Sobic.010G068600	Chr10	5507347	5515367	-1	8021	456585		Periplasmic binding protein-like I		Periplasmic binding protein-like I domains are similar in architecture to the those included in group II, but partly differ in topology. Periplasmic binding protein-like I domains consists of two similar intertwined globular subdomains, both exhibiting very similar supersecondary structures which consist of a central beta-sheet flanked on either side by two or three helices [].	Domain
Sobic.010G068600	Chr10	5507347	5515367	-1	8021	456585		Ionotropic glutamate receptor		Ionotropic glutamate receptors (iGluRs) are a highly conserved family of ligand-gated ion channels present in animals, plants, and bacteria, which are best characterised for their roles in synaptic communication in vertebrate nervous systems []. A variant subfamily of iGluRs, the Ionotropic Receptors (IRs), consist of non-glutamate-binding chemosensory receptors first identified in Drosophila mel…	Domain
Sobic.010G068700	Chr10	5516050	5519049	-1	3000	452903		Sugar phosphate transporter domain		This domain is found in a number of sugar phosphate transporters, including those with a specificity for triose phosphate [].	Domain
Sobic.010G068700	Chr10	5516050	5519049	-1	3000	452903		Sugar phosphate transporter domain		This domain is found in a number of sugar phosphate transporters, including those with a specificity for triose phosphate [].	Domain
Sobic.010G068800	Chr10	5521406	5525001	-1	3596	446951	(1 of 2) PTHR18966//PTHR18966:SF232 - IONOTROPIC GLUTAMATE RECEPTOR // SUBFAMILY NOT NAMED	Ionotropic glutamate receptor		Ionotropic glutamate receptors (iGluRs) are a highly conserved family of ligand-gated ion channels present in animals, plants, and bacteria, which are best characterised for their roles in synaptic communication in vertebrate nervous systems []. A variant subfamily of iGluRs, the Ionotropic Receptors (IRs), consist of non-glutamate-binding chemosensory receptors first identified in Drosophila mel…	Domain
Sobic.010G068900	Chr10	5531334	5534432	-1	3099	437520	(1 of 2) PTHR18966//PTHR18966:SF232 - IONOTROPIC GLUTAMATE RECEPTOR // SUBFAMILY NOT NAMED	Periplasmic binding protein-like I		Periplasmic binding protein-like I domains are similar in architecture to the those included in group II, but partly differ in topology. Periplasmic binding protein-like I domains consists of two similar intertwined globular subdomains, both exhibiting very similar supersecondary structures which consist of a central beta-sheet flanked on either side by two or three helices [].	Domain
Sobic.010G068900	Chr10	5531334	5534432	-1	3099	437520	(1 of 2) PTHR18966//PTHR18966:SF232 - IONOTROPIC GLUTAMATE RECEPTOR // SUBFAMILY NOT NAMED	Leucine-binding protein domain		This domain is found in periplasmic binding proteins, mainly belonging to the leucine-binding and Leu/Ile/Val-binding proteins. The periplasmic leucine-binding protein is the primary receptor for the leucine transport system in Escherichia coli [].	Domain
Sobic.010G068900	Chr10	5531334	5534432	-1	3099	437520	(1 of 2) PTHR18966//PTHR18966:SF232 - IONOTROPIC GLUTAMATE RECEPTOR // SUBFAMILY NOT NAMED	Ionotropic glutamate receptor		Ionotropic glutamate receptors (iGluRs) are a highly conserved family of ligand-gated ion channels present in animals, plants, and bacteria, which are best characterised for their roles in synaptic communication in vertebrate nervous systems []. A variant subfamily of iGluRs, the Ionotropic Receptors (IRs), consist of non-glutamate-binding chemosensory receptors first identified in Drosophila mel…	Domain
Sobic.010G068950	Chr10	5534474	5535278	-1	805	436674
Sobic.010G069000	Chr10	5536945	5542417	1	5473	429535
Sobic.010G069000	Chr10	5536945	5542417	1	5473	429535
Sobic.010G069100	Chr10	5545147	5551398	-1	6252	420554
Sobic.010G069100	Chr10	5545147	5551398	-1	6252	420554
Sobic.010G069200	Chr10	5557930	5559507	1	1578	412445		Protein kinase domain		Protein phosphorylation, which plays a key role in most cellular activities, is a reversible process mediated by proteinkinases and phosphoprotein phosphatases. Protein kinases catalyse the transfer of the gamma phosphate from nucleotide triphosphates (often ATP) to one or more amino acid residues in a protein substrate side chain, resulting in a conformational change affecting protein function. …	Domain
Sobic.010G069200	Chr10	5557930	5559507	1	1578	412445		Protein kinase-like domain		Protein kinases () modify other proteins by chemically adding phosphate groups to them. This process is fundamental to most signalling and regulatory processes in the eukaryotic cell []. The protein kinases contain a catalytic core that is common to both serine/threonine and tyrosine protein kinases. The catalytic domain contains the nucleotide-binding site and the catalytic apparatus in an inter…	Domain
Sobic.010G069200	Chr10	5557930	5559507	1	1578	412445		Tyrosine-protein kinase, catalytic domain		Protein phosphorylation, which plays a key role in most cellular activities, is a reversible process mediated by protein kinases and phosphoprotein phosphatases. Protein kinases catalyse the transfer of the gamma phosphate from nucleotide triphosphates (often ATP) to one or more amino acid residues in a protein substrate side chain, resulting in a conformational change affecting protein function.…	Domain
Sobic.010G069200	Chr10	5557930	5559507	1	1578	412445		Serine-threonine/tyrosine-protein kinase catalytic domain		Protein phosphorylation, which plays a key role in most cellular activities, is a reversible process mediated by protein kinases and phosphoprotein phosphatases. Protein kinases catalyse the transfer of the gamma phosphate from nucleotide triphosphates (often ATP) to one or more amino acid residues in a protein substrate side chain, resulting in a conformational change affecting protein function.…	Domain
Sobic.010G069300	Chr10	5565262	5567477	1	2216	404475	(1 of 5) PTHR24282//PTHR24282:SF52 - CYTOCHROME P450 FAMILY MEMBER // SUBFAMILY NOT NAMED	Cytochrome P450		Cytochrome P450 enzymes are a superfamily of haem-containing mono-oxygenases that are found in all kingdoms of life, and which show extraordinary diversity in their reaction chemistry. In mammals, these proteins are found primarily in microsomes of hepatocytes and other cell types, where they oxidise steroids, fatty acids and xenobiotics, and are important for the detoxification and clearance of …	Family
Sobic.010G069300	Chr10	5565262	5567477	1	2216	404475	(1 of 5) PTHR24282//PTHR24282:SF52 - CYTOCHROME P450 FAMILY MEMBER // SUBFAMILY NOT NAMED	Cytochrome P450, E-class, group I		Cytochrome P450 enzymes are a superfamily of haem-containing mono-oxygenases that are found in all kingdoms of life, and which show extraordinary diversity in their reaction chemistry. In mammals, these proteins are found primarily in microsomes of hepatocytes and other cell types, where they oxidise steroids, fatty acids and xenobiotics, and are important for the detoxification and clearance of …	Family
Sobic.010G069300	Chr10	5565262	5567477	1	2216	404475	(1 of 5) PTHR24282//PTHR24282:SF52 - CYTOCHROME P450 FAMILY MEMBER // SUBFAMILY NOT NAMED	Cytochrome P450, B-class		Cytochrome P450 enzymes are a superfamily of haem-containing mono-oxygenases that are found in all kingdoms of life, and which show extraordinary diversity in their reaction chemistry. In mammals, these proteins are found primarily in microsomes of hepatocytes and other cell types, where they oxidise steroids, fatty acids and xenobiotics, and are important for the detoxification and clearance of …	Family
Sobic.010G069300	Chr10	5565262	5567477	1	2216	404475	(1 of 5) PTHR24282//PTHR24282:SF52 - CYTOCHROME P450 FAMILY MEMBER // SUBFAMILY NOT NAMED	Cytochrome P450, E-class, group II		Cytochrome P450 enzymes are a superfamily of haem-containing mono-oxygenases that are found in all kingdoms of life, and which show extraordinary diversity in their reaction chemistry. In mammals, these proteins are found primarily in microsomes of hepatocytes and other cell types, where they oxidise steroids, fatty acids and xenobiotics, and are important for the detoxification and clearance of …	Family
Sobic.010G069300	Chr10	5565262	5567477	1	2216	404475	(1 of 5) PTHR24282//PTHR24282:SF52 - CYTOCHROME P450 FAMILY MEMBER // SUBFAMILY NOT NAMED					oxidation-reduction process	GO:0055114	A metabolic process that results in the removal or addition of one or more electrons to or from a substance, with or without the concomitant removal or addition of a proton or protons.
Sobic.010G069300	Chr10	5565262	5567477	1	2216	404475	(1 of 5) PTHR24282//PTHR24282:SF52 - CYTOCHROME P450 FAMILY MEMBER // SUBFAMILY NOT NAMED					iron ion binding	GO:0005506	Interacting selectively and non-covalently with iron (Fe) ions.
Sobic.010G069300	Chr10	5565262	5567477	1	2216	404475	(1 of 5) PTHR24282//PTHR24282:SF52 - CYTOCHROME P450 FAMILY MEMBER // SUBFAMILY NOT NAMED					monooxygenase activity	GO:0004497	Catalysis of the incorporation of one atom from molecular oxygen into a compound and the reduction of the other atom of oxygen to water.
Sobic.010G069300	Chr10	5565262	5567477	1	2216	404475	(1 of 5) PTHR24282//PTHR24282:SF52 - CYTOCHROME P450 FAMILY MEMBER // SUBFAMILY NOT NAMED					heme binding	GO:0020037	Interacting selectively and non-covalently with heme, any compound of iron complexed in a porphyrin (tetrapyrrole) ring.
Sobic.010G069300	Chr10	5565262	5567477	1	2216	404475	(1 of 5) PTHR24282//PTHR24282:SF52 - CYTOCHROME P450 FAMILY MEMBER // SUBFAMILY NOT NAMED					oxidoreductase activity, acting on paired donors, with incorporation or reduction of molecular oxygen	GO:0016705	Catalysis of an oxidation-reduction (redox) reaction in which hydrogen or electrons are transferred from each of two donors, and molecular oxygen is reduced or incorporated into a donor.
Sobic.010G069400	Chr10	5567862	5570566	-1	2705	401386		Ribosomal protein L19/L19e, domain 3		This domain is found in ribosomal protein L19 from eukaryotes, as well as L19e from archaea []. L19/L19e is absent in bacteria. L19/L19e is part of the large ribosomal subunit, whose structure has been determined in a number of eukaryotic and archaeal species []. L19/L19e is a multi-helical protein consisting of two different 3-helical domains connected by a long, partly helical linker. This entr…	Domain
Sobic.010G069400	Chr10	5567862	5570566	-1	2705	401386		Ribosomal protein L19/L19e domain		This entry represents the structural domain of the ribosomal protein L19 from eukaryotes, as well as L19e from archaea []. L19/L19e is absent in bacteria. L19/L19e is part of the large ribosomal subunit, whose structure has been determined in a number of eukaryotic and archaeal species [].	Domain
Sobic.010G069400	Chr10	5567862	5570566	-1	2705	401386		Ribosomal protein L19/L19e, domain 1		Ribosomes are the particles that catalyse mRNA-directed protein synthesis in all organisms. The codons of the mRNA are exposed on the ribosome to allow tRNA binding. This leads to the incorporation of amino acids into the growing polypeptide chain in accordance with the genetic information. Incoming amino acid monomers enter the ribosomal A site in the form of aminoacyl-tRNAs complexed with elong…	Domain
Sobic.010G069400	Chr10	5567862	5570566	-1	2705	401386						structural constituent of ribosome	GO:0003735	The action of a molecule that contributes to the structural integrity of the ribosome.
Sobic.010G069400	Chr10	5567862	5570566	-1	2705	401386						translation	GO:0006412	The cellular metabolic process in which a protein is formed, using the sequence of a mature mRNA molecule to specify the sequence of amino acids in a polypeptide chain. Translation is mediated by the ribosome, and begins with the formation of a ternary complex between aminoacylated initiator methionine tRNA, GTP, and initiation factor 2, which subsequently associates with the small subunit of the…
Sobic.010G069400	Chr10	5567862	5570566	-1	2705	401386						intracellular	GO:0005622	The living contents of a cell; the matter contained within (but not including) the plasma membrane, usually taken to exclude large vacuoles and masses of secretory or ingested material. In eukaryotes it includes the nucleus and cytoplasm.
Sobic.010G069400	Chr10	5567862	5570566	-1	2705	401386						ribosome	GO:0005840	An intracellular organelle, about 200 A in diameter, consisting of RNA and protein. It is the site of protein biosynthesis resulting from translation of messenger RNA (mRNA). It consists of two subunits, one large and one small, each containing only protein and RNA. Both the ribosome and its subunits are characterized by their sedimentation coefficients, expressed in Svedberg units (symbol: S). H…
Sobic.010G069500	Chr10	5576897	5582016	1	5120	389936		Zinc finger, RanBP2-type		Zinc finger (Znf) domains are relatively small protein motifs which contain multiple finger-like protrusions that make tandem contacts with their target molecule. Some of these domains bind zinc, but many do not; instead binding other metals such as iron, or no metal at all. For example, some family members form salt bridges to stabilise the finger-like folds. They were first identified as a DNA-…	Domain
Sobic.010G069500	Chr10	5576897	5582016	1	5120	389936		WLM domain		The WLM (WSS1-like metalloprotease) domain is a globular domain related tothe zincin-like superfamily of Zn-dependent peptidase. Since the WLM domaincontains all known active site residues of zincins, it is predicted to be acatalytically active peptidase domain. The WLM domain is a eukaryotic domainrepresented in plants, fungi, Plasmodium, and kinetoplastids. By contrast, itis absent in animals, …	Domain
Sobic.010G069500	Chr10	5576897	5582016	1	5120	389936		Zinc finger, RanBP2-type		Zinc finger (Znf) domains are relatively small protein motifs which contain multiple finger-like protrusions that make tandem contacts with their target molecule. Some of these domains bind zinc, but many do not; instead binding other metals such as iron, or no metal at all. For example, some family members form salt bridges to stabilise the finger-like folds. They were first identified as a DNA-…	Domain
Sobic.010G069500	Chr10	5576897	5582016	1	5120	389936		WLM domain		The WLM (WSS1-like metalloprotease) domain is a globular domain related tothe zincin-like superfamily of Zn-dependent peptidase. Since the WLM domaincontains all known active site residues of zincins, it is predicted to be acatalytically active peptidase domain. The WLM domain is a eukaryotic domainrepresented in plants, fungi, Plasmodium, and kinetoplastids. By contrast, itis absent in animals, …	Domain
Sobic.010G069500	Chr10	5576897	5582016	1	5120	389936						zinc ion binding	GO:0008270	Interacting selectively and non-covalently with zinc (Zn) ions.
Sobic.010G069600	Chr10	5582591	5586127	1	3537	385825	(1 of 2) K13413 - mitogen-activated protein kinase kinase 4/5, plant (MKK4_5P)	Protein kinase domain		Protein phosphorylation, which plays a key role in most cellular activities, is a reversible process mediated by proteinkinases and phosphoprotein phosphatases. Protein kinases catalyse the transfer of the gamma phosphate from nucleotide triphosphates (often ATP) to one or more amino acid residues in a protein substrate side chain, resulting in a conformational change affecting protein function. …	Domain
Sobic.010G069600	Chr10	5582591	5586127	1	3537	385825	(1 of 2) K13413 - mitogen-activated protein kinase kinase 4/5, plant (MKK4_5P)	Protein kinase-like domain		Protein kinases () modify other proteins by chemically adding phosphate groups to them. This process is fundamental to most signalling and regulatory processes in the eukaryotic cell []. The protein kinases contain a catalytic core that is common to both serine/threonine and tyrosine protein kinases. The catalytic domain contains the nucleotide-binding site and the catalytic apparatus in an inter…	Domain
Sobic.010G069600	Chr10	5582591	5586127	1	3537	385825	(1 of 2) K13413 - mitogen-activated protein kinase kinase 4/5, plant (MKK4_5P)	Tyrosine-protein kinase, catalytic domain		Protein phosphorylation, which plays a key role in most cellular activities, is a reversible process mediated by protein kinases and phosphoprotein phosphatases. Protein kinases catalyse the transfer of the gamma phosphate from nucleotide triphosphates (often ATP) to one or more amino acid residues in a protein substrate side chain, resulting in a conformational change affecting protein function.…	Domain
Sobic.010G069700	Chr10	5587508	5589243	-1	1736	382709		Cytochrome P450		Cytochrome P450 enzymes are a superfamily of haem-containing mono-oxygenases that are found in all kingdoms of life, and which show extraordinary diversity in their reaction chemistry. In mammals, these proteins are found primarily in microsomes of hepatocytes and other cell types, where they oxidise steroids, fatty acids and xenobiotics, and are important for the detoxification and clearance of …	Family
Sobic.010G069700	Chr10	5587508	5589243	-1	1736	382709		Cytochrome P450, E-class, group I		Cytochrome P450 enzymes are a superfamily of haem-containing mono-oxygenases that are found in all kingdoms of life, and which show extraordinary diversity in their reaction chemistry. In mammals, these proteins are found primarily in microsomes of hepatocytes and other cell types, where they oxidise steroids, fatty acids and xenobiotics, and are important for the detoxification and clearance of …	Family
Sobic.010G069700	Chr10	5587508	5589243	-1	1736	382709		Cytochrome P450, E-class, group II		Cytochrome P450 enzymes are a superfamily of haem-containing mono-oxygenases that are found in all kingdoms of life, and which show extraordinary diversity in their reaction chemistry. In mammals, these proteins are found primarily in microsomes of hepatocytes and other cell types, where they oxidise steroids, fatty acids and xenobiotics, and are important for the detoxification and clearance of …	Family
Sobic.010G069700	Chr10	5587508	5589243	-1	1736	382709						oxidation-reduction process	GO:0055114	A metabolic process that results in the removal or addition of one or more electrons to or from a substance, with or without the concomitant removal or addition of a proton or protons.
Sobic.010G069700	Chr10	5587508	5589243	-1	1736	382709						iron ion binding	GO:0005506	Interacting selectively and non-covalently with iron (Fe) ions.
Sobic.010G069700	Chr10	5587508	5589243	-1	1736	382709						heme binding	GO:0020037	Interacting selectively and non-covalently with heme, any compound of iron complexed in a porphyrin (tetrapyrrole) ring.
Sobic.010G069700	Chr10	5587508	5589243	-1	1736	382709						oxidoreductase activity, acting on paired donors, with incorporation or reduction of molecular oxygen	GO:0016705	Catalysis of an oxidation-reduction (redox) reaction in which hydrogen or electrons are transferred from each of two donors, and molecular oxygen is reduced or incorporated into a donor.
Sobic.010G069800	Chr10	5607828	5610128	-1	2301	361824		Cytochrome P450		Cytochrome P450 enzymes are a superfamily of haem-containing mono-oxygenases that are found in all kingdoms of life, and which show extraordinary diversity in their reaction chemistry. In mammals, these proteins are found primarily in microsomes of hepatocytes and other cell types, where they oxidise steroids, fatty acids and xenobiotics, and are important for the detoxification and clearance of …	Family
Sobic.010G069800	Chr10	5607828	5610128	-1	2301	361824		Cytochrome P450, E-class, group I		Cytochrome P450 enzymes are a superfamily of haem-containing mono-oxygenases that are found in all kingdoms of life, and which show extraordinary diversity in their reaction chemistry. In mammals, these proteins are found primarily in microsomes of hepatocytes and other cell types, where they oxidise steroids, fatty acids and xenobiotics, and are important for the detoxification and clearance of …	Family
Sobic.010G069800	Chr10	5607828	5610128	-1	2301	361824		Cytochrome P450, B-class		Cytochrome P450 enzymes are a superfamily of haem-containing mono-oxygenases that are found in all kingdoms of life, and which show extraordinary diversity in their reaction chemistry. In mammals, these proteins are found primarily in microsomes of hepatocytes and other cell types, where they oxidise steroids, fatty acids and xenobiotics, and are important for the detoxification and clearance of …	Family
Sobic.010G069800	Chr10	5607828	5610128	-1	2301	361824		Cytochrome P450, E-class, group II		Cytochrome P450 enzymes are a superfamily of haem-containing mono-oxygenases that are found in all kingdoms of life, and which show extraordinary diversity in their reaction chemistry. In mammals, these proteins are found primarily in microsomes of hepatocytes and other cell types, where they oxidise steroids, fatty acids and xenobiotics, and are important for the detoxification and clearance of …	Family
Sobic.010G069800	Chr10	5607828	5610128	-1	2301	361824						oxidation-reduction process	GO:0055114	A metabolic process that results in the removal or addition of one or more electrons to or from a substance, with or without the concomitant removal or addition of a proton or protons.
Sobic.010G069800	Chr10	5607828	5610128	-1	2301	361824						iron ion binding	GO:0005506	Interacting selectively and non-covalently with iron (Fe) ions.
Sobic.010G069800	Chr10	5607828	5610128	-1	2301	361824						monooxygenase activity	GO:0004497	Catalysis of the incorporation of one atom from molecular oxygen into a compound and the reduction of the other atom of oxygen to water.
Sobic.010G069800	Chr10	5607828	5610128	-1	2301	361824						heme binding	GO:0020037	Interacting selectively and non-covalently with heme, any compound of iron complexed in a porphyrin (tetrapyrrole) ring.
Sobic.010G069800	Chr10	5607828	5610128	-1	2301	361824						oxidoreductase activity, acting on paired donors, with incorporation or reduction of molecular oxygen	GO:0016705	Catalysis of an oxidation-reduction (redox) reaction in which hydrogen or electrons are transferred from each of two donors, and molecular oxygen is reduced or incorporated into a donor.
Sobic.010G069900	Chr10	5619278	5621072	-1	1795	350880		Cytochrome P450		Cytochrome P450 enzymes are a superfamily of haem-containing mono-oxygenases that are found in all kingdoms of life, and which show extraordinary diversity in their reaction chemistry. In mammals, these proteins are found primarily in microsomes of hepatocytes and other cell types, where they oxidise steroids, fatty acids and xenobiotics, and are important for the detoxification and clearance of …	Family
Sobic.010G069900	Chr10	5619278	5621072	-1	1795	350880		Cytochrome P450, E-class, group I		Cytochrome P450 enzymes are a superfamily of haem-containing mono-oxygenases that are found in all kingdoms of life, and which show extraordinary diversity in their reaction chemistry. In mammals, these proteins are found primarily in microsomes of hepatocytes and other cell types, where they oxidise steroids, fatty acids and xenobiotics, and are important for the detoxification and clearance of …	Family
Sobic.010G069900	Chr10	5619278	5621072	-1	1795	350880		Cytochrome P450, E-class, group II		Cytochrome P450 enzymes are a superfamily of haem-containing mono-oxygenases that are found in all kingdoms of life, and which show extraordinary diversity in their reaction chemistry. In mammals, these proteins are found primarily in microsomes of hepatocytes and other cell types, where they oxidise steroids, fatty acids and xenobiotics, and are important for the detoxification and clearance of …	Family
Sobic.010G069900	Chr10	5619278	5621072	-1	1795	350880						oxidation-reduction process	GO:0055114	A metabolic process that results in the removal or addition of one or more electrons to or from a substance, with or without the concomitant removal or addition of a proton or protons.
Sobic.010G069900	Chr10	5619278	5621072	-1	1795	350880						iron ion binding	GO:0005506	Interacting selectively and non-covalently with iron (Fe) ions.
Sobic.010G069900	Chr10	5619278	5621072	-1	1795	350880						heme binding	GO:0020037	Interacting selectively and non-covalently with heme, any compound of iron complexed in a porphyrin (tetrapyrrole) ring.
Sobic.010G069900	Chr10	5619278	5621072	-1	1795	350880						oxidoreductase activity, acting on paired donors, with incorporation or reduction of molecular oxygen	GO:0016705	Catalysis of an oxidation-reduction (redox) reaction in which hydrogen or electrons are transferred from each of two donors, and molecular oxygen is reduced or incorporated into a donor.
Sobic.010G070000	Chr10	5623507	5625474	-1	1968	346478		Cytochrome P450, E-class, group IV		Cytochrome P450 enzymes are a superfamily of haem-containing mono-oxygenases that are found in all kingdoms of life, and which show extraordinary diversity in their reaction chemistry. In mammals, these proteins are found primarily in microsomes of hepatocytes and other cell types, where they oxidise steroids, fatty acids and xenobiotics, and are important for the detoxification and clearance of …	Family
Sobic.010G070000	Chr10	5623507	5625474	-1	1968	346478		Cytochrome P450		Cytochrome P450 enzymes are a superfamily of haem-containing mono-oxygenases that are found in all kingdoms of life, and which show extraordinary diversity in their reaction chemistry. In mammals, these proteins are found primarily in microsomes of hepatocytes and other cell types, where they oxidise steroids, fatty acids and xenobiotics, and are important for the detoxification and clearance of …	Family
Sobic.010G070000	Chr10	5623507	5625474	-1	1968	346478		Cytochrome P450, E-class, group I		Cytochrome P450 enzymes are a superfamily of haem-containing mono-oxygenases that are found in all kingdoms of life, and which show extraordinary diversity in their reaction chemistry. In mammals, these proteins are found primarily in microsomes of hepatocytes and other cell types, where they oxidise steroids, fatty acids and xenobiotics, and are important for the detoxification and clearance of …	Family
Sobic.010G070000	Chr10	5623507	5625474	-1	1968	346478		Cytochrome P450, E-class, group II		Cytochrome P450 enzymes are a superfamily of haem-containing mono-oxygenases that are found in all kingdoms of life, and which show extraordinary diversity in their reaction chemistry. In mammals, these proteins are found primarily in microsomes of hepatocytes and other cell types, where they oxidise steroids, fatty acids and xenobiotics, and are important for the detoxification and clearance of …	Family
Sobic.010G070000	Chr10	5623507	5625474	-1	1968	346478						oxidation-reduction process	GO:0055114	A metabolic process that results in the removal or addition of one or more electrons to or from a substance, with or without the concomitant removal or addition of a proton or protons.
Sobic.010G070000	Chr10	5623507	5625474	-1	1968	346478						iron ion binding	GO:0005506	Interacting selectively and non-covalently with iron (Fe) ions.
Sobic.010G070000	Chr10	5623507	5625474	-1	1968	346478						heme binding	GO:0020037	Interacting selectively and non-covalently with heme, any compound of iron complexed in a porphyrin (tetrapyrrole) ring.
Sobic.010G070000	Chr10	5623507	5625474	-1	1968	346478						oxidoreductase activity, acting on paired donors, with incorporation or reduction of molecular oxygen	GO:0016705	Catalysis of an oxidation-reduction (redox) reaction in which hydrogen or electrons are transferred from each of two donors, and molecular oxygen is reduced or incorporated into a donor.
Sobic.010G070100	Chr10	5627081	5630306	-1	3226	341646		Protein kinase domain		Protein phosphorylation, which plays a key role in most cellular activities, is a reversible process mediated by proteinkinases and phosphoprotein phosphatases. Protein kinases catalyse the transfer of the gamma phosphate from nucleotide triphosphates (often ATP) to one or more amino acid residues in a protein substrate side chain, resulting in a conformational change affecting protein function. …	Domain
Sobic.010G070100	Chr10	5627081	5630306	-1	3226	341646		Protein kinase-like domain		Protein kinases () modify other proteins by chemically adding phosphate groups to them. This process is fundamental to most signalling and regulatory processes in the eukaryotic cell []. The protein kinases contain a catalytic core that is common to both serine/threonine and tyrosine protein kinases. The catalytic domain contains the nucleotide-binding site and the catalytic apparatus in an inter…	Domain
Sobic.010G070100	Chr10	5627081	5630306	-1	3226	341646		Tyrosine-protein kinase, catalytic domain		Protein phosphorylation, which plays a key role in most cellular activities, is a reversible process mediated by protein kinases and phosphoprotein phosphatases. Protein kinases catalyse the transfer of the gamma phosphate from nucleotide triphosphates (often ATP) to one or more amino acid residues in a protein substrate side chain, resulting in a conformational change affecting protein function.…	Domain
Sobic.010G070100	Chr10	5627081	5630306	-1	3226	341646		Serine-threonine/tyrosine-protein kinase catalytic domain		Protein phosphorylation, which plays a key role in most cellular activities, is a reversible process mediated by protein kinases and phosphoprotein phosphatases. Protein kinases catalyse the transfer of the gamma phosphate from nucleotide triphosphates (often ATP) to one or more amino acid residues in a protein substrate side chain, resulting in a conformational change affecting protein function.…	Domain
Sobic.010G070100	Chr10	5627081	5630306	-1	3226	341646		UspA		This entry represents a domain found in the universal stress protein UspA [], which is a small cytoplasmic bacterial protein whose expressionis enhanced when the cell is exposed tostress agents. UspA enhances the rate of cell survival duringprolonged exposure to such conditions, and may provide a general"stress endurance" activity.The crystal structure of Haemophilus influenzaeUspA []revealsan al…	Domain
Sobic.010G070100	Chr10	5627081	5630306	-1	3226	341646		Concanavalin A-like lectin/glucanase domain		This entry represents the concanavalin A-like domain, which has a sandwich structure of 12-14 beta strands in two sheets with a complex topology. Proteins containing this domain include: Legume lectinsGlycosyl hydrolases family 16Galectin (animal S-lectin)Laminin G-like modulePentraxinClostridium neurotoxinsExotoxin AVibrio cholera sialidaseLeech intramolecular trans-sialidaseGlycosyl hydrolase f…	Domain
Sobic.010G070100	Chr10	5627081	5630306	-1	3226	341646		Rossmann-like alpha/beta/alpha sandwich fold		This entry represents domains related by a common ancestor that have a Rossmann-like, 3-layer, alpha/beta/alpha sandwich fold. Protein families in which the domain is found include:Nucleotidylyl transferases () such as cytidylyltransferases [], adenylyltransferases [].Class I aminoacyl-tRNA synthetases (catalytic domain), such as tyrosyl-tRNA synthetase () and glutaminyl-tRNA synthetase () [].Pan…	Domain
Sobic.010G070100	Chr10	5627081	5630306	-1	3226	341646		Protein kinase domain		Protein phosphorylation, which plays a key role in most cellular activities, is a reversible process mediated by proteinkinases and phosphoprotein phosphatases. Protein kinases catalyse the transfer of the gamma phosphate from nucleotide triphosphates (often ATP) to one or more amino acid residues in a protein substrate side chain, resulting in a conformational change affecting protein function. …	Domain
Sobic.010G070100	Chr10	5627081	5630306	-1	3226	341646		Protein kinase-like domain		Protein kinases () modify other proteins by chemically adding phosphate groups to them. This process is fundamental to most signalling and regulatory processes in the eukaryotic cell []. The protein kinases contain a catalytic core that is common to both serine/threonine and tyrosine protein kinases. The catalytic domain contains the nucleotide-binding site and the catalytic apparatus in an inter…	Domain
Sobic.010G070100	Chr10	5627081	5630306	-1	3226	341646		Tyrosine-protein kinase, catalytic domain		Protein phosphorylation, which plays a key role in most cellular activities, is a reversible process mediated by protein kinases and phosphoprotein phosphatases. Protein kinases catalyse the transfer of the gamma phosphate from nucleotide triphosphates (often ATP) to one or more amino acid residues in a protein substrate side chain, resulting in a conformational change affecting protein function.…	Domain
Sobic.010G070100	Chr10	5627081	5630306	-1	3226	341646		Serine-threonine/tyrosine-protein kinase catalytic domain		Protein phosphorylation, which plays a key role in most cellular activities, is a reversible process mediated by protein kinases and phosphoprotein phosphatases. Protein kinases catalyse the transfer of the gamma phosphate from nucleotide triphosphates (often ATP) to one or more amino acid residues in a protein substrate side chain, resulting in a conformational change affecting protein function.…	Domain
Sobic.010G070100	Chr10	5627081	5630306	-1	3226	341646		UspA		This entry represents a domain found in the universal stress protein UspA [], which is a small cytoplasmic bacterial protein whose expressionis enhanced when the cell is exposed tostress agents. UspA enhances the rate of cell survival duringprolonged exposure to such conditions, and may provide a general"stress endurance" activity.The crystal structure of Haemophilus influenzaeUspA []revealsan al…	Domain
Sobic.010G070100	Chr10	5627081	5630306	-1	3226	341646		Concanavalin A-like lectin/glucanase domain		This entry represents the concanavalin A-like domain, which has a sandwich structure of 12-14 beta strands in two sheets with a complex topology. Proteins containing this domain include: Legume lectinsGlycosyl hydrolases family 16Galectin (animal S-lectin)Laminin G-like modulePentraxinClostridium neurotoxinsExotoxin AVibrio cholera sialidaseLeech intramolecular trans-sialidaseGlycosyl hydrolase f…	Domain
Sobic.010G070100	Chr10	5627081	5630306	-1	3226	341646		Rossmann-like alpha/beta/alpha sandwich fold		This entry represents domains related by a common ancestor that have a Rossmann-like, 3-layer, alpha/beta/alpha sandwich fold. Protein families in which the domain is found include:Nucleotidylyl transferases () such as cytidylyltransferases [], adenylyltransferases [].Class I aminoacyl-tRNA synthetases (catalytic domain), such as tyrosyl-tRNA synthetase () and glutaminyl-tRNA synthetase () [].Pan…	Domain
Sobic.010G070200	Chr10	5633631	5635324	1	1694	336628		UDP-glucuronosyl/UDP-glucosyltransferase		UDP glycosyltransferases (UGT) are a superfamily of enzymes that catalyzes the addition of the glycosyl group from a UTP-sugar to a small hydrophobic molecule. This family currently consist of:Mammalian UDP-glucuronosyl transferases () (UDPGT) []. A large family of membrane-bound microsomal enzymes which catalyze the transfer of glucuronic acid to a wide variety of exogenous and endogenous lipoph…	Family
Sobic.010G070200	Chr10	5633631	5635324	1	1694	336628						metabolic process	GO:0008152	The chemical reactions and pathways, including anabolism and catabolism, by which living organisms transform chemical substances. Metabolic processes typically transform small molecules, but also include macromolecular processes such as DNA repair and replication, and protein synthesis and degradation.
Sobic.010G070200	Chr10	5633631	5635324	1	1694	336628						transferase activity, transferring hexosyl groups	GO:0016758	Catalysis of the transfer of a hexosyl group from one compound (donor) to another (acceptor).
Sobic.010G070300	Chr10	5639161	5640431	-1	1271	331521	(1 of 35) PF02485 - Core-2/I-Branching enzyme (Branch)	Glycosyl transferase, family 14		The biosynthesis of disaccharides, oligosaccharides and polysaccharides involves the action of hundreds of different glycosyltransferases. These enzymes catalyse the transfer of sugar moieties from activated donor molecules to specific acceptor molecules, forming glycosidic bonds. A classification of glycosyltransferases using nucleotide diphospho-sugar, nucleotide monophospho-sugar and sugar pho…	Family
Sobic.010G070400	Chr10	5640539	5655395	-1	14857	316557	(1 of 35) PF02485 - Core-2/I-Branching enzyme (Branch)	Glycosyl transferase, family 14		The biosynthesis of disaccharides, oligosaccharides and polysaccharides involves the action of hundreds of different glycosyltransferases. These enzymes catalyse the transfer of sugar moieties from activated donor molecules to specific acceptor molecules, forming glycosidic bonds. A classification of glycosyltransferases using nucleotide diphospho-sugar, nucleotide monophospho-sugar and sugar pho…	Family
Sobic.010G070400	Chr10	5640539	5655395	-1	14857	316557	(1 of 35) PF02485 - Core-2/I-Branching enzyme (Branch)	Glycosyl transferase, family 14		The biosynthesis of disaccharides, oligosaccharides and polysaccharides involves the action of hundreds of different glycosyltransferases. These enzymes catalyse the transfer of sugar moieties from activated donor molecules to specific acceptor molecules, forming glycosidic bonds. A classification of glycosyltransferases using nucleotide diphospho-sugar, nucleotide monophospho-sugar and sugar pho…	Family
Sobic.010G070400	Chr10	5640539	5655395	-1	14857	316557	(1 of 35) PF02485 - Core-2/I-Branching enzyme (Branch)	Glycosyl transferase, family 14		The biosynthesis of disaccharides, oligosaccharides and polysaccharides involves the action of hundreds of different glycosyltransferases. These enzymes catalyse the transfer of sugar moieties from activated donor molecules to specific acceptor molecules, forming glycosidic bonds. A classification of glycosyltransferases using nucleotide diphospho-sugar, nucleotide monophospho-sugar and sugar pho…	Family
Sobic.010G070500	Chr10	5660569	5662671	-1	2103	309281		Translation protein, beta-barrel domain		A beta barrel of circularly permuted topology is found in many transcription proteins, including initiation and elongation factors, and also some ribosomal proteins, although in these cases the fold is elaborated with additional structures. The beta barrel domain is represented by domain 2 of the elongation factors EF-Tu []and eEF1A [], both of which function to recognise and transport aminoacyl-…	Domain
Sobic.010G070500	Chr10	5660569	5662671	-1	2103	309281		Ribosomal protein L35A		Ribosomes are the particles that catalyse mRNA-directed protein synthesis in all organisms. The codons of the mRNA are exposed on the ribosome to allow tRNA binding. This leads to the incorporation of amino acids into the growing polypeptide chain in accordance with the genetic information. Incoming amino acid monomers enter the ribosomal A site in the form of aminoacyl-tRNAs complexed with elong…	Family
Sobic.010G070500	Chr10	5660569	5662671	-1	2103	309281						structural constituent of ribosome	GO:0003735	The action of a molecule that contributes to the structural integrity of the ribosome.
Sobic.010G070500	Chr10	5660569	5662671	-1	2103	309281						translation	GO:0006412	The cellular metabolic process in which a protein is formed, using the sequence of a mature mRNA molecule to specify the sequence of amino acids in a polypeptide chain. Translation is mediated by the ribosome, and begins with the formation of a ternary complex between aminoacylated initiator methionine tRNA, GTP, and initiation factor 2, which subsequently associates with the small subunit of the…
Sobic.010G070500	Chr10	5660569	5662671	-1	2103	309281						intracellular	GO:0005622	The living contents of a cell; the matter contained within (but not including) the plasma membrane, usually taken to exclude large vacuoles and masses of secretory or ingested material. In eukaryotes it includes the nucleus and cytoplasm.
Sobic.010G070500	Chr10	5660569	5662671	-1	2103	309281						ribosome	GO:0005840	An intracellular organelle, about 200 A in diameter, consisting of RNA and protein. It is the site of protein biosynthesis resulting from translation of messenger RNA (mRNA). It consists of two subunits, one large and one small, each containing only protein and RNA. Both the ribosome and its subunits are characterized by their sedimentation coefficients, expressed in Svedberg units (symbol: S). H…
Sobic.010G070600	Chr10	5663043	5676473	1	13431	295479		Homeodomain-like		Homeodomain proteins are transcription factors that share a related DNA binding homeodomain []. The homeodomain was first identified in a number of Drosophila homeotic and segmentation proteins, but is now known to be well conserved in many other animals, including vertebrates. The domain binds DNA through a helix-turn-helix (HTH) structure. The HTH motif is characterised by two alpha-helices, wh…	Domain
Sobic.010G070600	Chr10	5663043	5676473	1	13431	295479		SANT/Myb domain		The retroviral oncogene v-myb, and its cellular counterpart c-myb, encode nuclear DNA-binding proteins. In myb, one of the most conserved regions consisting of three tandem repeats has been shown to be involved in DNA-binding [].The SANT domain is present in nuclear receptor co-repressors and in the subunits of many chromatin-remodelling complexes []. It has a strong structural similarity to the …	Domain
Sobic.010G070600	Chr10	5663043	5676473	1	13431	295479						DNA binding	GO:0003677	Any molecular function by which a gene product interacts selectively and non-covalently with DNA (deoxyribonucleic acid).
Sobic.010G070750	Chr10	5681599	5683132	-1	1534	288820	(1 of 1) PTHR11214//PTHR11214:SF142 - BETA-1,3-N-ACETYLGLUCOSAMINYLTRANSFERASE // SUBFAMILY NOT NAMED	Glycosyl transferase, family 31		The biosynthesis of disaccharides, oligosaccharides and polysaccharides involves the action of hundreds of different glycosyltransferases. These enzymes catalyse the transfer of sugar moieties from activated donor molecules to specific acceptor molecules, forming glycosidic bonds. A classification of glycosyltransferases using nucleotide diphospho-sugar, nucleotide monophospho-sugar and sugar pho…	Family
Sobic.010G070900	Chr10	5690861	5692988	1	2128	278964
Sobic.010G071000	Chr10	5699969	5701457	1	1489	270495		Zinc finger, RING-type		Zinc finger (Znf) domains are relatively small protein motifs which contain multiple finger-like protrusions that make tandem contacts with their target molecule. Some of these domains bind zinc, but many do not; instead binding other metals such as iron, or no metal at all. For example, some family members form salt bridges to stabilise the finger-like folds. They were first identified as a DNA-…	Domain
Sobic.010G071000	Chr10	5699969	5701457	1	1489	270495		Zinc finger, RING/FYVE/PHD-type		Zinc finger (Znf) domains are relatively small protein motifs which contain multiple finger-like protrusions that make tandem contacts with their target molecule. Some of these domains bind zinc, but many do not; instead binding other metals such as iron, or no metal at all. For example, some family members form salt bridges to stabilise the finger-like folds. They were first identified as a DNA-…	Domain
Sobic.010G071000	Chr10	5699969	5701457	1	1489	270495						zinc ion binding	GO:0008270	Interacting selectively and non-covalently with zinc (Zn) ions.
Sobic.010G071000	Chr10	5699969	5701457	1	1489	270495						protein binding	GO:0005515	Interacting selectively and non-covalently with any protein or protein complex (a complex of two or more proteins that may include other nonprotein molecules).
Sobic.010G071100	Chr10	5706580	5710136	1	3557	261816		HAD-like domain		The haloacid dehydrogenase (HAD) superfamily includes phosphatases, phosphonatases, P-type ATPases, beta-phosphoglucomutases, phosphomannomutases, and dehalogenases, which are involved in a variety of cellular processes ranging from amino acid biosynthesis to detoxification[].Crystal structures of proteins from the HAD superfamily show that these proteins all share a conserved alpha/beta-domain c…	Domain
Sobic.010G071100	Chr10	5706580	5710136	1	3557	261816		5'(3')-deoxyribonucleotidase		This family consists of several 5' nucleotidase, deoxy (Pyrimidine), and cytosolic type C (NT5C) proteins. 5'(3')-deoxyribonucleotidase is a ubiquitous enzyme in mammalian cells whose physiological function is not known [].	Family
Sobic.010G071100	Chr10	5706580	5710136	1	3557	261816						5'-nucleotidase activity	GO:0008253	Catalysis of the reaction: a 5'-ribonucleotide + H2O = a ribonucleoside + phosphate.
Sobic.010G071100	Chr10	5706580	5710136	1	3557	261816						deoxyribonucleotide catabolic process	GO:0009264	The chemical reactions and pathways resulting in the breakdown of a deoxyribonucleotide, a compound consisting of deoxyribonucleoside (a base linked to a deoxyribose sugar) esterified with a phosphate group at either the 3' or 5'-hydroxyl group of the sugar.
Sobic.010G071200	Chr10	5711460	5715808	-1	4349	256144		Ubiquitin-conjugating enzyme/RWD-like		This entry represents a structural domain with an alpha-beta(4)-alpha(3) core fold. Domains of this structure are found in:Ubiquitin conjugating enzyme E2, as well as related proteins such as ubiquitin carrier protein 4 and ubiquitin-protein ligase W [].The UEV domain in tumour susceptibility gene 101 []and vacuolar protein sorting-associated protein [].RWD domain, found in RING finger and WD rep…	Domain
Sobic.010G071200	Chr10	5711460	5715808	-1	4349	256144		Ubiquitin-conjugating enzyme E2		Ubiquitin-conjugating enzymes (UBC or E2 enzymes) [, , ]catalyse the covalent attachment of ubiquitin to target proteins. Ubiquitinylation is an ATP-dependent process that involves the action of at least three enzymes: a ubiquitin-activating enzyme (E1, ), a ubiquitin-conjugating enzyme (E2), and a ubiquitin ligase (E3, , ), which work sequentially in a cascade []. The E1 enzyme mediates an ATP-d…	Domain
Sobic.010G071300	Chr10	5717660	5721269	1	3610	250683		Pectin lyase fold/virulence factor		Microbial pectin and pectate lyases are virulence factors that degrade the pectic components of the plant cell wall []. When the backbone of pectin is methylated it is known as pectin and is cleaved by pectin lyase, and when it is demethylated it is known as pectate and is cleaved by pectate lyase. Pectin lyase from Aspergillus nigerdisplays a single-stranded, right-handed parallel beta-helix top…	Domain
Sobic.010G071300	Chr10	5717660	5721269	1	3610	250683		Pectinesterase, catalytic		Pectinesterase (pectin methylesterase) catalyses the de-esterification of pectin into pectate and methanol. Pectin is one of the main components of the plant cell wall. In plants, pectinesterase plays an important role in cell wall metabolism during fruit ripening. In plant bacterial pathogens such as Erwinia carotovoraand in fungal pathogens such as Aspergillus niger, pectinesterase is involved …	Domain
Sobic.010G071300	Chr10	5717660	5721269	1	3610	250683		Pectin lyase fold		This entry covers proteins that are closely related to the pectolytic enzyme, pectin lyase, which act as virulence factors. These proteins include pectate lyase, iota-carrageenase, and glycoside hydrolases from family 28 (such as galacturonases). Pectin lyases, pectate lyases and galacturonases all act on forms of pectin, one of the main components of the cell wall. When the backbone of pectin is…	Domain
Sobic.010G071300	Chr10	5717660	5721269	1	3610	250683		Pectinesterase inhibitor domain		This domain inhibits pectin methylesterases (PMEs) and invertases through formation of a non-covalent 1:1 complex []. It has been implicated in the regulation of fruit development, carbohydrate metabolism and cell wall extension []. It may also be involved in inhibiting microbial pathogen PMEs. It has been observed that it is often expressed as a large inactive preprotein []. It is also found at …	Domain
Sobic.010G071300	Chr10	5717660	5721269	1	3610	250683						enzyme inhibitor activity	GO:0004857	Binds to and stops, prevents or reduces the activity of an enzyme.
Sobic.010G071400	Chr10	5721647	5722698	-1	1052	249254
Sobic.010G071500	Chr10	5758139	5758594	-1	456	213358
Sobic.010G071600	Chr10	5770062	5775631	-1	5570	196321		Myc-type, basic helix-loop-helix (bHLH) domain		A number of eukaryotic proteins, which probably are sequence specific DNA-binding proteins that act as transcription factors, share a conserved domainof 40 to 50 amino acid residues. It has been proposed []that this domain isformed of two amphipathic helices joined by a variable length linker regionthat could form a loop. This 'helix-loop-helix' (HLH) domain mediates proteindimerization and has b…	Domain
Sobic.010G071600	Chr10	5770062	5775631	-1	5570	196321		Myc-type, basic helix-loop-helix (bHLH) domain		A number of eukaryotic proteins, which probably are sequence specific DNA-binding proteins that act as transcription factors, share a conserved domainof 40 to 50 amino acid residues. It has been proposed []that this domain isformed of two amphipathic helices joined by a variable length linker regionthat could form a loop. This 'helix-loop-helix' (HLH) domain mediates proteindimerization and has b…	Domain
Sobic.010G071600	Chr10	5770062	5775631	-1	5570	196321						protein dimerization activity	GO:0046983	The formation of a protein dimer, a macromolecular structure consists of two noncovalently associated identical or nonidentical subunits.
Sobic.010G071650	Chr10	5781511	5782476	-1	966	189476
Sobic.010G071700	Chr10	5791147	5794563	1	3417	177389		DNA-binding domain		This entry represents a DNA-binding domain with a 2-layer beta(3)-alpha fold that is found in several DNA-binding proteins, including:DNA-binding domain of tn916 integrase [].N-terminal DNA-binding domain of lambda integrase [].GCC-box DNA-binding domains of certain transcription factors [].Methyl-CpG DNA-binding domain found in Methyl-CpG-binding protein 2 (MECP2) []and methylation-dependent tra…	Domain
Sobic.010G071700	Chr10	5791147	5794563	1	3417	177389		AP2/ERF domain		Ethylene is an endogenous plant hormone that influences many aspects of plantgrowth and development. Some defense related genes that are induced byethylene contain a cis-regulatory element known as the Ethylene-Responsive Element (ERE) []. Sequence analysis on various ERE regionshas identified a short motif rich in G/C nucleotides, the GCC-box, essential forthe response to ethylene. This short mo…	Domain
Sobic.010G071700	Chr10	5791147	5794563	1	3417	177389						regulation of transcription, DNA-templated	GO:0006355	Any process that modulates the frequency, rate or extent of cellular DNA-templated transcription.
Sobic.010G071700	Chr10	5791147	5794563	1	3417	177389						transcription factor activity, sequence-specific DNA binding	GO:0003700	Interacting selectively and non-covalently with a specific DNA sequence in order to modulate transcription. The transcription factor may or may not also interact selectively with a protein or macromolecular complex.
Sobic.010G071800	Chr10	5794564	5801150	1	6587	170802	(1 of 12) 1.1.1.195 - Cinnamyl-alcohol dehydrogenase / CAD	Polyketide synthase, enoylreductase domain		Modular polyketide synthases are giant multifunctional enzymes that biosynthesise a variety of secondary metabolites using various combinations of dehydratase (DH), ketoreductase (KR) and enoyl-reductase (ER) domains []. This entry represents the enoylreductase domain from a number of polyketide sythases.	Domain
Sobic.010G071800	Chr10	5794564	5801150	1	6587	170802	(1 of 12) 1.1.1.195 - Cinnamyl-alcohol dehydrogenase / CAD	GroES-like		GroES (chaperonin 10) is an oligomeric molecular chaperone, which functions in protein folding and possibly in intercellular signalling, being found on the surface of various prokaryotic and eukaryotic cells, as well as being released from cells. Secreted chaperonins are thought to act as intercellular signals, interacting with a variety of cell types, including leukocytes, vascular endothelial c…	Domain
Sobic.010G071800	Chr10	5794564	5801150	1	6587	170802	(1 of 12) 1.1.1.195 - Cinnamyl-alcohol dehydrogenase / CAD	Alcohol dehydrogenase, N-terminal		This is the catalytic domain of alcohol dehydrogenases (). Many of them contain an inserted zinc binding domain. This domain has a GroES-like structure; a name derived from the superfamily of proteins with a GroES fold. Proteins with a GroES fold structure have a highly conserved hydrophobic core and a glycyl-aspartate dipeptide which is thought to maintain the fold [, ].	Domain
Sobic.010G071800	Chr10	5794564	5801150	1	6587	170802	(1 of 12) 1.1.1.195 - Cinnamyl-alcohol dehydrogenase / CAD	Alcohol dehydrogenase superfamily, zinc-type		Alcohol dehydrogenase () (ADH) catalyzes the reversible oxidation ofethanol to acetaldehyde with the concomitant reduction of NAD:Ethanol + NAD = Acetaldehyde + NADHCurrently three structurally and catalytically different types of alcoholdehydrogenases are known:Zinc-containing 'long-chain' alcohol dehydrogenases.Insect-type, or 'short-chain' alcohol dehydrogenases.Iron-containing alcohol dehydro…	Family
Sobic.010G071800	Chr10	5794564	5801150	1	6587	170802	(1 of 12) 1.1.1.195 - Cinnamyl-alcohol dehydrogenase / CAD	Alcohol dehydrogenase, C-terminal		Alcohol dehydrogenase () (ADH) catalyzes the reversible oxidation ofalcohols to their corresponding acetaldehyde or ketone with the concomitant reduction of NAD:alcohol + NAD = aldehyde or ketone + NADHCurrently three structurally and catalytically different types of alcoholdehydrogenases are known:Zinc-containing 'long-chain' alcohol dehydrogenases.Insect-type, or 'short-chain' alcohol dehydroge…	Domain
Sobic.010G071800	Chr10	5794564	5801150	1	6587	170802	(1 of 12) 1.1.1.195 - Cinnamyl-alcohol dehydrogenase / CAD	NAD(P)-binding domain		This entry represents NAD- and NADP-binding domains with a core Rossmann-type fold, which consists of 3-layers alpha/beta/alpha, where the six beta strands are parallel in the order 321456. Many different enzymes contain an NAD/NADP-binding domain, including:C-terminal domain of alcohol dehydrogenases []Tyrosine-dependent oxidoreductases (also known as short-chain dehydrogenases) []N-terminal dom…	Domain
Sobic.010G071800	Chr10	5794564	5801150	1	6587	170802	(1 of 12) 1.1.1.195 - Cinnamyl-alcohol dehydrogenase / CAD					oxidoreductase activity	GO:0016491	Catalysis of an oxidation-reduction (redox) reaction, a reversible chemical reaction in which the oxidation state of an atom or atoms within a molecule is altered. One substrate acts as a hydrogen or electron donor and becomes oxidized, while the other acts as hydrogen or electron acceptor and becomes reduced.
Sobic.010G071800	Chr10	5794564	5801150	1	6587	170802	(1 of 12) 1.1.1.195 - Cinnamyl-alcohol dehydrogenase / CAD					oxidation-reduction process	GO:0055114	A metabolic process that results in the removal or addition of one or more electrons to or from a substance, with or without the concomitant removal or addition of a proton or protons.
Sobic.010G071900	Chr10	5817177	5820600	1	3424	151352	(1 of 12) 1.1.1.195 - Cinnamyl-alcohol dehydrogenase / CAD	Polyketide synthase, enoylreductase domain		Modular polyketide synthases are giant multifunctional enzymes that biosynthesise a variety of secondary metabolites using various combinations of dehydratase (DH), ketoreductase (KR) and enoyl-reductase (ER) domains []. This entry represents the enoylreductase domain from a number of polyketide sythases.	Domain
Sobic.010G071900	Chr10	5817177	5820600	1	3424	151352	(1 of 12) 1.1.1.195 - Cinnamyl-alcohol dehydrogenase / CAD	GroES-like		GroES (chaperonin 10) is an oligomeric molecular chaperone, which functions in protein folding and possibly in intercellular signalling, being found on the surface of various prokaryotic and eukaryotic cells, as well as being released from cells. Secreted chaperonins are thought to act as intercellular signals, interacting with a variety of cell types, including leukocytes, vascular endothelial c…	Domain
Sobic.010G071900	Chr10	5817177	5820600	1	3424	151352	(1 of 12) 1.1.1.195 - Cinnamyl-alcohol dehydrogenase / CAD	Alcohol dehydrogenase, N-terminal		This is the catalytic domain of alcohol dehydrogenases (). Many of them contain an inserted zinc binding domain. This domain has a GroES-like structure; a name derived from the superfamily of proteins with a GroES fold. Proteins with a GroES fold structure have a highly conserved hydrophobic core and a glycyl-aspartate dipeptide which is thought to maintain the fold [, ].	Domain
Sobic.010G071900	Chr10	5817177	5820600	1	3424	151352	(1 of 12) 1.1.1.195 - Cinnamyl-alcohol dehydrogenase / CAD	Alcohol dehydrogenase superfamily, zinc-type		Alcohol dehydrogenase () (ADH) catalyzes the reversible oxidation ofethanol to acetaldehyde with the concomitant reduction of NAD:Ethanol + NAD = Acetaldehyde + NADHCurrently three structurally and catalytically different types of alcoholdehydrogenases are known:Zinc-containing 'long-chain' alcohol dehydrogenases.Insect-type, or 'short-chain' alcohol dehydrogenases.Iron-containing alcohol dehydro…	Family
Sobic.010G071900	Chr10	5817177	5820600	1	3424	151352	(1 of 12) 1.1.1.195 - Cinnamyl-alcohol dehydrogenase / CAD	Alcohol dehydrogenase, C-terminal		Alcohol dehydrogenase () (ADH) catalyzes the reversible oxidation ofalcohols to their corresponding acetaldehyde or ketone with the concomitant reduction of NAD:alcohol + NAD = aldehyde or ketone + NADHCurrently three structurally and catalytically different types of alcoholdehydrogenases are known:Zinc-containing 'long-chain' alcohol dehydrogenases.Insect-type, or 'short-chain' alcohol dehydroge…	Domain
Sobic.010G071900	Chr10	5817177	5820600	1	3424	151352	(1 of 12) 1.1.1.195 - Cinnamyl-alcohol dehydrogenase / CAD	Aldolase-type TIM barrel		This entry represents the TIM beta/alpha barrel found in aldolase and in related proteins. This TIM barrel usually covers the entire protein structure. Proteins containing this TIM barrel domain include class I aldolases, class I DAHP synthases, class II fructose-bisphosphate aldolases (FBP aldolases), and 5-aminolaevulinate dehydratase (a hybrid of classes I and II aldolases) [, , ].	Domain
Sobic.010G071900	Chr10	5817177	5820600	1	3424	151352	(1 of 12) 1.1.1.195 - Cinnamyl-alcohol dehydrogenase / CAD	NAD(P)-binding domain		This entry represents NAD- and NADP-binding domains with a core Rossmann-type fold, which consists of 3-layers alpha/beta/alpha, where the six beta strands are parallel in the order 321456. Many different enzymes contain an NAD/NADP-binding domain, including:C-terminal domain of alcohol dehydrogenases []Tyrosine-dependent oxidoreductases (also known as short-chain dehydrogenases) []N-terminal dom…	Domain
Sobic.010G071900	Chr10	5817177	5820600	1	3424	151352	(1 of 12) 1.1.1.195 - Cinnamyl-alcohol dehydrogenase / CAD					oxidoreductase activity	GO:0016491	Catalysis of an oxidation-reduction (redox) reaction, a reversible chemical reaction in which the oxidation state of an atom or atoms within a molecule is altered. One substrate acts as a hydrogen or electron donor and becomes oxidized, while the other acts as hydrogen or electron acceptor and becomes reduced.
Sobic.010G071900	Chr10	5817177	5820600	1	3424	151352	(1 of 12) 1.1.1.195 - Cinnamyl-alcohol dehydrogenase / CAD					oxidation-reduction process	GO:0055114	A metabolic process that results in the removal or addition of one or more electrons to or from a substance, with or without the concomitant removal or addition of a proton or protons.
Sobic.010G071900	Chr10	5817177	5820600	1	3424	151352	(1 of 12) 1.1.1.195 - Cinnamyl-alcohol dehydrogenase / CAD					catalytic activity	GO:0003824	Catalysis of a biochemical reaction at physiological temperatures. In biologically catalyzed reactions, the reactants are known as substrates, and the catalysts are naturally occurring macromolecular substances known as enzymes. Enzymes possess specific binding sites for substrates, and are usually composed wholly or largely of protein, but RNA that has catalytic activity (ribozyme) is often also…
Sobic.010G072000	Chr10	5823618	5827925	1	4308	144027		Polyketide synthase, enoylreductase domain		Modular polyketide synthases are giant multifunctional enzymes that biosynthesise a variety of secondary metabolites using various combinations of dehydratase (DH), ketoreductase (KR) and enoyl-reductase (ER) domains []. This entry represents the enoylreductase domain from a number of polyketide sythases.	Domain
Sobic.010G072000	Chr10	5823618	5827925	1	4308	144027		GroES-like		GroES (chaperonin 10) is an oligomeric molecular chaperone, which functions in protein folding and possibly in intercellular signalling, being found on the surface of various prokaryotic and eukaryotic cells, as well as being released from cells. Secreted chaperonins are thought to act as intercellular signals, interacting with a variety of cell types, including leukocytes, vascular endothelial c…	Domain
Sobic.010G072000	Chr10	5823618	5827925	1	4308	144027		Alcohol dehydrogenase, N-terminal		This is the catalytic domain of alcohol dehydrogenases (). Many of them contain an inserted zinc binding domain. This domain has a GroES-like structure; a name derived from the superfamily of proteins with a GroES fold. Proteins with a GroES fold structure have a highly conserved hydrophobic core and a glycyl-aspartate dipeptide which is thought to maintain the fold [, ].	Domain
Sobic.010G072000	Chr10	5823618	5827925	1	4308	144027		Alcohol dehydrogenase superfamily, zinc-type		Alcohol dehydrogenase () (ADH) catalyzes the reversible oxidation ofethanol to acetaldehyde with the concomitant reduction of NAD:Ethanol + NAD = Acetaldehyde + NADHCurrently three structurally and catalytically different types of alcoholdehydrogenases are known:Zinc-containing 'long-chain' alcohol dehydrogenases.Insect-type, or 'short-chain' alcohol dehydrogenases.Iron-containing alcohol dehydro…	Family
Sobic.010G072000	Chr10	5823618	5827925	1	4308	144027		Alcohol dehydrogenase, C-terminal		Alcohol dehydrogenase () (ADH) catalyzes the reversible oxidation ofalcohols to their corresponding acetaldehyde or ketone with the concomitant reduction of NAD:alcohol + NAD = aldehyde or ketone + NADHCurrently three structurally and catalytically different types of alcoholdehydrogenases are known:Zinc-containing 'long-chain' alcohol dehydrogenases.Insect-type, or 'short-chain' alcohol dehydroge…	Domain
Sobic.010G072000	Chr10	5823618	5827925	1	4308	144027		Aldolase-type TIM barrel		This entry represents the TIM beta/alpha barrel found in aldolase and in related proteins. This TIM barrel usually covers the entire protein structure. Proteins containing this TIM barrel domain include class I aldolases, class I DAHP synthases, class II fructose-bisphosphate aldolases (FBP aldolases), and 5-aminolaevulinate dehydratase (a hybrid of classes I and II aldolases) [, , ].	Domain
Sobic.010G072000	Chr10	5823618	5827925	1	4308	144027		NAD(P)-binding domain		This entry represents NAD- and NADP-binding domains with a core Rossmann-type fold, which consists of 3-layers alpha/beta/alpha, where the six beta strands are parallel in the order 321456. Many different enzymes contain an NAD/NADP-binding domain, including:C-terminal domain of alcohol dehydrogenases []Tyrosine-dependent oxidoreductases (also known as short-chain dehydrogenases) []N-terminal dom…	Domain
Sobic.010G072000	Chr10	5823618	5827925	1	4308	144027						oxidoreductase activity	GO:0016491	Catalysis of an oxidation-reduction (redox) reaction, a reversible chemical reaction in which the oxidation state of an atom or atoms within a molecule is altered. One substrate acts as a hydrogen or electron donor and becomes oxidized, while the other acts as hydrogen or electron acceptor and becomes reduced.
Sobic.010G072000	Chr10	5823618	5827925	1	4308	144027						oxidation-reduction process	GO:0055114	A metabolic process that results in the removal or addition of one or more electrons to or from a substance, with or without the concomitant removal or addition of a proton or protons.
Sobic.010G072000	Chr10	5823618	5827925	1	4308	144027						catalytic activity	GO:0003824	Catalysis of a biochemical reaction at physiological temperatures. In biologically catalyzed reactions, the reactants are known as substrates, and the catalysts are naturally occurring macromolecular substances known as enzymes. Enzymes possess specific binding sites for substrates, and are usually composed wholly or largely of protein, but RNA that has catalytic activity (ribozyme) is often also…
Sobic.010G072100	Chr10	5831267	5835146	1	3880	136806		Polyketide synthase, enoylreductase domain		Modular polyketide synthases are giant multifunctional enzymes that biosynthesise a variety of secondary metabolites using various combinations of dehydratase (DH), ketoreductase (KR) and enoyl-reductase (ER) domains []. This entry represents the enoylreductase domain from a number of polyketide sythases.	Domain
Sobic.010G072100	Chr10	5831267	5835146	1	3880	136806		GroES-like		GroES (chaperonin 10) is an oligomeric molecular chaperone, which functions in protein folding and possibly in intercellular signalling, being found on the surface of various prokaryotic and eukaryotic cells, as well as being released from cells. Secreted chaperonins are thought to act as intercellular signals, interacting with a variety of cell types, including leukocytes, vascular endothelial c…	Domain
Sobic.010G072100	Chr10	5831267	5835146	1	3880	136806		Alcohol dehydrogenase, N-terminal		This is the catalytic domain of alcohol dehydrogenases (). Many of them contain an inserted zinc binding domain. This domain has a GroES-like structure; a name derived from the superfamily of proteins with a GroES fold. Proteins with a GroES fold structure have a highly conserved hydrophobic core and a glycyl-aspartate dipeptide which is thought to maintain the fold [, ].	Domain
Sobic.010G072100	Chr10	5831267	5835146	1	3880	136806		Alcohol dehydrogenase superfamily, zinc-type		Alcohol dehydrogenase () (ADH) catalyzes the reversible oxidation ofethanol to acetaldehyde with the concomitant reduction of NAD:Ethanol + NAD = Acetaldehyde + NADHCurrently three structurally and catalytically different types of alcoholdehydrogenases are known:Zinc-containing 'long-chain' alcohol dehydrogenases.Insect-type, or 'short-chain' alcohol dehydrogenases.Iron-containing alcohol dehydro…	Family
Sobic.010G072100	Chr10	5831267	5835146	1	3880	136806		Alcohol dehydrogenase, C-terminal		Alcohol dehydrogenase () (ADH) catalyzes the reversible oxidation ofalcohols to their corresponding acetaldehyde or ketone with the concomitant reduction of NAD:alcohol + NAD = aldehyde or ketone + NADHCurrently three structurally and catalytically different types of alcoholdehydrogenases are known:Zinc-containing 'long-chain' alcohol dehydrogenases.Insect-type, or 'short-chain' alcohol dehydroge…	Domain
Sobic.010G072100	Chr10	5831267	5835146	1	3880	136806		NAD(P)-binding domain		This entry represents NAD- and NADP-binding domains with a core Rossmann-type fold, which consists of 3-layers alpha/beta/alpha, where the six beta strands are parallel in the order 321456. Many different enzymes contain an NAD/NADP-binding domain, including:C-terminal domain of alcohol dehydrogenases []Tyrosine-dependent oxidoreductases (also known as short-chain dehydrogenases) []N-terminal dom…	Domain
Sobic.010G072100	Chr10	5831267	5835146	1	3880	136806						oxidoreductase activity	GO:0016491	Catalysis of an oxidation-reduction (redox) reaction, a reversible chemical reaction in which the oxidation state of an atom or atoms within a molecule is altered. One substrate acts as a hydrogen or electron donor and becomes oxidized, while the other acts as hydrogen or electron acceptor and becomes reduced.
Sobic.010G072100	Chr10	5831267	5835146	1	3880	136806						oxidation-reduction process	GO:0055114	A metabolic process that results in the removal or addition of one or more electrons to or from a substance, with or without the concomitant removal or addition of a proton or protons.
Sobic.010G072200	Chr10	5836407	5837920	-1	1514	134032		GroES-like		GroES (chaperonin 10) is an oligomeric molecular chaperone, which functions in protein folding and possibly in intercellular signalling, being found on the surface of various prokaryotic and eukaryotic cells, as well as being released from cells. Secreted chaperonins are thought to act as intercellular signals, interacting with a variety of cell types, including leukocytes, vascular endothelial c…	Domain
Sobic.010G072200	Chr10	5836407	5837920	-1	1514	134032		Alcohol dehydrogenase, N-terminal		This is the catalytic domain of alcohol dehydrogenases (). Many of them contain an inserted zinc binding domain. This domain has a GroES-like structure; a name derived from the superfamily of proteins with a GroES fold. Proteins with a GroES fold structure have a highly conserved hydrophobic core and a glycyl-aspartate dipeptide which is thought to maintain the fold [, ].	Domain
Sobic.010G072200	Chr10	5836407	5837920	-1	1514	134032		Alcohol dehydrogenase superfamily, zinc-type		Alcohol dehydrogenase () (ADH) catalyzes the reversible oxidation ofethanol to acetaldehyde with the concomitant reduction of NAD:Ethanol + NAD = Acetaldehyde + NADHCurrently three structurally and catalytically different types of alcoholdehydrogenases are known:Zinc-containing 'long-chain' alcohol dehydrogenases.Insect-type, or 'short-chain' alcohol dehydrogenases.Iron-containing alcohol dehydro…	Family
Sobic.010G072200	Chr10	5836407	5837920	-1	1514	134032		GroES-like		GroES (chaperonin 10) is an oligomeric molecular chaperone, which functions in protein folding and possibly in intercellular signalling, being found on the surface of various prokaryotic and eukaryotic cells, as well as being released from cells. Secreted chaperonins are thought to act as intercellular signals, interacting with a variety of cell types, including leukocytes, vascular endothelial c…	Domain
Sobic.010G072200	Chr10	5836407	5837920	-1	1514	134032		Alcohol dehydrogenase, N-terminal		This is the catalytic domain of alcohol dehydrogenases (). Many of them contain an inserted zinc binding domain. This domain has a GroES-like structure; a name derived from the superfamily of proteins with a GroES fold. Proteins with a GroES fold structure have a highly conserved hydrophobic core and a glycyl-aspartate dipeptide which is thought to maintain the fold [, ].	Domain
Sobic.010G072200	Chr10	5836407	5837920	-1	1514	134032		Alcohol dehydrogenase superfamily, zinc-type		Alcohol dehydrogenase () (ADH) catalyzes the reversible oxidation ofethanol to acetaldehyde with the concomitant reduction of NAD:Ethanol + NAD = Acetaldehyde + NADHCurrently three structurally and catalytically different types of alcoholdehydrogenases are known:Zinc-containing 'long-chain' alcohol dehydrogenases.Insect-type, or 'short-chain' alcohol dehydrogenases.Iron-containing alcohol dehydro…	Family
Sobic.010G072200	Chr10	5836407	5837920	-1	1514	134032						oxidation-reduction process	GO:0055114	A metabolic process that results in the removal or addition of one or more electrons to or from a substance, with or without the concomitant removal or addition of a proton or protons.
Sobic.010G072300	Chr10	5859074	5867276	-1	8203	104676		Glycosyl transferase, family 1		The biosynthesis of disaccharides, oligosaccharides and polysaccharides involves the action of hundreds of different glycosyltransferases. These enzymes catalyse the transfer of sugar moieties from activated donor molecules to specific acceptor molecules, forming glycosidic bonds. A classification of glycosyltransferases using nucleotide diphospho-sugar, nucleotide monophospho-sugar and sugar pho…	Domain
Sobic.010G072300	Chr10	5859074	5867276	-1	8203	104676		Sucrose synthase		Sucrose synthases catalyse the synthesis of sucrosein the following reaction:UDP-glucose + D-fructose = UDP + sucroseThis family includes the bulk of the sucrose synthaseprotein. However the carboxyl terminal region of thesucrose synthases belongs to the glycosyl transferasefamily . This enzyme is found mainly in plantsbut also appears in bacteria.	Domain
Sobic.010G072300	Chr10	5859074	5867276	-1	8203	104676		Sucrose synthase, plant/cyanobacteria		This entry represents sucrose synthase an enzyme that despite its name, generally uses rather produces sucrose. Sucrose plus UDP (or ADP) becomes D-fructose plus UDP-glucose (or ADP-glucose), which is then available for cell wall (or starch) biosynthesis. The enzyme is homologous to sucrose phosphate synthase, which catalyses the penultimate step in sucrose synthesis. Sucrose synthase is found, s…	Family
Sobic.010G072300	Chr10	5859074	5867276	-1	8203	104676		Glycosyl transferase, family 1		The biosynthesis of disaccharides, oligosaccharides and polysaccharides involves the action of hundreds of different glycosyltransferases. These enzymes catalyse the transfer of sugar moieties from activated donor molecules to specific acceptor molecules, forming glycosidic bonds. A classification of glycosyltransferases using nucleotide diphospho-sugar, nucleotide monophospho-sugar and sugar pho…	Domain
Sobic.010G072300	Chr10	5859074	5867276	-1	8203	104676		Sucrose synthase		Sucrose synthases catalyse the synthesis of sucrosein the following reaction:UDP-glucose + D-fructose = UDP + sucroseThis family includes the bulk of the sucrose synthaseprotein. However the carboxyl terminal region of thesucrose synthases belongs to the glycosyl transferasefamily . This enzyme is found mainly in plantsbut also appears in bacteria.	Domain
Sobic.010G072300	Chr10	5859074	5867276	-1	8203	104676		Sucrose synthase, plant/cyanobacteria		This entry represents sucrose synthase an enzyme that despite its name, generally uses rather produces sucrose. Sucrose plus UDP (or ADP) becomes D-fructose plus UDP-glucose (or ADP-glucose), which is then available for cell wall (or starch) biosynthesis. The enzyme is homologous to sucrose phosphate synthase, which catalyses the penultimate step in sucrose synthesis. Sucrose synthase is found, s…	Family
Sobic.010G072300	Chr10	5859074	5867276	-1	8203	104676		Glycosyl transferase, family 1		The biosynthesis of disaccharides, oligosaccharides and polysaccharides involves the action of hundreds of different glycosyltransferases. These enzymes catalyse the transfer of sugar moieties from activated donor molecules to specific acceptor molecules, forming glycosidic bonds. A classification of glycosyltransferases using nucleotide diphospho-sugar, nucleotide monophospho-sugar and sugar pho…	Domain
Sobic.010G072300	Chr10	5859074	5867276	-1	8203	104676		Sucrose synthase		Sucrose synthases catalyse the synthesis of sucrosein the following reaction:UDP-glucose + D-fructose = UDP + sucroseThis family includes the bulk of the sucrose synthaseprotein. However the carboxyl terminal region of thesucrose synthases belongs to the glycosyl transferasefamily . This enzyme is found mainly in plantsbut also appears in bacteria.	Domain
Sobic.010G072300	Chr10	5859074	5867276	-1	8203	104676		Sucrose synthase, plant/cyanobacteria		This entry represents sucrose synthase an enzyme that despite its name, generally uses rather produces sucrose. Sucrose plus UDP (or ADP) becomes D-fructose plus UDP-glucose (or ADP-glucose), which is then available for cell wall (or starch) biosynthesis. The enzyme is homologous to sucrose phosphate synthase, which catalyses the penultimate step in sucrose synthesis. Sucrose synthase is found, s…	Family
Sobic.010G072400	Chr10	5871647	5881965	-1	10319	89987		SAC domain		The Sac domain is a region of homology between the N terminus of synaptojanin and the otherwise unrelated yeast protein Sac1p. The Sac domain is approximately 400 residues in length, and proteins containing this domain show approximately 35% identity with other Sac domains throughout this region. The Sac domain exhibits phosphatidylinositol polyphosphate phosphatase activity and can hydrolyse pho…	Domain	phosphoric ester hydrolase activity	GO:0042578	Catalysis of the reaction: RPO-R' + H2O = RPOOH + R'H. This reaction is the hydrolysis of any phosphoric ester bond, any ester formed from orthophosphoric acid, O=P(OH)3.
Sobic.010G072500	Chr10	5882090	5882644	-1	555	89308
Sobic.010G072600	Chr10	5911298	5911797	-1	500	60155	(1 of 2) PTHR31374:SF22 - AUXIN-RESPONSIVE PROTEIN-LIKE PROTEIN-RELATED	Small auxin-up RNA		This entry represents a group of plant auxin-responsive proteins, known as small auxin-up RNA (SAUR) []. The first SAUR gene was originally identified in soybean hypocotyls []. SAUR genes are mainly expressed in growing hypocotyls or other elongating tissues, implying that they play a role in the regulation of cell elongation []. SAUR proteins may provide a mechanistic link between auxin and plas…	Family	response to auxin	GO:0009733	Any process that results in a change in state or activity of a cell or an organism (in terms of movement, secretion, enzyme production, gene expression, etc.) as a result of an auxin stimulus.
Sobic.010G072700	Chr10	5919447	5922607	1	3161	49345		DnaJ domain		The hsp70 chaperone machine performs many diverse roles in the cell, including folding of nascent proteins, translocation of polypeptides across organelle membranes, coordinating responses to stress, and targeting selected proteins for degradation. DnaJ is a member of the hsp40 family of molecular chaperones, which is also called the J-protein family, the members of which regulate the activity of…	Domain
Sobic.010G072700	Chr10	5919447	5922607	1	3161	49345		Rapamycin-binding domain		This domain forms an alpha helical structure and binds to rapamycin [].	Domain
Sobic.010G072800	Chr10	5926953	5946241	1	19289	25711	(1 of 1) K18460 - exportin-7 (XPO7, EXP7)	Armadillo-like helical		This domain consists of a multi-helical fold comprised of two curved layers of alpha helices arranged in a regular right-handed superhelix, where the repeats that make up this structure are arranged about a common axis []. These superhelical structures present an extensive solvent-accessible surface that is well suited to binding large substrates such as proteins and nucleic acids. This topology …	Domain
Sobic.010G072800	Chr10	5926953	5946241	1	19289	25711	(1 of 1) K18460 - exportin-7 (XPO7, EXP7)	Armadillo-type fold		This entry represents a structural domain with an armadillo (ARM)-like fold, consisting of a multi-helical fold comprised of two curved layers of alpha helices arranged in a regular right-handed superhelix, where the repeats that make up this structure are arranged about a common axis []. These superhelical structures present an extensive solvent-accessible surface that is well suited to binding …	Domain
Sobic.010G072800	Chr10	5926953	5946241	1	19289	25711	(1 of 1) K18460 - exportin-7 (XPO7, EXP7)	Importin-beta, N-terminal domain		This entry represents the N-terminal domain of importin-beta (also known as karyopherins-beta) that is important for the binding of the Ran GTPase protein [].Members of the importin-beta (karyopherin-beta) family can bind and transport cargo by themselves, or can form heterodimers with importin-alpha. As part of a heterodimer, importin-beta mediates interactions with the pore complex, while impor…	Domain
Sobic.010G072800	Chr10	5926953	5946241	1	19289	25711	(1 of 1) K18460 - exportin-7 (XPO7, EXP7)	Armadillo-like helical		This domain consists of a multi-helical fold comprised of two curved layers of alpha helices arranged in a regular right-handed superhelix, where the repeats that make up this structure are arranged about a common axis []. These superhelical structures present an extensive solvent-accessible surface that is well suited to binding large substrates such as proteins and nucleic acids. This topology …	Domain
Sobic.010G072800	Chr10	5926953	5946241	1	19289	25711	(1 of 1) K18460 - exportin-7 (XPO7, EXP7)	Armadillo-type fold		This entry represents a structural domain with an armadillo (ARM)-like fold, consisting of a multi-helical fold comprised of two curved layers of alpha helices arranged in a regular right-handed superhelix, where the repeats that make up this structure are arranged about a common axis []. These superhelical structures present an extensive solvent-accessible surface that is well suited to binding …	Domain
Sobic.010G072800	Chr10	5926953	5946241	1	19289	25711	(1 of 1) K18460 - exportin-7 (XPO7, EXP7)	Importin-beta, N-terminal domain		This entry represents the N-terminal domain of importin-beta (also known as karyopherins-beta) that is important for the binding of the Ran GTPase protein [].Members of the importin-beta (karyopherin-beta) family can bind and transport cargo by themselves, or can form heterodimers with importin-alpha. As part of a heterodimer, importin-beta mediates interactions with the pore complex, while impor…	Domain
Sobic.010G072800	Chr10	5926953	5946241	1	19289	25711	(1 of 1) K18460 - exportin-7 (XPO7, EXP7)	Armadillo-like helical		This domain consists of a multi-helical fold comprised of two curved layers of alpha helices arranged in a regular right-handed superhelix, where the repeats that make up this structure are arranged about a common axis []. These superhelical structures present an extensive solvent-accessible surface that is well suited to binding large substrates such as proteins and nucleic acids. This topology …	Domain
Sobic.010G072800	Chr10	5926953	5946241	1	19289	25711	(1 of 1) K18460 - exportin-7 (XPO7, EXP7)	Armadillo-type fold		This entry represents a structural domain with an armadillo (ARM)-like fold, consisting of a multi-helical fold comprised of two curved layers of alpha helices arranged in a regular right-handed superhelix, where the repeats that make up this structure are arranged about a common axis []. These superhelical structures present an extensive solvent-accessible surface that is well suited to binding …	Domain
Sobic.010G072800	Chr10	5926953	5946241	1	19289	25711	(1 of 1) K18460 - exportin-7 (XPO7, EXP7)	Importin-beta, N-terminal domain		This entry represents the N-terminal domain of importin-beta (also known as karyopherins-beta) that is important for the binding of the Ran GTPase protein [].Members of the importin-beta (karyopherin-beta) family can bind and transport cargo by themselves, or can form heterodimers with importin-alpha. As part of a heterodimer, importin-beta mediates interactions with the pore complex, while impor…	Domain
Sobic.010G072800	Chr10	5926953	5946241	1	19289	25711	(1 of 1) K18460 - exportin-7 (XPO7, EXP7)					intracellular protein transport	GO:0006886	The directed movement of proteins in a cell, including the movement of proteins between specific compartments or structures within a cell, such as organelles of a eukaryotic cell.
Sobic.010G072800	Chr10	5926953	5946241	1	19289	25711	(1 of 1) K18460 - exportin-7 (XPO7, EXP7)					Ran GTPase binding	GO:0008536	Interacting selectively and non-covalently with Ran, a conserved Ras-like GTP-binding protein, implicated in nucleocytoplasmic transport, cell cycle progression, spindle assembly, nuclear organization and nuclear envelope (NE) assembly.
Sobic.010G072900	Chr10	5950131	5952116	1	1986	19836		Thioredoxin-like fold		Several biological processes regulate the activity of target proteins through changes in the redox state of thiol groups (S2 to SH2), where a hydrogen donor is linked to an intermediary disulphide protein. Such processes include the ferredoxin/thioredoxin system, the NADP/thioredoxin system, and the glutathione/glutaredoxin system []. Several of these disulphide proteins share a common structure,…	Domain
Sobic.010G072900	Chr10	5950131	5952116	1	1986	19836		Redoxin		This redoxin domain is found in peroxiredoxin, thioredoxin and glutaredoxin proteins. Peroxiredoxins (Prxs) constitute a family of thiol peroxidases that reduce hydrogen peroxide, peroxinitrite, and hydroperoxides using a strictly conserved cysteine []. Chloroplast thioredoxin systems in plants regulate the enzymes involved in photosynthetic carbon assimilation []. It is thought that redoxins hav…	Domain
Sobic.010G072900	Chr10	5950131	5952116	1	1986	19836		Thioredoxin-like fold		Several biological processes regulate the activity of target proteins through changes in the redox state of thiol groups (S2 to SH2), where a hydrogen donor is linked to an intermediary disulphide protein. Such processes include the ferredoxin/thioredoxin system, the NADP/thioredoxin system, and the glutathione/glutaredoxin system []. Several of these disulphide proteins share a common structure,…	Domain
Sobic.010G072900	Chr10	5950131	5952116	1	1986	19836		Redoxin		This redoxin domain is found in peroxiredoxin, thioredoxin and glutaredoxin proteins. Peroxiredoxins (Prxs) constitute a family of thiol peroxidases that reduce hydrogen peroxide, peroxinitrite, and hydroperoxides using a strictly conserved cysteine []. Chloroplast thioredoxin systems in plants regulate the enzymes involved in photosynthetic carbon assimilation []. It is thought that redoxins hav…	Domain
Sobic.010G073000	Chr10	5954556	5955269	1	714	16683
Sobic.010G073100	Chr10	5959081	5962171	-1	3091	9781	(1 of 2) PTHR23426//PTHR23426:SF31 - FERREDOXIN/ADRENODOXIN // SUBFAMILY NOT NAMED	Beta-grasp domain		This domain has a beta-grasp fold with a core structure consisting of beta(2)-alpha-beta(2), which is similar to that found inubiquitin []. Domains with this type of structure are found in the 2Fe-2S ferredoxin family (including putidaredoxin and adrenodoxin) [], the 2Fe-2S ferredoxin-related family (including aldehyde reductase, and xanthine dehydrogenase) [], the TGS family (including threonyl-…	Domain
Sobic.010G073100	Chr10	5959081	5962171	-1	3091	9781	(1 of 2) PTHR23426//PTHR23426:SF31 - FERREDOXIN/ADRENODOXIN // SUBFAMILY NOT NAMED	2Fe-2S ferredoxin-type iron-sulfur binding domain		Ferredoxins are small, acidic, electron transfer proteins that are ubiquitousin biological redox systems. They have either 4Fe-4S, 3Fe-4S, or 2Fe-2Scluster. Among them, ferredoxin with one 2Fe-2S cluster per molecule arepresent in plants, animals, and bacteria, and form a distinct Ferredoxinfamily []. They are proteins of around one hundred amino acids with four conserved cysteine residues to whi…	Domain
Sobic.010G073100	Chr10	5959081	5962171	-1	3091	9781	(1 of 2) PTHR23426//PTHR23426:SF31 - FERREDOXIN/ADRENODOXIN // SUBFAMILY NOT NAMED	Adrenodoxin		Adrenodoxin, putidaredoxin and terpredoxin are soluble 2Fe-2S iron-sulphurproteins that act as single electron carriers. They are a subgroup of the ferredoxinfamily of iron-sulphur proteins.In mitochondrial monooxygenase systems, adrenodoxin transfers an electron fromNADPH:adrenodoxin reductase to membrane-bound P450. In bacteria, putidaredoxinand terpredoxin serve as electron carriers between co…	Family
Sobic.010G073100	Chr10	5959081	5962171	-1	3091	9781	(1 of 2) PTHR23426//PTHR23426:SF31 - FERREDOXIN/ADRENODOXIN // SUBFAMILY NOT NAMED	Beta-grasp domain		This domain has a beta-grasp fold with a core structure consisting of beta(2)-alpha-beta(2), which is similar to that found inubiquitin []. Domains with this type of structure are found in the 2Fe-2S ferredoxin family (including putidaredoxin and adrenodoxin) [], the 2Fe-2S ferredoxin-related family (including aldehyde reductase, and xanthine dehydrogenase) [], the TGS family (including threonyl-…	Domain
Sobic.010G073100	Chr10	5959081	5962171	-1	3091	9781	(1 of 2) PTHR23426//PTHR23426:SF31 - FERREDOXIN/ADRENODOXIN // SUBFAMILY NOT NAMED	2Fe-2S ferredoxin-type iron-sulfur binding domain		Ferredoxins are small, acidic, electron transfer proteins that are ubiquitousin biological redox systems. They have either 4Fe-4S, 3Fe-4S, or 2Fe-2Scluster. Among them, ferredoxin with one 2Fe-2S cluster per molecule arepresent in plants, animals, and bacteria, and form a distinct Ferredoxinfamily []. They are proteins of around one hundred amino acids with four conserved cysteine residues to whi…	Domain
Sobic.010G073100	Chr10	5959081	5962171	-1	3091	9781	(1 of 2) PTHR23426//PTHR23426:SF31 - FERREDOXIN/ADRENODOXIN // SUBFAMILY NOT NAMED	Adrenodoxin		Adrenodoxin, putidaredoxin and terpredoxin are soluble 2Fe-2S iron-sulphurproteins that act as single electron carriers. They are a subgroup of the ferredoxinfamily of iron-sulphur proteins.In mitochondrial monooxygenase systems, adrenodoxin transfers an electron fromNADPH:adrenodoxin reductase to membrane-bound P450. In bacteria, putidaredoxinand terpredoxin serve as electron carriers between co…	Family
Sobic.010G073100	Chr10	5959081	5962171	-1	3091	9781	(1 of 2) PTHR23426//PTHR23426:SF31 - FERREDOXIN/ADRENODOXIN // SUBFAMILY NOT NAMED					electron carrier activity	GO:0009055	Any molecular entity that serves as an electron acceptor and electron donor in an electron transport chain. An electron transport chain is a process in which a series of electron carriers operate together to transfer electrons from donors to any of several different terminal electron acceptors to generate a transmembrane electrochemical gradient.
Sobic.010G073100	Chr10	5959081	5962171	-1	3091	9781	(1 of 2) PTHR23426//PTHR23426:SF31 - FERREDOXIN/ADRENODOXIN // SUBFAMILY NOT NAMED					iron-sulfur cluster binding	GO:0051536	Interacting selectively and non-covalently with an iron-sulfur cluster, a combination of iron and sulfur atoms.
Sobic.010G073100	Chr10	5959081	5962171	-1	3091	9781	(1 of 2) PTHR23426//PTHR23426:SF31 - FERREDOXIN/ADRENODOXIN // SUBFAMILY NOT NAMED					2 iron, 2 sulfur cluster binding	GO:0051537	Interacting selectively and non-covalently with a 2 iron, 2 sulfur (2Fe-2S) cluster; this cluster consists of two iron atoms, with two inorganic sulfur atoms found between the irons and acting as bridging ligands.
Sobic.010G073200	Chr10	5962308	5965677	1	3370	6275		P-loop containing nucleoside triphosphate hydrolase		The P-loop NTPase fold is the most prevalent domain of the several distinctnucleotide-binding protein folds.The most common reaction catalysed by enzymes of the P-loop NTPase fold is the hydrolysis of the beta-gamma phosphate bond of a bound nucleoside triphosphate (NTP). The energy from NTP hydrolysis is typically utilised to induce conformational changes in other molecules, which constitutes th…	Domain
Sobic.010G073200	Chr10	5962308	5965677	1	3370	6275		GTP binding domain		Several proteins have recently been shown to contain the 5 structural motifs characteristicof GTP-binding proteins []. These include murine DRG protein; GTP1 proteinfrom Schizosaccharomyces pombe; OBG protein from Bacillus subtilis[]; ferrous iron transport protein B []and several others.	Domain
Sobic.010G073200	Chr10	5962308	5965677	1	3370	6275		OBG-type guanine nucleotide-binding (G) domain		The P-loop guanosine triphosphatases (GTPases) control amultitude of biological processes, ranging from cell division, cell cycling,and signal transduction, to ribosome assembly and protein synthesis. GTPasesexert their control by interchanging between an inactive GDP-bound state andan active GTP-bound state, thereby acting as molecular switches. The commondenominator of GTPases is the highly con…	Domain
Sobic.010G073200	Chr10	5962308	5965677	1	3370	6275		NOG, C-terminal		This C-terminal domain is found in the NOG subfamily of nucleolar GTP-binding proteins [].	Domain
Sobic.010G073200	Chr10	5962308	5965677	1	3370	6275		Nucleolar GTP-binding protein 1		Nucleolar GTP-binding protein 1 is involved in the biogenesis of the 60S ribosomal subunit []. It is found as part of the pre-60S complex in nucleolus [].	Family
Sobic.010G073200	Chr10	5962308	5965677	1	3370	6275		Nucleolar GTP-binding protein 1, Rossman-fold domain		This domain represents a conserved regionof approximately 60 residues in length within nucleolar GTP-binding protein 1 (NOG1). The NOG1 family includes eukaryotic, bacterial and archaeal proteins. In Saccharomyces cerevisiae, the NOG1 gene has been shown to be essential for cell viability, suggesting that NOG1 may play an important role in nucleolar functions. In particular, NOG1 is believed to b…	Domain
Sobic.010G073200	Chr10	5962308	5965677	1	3370	6275		P-loop containing nucleoside triphosphate hydrolase		The P-loop NTPase fold is the most prevalent domain of the several distinctnucleotide-binding protein folds.The most common reaction catalysed by enzymes of the P-loop NTPase fold is the hydrolysis of the beta-gamma phosphate bond of a bound nucleoside triphosphate (NTP). The energy from NTP hydrolysis is typically utilised to induce conformational changes in other molecules, which constitutes th…	Domain
Sobic.010G073200	Chr10	5962308	5965677	1	3370	6275		GTP binding domain		Several proteins have recently been shown to contain the 5 structural motifs characteristicof GTP-binding proteins []. These include murine DRG protein; GTP1 proteinfrom Schizosaccharomyces pombe; OBG protein from Bacillus subtilis[]; ferrous iron transport protein B []and several others.	Domain
Sobic.010G073200	Chr10	5962308	5965677	1	3370	6275		OBG-type guanine nucleotide-binding (G) domain		The P-loop guanosine triphosphatases (GTPases) control amultitude of biological processes, ranging from cell division, cell cycling,and signal transduction, to ribosome assembly and protein synthesis. GTPasesexert their control by interchanging between an inactive GDP-bound state andan active GTP-bound state, thereby acting as molecular switches. The commondenominator of GTPases is the highly con…	Domain
Sobic.010G073200	Chr10	5962308	5965677	1	3370	6275		NOG, C-terminal		This C-terminal domain is found in the NOG subfamily of nucleolar GTP-binding proteins [].	Domain
Sobic.010G073200	Chr10	5962308	5965677	1	3370	6275		Nucleolar GTP-binding protein 1, Rossman-fold domain		This domain represents a conserved regionof approximately 60 residues in length within nucleolar GTP-binding protein 1 (NOG1). The NOG1 family includes eukaryotic, bacterial and archaeal proteins. In Saccharomyces cerevisiae, the NOG1 gene has been shown to be essential for cell viability, suggesting that NOG1 may play an important role in nucleolar functions. In particular, NOG1 is believed to b…	Domain
Sobic.010G073200	Chr10	5962308	5965677	1	3370	6275						GTP binding	GO:0005525	Interacting selectively and non-covalently with GTP, guanosine triphosphate.
Sobic.010G073300	Chr10	5970560	5972999	-1	2440	0	(1 of 7) PTHR31008 - COP1-INTERACTING PROTEIN-RELATED
Sobic.010G073300	Chr10	5970560	5972999	-1	2440	0	(1 of 7) PTHR31008 - COP1-INTERACTING PROTEIN-RELATED
Sobic.010G073366	Chr10	5989797	5992385	1	2589	17845
Sobic.010G073432	Chr10	5992480	5993151	1	672	20528		Quinonprotein alcohol dehydrogenase-like superfamily		Quinoprotein alcohol dehydrogenases are a family of proteins found in methylotrophic or autotrophic bacteria. These quinoproteins use pyrroloquinoline quinone as their prosthetic group. There are three types of alcohol dehydrogenases: type I includes methanol dehydrogenase and ethanol dehydrogenase, type II includes soluble quinohaemoprotein with a C-terminal containing haem C, and type III inclu…	Domain
Sobic.010G073500	Chr10	5997636	6002213	-1	4578	25684		Thiolase-like		This entry represents a structural domain with a thiolase-like 3-layer alpha/beta/alpha topology. This domain usually occurs in two similar copies that are related by a pseudo-dyad, and which arose through duplication. The proteins in this entry can be split into two groups: those related to thiolase, and those related to chalcone synthase. The thiolase-like enzymes include:Thiolase, where the to…	Domain
Sobic.010G073500	Chr10	5997636	6002213	-1	4578	25684		Polyketide synthase, beta-ketoacyl synthase domain		Beta-ketoacyl-ACP synthase (KAS) []is the enzyme that catalyzesthe condensation of malonyl-ACP with the growing fatty acid chain. It is found as a componentof a number of enzymatic systems, including fatty acid synthetase (FAS), which catalyzes theformation of long-chain fatty acids from acetyl-CoA, malonyl-CoA and NADPH; the multi-functional 6-methysalicylic acid synthase (MSAS) from Penicillium…	Domain
Sobic.010G073500	Chr10	5997636	6002213	-1	4578	25684		3-oxoacyl-[acyl-carrier-protein]synthase 2		3-oxoacyl-[acyl-carrier-protein]synthase 2 (KAS-II, FabF) is involved in the condensation step of fatty acid biosynthesis in which the malonyl donor group is decarboxylated and the resulting carbanion used to attack and extend the acyl group attached to the acyl carrier protein []. Most genomes encoding fatty acid biosynthesis contain a number of condensing enzymes, often of all three types: 1, 2…	Family
Sobic.010G073500	Chr10	5997636	6002213	-1	4578	25684		Beta-ketoacyl synthase, N-terminal		Beta-ketoacyl-ACP synthase (KAS) []is the enzyme that catalyzesthe condensation of malonyl-ACP with the growing fatty acid chain. It is found as a componentof a number of enzymatic systems, including fatty acid synthetase (FAS), which catalyzes theformation of long-chain fatty acids from acetyl-CoA, malonyl-CoA and NADPH; the multi-functional 6-methysalicylic acid synthase (MSAS) from Penicillium…	Domain
Sobic.010G073500	Chr10	5997636	6002213	-1	4578	25684		Beta-ketoacyl synthase, C-terminal		Beta-ketoacyl-ACP synthase (KAS) []is the enzyme that catalyzesthe condensation of malonyl-ACP with the growing fatty acid chain. It is found as a componentof a number of enzymatic systems, including fatty acid synthetase (FAS), which catalyzes theformation of long-chain fatty acids from acetyl-CoA, malonyl-CoA and NADPH; the multi-functional 6-methysalicylic acid synthase (MSAS) from Penicillium…	Domain
Sobic.010G073500	Chr10	5997636	6002213	-1	4578	25684						metabolic process	GO:0008152	The chemical reactions and pathways, including anabolism and catabolism, by which living organisms transform chemical substances. Metabolic processes typically transform small molecules, but also include macromolecular processes such as DNA repair and replication, and protein synthesis and degradation.
Sobic.010G073500	Chr10	5997636	6002213	-1	4578	25684						catalytic activity	GO:0003824	Catalysis of a biochemical reaction at physiological temperatures. In biologically catalyzed reactions, the reactants are known as substrates, and the catalysts are naturally occurring macromolecular substances known as enzymes. Enzymes possess specific binding sites for substrates, and are usually composed wholly or largely of protein, but RNA that has catalytic activity (ribozyme) is often also…
Sobic.010G073500	Chr10	5997636	6002213	-1	4578	25684						fatty acid biosynthetic process	GO:0006633	The chemical reactions and pathways resulting in the formation of a fatty acid, any of the aliphatic monocarboxylic acids that can be liberated by hydrolysis from naturally occurring fats and oils. Fatty acids are predominantly straight-chain acids of 4 to 24 carbon atoms, which may be saturated or unsaturated; branched fatty acids and hydroxy fatty acids also occur, and very long chain acids of …
Sobic.010G073500	Chr10	5997636	6002213	-1	4578	25684						transferase activity, transferring acyl groups other than amino-acyl groups	GO:0016747	Catalysis of the transfer of an acyl group, other than amino-acyl, from one compound (donor) to another (acceptor).
Sobic.010G073600	Chr10	6016184	6023986	1	7803	44232	(1 of 1) PTHR31384:SF21 - AUXIN RESPONSE FACTOR 19-RELATED	DNA-binding pseudobarrel domain		This entry represents a DNA recocognition domain found in the restriction endonuclease EcoRII and numerous transcription factors. The EcoRII structure has been studied and forms an eight-stranded beta-sheet with the strands in the order of b2, b5, b4, b3, b7, b6, b1 and b8. They are mostly antiparallel to each other except that b3 is parallel to b7. Alternatively, it may also be viewed as consist…	Domain
Sobic.010G073600	Chr10	6016184	6023986	1	7803	44232	(1 of 1) PTHR31384:SF21 - AUXIN RESPONSE FACTOR 19-RELATED	B3 DNA binding domain		Two DNA binding proteins, RAV1 and RAV2 from Arabidopsis thalianacontain two distinct amino acid sequence domains found only in higher plant species. The N-terminal regions of RAV1 and RAV2 are homologous to the AP2 DNA-binding domain (see ) present in a family of transcription factors, while the C-terminal region exhibits homology to the highly conserved C-terminal domain, designated B3, of VP1/…	Domain
Sobic.010G073600	Chr10	6016184	6023986	1	7803	44232	(1 of 1) PTHR31384:SF21 - AUXIN RESPONSE FACTOR 19-RELATED	Auxin response factor		This pattern represents a conserved region of auxin-responsive transcription factors.The plant hormone auxin (indole-3-acetic acid) can regulate the gene expression of several families, including Aux/IAA, GH3 and SAUR families. Two related families of proteins, Aux/IAA proteins () and the auxin response factors (ARF), are key regulators of auxin-modulated gene expression []. There are multiple AR…	Domain
Sobic.010G073600	Chr10	6016184	6023986	1	7803	44232	(1 of 1) PTHR31384:SF21 - AUXIN RESPONSE FACTOR 19-RELATED	AUX/IAA protein		The Aux/IAA family of genes are key regulators of auxin-modified gene expression []. The plant hormone auxin (indole-3-acetic acid, IAA) regulates diverse cellular and developmental responses in plants, including cell division, expansion, differentiation and patterning of embryo responses []. Auxin can regulate the gene expression of several families, including GH3 and SAUR, as well as Aux/IAA it…	Family
Sobic.010G073600	Chr10	6016184	6023986	1	7803	44232	(1 of 1) PTHR31384:SF21 - AUXIN RESPONSE FACTOR 19-RELATED					regulation of transcription, DNA-templated	GO:0006355	Any process that modulates the frequency, rate or extent of cellular DNA-templated transcription.
Sobic.010G073600	Chr10	6016184	6023986	1	7803	44232	(1 of 1) PTHR31384:SF21 - AUXIN RESPONSE FACTOR 19-RELATED					nucleus	GO:0005634	A membrane-bounded organelle of eukaryotic cells in which chromosomes are housed and replicated. In most cells, the nucleus contains all of the cell's chromosomes except the organellar chromosomes, and is the site of RNA synthesis and processing. In some species, or in specialized cell types, RNA metabolism or DNA replication may be absent.
Sobic.010G073700	Chr10	6027532	6031765	1	4234	55580		GroES-like		GroES (chaperonin 10) is an oligomeric molecular chaperone, which functions in protein folding and possibly in intercellular signalling, being found on the surface of various prokaryotic and eukaryotic cells, as well as being released from cells. Secreted chaperonins are thought to act as intercellular signals, interacting with a variety of cell types, including leukocytes, vascular endothelial c…	Domain
Sobic.010G073700	Chr10	6027532	6031765	1	4234	55580		Chaperonin Cpn10		The chaperonins are `helper' molecules required for correct folding and subsequent assembly of some proteins []. These are required for normal cell growth [], and are stress-induced, acting to stabilise or protect disassembled polypeptides under heat-shock conditions. Type I chaperonins present in eubacteria, mitochondria and chloroplasts require the concerted action of 2 proteins, chaperonin 60 …	Family
Sobic.010G073700	Chr10	6027532	6031765	1	4234	55580		Chaperonin 21, chloroplast		This group represents a chaperonin 21, chloroplast type.	Family
Sobic.010G073700	Chr10	6027532	6031765	1	4234	55580		GroES-like		GroES (chaperonin 10) is an oligomeric molecular chaperone, which functions in protein folding and possibly in intercellular signalling, being found on the surface of various prokaryotic and eukaryotic cells, as well as being released from cells. Secreted chaperonins are thought to act as intercellular signals, interacting with a variety of cell types, including leukocytes, vascular endothelial c…	Domain
Sobic.010G073700	Chr10	6027532	6031765	1	4234	55580		Chaperonin Cpn10		The chaperonins are `helper' molecules required for correct folding and subsequent assembly of some proteins []. These are required for normal cell growth [], and are stress-induced, acting to stabilise or protect disassembled polypeptides under heat-shock conditions. Type I chaperonins present in eubacteria, mitochondria and chloroplasts require the concerted action of 2 proteins, chaperonin 60 …	Family
Sobic.010G073700	Chr10	6027532	6031765	1	4234	55580						cytoplasm	GO:0005737	All of the contents of a cell excluding the plasma membrane and nucleus, but including other subcellular structures.
Sobic.010G073700	Chr10	6027532	6031765	1	4234	55580						protein folding	GO:0006457	The process of assisting in the covalent and noncovalent assembly of single chain polypeptides or multisubunit complexes into the correct tertiary structure.
Sobic.010G073800	Chr10	6037765	6039996	-1	2232	65813		RmlC-like cupin domain		RmlC (dTDP (deoxythymidine diphosphates)-4-dehydrorhamnose 3,5-epimerase; ) is a dTDP-sugar isomerase enzyme involved in the synthesis of L-rhamnose, a saccharide required for the virulence of some pathogenic bacteria []. RmlC is a dimer, each monomer being formed from two beta-sheets arranged in a beta-sandwich, where the substrate-binding site is located between the two sheets of both monomers.…	Domain
Sobic.010G073800	Chr10	6037765	6039996	-1	2232	65813		RmlC-like jelly roll fold		This entry represents domains with a double-stranded beta-helix jelly roll fold such as that found in RmlC (deoxythymidine diphosphates-4-dehydrorhamnose 3,5-epimerase; ), a dTDP-sugar isomerase enzyme involved in the synthesis of L-rhamnose, a saccharide required for the virulence of some pathogenic bacteria [].Other protein families contain domains that share this jelly roll fold, including glu…	Domain
Sobic.010G073800	Chr10	6037765	6039996	-1	2232	65813		Cupin domain of unknown function DUF985		This cupin domain is found in uncharacterised protein YML079W, from budding yeast. Its structure has been solved [].	Domain
Sobic.010G073900	Chr10	6040141	6042935	1	2795	68189		WRB/Get1 family		In budding yeasts, Golgi to ER traffic protein 1 (Get1) is a component of the Golgi to ER traffic (GET) complex, which is composed of Get1, Get2 and Get3. The GET complex mediates posttranslational insertion of newly synthesised tail-anchored (TA) proteins to the endoplasmic reticulum (ER) membrane.The GET complex is composed of the homodimeric Get3 ATPase and its heterooligomeric receptor, Get1/…	Family	tail-anchored membrane protein insertion into ER membrane	GO:0071816	A process of protein insertion into the endoplasmic reticulum (ER) membrane in which a tail-anchored (TA) transmembrane protein is incorporated into an endoplasmic reticulum (ER) membrane. TA transmembrane protein, also named type II transmembrane proteins, contain a single C- terminal transmembrane region.
Sobic.010G074000	Chr10	6043660	6045813	1	2154	71708		Protein kinase domain		Protein phosphorylation, which plays a key role in most cellular activities, is a reversible process mediated by proteinkinases and phosphoprotein phosphatases. Protein kinases catalyse the transfer of the gamma phosphate from nucleotide triphosphates (often ATP) to one or more amino acid residues in a protein substrate side chain, resulting in a conformational change affecting protein function. …	Domain
Sobic.010G074000	Chr10	6043660	6045813	1	2154	71708		Protein kinase-like domain		Protein kinases () modify other proteins by chemically adding phosphate groups to them. This process is fundamental to most signalling and regulatory processes in the eukaryotic cell []. The protein kinases contain a catalytic core that is common to both serine/threonine and tyrosine protein kinases. The catalytic domain contains the nucleotide-binding site and the catalytic apparatus in an inter…	Domain
Sobic.010G074000	Chr10	6043660	6045813	1	2154	71708		Leucine-rich repeat		Leucine-rich repeats (LRR) consist of 2-45 motifs of 20-30 amino acids in length that generally folds into an arc or horseshoe shape []. LRRs occur in proteins ranging from viruses to eukaryotes, and appear to provide a structural framework for the formation of protein-protein interactions [, ].Proteins containing LRRs include tyrosine kinase receptors, cell-adhesion molecules, virulence factors,…	Repeat
Sobic.010G074000	Chr10	6043660	6045813	1	2154	71708		Leucine-rich repeat, typical subtype		Leucine-rich repeats (LRR) consist of 2-45 motifs of 20-30 amino acids in length that generally folds into an arc or horseshoe shape []. LRRs occur in proteins ranging from viruses to eukaryotes, and appear to provide a structural framework for the formation of protein-protein interactions [, ].Proteins containing LRRs include tyrosine kinase receptors, cell-adhesion molecules, virulence factors,…	Repeat
Sobic.010G074000	Chr10	6043660	6045813	1	2154	71708		Leucine-rich repeat-containing N-terminal, plant-type		Leucine-rich repeats (LRR) consist of 2-45 motifs of 20-30 amino acids in length that generally folds into an arc or horseshoe shape []. LRRs occur in proteins ranging from viruses to eukaryotes, and appear to provide a structural framework for the formation of protein-protein interactions [, ].Proteins containing LRRs include tyrosine kinase receptors, cell-adhesion molecules, virulence factors,…	Domain
Sobic.010G074200	Chr10	6046285	6047196	-1	912	74333
Sobic.010G074100	Chr10	6047416	6053415	-1	6000	75464		Tetratricopeptide-like helical domain		The tetratrico peptide repeat region (TPR) is a structural motif present in a wide range of proteins [, , ]. It mediates protein-protein interactions and the assembly of multiprotein complexes []. The TPR motifconsists of 3-16 tandem-repeats of 34 amino acids residues, although individual TPR motifs canbe dispersed in the protein sequence. Sequence alignment of the TPR domains reveals aconsensus …	Domain
Sobic.010G074100	Chr10	6047416	6053415	-1	6000	75464		Pentatricopeptide repeat		This entry represents the PPR repeat.Pentatricopeptide repeat (PPR) proteins are characterised by tandem repeats of a degenerate 35 amino acid motif []. Most of PPR proteins have roles in mitochondria or plastid []. PPR repeats were discovered while screening Arabidopsis proteins for those predicted to be targeted to mitochondria or chloroplast [, ]. Some of these proteins have been shown to play…	Repeat
Sobic.010G074300	Chr10	6057513	6062349	-1	4837	85561		Smr domain		The Smr domain is an around 90-residue domain found in:The C-terminal region of the mutS2 proteins from bacteria and plants.The small mutS related (smr) proteins from bacteria and eukaryotes.These proteins could be involved in mismatch repair (MMR) or/and chromosomecrossing-over and segregation. It has been proposed that the Smr domain actsas a nicking endonuclease [, ].	Domain
Sobic.010G074300	Chr10	6057513	6062349	-1	4837	85561		Domain of unknown function DUF1771		This domain is almost always found adjacent to .	Domain
Sobic.010G074300	Chr10	6057513	6062349	-1	4837	85561		Ataxin-2, C-terminal		This entry represents a conserved region approximately 250 residues long located towards the C terminus of eukaryotic ataxin-2. Ataxin-2 is a protein of unknown function, within which expansion of a polyglutamine tract (due to expansion of unstable CAG repeats in the coding region of the SCA2 gene) causes spinocerebellar ataxia type 2 (SCA2), a late-onset neurodegenerative disorder []. The expand…	Domain
Sobic.010G074366	Chr10	6062082	6063283	-1	1202	90130
Sobic.010G074432	Chr10	6068099	6070030	-1	1932	96147	(1 of 5) 4.1.1.36 - Phosphopantothenoylcysteine decarboxylase / N-((R)-4'-phosphopantothenoyl)-L-cysteine carboxy-lyase	Flavoprotein		This entry contains a diverse range of flavoprotein enzymes, including epidermin biosynthesis protein, EpiD, which has been shown to be a flavoprotein that binds FMN []. This enzyme catalyzes the removal of two reducing equivalents from the cysteine residue of the C-terminal meso-lanthionine of epidermin to form a --C==C-- double bond. This family also includes the B chain of dipicolinate synthas…	Domain
Sobic.010G074500	Chr10	6070724	6073692	-1	2969	98772		Flavoprotein		This entry contains a diverse range of flavoprotein enzymes, including epidermin biosynthesis protein, EpiD, which has been shown to be a flavoprotein that binds FMN []. This enzyme catalyzes the removal of two reducing equivalents from the cysteine residue of the C-terminal meso-lanthionine of epidermin to form a --C==C-- double bond. This family also includes the B chain of dipicolinate synthas…	Domain
Sobic.010G074600	Chr10	6077029	6079427	-1	2399	105077		Protein of unknown function DUF1677, plant		The sequences found in this family are all derived from hypothetical plant proteins of unknown function. The region features a number of highly conserved cysteine residues.	Family
Sobic.010G074700	Chr10	6081819	6083907	-1	2089	109867	(1 of 5) 4.1.1.36 - Phosphopantothenoylcysteine decarboxylase / N-((R)-4'-phosphopantothenoyl)-L-cysteine carboxy-lyase	Flavoprotein		This entry contains a diverse range of flavoprotein enzymes, including epidermin biosynthesis protein, EpiD, which has been shown to be a flavoprotein that binds FMN []. This enzyme catalyzes the removal of two reducing equivalents from the cysteine residue of the C-terminal meso-lanthionine of epidermin to form a --C==C-- double bond. This family also includes the B chain of dipicolinate synthas…	Domain
Sobic.010G074800	Chr10	6086608	6087357	-1	750	114656		Tetracycline transcriptional regulator, TetR-like, C-terminal		The antibiotic tetracycline has a broad spectrum of activity, acting to inhibit bacterial protein synthesis by binding to the 30S ribosomal subunit, which prevents the association of the aminoacyl-tRNA to the ribosomal acceptor A site. Tetracycline binding is reversible, therefore diluting out the antibiotic can reverse its effects. Tetracycline resistance genes are often located on mobile elemen…	Domain
Sobic.010G074900	Chr10	6089869	6094651	1	4783	117917		GCR1-cAMP receptor		Heterotrimeric G protein-mediated signalling via activated 7-transmembrane (7TM) serpentine receptors is well known in a range of organisms, but evidence for the existence of this pathway in plants has been elusive. Over the years, however, evidence that G proteins are involved in signal transduction in plants has been accumulating, leading several researchers to seek plant 7TM receptors. The fir…	Family
Sobic.010G074900	Chr10	6089869	6094651	1	4783	117917		GPCR, family 2-like		G protein-coupled receptors (GPCRs) constitute a vast protein family that encompasses a wide range of functions, including various autocrine, paracrine and endocrine processes. They show considerable diversity at the sequence level, on the basis of which they can be separated into distinct groups []. The term clan can be used to describe the GPCRs, as they embrace a group of families for which th…	Domain
Sobic.010G074900	Chr10	6089869	6094651	1	4783	117917		G protein-coupled receptor GCR1 putative		Heterotrimeric G protein-mediated signalling via activated 7-transmembrane (7TM) serpentine receptors is well known in a range of organisms, but evidence for the existence of this pathway in plants has been elusive. Over the years, however, evidence that G proteins are involved in signal transduction in plants has been accumulating, leading several researchers to seek plant 7TM receptors. The fir…	Family
Sobic.010G074900	Chr10	6089869	6094651	1	4783	117917		GCR1-cAMP receptor		Heterotrimeric G protein-mediated signalling via activated 7-transmembrane (7TM) serpentine receptors is well known in a range of organisms, but evidence for the existence of this pathway in plants has been elusive. Over the years, however, evidence that G proteins are involved in signal transduction in plants has been accumulating, leading several researchers to seek plant 7TM receptors. The fir…	Family
Sobic.010G074900	Chr10	6089869	6094651	1	4783	117917		GPCR, family 2-like		G protein-coupled receptors (GPCRs) constitute a vast protein family that encompasses a wide range of functions, including various autocrine, paracrine and endocrine processes. They show considerable diversity at the sequence level, on the basis of which they can be separated into distinct groups []. The term clan can be used to describe the GPCRs, as they embrace a group of families for which th…	Domain
Sobic.010G074900	Chr10	6089869	6094651	1	4783	117917		G protein-coupled receptor GCR1 putative		Heterotrimeric G protein-mediated signalling via activated 7-transmembrane (7TM) serpentine receptors is well known in a range of organisms, but evidence for the existence of this pathway in plants has been elusive. Over the years, however, evidence that G proteins are involved in signal transduction in plants has been accumulating, leading several researchers to seek plant 7TM receptors. The fir…	Family
Sobic.010G074900	Chr10	6089869	6094651	1	4783	117917						membrane	GO:0016020	A lipid bilayer along with all the proteins and protein complexes embedded in it an attached to it.
Sobic.010G074900	Chr10	6089869	6094651	1	4783	117917						cell surface receptor signaling pathway	GO:0007166	A series of molecular signals initiated by activation of a receptor on the surface of a cell. The pathway begins with binding of an extracellular ligand to a cell surface receptor, or for receptors that signal in the absence of a ligand, by ligand-withdrawal or the activity of a constitutively active receptor. The pathway ends with regulation of a downstream cellular process, e.g. transcription.
Sobic.010G074900	Chr10	6089869	6094651	1	4783	117917						transmembrane signaling receptor activity	GO:0004888	Combining with an extracellular or intracellular signal and transmitting the signal from one side of the membrane to the other to initiate a change in cell activity.
Sobic.010G074920	Chr10	6095422	6096119	1	698	123470
Sobic.010G074940	Chr10	6129882	6130708	-1	827	157930
Sobic.010G074960	Chr10	6131211	6132083	1	873	159259
Sobic.010G074980	Chr10	6132727	6133918	1	1192	160775
Sobic.010G075000	Chr10	6136687	6139963	-1	3277	164735	(1 of 5) PF14520 - Helix-hairpin-helix domain (HHH_5)	RuvA domain 2-like		In prokaryotes, RuvA, RuvB, and RuvC process the universal DNA intermediate of homologous recombination, termed Holliday junction. The tetrameric DNA helicase RuvA specifically binds to the Holliday junction and facilitates the isomerization of the junction from the stacked folded configuration to the square-planar structure []. In the RuvA tetramer, each subunit consists of three domains, I, II …	Domain
Sobic.010G075100	Chr10	6152418	6153796	-1	1379	180466		Homeodomain-like		Homeodomain proteins are transcription factors that share a related DNA binding homeodomain []. The homeodomain was first identified in a number of Drosophila homeotic and segmentation proteins, but is now known to be well conserved in many other animals, including vertebrates. The domain binds DNA through a helix-turn-helix (HTH) structure. The HTH motif is characterised by two alpha-helices, wh…	Domain
Sobic.010G075100	Chr10	6152418	6153796	-1	1379	180466		SANT/Myb domain		The retroviral oncogene v-myb, and its cellular counterpart c-myb, encode nuclear DNA-binding proteins. In myb, one of the most conserved regions consisting of three tandem repeats has been shown to be involved in DNA-binding [].The SANT domain is present in nuclear receptor co-repressors and in the subunits of many chromatin-remodelling complexes []. It has a strong structural similarity to the …	Domain
Sobic.010G075100	Chr10	6152418	6153796	-1	1379	180466		Myb domain		The myb-type HTH domain is a DNA-binding, helix-turn-helix (HTH) domain of approximately 55 amino acids, typically occurring in a tandem repeat in eukaryotic transcription factors. The domain is named after the retroviral oncogene v-myb, and its cellular counterpart c-myb, which encode nuclear DNA-binding proteins that specifically recognise the sequence YAAC(G/T)G [, ]. Myb proteins contain thre…	Domain
Sobic.010G075100	Chr10	6152418	6153796	-1	1379	180466		Myb domain, plants		This DNA-binding domain is restricted to (but common in) plant proteins, many of which also contain a response regulator domain. The domain appears related to the Myb-like DNA-binding domain [, ].	Domain
Sobic.010G075100	Chr10	6152418	6153796	-1	1379	180466						DNA binding	GO:0003677	Any molecular function by which a gene product interacts selectively and non-covalently with DNA (deoxyribonucleic acid).
Sobic.010G075200	Chr10	6163974	6165238	1	1265	192022
Sobic.010G075200	Chr10	6163974	6165238	1	1265	192022
Sobic.010G075300	Chr10	6169989	6179599	-1	9611	198037		Winged helix-turn-helix DNA-binding domain		Winged helix DNA-binding proteins share a related winged helix-turn-helix DNA-binding motif, where the "wings", or loops, are small beta-sheets. The winged helix motif consists of two wings (W1, W2), three alpha helices (H1, H2, H3) and three beta-sheets (S1, S2, S3) arranged in the order H1-S1-H2-H3-S2-W1-S3-W2 []. The DNA-recognition helix makes sequence-specific DNA contacts with the major gro…	Domain
Sobic.010G075500	Chr10	6189481	6191248	-1	1768	217529
Sobic.010G075600	Chr10	6199970	6200824	1	855	228018
Sobic.010G075700	Chr10	6205229	6208225	1	2997	233277
Sobic.010G075800	Chr10	6219009	6219599	1	591	247057
Sobic.010G075900	Chr10	6225753	6229863	1	4111	253801
Sobic.010G076000	Chr10	6228365	6228961	1	597	256413
Sobic.010G076100	Chr10	6236139	6238211	1	2073	264187
Sobic.010G076200	Chr10	6258032	6271999	1	13968	286080
Sobic.010G076200	Chr10	6258032	6271999	1	13968	286080
Sobic.010G076200	Chr10	6258032	6271999	1	13968	286080
Sobic.010G076300	Chr10	6274856	6279332	-1	4477	302904
Sobic.010G076400	Chr10	6283502	6284340	1	839	311550		Ribosomal protein S17e		Ribosomes are the particles that catalyse mRNA-directed protein synthesis in all organisms. The codons of the mRNA are exposed on the ribosome to allow tRNA binding. This leads to the incorporation of amino acids into the growing polypeptide chain in accordance with the genetic information. Incoming amino acid monomers enter the ribosomal A site in the form of aminoacyl-tRNAs complexed with elong…	Family
Sobic.010G076500	Chr10	6291757	6294590	1	2834	319805
Sobic.010G076600	Chr10	6296767	6299531	-1	2765	324815		Protein kinase domain		Protein phosphorylation, which plays a key role in most cellular activities, is a reversible process mediated by proteinkinases and phosphoprotein phosphatases. Protein kinases catalyse the transfer of the gamma phosphate from nucleotide triphosphates (often ATP) to one or more amino acid residues in a protein substrate side chain, resulting in a conformational change affecting protein function. …	Domain
Sobic.010G076600	Chr10	6296767	6299531	-1	2765	324815		Protein kinase-like domain		Protein kinases () modify other proteins by chemically adding phosphate groups to them. This process is fundamental to most signalling and regulatory processes in the eukaryotic cell []. The protein kinases contain a catalytic core that is common to both serine/threonine and tyrosine protein kinases. The catalytic domain contains the nucleotide-binding site and the catalytic apparatus in an inter…	Domain
Sobic.010G076600	Chr10	6296767	6299531	-1	2765	324815		Tyrosine-protein kinase, catalytic domain		Protein phosphorylation, which plays a key role in most cellular activities, is a reversible process mediated by protein kinases and phosphoprotein phosphatases. Protein kinases catalyse the transfer of the gamma phosphate from nucleotide triphosphates (often ATP) to one or more amino acid residues in a protein substrate side chain, resulting in a conformational change affecting protein function.…	Domain
Sobic.010G076600	Chr10	6296767	6299531	-1	2765	324815		Serine-threonine/tyrosine-protein kinase catalytic domain		Protein phosphorylation, which plays a key role in most cellular activities, is a reversible process mediated by protein kinases and phosphoprotein phosphatases. Protein kinases catalyse the transfer of the gamma phosphate from nucleotide triphosphates (often ATP) to one or more amino acid residues in a protein substrate side chain, resulting in a conformational change affecting protein function.…	Domain
Sobic.010G076600	Chr10	6296767	6299531	-1	2765	324815		Concanavalin A-like lectin/glucanase domain		This entry represents the concanavalin A-like domain, which has a sandwich structure of 12-14 beta strands in two sheets with a complex topology. Proteins containing this domain include: Legume lectinsGlycosyl hydrolases family 16Galectin (animal S-lectin)Laminin G-like modulePentraxinClostridium neurotoxinsExotoxin AVibrio cholera sialidaseLeech intramolecular trans-sialidaseGlycosyl hydrolase f…	Domain
Sobic.010G076700	Chr10	6310139	6315780	1	5642	338187	(1 of 5) 5.5.1.6 - Chalcone isomerase / Chalcone--flavanone isomerase	Chalcone isomerase		Chalcone isomerase (; also known as chalcone-flavanone isomerase) is a plant enzyme responsible for the isomerisation of chalcone to naringenin, a key step in the biosynthesis of flavonoids. The Petunia hybrida(Petunia) genome contains two genes coding for very similar enzymes, ChiA and ChiB, but only the first seems to encode a functional chalcone isomerase. Chalcone isomerase has a core 2-layer…	Domain
Sobic.010G076700	Chr10	6310139	6315780	1	5642	338187	(1 of 5) 5.5.1.6 - Chalcone isomerase / Chalcone--flavanone isomerase	Chalcone isomerase, 3-layer sandwich		Chalcone isomerase (; also known as chalcone-flavanone isomerase) is a plant enzyme responsible for the isomerisation of chalcone to naringenin, a key step in the biosynthesis of flavonoids. The Petunia hybrida(Petunia) genome contains two genes coding for very similar enzymes, ChiA and ChiB, but only the first seems to encode a functional chalcone isomerase. This entry represents a 3-layer beta/…	Domain
Sobic.010G076700	Chr10	6310139	6315780	1	5642	338187	(1 of 5) 5.5.1.6 - Chalcone isomerase / Chalcone--flavanone isomerase	Chalcone isomerase, orthogonal bundle domain		Chalcone isomerase (; also known as chalcone-flavanone isomerase) is a plant enzyme responsible for the isomerisation of chalcone to naringenin, a key step in the biosynthesis of flavonoids. The Petunia hybrida(Petunia) genome contains two genes coding for very similar enzymes, ChiA and ChiB, but only the first seems to encode a functional chalcone isomerase. This entry represents an alpha-helica…	Domain
Sobic.010G076700	Chr10	6310139	6315780	1	5642	338187	(1 of 5) 5.5.1.6 - Chalcone isomerase / Chalcone--flavanone isomerase					intramolecular lyase activity	GO:0016872	The catalysis of certain rearrangements of a molecule to break or form a ring.
Sobic.010G076800	Chr10	6315781	6320668	1	4888	343829		Ferredoxin thioredoxin reductase catalytic beta subunit		Ferredoxin thioredoxin reductase is a [4FE-4S]protein present in organisms performing oxygenic photosynthesis, and plays an important role in the ferredoxin/thioredoxin regulatory chain. It converts an electron signal (photoreduced ferredoxin) to a thiol signal (reduced thioredoxin), regulating enzymes by reduction of specific disulphide groups. It catalyses the light-dependent activation of seve…	Domain
Sobic.010G076800	Chr10	6315781	6320668	1	4888	343829						oxidation-reduction process	GO:0055114	A metabolic process that results in the removal or addition of one or more electrons to or from a substance, with or without the concomitant removal or addition of a proton or protons.
Sobic.010G076800	Chr10	6315781	6320668	1	4888	343829						oxidoreductase activity, acting on iron-sulfur proteins as donors	GO:0016730	Catalysis of an oxidation-reduction (redox) reaction in which an iron-sulfur protein acts as a hydrogen or electron donor and reduces a hydrogen or electron acceptor.
Sobic.010G076900	Chr10	6327571	6330441	1	2871	355619
Sobic.010G077000	Chr10	6338869	6346839	-1	7971	366917		Protein kinase domain		Protein phosphorylation, which plays a key role in most cellular activities, is a reversible process mediated by proteinkinases and phosphoprotein phosphatases. Protein kinases catalyse the transfer of the gamma phosphate from nucleotide triphosphates (often ATP) to one or more amino acid residues in a protein substrate side chain, resulting in a conformational change affecting protein function. …	Domain
Sobic.010G077000	Chr10	6338869	6346839	-1	7971	366917		Protein kinase-like domain		Protein kinases () modify other proteins by chemically adding phosphate groups to them. This process is fundamental to most signalling and regulatory processes in the eukaryotic cell []. The protein kinases contain a catalytic core that is common to both serine/threonine and tyrosine protein kinases. The catalytic domain contains the nucleotide-binding site and the catalytic apparatus in an inter…	Domain
Sobic.010G077000	Chr10	6338869	6346839	-1	7971	366917		Leucine-rich repeat		Leucine-rich repeats (LRR) consist of 2-45 motifs of 20-30 amino acids in length that generally folds into an arc or horseshoe shape []. LRRs occur in proteins ranging from viruses to eukaryotes, and appear to provide a structural framework for the formation of protein-protein interactions [, ].Proteins containing LRRs include tyrosine kinase receptors, cell-adhesion molecules, virulence factors,…	Repeat
Sobic.010G077000	Chr10	6338869	6346839	-1	7971	366917		Leucine-rich repeat, typical subtype		Leucine-rich repeats (LRR) consist of 2-45 motifs of 20-30 amino acids in length that generally folds into an arc or horseshoe shape []. LRRs occur in proteins ranging from viruses to eukaryotes, and appear to provide a structural framework for the formation of protein-protein interactions [, ].Proteins containing LRRs include tyrosine kinase receptors, cell-adhesion molecules, virulence factors,…	Repeat
Sobic.010G077000	Chr10	6338869	6346839	-1	7971	366917		Leucine-rich repeat-containing N-terminal, plant-type		Leucine-rich repeats (LRR) consist of 2-45 motifs of 20-30 amino acids in length that generally folds into an arc or horseshoe shape []. LRRs occur in proteins ranging from viruses to eukaryotes, and appear to provide a structural framework for the formation of protein-protein interactions [, ].Proteins containing LRRs include tyrosine kinase receptors, cell-adhesion molecules, virulence factors,…	Domain
Sobic.010G077000	Chr10	6338869	6346839	-1	7971	366917		Protein kinase domain		Protein phosphorylation, which plays a key role in most cellular activities, is a reversible process mediated by proteinkinases and phosphoprotein phosphatases. Protein kinases catalyse the transfer of the gamma phosphate from nucleotide triphosphates (often ATP) to one or more amino acid residues in a protein substrate side chain, resulting in a conformational change affecting protein function. …	Domain
Sobic.010G077000	Chr10	6338869	6346839	-1	7971	366917		Protein kinase-like domain		Protein kinases () modify other proteins by chemically adding phosphate groups to them. This process is fundamental to most signalling and regulatory processes in the eukaryotic cell []. The protein kinases contain a catalytic core that is common to both serine/threonine and tyrosine protein kinases. The catalytic domain contains the nucleotide-binding site and the catalytic apparatus in an inter…	Domain
Sobic.010G077000	Chr10	6338869	6346839	-1	7971	366917		Concanavalin A-like lectin/glucanase domain		This entry represents the concanavalin A-like domain, which has a sandwich structure of 12-14 beta strands in two sheets with a complex topology. Proteins containing this domain include: Legume lectinsGlycosyl hydrolases family 16Galectin (animal S-lectin)Laminin G-like modulePentraxinClostridium neurotoxinsExotoxin AVibrio cholera sialidaseLeech intramolecular trans-sialidaseGlycosyl hydrolase f…	Domain
Sobic.010G077000	Chr10	6338869	6346839	-1	7971	366917		Leucine-rich repeat		Leucine-rich repeats (LRR) consist of 2-45 motifs of 20-30 amino acids in length that generally folds into an arc or horseshoe shape []. LRRs occur in proteins ranging from viruses to eukaryotes, and appear to provide a structural framework for the formation of protein-protein interactions [, ].Proteins containing LRRs include tyrosine kinase receptors, cell-adhesion molecules, virulence factors,…	Repeat
Sobic.010G077000	Chr10	6338869	6346839	-1	7971	366917		Leucine-rich repeat, typical subtype		Leucine-rich repeats (LRR) consist of 2-45 motifs of 20-30 amino acids in length that generally folds into an arc or horseshoe shape []. LRRs occur in proteins ranging from viruses to eukaryotes, and appear to provide a structural framework for the formation of protein-protein interactions [, ].Proteins containing LRRs include tyrosine kinase receptors, cell-adhesion molecules, virulence factors,…	Repeat
Sobic.010G077000	Chr10	6338869	6346839	-1	7971	366917		Leucine-rich repeat-containing N-terminal, plant-type		Leucine-rich repeats (LRR) consist of 2-45 motifs of 20-30 amino acids in length that generally folds into an arc or horseshoe shape []. LRRs occur in proteins ranging from viruses to eukaryotes, and appear to provide a structural framework for the formation of protein-protein interactions [, ].Proteins containing LRRs include tyrosine kinase receptors, cell-adhesion molecules, virulence factors,…	Domain
Sobic.010G077000	Chr10	6338869	6346839	-1	7971	366917		Protein kinase domain		Protein phosphorylation, which plays a key role in most cellular activities, is a reversible process mediated by proteinkinases and phosphoprotein phosphatases. Protein kinases catalyse the transfer of the gamma phosphate from nucleotide triphosphates (often ATP) to one or more amino acid residues in a protein substrate side chain, resulting in a conformational change affecting protein function. …	Domain
Sobic.010G077000	Chr10	6338869	6346839	-1	7971	366917		Protein kinase-like domain		Protein kinases () modify other proteins by chemically adding phosphate groups to them. This process is fundamental to most signalling and regulatory processes in the eukaryotic cell []. The protein kinases contain a catalytic core that is common to both serine/threonine and tyrosine protein kinases. The catalytic domain contains the nucleotide-binding site and the catalytic apparatus in an inter…	Domain
Sobic.010G077000	Chr10	6338869	6346839	-1	7971	366917		Concanavalin A-like lectin/glucanase domain		This entry represents the concanavalin A-like domain, which has a sandwich structure of 12-14 beta strands in two sheets with a complex topology. Proteins containing this domain include: Legume lectinsGlycosyl hydrolases family 16Galectin (animal S-lectin)Laminin G-like modulePentraxinClostridium neurotoxinsExotoxin AVibrio cholera sialidaseLeech intramolecular trans-sialidaseGlycosyl hydrolase f…	Domain
Sobic.010G077000	Chr10	6338869	6346839	-1	7971	366917		Leucine-rich repeat		Leucine-rich repeats (LRR) consist of 2-45 motifs of 20-30 amino acids in length that generally folds into an arc or horseshoe shape []. LRRs occur in proteins ranging from viruses to eukaryotes, and appear to provide a structural framework for the formation of protein-protein interactions [, ].Proteins containing LRRs include tyrosine kinase receptors, cell-adhesion molecules, virulence factors,…	Repeat
Sobic.010G077000	Chr10	6338869	6346839	-1	7971	366917		Leucine-rich repeat, typical subtype		Leucine-rich repeats (LRR) consist of 2-45 motifs of 20-30 amino acids in length that generally folds into an arc or horseshoe shape []. LRRs occur in proteins ranging from viruses to eukaryotes, and appear to provide a structural framework for the formation of protein-protein interactions [, ].Proteins containing LRRs include tyrosine kinase receptors, cell-adhesion molecules, virulence factors,…	Repeat
Sobic.010G077000	Chr10	6338869	6346839	-1	7971	366917		Leucine-rich repeat-containing N-terminal, plant-type		Leucine-rich repeats (LRR) consist of 2-45 motifs of 20-30 amino acids in length that generally folds into an arc or horseshoe shape []. LRRs occur in proteins ranging from viruses to eukaryotes, and appear to provide a structural framework for the formation of protein-protein interactions [, ].Proteins containing LRRs include tyrosine kinase receptors, cell-adhesion molecules, virulence factors,…	Domain
Sobic.010G077100	Chr10	6361602	6370052	-1	8451	389650		Choline/ethanolamine phosphotransferase		This group represents a choline/ethanolamine phosphotransferase [, ].	Family
Sobic.010G077100	Chr10	6361602	6370052	-1	8451	389650		CDP-alcohol phosphatidyltransferase		A number of phosphatidyltransferases, which are all involved in phospholipidbiosynthesis and that share the property of catalyzing the displacement of CMPfrom a CDP-alcohol by a second alcohol with formation of a phosphodiester bondand concomitant breaking of a phosphoride anhydride bond share a conservedsequence region [, ].These enzymes are proteins of 200 to 400 amino acid residues. Theconserv…	Family
Sobic.010G077200	Chr10	6374926	6376839	1	1914	402974		WRC domain		The plant GROWTH-REGULATING FACTOR (GRF) proteins are putative transcription factors. They contain one or two WRC (Trp, Arg, Cys) domain(s). The WRC domain has two distinctive structural features, namely many basic amino acids (Arg and Lys) and the conserved spacing of three Cys and one His residues, the C3H motif. The basic amino acids are highly conserved, indicating that they are essential for…	Domain
Sobic.010G077200	Chr10	6374926	6376839	1	1914	402974		Glutamine-Leucine-Glutamine, QLQ		The QLQ domain is characterised by the conserved Gln-Leu-Gln residues. Another feature of this domain is the absolute conservation of bulky aromatic/hydrophobic and acidic amino acid residues such as Phe, Trp, Tyr, Leu, Glu, or their equivalents in terms of chemical and radial properties. The Pro residue is also absolutely conserved. These amino acid residues are critical for the function of the …	Domain
Sobic.010G077200	Chr10	6374926	6376839	1	1914	402974		Growth-regulating factor		Growth-regulating factors (GRFs) are transcription factors that play a regulatory role in growth and development of leaves and cotyledons [, , ]. Typical GRFs contain QLQ and WRC domains. The QLQ domain is involved in protein-protein interactions, while the WRC domain contains a nuclear localisation signal and a DNA-binding motif []. Arabidopsis have 9 GRF members (AtGRF1-9): AtGRF1 and AtGRF2 ac…	Family
Sobic.010G077200	Chr10	6374926	6376839	1	1914	402974		WRC domain		The plant GROWTH-REGULATING FACTOR (GRF) proteins are putative transcription factors. They contain one or two WRC (Trp, Arg, Cys) domain(s). The WRC domain has two distinctive structural features, namely many basic amino acids (Arg and Lys) and the conserved spacing of three Cys and one His residues, the C3H motif. The basic amino acids are highly conserved, indicating that they are essential for…	Domain
Sobic.010G077200	Chr10	6374926	6376839	1	1914	402974		Growth-regulating factor		Growth-regulating factors (GRFs) are transcription factors that play a regulatory role in growth and development of leaves and cotyledons [, , ]. Typical GRFs contain QLQ and WRC domains. The QLQ domain is involved in protein-protein interactions, while the WRC domain contains a nuclear localisation signal and a DNA-binding motif []. Arabidopsis have 9 GRF members (AtGRF1-9): AtGRF1 and AtGRF2 ac…	Family
Sobic.010G077200	Chr10	6374926	6376839	1	1914	402974						regulation of transcription, DNA-templated	GO:0006355	Any process that modulates the frequency, rate or extent of cellular DNA-templated transcription.
Sobic.010G077200	Chr10	6374926	6376839	1	1914	402974						nucleus	GO:0005634	A membrane-bounded organelle of eukaryotic cells in which chromosomes are housed and replicated. In most cells, the nucleus contains all of the cell's chromosomes except the organellar chromosomes, and is the site of RNA synthesis and processing. In some species, or in specialized cell types, RNA metabolism or DNA replication may be absent.
Sobic.010G077200	Chr10	6374926	6376839	1	1914	402974						ATP binding	GO:0005524	Interacting selectively and non-covalently with ATP, adenosine 5'-triphosphate, a universally important coenzyme and enzyme regulator.
Sobic.010G077225	Chr10	6378227	6380558	-1	2332	406275
Sobic.010G077250	Chr10	6422222	6422856	1	635	450270
Sobic.010G077275	Chr10	6426173	6426529	-1	357	454221
Sobic.010G077300	Chr10	6428744	6432277	-1	3534	456792		LSM domain		This domain is found as the core structure in Lsm (like-Sm) proteins and bacterial Lsm-related Hfq proteins, and as the middle domain of the mechanosensitive channel protein MscS. In each case, the domain adopts a core structure consisting of an open beta-barrel with an SH3-like topology.Lsm proteins have diverse functions, and are thought to be important modulators of RNA biogenesis and function…	Domain
Sobic.010G077300	Chr10	6428744	6432277	-1	3534	456792		Mechanosensitive ion channel MscS		This entry represents a family of small conductance mechanosensitive channels (MscS).Mechanosensitive (MS) channels provide protection against hypo-osmotic shock, responding both to stretching of the cell membrane and to membrane depolarisation. They are present in the membranes of organisms from the three domains of life: bacteria, archaea, and eukarya []. There are two families of MS channels: …	Family
Sobic.010G077300	Chr10	6428744	6432277	-1	3534	456792		Mechanosensitive ion channel MscS-like, plants/fungi		This entry represents a group of MscS-like (mechanosensitive channels of small conductance-like) proteins found in fungi and plants. Ten MscS-Like (MSL) proteins have been found in the genome of Arabidopsis thaliana [, ].	Family
Sobic.010G077300	Chr10	6428744	6432277	-1	3534	456792						membrane	GO:0016020	A lipid bilayer along with all the proteins and protein complexes embedded in it an attached to it.
Sobic.010G077300	Chr10	6428744	6432277	-1	3534	456792						transmembrane transport	GO:0055085	The process in which a solute is transported across a lipid bilayer, from one side of a membrane to the other
Sobic.010G077400	Chr10	6451029	6454042	1	3014	479077	(1 of 1) PTHR23088//PTHR23088:SF23 - NITRILASE-RELATED // SUBFAMILY NOT NAMED	Carbon-nitrogen hydrolase		The carbon-nitrogen hydrolase domain is an around 265-residue domain found innumerous enzymes involved in the reduction of organic nitrogen compounds andammonia production. Based on their sequence similarity and on the reactionsthey catalyse, these enzymes can be classified into functionally distinctgroups including [, ]:Nitrilases (EC 3.5.5.1), which cleave various nitriles into thecorresponding…	Domain
Sobic.010G077400	Chr10	6451029	6454042	1	3014	479077	(1 of 1) PTHR23088//PTHR23088:SF23 - NITRILASE-RELATED // SUBFAMILY NOT NAMED	Carbon-nitrogen hydrolase		The carbon-nitrogen hydrolase domain is an around 265-residue domain found innumerous enzymes involved in the reduction of organic nitrogen compounds andammonia production. Based on their sequence similarity and on the reactionsthey catalyse, these enzymes can be classified into functionally distinctgroups including [, ]:Nitrilases (EC 3.5.5.1), which cleave various nitriles into thecorresponding…	Domain
Sobic.010G077400	Chr10	6451029	6454042	1	3014	479077	(1 of 1) PTHR23088//PTHR23088:SF23 - NITRILASE-RELATED // SUBFAMILY NOT NAMED	Carbon-nitrogen hydrolase		The carbon-nitrogen hydrolase domain is an around 265-residue domain found innumerous enzymes involved in the reduction of organic nitrogen compounds andammonia production. Based on their sequence similarity and on the reactionsthey catalyse, these enzymes can be classified into functionally distinctgroups including [, ]:Nitrilases (EC 3.5.5.1), which cleave various nitriles into thecorresponding…	Domain
Sobic.010G077400	Chr10	6451029	6454042	1	3014	479077	(1 of 1) PTHR23088//PTHR23088:SF23 - NITRILASE-RELATED // SUBFAMILY NOT NAMED	Carbon-nitrogen hydrolase		The carbon-nitrogen hydrolase domain is an around 265-residue domain found innumerous enzymes involved in the reduction of organic nitrogen compounds andammonia production. Based on their sequence similarity and on the reactionsthey catalyse, these enzymes can be classified into functionally distinctgroups including [, ]:Nitrilases (EC 3.5.5.1), which cleave various nitriles into thecorresponding…	Domain
Sobic.010G077400	Chr10	6451029	6454042	1	3014	479077	(1 of 1) PTHR23088//PTHR23088:SF23 - NITRILASE-RELATED // SUBFAMILY NOT NAMED					hydrolase activity, acting on carbon-nitrogen (but not peptide) bonds	GO:0016810	Catalysis of the hydrolysis of any carbon-nitrogen bond, C-N, with the exception of peptide bonds.
Sobic.010G077400	Chr10	6451029	6454042	1	3014	479077	(1 of 1) PTHR23088//PTHR23088:SF23 - NITRILASE-RELATED // SUBFAMILY NOT NAMED					nitrogen compound metabolic process	GO:0006807	The chemical reactions and pathways involving organic or inorganic compounds that contain nitrogen, including (but not limited to) nitrogen fixation, nitrification, denitrification, assimilatory/dissimilatory nitrate reduction and the interconversion of nitrogenous organic matter and ammonium.
Sobic.010G077500	Chr10	6455308	6463778	1	8471	483356		UBA-like		UBA domains are a commonly occurring sequence motif of approximately 45 amino acid residues that are found in diverse proteins involved in the ubiquitin/proteasome pathway, DNA excision-repair, and cell signalling via protein kinases []. HHR23A, the human homologue of yeast Rad23A is a nucleotide excision-repair protein that contains both an internal and a C-terminal UBA domain. The fold of the U…	Domain
Sobic.010G077500	Chr10	6455308	6463778	1	8471	483356		Protein of unknown function DUF1296, plant		This entry represents a group of plant proteins, including GBF1-interacting protein 1 (GIP1, AT3G13222) from Arabidopsis. GIP1 may act as a coactivator that regulates transcription factors involved in lateral organ development of plants, such as bZIP transcription factors and LBD18 [, ].	Family
Sobic.010G077600	Chr10	6465964	6469466	1	3503	494012
Sobic.010G077650	Chr10	6469981	6470489	-1	509	498029
Sobic.010G077700	Chr10	6481324	6482457	1	1134	509372		Zinc finger, C2H2		Zinc finger (Znf) domains are relatively small protein motifs which contain multiple finger-like protrusions that make tandem contacts with their target molecule. Some of these domains bind zinc, but many do not; instead binding other metals such as iron, or no metal at all. For example, some family members form salt bridges to stabilise the finger-like folds. They were first identified as a DNA-…	Domain
Sobic.010G077700	Chr10	6481324	6482457	1	1134	509372		Zinc finger C2H2-type/integrase DNA-binding domain		Zinc finger (Znf) domains are relatively small protein motifs which contain multiple finger-like protrusions that make tandem contacts with their target molecule. Some of these domains bind zinc, but many do not; instead binding other metals such as iron, or no metal at all. For example, some family members form salt bridges to stabilise the finger-like folds. They were first identified as a DNA-…	Domain
Sobic.010G077700	Chr10	6481324	6482457	1	1134	509372						metal ion binding	GO:0046872	Interacting selectively and non-covalently with any metal ion.
Sobic.010G077800	Chr10	6487019	6491208	1	4190	515067	(1 of 2) PTHR24115:SF70 - KINESIN-RELATED PROTEIN 11	Kinesin-like protein		Kinesin [, , ]is a microtubule-associated force-producing protein that play a role in organelle transport. The kinesin motor activity is directed toward the microtubule's plus end. Kinesin is an oligomeric complex composed of two heavy chains and two light chains. The maintenance of the quaternary structure does not require interchain disulphide bonds.This entry includes kinesin heavy chain and k…	Family
Sobic.010G077800	Chr10	6487019	6491208	1	4190	515067	(1 of 2) PTHR24115:SF70 - KINESIN-RELATED PROTEIN 11	6-phosphogluconate dehydrogenase, domain 2		This entry represents a multi-helical domain found in several NAD or NADP-utilizing dehydrogenases, including 6-phosphogluconate dehydrogenase [], classes I and II ketol-acid reductoisomerases [], L-3-hydroxyacyl CoA dehydrogenase [], UDP-glucose dehydrogenase [], glycerol-3-phosphate dehydrogenase [], ketopantoate reductase [], N-(1-D-carboxylethyl)-L-norvaline dehydrogenase [], and mannitol 2-d…	Domain
Sobic.010G077800	Chr10	6487019	6491208	1	4190	515067	(1 of 2) PTHR24115:SF70 - KINESIN-RELATED PROTEIN 11					microtubule motor activity	GO:0003777	Catalysis of movement along a microtubule, coupled to the hydrolysis of a nucleoside triphosphate (usually ATP).
Sobic.010G077800	Chr10	6487019	6491208	1	4190	515067	(1 of 2) PTHR24115:SF70 - KINESIN-RELATED PROTEIN 11					microtubule-based movement	GO:0007018	A microtubule-based process that is mediated by motor proteins and results in the movement of organelles, other microtubules, or other particles along microtubules.
Sobic.010G077800	Chr10	6487019	6491208	1	4190	515067	(1 of 2) PTHR24115:SF70 - KINESIN-RELATED PROTEIN 11					kinesin complex	GO:0005871	Any complex that includes a dimer of molecules from the kinesin superfamily, a group of related proteins that contain an extended region of predicted alpha-helical coiled coil in the main chain that likely produces dimerization. The native complexes of several kinesin family members have also been shown to contain additional peptides, often designated light chains as all of the noncatalytic subun…
Sobic.010G077900	Chr10	6495716	6498547	1	2832	523764
Sobic.010G078000	Chr10	6502040	6503856	-1	1817	530088
