# Supplementary material for: Association mapping by aerial drone reveals 213 genetic associations for Sorghum bicolor biomass traits under drought
Source: BMC Genomics. 2018 Sep 17;19:679. doi: 10.1186/s12864-018-5055-5 (PMC6142696; doi:10.1186/s12864-018-5055-5)
Supplement: Supplementary file 9 — Tables showing all genes in the regions spanned by significant SNPs for each peak. Gene information was obtained from the Phytomine tool in Phytozome v3.0. (ZIP 8760 kb) [file 12864_2018_5055_MOESM9_ESM.zip › CPG10.9_all_Sb_genes_in_region_from_Phytomine.xlsx]

## Sheet: CPG10.9_all_Sb_genes_in_region_
Primary_Identifier	chrom	Pos_start	Pos_end	strand	gene_length	dist_from_max_GWAS_SNP	gene_defline	protein_domains_name	gene_name	protein_domains_description	protin_domains_type	ontology_term_name	GO_term	GO_description
Sobic.010G079000	Chr10	6651609	6656412	1	4804	5933		Protein-tyrosine phosphatase-like		This entry represents a domain found in some protein-tyrosine phosphatases, including dual specificity phosphatases, myotubularin-like phosphatases [], receptor-type tyrosine-protein phosphatases and non receptor-type tyrosine-protein phosphatases. This domain also shares structure similarity with the lipid phosphatase domain in tensin []and tensin like proteins, such as cyclin G-associated kinas…	Domain
Sobic.010G079000	Chr10	6651609	6656412	1	4804	5933		Protein-tyrosine phosphatase SIW14-like, eukaryotic		Arabidopsis thalianagene At1g05000 encodes a protein that contains the protein tyrosine phosphatase (PTP) signature motif and has been annotated as a putative dual specificity phosphatase []. The three-dimensional structure resembles the conserved catalytic PTP domain. Sequence analysis shows that similar proteins exist in other plants and fungi. The Saccharomyces cerevisiae(Baker's yeast) SIW14 …	Family
Sobic.010G079000	Chr10	6651609	6656412	1	4804	5933		Tyrosine/serine-protein phosphatase IphP-type		This is a family of putative tyrosine/serine-protein phosphatases. A member of this family, IphP, is a cyanobacterial dual-specificity protein phosphatase with MAP kinase phosphatase activity [, ].	Family
Sobic.010G079000	Chr10	6651609	6656412	1	4804	5933		Protein-tyrosine phosphatase-like		This entry represents a domain found in some protein-tyrosine phosphatases, including dual specificity phosphatases, myotubularin-like phosphatases [], receptor-type tyrosine-protein phosphatases and non receptor-type tyrosine-protein phosphatases. This domain also shares structure similarity with the lipid phosphatase domain in tensin []and tensin like proteins, such as cyclin G-associated kinas…	Domain
Sobic.010G079000	Chr10	6651609	6656412	1	4804	5933		Protein-tyrosine phosphatase, SIW14-like		Protein tyrosine (pTyr) phosphorylation is a common post-translational modification which can create novel recognition motifs for protein interactions and cellular localisation, affect protein stability, and regulate enzyme activity. Consequently, maintaining an appropriate level of protein tyrosine phosphorylation is essential for many cellular functions. Tyrosine-specific protein phosphatases (…	Family
Sobic.010G079000	Chr10	6651609	6656412	1	4804	5933		Protein-tyrosine phosphatase SIW14-like, eukaryotic		Arabidopsis thalianagene At1g05000 encodes a protein that contains the protein tyrosine phosphatase (PTP) signature motif and has been annotated as a putative dual specificity phosphatase []. The three-dimensional structure resembles the conserved catalytic PTP domain. Sequence analysis shows that similar proteins exist in other plants and fungi. The Saccharomyces cerevisiae(Baker's yeast) SIW14 …	Family
Sobic.010G079000	Chr10	6651609	6656412	1	4804	5933		Protein-tyrosine phosphatase-like		This entry represents a domain found in some protein-tyrosine phosphatases, including dual specificity phosphatases, myotubularin-like phosphatases [], receptor-type tyrosine-protein phosphatases and non receptor-type tyrosine-protein phosphatases. This domain also shares structure similarity with the lipid phosphatase domain in tensin []and tensin like proteins, such as cyclin G-associated kinas…	Domain
Sobic.010G079000	Chr10	6651609	6656412	1	4804	5933		Protein-tyrosine phosphatase, SIW14-like		Protein tyrosine (pTyr) phosphorylation is a common post-translational modification which can create novel recognition motifs for protein interactions and cellular localisation, affect protein stability, and regulate enzyme activity. Consequently, maintaining an appropriate level of protein tyrosine phosphorylation is essential for many cellular functions. Tyrosine-specific protein phosphatases (…	Family
Sobic.010G079000	Chr10	6651609	6656412	1	4804	5933						protein tyrosine phosphatase activity	GO:0004725	Catalysis of the reaction: protein tyrosine phosphate + H2O = protein tyrosine + phosphate.
Sobic.010G079100	Chr10	6657351	6662512	1	5162	11675		LysM domain		The LysM (lysin motif) domain is about 40 residues long and is found in a varietyof enzymes involved in bacterial cell wall degradation []. It contains a beta-alpha-alpha-beta conformation, with the beta strands forming an antiparallel beta sheet and the two alpha helices packing on one side of this sheet []. It may have a general peptidoglycan binding function. This domain can also be found in s…	Domain
Sobic.010G079150	Chr10	6663765	6666121	1	2357	18089
Sobic.010G079200	Chr10	6666750	6667755	1	1006	21074	(1 of 2) PTHR13317:SF4 - TRANSMEMBRANE ANTERIOR POSTERIOR TRANSFORMATION PROTEIN 1 HOMOLOG	Membrane protein,Tapt1/CMV receptor		This family is a family of eukaryotic membrane proteins. It was previously annotated as including a putative receptor for human cytomegalovirus gH []but this has has since been disputed []. Analysis of the mouse Tapt1 protein (transmembrane anterior posterior transformation 1) has shown it to be involved in patterning of the vertebrate axial skeleton.	Family
Sobic.010G079300	Chr10	6667774	6669973	1	2200	22098		Aspartic peptidase domain		Aspartic endopeptidases of vertebrate, fungal and retroviral origin have been characterised []. More recently, aspartic endopeptidases associated with the processing of bacterial type 4 prepilin []and archaean preflagellin have been described [, ].Structurally, aspartic endopeptidases are bilobal enzymes, each lobe contributing a catalytic Asp residue, with an extended active site cleft localised…	Domain
Sobic.010G079300	Chr10	6667774	6669973	1	2200	22098		Aspartic peptidase		Aspartic peptidase, also known as aspartyl proteases () are a widely distributed family of proteolytic enzymes [, , ]known to exist in vertebrates, fungi, plants, retroviruses and some plant viruses. Aspartate proteases of eukaryotes are monomeric enzymes which consist of two domains. Each domain contains an active site centred on a catalytic aspartyl residue. The two domains most probably evolve…	Family
Sobic.010G079300	Chr10	6667774	6669973	1	2200	22098						proteolysis	GO:0006508	The hydrolysis of proteins into smaller polypeptides and/or amino acids by cleavage of their peptide bonds.
Sobic.010G079300	Chr10	6667774	6669973	1	2200	22098						aspartic-type endopeptidase activity	GO:0004190	Catalysis of the hydrolysis of internal, alpha-peptide bonds in a polypeptide chain by a mechanism in which a water molecule bound by the side chains of aspartic residues at the active center acts as a nucleophile.
Sobic.010G079500	Chr10	6682124	6695361	-1	13238	36448	(1 of 1) KOG0954 - PHD finger protein	Zinc finger, PHD-type		Zinc finger (Znf) domains are relatively small protein motifs which contain multiple finger-like protrusions that make tandem contacts with their target molecule. Some of these domains bind zinc, but many do not; instead binding other metals such as iron, or no metal at all. For example, some family members form salt bridges to stabilise the finger-like folds. They were first identified as a DNA-…	Domain
Sobic.010G079500	Chr10	6682124	6695361	-1	13238	36448	(1 of 1) KOG0954 - PHD finger protein	Zinc finger, PHD-finger		Zinc finger (Znf) domains are relatively small protein motifs which contain multiple finger-like protrusions that make tandem contacts with their target molecule. Some of these domains bind zinc, but many do not; instead binding other metals such as iron, or no metal at all. For example, some family members form salt bridges to stabilise the finger-like folds. They were first identified as a DNA-…	Domain
Sobic.010G079500	Chr10	6682124	6695361	-1	13238	36448	(1 of 1) KOG0954 - PHD finger protein	Zinc finger, FYVE/PHD-type		Zinc finger (Znf) domains are relatively small protein motifs which contain multiple finger-like protrusions that make tandem contacts with their target molecule. Some of these domains bind zinc, but many do not; instead binding other metals such as iron, or no metal at all. For example, some family members form salt bridges to stabilise the finger-like folds. They were first identified as a DNA-…	Domain
Sobic.010G079500	Chr10	6682124	6695361	-1	13238	36448	(1 of 1) KOG0954 - PHD finger protein	Zinc finger, RING/FYVE/PHD-type		Zinc finger (Znf) domains are relatively small protein motifs which contain multiple finger-like protrusions that make tandem contacts with their target molecule. Some of these domains bind zinc, but many do not; instead binding other metals such as iron, or no metal at all. For example, some family members form salt bridges to stabilise the finger-like folds. They were first identified as a DNA-…	Domain
Sobic.010G079500	Chr10	6682124	6695361	-1	13238	36448	(1 of 1) KOG0954 - PHD finger protein	Zinc finger, PHD-type		Zinc finger (Znf) domains are relatively small protein motifs which contain multiple finger-like protrusions that make tandem contacts with their target molecule. Some of these domains bind zinc, but many do not; instead binding other metals such as iron, or no metal at all. For example, some family members form salt bridges to stabilise the finger-like folds. They were first identified as a DNA-…	Domain
Sobic.010G079500	Chr10	6682124	6695361	-1	13238	36448	(1 of 1) KOG0954 - PHD finger protein	Zinc finger, PHD-finger		Zinc finger (Znf) domains are relatively small protein motifs which contain multiple finger-like protrusions that make tandem contacts with their target molecule. Some of these domains bind zinc, but many do not; instead binding other metals such as iron, or no metal at all. For example, some family members form salt bridges to stabilise the finger-like folds. They were first identified as a DNA-…	Domain
Sobic.010G079500	Chr10	6682124	6695361	-1	13238	36448	(1 of 1) KOG0954 - PHD finger protein	Zinc finger, FYVE/PHD-type		Zinc finger (Znf) domains are relatively small protein motifs which contain multiple finger-like protrusions that make tandem contacts with their target molecule. Some of these domains bind zinc, but many do not; instead binding other metals such as iron, or no metal at all. For example, some family members form salt bridges to stabilise the finger-like folds. They were first identified as a DNA-…	Domain
Sobic.010G079500	Chr10	6682124	6695361	-1	13238	36448	(1 of 1) KOG0954 - PHD finger protein	Zinc finger, RING/FYVE/PHD-type		Zinc finger (Znf) domains are relatively small protein motifs which contain multiple finger-like protrusions that make tandem contacts with their target molecule. Some of these domains bind zinc, but many do not; instead binding other metals such as iron, or no metal at all. For example, some family members form salt bridges to stabilise the finger-like folds. They were first identified as a DNA-…	Domain
Sobic.010G079500	Chr10	6682124	6695361	-1	13238	36448	(1 of 1) KOG0954 - PHD finger protein	Zinc finger, PHD-type		Zinc finger (Znf) domains are relatively small protein motifs which contain multiple finger-like protrusions that make tandem contacts with their target molecule. Some of these domains bind zinc, but many do not; instead binding other metals such as iron, or no metal at all. For example, some family members form salt bridges to stabilise the finger-like folds. They were first identified as a DNA-…	Domain
Sobic.010G079500	Chr10	6682124	6695361	-1	13238	36448	(1 of 1) KOG0954 - PHD finger protein	Zinc finger, PHD-finger		Zinc finger (Znf) domains are relatively small protein motifs which contain multiple finger-like protrusions that make tandem contacts with their target molecule. Some of these domains bind zinc, but many do not; instead binding other metals such as iron, or no metal at all. For example, some family members form salt bridges to stabilise the finger-like folds. They were first identified as a DNA-…	Domain
Sobic.010G079500	Chr10	6682124	6695361	-1	13238	36448	(1 of 1) KOG0954 - PHD finger protein	Zinc finger, FYVE/PHD-type		Zinc finger (Znf) domains are relatively small protein motifs which contain multiple finger-like protrusions that make tandem contacts with their target molecule. Some of these domains bind zinc, but many do not; instead binding other metals such as iron, or no metal at all. For example, some family members form salt bridges to stabilise the finger-like folds. They were first identified as a DNA-…	Domain
Sobic.010G079500	Chr10	6682124	6695361	-1	13238	36448	(1 of 1) KOG0954 - PHD finger protein	Zinc finger, RING/FYVE/PHD-type		Zinc finger (Znf) domains are relatively small protein motifs which contain multiple finger-like protrusions that make tandem contacts with their target molecule. Some of these domains bind zinc, but many do not; instead binding other metals such as iron, or no metal at all. For example, some family members form salt bridges to stabilise the finger-like folds. They were first identified as a DNA-…	Domain
Sobic.010G079500	Chr10	6682124	6695361	-1	13238	36448	(1 of 1) KOG0954 - PHD finger protein					zinc ion binding	GO:0008270	Interacting selectively and non-covalently with zinc (Zn) ions.
Sobic.010G079500	Chr10	6682124	6695361	-1	13238	36448	(1 of 1) KOG0954 - PHD finger protein					protein binding	GO:0005515	Interacting selectively and non-covalently with any protein or protein complex (a complex of two or more proteins that may include other nonprotein molecules).
Sobic.010G079600	Chr10	6699788	6700498	-1	711	54112
Sobic.010G079650	Chr10	6702463	6703304	1	842	56787		Histidine kinase-like ATPase, C-terminal domain		This domain is found in several ATP-binding proteins, including: histidine kinase, DNA gyrase B, topoisomerases [], heat shock protein HSP90 [, , ], phytochrome-like ATPases and DNA mismatch repair proteins. The fold of this domain consists of two layers, alpha/beta, which contains an 8-stranded mixed beta-sheet.	Domain
Sobic.010G079700	Chr10	6738811	6740855	-1	2045	93135		Oxoglutarate/iron-dependent dioxygenase		Enzymes with the Fe(2+) and 2-oxoglutarate (2OG)-dependent dioxygenase domain typically catalyse the oxidation of an organic substrate using a dioxygen molecule, mostly by using ferrous iron as the active site cofactor and 2OG as a co-substrate which is decarboxylated to succinate and CO2 []. Iron 2OG dioxygenase domain proteins are widespread among eukaryotes and bacteria. In metazoans, prolyl h…	Domain
Sobic.010G079700	Chr10	6738811	6740855	-1	2045	93135		Non-haem dioxygenase N-terminal domain		This is the highly conserved N-terminal region of proteins with 2-oxoglutarate/Fe(II)-dependent dioxygenase activity [].	Domain
Sobic.010G079700	Chr10	6738811	6740855	-1	2045	93135		Isopenicillin N synthase-like		Isopenicillin N synthase (IPNS) catalyses conversion of the linear tripeptide delta-(L-alpha-aminoadipoyl)-L-cysteinyl-D-valine (ACV) to isopenicillin N (IPN), the central step in biosynthesis of the beta-lactam antibiotics. IPNS is a nonhaem-Fe2+-dependent enzyme. It belongs to a class of nonhaem Fe2+-containing enzymes which includes 2-oxoglutarate-dependent dioxygenases, 2-oxoglutarate-depende…	Domain
Sobic.010G079700	Chr10	6738811	6740855	-1	2045	93135						oxidoreductase activity	GO:0016491	Catalysis of an oxidation-reduction (redox) reaction, a reversible chemical reaction in which the oxidation state of an atom or atoms within a molecule is altered. One substrate acts as a hydrogen or electron donor and becomes oxidized, while the other acts as hydrogen or electron acceptor and becomes reduced.
Sobic.010G079700	Chr10	6738811	6740855	-1	2045	93135						oxidation-reduction process	GO:0055114	A metabolic process that results in the removal or addition of one or more electrons to or from a substance, with or without the concomitant removal or addition of a proton or protons.
Sobic.010G079800	Chr10	6741249	6742435	1	1187	95573	(1 of 16) PF04504 - Protein of unknown function, DUF573 (DUF573)	Protein of unknown function DUF573		This is a family of uncharacterised proteins.	Family
Sobic.010G079850	Chr10	6744954	6748479	1	3526	99278
Sobic.010G079900	Chr10	6796430	6799321	1	2892	150754		AT hook, DNA-binding motif		AT hooks are DNA-binding motifs with a preference for A/T rich regions. These motifs are found in a variety of proteins, including the high mobility group (HMG) proteins [], in DNA-binding proteins from plants []and in hBRG1 protein, a central ATPase of the human switching/sucrose non-fermenting (SWI/SNF) remodeling complex [].	Conserved_site
Sobic.010G079900	Chr10	6796430	6799321	1	2892	150754		Flavoprotein-like		Proteins in this entry contain a flavodoxin-like fold, which is characterised by an open twisted/alpha beta structure consisting of five parallel beta-sheets connected by alpha-helices which surround the sheet. Flavodoxins are electron-transfer proteins that function in various electron transport systems. They bind one FMN molecule, which serves as a redox-active prosthetic group and are function…	Domain
Sobic.010G079900	Chr10	6796430	6799321	1	2892	150754		Winged helix-turn-helix DNA-binding domain		Winged helix DNA-binding proteins share a related winged helix-turn-helix DNA-binding motif, where the "wings", or loops, are small beta-sheets. The winged helix motif consists of two wings (W1, W2), three alpha helices (H1, H2, H3) and three beta-sheets (S1, S2, S3) arranged in the order H1-S1-H2-H3-S2-W1-S3-W2 []. The DNA-recognition helix makes sequence-specific DNA contacts with the major gro…	Domain
Sobic.010G079900	Chr10	6796430	6799321	1	2892	150754		Linker histone H1/H5, domain H15		Histone proteins have central roles in both chromatin organisation (asstructural units of the nucleosome) and gene regulation (as dynamic componentsthat have a direct impact on DNA transcription and replication). EukaryoticDNA wraps around a histone octamer to form a nucleosome, the first order ofcompaction of eukaryotic chromatin. The core histone octamer is composed of acentral H3-H4 tetramer a…	Domain
Sobic.010G079900	Chr10	6796430	6799321	1	2892	150754		High mobility group protein HMGA		This entry represents the HMGA family, whose members contain DNA-binding domains, also known as AT hooks due to their ability to interact with the narrow minor groove of AT-rich DNA sequences. They play an important role in chromatin organisation [].The high mobility group (HMG) proteins are the most abundant and ubiquitous nonhistone chromosomal proteins. They bind to DNA and to nucleosomes and …	Family
Sobic.010G079900	Chr10	6796430	6799321	1	2892	150754		AT hook-like		High mobility group (HMG)-I proteins bind preferentially to the minor grooveof A.T-rich regions in double-stranded DNA [, ]. DNA-binding of these, andseveral related, proteins is effected by an 11-residue domain known as anA.T-hook [].Within known HMG-I proteins are found three highly conserved regions, closely related to the consensus sequence TPKRPRGRPKK []. A synthetic oligopeptide with this s…	Family
Sobic.010G079900	Chr10	6796430	6799321	1	2892	150754						DNA binding	GO:0003677	Any molecular function by which a gene product interacts selectively and non-covalently with DNA (deoxyribonucleic acid).
Sobic.010G079900	Chr10	6796430	6799321	1	2892	150754						nucleus	GO:0005634	A membrane-bounded organelle of eukaryotic cells in which chromosomes are housed and replicated. In most cells, the nucleus contains all of the cell's chromosomes except the organellar chromosomes, and is the site of RNA synthesis and processing. In some species, or in specialized cell types, RNA metabolism or DNA replication may be absent.
Sobic.010G079900	Chr10	6796430	6799321	1	2892	150754						nucleosome	GO:0000786	A complex comprised of DNA wound around a multisubunit core and associated proteins, which forms the primary packing unit of DNA into higher order structures.
Sobic.010G079900	Chr10	6796430	6799321	1	2892	150754						nucleosome assembly	GO:0006334	The aggregation, arrangement and bonding together of a nucleosome, the beadlike structural units of eukaryotic chromatin composed of histones and DNA.
Sobic.010G080000	Chr10	6805324	6806250	1	927	159648
Sobic.010G080100	Chr10	6817619	6820515	1	2897	171943		WAT1-related protein		The plant drug/metabolite exporter (DME) family consists of a group of plant WAT1 (walls are thin1)-related proteins. They contain the EamA domains that can be found in some drug/metabolite exporters in bacteria. Arabidopsis WAT1 is required for secondary cell-wall deposition [, ], and conferred broad-spectrum resistance to vascular pathogens []. Auxin-induced protein 5NG4, another member of the …	Family
Sobic.010G080100	Chr10	6817619	6820515	1	2897	171943		EamA domain		EamA (named after the O-acetyl-serine/cysteine export gene in E. coli) domain is found in a wide range of proteins including the Erwinia chrysanthemi PecM protein, which is involved in pectinase, cellulase and blue pigment regulation, the Salmonella typhimurium PagO protein (function unknown), and some members of the solute carrier family group 35 (SLC35) nucleoside-sugar transporters. Many membe…	Domain
Sobic.010G080100	Chr10	6817619	6820515	1	2897	171943						membrane	GO:0016020	A lipid bilayer along with all the proteins and protein complexes embedded in it an attached to it.
Sobic.010G080100	Chr10	6817619	6820515	1	2897	171943						integral component of membrane	GO:0016021	The component of a membrane consisting of the gene products and protein complexes having at least some part of their peptide sequence embedded in the hydrophobic region of the membrane.
Sobic.010G080100	Chr10	6817619	6820515	1	2897	171943						transmembrane transporter activity	GO:0022857	Enables the transfer of a substance from one side of a membrane to the other.
Sobic.010G080200	Chr10	6837209	6840401	1	3193	191533		TMP21-related		This group of proteins consists of TMP21 (also known as transmembrane emp24 domain-containing protein 10) and related proteins, which are members of the p24 family. The p24 family is a widely conserved family of transmembrane proteins that plays a functional role in the initiation of assembly of COPI (Coat protein I) coated vesicles. COPI coated vesicles are involved in protein transport within t…	Family
Sobic.010G080200	Chr10	6837209	6840401	1	3193	191533		GOLD domain		The GOLD (for Golgi dynamics) domain is a protein module found in severaleukaryotic Golgi and lipid-traffic proteins. It is typically between 90 and150 amino acids long. Most of the size difference observed in the GOLD-domainsuperfamily is traceable to a single large low-complexity insert that is seenin some versions of the domain. With the exception of the p24 proteins, whichhave a simple archit…	Domain
Sobic.010G080200	Chr10	6837209	6840401	1	3193	191533						transport	GO:0006810	The directed movement of substances (such as macromolecules, small molecules, ions) into, out of or within a cell, or between cells, or within a multicellular organism by means of some agent such as a transporter or pore.
Sobic.010G080200	Chr10	6837209	6840401	1	3193	191533						integral component of membrane	GO:0016021	The component of a membrane consisting of the gene products and protein complexes having at least some part of their peptide sequence embedded in the hydrophobic region of the membrane.
Sobic.010G080300	Chr10	6840555	6846224	1	5670	194879		Peptidase M20, dimerisation domain		This domain consists of 4 beta strands and two alpha helices which make up the dimerisation surface of members of the MEROPS peptidase family M20 []. This family includes a range of zinc exopeptidases: carboxypeptidases, dipeptidases and specialised aminopeptidases [].	Domain
Sobic.010G080300	Chr10	6840555	6846224	1	5670	194879		Peptidase M20		This group of proteins contains the metallopeptidases and non-peptidase homologues (amidohydrolases) that belong to the MEROPS peptidase family M20 (clan MH) []. The peptidases of this clan have two catalytic zinc ions at the active site, bound by His/Asp, Asp, Glu, Asp/Glu and His. The catalysed reaction involves the release of an N-terminal amino acid, usually neutral or hydrophobic, from a pol…	Family
Sobic.010G080300	Chr10	6840555	6846224	1	5670	194879		N-acyl-L-amino-acid amidohydrolase		This entry represents a family of eukaryotic N-acyl-L-amino-acid amidohydrolase () is a homodimeric zinc-binding mammalian enzyme that catalyzes the hydrolysis of N-alpha-acylated amino acids except L-aspartic acid [, ]. These enzymes are listed as being members ofMEROPS peptidase family S20A (clan MH).	Family
Sobic.010G080300	Chr10	6840555	6846224	1	5670	194879						cytoplasm	GO:0005737	All of the contents of a cell excluding the plasma membrane and nucleus, but including other subcellular structures.
Sobic.010G080300	Chr10	6840555	6846224	1	5670	194879						cellular amino acid metabolic process	GO:0006520	The chemical reactions and pathways involving amino acids, carboxylic acids containing one or more amino groups, as carried out by individual cells.
Sobic.010G080300	Chr10	6840555	6846224	1	5670	194879						aminoacylase activity	GO:0004046	Catalysis of the reaction: an N-acyl-L-amino acid + H2O = a carboxylate + an L-amino acid.
Sobic.010G080400	Chr10	6850341	6852669	1	2329	204665		DNA-binding domain		This entry represents a DNA-binding domain with a 2-layer beta(3)-alpha fold that is found in several DNA-binding proteins, including:DNA-binding domain of tn916 integrase [].N-terminal DNA-binding domain of lambda integrase [].GCC-box DNA-binding domains of certain transcription factors [].Methyl-CpG DNA-binding domain found in Methyl-CpG-binding protein 2 (MECP2) []and methylation-dependent tra…	Domain
Sobic.010G080400	Chr10	6850341	6852669	1	2329	204665		AP2/ERF domain		Ethylene is an endogenous plant hormone that influences many aspects of plantgrowth and development. Some defense related genes that are induced byethylene contain a cis-regulatory element known as the Ethylene-Responsive Element (ERE) []. Sequence analysis on various ERE regionshas identified a short motif rich in G/C nucleotides, the GCC-box, essential forthe response to ethylene. This short mo…	Domain
Sobic.010G080400	Chr10	6850341	6852669	1	2329	204665						regulation of transcription, DNA-templated	GO:0006355	Any process that modulates the frequency, rate or extent of cellular DNA-templated transcription.
Sobic.010G080400	Chr10	6850341	6852669	1	2329	204665						transcription factor activity, sequence-specific DNA binding	GO:0003700	Interacting selectively and non-covalently with a specific DNA sequence in order to modulate transcription. The transcription factor may or may not also interact selectively with a protein or macromolecular complex.
Sobic.010G080500	Chr10	6856342	6858354	1	2013	210666		SAM dependent carboxyl methyltransferase		This family of plant methyltransferases contains enzymes that act on a variety of substrates including salicylic acid, jasmonic acid and 7-Methylxanthine. Caffeine is synthesized through sequential three-step methylation of xanthine derivatives at positions 7-N, 3-N, and 1-N. The protein 7-methylxanthine methyltransferase (designated as CaMXMT) catalyses the second step to produce theobromine [].	Family
Sobic.010G080500	Chr10	6856342	6858354	1	2013	210666		S-adenosyl-L-methionine-dependent methyltransferase		This entry represents a domain found in S-adenosyl-L-methionine-dependent methyltransferases (SAM MTases).Proteins containing this domain include members from the methyltransferase superfamily and the class I-like SAM-binding methyltransferase superfamily. Methyltransferases transfer a methyl group from a donor to an acceptor. SAM-binding methyltransferases utilise the ubiquitous methyl donor SAM…	Domain
Sobic.010G080500	Chr10	6856342	6858354	1	2013	210666						methyltransferase activity	GO:0008168	Catalysis of the transfer of a methyl group to an acceptor molecule.
Sobic.010G080600	Chr10	6859843	6867028	-1	7186	214167
Sobic.010G080550	Chr10	6859871	6862448	-1	2578	214195
Sobic.010G080700	Chr10	6867058	6894701	1	27644	221382		RNA polymerase Rpb2, domain 2		RNA polymerases catalyse the DNA-dependent polymerisation of RNA. Prokaryotes contain a single RNA polymerase compared to three in eukaryotes (not including mitochondrial and chloroplast polymerases). Rpb2 is the second largest subunit of the RNA polymerase. This domain forms one of the two distinctive lobes of the Rpb2 structure. This domain is also known as the lobe domain []. DNA has been demo…	Domain
Sobic.010G080700	Chr10	6867058	6894701	1	27644	221382		DNA-directed RNA polymerase, subunit 2		DNA-directed RNA polymerases (also known as DNA-dependent RNA polymerases) are responsible for the polymerisation of ribonucleotides into a sequence complementary to the template DNA. In eukaryotes, there are three different forms of DNA-directed RNA polymerases transcribing different sets of genes. Most RNA polymerases are multimericenzymes and are composed of a variable number of subunits. The …	Family
Sobic.010G080700	Chr10	6867058	6894701	1	27644	221382		RNA polymerase Rpb2, domain 4		RNA polymerases catalyse the DNA dependent polymerisation of RNA. Prokaryotes contain a single RNA polymerase compared to three in eukaryotes (not including mitochondrial and chloroplast polymerases). Domain 4 is also known as the external 2 domain [].	Domain
Sobic.010G080700	Chr10	6867058	6894701	1	27644	221382		RNA polymerase Rpb2, domain 5		RNA polymerases catalyse the DNA dependent polymerisation of RNA. Prokaryotes contain a single RNA polymerase compared to three in eukaryotes (not including mitochondrial and chloroplast polymerases). Domain 5 is also known as the external 2 domain [].	Domain
Sobic.010G080700	Chr10	6867058	6894701	1	27644	221382		DNA-directed RNA polymerase, subunit 2, domain 6		DNA-directed RNA polymerases (also known as DNA-dependent RNA polymerases) are responsible for the polymerisation of ribonucleotides into a sequence complementary to the template DNA. In eukaryotes, there are three different forms of DNA-directed RNA polymerases transcribing different sets of genes. Most RNA polymerases are multimericenzymes and are composed of a variable number of subunits. The …	Domain
Sobic.010G080700	Chr10	6867058	6894701	1	27644	221382		RNA polymerase Rpb2, domain 7		RNA polymerases catalyse the DNA-dependent polymerisation of RNA. Prokaryotes contain a single RNA polymerase compared to three in eukaryotes (not including mitochondrial and chloroplast polymerases). Rpb2 is the second largest subunit of the RNA polymerase. This domain comprised of the structural domains anchor and clamp. The clamp region (C-terminal) contains a zinc-binding motif. The clamp reg…	Domain
Sobic.010G080700	Chr10	6867058	6894701	1	27644	221382		RNA polymerase Rpb2, domain 3		RNA polymerases catalyse the DNA dependent polymerisation of RNA. Prokaryotes contain a single RNA polymerase compared to three in eukaryotes (not including mitochondrial and chloroplast polymerases). Domain 3, is also known as the fork domain and is proximal to catalytic site [].	Domain
Sobic.010G080700	Chr10	6867058	6894701	1	27644	221382		RNA polymerase, beta subunit, protrusion		RNA polymerases catalyse the DNA dependent polymerisation of RNA. Prokaryotes contain a single RNA polymerase compared to three in eukaryotes (not including mitochondrial and chloroplast polymerases). This domain forms one of the two distinctive lobes of the Rpb2 structure. This domain is also known as the protrusion domain []. The other lobe, RNA polymerase Rpb2, domain 2, is nested within this …	Domain
Sobic.010G080700	Chr10	6867058	6894701	1	27644	221382		DNA-directed RNA polymerase, subunit 2		DNA-directed RNA polymerases (also known as DNA-dependent RNA polymerases) are responsible for the polymerisation of ribonucleotides into a sequence complementary to the template DNA. In eukaryotes, there are three different forms of DNA-directed RNA polymerases transcribing different sets of genes. Most RNA polymerases are multimericenzymes and are composed of a variable number of subunits. The …	Family
Sobic.010G080700	Chr10	6867058	6894701	1	27644	221382		RNA polymerase Rpb2, domain 4		RNA polymerases catalyse the DNA dependent polymerisation of RNA. Prokaryotes contain a single RNA polymerase compared to three in eukaryotes (not including mitochondrial and chloroplast polymerases). Domain 4 is also known as the external 2 domain [].	Domain
Sobic.010G080700	Chr10	6867058	6894701	1	27644	221382		RNA polymerase Rpb2, domain 5		RNA polymerases catalyse the DNA dependent polymerisation of RNA. Prokaryotes contain a single RNA polymerase compared to three in eukaryotes (not including mitochondrial and chloroplast polymerases). Domain 5 is also known as the external 2 domain [].	Domain
Sobic.010G080700	Chr10	6867058	6894701	1	27644	221382		DNA-directed RNA polymerase, subunit 2, domain 6		DNA-directed RNA polymerases (also known as DNA-dependent RNA polymerases) are responsible for the polymerisation of ribonucleotides into a sequence complementary to the template DNA. In eukaryotes, there are three different forms of DNA-directed RNA polymerases transcribing different sets of genes. Most RNA polymerases are multimericenzymes and are composed of a variable number of subunits. The …	Domain
Sobic.010G080700	Chr10	6867058	6894701	1	27644	221382		RNA polymerase Rpb2, domain 7		RNA polymerases catalyse the DNA-dependent polymerisation of RNA. Prokaryotes contain a single RNA polymerase compared to three in eukaryotes (not including mitochondrial and chloroplast polymerases). Rpb2 is the second largest subunit of the RNA polymerase. This domain comprised of the structural domains anchor and clamp. The clamp region (C-terminal) contains a zinc-binding motif. The clamp reg…	Domain
Sobic.010G080700	Chr10	6867058	6894701	1	27644	221382		RNA polymerase Rpb2, domain 3		RNA polymerases catalyse the DNA dependent polymerisation of RNA. Prokaryotes contain a single RNA polymerase compared to three in eukaryotes (not including mitochondrial and chloroplast polymerases). Domain 3, is also known as the fork domain and is proximal to catalytic site [].	Domain
Sobic.010G080700	Chr10	6867058	6894701	1	27644	221382						DNA binding	GO:0003677	Any molecular function by which a gene product interacts selectively and non-covalently with DNA (deoxyribonucleic acid).
Sobic.010G080700	Chr10	6867058	6894701	1	27644	221382						DNA-directed RNA polymerase activity	GO:0003899	Catalysis of the reaction: nucleoside triphosphate + RNA(n) = diphosphate + RNA(n+1). Utilizes a DNA template, i.e. the catalysis of DNA-template-directed extension of the 3'-end of an RNA strand by one nucleotide at a time. Can initiate a chain 'de novo'.
Sobic.010G080700	Chr10	6867058	6894701	1	27644	221382						transcription, DNA-templated	GO:0006351	The cellular synthesis of RNA on a template of DNA.
Sobic.010G080750	Chr10	6873423	6873776	1	354	227747
Sobic.010G080800	Chr10	6901712	6902716	-1	1005	256036		Zinc finger, RING-type		Zinc finger (Znf) domains are relatively small protein motifs which contain multiple finger-like protrusions that make tandem contacts with their target molecule. Some of these domains bind zinc, but many do not; instead binding other metals such as iron, or no metal at all. For example, some family members form salt bridges to stabilise the finger-like folds. They were first identified as a DNA-…	Domain
Sobic.010G080800	Chr10	6901712	6902716	-1	1005	256036		Zinc finger, RING/FYVE/PHD-type		Zinc finger (Znf) domains are relatively small protein motifs which contain multiple finger-like protrusions that make tandem contacts with their target molecule. Some of these domains bind zinc, but many do not; instead binding other metals such as iron, or no metal at all. For example, some family members form salt bridges to stabilise the finger-like folds. They were first identified as a DNA-…	Domain
Sobic.010G080800	Chr10	6901712	6902716	-1	1005	256036						zinc ion binding	GO:0008270	Interacting selectively and non-covalently with zinc (Zn) ions.
Sobic.010G080800	Chr10	6901712	6902716	-1	1005	256036						protein binding	GO:0005515	Interacting selectively and non-covalently with any protein or protein complex (a complex of two or more proteins that may include other nonprotein molecules).
Sobic.010G080900	Chr10	6906580	6911544	1	4965	260904		Mitochondrial carrier domain		This entry represents a structural domain found in mitochondrial carrier proteins. Six alpha-helices form a compact transmembrane domain, which, at the surface towards the space between inner and outer mitochondrial membranes, reveals a deep depression. The structure suggests that transport substrates bind to the bottom of the cavity and that translocation results from a transition from a 'pit' t…	Domain
Sobic.010G080900	Chr10	6906580	6911544	1	4965	260904		Mitochondrial substrate/solute carrier		A variety of substrate carrier proteins that are involved in energy transfer are found in the inner mitochondrial membrane or integral to the membrane of other eukaryotic organelles such as the peroxisome [, , , , ]. Such proteins include: ADP, ATP carrier protein (ADP/ATP translocase); 2-oxoglutarate/malate carrier protein; phosphate carrier protein; tricarboxylate transport protein (or citrate …	Repeat
Sobic.010G081100	Chr10	6919356	6924104	1	4749	273680		Alpha/Beta hydrolase fold		This entry represent the Alpha/Beta hydrolase fold.The alpha/beta hydrolase fold []is common to a number of hydrolytic enzymes of widely differing phylogenetic origin and catalytic function. The core of each enzyme is an alpha/beta-sheet (rather than a barrel), containing 8 strands connected by helices []. The enzymes are believed to have diverged from a common ancestor, preserving the arrangemen…	Domain
Sobic.010G081100	Chr10	6919356	6924104	1	4749	273680		Fungal lipase-like domain		This entry represents a domain with an alpha/beta hydrolase fold found in feruloyl esterase A []. It is similar to that found in fungal lipases [].	Domain
Sobic.010G081200	Chr10	6926885	6931274	1	4390	281209		Nucleic acid-binding, OB-fold		A five-stranded beta-barrel was first noted as a common structure among four proteins binding single-stranded nucleic acids (staphylococcal nuclease andaspartyl-tRNA synthetase) or oligosaccharides (B subunits of enterotoxin and verotoxin-1), and has been termed the oligonucleotide/oligosaccharide binding motif, or OB fold, a five-stranded beta-sheet coiled to form a closed beta-barrel capped by …	Domain
Sobic.010G081200	Chr10	6926885	6931274	1	4390	281209		tRNA (guanine-N1-)-methyltransferase, N-terminal		This entry represents the N-terminal domain of the tRNA (guanine-N1-)-methyltransferase. This domain forms a alpha/beta knot structure that is extremely rare in protein structures as it poses a folding problem []. This domain can also be found in the SPOUT superfamily members, including tRNA:Gm18 MTase TrmH [, , ].	Domain
Sobic.010G081200	Chr10	6926885	6931274	1	4390	281209		Alpha/beta knot methyltransferases		This entry represents a alpha/beta knot structural domain that can be found in many RNA methyltransferases, including members from the SPOUT superfamily, EMG1/NEP1 methyltransferases and SAM-dependent RNA methyltransferases. The alpha/beta knot structure is extremely rare in protein structures as it poses a folding problem [].	Domain
Sobic.010G081200	Chr10	6926885	6931274	1	4390	281209		Putative RNA methyltransferase		This family has a TIM barrel-like fold with a deep C-terminal trefoil knot. The arrangement of its hydrophilic and hydrophobic surfaces are opposite to that of the classic TIM barrel proteins. It is likely to bind RNA [], and may function as a methyltransferase [, ].	Family
Sobic.010G081200	Chr10	6926885	6931274	1	4390	281209		Nucleic acid-binding, OB-fold		A five-stranded beta-barrel was first noted as a common structure among four proteins binding single-stranded nucleic acids (staphylococcal nuclease andaspartyl-tRNA synthetase) or oligosaccharides (B subunits of enterotoxin and verotoxin-1), and has been termed the oligonucleotide/oligosaccharide binding motif, or OB fold, a five-stranded beta-sheet coiled to form a closed beta-barrel capped by …	Domain
Sobic.010G081200	Chr10	6926885	6931274	1	4390	281209		tRNA (guanine-N1-)-methyltransferase, N-terminal		This entry represents the N-terminal domain of the tRNA (guanine-N1-)-methyltransferase. This domain forms a alpha/beta knot structure that is extremely rare in protein structures as it poses a folding problem []. This domain can also be found in the SPOUT superfamily members, including tRNA:Gm18 MTase TrmH [, , ].	Domain
Sobic.010G081200	Chr10	6926885	6931274	1	4390	281209		Alpha/beta knot methyltransferases		This entry represents a alpha/beta knot structural domain that can be found in many RNA methyltransferases, including members from the SPOUT superfamily, EMG1/NEP1 methyltransferases and SAM-dependent RNA methyltransferases. The alpha/beta knot structure is extremely rare in protein structures as it poses a folding problem [].	Domain
Sobic.010G081200	Chr10	6926885	6931274	1	4390	281209		Putative RNA methyltransferase		This family has a TIM barrel-like fold with a deep C-terminal trefoil knot. The arrangement of its hydrophilic and hydrophobic surfaces are opposite to that of the classic TIM barrel proteins. It is likely to bind RNA [], and may function as a methyltransferase [, ].	Family
Sobic.010G081300	Chr10	6931689	6933990	1	2302	286013		NET domain		The bromodomain and extraterminal (BET) proteins are a class of transcriptional regulators whose members can be found in animals, plants and fungi. BET proteins are involved in diverse cellular phenomena such as meiosis, cell-cycle control, and homeosis and have been suggested to modulatechromatin structure and affect transcription via a sequence-independent mechanism. BET proteins are defined as…	Domain
Sobic.010G081500	Chr10	6935230	6936191	1	962	289554
Sobic.010G081600	Chr10	6960231	6962143	-1	1913	314555		UDP-glucuronosyl/UDP-glucosyltransferase		UDP glycosyltransferases (UGT) are a superfamily of enzymes that catalyzes the addition of the glycosyl group from a UTP-sugar to a small hydrophobic molecule. This family currently consist of:Mammalian UDP-glucuronosyl transferases () (UDPGT) []. A large family of membrane-bound microsomal enzymes which catalyze the transfer of glucuronic acid to a wide variety of exogenous and endogenous lipoph…	Family
Sobic.010G081600	Chr10	6960231	6962143	-1	1913	314555						metabolic process	GO:0008152	The chemical reactions and pathways, including anabolism and catabolism, by which living organisms transform chemical substances. Metabolic processes typically transform small molecules, but also include macromolecular processes such as DNA repair and replication, and protein synthesis and degradation.
Sobic.010G081600	Chr10	6960231	6962143	-1	1913	314555						transferase activity, transferring hexosyl groups	GO:0016758	Catalysis of the transfer of a hexosyl group from one compound (donor) to another (acceptor).
Sobic.010G081700	Chr10	6969983	6975050	1	5068	324307		Tetratricopeptide-like helical domain		The tetratrico peptide repeat region (TPR) is a structural motif present in a wide range of proteins [, , ]. It mediates protein-protein interactions and the assembly of multiprotein complexes []. The TPR motifconsists of 3-16 tandem-repeats of 34 amino acids residues, although individual TPR motifs canbe dispersed in the protein sequence. Sequence alignment of the TPR domains reveals aconsensus …	Domain
Sobic.010G081700	Chr10	6969983	6975050	1	5068	324307		Pentatricopeptide repeat		This entry represents the PPR repeat.Pentatricopeptide repeat (PPR) proteins are characterised by tandem repeats of a degenerate 35 amino acid motif []. Most of PPR proteins have roles in mitochondria or plastid []. PPR repeats were discovered while screening Arabidopsis proteins for those predicted to be targeted to mitochondria or chloroplast [, ]. Some of these proteins have been shown to play…	Repeat
Sobic.010G081750	Chr10	6984419	6986365	-1	1947	338743	(1 of 157) PTHR23002//PTHR23002:SF63 - ZINC FINGER CCHC DOMAIN CONTAINING PROTEIN // SUBFAMILY NOT NAMED	Zinc finger, CCHC-type		Zinc finger (Znf) domains are relatively small protein motifs which contain multiple finger-like protrusions that make tandem contacts with their target molecule. Some of these domains bind zinc, but many do not; instead binding other metals such as iron, or no metal at all. For example, some family members form salt bridges to stabilise the finger-like folds. They were first identified as a DNA-…	Domain
Sobic.010G081750	Chr10	6984419	6986365	-1	1947	338743	(1 of 157) PTHR23002//PTHR23002:SF63 - ZINC FINGER CCHC DOMAIN CONTAINING PROTEIN // SUBFAMILY NOT NAMED					zinc ion binding	GO:0008270	Interacting selectively and non-covalently with zinc (Zn) ions.
Sobic.010G081750	Chr10	6984419	6986365	-1	1947	338743	(1 of 157) PTHR23002//PTHR23002:SF63 - ZINC FINGER CCHC DOMAIN CONTAINING PROTEIN // SUBFAMILY NOT NAMED					nucleic acid binding	GO:0003676	Interacting selectively and non-covalently with any nucleic acid.
Sobic.010G081800	Chr10	6998322	7004279	1	5958	352646		Basic-leucine zipper domain		The basic-leucine zipper (bZIP) domain transcription factors []of eukaryotic are proteins that contain a basic region mediating sequence-specific DNA-binding followed by a leucine zipper region required for dimerisation.	Domain
Sobic.010G081800	Chr10	6998322	7004279	1	5958	352646		Basic-leucine zipper domain		The basic-leucine zipper (bZIP) domain transcription factors []of eukaryotic are proteins that contain a basic region mediating sequence-specific DNA-binding followed by a leucine zipper region required for dimerisation.	Domain
Sobic.010G081800	Chr10	6998322	7004279	1	5958	352646						regulation of transcription, DNA-templated	GO:0006355	Any process that modulates the frequency, rate or extent of cellular DNA-templated transcription.
Sobic.010G081800	Chr10	6998322	7004279	1	5958	352646						transcription factor activity, sequence-specific DNA binding	GO:0003700	Interacting selectively and non-covalently with a specific DNA sequence in order to modulate transcription. The transcription factor may or may not also interact selectively with a protein or macromolecular complex.
Sobic.010G081800	Chr10	6998322	7004279	1	5958	352646						sequence-specific DNA binding	GO:0043565	Interacting selectively and non-covalently with DNA of a specific nucleotide composition, e.g. GC-rich DNA binding, or with a specific sequence motif or type of DNA e.g. promotor binding or rDNA binding.
Sobic.010G081900	Chr10	7005395	7006496	1	1102	359719		SCP2 sterol-binding domain		This domain is involved in binding sterols, and is found in proteins such as SCP2. This domain has a 3-layer alpha/beta/alpha fold, composed of alpha/beta(3)/(crossover)/beta/(alpha)/beta. The human sterol carrier protein 2 (SCP2) is a basic protein that is believed to participate in the intracellular transport of cholesterol and various other lipids []. The Unc-24 protein of Caenorhabditis elega…	Domain
Sobic.010G081950	Chr10	7010233	7011926	1	1694	364557
Sobic.010G082000	Chr10	7013124	7017461	-1	4338	367448		Xyloglucan fucosyltransferase		Plant cell walls are crucial for development, signal transduction, and disease resistance in plants. Cell walls are made of cellulose,hemicelluloses, and pectins. Xyloglucan (XG), the principal load-bearing hemicellulose of dicotyledonous plants, has a terminal fucosylresidue. This fucosyltransferase adds this residue [].	Family
Sobic.010G082100	Chr10	7019569	7021609	-1	2041	373893		Xyloglucan fucosyltransferase		Plant cell walls are crucial for development, signal transduction, and disease resistance in plants. Cell walls are made of cellulose,hemicelluloses, and pectins. Xyloglucan (XG), the principal load-bearing hemicellulose of dicotyledonous plants, has a terminal fucosylresidue. This fucosyltransferase adds this residue [].	Family
Sobic.010G082201	Chr10	7024230	7028203	-1	3974	378554	(1 of 18) 2.4.1.69 - Galactoside 2-alpha-L-fucosyltransferase / Secretor-type beta-galactoside alpha-1->2 fucosyltransferase	Xyloglucan fucosyltransferase		Plant cell walls are crucial for development, signal transduction, and disease resistance in plants. Cell walls are made of cellulose,hemicelluloses, and pectins. Xyloglucan (XG), the principal load-bearing hemicellulose of dicotyledonous plants, has a terminal fucosylresidue. This fucosyltransferase adds this residue [].	Family
Sobic.010G082300	Chr10	7040813	7042724	1	1912	395137		Xyloglucan fucosyltransferase		Plant cell walls are crucial for development, signal transduction, and disease resistance in plants. Cell walls are made of cellulose,hemicelluloses, and pectins. Xyloglucan (XG), the principal load-bearing hemicellulose of dicotyledonous plants, has a terminal fucosylresidue. This fucosyltransferase adds this residue [].	Family
Sobic.010G082400	Chr10	7042765	7046519	-1	3755	397089	(1 of 18) 2.4.1.69 - Galactoside 2-alpha-L-fucosyltransferase / Secretor-type beta-galactoside alpha-1->2 fucosyltransferase	Xyloglucan fucosyltransferase		Plant cell walls are crucial for development, signal transduction, and disease resistance in plants. Cell walls are made of cellulose,hemicelluloses, and pectins. Xyloglucan (XG), the principal load-bearing hemicellulose of dicotyledonous plants, has a terminal fucosylresidue. This fucosyltransferase adds this residue [].	Family
Sobic.010G082500	Chr10	7046876	7050560	-1	3685	401200		Tic22-like		Chloroplast function requires the import of nuclear encoded proteins from the cytoplasm across the chloroplast double membrane. This is accompished by two protein complexes, the Toc complex located at the outer membrane and the Tic complex loacted at the inner membrane []. The Toc complex recognises specific proteins by a cleavable N-terminal sequence and is primarily responsible for translocatio…	Family
Sobic.010G082600	Chr10	7052556	7053865	-1	1310	406880	(1 of 1) PTHR10891//PTHR10891:SF634 - EF-HAND CALCIUM-BINDING DOMAIN CONTAINING PROTEIN // SUBFAMILY NOT NAMED	EF-hand domain		Many calcium-binding proteins belong to the same evolutionary family and sharea type of calcium-binding domain known as the EF-hand. This type ofdomain consists of a twelve residue loop flanked on both sides by a twelveresidue alpha-helical domain. In an EF-hand loop the calcium ion iscoordinated in a pentagonal bipyramidal configuration. The six residuesinvolved in the binding are in positions 1…	Domain
Sobic.010G082600	Chr10	7052556	7053865	-1	1310	406880	(1 of 1) PTHR10891//PTHR10891:SF634 - EF-HAND CALCIUM-BINDING DOMAIN CONTAINING PROTEIN // SUBFAMILY NOT NAMED	EF-hand domain pair		This domain consists of a duplication of two EF-hand units, where each unit is composed of two helices connected by a twelve-residue calcium-binding loop. The calcium ion in the EF-hand loop is coordinated in a pentagonal bipyramidal configuration. Many calcium-binding proteins contain an EF-hand type calcium-binding domain [, ]. These include: calbindin D9K, S100 proteins such as calcyclin, polc…	Domain
Sobic.010G082600	Chr10	7052556	7053865	-1	1310	406880	(1 of 1) PTHR10891//PTHR10891:SF634 - EF-HAND CALCIUM-BINDING DOMAIN CONTAINING PROTEIN // SUBFAMILY NOT NAMED					calcium ion binding	GO:0005509	Interacting selectively and non-covalently with calcium ions (Ca2+).
Sobic.010G082700	Chr10	7054662	7062019	-1	7358	408986		Alpha/Beta hydrolase fold		This entry represent the Alpha/Beta hydrolase fold.The alpha/beta hydrolase fold []is common to a number of hydrolytic enzymes of widely differing phylogenetic origin and catalytic function. The core of each enzyme is an alpha/beta-sheet (rather than a barrel), containing 8 strands connected by helices []. The enzymes are believed to have diverged from a common ancestor, preserving the arrangemen…	Domain
Sobic.010G082700	Chr10	7054662	7062019	-1	7358	408986		Protein of unknown function DUF829, TMEM53		This signature identifies Transmembrane protein 53, that have no known function but are predicted to be integral membrane proteins.	Family
Sobic.010G082700	Chr10	7054662	7062019	-1	7358	408986		Alpha/Beta hydrolase fold		This entry represent the Alpha/Beta hydrolase fold.The alpha/beta hydrolase fold []is common to a number of hydrolytic enzymes of widely differing phylogenetic origin and catalytic function. The core of each enzyme is an alpha/beta-sheet (rather than a barrel), containing 8 strands connected by helices []. The enzymes are believed to have diverged from a common ancestor, preserving the arrangemen…	Domain
Sobic.010G082700	Chr10	7054662	7062019	-1	7358	408986		Protein of unknown function DUF829, TMEM53		This signature identifies Transmembrane protein 53, that have no known function but are predicted to be integral membrane proteins.	Family
Sobic.010G082700	Chr10	7054662	7062019	-1	7358	408986		Alpha/Beta hydrolase fold		This entry represent the Alpha/Beta hydrolase fold.The alpha/beta hydrolase fold []is common to a number of hydrolytic enzymes of widely differing phylogenetic origin and catalytic function. The core of each enzyme is an alpha/beta-sheet (rather than a barrel), containing 8 strands connected by helices []. The enzymes are believed to have diverged from a common ancestor, preserving the arrangemen…	Domain
Sobic.010G082700	Chr10	7054662	7062019	-1	7358	408986		Protein of unknown function DUF829, TMEM53		This signature identifies Transmembrane protein 53, that have no known function but are predicted to be integral membrane proteins.	Family
Sobic.010G082800	Chr10	7074558	7075694	1	1137	428882		Domain of unknown function CP12		This entry represents an uncharacterised domain found in calvin cycle protein CP12 and other proteins. This domain is sometimes found in association cystathionine-beta-synthase domains.	Domain
Sobic.010G082800	Chr10	7074558	7075694	1	1137	428882		Pheromone/general odorant binding protein		The olfactory receptors of terrestrial animals exist in an aqueous environment, yet detect odorants that are primarily hydrophobic. The aqueous solubility of hydrophobic odorants is thought to be greatly enhanced via odorant binding proteins which exist in the extracellular fluid surrounding the odorant receptors []. This family is composed of pheromone binding proteins (PBP), which are male-spec…	Family
Sobic.010G082850	Chr10	7076955	7078025	1	1071	431279
Sobic.010G082900	Chr10	7083632	7085118	-1	1487	437956		Glycoside hydrolase, family 2/20, immunoglobulin-like beta-sandwich domain		O-Glycosyl hydrolases () are a widespread group of enzymes that hydrolyse the glycosidic bond between two or more carbohydrates, or between a carbohydrate and a non-carbohydrate moiety. A classification system for glycosyl hydrolases, based on sequence similarity, has led to the definition of 85 different families [, ]. This classification is available on the CAZy (CArbohydrate-Active EnZymes) we…	Domain
Sobic.010G083000	Chr10	7085839	7090285	1	4447	440163
Sobic.010G083000	Chr10	7085839	7090285	1	4447	440163
Sobic.010G083000	Chr10	7085839	7090285	1	4447	440163
Sobic.010G083050	Chr10	7091012	7092894	-1	1883	445336
Sobic.010G083100	Chr10	7092579	7094432	1	1854	446903	(1 of 1) PTHR23024//PTHR23024:SF217 - MEMBER OF 'GDXG' FAMILY OF LIPOLYTIC ENZYMES // SUBFAMILY NOT NAMED	Alpha/Beta hydrolase fold		This entry represent the Alpha/Beta hydrolase fold.The alpha/beta hydrolase fold []is common to a number of hydrolytic enzymes of widely differing phylogenetic origin and catalytic function. The core of each enzyme is an alpha/beta-sheet (rather than a barrel), containing 8 strands connected by helices []. The enzymes are believed to have diverged from a common ancestor, preserving the arrangemen…	Domain
Sobic.010G083100	Chr10	7092579	7094432	1	1854	446903	(1 of 1) PTHR23024//PTHR23024:SF217 - MEMBER OF 'GDXG' FAMILY OF LIPOLYTIC ENZYMES // SUBFAMILY NOT NAMED	Alpha/beta hydrolase fold-5		The alpha/beta hydrolase fold []is common to a number of hydrolytic enzymes of widely differing phylogenetic origin and catalytic function. The core of each enzyme is an alpha/beta-sheet (rather than a barrel), containing 8 strands connected by helices []. The enzymes are believed to have diverged from a common ancestor, preserving the arrangement of the catalytic residues. All have a catalytic t…	Domain
Sobic.010G083200	Chr10	7096855	7098312	1	1458	451179	(1 of 5) PTHR23024//PTHR23024:SF137 - MEMBER OF 'GDXG' FAMILY OF LIPOLYTIC ENZYMES // SUBFAMILY NOT NAMED	Alpha/Beta hydrolase fold		This entry represent the Alpha/Beta hydrolase fold.The alpha/beta hydrolase fold []is common to a number of hydrolytic enzymes of widely differing phylogenetic origin and catalytic function. The core of each enzyme is an alpha/beta-sheet (rather than a barrel), containing 8 strands connected by helices []. The enzymes are believed to have diverged from a common ancestor, preserving the arrangemen…	Domain
Sobic.010G083200	Chr10	7096855	7098312	1	1458	451179	(1 of 5) PTHR23024//PTHR23024:SF137 - MEMBER OF 'GDXG' FAMILY OF LIPOLYTIC ENZYMES // SUBFAMILY NOT NAMED	Alpha/beta hydrolase fold-5		The alpha/beta hydrolase fold []is common to a number of hydrolytic enzymes of widely differing phylogenetic origin and catalytic function. The core of each enzyme is an alpha/beta-sheet (rather than a barrel), containing 8 strands connected by helices []. The enzymes are believed to have diverged from a common ancestor, preserving the arrangement of the catalytic residues. All have a catalytic t…	Domain
Sobic.010G083300	Chr10	7097981	7102197	1	4217	452305	(1 of 2) PTHR23024//PTHR23024:SF199 - MEMBER OF 'GDXG' FAMILY OF LIPOLYTIC ENZYMES // SUBFAMILY NOT NAMED	Alpha/Beta hydrolase fold		This entry represent the Alpha/Beta hydrolase fold.The alpha/beta hydrolase fold []is common to a number of hydrolytic enzymes of widely differing phylogenetic origin and catalytic function. The core of each enzyme is an alpha/beta-sheet (rather than a barrel), containing 8 strands connected by helices []. The enzymes are believed to have diverged from a common ancestor, preserving the arrangemen…	Domain
Sobic.010G083300	Chr10	7097981	7102197	1	4217	452305	(1 of 2) PTHR23024//PTHR23024:SF199 - MEMBER OF 'GDXG' FAMILY OF LIPOLYTIC ENZYMES // SUBFAMILY NOT NAMED	Carboxylesterase, type B		Higher eukaryotes have many distinct esterases. Among the different types arethose which act on carboxylic esters (). Carboxyl-esterases havebeen classified into three categories (A, B and C) on the basis ofdifferential patterns of inhibition by organophosphates. The sequence of anumber of type-B carboxylesterases indicates [, , ]that the majority are evolutionary related. As is the case for lipa…	Domain
Sobic.010G083500	Chr10	7101332	7111985	-1	10654	455656	(1 of 1) 1.6.5.9//3.1.1.1 - NADH:ubiquinone reductase (non-electrogenic) / Ubiquinone reductase // Carboxylesterase / Procaine esterase	Alpha/Beta hydrolase fold		This entry represent the Alpha/Beta hydrolase fold.The alpha/beta hydrolase fold []is common to a number of hydrolytic enzymes of widely differing phylogenetic origin and catalytic function. The core of each enzyme is an alpha/beta-sheet (rather than a barrel), containing 8 strands connected by helices []. The enzymes are believed to have diverged from a common ancestor, preserving the arrangemen…	Domain
Sobic.010G083500	Chr10	7101332	7111985	-1	10654	455656	(1 of 1) 1.6.5.9//3.1.1.1 - NADH:ubiquinone reductase (non-electrogenic) / Ubiquinone reductase // Carboxylesterase / Procaine esterase	Pyridine nucleotide-disulphide oxidoreductase, FAD/NAD(P)-binding domain		FAD flavoproteins belonging to the family of pyridine nucleotide-disulphide oxidoreductases (glutathione reductase, trypanothione reductase, lipoamide dehydrogenase, mercuric reductase, thioredoxin reductase, alkyl hydroperoxide reductase) share sequence similarity with a number of other flavoprotein oxidoreductases, in particular with ferredoxin-NAD+ reductases involved in oxidative metabolism o…	Domain
Sobic.010G083500	Chr10	7101332	7111985	-1	10654	455656	(1 of 1) 1.6.5.9//3.1.1.1 - NADH:ubiquinone reductase (non-electrogenic) / Ubiquinone reductase // Carboxylesterase / Procaine esterase	Carboxylesterase, type B		Higher eukaryotes have many distinct esterases. Among the different types arethose which act on carboxylic esters (). Carboxyl-esterases havebeen classified into three categories (A, B and C) on the basis ofdifferential patterns of inhibition by organophosphates. The sequence of anumber of type-B carboxylesterases indicates [, , ]that the majority are evolutionary related. As is the case for lipa…	Domain
Sobic.010G083400	Chr10	7102370	7103663	1	1294	456694		Alpha/Beta hydrolase fold		This entry represent the Alpha/Beta hydrolase fold.The alpha/beta hydrolase fold []is common to a number of hydrolytic enzymes of widely differing phylogenetic origin and catalytic function. The core of each enzyme is an alpha/beta-sheet (rather than a barrel), containing 8 strands connected by helices []. The enzymes are believed to have diverged from a common ancestor, preserving the arrangemen…	Domain
Sobic.010G083400	Chr10	7102370	7103663	1	1294	456694		Alpha/beta hydrolase fold-5		The alpha/beta hydrolase fold []is common to a number of hydrolytic enzymes of widely differing phylogenetic origin and catalytic function. The core of each enzyme is an alpha/beta-sheet (rather than a barrel), containing 8 strands connected by helices []. The enzymes are believed to have diverged from a common ancestor, preserving the arrangement of the catalytic residues. All have a catalytic t…	Domain
Sobic.010G083550	Chr10	7113735	7116056	1	2322	468059
Sobic.010G083600	Chr10	7117175	7121974	1	4800	471499		Protein of unknown function DUF1645, plant		These sequences are derived from a number of hypothetical plant proteins. The region in question is approximately 270 amino acids long. Some members of this family are annotated as yeast pheromone receptor proteins AR781 but no literature was found to support this.	Family
Sobic.010G083700	Chr10	7138579	7147096	-1	8518	492903		Zinc finger, C2H2-type matrin		Zinc finger (Znf) domains are relatively small protein motifs which contain multiple finger-like protrusions that make tandem contacts with their target molecule. Some of these domains bind zinc, but many do not; instead binding other metals such as iron, or no metal at all. For example, some family members form salt bridges to stabilise the finger-like folds. They were first identified as a DNA-…	Domain
Sobic.010G083700	Chr10	7138579	7147096	-1	8518	492903		Zinc finger, U1-type		Zinc finger (Znf) domains are relatively small protein motifs which contain multiple finger-like protrusions that make tandem contacts with their target molecule. Some of these domains bind zinc, but many do not; instead binding other metals such as iron, or no metal at all. For example, some family members form salt bridges to stabilise the finger-like folds. They were first identified as a DNA-…	Domain
Sobic.010G083700	Chr10	7138579	7147096	-1	8518	492903		Zinc finger, U1-C type		Zinc finger (Znf) domains are relatively small protein motifs which contain multiple finger-like protrusions that make tandem contacts with their target molecule. Some of these domains bind zinc, but many do not; instead binding other metals such as iron, or no metal at all. For example, some family members form salt bridges to stabilise the finger-like folds. They were first identified as a DNA-…	Domain
Sobic.010G083700	Chr10	7138579	7147096	-1	8518	492903						zinc ion binding	GO:0008270	Interacting selectively and non-covalently with zinc (Zn) ions.
Sobic.010G083900	Chr10	7149116	7158566	-1	9451	503440		Alpha/Beta hydrolase fold		This entry represent the Alpha/Beta hydrolase fold.The alpha/beta hydrolase fold []is common to a number of hydrolytic enzymes of widely differing phylogenetic origin and catalytic function. The core of each enzyme is an alpha/beta-sheet (rather than a barrel), containing 8 strands connected by helices []. The enzymes are believed to have diverged from a common ancestor, preserving the arrangemen…	Domain
Sobic.010G083900	Chr10	7149116	7158566	-1	9451	503440		Alpha/beta hydrolase fold-5		The alpha/beta hydrolase fold []is common to a number of hydrolytic enzymes of widely differing phylogenetic origin and catalytic function. The core of each enzyme is an alpha/beta-sheet (rather than a barrel), containing 8 strands connected by helices []. The enzymes are believed to have diverged from a common ancestor, preserving the arrangement of the catalytic residues. All have a catalytic t…	Domain
Sobic.010G083900	Chr10	7149116	7158566	-1	9451	503440		WD40/YVTN repeat-like-containing domain		This entry represents a WD40/YVTN repeat-like domain. Both the WD40 and the YVTN repeated motifs consist of about 40 residues, and although they consist of distinct sequences, they do share a similar structure. Structurally, both the WD40 and the YVTN repeated motifs form seven-bladed propellers (although some members can contain eight blades), which consist of seven 4-stranded beta-sheets. The W…	Domain
Sobic.010G084000	Chr10	7158879	7166641	-1	7763	513203		Alpha/Beta hydrolase fold		This entry represent the Alpha/Beta hydrolase fold.The alpha/beta hydrolase fold []is common to a number of hydrolytic enzymes of widely differing phylogenetic origin and catalytic function. The core of each enzyme is an alpha/beta-sheet (rather than a barrel), containing 8 strands connected by helices []. The enzymes are believed to have diverged from a common ancestor, preserving the arrangemen…	Domain
Sobic.010G084000	Chr10	7158879	7166641	-1	7763	513203		Alpha/beta hydrolase fold-5		The alpha/beta hydrolase fold []is common to a number of hydrolytic enzymes of widely differing phylogenetic origin and catalytic function. The core of each enzyme is an alpha/beta-sheet (rather than a barrel), containing 8 strands connected by helices []. The enzymes are believed to have diverged from a common ancestor, preserving the arrangement of the catalytic residues. All have a catalytic t…	Domain
Sobic.010G084000	Chr10	7158879	7166641	-1	7763	513203		Six-bladed beta-propeller, TolB-like		This entry represents a six-bladed beta-propeller domain consisting of six 4-stranded beta-sheet motifs. This domain can be found in TolB proteins (C-terminal), in soluble quinoprotein glucose dehydrogenase, in calcium-dependent phosphotriesterases, in the low density lipoprotein (LDL) receptor YWTD domain, in nidogen, and in serine/threonine-protein kinase (PknD) NHL repeat domain.TolB is a peri…	Domain
Sobic.010G084000	Chr10	7158879	7166641	-1	7763	513203		Alpha/Beta hydrolase fold		This entry represent the Alpha/Beta hydrolase fold.The alpha/beta hydrolase fold []is common to a number of hydrolytic enzymes of widely differing phylogenetic origin and catalytic function. The core of each enzyme is an alpha/beta-sheet (rather than a barrel), containing 8 strands connected by helices []. The enzymes are believed to have diverged from a common ancestor, preserving the arrangemen…	Domain
Sobic.010G084000	Chr10	7158879	7166641	-1	7763	513203		Six-bladed beta-propeller, TolB-like		This entry represents a six-bladed beta-propeller domain consisting of six 4-stranded beta-sheet motifs. This domain can be found in TolB proteins (C-terminal), in soluble quinoprotein glucose dehydrogenase, in calcium-dependent phosphotriesterases, in the low density lipoprotein (LDL) receptor YWTD domain, in nidogen, and in serine/threonine-protein kinase (PknD) NHL repeat domain.TolB is a peri…	Domain
Sobic.010G084000	Chr10	7158879	7166641	-1	7763	513203		Peptidase S9, prolyl oligopeptidase, catalytic domain		Proteolytic enzymes that exploit serine in their catalytic activity are ubiquitous, being found in viruses, bacteria and eukaryotes []. They include a wide range of peptidase activity, including exopeptidase, endopeptidase, oligopeptidase and omega-peptidase activity. Many families of serine protease have been identified, these being grouped into clans on the basis of structural similarity and ot…	Domain
Sobic.010G084100	Chr10	7170608	7172135	1	1528	524932		Aldolase-type TIM barrel		This entry represents the TIM beta/alpha barrel found in aldolase and in related proteins. This TIM barrel usually covers the entire protein structure. Proteins containing this TIM barrel domain include class I aldolases, class I DAHP synthases, class II fructose-bisphosphate aldolases (FBP aldolases), and 5-aminolaevulinate dehydratase (a hybrid of classes I and II aldolases) [, , ].	Domain
Sobic.010G084100	Chr10	7170608	7172135	1	1528	524932		NADH:flavin oxidoreductase/NADH oxidase, N-terminal		The TIM-barrel fold is a closed barrel structure composed of an eight-fold repeat of beta-alpha units, where the eight parallel beta strands on the inside are covered by the eight alpha helices on the outside []. It is a widely distributed fold which has been found in many enzyme families that catalyse completely unrelated reactions []. The active site is always found at the C-terminal end of thi…	Domain
Sobic.010G084100	Chr10	7170608	7172135	1	1528	524932						oxidoreductase activity	GO:0016491	Catalysis of an oxidation-reduction (redox) reaction, a reversible chemical reaction in which the oxidation state of an atom or atoms within a molecule is altered. One substrate acts as a hydrogen or electron donor and becomes oxidized, while the other acts as hydrogen or electron acceptor and becomes reduced.
Sobic.010G084100	Chr10	7170608	7172135	1	1528	524932						oxidation-reduction process	GO:0055114	A metabolic process that results in the removal or addition of one or more electrons to or from a substance, with or without the concomitant removal or addition of a proton or protons.
Sobic.010G084100	Chr10	7170608	7172135	1	1528	524932						catalytic activity	GO:0003824	Catalysis of a biochemical reaction at physiological temperatures. In biologically catalyzed reactions, the reactants are known as substrates, and the catalysts are naturally occurring macromolecular substances known as enzymes. Enzymes possess specific binding sites for substrates, and are usually composed wholly or largely of protein, but RNA that has catalytic activity (ribozyme) is often also…
Sobic.010G084100	Chr10	7170608	7172135	1	1528	524932						FMN binding	GO:0010181	Interacting selectively and non-covalently with FMN, flavin mononucleotide, the coenzyme or the prosthetic group of various flavoprotein oxidoreductase enzymes.
Sobic.010G084300	Chr10	7205149	7206675	1	1527	559473		Aldolase-type TIM barrel		This entry represents the TIM beta/alpha barrel found in aldolase and in related proteins. This TIM barrel usually covers the entire protein structure. Proteins containing this TIM barrel domain include class I aldolases, class I DAHP synthases, class II fructose-bisphosphate aldolases (FBP aldolases), and 5-aminolaevulinate dehydratase (a hybrid of classes I and II aldolases) [, , ].	Domain
Sobic.010G084300	Chr10	7205149	7206675	1	1527	559473		NADH:flavin oxidoreductase/NADH oxidase, N-terminal		The TIM-barrel fold is a closed barrel structure composed of an eight-fold repeat of beta-alpha units, where the eight parallel beta strands on the inside are covered by the eight alpha helices on the outside []. It is a widely distributed fold which has been found in many enzyme families that catalyse completely unrelated reactions []. The active site is always found at the C-terminal end of thi…	Domain
Sobic.010G084300	Chr10	7205149	7206675	1	1527	559473						oxidoreductase activity	GO:0016491	Catalysis of an oxidation-reduction (redox) reaction, a reversible chemical reaction in which the oxidation state of an atom or atoms within a molecule is altered. One substrate acts as a hydrogen or electron donor and becomes oxidized, while the other acts as hydrogen or electron acceptor and becomes reduced.
Sobic.010G084300	Chr10	7205149	7206675	1	1527	559473						oxidation-reduction process	GO:0055114	A metabolic process that results in the removal or addition of one or more electrons to or from a substance, with or without the concomitant removal or addition of a proton or protons.
Sobic.010G084300	Chr10	7205149	7206675	1	1527	559473						catalytic activity	GO:0003824	Catalysis of a biochemical reaction at physiological temperatures. In biologically catalyzed reactions, the reactants are known as substrates, and the catalysts are naturally occurring macromolecular substances known as enzymes. Enzymes possess specific binding sites for substrates, and are usually composed wholly or largely of protein, but RNA that has catalytic activity (ribozyme) is often also…
Sobic.010G084300	Chr10	7205149	7206675	1	1527	559473						FMN binding	GO:0010181	Interacting selectively and non-covalently with FMN, flavin mononucleotide, the coenzyme or the prosthetic group of various flavoprotein oxidoreductase enzymes.
Sobic.010G084400	Chr10	7212170	7213861	-1	1692	566494		Aldolase-type TIM barrel		This entry represents the TIM beta/alpha barrel found in aldolase and in related proteins. This TIM barrel usually covers the entire protein structure. Proteins containing this TIM barrel domain include class I aldolases, class I DAHP synthases, class II fructose-bisphosphate aldolases (FBP aldolases), and 5-aminolaevulinate dehydratase (a hybrid of classes I and II aldolases) [, , ].	Domain
Sobic.010G084400	Chr10	7212170	7213861	-1	1692	566494		NADH:flavin oxidoreductase/NADH oxidase, N-terminal		The TIM-barrel fold is a closed barrel structure composed of an eight-fold repeat of beta-alpha units, where the eight parallel beta strands on the inside are covered by the eight alpha helices on the outside []. It is a widely distributed fold which has been found in many enzyme families that catalyse completely unrelated reactions []. The active site is always found at the C-terminal end of thi…	Domain
Sobic.010G084400	Chr10	7212170	7213861	-1	1692	566494						oxidoreductase activity	GO:0016491	Catalysis of an oxidation-reduction (redox) reaction, a reversible chemical reaction in which the oxidation state of an atom or atoms within a molecule is altered. One substrate acts as a hydrogen or electron donor and becomes oxidized, while the other acts as hydrogen or electron acceptor and becomes reduced.
Sobic.010G084400	Chr10	7212170	7213861	-1	1692	566494						oxidation-reduction process	GO:0055114	A metabolic process that results in the removal or addition of one or more electrons to or from a substance, with or without the concomitant removal or addition of a proton or protons.
Sobic.010G084400	Chr10	7212170	7213861	-1	1692	566494						catalytic activity	GO:0003824	Catalysis of a biochemical reaction at physiological temperatures. In biologically catalyzed reactions, the reactants are known as substrates, and the catalysts are naturally occurring macromolecular substances known as enzymes. Enzymes possess specific binding sites for substrates, and are usually composed wholly or largely of protein, but RNA that has catalytic activity (ribozyme) is often also…
Sobic.010G084400	Chr10	7212170	7213861	-1	1692	566494						FMN binding	GO:0010181	Interacting selectively and non-covalently with FMN, flavin mononucleotide, the coenzyme or the prosthetic group of various flavoprotein oxidoreductase enzymes.
Sobic.010G084600	Chr10	7216661	7218344	-1	1684	570985		Aldolase-type TIM barrel		This entry represents the TIM beta/alpha barrel found in aldolase and in related proteins. This TIM barrel usually covers the entire protein structure. Proteins containing this TIM barrel domain include class I aldolases, class I DAHP synthases, class II fructose-bisphosphate aldolases (FBP aldolases), and 5-aminolaevulinate dehydratase (a hybrid of classes I and II aldolases) [, , ].	Domain
Sobic.010G084600	Chr10	7216661	7218344	-1	1684	570985		NADH:flavin oxidoreductase/NADH oxidase, N-terminal		The TIM-barrel fold is a closed barrel structure composed of an eight-fold repeat of beta-alpha units, where the eight parallel beta strands on the inside are covered by the eight alpha helices on the outside []. It is a widely distributed fold which has been found in many enzyme families that catalyse completely unrelated reactions []. The active site is always found at the C-terminal end of thi…	Domain
Sobic.010G084600	Chr10	7216661	7218344	-1	1684	570985						oxidoreductase activity	GO:0016491	Catalysis of an oxidation-reduction (redox) reaction, a reversible chemical reaction in which the oxidation state of an atom or atoms within a molecule is altered. One substrate acts as a hydrogen or electron donor and becomes oxidized, while the other acts as hydrogen or electron acceptor and becomes reduced.
Sobic.010G084600	Chr10	7216661	7218344	-1	1684	570985						oxidation-reduction process	GO:0055114	A metabolic process that results in the removal or addition of one or more electrons to or from a substance, with or without the concomitant removal or addition of a proton or protons.
Sobic.010G084600	Chr10	7216661	7218344	-1	1684	570985						catalytic activity	GO:0003824	Catalysis of a biochemical reaction at physiological temperatures. In biologically catalyzed reactions, the reactants are known as substrates, and the catalysts are naturally occurring macromolecular substances known as enzymes. Enzymes possess specific binding sites for substrates, and are usually composed wholly or largely of protein, but RNA that has catalytic activity (ribozyme) is often also…
Sobic.010G084600	Chr10	7216661	7218344	-1	1684	570985						FMN binding	GO:0010181	Interacting selectively and non-covalently with FMN, flavin mononucleotide, the coenzyme or the prosthetic group of various flavoprotein oxidoreductase enzymes.
Sobic.010G084700	Chr10	7223367	7224929	-1	1563	577691		Aldolase-type TIM barrel		This entry represents the TIM beta/alpha barrel found in aldolase and in related proteins. This TIM barrel usually covers the entire protein structure. Proteins containing this TIM barrel domain include class I aldolases, class I DAHP synthases, class II fructose-bisphosphate aldolases (FBP aldolases), and 5-aminolaevulinate dehydratase (a hybrid of classes I and II aldolases) [, , ].	Domain
Sobic.010G084700	Chr10	7223367	7224929	-1	1563	577691		NADH:flavin oxidoreductase/NADH oxidase, N-terminal		The TIM-barrel fold is a closed barrel structure composed of an eight-fold repeat of beta-alpha units, where the eight parallel beta strands on the inside are covered by the eight alpha helices on the outside []. It is a widely distributed fold which has been found in many enzyme families that catalyse completely unrelated reactions []. The active site is always found at the C-terminal end of thi…	Domain
Sobic.010G084700	Chr10	7223367	7224929	-1	1563	577691						oxidoreductase activity	GO:0016491	Catalysis of an oxidation-reduction (redox) reaction, a reversible chemical reaction in which the oxidation state of an atom or atoms within a molecule is altered. One substrate acts as a hydrogen or electron donor and becomes oxidized, while the other acts as hydrogen or electron acceptor and becomes reduced.
Sobic.010G084700	Chr10	7223367	7224929	-1	1563	577691						oxidation-reduction process	GO:0055114	A metabolic process that results in the removal or addition of one or more electrons to or from a substance, with or without the concomitant removal or addition of a proton or protons.
Sobic.010G084700	Chr10	7223367	7224929	-1	1563	577691						catalytic activity	GO:0003824	Catalysis of a biochemical reaction at physiological temperatures. In biologically catalyzed reactions, the reactants are known as substrates, and the catalysts are naturally occurring macromolecular substances known as enzymes. Enzymes possess specific binding sites for substrates, and are usually composed wholly or largely of protein, but RNA that has catalytic activity (ribozyme) is often also…
Sobic.010G084700	Chr10	7223367	7224929	-1	1563	577691						FMN binding	GO:0010181	Interacting selectively and non-covalently with FMN, flavin mononucleotide, the coenzyme or the prosthetic group of various flavoprotein oxidoreductase enzymes.
Sobic.010G084800	Chr10	7226370	7235654	1	9285	580694
Sobic.010G084900	Chr10	7238559	7240812	-1	2254	592883		Protein kinase domain		Protein phosphorylation, which plays a key role in most cellular activities, is a reversible process mediated by proteinkinases and phosphoprotein phosphatases. Protein kinases catalyse the transfer of the gamma phosphate from nucleotide triphosphates (often ATP) to one or more amino acid residues in a protein substrate side chain, resulting in a conformational change affecting protein function. …	Domain
Sobic.010G084900	Chr10	7238559	7240812	-1	2254	592883		Protein kinase-like domain		Protein kinases () modify other proteins by chemically adding phosphate groups to them. This process is fundamental to most signalling and regulatory processes in the eukaryotic cell []. The protein kinases contain a catalytic core that is common to both serine/threonine and tyrosine protein kinases. The catalytic domain contains the nucleotide-binding site and the catalytic apparatus in an inter…	Domain
Sobic.010G084900	Chr10	7238559	7240812	-1	2254	592883		Serine-threonine/tyrosine-protein kinase catalytic domain		Protein phosphorylation, which plays a key role in most cellular activities, is a reversible process mediated by protein kinases and phosphoprotein phosphatases. Protein kinases catalyse the transfer of the gamma phosphate from nucleotide triphosphates (often ATP) to one or more amino acid residues in a protein substrate side chain, resulting in a conformational change affecting protein function.…	Domain
Sobic.010G084900	Chr10	7238559	7240812	-1	2254	592883		Serine/threonine/dual specificity protein kinase, catalytic domain		Protein phosphorylation, which plays a key role in most cellular activities, is a reversible process mediated by protein kinases and phosphoprotein phosphatases. Protein kinases catalyse the transfer of the gamma phosphate from nucleotide triphosphates (often ATP) to one or more amino acid residues in a protein substrate side chain, resulting in a conformational change affecting protein function.…	Domain
Sobic.010G085000	Chr10	7243613	7245489	-1	1877	597937	(1 of 9) PF01535//PF12854//PF13041//PF13812 - PPR repeat (PPR) // PPR repeat (PPR_1) // PPR repeat family (PPR_2) // Pentatricopeptide repeat domain (PPR_3)	Tetratricopeptide-like helical domain		The tetratrico peptide repeat region (TPR) is a structural motif present in a wide range of proteins [, , ]. It mediates protein-protein interactions and the assembly of multiprotein complexes []. The TPR motifconsists of 3-16 tandem-repeats of 34 amino acids residues, although individual TPR motifs canbe dispersed in the protein sequence. Sequence alignment of the TPR domains reveals aconsensus …	Domain
Sobic.010G085000	Chr10	7243613	7245489	-1	1877	597937	(1 of 9) PF01535//PF12854//PF13041//PF13812 - PPR repeat (PPR) // PPR repeat (PPR_1) // PPR repeat family (PPR_2) // Pentatricopeptide repeat domain (PPR_3)	Pentatricopeptide repeat		This entry represents the PPR repeat.Pentatricopeptide repeat (PPR) proteins are characterised by tandem repeats of a degenerate 35 amino acid motif []. Most of PPR proteins have roles in mitochondria or plastid []. PPR repeats were discovered while screening Arabidopsis proteins for those predicted to be targeted to mitochondria or chloroplast [, ]. Some of these proteins have been shown to play…	Repeat
Sobic.010G085100	Chr10	7249308	7265492	1	16185	603632		P-loop containing nucleoside triphosphate hydrolase		The P-loop NTPase fold is the most prevalent domain of the several distinctnucleotide-binding protein folds.The most common reaction catalysed by enzymes of the P-loop NTPase fold is the hydrolysis of the beta-gamma phosphate bond of a bound nucleoside triphosphate (NTP). The energy from NTP hydrolysis is typically utilised to induce conformational changes in other molecules, which constitutes th…	Domain
Sobic.010G085100	Chr10	7249308	7265492	1	16185	603632		Homeodomain-like		Homeodomain proteins are transcription factors that share a related DNA binding homeodomain []. The homeodomain was first identified in a number of Drosophila homeotic and segmentation proteins, but is now known to be well conserved in many other animals, including vertebrates. The domain binds DNA through a helix-turn-helix (HTH) structure. The HTH motif is characterised by two alpha-helices, wh…	Domain
Sobic.010G085100	Chr10	7249308	7265492	1	16185	603632		Kinesin-like protein		Kinesin [, , ]is a microtubule-associated force-producing protein that play a role in organelle transport. The kinesin motor activity is directed toward the microtubule's plus end. Kinesin is an oligomeric complex composed of two heavy chains and two light chains. The maintenance of the quaternary structure does not require interchain disulphide bonds.This entry includes kinesin heavy chain and k…	Family
Sobic.010G085100	Chr10	7249308	7265492	1	16185	603632		Kinesin motor domain		Kinesin [, , ]is a microtubule-associated force-producing protein that may play a role in organelle transport. The kinesin motor activity is directed toward the microtubule's plus end. Kinesin is an oligomeric complex composed of two heavy chains and two light chains. The maintenance of the quaternary structure does not require interchain disulphide bonds.The heavy chain is composed of three stru…	Domain
Sobic.010G085100	Chr10	7249308	7265492	1	16185	603632						DNA binding	GO:0003677	Any molecular function by which a gene product interacts selectively and non-covalently with DNA (deoxyribonucleic acid).
Sobic.010G085100	Chr10	7249308	7265492	1	16185	603632						ATP binding	GO:0005524	Interacting selectively and non-covalently with ATP, adenosine 5'-triphosphate, a universally important coenzyme and enzyme regulator.
Sobic.010G085100	Chr10	7249308	7265492	1	16185	603632						microtubule binding	GO:0008017	Interacting selectively and non-covalently with microtubules, filaments composed of tubulin monomers.
Sobic.010G085100	Chr10	7249308	7265492	1	16185	603632						microtubule motor activity	GO:0003777	Catalysis of movement along a microtubule, coupled to the hydrolysis of a nucleoside triphosphate (usually ATP).
Sobic.010G085100	Chr10	7249308	7265492	1	16185	603632						microtubule-based movement	GO:0007018	A microtubule-based process that is mediated by motor proteins and results in the movement of organelles, other microtubules, or other particles along microtubules.
Sobic.010G085100	Chr10	7249308	7265492	1	16185	603632						kinesin complex	GO:0005871	Any complex that includes a dimer of molecules from the kinesin superfamily, a group of related proteins that contain an extended region of predicted alpha-helical coiled coil in the main chain that likely produces dimerization. The native complexes of several kinesin family members have also been shown to contain additional peptides, often designated light chains as all of the noncatalytic subun…
Sobic.010G085200	Chr10	7288157	7291914	1	3758	642481		Mediator complex, subunit Med6		The Mediator complex is a coactivator involved in the regulated transcription of nearly all RNA polymerase II-dependent genes. Mediator functions as a bridge to convey information from gene-specific regulatory proteins to the basal RNA polymerase II transcription machinery. The Mediator complex, having a compact conformation in its free form, is recruited to promoters by direct interactions with …	Family
Sobic.010G085200	Chr10	7288157	7291914	1	3758	642481		Mediator complex, subunit Med6, metazoa/plant		The Mediator complex is a coactivator involved in the regulated transcription of nearly all RNA polymerase II-dependent genes. Mediator functions as a bridge to convey information from gene-specific regulatory proteins to the basal RNA polymerase II transcription machinery. The Mediator complex, having a compact conformation in its free form, is recruited to promoters by direct interactions with …	Family
Sobic.010G085200	Chr10	7288157	7291914	1	3758	642481						regulation of transcription from RNA polymerase II promoter	GO:0006357	Any process that modulates the frequency, rate or extent of transcription from an RNA polymerase II promoter.
Sobic.010G085200	Chr10	7288157	7291914	1	3758	642481						RNA polymerase II transcription cofactor activity	GO:0001104	Interacting selectively and non-covalently with an RNA polymerase II (RNAP II) regulatory transcription factor and also with the RNAP II basal transcription machinery in order to modulate transcription. Cofactors generally do not bind DNA, but rather mediate protein-protein interactions between regulatory transcription factors and the basal RNAP II transcription machinery.
Sobic.010G085200	Chr10	7288157	7291914	1	3758	642481						mediator complex	GO:0016592	A protein complex that interacts with the carboxy-terminal domain of the largest subunit of RNA polymerase II and plays an active role in transducing the signal from a transcription factor to the transcriptional machinery. The mediator complex is required for activation of transcription of most protein-coding genes, but can also act as a transcriptional corepressor. The Saccharomyces complex cont…
Sobic.010G085400	Chr10	7299379	7306909	1	7531	653703		Transcription factor, MADS-box		Human serum response factor (SRF) is a ubiquitous nuclear protein importantfor cell proliferation and differentiation. SRF function is essentialfor transcriptional regulation of numerous growth-factor-inducible genes,such as c-fos oncogene and muscle-specific actin genes. A core domain of around 90 amino acids is sufficient for the activitiesof DNA-binding, dimerisation and interaction with acces…	Domain
Sobic.010G085400	Chr10	7299379	7306909	1	7531	653703		Transcription factor, K-box		MADS genes in plants encode key developmental regulators of vegetative and reproductive development. The majority of the plant MADS proteins share a stereotypical MIKC structure. It comprises (from N- to C-terminal) an N-terminal domain, which is, however, present only in a minority of proteins; a MADS domain (see , ), which is the major determinant of DNA-binding but which also performs dimerisa…	Domain
Sobic.010G085400	Chr10	7299379	7306909	1	7531	653703						DNA binding	GO:0003677	Any molecular function by which a gene product interacts selectively and non-covalently with DNA (deoxyribonucleic acid).
Sobic.010G085400	Chr10	7299379	7306909	1	7531	653703						protein dimerization activity	GO:0046983	The formation of a protein dimer, a macromolecular structure consists of two noncovalently associated identical or nonidentical subunits.
Sobic.010G085500	Chr10	7331616	7332140	-1	525	685940
Sobic.010G085600	Chr10	7347741	7354439	1	6699	702065		Tetratricopeptide-like helical domain		The tetratrico peptide repeat region (TPR) is a structural motif present in a wide range of proteins [, , ]. It mediates protein-protein interactions and the assembly of multiprotein complexes []. The TPR motifconsists of 3-16 tandem-repeats of 34 amino acids residues, although individual TPR motifs canbe dispersed in the protein sequence. Sequence alignment of the TPR domains reveals aconsensus …	Domain
Sobic.010G085600	Chr10	7347741	7354439	1	6699	702065		Tetratricopeptide repeat		The tetratrico peptide repeat region (TPR) is a structural motif present in a wide range of proteins [, , ]. It mediates protein-protein interactions and the assembly of multiprotein complexes []. The TPR motifconsists of 3-16 tandem-repeats of 34 amino acids residues, although individual TPR motifs canbe dispersed in the protein sequence. Sequence alignment of the TPR domains reveals aconsensus …	Repeat
Sobic.010G085600	Chr10	7347741	7354439	1	6699	702065		Tetratricopeptide repeat-containing domain		The tetratrico peptide repeat region (TPR) is a structural motif present in a wide range of proteins [, , ]. It mediates protein-protein interactions and the assembly of multiprotein complexes []. The TPR motifconsists of 3-16 tandem-repeats of 34 amino acids residues, although individual TPR motifs canbe dispersed in the protein sequence. Sequence alignment of the TPR domains reveals aconsensus …	Domain
Sobic.010G085600	Chr10	7347741	7354439	1	6699	702065		Cyclophilin-type peptidyl-prolyl cis-trans isomerase		Cyclophilins exhibit peptidyl-prolyl cis-trans isomerase (PPIase) activity (), accelerating protein folding by catalysing the cis-trans isomerisation of proline imidic peptide bonds in oligopeptides [, ]. They also have protein chaperone-like functions []and are the major high-affinity binding proteins for the immunosuppressive drug cyclosporin A (CSA) in vertebrates [].Cyclophilins are found in …	Family
Sobic.010G085600	Chr10	7347741	7354439	1	6699	702065		Cyclophilin-like domain		This entry represents a beta-barrel domain that constitutes the core of cyclophilin-type peptidyl-prolyl cis-trans isomerases () and can also be found in the C-terminal of some bacterial uncharacterised proteins, such as PH0987 from Pyrococcus horikoshii () and from Bacillus cereus.	Domain
Sobic.010G085600	Chr10	7347741	7354439	1	6699	702065		Cyclophilin-type peptidyl-prolyl cis-trans isomerase domain		Cyclophilins exhibit peptidyl-prolyl cis-trans isomerase (PPIase) activity (), accelerating protein folding by catalysing the cis-trans isomerisation of proline imidic peptide bonds in oligopeptides [, ]. They also have protein chaperone-like functions []and are the major high-affinity binding proteins for the immunosuppressive drug cyclosporin A (CSA) in vertebrates [].Cyclophilins are found in …	Domain
Sobic.010G085600	Chr10	7347741	7354439	1	6699	702065		Elongated TPR repeat-containing domain		This entry represents the elongated alpha helical domain formed from tetratricopeptide repeats (TPR) during folding []. Upon completion of folding, this domain folds into a structure described by .This domain is found in cyclophilin-type and FKBP-type peptidyl-prolyl isomerases (PPI).	Domain
Sobic.010G085600	Chr10	7347741	7354439	1	6699	702065		Tetratricopeptide-like helical domain		The tetratrico peptide repeat region (TPR) is a structural motif present in a wide range of proteins [, , ]. It mediates protein-protein interactions and the assembly of multiprotein complexes []. The TPR motifconsists of 3-16 tandem-repeats of 34 amino acids residues, although individual TPR motifs canbe dispersed in the protein sequence. Sequence alignment of the TPR domains reveals aconsensus …	Domain
Sobic.010G085600	Chr10	7347741	7354439	1	6699	702065		Tetratricopeptide repeat		The tetratrico peptide repeat region (TPR) is a structural motif present in a wide range of proteins [, , ]. It mediates protein-protein interactions and the assembly of multiprotein complexes []. The TPR motifconsists of 3-16 tandem-repeats of 34 amino acids residues, although individual TPR motifs canbe dispersed in the protein sequence. Sequence alignment of the TPR domains reveals aconsensus …	Repeat
Sobic.010G085600	Chr10	7347741	7354439	1	6699	702065		Tetratricopeptide repeat-containing domain		The tetratrico peptide repeat region (TPR) is a structural motif present in a wide range of proteins [, , ]. It mediates protein-protein interactions and the assembly of multiprotein complexes []. The TPR motifconsists of 3-16 tandem-repeats of 34 amino acids residues, although individual TPR motifs canbe dispersed in the protein sequence. Sequence alignment of the TPR domains reveals aconsensus …	Domain
Sobic.010G085600	Chr10	7347741	7354439	1	6699	702065		Cyclophilin-type peptidyl-prolyl cis-trans isomerase		Cyclophilins exhibit peptidyl-prolyl cis-trans isomerase (PPIase) activity (), accelerating protein folding by catalysing the cis-trans isomerisation of proline imidic peptide bonds in oligopeptides [, ]. They also have protein chaperone-like functions []and are the major high-affinity binding proteins for the immunosuppressive drug cyclosporin A (CSA) in vertebrates [].Cyclophilins are found in …	Family
Sobic.010G085600	Chr10	7347741	7354439	1	6699	702065		Cyclophilin-like domain		This entry represents a beta-barrel domain that constitutes the core of cyclophilin-type peptidyl-prolyl cis-trans isomerases () and can also be found in the C-terminal of some bacterial uncharacterised proteins, such as PH0987 from Pyrococcus horikoshii () and from Bacillus cereus.	Domain
Sobic.010G085600	Chr10	7347741	7354439	1	6699	702065		Cyclophilin-type peptidyl-prolyl cis-trans isomerase domain		Cyclophilins exhibit peptidyl-prolyl cis-trans isomerase (PPIase) activity (), accelerating protein folding by catalysing the cis-trans isomerisation of proline imidic peptide bonds in oligopeptides [, ]. They also have protein chaperone-like functions []and are the major high-affinity binding proteins for the immunosuppressive drug cyclosporin A (CSA) in vertebrates [].Cyclophilins are found in …	Domain
Sobic.010G085600	Chr10	7347741	7354439	1	6699	702065		Elongated TPR repeat-containing domain		This entry represents the elongated alpha helical domain formed from tetratricopeptide repeats (TPR) during folding []. Upon completion of folding, this domain folds into a structure described by .This domain is found in cyclophilin-type and FKBP-type peptidyl-prolyl isomerases (PPI).	Domain
Sobic.010G085600	Chr10	7347741	7354439	1	6699	702065		Tetratricopeptide-like helical domain		The tetratrico peptide repeat region (TPR) is a structural motif present in a wide range of proteins [, , ]. It mediates protein-protein interactions and the assembly of multiprotein complexes []. The TPR motifconsists of 3-16 tandem-repeats of 34 amino acids residues, although individual TPR motifs canbe dispersed in the protein sequence. Sequence alignment of the TPR domains reveals aconsensus …	Domain
Sobic.010G085600	Chr10	7347741	7354439	1	6699	702065		Tetratricopeptide repeat		The tetratrico peptide repeat region (TPR) is a structural motif present in a wide range of proteins [, , ]. It mediates protein-protein interactions and the assembly of multiprotein complexes []. The TPR motifconsists of 3-16 tandem-repeats of 34 amino acids residues, although individual TPR motifs canbe dispersed in the protein sequence. Sequence alignment of the TPR domains reveals aconsensus …	Repeat
Sobic.010G085600	Chr10	7347741	7354439	1	6699	702065		Tetratricopeptide repeat-containing domain		The tetratrico peptide repeat region (TPR) is a structural motif present in a wide range of proteins [, , ]. It mediates protein-protein interactions and the assembly of multiprotein complexes []. The TPR motifconsists of 3-16 tandem-repeats of 34 amino acids residues, although individual TPR motifs canbe dispersed in the protein sequence. Sequence alignment of the TPR domains reveals aconsensus …	Domain
Sobic.010G085600	Chr10	7347741	7354439	1	6699	702065		Cyclophilin-type peptidyl-prolyl cis-trans isomerase		Cyclophilins exhibit peptidyl-prolyl cis-trans isomerase (PPIase) activity (), accelerating protein folding by catalysing the cis-trans isomerisation of proline imidic peptide bonds in oligopeptides [, ]. They also have protein chaperone-like functions []and are the major high-affinity binding proteins for the immunosuppressive drug cyclosporin A (CSA) in vertebrates [].Cyclophilins are found in …	Family
Sobic.010G085600	Chr10	7347741	7354439	1	6699	702065		Cyclophilin-like domain		This entry represents a beta-barrel domain that constitutes the core of cyclophilin-type peptidyl-prolyl cis-trans isomerases () and can also be found in the C-terminal of some bacterial uncharacterised proteins, such as PH0987 from Pyrococcus horikoshii () and from Bacillus cereus.	Domain
Sobic.010G085600	Chr10	7347741	7354439	1	6699	702065		Cyclophilin-type peptidyl-prolyl cis-trans isomerase domain		Cyclophilins exhibit peptidyl-prolyl cis-trans isomerase (PPIase) activity (), accelerating protein folding by catalysing the cis-trans isomerisation of proline imidic peptide bonds in oligopeptides [, ]. They also have protein chaperone-like functions []and are the major high-affinity binding proteins for the immunosuppressive drug cyclosporin A (CSA) in vertebrates [].Cyclophilins are found in …	Domain
Sobic.010G085600	Chr10	7347741	7354439	1	6699	702065		Elongated TPR repeat-containing domain		This entry represents the elongated alpha helical domain formed from tetratricopeptide repeats (TPR) during folding []. Upon completion of folding, this domain folds into a structure described by .This domain is found in cyclophilin-type and FKBP-type peptidyl-prolyl isomerases (PPI).	Domain
Sobic.010G085600	Chr10	7347741	7354439	1	6699	702065						protein folding	GO:0006457	The process of assisting in the covalent and noncovalent assembly of single chain polypeptides or multisubunit complexes into the correct tertiary structure.
Sobic.010G085600	Chr10	7347741	7354439	1	6699	702065						peptidyl-prolyl cis-trans isomerase activity	GO:0003755	Catalysis of the reaction: peptidyl-proline (omega=180) = peptidyl-proline (omega=0).
Sobic.010G085600	Chr10	7347741	7354439	1	6699	702065						protein peptidyl-prolyl isomerization	GO:0000413	The modification of a protein by cis-trans isomerization of a proline residue.
Sobic.010G085700	Chr10	7367245	7368380	1	1136	721569	(1 of 10) PTHR12374:SF26 - F25A4.19 PROTEIN	Homeodomain-like		Homeodomain proteins are transcription factors that share a related DNA binding homeodomain []. The homeodomain was first identified in a number of Drosophila homeotic and segmentation proteins, but is now known to be well conserved in many other animals, including vertebrates. The domain binds DNA through a helix-turn-helix (HTH) structure. The HTH motif is characterised by two alpha-helices, wh…	Domain
Sobic.010G085700	Chr10	7367245	7368380	1	1136	721569	(1 of 10) PTHR12374:SF26 - F25A4.19 PROTEIN	SANT/Myb domain		The retroviral oncogene v-myb, and its cellular counterpart c-myb, encode nuclear DNA-binding proteins. In myb, one of the most conserved regions consisting of three tandem repeats has been shown to be involved in DNA-binding [].The SANT domain is present in nuclear receptor co-repressors and in the subunits of many chromatin-remodelling complexes []. It has a strong structural similarity to the …	Domain
Sobic.010G085700	Chr10	7367245	7368380	1	1136	721569	(1 of 10) PTHR12374:SF26 - F25A4.19 PROTEIN	Myb domain		The myb-type HTH domain is a DNA-binding, helix-turn-helix (HTH) domain of approximately 55 amino acids, typically occurring in a tandem repeat in eukaryotic transcription factors. The domain is named after the retroviral oncogene v-myb, and its cellular counterpart c-myb, which encode nuclear DNA-binding proteins that specifically recognise the sequence YAAC(G/T)G [, ]. Myb proteins contain thre…	Domain
Sobic.010G085700	Chr10	7367245	7368380	1	1136	721569	(1 of 10) PTHR12374:SF26 - F25A4.19 PROTEIN	Myb domain, plants		This DNA-binding domain is restricted to (but common in) plant proteins, many of which also contain a response regulator domain. The domain appears related to the Myb-like DNA-binding domain [, ].	Domain
Sobic.010G085700	Chr10	7367245	7368380	1	1136	721569	(1 of 10) PTHR12374:SF26 - F25A4.19 PROTEIN					DNA binding	GO:0003677	Any molecular function by which a gene product interacts selectively and non-covalently with DNA (deoxyribonucleic acid).
Sobic.010G085800	Chr10	7374470	7375404	1	935	728794		Cupredoxin		Copper is one of the most prevalent transition metals in living organisms and its biological function is intimately related to its redox properties. Since free copper is toxic, even at very low concentrations, its homeostasis in living organisms is tightly controlled by subtle molecular mechanisms. In eukaryotes, before being transported inside the cell via the high-affinity copper transporters o…	Domain
Sobic.010G085800	Chr10	7374470	7375404	1	935	728794		Phytocyanin domain		Among the blue copper proteins with a single type I (or "blue") mononuclearcopper site, the plant-specific phytocyanins constitute a distinct subfamilythat can be further subdivided into the families of uclacyanins, stellacyanins,plantacyanins, and early nodulins. Stellacyanins have a blue coppercoordinated by two His, one Cys and one Gln. In plantacyanins and uclacyanins,the ligands of the type-…	Domain
Sobic.010G085800	Chr10	7374470	7375404	1	935	728794						electron carrier activity	GO:0009055	Any molecular entity that serves as an electron acceptor and electron donor in an electron transport chain. An electron transport chain is a process in which a series of electron carriers operate together to transfer electrons from donors to any of several different terminal electron acceptors to generate a transmembrane electrochemical gradient.
Sobic.010G085900	Chr10	7375444	7377799	-1	2356	729768		Tetratricopeptide-like helical domain		The tetratrico peptide repeat region (TPR) is a structural motif present in a wide range of proteins [, , ]. It mediates protein-protein interactions and the assembly of multiprotein complexes []. The TPR motifconsists of 3-16 tandem-repeats of 34 amino acids residues, although individual TPR motifs canbe dispersed in the protein sequence. Sequence alignment of the TPR domains reveals aconsensus …	Domain
Sobic.010G085900	Chr10	7375444	7377799	-1	2356	729768		Pentatricopeptide repeat		This entry represents the PPR repeat.Pentatricopeptide repeat (PPR) proteins are characterised by tandem repeats of a degenerate 35 amino acid motif []. Most of PPR proteins have roles in mitochondria or plastid []. PPR repeats were discovered while screening Arabidopsis proteins for those predicted to be targeted to mitochondria or chloroplast [, ]. Some of these proteins have been shown to play…	Repeat
