# Supplementary material for: Association mapping by aerial drone reveals 213 genetic associations for Sorghum bicolor biomass traits under drought
Source: BMC Genomics. 2018 Sep 17;19:679. doi: 10.1186/s12864-018-5055-5 (PMC6142696; doi:10.1186/s12864-018-5055-5)
Supplement: Supplementary file 9 — Tables showing all genes in the regions spanned by significant SNPs for each peak. Gene information was obtained from the Phytomine tool in Phytozome v3.0. (ZIP 8760 kb) [file 12864_2018_5055_MOESM9_ESM.zip › CPG2.10_all_Sb_genes_in_region_from_Phytomine.xlsx]

## Sheet: CPG2.10_all_Sb_genes_in_region_
Primary_Identifier	chrom	Pos_start	Pos_end	strand	gene_length	dist_from_max_GWAS_SNP	gene_defline	protein_domains_name	gene_name	protein_domains_description	protin_domains_type	ontology_term_name	GO_term	GO_description
Sobic.002G358800	Chr02	72111715	72117268	1	5554	10105		Armadillo-like helical		This domain consists of a multi-helical fold comprised of two curved layers of alpha helices arranged in a regular right-handed superhelix, where the repeats that make up this structure are arranged about a common axis []. These superhelical structures present an extensive solvent-accessible surface that is well suited to binding large substrates such as proteins and nucleic acids. This topology …	Domain
Sobic.002G358800	Chr02	72111715	72117268	1	5554	10105		Armadillo-type fold		This entry represents a structural domain with an armadillo (ARM)-like fold, consisting of a multi-helical fold comprised of two curved layers of alpha helices arranged in a regular right-handed superhelix, where the repeats that make up this structure are arranged about a common axis []. These superhelical structures present an extensive solvent-accessible surface that is well suited to binding …	Domain
Sobic.002G358800	Chr02	72111715	72117268	1	5554	10105		Interferon-related developmental regulator, N-terminal		Interferon-related developmental regulator (IFRD1) is the human homologue of the Rattus norvegicusearly response protein PC4 and its murine homologue TIS7 []. The exact function of IFRD1 is unknown but it has been shown that PC4 is necessary for muscle differentiation and that it might have a role in signal transduction. This entry also contains IFRD2 and its murine equivalent SKMc15, which are h…	Domain
Sobic.002G358900	Chr02	72120317	72122725	-1	2409	4648		Tetratricopeptide-like helical domain		The tetratrico peptide repeat region (TPR) is a structural motif present in a wide range of proteins [, , ]. It mediates protein-protein interactions and the assembly of multiprotein complexes []. The TPR motifconsists of 3-16 tandem-repeats of 34 amino acids residues, although individual TPR motifs canbe dispersed in the protein sequence. Sequence alignment of the TPR domains reveals aconsensus …	Domain
Sobic.002G358900	Chr02	72120317	72122725	-1	2409	4648		Pentatricopeptide repeat		This entry represents the PPR repeat.Pentatricopeptide repeat (PPR) proteins are characterised by tandem repeats of a degenerate 35 amino acid motif []. Most of PPR proteins have roles in mitochondria or plastid []. PPR repeats were discovered while screening Arabidopsis proteins for those predicted to be targeted to mitochondria or chloroplast [, ]. Some of these proteins have been shown to play…	Repeat
Sobic.002G359000	Chr02	72127813	72134802	1	6990	440		Formin, FH2 domain		Formin homology (FH) proteins play a crucial role in the reorganisation of the actin cytoskeleton, which mediates various functions of the cell cortex including motility, adhesion, and cytokinesis []. Formins are multidomain proteins that interact with diverse signalling molecules and cytoskeletal proteins, although some formins have been assigned functionswithin the nucleus. Formins are characte…	Domain
Sobic.002G359100	Chr02	72136449	72139026	1	2578	9076		Protein of unknown function DUF936, plant		This family consists of several hypothetical proteins from plants. The function of this family is unknown.	Family
Sobic.002G359200	Chr02	72142948	72144625	-1	1678	15575		Myc-type, basic helix-loop-helix (bHLH) domain		A number of eukaryotic proteins, which probably are sequence specific DNA-binding proteins that act as transcription factors, share a conserved domainof 40 to 50 amino acid residues. It has been proposed []that this domain isformed of two amphipathic helices joined by a variable length linker regionthat could form a loop. This 'helix-loop-helix' (HLH) domain mediates proteindimerization and has b…	Domain	protein dimerization activity	GO:0046983	The formation of a protein dimer, a macromolecular structure consists of two noncovalently associated identical or nonidentical subunits.
Sobic.002G359300	Chr02	72161115	72162609	1	1495	33742	(1 of 2) PTHR26374:SF149 - C2H2 TYPE ZINC FINGER TRANSCRIPTION FACTOR-LIKE PROTEIN	Zinc finger, C2H2		Zinc finger (Znf) domains are relatively small protein motifs which contain multiple finger-like protrusions that make tandem contacts with their target molecule. Some of these domains bind zinc, but many do not; instead binding other metals such as iron, or no metal at all. For example, some family members form salt bridges to stabilise the finger-like folds. They were first identified as a DNA-…	Domain
Sobic.002G359300	Chr02	72161115	72162609	1	1495	33742	(1 of 2) PTHR26374:SF149 - C2H2 TYPE ZINC FINGER TRANSCRIPTION FACTOR-LIKE PROTEIN	Zinc finger, C2H2-like		Zinc finger (Znf) domains are relatively small protein motifs which contain multiple finger-like protrusions that make tandem contacts with their target molecule. Some of these domains bind zinc, but many do not; instead binding other metals such as iron, or no metal at all. For example, some family members form salt bridges to stabilise the finger-like folds. They were first identified as a DNA-…	Domain
Sobic.002G359300	Chr02	72161115	72162609	1	1495	33742	(1 of 2) PTHR26374:SF149 - C2H2 TYPE ZINC FINGER TRANSCRIPTION FACTOR-LIKE PROTEIN	Zinc finger C2H2-type/integrase DNA-binding domain		Zinc finger (Znf) domains are relatively small protein motifs which contain multiple finger-like protrusions that make tandem contacts with their target molecule. Some of these domains bind zinc, but many do not; instead binding other metals such as iron, or no metal at all. For example, some family members form salt bridges to stabilise the finger-like folds. They were first identified as a DNA-…	Domain
Sobic.002G359300	Chr02	72161115	72162609	1	1495	33742	(1 of 2) PTHR26374:SF149 - C2H2 TYPE ZINC FINGER TRANSCRIPTION FACTOR-LIKE PROTEIN					metal ion binding	GO:0046872	Interacting selectively and non-covalently with any metal ion.
Sobic.002G359400	Chr02	72166333	72170677	-1	4345	38960		Sugar phosphate transporter domain		This domain is found in a number of sugar phosphate transporters, including those with a specificity for triose phosphate [].	Domain
Sobic.002G359500	Chr02	72172507	72173701	1	1195	45134
Sobic.002G359500	Chr02	72172507	72173701	1	1195	45134
Sobic.002G359600	Chr02	72180189	72188126	1	7938	52816		Potential Queuosine, Q, salvage protein family		Q_salvage proteins occur in most Eukarya as well as in a few bacteria possible via horizontal gene-transfer. Queuosine (Q) is a chemical modification found at the wobble position of tRNAs that have GUN anticodons. Most bacteria synthesize queuosine de novo, whereas eukaryotes rely solely on salvaging this essential component from the environment or the gut flora. The exact enzymatic function of t…	Family
Sobic.002G359700	Chr02	72192356	72193761	1	1406	64983		Lateral organ boundaries, LOB		The lateral organ boundaries (LOB) gene is expressed at the adaxial base of initiating lateral organs and encodes a plant-specific protein of unknown function. The N-terminal one half of the LOB protein contains a conserved approximately 100-amino acid domain (the LOB domain) that is present in 42 other Arabidopsis thalianaproteins and in proteins from a variety of other plant species. Genes enco…	Domain
Sobic.002G359800	Chr02	72217233	72218600	1	1368	89860		Transcription factor GRAS		Sequence analysis of the products of the GRAS (GAI, RGA, SCR) gene family indicates that they share a variable N terminus and a highly conserved C terminus that contains five recognizable motifs []. Proteins in the GRAS family are major players in gibberellin (GA) signaling, which regulates various aspects of plant growth and development []. Mutation of the SCARECROW (SCR) gene results in a radia…	Domain
Sobic.002G359800	Chr02	72217233	72218600	1	1368	89860		Rossmann-like alpha/beta/alpha sandwich fold		This entry represents domains related by a common ancestor that have a Rossmann-like, 3-layer, alpha/beta/alpha sandwich fold. Protein families in which the domain is found include:Nucleotidylyl transferases () such as cytidylyltransferases [], adenylyltransferases [].Class I aminoacyl-tRNA synthetases (catalytic domain), such as tyrosyl-tRNA synthetase () and glutaminyl-tRNA synthetase () [].Pan…	Domain
Sobic.002G359900	Chr02	72223032	72227228	1	4197	95659		RNA recognition motif domain		Many eukaryotic proteins containing one or more copies of a putative RNA-binding domain of about 90 amino acids are known to bind single-stranded RNAs [, , ]. The largest group of single strand RNA-binding proteins is the eukaryotic RNA recognition motif (RRM) family that contains an eight amino acid RNP-1 consensus sequence [, ]. RRM proteins have a variety of RNA binding preferences and functio…	Domain
Sobic.002G359900	Chr02	72223032	72227228	1	4197	95659		Nucleotide-binding alpha-beta plait domain		This entry represents nucleotide-binding domains with an alpha-beta plait structure, which consists of either a ferredoxin-like (beta-alpha-beta)2 fold, such as that found in RNA-binding domains of various ribonucleoproteins or in viral DNA-binding domains [, ]; or a beta-(alpha)-beta-alpha-beta(2) fold, such as that found in the ribosomal protein L23 [].	Domain
Sobic.002G359900	Chr02	72223032	72227228	1	4197	95659		Nuclear transport factor 2, eukaryote		Ran () is an evolutionary conserved member of the Ras superfamily of small GTPases that regulates all receptor-mediated transport between thenucleus and the cytoplasm. Importreceptors bind their cargos in the cytoplasm where the concentration of RanGTP is low and release their cargos in thenucleus where the concentration of RanGTP is high []. Export receptors respond to Ran GTP in the oppositeman…	Domain
Sobic.002G359900	Chr02	72223032	72227228	1	4197	95659		Nuclear transport factor 2		Nuclear transport factor 2 (NTF2) is a homodimer which stimulates efficient nuclear import of a cargo protein. NTF2 binds to both RanGDP and FxFG repeat-containing nucleoporins. NTF2 folds into a cone with a deep hydrophobic cavity, the opening of which is surrounded by several negatively charged residues. RanGDP binds to NTF2 by inserting a conserved phenylalanine residue into the hydrophobic po…	Domain
Sobic.002G359900	Chr02	72223032	72227228	1	4197	95659		RNA recognition motif domain		Many eukaryotic proteins containing one or more copies of a putative RNA-binding domain of about 90 amino acids are known to bind single-stranded RNAs [, , ]. The largest group of single strand RNA-binding proteins is the eukaryotic RNA recognition motif (RRM) family that contains an eight amino acid RNP-1 consensus sequence [, ]. RRM proteins have a variety of RNA binding preferences and functio…	Domain
Sobic.002G359900	Chr02	72223032	72227228	1	4197	95659		Nucleotide-binding alpha-beta plait domain		This entry represents nucleotide-binding domains with an alpha-beta plait structure, which consists of either a ferredoxin-like (beta-alpha-beta)2 fold, such as that found in RNA-binding domains of various ribonucleoproteins or in viral DNA-binding domains [, ]; or a beta-(alpha)-beta-alpha-beta(2) fold, such as that found in the ribosomal protein L23 [].	Domain
Sobic.002G359900	Chr02	72223032	72227228	1	4197	95659		Nuclear transport factor 2, eukaryote		Ran () is an evolutionary conserved member of the Ras superfamily of small GTPases that regulates all receptor-mediated transport between thenucleus and the cytoplasm. Importreceptors bind their cargos in the cytoplasm where the concentration of RanGTP is low and release their cargos in thenucleus where the concentration of RanGTP is high []. Export receptors respond to Ran GTP in the oppositeman…	Domain
Sobic.002G359900	Chr02	72223032	72227228	1	4197	95659		Nuclear transport factor 2		Nuclear transport factor 2 (NTF2) is a homodimer which stimulates efficient nuclear import of a cargo protein. NTF2 binds to both RanGDP and FxFG repeat-containing nucleoporins. NTF2 folds into a cone with a deep hydrophobic cavity, the opening of which is surrounded by several negatively charged residues. RanGDP binds to NTF2 by inserting a conserved phenylalanine residue into the hydrophobic po…	Domain
Sobic.002G359900	Chr02	72223032	72227228	1	4197	95659						nucleic acid binding	GO:0003676	Interacting selectively and non-covalently with any nucleic acid.
Sobic.002G359900	Chr02	72223032	72227228	1	4197	95659						nucleotide binding	GO:0000166	Interacting selectively and non-covalently with a nucleotide, any compound consisting of a nucleoside that is esterified with (ortho)phosphate or an oligophosphate at any hydroxyl group on the ribose or deoxyribose.
Sobic.002G360000	Chr02	72233160	72234170	-1	1011	105787
Sobic.002G360100	Chr02	72238481	72239359	1	879	111108		Zinc finger, C2H2		Zinc finger (Znf) domains are relatively small protein motifs which contain multiple finger-like protrusions that make tandem contacts with their target molecule. Some of these domains bind zinc, but many do not; instead binding other metals such as iron, or no metal at all. For example, some family members form salt bridges to stabilise the finger-like folds. They were first identified as a DNA-…	Domain
Sobic.002G360100	Chr02	72238481	72239359	1	879	111108		Zinc finger, C2H2-like		Zinc finger (Znf) domains are relatively small protein motifs which contain multiple finger-like protrusions that make tandem contacts with their target molecule. Some of these domains bind zinc, but many do not; instead binding other metals such as iron, or no metal at all. For example, some family members form salt bridges to stabilise the finger-like folds. They were first identified as a DNA-…	Domain
Sobic.002G360100	Chr02	72238481	72239359	1	879	111108		Zinc finger C2H2-type/integrase DNA-binding domain		Zinc finger (Znf) domains are relatively small protein motifs which contain multiple finger-like protrusions that make tandem contacts with their target molecule. Some of these domains bind zinc, but many do not; instead binding other metals such as iron, or no metal at all. For example, some family members form salt bridges to stabilise the finger-like folds. They were first identified as a DNA-…	Domain
Sobic.002G360100	Chr02	72238481	72239359	1	879	111108						metal ion binding	GO:0046872	Interacting selectively and non-covalently with any metal ion.
Sobic.002G360200	Chr02	72241210	72243600	1	2391	113837		Tetratricopeptide-like helical domain		The tetratrico peptide repeat region (TPR) is a structural motif present in a wide range of proteins [, , ]. It mediates protein-protein interactions and the assembly of multiprotein complexes []. The TPR motifconsists of 3-16 tandem-repeats of 34 amino acids residues, although individual TPR motifs canbe dispersed in the protein sequence. Sequence alignment of the TPR domains reveals aconsensus …	Domain
Sobic.002G360200	Chr02	72241210	72243600	1	2391	113837		Pentatricopeptide repeat		This entry represents the PPR repeat.Pentatricopeptide repeat (PPR) proteins are characterised by tandem repeats of a degenerate 35 amino acid motif []. Most of PPR proteins have roles in mitochondria or plastid []. PPR repeats were discovered while screening Arabidopsis proteins for those predicted to be targeted to mitochondria or chloroplast [, ]. Some of these proteins have been shown to play…	Repeat
Sobic.002G360301	Chr02	72249195	72250822	-1	1628	121822		Pistil-specific extensin-like protein		Extensins are plant cell-wall proteins; they can account for up to 20% ofthe dry weight of the cell wall. They are highly-glycosylated, possiblyreflecting their interactions with cell-wall carbohydrates. Amongst their functions is cell wall strengthening in response to mechanical stress (e.g.,during attack by pests, plant-bending in the wind, etc.).By contrast with extensin genes, pistil-specific…	Family	structural constituent of cell wall	GO:0005199	The action of a molecule that contributes to the structural integrity of a cell wall.
Sobic.002G360400	Chr02	72251432	72253158	-1	1727	124059	(1 of 21) PF13456 - Reverse transcriptase-like (RVT_3)	Ribonuclease H-like domain		The catalytic domain of several polynucleotidyl transferases share a similar structure, consisting of a 3-layer alpha/beta/alpha fold that contains mixed beta sheets, suggesting that they share a similar mechanism of catalysis. Polynucleotidyl transferases containing this domain include ribonuclease H class I (RNase HI) and class II (RNase HII), HIV RNase (reverse transcriptase domain), retrovira…	Domain
Sobic.002G360500	Chr02	72259819	72262572	-1	2754	132446		CRIB domain		This entry represents the CRIB domain. Many putative downstream effectors of the small GTPases Cdc42 and Rac contain a GTPase binding domain (GBD), also called p21 binding domain (PBD), which has been shown to specifically bind the GTP bound form of Cdc42 or Rac, with a preference for Cdc42 [, ]. The most conserved region of GBD/PBD domains is the N-terminal Cdc42/Rac interactive binding motif (C…	Domain
Sobic.002G360500	Chr02	72259819	72262572	-1	2754	132446		Protein of unknown function DUF620		This is a family of uncharacterised proteins.	Family
Sobic.002G360600	Chr02	72265693	72267128	1	1436	138320
Sobic.002G360701	Chr02	72268915	72269770	-1	856	141542		PPM-type phosphatase domain		Protein phosphatases remove phosphate groups from various proteins that arethe key components of a number of signalling pathways in eukaryotes andprokaryotes. Protein phosphatases that dephosphorylate Ser and Thr residuesare classified into the phosphoprotein (PPP) and the protein phosphataseMg(2+)- or Mn(2+)-dependent (PPM) families. The core structure of PPMs is the300-residue PPM-type phosphat…	Domain
Sobic.002G360701	Chr02	72268915	72269770	-1	856	141542		Protein phosphatase 2C		Protein phosphatase 2C (PP2C) is one of the four major classes of mammalian serine/threonine specific protein phosphatases (). PP2C []is a monomeric enzyme of about 42 kDa, that shows broad substrate specificity and is dependent on divalent cations (mainly manganese and magnesium) for its activity. The exact physiological role is still unclear. Three isozymes are currently known in mammals: PP2C-…	Family
Sobic.002G360701	Chr02	72268915	72269770	-1	856	141542						catalytic activity	GO:0003824	Catalysis of a biochemical reaction at physiological temperatures. In biologically catalyzed reactions, the reactants are known as substrates, and the catalysts are naturally occurring macromolecular substances known as enzymes. Enzymes possess specific binding sites for substrates, and are usually composed wholly or largely of protein, but RNA that has catalytic activity (ribozyme) is often also…
Sobic.002G360701	Chr02	72268915	72269770	-1	856	141542						protein dephosphorylation	GO:0006470	The process of removing one or more phosphoric residues from a protein.
Sobic.002G360701	Chr02	72268915	72269770	-1	856	141542						protein serine/threonine phosphatase activity	GO:0004722	Catalysis of the reaction: protein serine phosphate + H2O = protein serine + phosphate, and protein threonine phosphate + H2O = protein threonine + phosphate.
Sobic.002G360801	Chr02	72277080	72277858	1	779	149707
Sobic.002G360900	Chr02	72279450	72280318	1	869	152077		Gibberellin regulated protein		This is the GASA gibberellin regulated cysteine rich protein family. The expression of these proteins is up-regulated by the plant hormone gibberellin, most of these proteins have some role in plant development. There are 12 cysteine residues conserved within the alignment giving the potential for these proteins to posses 6 disulphide bonds.	Family
Sobic.002G361001	Chr02	72281166	72282531	-1	1366	153793
Sobic.002G361100	Chr02	72283430	72284418	1	989	156057		Thioredoxin-like fold		Several biological processes regulate the activity of target proteins through changes in the redox state of thiol groups (S2 to SH2), where a hydrogen donor is linked to an intermediary disulphide protein. Such processes include the ferredoxin/thioredoxin system, the NADP/thioredoxin system, and the glutathione/glutaredoxin system []. Several of these disulphide proteins share a common structure,…	Domain
Sobic.002G361100	Chr02	72283430	72284418	1	989	156057		Glutathione S-transferase, N-terminal		In eukaryotes, glutathione S-transferases (GSTs) participate in thedetoxification of reactive electrophillic compounds by catalysing theirconjugation to glutathione. The GST domain is also found in S-crystallins from squid, and proteins with no known GST activity, such as eukaryotic elongation factors 1-gamma and the HSP26 family of stress-related proteins, which include auxin-regulated proteins …	Domain
Sobic.002G361100	Chr02	72283430	72284418	1	989	156057		Glutathione S-transferase, C-terminal-like		In eukaryotes, glutathione S-transferases (GSTs) participate in the detoxification of reactive electrophillic compounds by catalysing their conjugation to glutathione. GST is found as a domain in S-crystallins from squid, and proteins with no known GST activity, such as eukaryotic elongation factors 1-gamma and the HSP26 family of stress-related proteins, which include auxin-regulated proteins in…	Domain
Sobic.002G361100	Chr02	72283430	72284418	1	989	156057						protein binding	GO:0005515	Interacting selectively and non-covalently with any protein or protein complex (a complex of two or more proteins that may include other nonprotein molecules).
Sobic.002G361200	Chr02	72287800	72288972	1	1173	160427		Glucose/ribitol dehydrogenase		Glucose dehydrogenase catalyses the oxidation of D-glucose without priorphosphorylation to D-beta-gluconolactone using NAD or NADP as a coenzyme.The enzyme is a tetrameric protein, each of the 4 identical subunitscontaining 262 amino acid residues. This family is a subset of a more general family of short-chain dehydrogenases andreductases.A match to this extension indicates that the protein is n…	Family
Sobic.002G361200	Chr02	72287800	72288972	1	1173	160427		NAD(P)-binding domain		This entry represents NAD- and NADP-binding domains with a core Rossmann-type fold, which consists of 3-layers alpha/beta/alpha, where the six beta strands are parallel in the order 321456. Many different enzymes contain an NAD/NADP-binding domain, including:C-terminal domain of alcohol dehydrogenases []Tyrosine-dependent oxidoreductases (also known as short-chain dehydrogenases) []N-terminal dom…	Domain
Sobic.002G361200	Chr02	72287800	72288972	1	1173	160427		2,3-dihydro-2,3-dihydroxybenzoate dehydrogenase		The absence of free iron molecules in the surrounding environment triggers transcription of gene clusters that encode both siderophore-synthesis enzymes, and receptors that recognise iron-bound siderophores []. Classic examples are the enterobactin/enterochelin clusters found in Escherichia coliand Salmonella, although similar moieties in other pathogens have been identified. The enzymic machiner…	Family
Sobic.002G361200	Chr02	72287800	72288972	1	1173	160427		Polyketide synthase, ketoreductase domain		This domain is found in polyketide and fatty acid synthases that catalyse the first step in the reductive modification of the beta-carbonyl centres in the growing polyketide chain. It uses NADPH to reduce the keto group to a hydroxy group [].	Domain
Sobic.002G361200	Chr02	72287800	72288972	1	1173	160427						oxidation-reduction process	GO:0055114	A metabolic process that results in the removal or addition of one or more electrons to or from a substance, with or without the concomitant removal or addition of a proton or protons.
Sobic.002G361200	Chr02	72287800	72288972	1	1173	160427						2,3-dihydro-2,3-dihydroxybenzoate dehydrogenase activity	GO:0008667	Catalysis of the reaction: (2S,3S)-2,3-dihydroxy-2,3-dihydrobenzoate + NAD(+) = 2,3-dihydroxybenzoate + H(+) + NADH.
Sobic.002G361200	Chr02	72287800	72288972	1	1173	160427						siderophore biosynthetic process	GO:0019290	The chemical reactions and pathways resulting in the formation of siderophores, low molecular weight Fe(III)-chelating substances made by aerobic or facultatively anaerobic bacteria, especially when growing under iron deficient conditions. The complexes of Fe(3+)-siderophores have very high stability constants and are taken up by specific transport systems by microorganisms; the subsequent releas…
Sobic.002G361300	Chr02	72290606	72298886	-1	8281	163233		Aspartic peptidase domain		Aspartic endopeptidases of vertebrate, fungal and retroviral origin have been characterised []. More recently, aspartic endopeptidases associated with the processing of bacterial type 4 prepilin []and archaean preflagellin have been described [, ].Structurally, aspartic endopeptidases are bilobal enzymes, each lobe contributing a catalytic Asp residue, with an extended active site cleft localised…	Domain
Sobic.002G361300	Chr02	72290606	72298886	-1	8281	163233		Aspartic peptidase		Aspartic peptidase, also known as aspartyl proteases () are a widely distributed family of proteolytic enzymes [, , ]known to exist in vertebrates, fungi, plants, retroviruses and some plant viruses. Aspartate proteases of eukaryotes are monomeric enzymes which consist of two domains. Each domain contains an active site centred on a catalytic aspartyl residue. The two domains most probably evolve…	Family
Sobic.002G361300	Chr02	72290606	72298886	-1	8281	163233		2-C-methyl-D-erythritol 2,4-cyclodiphosphate synthase		IspF is a MECDP (2-C-methyl-D-erythritol 2,4-cyclodiphosphate) synthetase, also known as YgbB. It is an enzyme in the non-mevalonate pathway of isoprenoid synthesis. Isoprenoids are essential in all organisms, and can also be synthesized through the mevalonate pathway. The non-mevolante route is used by many bacteria and human pathogens, including Mycobacterium tuberculosisand Plasmodium falcipar…	Domain
Sobic.002G361300	Chr02	72290606	72298886	-1	8281	163233						proteolysis	GO:0006508	The hydrolysis of proteins into smaller polypeptides and/or amino acids by cleavage of their peptide bonds.
Sobic.002G361300	Chr02	72290606	72298886	-1	8281	163233						aspartic-type endopeptidase activity	GO:0004190	Catalysis of the hydrolysis of internal, alpha-peptide bonds in a polypeptide chain by a mechanism in which a water molecule bound by the side chains of aspartic residues at the active center acts as a nucleophile.
Sobic.002G361300	Chr02	72290606	72298886	-1	8281	163233						2-C-methyl-D-erythritol 2,4-cyclodiphosphate synthase activity	GO:0008685	Catalysis of the reaction: 4-CDP-2-C-methyl-D-erythritol 2-phosphate = 2-C-methyl-D-erythritol 2,4-cyclic diphosphate + CMP.
Sobic.002G361300	Chr02	72290606	72298886	-1	8281	163233						terpenoid biosynthetic process	GO:0016114	The chemical reactions and pathways resulting in the formation of terpenoids, any member of a class of compounds characterized by an isoprenoid chemical structure.
Sobic.002G361400	Chr02	72300819	72305524	-1	4706	173446		Frigida-like		This family is composed of plant proteins that are similar to FRIGIDA protein expressed by Arabidopsis thaliana(Mouse-ear cress) (). This protein is probably nuclear and is required for the regulation of flowering time in the late-flowering phenotype. It is known to increase RNA levels of flowering locus C. Allelic variation at the FRIGIDA locus is a major determinant of natural variation in flow…	Family
Sobic.002G361500	Chr02	72312731	72315380	-1	2650	185358		GH3 family		GH3 protein was first isolated from Glycine max as an early auxin-responsive gene []. Later, several plant GH3 family proteins have been identified and classified into three groups: group I proteins synthesise JA-amino acid conjugates, group II proteins produce indole-3-acetic acid (IAA) conjugates, group III protein are involved in the conjugation of amino acids to 4-substituted benzoate []. Thi…	Family
Sobic.002G361600	Chr02	72324525	72325061	1	537	197152		Zinc finger, C2H2		Zinc finger (Znf) domains are relatively small protein motifs which contain multiple finger-like protrusions that make tandem contacts with their target molecule. Some of these domains bind zinc, but many do not; instead binding other metals such as iron, or no metal at all. For example, some family members form salt bridges to stabilise the finger-like folds. They were first identified as a DNA-…	Domain
Sobic.002G361600	Chr02	72324525	72325061	1	537	197152		Zinc finger C2H2-type/integrase DNA-binding domain		Zinc finger (Znf) domains are relatively small protein motifs which contain multiple finger-like protrusions that make tandem contacts with their target molecule. Some of these domains bind zinc, but many do not; instead binding other metals such as iron, or no metal at all. For example, some family members form salt bridges to stabilise the finger-like folds. They were first identified as a DNA-…	Domain
Sobic.002G361600	Chr02	72324525	72325061	1	537	197152						metal ion binding	GO:0046872	Interacting selectively and non-covalently with any metal ion.
Sobic.002G361700	Chr02	72326199	72328153	-1	1955	198826		Zinc finger, SWIM-type		Zinc finger (Znf) domains are relatively small protein motifs which contain multiple finger-like protrusions that make tandem contacts with their target molecule. Some of these domains bind zinc, but many do not; instead binding other metals such as iron, or no metal at all. For example, some family members form salt bridges to stabilise the finger-like folds. They were first identified as a DNA-…	Domain
Sobic.002G361800	Chr02	72328880	72329134	-1	255	201507
Sobic.002G361900	Chr02	72330755	72331276	1	522	203382		WPP domain		The WPP domain is thought to be exclusively found in plants. The WPP stands for a tryptophan-proline-proline motif that is highly conserved in the domain []. The WPP domain is known to direct RanGAP (Ran GTPase-activating protein) to the nuclear envelope []. RanGAP is an accessory protein for the small signaling GTPase Ran, which is involved in nucleocytoplasmic transport. Non-RanGAP nuclear enve…	Domain
Sobic.002G362000	Chr02	72334466	72337522	1	3057	207093		Vesicle transport protein, Got1/SFT2-like		Traffic through the yeast Golgi complex depends on a member of the syntaxin family of SNARE proteins, Sed5, present in early Golgi cisternae. Got1 is thought to facilitate Sed5-dependent fusion events []. This is a family of sequences derived from eukaryotic proteins. They are similar to a region of a SNARE-like protein required for traffic through the Golgi complex, SFT2 protein () []. This is a…	Family
Sobic.002G362100	Chr02	72338489	72340349	-1	1861	211116
