# Supplementary material for: Association mapping by aerial drone reveals 213 genetic associations for Sorghum bicolor biomass traits under drought
Source: BMC Genomics. 2018 Sep 17;19:679. doi: 10.1186/s12864-018-5055-5 (PMC6142696; doi:10.1186/s12864-018-5055-5)
Supplement: Supplementary file 9 — Tables showing all genes in the regions spanned by significant SNPs for each peak. Gene information was obtained from the Phytomine tool in Phytozome v3.0. (ZIP 8760 kb) [file 12864_2018_5055_MOESM9_ESM.zip › CPG2.11_all_Sb_genes_in_region_from_Phytomine.xlsx]

## Sheet: CPG2.11_all_Sb_genes_in_region_
Primary_Identifier	chrom	Pos_start	Pos_end	strand	gene_length	dist_from_max_GWAS_SNP	gene_defline	protein_domains_name	gene_name	protein_domains_description	protin_domains_type	ontology_term_name	GO_term	GO_description
Sobic.002G372900	Chr02	73102774	73103389	1	616	198609
Sobic.002G373001	Chr02	73111829	73113030	-1	1202	188968		Protein of unknown function DUF1677, plant		The sequences found in this family are all derived from hypothetical plant proteins of unknown function. The region features a number of highly conserved cysteine residues.	Family
Sobic.002G373100	Chr02	73117405	73119689	1	2285	182309	(1 of 2) PTHR10426//PTHR10426:SF35 - STRICTOSIDINE SYNTHASE-RELATED // SUBFAMILY NOT NAMED	Six-bladed beta-propeller, TolB-like		This entry represents a six-bladed beta-propeller domain consisting of six 4-stranded beta-sheet motifs. This domain can be found in TolB proteins (C-terminal), in soluble quinoprotein glucose dehydrogenase, in calcium-dependent phosphotriesterases, in the low density lipoprotein (LDL) receptor YWTD domain, in nidogen, and in serine/threonine-protein kinase (PknD) NHL repeat domain.TolB is a peri…	Domain
Sobic.002G373100	Chr02	73117405	73119689	1	2285	182309	(1 of 2) PTHR10426//PTHR10426:SF35 - STRICTOSIDINE SYNTHASE-RELATED // SUBFAMILY NOT NAMED	Strictosidine synthase, conserved region		This entry represents a conserved region found in strictosidine synthase (), a key enzyme in alkaloid biosynthesis. It catalyses the Pictet-Spengler stereospecific condensation of tryptamine with secologanin to form strictosidine []. The structure of the native enzyme from the Indian medicinal plant Rauvolfia serpentina(Serpentwood) (Devilpepper) represents the first example of a six-bladed four-…	Domain
Sobic.002G373100	Chr02	73117405	73119689	1	2285	182309	(1 of 2) PTHR10426//PTHR10426:SF35 - STRICTOSIDINE SYNTHASE-RELATED // SUBFAMILY NOT NAMED	Six-bladed beta-propeller, TolB-like		This entry represents a six-bladed beta-propeller domain consisting of six 4-stranded beta-sheet motifs. This domain can be found in TolB proteins (C-terminal), in soluble quinoprotein glucose dehydrogenase, in calcium-dependent phosphotriesterases, in the low density lipoprotein (LDL) receptor YWTD domain, in nidogen, and in serine/threonine-protein kinase (PknD) NHL repeat domain.TolB is a peri…	Domain
Sobic.002G373100	Chr02	73117405	73119689	1	2285	182309	(1 of 2) PTHR10426//PTHR10426:SF35 - STRICTOSIDINE SYNTHASE-RELATED // SUBFAMILY NOT NAMED	Strictosidine synthase, conserved region		This entry represents a conserved region found in strictosidine synthase (), a key enzyme in alkaloid biosynthesis. It catalyses the Pictet-Spengler stereospecific condensation of tryptamine with secologanin to form strictosidine []. The structure of the native enzyme from the Indian medicinal plant Rauvolfia serpentina(Serpentwood) (Devilpepper) represents the first example of a six-bladed four-…	Domain
Sobic.002G373200	Chr02	73137986	73139973	1	1988	162025	(1 of 2) PTHR10426//PTHR10426:SF35 - STRICTOSIDINE SYNTHASE-RELATED // SUBFAMILY NOT NAMED	Six-bladed beta-propeller, TolB-like		This entry represents a six-bladed beta-propeller domain consisting of six 4-stranded beta-sheet motifs. This domain can be found in TolB proteins (C-terminal), in soluble quinoprotein glucose dehydrogenase, in calcium-dependent phosphotriesterases, in the low density lipoprotein (LDL) receptor YWTD domain, in nidogen, and in serine/threonine-protein kinase (PknD) NHL repeat domain.TolB is a peri…	Domain
Sobic.002G373200	Chr02	73137986	73139973	1	1988	162025	(1 of 2) PTHR10426//PTHR10426:SF35 - STRICTOSIDINE SYNTHASE-RELATED // SUBFAMILY NOT NAMED	Strictosidine synthase, conserved region		This entry represents a conserved region found in strictosidine synthase (), a key enzyme in alkaloid biosynthesis. It catalyses the Pictet-Spengler stereospecific condensation of tryptamine with secologanin to form strictosidine []. The structure of the native enzyme from the Indian medicinal plant Rauvolfia serpentina(Serpentwood) (Devilpepper) represents the first example of a six-bladed four-…	Domain
Sobic.002G373300	Chr02	73139984	73143865	-1	3882	158133	(1 of 1) PTHR11599//PTHR11599:SF54 - PROTEASOME SUBUNIT ALPHA/BETA // SUBFAMILY NOT NAMED	Nucleophile aminohydrolases, N-terminal		The N-terminal of the nucleophile aminohydrolase (Ntn hydrolases) provides two catalytic groups, nucleophile and proton donor. Ntn hydrolases use the side chain of the amino-terminal residue, incorporated in a beta-sheet, as the nucleophile in the catalytic attack at the carbonyl carbon. The nucleophile is cysteine in GAT, serine in penicillin acylase, and threonine in the proteasome. All the enz…	Domain
Sobic.002G373300	Chr02	73139984	73143865	-1	3882	158133	(1 of 1) PTHR11599//PTHR11599:SF54 - PROTEASOME SUBUNIT ALPHA/BETA // SUBFAMILY NOT NAMED	Proteasome, subunit alpha/beta		ATP-dependent protease complexes are present in all three kingdoms of life, where they rid the cell of misfolded or damaged proteins and control the level of certain regulatory proteins. They include the proteasome in Eukaryotes, Archaea, and Actinomycetales and the HslVU (ClpQY, clpXP) complex in other eubacteria. Genes homologues to eubacterial HslU (ClpY, clpX) have also been demonstrated in t…	Family
Sobic.002G373300	Chr02	73139984	73143865	-1	3882	158133	(1 of 1) PTHR11599//PTHR11599:SF54 - PROTEASOME SUBUNIT ALPHA/BETA // SUBFAMILY NOT NAMED	Proteasome alpha-subunit, N-terminal domain		The proteasome (or macropain) () [, , , , ]is a eukaryotic andarchaeal multicatalytic proteinase complex that seems to be involved inan ATP/ubiquitin-dependent nonlysosomal proteolytic pathway. In eukaryotes theproteasome is composed of about 28 distinct subunits which form a highlyordered ring-shaped structure (20S ring) of about 700 kDa.Most proteasome subunits can be classified on the basis of…	Domain
Sobic.002G373300	Chr02	73139984	73143865	-1	3882	158133	(1 of 1) PTHR11599//PTHR11599:SF54 - PROTEASOME SUBUNIT ALPHA/BETA // SUBFAMILY NOT NAMED	Proteasome A-type subunit		ATP-dependent protease complexes are present in all three kingdoms of life, where they rid the cell of misfolded or damaged proteins and control the level of certain regulatory proteins. They include the proteasome in Eukaryotes, Archaea, and Actinomycetales and the HslVU (ClpQY, clpXP) complex in other eubacteria. Genes homologues to eubacterial HslU (ClpY, clpX) have also been demonstrated in t…	Family
Sobic.002G373300	Chr02	73139984	73143865	-1	3882	158133	(1 of 1) PTHR11599//PTHR11599:SF54 - PROTEASOME SUBUNIT ALPHA/BETA // SUBFAMILY NOT NAMED					endopeptidase activity	GO:0004175	Catalysis of the hydrolysis of internal, alpha-peptide bonds in a polypeptide chain.
Sobic.002G373300	Chr02	73139984	73143865	-1	3882	158133	(1 of 1) PTHR11599//PTHR11599:SF54 - PROTEASOME SUBUNIT ALPHA/BETA // SUBFAMILY NOT NAMED					ubiquitin-dependent protein catabolic process	GO:0006511	The chemical reactions and pathways resulting in the breakdown of a protein or peptide by hydrolysis of its peptide bonds, initiated by the covalent attachment of a ubiquitin group, or multiple ubiquitin groups, to the protein.
Sobic.002G373300	Chr02	73139984	73143865	-1	3882	158133	(1 of 1) PTHR11599//PTHR11599:SF54 - PROTEASOME SUBUNIT ALPHA/BETA // SUBFAMILY NOT NAMED					proteasome core complex, alpha-subunit complex	GO:0019773	The proteasome core subcomplex that constitutes the two outer rings of the proteasome core complex. An example of this component is found in Mus musculus.
Sobic.002G373300	Chr02	73139984	73143865	-1	3882	158133	(1 of 1) PTHR11599//PTHR11599:SF54 - PROTEASOME SUBUNIT ALPHA/BETA // SUBFAMILY NOT NAMED					threonine-type endopeptidase activity	GO:0004298	Catalysis of the hydrolysis of internal peptide bonds in a polypeptide chain by a mechanism in which the hydroxyl group of a threonine residue at the active center acts as a nucleophile.
Sobic.002G373400	Chr02	73144504	73145555	-1	1052	156443		Domain unknown function DUF295		This domain is found in plant proteins, many of which also contain an F-box domain.	Domain
Sobic.002G373500	Chr02	73146691	73148084	-1	1394	153914		F-box domain		First identified in cyclin-F as a protein-protein interaction motif, the F-boxis a conserved domain that is present in numerous protein with a bipartitestructure []. Through the F-box, these proteins are linked to the Skp1protein and the core of SCFs (Skp1-cullin-F-box protein ligase) complexes.SCFs complexes constitute a new class of E3 ligases []. They function incombination with the E2 enzyme …	Domain
Sobic.002G373600	Chr02	73153554	73160861	1	7308	141137		von Willebrand factor, type A		The von Willebrand factor is a large multimeric glycoprotein found in bloodplasma. Mutant forms are involved in the aetiology of bleeding disorders []. In von Willebrand factor, the type A domain (vWF) is the prototype fora protein superfamily. The vWF domain is found in various plasma proteins:complement factors B, C2, CR3 and CR4; the integrins (I-domains); collagen types VI, VII, XII and XIV; …	Domain
Sobic.002G373600	Chr02	73153554	73160861	1	7308	141137		von Willebrand factor, type A		The von Willebrand factor is a large multimeric glycoprotein found in bloodplasma. Mutant forms are involved in the aetiology of bleeding disorders []. In von Willebrand factor, the type A domain (vWF) is the prototype fora protein superfamily. The vWF domain is found in various plasma proteins:complement factors B, C2, CR3 and CR4; the integrins (I-domains); collagen types VI, VII, XII and XIV; …	Domain
Sobic.002G373700	Chr02	73163583	73166165	1	2583	135833
Sobic.002G373800	Chr02	73167726	73170579	-1	2854	131419		Glutathione S-transferase, C-terminal-like		In eukaryotes, glutathione S-transferases (GSTs) participate in the detoxification of reactive electrophillic compounds by catalysing their conjugation to glutathione. GST is found as a domain in S-crystallins from squid, and proteins with no known GST activity, such as eukaryotic elongation factors 1-gamma and the HSP26 family of stress-related proteins, which include auxin-regulated proteins in…	Domain
Sobic.002G373800	Chr02	73167726	73170579	-1	2854	131419		Translation elongation factor EF1B/ribosomal protein S6		An alpha+beta sandwich domain with a Ferredoxin-like fold can be found in the beta chain of the translation elongation factor EF1B [], and in the ribosomal protein S6 from the small subunit [].Elongation factor EF1B (also known as EF-Ts or EF-1beta/gamma/delta) is a nucleotide exchange factor that is required to regenerate EF1A from its inactive form (EF1A-GDP) to its active form (EF1A-GTP). EF1A…	Domain
Sobic.002G373800	Chr02	73167726	73170579	-1	2854	131419		Translation elongation factor EF1B, beta/delta subunit, guanine nucleotide exchange		Translation elongation factors are responsible for two main processes during protein synthesis on the ribosome [, , ]. EF1A (or EF-Tu) is responsible for the selection and binding of the cognate aminoacyl-tRNA to the A-site (acceptor site) of the ribosome. EF2 (or EF-G) is responsible for the translocation of the peptidyl-tRNA from the A-site to the P-site (peptidyl-tRNA site) of the ribosome, th…	Domain
Sobic.002G373800	Chr02	73167726	73170579	-1	2854	131419						translation elongation factor activity	GO:0003746	Functions in chain elongation during polypeptide synthesis at the ribosome.
Sobic.002G373800	Chr02	73167726	73170579	-1	2854	131419						translational elongation	GO:0006414	The successive addition of amino acid residues to a nascent polypeptide chain during protein biosynthesis.
Sobic.002G373800	Chr02	73167726	73170579	-1	2854	131419						eukaryotic translation elongation factor 1 complex	GO:0005853	A multisubunit nucleotide exchange complex that binds GTP and aminoacyl-tRNAs, and catalyzes their codon-dependent placement at the A-site of the ribosome. In humans, the complex is composed of four subunits, alpha, beta, delta and gamma.
Sobic.002G373900	Chr02	73176173	73179121	1	2949	122877		Transmembrane receptor, eukaryota		This family represents a conserved region with eukaryotic lung seven transmembrane receptors and related proteins.	Family
Sobic.002G373950	Chr02	73179755	73187313	1	7559	114685	(1 of 164) PF01535//PF13041 - PPR repeat (PPR) // PPR repeat family (PPR_2)	Tetratricopeptide-like helical domain		The tetratrico peptide repeat region (TPR) is a structural motif present in a wide range of proteins [, , ]. It mediates protein-protein interactions and the assembly of multiprotein complexes []. The TPR motifconsists of 3-16 tandem-repeats of 34 amino acids residues, although individual TPR motifs canbe dispersed in the protein sequence. Sequence alignment of the TPR domains reveals aconsensus …	Domain
Sobic.002G373950	Chr02	73179755	73187313	1	7559	114685	(1 of 164) PF01535//PF13041 - PPR repeat (PPR) // PPR repeat family (PPR_2)	Pentatricopeptide repeat		This entry represents the PPR repeat.Pentatricopeptide repeat (PPR) proteins are characterised by tandem repeats of a degenerate 35 amino acid motif []. Most of PPR proteins have roles in mitochondria or plastid []. PPR repeats were discovered while screening Arabidopsis proteins for those predicted to be targeted to mitochondria or chloroplast [, ]. Some of these proteins have been shown to play…	Repeat
Sobic.002G374000	Chr02	73186302	73187427	-1	1126	114571
Sobic.002G374100	Chr02	73193557	73195985	1	2429	106013		Tify domain		The tify domain is a 36-amino acid domain only found among Embryophyta (land plants). It has been named after the most conserved amino acid pattern (TIF[F/Y]XG) it contains, but was previously known as the Zim domain. As the use of uppercase characters (TIFY) might imply that the domain is fully conserved across proteins, a lowercase lettering has been chosen in an attempt to highlight the realit…	Domain
Sobic.002G374100	Chr02	73193557	73195985	1	2429	106013		CO/COL/TOC1, conserved site		The short CCT (CO, COL, TOC1) motif is found in a number of plant proteins, including Constans (CO), Constans-like (COL) and TOC1. The CCT motif is about 45 amino acids long and contains a putative nuclear localisation signal within the second half of the CCT motif []. The CCT motif is found in the Arabidopsis circadian rhythm protein TOC1, an autoregulatory response regulator homologue the contr…	Conserved_site
Sobic.002G374200	Chr02	73204682	73207777	-1	3096	94221	(1 of 1) PTHR11239//PTHR11239:SF16 - DNA-DIRECTED RNA POLYMERASE // SUBFAMILY NOT NAMED	Zinc finger, TFIIS-type		Zinc finger (Znf) domains are relatively small protein motifs which contain multiple finger-like protrusions that make tandem contacts with their target molecule. Some of these domains bind zinc, but many do not; instead binding other metals such as iron, or no metal at all. For example, some family members form salt bridges to stabilise the finger-like folds. They were first identified as a DNA-…	Domain
Sobic.002G374200	Chr02	73204682	73207777	-1	3096	94221	(1 of 1) PTHR11239//PTHR11239:SF16 - DNA-DIRECTED RNA POLYMERASE // SUBFAMILY NOT NAMED	DNA-directed RNA polymerase, subunit C11/M/9		DNA-directed RNA polymerases (also known as DNA-dependent RNA polymerases) are responsible for the polymerisation of ribonucleotides into a sequence complementary to the template DNA. In eukaryotes, there are three different forms of DNA-directed RNA polymerases transcribing different sets of genes. Most RNA polymerases are multimericenzymes and are composed of a variable number of subunits. The …	Family
Sobic.002G374200	Chr02	73204682	73207777	-1	3096	94221	(1 of 1) PTHR11239//PTHR11239:SF16 - DNA-DIRECTED RNA POLYMERASE // SUBFAMILY NOT NAMED	DNA-directed RNA polymerase, M/15kDa subunit		DNA-directed RNA polymerases (also known as DNA-dependent RNA polymerases) are responsible for the polymerisation of ribonucleotides into a sequence complementary to the template DNA. In eukaryotes, there are three different forms of DNA-directed RNA polymerases transcribing different sets of genes. Most RNA polymerases are multimericenzymes and are composed of a variable number of subunits. The …	Domain
Sobic.002G374200	Chr02	73204682	73207777	-1	3096	94221	(1 of 1) PTHR11239//PTHR11239:SF16 - DNA-DIRECTED RNA POLYMERASE // SUBFAMILY NOT NAMED					DNA binding	GO:0003677	Any molecular function by which a gene product interacts selectively and non-covalently with DNA (deoxyribonucleic acid).
Sobic.002G374200	Chr02	73204682	73207777	-1	3096	94221	(1 of 1) PTHR11239//PTHR11239:SF16 - DNA-DIRECTED RNA POLYMERASE // SUBFAMILY NOT NAMED					zinc ion binding	GO:0008270	Interacting selectively and non-covalently with zinc (Zn) ions.
Sobic.002G374200	Chr02	73204682	73207777	-1	3096	94221	(1 of 1) PTHR11239//PTHR11239:SF16 - DNA-DIRECTED RNA POLYMERASE // SUBFAMILY NOT NAMED					DNA-directed RNA polymerase activity	GO:0003899	Catalysis of the reaction: nucleoside triphosphate + RNA(n) = diphosphate + RNA(n+1). Utilizes a DNA template, i.e. the catalysis of DNA-template-directed extension of the 3'-end of an RNA strand by one nucleotide at a time. Can initiate a chain 'de novo'.
Sobic.002G374200	Chr02	73204682	73207777	-1	3096	94221	(1 of 1) PTHR11239//PTHR11239:SF16 - DNA-DIRECTED RNA POLYMERASE // SUBFAMILY NOT NAMED					transcription, DNA-templated	GO:0006351	The cellular synthesis of RNA on a template of DNA.
Sobic.002G374200	Chr02	73204682	73207777	-1	3096	94221	(1 of 1) PTHR11239//PTHR11239:SF16 - DNA-DIRECTED RNA POLYMERASE // SUBFAMILY NOT NAMED					nucleic acid binding	GO:0003676	Interacting selectively and non-covalently with any nucleic acid.
Sobic.002G374300	Chr02	73207803	73212723	1	4921	89275	(1 of 3) K17604 - zinc finger SWIM domain-containing protein 3 (ZSWIM3)	Zinc finger, GATA-type		This entry represents GATA-type zinc fingers (Znf). A number of transcription factors (including erythroid-specific transcription factor and nitrogen regulatory proteins), specifically bind the DNA sequence (A/T)GATA(A/G) []in the regulatory regions of genes. They are consequently termed GATA-binding transcription factors. The interactions occur via highly-conserved Znf domains in which the zinc …	Domain
Sobic.002G374300	Chr02	73207803	73212723	1	4921	89275	(1 of 3) K17604 - zinc finger SWIM domain-containing protein 3 (ZSWIM3)	Zinc finger, SWIM-type		Zinc finger (Znf) domains are relatively small protein motifs which contain multiple finger-like protrusions that make tandem contacts with their target molecule. Some of these domains bind zinc, but many do not; instead binding other metals such as iron, or no metal at all. For example, some family members form salt bridges to stabilise the finger-like folds. They were first identified as a DNA-…	Domain
Sobic.002G374300	Chr02	73207803	73212723	1	4921	89275	(1 of 3) K17604 - zinc finger SWIM domain-containing protein 3 (ZSWIM3)	Zinc finger, NHR/GATA-type		Zinc finger (Znf) domains are relatively small protein motifs which contain multiple finger-like protrusions that make tandem contacts with their target molecule. Some of these domains bind zinc, but many do not; instead binding other metals such as iron, or no metal at all. For example, some family members form salt bridges to stabilise the finger-like folds. They were first identified as a DNA-…	Domain
Sobic.002G374300	Chr02	73207803	73212723	1	4921	89275	(1 of 3) K17604 - zinc finger SWIM domain-containing protein 3 (ZSWIM3)	FHY3/FAR1 family		This entry represents a group of plant and fungal proteins,including 14 Arbidopsis FHY3/FAR1-related proteins []. FHY3 (FAR-RED ELONGATED HYPOCOTYL3) and FAR1 (FAR-RED IMPAIRED RESPONSE1) are transcription factors derived from ancient transposases during evolution. They are involved in chlorophyll biosynthesis via the activation of HEMB1 gene expression []. They can also integrate light and absci…	Family
Sobic.002G374300	Chr02	73207803	73212723	1	4921	89275	(1 of 3) K17604 - zinc finger SWIM domain-containing protein 3 (ZSWIM3)	Zinc finger, PMZ-type		Zinc finger (Znf) domains are relatively small protein motifs which contain multiple finger-like protrusions that make tandem contacts with their target molecule. Some of these domains bind zinc, but many do not; instead binding other metals such as iron, or no metal at all. For example, some family members form salt bridges to stabilise the finger-like folds. They were first identified as a DNA-…	Domain
Sobic.002G374300	Chr02	73207803	73212723	1	4921	89275	(1 of 3) K17604 - zinc finger SWIM domain-containing protein 3 (ZSWIM3)	MULE transposase domain		This entry represents a domain found in Mutator-like elements (MULE)-encoded tranposases, some of which also contain a zinc-finger motif [, ]. This domain is also found in a transposase for the insertion sequence element IS256 in transposon Tn4001 [].	Domain
Sobic.002G374300	Chr02	73207803	73212723	1	4921	89275	(1 of 3) K17604 - zinc finger SWIM domain-containing protein 3 (ZSWIM3)	FAR1 DNA binding domain		Phytochrome A is the primary photoreceptor for mediating various far-red light-induced responses in higher plants. It has been found that the proteins governing this response, which include FAR-RED ELONGATED HYPOCOTYL3 (FHY3) and FAR-RED-IMPAIRED RESPONSE1 (FAR1), are a pair of homologous proteins sharing significant sequence homology to mutator-like transposases. These proteins appear to be nove…	Domain
Sobic.002G374300	Chr02	73207803	73212723	1	4921	89275	(1 of 3) K17604 - zinc finger SWIM domain-containing protein 3 (ZSWIM3)	Zinc finger, GATA-type		This entry represents GATA-type zinc fingers (Znf). A number of transcription factors (including erythroid-specific transcription factor and nitrogen regulatory proteins), specifically bind the DNA sequence (A/T)GATA(A/G) []in the regulatory regions of genes. They are consequently termed GATA-binding transcription factors. The interactions occur via highly-conserved Znf domains in which the zinc …	Domain
Sobic.002G374300	Chr02	73207803	73212723	1	4921	89275	(1 of 3) K17604 - zinc finger SWIM domain-containing protein 3 (ZSWIM3)	Zinc finger, SWIM-type		Zinc finger (Znf) domains are relatively small protein motifs which contain multiple finger-like protrusions that make tandem contacts with their target molecule. Some of these domains bind zinc, but many do not; instead binding other metals such as iron, or no metal at all. For example, some family members form salt bridges to stabilise the finger-like folds. They were first identified as a DNA-…	Domain
Sobic.002G374300	Chr02	73207803	73212723	1	4921	89275	(1 of 3) K17604 - zinc finger SWIM domain-containing protein 3 (ZSWIM3)	Zinc finger, NHR/GATA-type		Zinc finger (Znf) domains are relatively small protein motifs which contain multiple finger-like protrusions that make tandem contacts with their target molecule. Some of these domains bind zinc, but many do not; instead binding other metals such as iron, or no metal at all. For example, some family members form salt bridges to stabilise the finger-like folds. They were first identified as a DNA-…	Domain
Sobic.002G374300	Chr02	73207803	73212723	1	4921	89275	(1 of 3) K17604 - zinc finger SWIM domain-containing protein 3 (ZSWIM3)	FHY3/FAR1 family		This entry represents a group of plant and fungal proteins,including 14 Arbidopsis FHY3/FAR1-related proteins []. FHY3 (FAR-RED ELONGATED HYPOCOTYL3) and FAR1 (FAR-RED IMPAIRED RESPONSE1) are transcription factors derived from ancient transposases during evolution. They are involved in chlorophyll biosynthesis via the activation of HEMB1 gene expression []. They can also integrate light and absci…	Family
Sobic.002G374300	Chr02	73207803	73212723	1	4921	89275	(1 of 3) K17604 - zinc finger SWIM domain-containing protein 3 (ZSWIM3)	Zinc finger, PMZ-type		Zinc finger (Znf) domains are relatively small protein motifs which contain multiple finger-like protrusions that make tandem contacts with their target molecule. Some of these domains bind zinc, but many do not; instead binding other metals such as iron, or no metal at all. For example, some family members form salt bridges to stabilise the finger-like folds. They were first identified as a DNA-…	Domain
Sobic.002G374300	Chr02	73207803	73212723	1	4921	89275	(1 of 3) K17604 - zinc finger SWIM domain-containing protein 3 (ZSWIM3)	MULE transposase domain		This entry represents a domain found in Mutator-like elements (MULE)-encoded tranposases, some of which also contain a zinc-finger motif [, ]. This domain is also found in a transposase for the insertion sequence element IS256 in transposon Tn4001 [].	Domain
Sobic.002G374300	Chr02	73207803	73212723	1	4921	89275	(1 of 3) K17604 - zinc finger SWIM domain-containing protein 3 (ZSWIM3)	FAR1 DNA binding domain		Phytochrome A is the primary photoreceptor for mediating various far-red light-induced responses in higher plants. It has been found that the proteins governing this response, which include FAR-RED ELONGATED HYPOCOTYL3 (FHY3) and FAR-RED-IMPAIRED RESPONSE1 (FAR1), are a pair of homologous proteins sharing significant sequence homology to mutator-like transposases. These proteins appear to be nove…	Domain
Sobic.002G374300	Chr02	73207803	73212723	1	4921	89275	(1 of 3) K17604 - zinc finger SWIM domain-containing protein 3 (ZSWIM3)					zinc ion binding	GO:0008270	Interacting selectively and non-covalently with zinc (Zn) ions.
Sobic.002G374300	Chr02	73207803	73212723	1	4921	89275	(1 of 3) K17604 - zinc finger SWIM domain-containing protein 3 (ZSWIM3)					regulation of transcription, DNA-templated	GO:0006355	Any process that modulates the frequency, rate or extent of cellular DNA-templated transcription.
Sobic.002G374300	Chr02	73207803	73212723	1	4921	89275	(1 of 3) K17604 - zinc finger SWIM domain-containing protein 3 (ZSWIM3)					transcription factor activity, sequence-specific DNA binding	GO:0003700	Interacting selectively and non-covalently with a specific DNA sequence in order to modulate transcription. The transcription factor may or may not also interact selectively with a protein or macromolecular complex.
Sobic.002G374300	Chr02	73207803	73212723	1	4921	89275	(1 of 3) K17604 - zinc finger SWIM domain-containing protein 3 (ZSWIM3)					sequence-specific DNA binding	GO:0043565	Interacting selectively and non-covalently with DNA of a specific nucleotide composition, e.g. GC-rich DNA binding, or with a specific sequence motif or type of DNA e.g. promotor binding or rDNA binding.
Sobic.002G374400	Chr02	73220257	73228268	1	8012	73730
Sobic.002G374400	Chr02	73220257	73228268	1	8012	73730
Sobic.002G374500	Chr02	73231843	73233927	1	2085	68071
Sobic.002G374600	Chr02	73236618	73241679	-1	5062	60319		Thiolase-like		This entry represents a structural domain with a thiolase-like 3-layer alpha/beta/alpha topology. This domain usually occurs in two similar copies that are related by a pseudo-dyad, and which arose through duplication. The proteins in this entry can be split into two groups: those related to thiolase, and those related to chalcone synthase. The thiolase-like enzymes include:Thiolase, where the to…	Domain
Sobic.002G374600	Chr02	73236618	73241679	-1	5062	60319		Polyketide synthase, beta-ketoacyl synthase domain		Beta-ketoacyl-ACP synthase (KAS) []is the enzyme that catalyzesthe condensation of malonyl-ACP with the growing fatty acid chain. It is found as a componentof a number of enzymatic systems, including fatty acid synthetase (FAS), which catalyzes theformation of long-chain fatty acids from acetyl-CoA, malonyl-CoA and NADPH; the multi-functional 6-methysalicylic acid synthase (MSAS) from Penicillium…	Domain
Sobic.002G374600	Chr02	73236618	73241679	-1	5062	60319		3-oxoacyl-[acyl-carrier-protein]synthase 2		3-oxoacyl-[acyl-carrier-protein]synthase 2 (KAS-II, FabF) is involved in the condensation step of fatty acid biosynthesis in which the malonyl donor group is decarboxylated and the resulting carbanion used to attack and extend the acyl group attached to the acyl carrier protein []. Most genomes encoding fatty acid biosynthesis contain a number of condensing enzymes, often of all three types: 1, 2…	Family
Sobic.002G374600	Chr02	73236618	73241679	-1	5062	60319		Beta-ketoacyl synthase, N-terminal		Beta-ketoacyl-ACP synthase (KAS) []is the enzyme that catalyzesthe condensation of malonyl-ACP with the growing fatty acid chain. It is found as a componentof a number of enzymatic systems, including fatty acid synthetase (FAS), which catalyzes theformation of long-chain fatty acids from acetyl-CoA, malonyl-CoA and NADPH; the multi-functional 6-methysalicylic acid synthase (MSAS) from Penicillium…	Domain
Sobic.002G374600	Chr02	73236618	73241679	-1	5062	60319		Beta-ketoacyl synthase, C-terminal		Beta-ketoacyl-ACP synthase (KAS) []is the enzyme that catalyzesthe condensation of malonyl-ACP with the growing fatty acid chain. It is found as a componentof a number of enzymatic systems, including fatty acid synthetase (FAS), which catalyzes theformation of long-chain fatty acids from acetyl-CoA, malonyl-CoA and NADPH; the multi-functional 6-methysalicylic acid synthase (MSAS) from Penicillium…	Domain
Sobic.002G374600	Chr02	73236618	73241679	-1	5062	60319						metabolic process	GO:0008152	The chemical reactions and pathways, including anabolism and catabolism, by which living organisms transform chemical substances. Metabolic processes typically transform small molecules, but also include macromolecular processes such as DNA repair and replication, and protein synthesis and degradation.
Sobic.002G374600	Chr02	73236618	73241679	-1	5062	60319						catalytic activity	GO:0003824	Catalysis of a biochemical reaction at physiological temperatures. In biologically catalyzed reactions, the reactants are known as substrates, and the catalysts are naturally occurring macromolecular substances known as enzymes. Enzymes possess specific binding sites for substrates, and are usually composed wholly or largely of protein, but RNA that has catalytic activity (ribozyme) is often also…
Sobic.002G374600	Chr02	73236618	73241679	-1	5062	60319						fatty acid biosynthetic process	GO:0006633	The chemical reactions and pathways resulting in the formation of a fatty acid, any of the aliphatic monocarboxylic acids that can be liberated by hydrolysis from naturally occurring fats and oils. Fatty acids are predominantly straight-chain acids of 4 to 24 carbon atoms, which may be saturated or unsaturated; branched fatty acids and hydroxy fatty acids also occur, and very long chain acids of …
Sobic.002G374600	Chr02	73236618	73241679	-1	5062	60319						transferase activity, transferring acyl groups other than amino-acyl groups	GO:0016747	Catalysis of the transfer of an acyl group, other than amino-acyl, from one compound (donor) to another (acceptor).
Sobic.002G374650	Chr02	73247929	73253132	1	5204	48866		Aldolase-type TIM barrel		This entry represents the TIM beta/alpha barrel found in aldolase and in related proteins. This TIM barrel usually covers the entire protein structure. Proteins containing this TIM barrel domain include class I aldolases, class I DAHP synthases, class II fructose-bisphosphate aldolases (FBP aldolases), and 5-aminolaevulinate dehydratase (a hybrid of classes I and II aldolases) [, , ].	Domain
Sobic.002G374650	Chr02	73247929	73253132	1	5204	48866		Alpha-hydroxy acid dehydrogenase, FMN-dependent		This group represents an alpha-hydroxy acid dehydrogenase, which is FMN-dependent. Human glycolate oxidase (GO) catalyses the FMN-dependent oxidation of glycolate to glyoxylate and glyoxylate to oxalate. The latter is a key metabolite in kidney stone formation. 4-carboxy-5-dodecylsulphanyl-1,2,3-triazole (CDST) is an inhibiter of this enzyme. In contrast to most alpha-hydroxy acid oxidases, inclu…	Family
Sobic.002G374650	Chr02	73247929	73253132	1	5204	48866		FMN-dependent dehydrogenase		A number of oxidoreductases that act on alpha-hydroxy acids and which are FMN-containing flavoproteins have been shown [, , ]to be structurally related. These enzymes are:Lactate dehydrogenase (), which consists of a dehydrogenase domain and a haem-binding domain called cytochrome b2 and which catalyses the conversion of lactate into pyruvate.Glycolate oxidase () ((S)-2-hydroxy-acid oxidase), a p…	Domain
Sobic.002G374650	Chr02	73247929	73253132	1	5204	48866		Aldolase-type TIM barrel		This entry represents the TIM beta/alpha barrel found in aldolase and in related proteins. This TIM barrel usually covers the entire protein structure. Proteins containing this TIM barrel domain include class I aldolases, class I DAHP synthases, class II fructose-bisphosphate aldolases (FBP aldolases), and 5-aminolaevulinate dehydratase (a hybrid of classes I and II aldolases) [, , ].	Domain
Sobic.002G374650	Chr02	73247929	73253132	1	5204	48866		Alpha-hydroxy acid dehydrogenase, FMN-dependent		This group represents an alpha-hydroxy acid dehydrogenase, which is FMN-dependent. Human glycolate oxidase (GO) catalyses the FMN-dependent oxidation of glycolate to glyoxylate and glyoxylate to oxalate. The latter is a key metabolite in kidney stone formation. 4-carboxy-5-dodecylsulphanyl-1,2,3-triazole (CDST) is an inhibiter of this enzyme. In contrast to most alpha-hydroxy acid oxidases, inclu…	Family
Sobic.002G374650	Chr02	73247929	73253132	1	5204	48866		FMN-dependent dehydrogenase		A number of oxidoreductases that act on alpha-hydroxy acids and which are FMN-containing flavoproteins have been shown [, , ]to be structurally related. These enzymes are:Lactate dehydrogenase (), which consists of a dehydrogenase domain and a haem-binding domain called cytochrome b2 and which catalyses the conversion of lactate into pyruvate.Glycolate oxidase () ((S)-2-hydroxy-acid oxidase), a p…	Domain
Sobic.002G374650	Chr02	73247929	73253132	1	5204	48866						oxidoreductase activity	GO:0016491	Catalysis of an oxidation-reduction (redox) reaction, a reversible chemical reaction in which the oxidation state of an atom or atoms within a molecule is altered. One substrate acts as a hydrogen or electron donor and becomes oxidized, while the other acts as hydrogen or electron acceptor and becomes reduced.
Sobic.002G374650	Chr02	73247929	73253132	1	5204	48866						oxidation-reduction process	GO:0055114	A metabolic process that results in the removal or addition of one or more electrons to or from a substance, with or without the concomitant removal or addition of a proton or protons.
Sobic.002G374650	Chr02	73247929	73253132	1	5204	48866						catalytic activity	GO:0003824	Catalysis of a biochemical reaction at physiological temperatures. In biologically catalyzed reactions, the reactants are known as substrates, and the catalysts are naturally occurring macromolecular substances known as enzymes. Enzymes possess specific binding sites for substrates, and are usually composed wholly or largely of protein, but RNA that has catalytic activity (ribozyme) is often also…
Sobic.002G374650	Chr02	73247929	73253132	1	5204	48866						FMN binding	GO:0010181	Interacting selectively and non-covalently with FMN, flavin mononucleotide, the coenzyme or the prosthetic group of various flavoprotein oxidoreductase enzymes.
Sobic.002G374700	Chr02	73253684	73259983	1	6300	42015		Aldolase-type TIM barrel		This entry represents the TIM beta/alpha barrel found in aldolase and in related proteins. This TIM barrel usually covers the entire protein structure. Proteins containing this TIM barrel domain include class I aldolases, class I DAHP synthases, class II fructose-bisphosphate aldolases (FBP aldolases), and 5-aminolaevulinate dehydratase (a hybrid of classes I and II aldolases) [, , ].	Domain
Sobic.002G374700	Chr02	73253684	73259983	1	6300	42015		Alpha-hydroxy acid dehydrogenase, FMN-dependent		This group represents an alpha-hydroxy acid dehydrogenase, which is FMN-dependent. Human glycolate oxidase (GO) catalyses the FMN-dependent oxidation of glycolate to glyoxylate and glyoxylate to oxalate. The latter is a key metabolite in kidney stone formation. 4-carboxy-5-dodecylsulphanyl-1,2,3-triazole (CDST) is an inhibiter of this enzyme. In contrast to most alpha-hydroxy acid oxidases, inclu…	Family
Sobic.002G374700	Chr02	73253684	73259983	1	6300	42015		FMN-dependent dehydrogenase		A number of oxidoreductases that act on alpha-hydroxy acids and which are FMN-containing flavoproteins have been shown [, , ]to be structurally related. These enzymes are:Lactate dehydrogenase (), which consists of a dehydrogenase domain and a haem-binding domain called cytochrome b2 and which catalyses the conversion of lactate into pyruvate.Glycolate oxidase () ((S)-2-hydroxy-acid oxidase), a p…	Domain
Sobic.002G374700	Chr02	73253684	73259983	1	6300	42015						oxidoreductase activity	GO:0016491	Catalysis of an oxidation-reduction (redox) reaction, a reversible chemical reaction in which the oxidation state of an atom or atoms within a molecule is altered. One substrate acts as a hydrogen or electron donor and becomes oxidized, while the other acts as hydrogen or electron acceptor and becomes reduced.
Sobic.002G374700	Chr02	73253684	73259983	1	6300	42015						oxidation-reduction process	GO:0055114	A metabolic process that results in the removal or addition of one or more electrons to or from a substance, with or without the concomitant removal or addition of a proton or protons.
Sobic.002G374700	Chr02	73253684	73259983	1	6300	42015						catalytic activity	GO:0003824	Catalysis of a biochemical reaction at physiological temperatures. In biologically catalyzed reactions, the reactants are known as substrates, and the catalysts are naturally occurring macromolecular substances known as enzymes. Enzymes possess specific binding sites for substrates, and are usually composed wholly or largely of protein, but RNA that has catalytic activity (ribozyme) is often also…
Sobic.002G374700	Chr02	73253684	73259983	1	6300	42015						FMN binding	GO:0010181	Interacting selectively and non-covalently with FMN, flavin mononucleotide, the coenzyme or the prosthetic group of various flavoprotein oxidoreductase enzymes.
Sobic.002G375000	Chr02	73264979	73270788	1	5810	31210	(1 of 7) 1.1.3.15 - (S)-2-hydroxy-acid oxidase / Hydroxy-acid oxidase B	Aldolase-type TIM barrel		This entry represents the TIM beta/alpha barrel found in aldolase and in related proteins. This TIM barrel usually covers the entire protein structure. Proteins containing this TIM barrel domain include class I aldolases, class I DAHP synthases, class II fructose-bisphosphate aldolases (FBP aldolases), and 5-aminolaevulinate dehydratase (a hybrid of classes I and II aldolases) [, , ].	Domain
Sobic.002G375000	Chr02	73264979	73270788	1	5810	31210	(1 of 7) 1.1.3.15 - (S)-2-hydroxy-acid oxidase / Hydroxy-acid oxidase B	FMN-dependent dehydrogenase		A number of oxidoreductases that act on alpha-hydroxy acids and which are FMN-containing flavoproteins have been shown [, , ]to be structurally related. These enzymes are:Lactate dehydrogenase (), which consists of a dehydrogenase domain and a haem-binding domain called cytochrome b2 and which catalyses the conversion of lactate into pyruvate.Glycolate oxidase () ((S)-2-hydroxy-acid oxidase), a p…	Domain
Sobic.002G375000	Chr02	73264979	73270788	1	5810	31210	(1 of 7) 1.1.3.15 - (S)-2-hydroxy-acid oxidase / Hydroxy-acid oxidase B					catalytic activity	GO:0003824	Catalysis of a biochemical reaction at physiological temperatures. In biologically catalyzed reactions, the reactants are known as substrates, and the catalysts are naturally occurring macromolecular substances known as enzymes. Enzymes possess specific binding sites for substrates, and are usually composed wholly or largely of protein, but RNA that has catalytic activity (ribozyme) is often also…
Sobic.002G374900	Chr02	73266725	73269413	-1	2689	32585		Ribosomal protein S2, eukaryotic/archaeal		Ribosomes are the particles that catalyse mRNA-directed protein synthesis in all organisms. The codons of the mRNA are exposed on the ribosome to allow tRNA binding. This leads to the incorporation of amino acids into the growing polypeptide chain in accordance with the genetic information. Incoming amino acid monomers enter the ribosomal A site in the form of aminoacyl-tRNAs complexed with elong…	Family
Sobic.002G374900	Chr02	73266725	73269413	-1	2689	32585		Ribosomal protein S2, flavodoxin-like domain		Ribosomes are the particles that catalyse mRNA-directed protein synthesis in all organisms. The codons of the mRNA are exposed on the ribosome to allow tRNA binding. This leads to the incorporation of amino acids into the growing polypeptide chain in accordance with the genetic information. Incoming amino acid monomers enter the ribosomal A site in the form of aminoacyl-tRNAs complexed with elong…	Domain
Sobic.002G374900	Chr02	73266725	73269413	-1	2689	32585		Ribosomal protein S2		Ribosomes are the particles that catalyse mRNA-directed protein synthesis in all organisms. The codons of the mRNA are exposed on the ribosome to allow tRNA binding. This leads to the incorporation of amino acids into the growing polypeptide chain in accordance with the genetic information. Incoming amino acid monomers enter the ribosomal A site in the form of aminoacyl-tRNAs complexed with elong…	Family
Sobic.002G374900	Chr02	73266725	73269413	-1	2689	32585		Ribosomal protein S2, eukaryotic/archaeal		Ribosomes are the particles that catalyse mRNA-directed protein synthesis in all organisms. The codons of the mRNA are exposed on the ribosome to allow tRNA binding. This leads to the incorporation of amino acids into the growing polypeptide chain in accordance with the genetic information. Incoming amino acid monomers enter the ribosomal A site in the form of aminoacyl-tRNAs complexed with elong…	Family
Sobic.002G374900	Chr02	73266725	73269413	-1	2689	32585		Ribosomal protein S2, flavodoxin-like domain		Ribosomes are the particles that catalyse mRNA-directed protein synthesis in all organisms. The codons of the mRNA are exposed on the ribosome to allow tRNA binding. This leads to the incorporation of amino acids into the growing polypeptide chain in accordance with the genetic information. Incoming amino acid monomers enter the ribosomal A site in the form of aminoacyl-tRNAs complexed with elong…	Domain
Sobic.002G374900	Chr02	73266725	73269413	-1	2689	32585		Ribosomal protein S2		Ribosomes are the particles that catalyse mRNA-directed protein synthesis in all organisms. The codons of the mRNA are exposed on the ribosome to allow tRNA binding. This leads to the incorporation of amino acids into the growing polypeptide chain in accordance with the genetic information. Incoming amino acid monomers enter the ribosomal A site in the form of aminoacyl-tRNAs complexed with elong…	Family
Sobic.002G374900	Chr02	73266725	73269413	-1	2689	32585						structural constituent of ribosome	GO:0003735	The action of a molecule that contributes to the structural integrity of the ribosome.
Sobic.002G374900	Chr02	73266725	73269413	-1	2689	32585						translation	GO:0006412	The cellular metabolic process in which a protein is formed, using the sequence of a mature mRNA molecule to specify the sequence of amino acids in a polypeptide chain. Translation is mediated by the ribosome, and begins with the formation of a ternary complex between aminoacylated initiator methionine tRNA, GTP, and initiation factor 2, which subsequently associates with the small subunit of the…
Sobic.002G374900	Chr02	73266725	73269413	-1	2689	32585						intracellular	GO:0005622	The living contents of a cell; the matter contained within (but not including) the plasma membrane, usually taken to exclude large vacuoles and masses of secretory or ingested material. In eukaryotes it includes the nucleus and cytoplasm.
Sobic.002G374900	Chr02	73266725	73269413	-1	2689	32585						ribosome	GO:0005840	An intracellular organelle, about 200 A in diameter, consisting of RNA and protein. It is the site of protein biosynthesis resulting from translation of messenger RNA (mRNA). It consists of two subunits, one large and one small, each containing only protein and RNA. Both the ribosome and its subunits are characterized by their sedimentation coefficients, expressed in Svedberg units (symbol: S). H…
Sobic.002G374900	Chr02	73266725	73269413	-1	2689	32585						small ribosomal subunit	GO:0015935	The smaller of the two subunits of a ribosome.
Sobic.002G375100	Chr02	73271698	73274256	-1	2559	27742		Ribosomal protein S2, eukaryotic/archaeal		Ribosomes are the particles that catalyse mRNA-directed protein synthesis in all organisms. The codons of the mRNA are exposed on the ribosome to allow tRNA binding. This leads to the incorporation of amino acids into the growing polypeptide chain in accordance with the genetic information. Incoming amino acid monomers enter the ribosomal A site in the form of aminoacyl-tRNAs complexed with elong…	Family
Sobic.002G375100	Chr02	73271698	73274256	-1	2559	27742		Ribosomal protein S2, flavodoxin-like domain		Ribosomes are the particles that catalyse mRNA-directed protein synthesis in all organisms. The codons of the mRNA are exposed on the ribosome to allow tRNA binding. This leads to the incorporation of amino acids into the growing polypeptide chain in accordance with the genetic information. Incoming amino acid monomers enter the ribosomal A site in the form of aminoacyl-tRNAs complexed with elong…	Domain
Sobic.002G375100	Chr02	73271698	73274256	-1	2559	27742		Ribosomal protein S2		Ribosomes are the particles that catalyse mRNA-directed protein synthesis in all organisms. The codons of the mRNA are exposed on the ribosome to allow tRNA binding. This leads to the incorporation of amino acids into the growing polypeptide chain in accordance with the genetic information. Incoming amino acid monomers enter the ribosomal A site in the form of aminoacyl-tRNAs complexed with elong…	Family
Sobic.002G375100	Chr02	73271698	73274256	-1	2559	27742						structural constituent of ribosome	GO:0003735	The action of a molecule that contributes to the structural integrity of the ribosome.
Sobic.002G375100	Chr02	73271698	73274256	-1	2559	27742						translation	GO:0006412	The cellular metabolic process in which a protein is formed, using the sequence of a mature mRNA molecule to specify the sequence of amino acids in a polypeptide chain. Translation is mediated by the ribosome, and begins with the formation of a ternary complex between aminoacylated initiator methionine tRNA, GTP, and initiation factor 2, which subsequently associates with the small subunit of the…
Sobic.002G375100	Chr02	73271698	73274256	-1	2559	27742						intracellular	GO:0005622	The living contents of a cell; the matter contained within (but not including) the plasma membrane, usually taken to exclude large vacuoles and masses of secretory or ingested material. In eukaryotes it includes the nucleus and cytoplasm.
Sobic.002G375100	Chr02	73271698	73274256	-1	2559	27742						ribosome	GO:0005840	An intracellular organelle, about 200 A in diameter, consisting of RNA and protein. It is the site of protein biosynthesis resulting from translation of messenger RNA (mRNA). It consists of two subunits, one large and one small, each containing only protein and RNA. Both the ribosome and its subunits are characterized by their sedimentation coefficients, expressed in Svedberg units (symbol: S). H…
Sobic.002G375100	Chr02	73271698	73274256	-1	2559	27742						small ribosomal subunit	GO:0015935	The smaller of the two subunits of a ribosome.
Sobic.002G375200	Chr02	73274474	73276308	1	1835	25690
Sobic.002G375300	Chr02	73277660	73281442	1	3783	20556		Zinc finger, FYVE/PHD-type		Zinc finger (Znf) domains are relatively small protein motifs which contain multiple finger-like protrusions that make tandem contacts with their target molecule. Some of these domains bind zinc, but many do not; instead binding other metals such as iron, or no metal at all. For example, some family members form salt bridges to stabilise the finger-like folds. They were first identified as a DNA-…	Domain
Sobic.002G375300	Chr02	73277660	73281442	1	3783	20556		Zinc finger, RING/FYVE/PHD-type		Zinc finger (Znf) domains are relatively small protein motifs which contain multiple finger-like protrusions that make tandem contacts with their target molecule. Some of these domains bind zinc, but many do not; instead binding other metals such as iron, or no metal at all. For example, some family members form salt bridges to stabilise the finger-like folds. They were first identified as a DNA-…	Domain
Sobic.002G375300	Chr02	73277660	73281442	1	3783	20556		Zinc finger, FYVE-related		Zinc finger (Znf) domains are relatively small protein motifs which contain multiple finger-like protrusions that make tandem contacts with their target molecule. Some of these domains bind zinc, but many do not; instead binding other metals such as iron, or no metal at all. For example, some family members form salt bridges to stabilise the finger-like folds. They were first identified as a DNA-…	Domain
Sobic.002G375300	Chr02	73277660	73281442	1	3783	20556		FYVE zinc finger		Zinc finger (Znf) domains are relatively small protein motifs which contain multiple finger-like protrusions that make tandem contacts with their target molecule. Some of these domains bind zinc, but many do not; instead binding other metals such as iron, or no metal at all. For example, some family members form salt bridges to stabilise the finger-like folds. They were first identified as a DNA-…	Domain
Sobic.002G375300	Chr02	73277660	73281442	1	3783	20556		Ysc84 actin-binding domain		This entry corresponds to proteins having the Ysc84 actin binding domain (YAB). This 184 amino acid domain lies at the N terminus of the Saccharomyces cerevisiae(Baker's yeast) protein Ysc84 (). It is essential for the organisation of the actin cytoskeleton, and interacts with the Arp2/3 complex []. Homologous domains are found across a range of species. In fungi and vertebrates the domain is at …	Domain
Sobic.002G375300	Chr02	73277660	73281442	1	3783	20556						metal ion binding	GO:0046872	Interacting selectively and non-covalently with any metal ion.
Sobic.002G375400	Chr02	73281107	73286158	-1	5052	15840		DNA-binding domain		This entry represents a DNA-binding domain with a 2-layer beta(3)-alpha fold that is found in several DNA-binding proteins, including:DNA-binding domain of tn916 integrase [].N-terminal DNA-binding domain of lambda integrase [].GCC-box DNA-binding domains of certain transcription factors [].Methyl-CpG DNA-binding domain found in Methyl-CpG-binding protein 2 (MECP2) []and methylation-dependent tra…	Domain
Sobic.002G375400	Chr02	73281107	73286158	-1	5052	15840		AP2/ERF domain		Ethylene is an endogenous plant hormone that influences many aspects of plantgrowth and development. Some defense related genes that are induced byethylene contain a cis-regulatory element known as the Ethylene-Responsive Element (ERE) []. Sequence analysis on various ERE regionshas identified a short motif rich in G/C nucleotides, the GCC-box, essential forthe response to ethylene. This short mo…	Domain
Sobic.002G375400	Chr02	73281107	73286158	-1	5052	15840		Photosystem I PsaN, reaction centre subunit N		This family contains several Photosystem I reaction centre subunit N (PSI-N) proteins. The protein has no known function although it is localised in the thylakoid lumen []. PSI-N is a small extrinsic subunit at the lumen side and is very likely involved in the docking of plastocyanin.	Family
Sobic.002G375400	Chr02	73281107	73286158	-1	5052	15840		DNA-binding domain		This entry represents a DNA-binding domain with a 2-layer beta(3)-alpha fold that is found in several DNA-binding proteins, including:DNA-binding domain of tn916 integrase [].N-terminal DNA-binding domain of lambda integrase [].GCC-box DNA-binding domains of certain transcription factors [].Methyl-CpG DNA-binding domain found in Methyl-CpG-binding protein 2 (MECP2) []and methylation-dependent tra…	Domain
Sobic.002G375400	Chr02	73281107	73286158	-1	5052	15840		AP2/ERF domain		Ethylene is an endogenous plant hormone that influences many aspects of plantgrowth and development. Some defense related genes that are induced byethylene contain a cis-regulatory element known as the Ethylene-Responsive Element (ERE) []. Sequence analysis on various ERE regionshas identified a short motif rich in G/C nucleotides, the GCC-box, essential forthe response to ethylene. This short mo…	Domain
Sobic.002G375400	Chr02	73281107	73286158	-1	5052	15840		Photosystem I PsaN, reaction centre subunit N		This family contains several Photosystem I reaction centre subunit N (PSI-N) proteins. The protein has no known function although it is localised in the thylakoid lumen []. PSI-N is a small extrinsic subunit at the lumen side and is very likely involved in the docking of plastocyanin.	Family
Sobic.002G375400	Chr02	73281107	73286158	-1	5052	15840		DNA-binding domain		This entry represents a DNA-binding domain with a 2-layer beta(3)-alpha fold that is found in several DNA-binding proteins, including:DNA-binding domain of tn916 integrase [].N-terminal DNA-binding domain of lambda integrase [].GCC-box DNA-binding domains of certain transcription factors [].Methyl-CpG DNA-binding domain found in Methyl-CpG-binding protein 2 (MECP2) []and methylation-dependent tra…	Domain
Sobic.002G375400	Chr02	73281107	73286158	-1	5052	15840		AP2/ERF domain		Ethylene is an endogenous plant hormone that influences many aspects of plantgrowth and development. Some defense related genes that are induced byethylene contain a cis-regulatory element known as the Ethylene-Responsive Element (ERE) []. Sequence analysis on various ERE regionshas identified a short motif rich in G/C nucleotides, the GCC-box, essential forthe response to ethylene. This short mo…	Domain
Sobic.002G375400	Chr02	73281107	73286158	-1	5052	15840		Photosystem I PsaN, reaction centre subunit N		This family contains several Photosystem I reaction centre subunit N (PSI-N) proteins. The protein has no known function although it is localised in the thylakoid lumen []. PSI-N is a small extrinsic subunit at the lumen side and is very likely involved in the docking of plastocyanin.	Family
Sobic.002G375400	Chr02	73281107	73286158	-1	5052	15840		DNA-binding domain		This entry represents a DNA-binding domain with a 2-layer beta(3)-alpha fold that is found in several DNA-binding proteins, including:DNA-binding domain of tn916 integrase [].N-terminal DNA-binding domain of lambda integrase [].GCC-box DNA-binding domains of certain transcription factors [].Methyl-CpG DNA-binding domain found in Methyl-CpG-binding protein 2 (MECP2) []and methylation-dependent tra…	Domain
Sobic.002G375400	Chr02	73281107	73286158	-1	5052	15840		AP2/ERF domain		Ethylene is an endogenous plant hormone that influences many aspects of plantgrowth and development. Some defense related genes that are induced byethylene contain a cis-regulatory element known as the Ethylene-Responsive Element (ERE) []. Sequence analysis on various ERE regionshas identified a short motif rich in G/C nucleotides, the GCC-box, essential forthe response to ethylene. This short mo…	Domain
Sobic.002G375400	Chr02	73281107	73286158	-1	5052	15840		Photosystem I PsaN, reaction centre subunit N		This family contains several Photosystem I reaction centre subunit N (PSI-N) proteins. The protein has no known function although it is localised in the thylakoid lumen []. PSI-N is a small extrinsic subunit at the lumen side and is very likely involved in the docking of plastocyanin.	Family
Sobic.002G375400	Chr02	73281107	73286158	-1	5052	15840						regulation of transcription, DNA-templated	GO:0006355	Any process that modulates the frequency, rate or extent of cellular DNA-templated transcription.
Sobic.002G375400	Chr02	73281107	73286158	-1	5052	15840						transcription factor activity, sequence-specific DNA binding	GO:0003700	Interacting selectively and non-covalently with a specific DNA sequence in order to modulate transcription. The transcription factor may or may not also interact selectively with a protein or macromolecular complex.
Sobic.002G375400	Chr02	73281107	73286158	-1	5052	15840						photosynthesis	GO:0015979	The synthesis by organisms of organic chemical compounds, especially carbohydrates, from carbon dioxide (CO2) using energy obtained from light rather than from the oxidation of chemical compounds.
Sobic.002G375400	Chr02	73281107	73286158	-1	5052	15840						photosystem I	GO:0009522	A photosystem that contains an iron-sulfur reaction center associated with accessory pigments and electron carriers. In cyanobacteria and chloroplasts, photosystem I functions as a light-dependent plastocyanin-ferredoxin oxidoreductase, transferring electrons from plastocyanin to ferredoxin; in photosynthetic bacteria that have only a single type I photosystem, such as the green sulfur bacteria, …
Sobic.002G375400	Chr02	73281107	73286158	-1	5052	15840						calmodulin binding	GO:0005516	Interacting selectively and non-covalently with calmodulin, a calcium-binding protein with many roles, both in the calcium-bound and calcium-free states.
Sobic.002G375400	Chr02	73281107	73286158	-1	5052	15840						thylakoid membrane	GO:0042651	The pigmented membrane of any thylakoid.
Sobic.002G375500	Chr02	73287004	73292364	-1	5361	9634	(1 of 2) PTHR23257//PTHR23257:SF444 - SERINE-THREONINE PROTEIN KINASE // SUBFAMILY NOT NAMED	Protein kinase domain		Protein phosphorylation, which plays a key role in most cellular activities, is a reversible process mediated by proteinkinases and phosphoprotein phosphatases. Protein kinases catalyse the transfer of the gamma phosphate from nucleotide triphosphates (often ATP) to one or more amino acid residues in a protein substrate side chain, resulting in a conformational change affecting protein function. …	Domain
Sobic.002G375500	Chr02	73287004	73292364	-1	5361	9634	(1 of 2) PTHR23257//PTHR23257:SF444 - SERINE-THREONINE PROTEIN KINASE // SUBFAMILY NOT NAMED	Protein kinase-like domain		Protein kinases () modify other proteins by chemically adding phosphate groups to them. This process is fundamental to most signalling and regulatory processes in the eukaryotic cell []. The protein kinases contain a catalytic core that is common to both serine/threonine and tyrosine protein kinases. The catalytic domain contains the nucleotide-binding site and the catalytic apparatus in an inter…	Domain
Sobic.002G375500	Chr02	73287004	73292364	-1	5361	9634	(1 of 2) PTHR23257//PTHR23257:SF444 - SERINE-THREONINE PROTEIN KINASE // SUBFAMILY NOT NAMED	Serine-threonine/tyrosine-protein kinase catalytic domain		Protein phosphorylation, which plays a key role in most cellular activities, is a reversible process mediated by protein kinases and phosphoprotein phosphatases. Protein kinases catalyse the transfer of the gamma phosphate from nucleotide triphosphates (often ATP) to one or more amino acid residues in a protein substrate side chain, resulting in a conformational change affecting protein function.…	Domain
Sobic.002G375500	Chr02	73287004	73292364	-1	5361	9634	(1 of 2) PTHR23257//PTHR23257:SF444 - SERINE-THREONINE PROTEIN KINASE // SUBFAMILY NOT NAMED	PB1 domain		The PB1 (Phox and Bem1) domain, comprising about 80 amino acid residues, isconserved among animals, fungi, amoebas, and plants. It functions as a proteinbinding module through PB1-mediated heterodimerization or homo-oligomerization[, , , ]. The PB1 domains adopt an ubiquitin-like beta-grasp fold, containing two alphahelices and a mixed five-stranded beta sheet. The beta-sheethas a convex surface,…	Domain
Sobic.002G375500	Chr02	73287004	73292364	-1	5361	9634	(1 of 2) PTHR23257//PTHR23257:SF444 - SERINE-THREONINE PROTEIN KINASE // SUBFAMILY NOT NAMED	Protein kinase domain		Protein phosphorylation, which plays a key role in most cellular activities, is a reversible process mediated by proteinkinases and phosphoprotein phosphatases. Protein kinases catalyse the transfer of the gamma phosphate from nucleotide triphosphates (often ATP) to one or more amino acid residues in a protein substrate side chain, resulting in a conformational change affecting protein function. …	Domain
Sobic.002G375500	Chr02	73287004	73292364	-1	5361	9634	(1 of 2) PTHR23257//PTHR23257:SF444 - SERINE-THREONINE PROTEIN KINASE // SUBFAMILY NOT NAMED	Protein kinase-like domain		Protein kinases () modify other proteins by chemically adding phosphate groups to them. This process is fundamental to most signalling and regulatory processes in the eukaryotic cell []. The protein kinases contain a catalytic core that is common to both serine/threonine and tyrosine protein kinases. The catalytic domain contains the nucleotide-binding site and the catalytic apparatus in an inter…	Domain
Sobic.002G375500	Chr02	73287004	73292364	-1	5361	9634	(1 of 2) PTHR23257//PTHR23257:SF444 - SERINE-THREONINE PROTEIN KINASE // SUBFAMILY NOT NAMED	Serine-threonine/tyrosine-protein kinase catalytic domain		Protein phosphorylation, which plays a key role in most cellular activities, is a reversible process mediated by protein kinases and phosphoprotein phosphatases. Protein kinases catalyse the transfer of the gamma phosphate from nucleotide triphosphates (often ATP) to one or more amino acid residues in a protein substrate side chain, resulting in a conformational change affecting protein function.…	Domain
Sobic.002G375500	Chr02	73287004	73292364	-1	5361	9634	(1 of 2) PTHR23257//PTHR23257:SF444 - SERINE-THREONINE PROTEIN KINASE // SUBFAMILY NOT NAMED	PB1 domain		The PB1 (Phox and Bem1) domain, comprising about 80 amino acid residues, isconserved among animals, fungi, amoebas, and plants. It functions as a proteinbinding module through PB1-mediated heterodimerization or homo-oligomerization[, , , ]. The PB1 domains adopt an ubiquitin-like beta-grasp fold, containing two alphahelices and a mixed five-stranded beta sheet. The beta-sheethas a convex surface,…	Domain
Sobic.002G375500	Chr02	73287004	73292364	-1	5361	9634	(1 of 2) PTHR23257//PTHR23257:SF444 - SERINE-THREONINE PROTEIN KINASE // SUBFAMILY NOT NAMED					protein binding	GO:0005515	Interacting selectively and non-covalently with any protein or protein complex (a complex of two or more proteins that may include other nonprotein molecules).
Sobic.002G375500	Chr02	73287004	73292364	-1	5361	9634	(1 of 2) PTHR23257//PTHR23257:SF444 - SERINE-THREONINE PROTEIN KINASE // SUBFAMILY NOT NAMED					protein phosphorylation	GO:0006468	The process of introducing a phosphate group on to a protein.
Sobic.002G375500	Chr02	73287004	73292364	-1	5361	9634	(1 of 2) PTHR23257//PTHR23257:SF444 - SERINE-THREONINE PROTEIN KINASE // SUBFAMILY NOT NAMED					protein kinase activity	GO:0004672	Catalysis of the phosphorylation of an amino acid residue in a protein, usually according to the reaction: a protein + ATP = a phosphoprotein + ADP.
Sobic.002G375600	Chr02	73293899	73294527	-1	629	7471		Protein of unknown function DUF1677, Oryza sativa		The hypothetical proteins found in this family are expressed by Oryza sativa(Rice) and are of unknown function.	Family
Sobic.002G375701	Chr02	73315541	73316779	1	1239	13543	(1 of 303) PF00646 - F-box domain (F-box)	F-box domain		First identified in cyclin-F as a protein-protein interaction motif, the F-boxis a conserved domain that is present in numerous protein with a bipartitestructure []. Through the F-box, these proteins are linked to the Skp1protein and the core of SCFs (Skp1-cullin-F-box protein ligase) complexes.SCFs complexes constitute a new class of E3 ligases []. They function incombination with the E2 enzyme …	Domain
Sobic.002G375701	Chr02	73315541	73316779	1	1239	13543	(1 of 303) PF00646 - F-box domain (F-box)	Galactose oxidase/kelch, beta-propeller		This entry represents a beta-propeller domain found in galactose oxidase and in Kelch repeat-containing proteins.The known functions of kelch-containing proteins are diverse: scruin is an actin cross-linking protein; galactose oxidase catalyses the oxidation of the hydroxyl group at the C6 position in D-galactose; neuraminidase hydrolyses sialic acid residues from glycoproteins; and kelch may hav…	Domain
Sobic.002G375701	Chr02	73315541	73316779	1	1239	13543	(1 of 303) PF00646 - F-box domain (F-box)	Galactose oxidase, beta-propeller		Galactose oxidase () is a monomeric enzyme that contains a single copper ion and catalyses the stereospecific oxidation of primary alcohols to their corresponding aldehyde []. The protein contains an unusual covalent thioether bond between a tyrosine and a cysteine that forms during its maturation []. Galactose oxidase is a three-domain protein: the N-terminal domain forms a jelly-roll sandwich, …	Domain
Sobic.002G375701	Chr02	73315541	73316779	1	1239	13543	(1 of 303) PF00646 - F-box domain (F-box)					protein binding	GO:0005515	Interacting selectively and non-covalently with any protein or protein complex (a complex of two or more proteins that may include other nonprotein molecules).
Sobic.002G375800	Chr02	73319303	73324333	-1	5031	17305		Pyridoxal phosphate-dependent transferase		Pyridoxal phosphate is the active form of vitamin B6 (pyridoxine or pyridoxal). Pyridoxal 5'-phosphate (PLP) is a versatile catalyst, acting as a coenzyme in a multitude of reactions, including decarboxylation, deamination and transamination [, , ]. PLP-dependent enzymes are primarily involved in the biosynthesis of amino acids and amino acid-derived metabolites, but they are also found in the bi…	Domain
Sobic.002G375800	Chr02	73319303	73324333	-1	5031	17305		Aminotransferase, class I/classII		Aminotransferases share certain mechanistic features with other pyridoxal-phosphate dependent enzymes, such as the covalent binding of the pyridoxal-phosphate group to a lysine residue. On the basis of sequence similarity, these various enzymes can be grouped []into class I and class II. This entry includes proteins from both subfamilies.	Domain
Sobic.002G375800	Chr02	73319303	73324333	-1	5031	17305		Pyridoxal phosphate-dependent transferase, major region, subdomain 2		Pyridoxal phosphate is the active form of vitamin B6 (pyridoxine or pyridoxal). Pyridoxal 5'-phosphate (PLP) is a versatile catalyst, acting as a coenzyme in a multitude of reactions, including decarboxylation, deamination and transamination [, , ]. PLP-dependent enzymes are primarily involved in the biosynthesis of amino acids and amino acid-derived metabolites, but they are also found in the bi…	Domain
Sobic.002G375800	Chr02	73319303	73324333	-1	5031	17305		Pyridoxal phosphate-dependent transferase, major region, subdomain 1		Pyridoxal phosphate is the active form of vitamin B6 (pyridoxine or pyridoxal). Pyridoxal 5'-phosphate (PLP) is a versatile catalyst, acting as a coenzyme in a multitude of reactions, including decarboxylation, deamination and transamination [, , ]. PLP-dependent enzymes are primarily involved in the biosynthesis of amino acids and amino acid-derived metabolites, but they are also found in the bi…	Domain
Sobic.002G375800	Chr02	73319303	73324333	-1	5031	17305						catalytic activity	GO:0003824	Catalysis of a biochemical reaction at physiological temperatures. In biologically catalyzed reactions, the reactants are known as substrates, and the catalysts are naturally occurring macromolecular substances known as enzymes. Enzymes possess specific binding sites for substrates, and are usually composed wholly or largely of protein, but RNA that has catalytic activity (ribozyme) is often also…
Sobic.002G375900	Chr02	73328202	73333617	1	5416	26204		PLC-like phosphodiesterase, TIM beta/alpha-barrel domain		This entry represents a structural domain consisting of a TIM beta/alpha-barrel. These domains are found in several phospholipase C (PLC) like phosphodiesterases, including:Mammalian phospholipase C isozyme D1 [].Bacterial phosphatidylinositol-specific phospholipase C [].Glycerophosphodiester phosphodiesterases, such as GlpQ from Escherichia coliand UgpQ from Agrobacterium tumefaciens[].Phospholi…	Domain
Sobic.002G375900	Chr02	73328202	73333617	1	5416	26204		Glycerophosphodiester phosphodiesterase domain		This entry represents the GP-PDE domain.The glycerophosphodiester phosphodiesterases (GD-PDEs) were initiallycharacterised in bacteria, where they have functional roles for production ofmetabolic carbon and phosphate sources from glycerophosphodiesters and inadherence to and degradation of mammalian host-cell membranes. Mammalian GP-GDEs have been identified more recently and shown to be implicat…	Domain
Sobic.002G375900	Chr02	73328202	73333617	1	5416	26204		Glycerophosphoryl diester phosphodiesterase		Glycerophosphoryl diester phosphodiesterases display broad specificity for glycerophosphodiesters; glycerophosphocholine, glycerophosphoethanolamine, glycerophosphoglycerol, and bis(glycerophosphoglycerol) all of which are are hydrolysed by this enzyme.	Family
Sobic.002G375900	Chr02	73328202	73333617	1	5416	26204		PLC-like phosphodiesterase, TIM beta/alpha-barrel domain		This entry represents a structural domain consisting of a TIM beta/alpha-barrel. These domains are found in several phospholipase C (PLC) like phosphodiesterases, including:Mammalian phospholipase C isozyme D1 [].Bacterial phosphatidylinositol-specific phospholipase C [].Glycerophosphodiester phosphodiesterases, such as GlpQ from Escherichia coliand UgpQ from Agrobacterium tumefaciens[].Phospholi…	Domain
Sobic.002G375900	Chr02	73328202	73333617	1	5416	26204		Glycerophosphodiester phosphodiesterase domain		This entry represents the GP-PDE domain.The glycerophosphodiester phosphodiesterases (GD-PDEs) were initiallycharacterised in bacteria, where they have functional roles for production ofmetabolic carbon and phosphate sources from glycerophosphodiesters and inadherence to and degradation of mammalian host-cell membranes. Mammalian GP-GDEs have been identified more recently and shown to be implicat…	Domain
Sobic.002G375900	Chr02	73328202	73333617	1	5416	26204		Glycerophosphoryl diester phosphodiesterase		Glycerophosphoryl diester phosphodiesterases display broad specificity for glycerophosphodiesters; glycerophosphocholine, glycerophosphoethanolamine, glycerophosphoglycerol, and bis(glycerophosphoglycerol) all of which are are hydrolysed by this enzyme.	Family
Sobic.002G375900	Chr02	73328202	73333617	1	5416	26204		PLC-like phosphodiesterase, TIM beta/alpha-barrel domain		This entry represents a structural domain consisting of a TIM beta/alpha-barrel. These domains are found in several phospholipase C (PLC) like phosphodiesterases, including:Mammalian phospholipase C isozyme D1 [].Bacterial phosphatidylinositol-specific phospholipase C [].Glycerophosphodiester phosphodiesterases, such as GlpQ from Escherichia coliand UgpQ from Agrobacterium tumefaciens[].Phospholi…	Domain
Sobic.002G375900	Chr02	73328202	73333617	1	5416	26204		Glycerophosphodiester phosphodiesterase domain		This entry represents the GP-PDE domain.The glycerophosphodiester phosphodiesterases (GD-PDEs) were initiallycharacterised in bacteria, where they have functional roles for production ofmetabolic carbon and phosphate sources from glycerophosphodiesters and inadherence to and degradation of mammalian host-cell membranes. Mammalian GP-GDEs have been identified more recently and shown to be implicat…	Domain
Sobic.002G375900	Chr02	73328202	73333617	1	5416	26204		Glycerophosphoryl diester phosphodiesterase		Glycerophosphoryl diester phosphodiesterases display broad specificity for glycerophosphodiesters; glycerophosphocholine, glycerophosphoethanolamine, glycerophosphoglycerol, and bis(glycerophosphoglycerol) all of which are are hydrolysed by this enzyme.	Family
Sobic.002G375900	Chr02	73328202	73333617	1	5416	26204		PLC-like phosphodiesterase, TIM beta/alpha-barrel domain		This entry represents a structural domain consisting of a TIM beta/alpha-barrel. These domains are found in several phospholipase C (PLC) like phosphodiesterases, including:Mammalian phospholipase C isozyme D1 [].Bacterial phosphatidylinositol-specific phospholipase C [].Glycerophosphodiester phosphodiesterases, such as GlpQ from Escherichia coliand UgpQ from Agrobacterium tumefaciens[].Phospholi…	Domain
Sobic.002G375900	Chr02	73328202	73333617	1	5416	26204		Glycerophosphodiester phosphodiesterase domain		This entry represents the GP-PDE domain.The glycerophosphodiester phosphodiesterases (GD-PDEs) were initiallycharacterised in bacteria, where they have functional roles for production ofmetabolic carbon and phosphate sources from glycerophosphodiesters and inadherence to and degradation of mammalian host-cell membranes. Mammalian GP-GDEs have been identified more recently and shown to be implicat…	Domain
Sobic.002G375900	Chr02	73328202	73333617	1	5416	26204		Glycerophosphoryl diester phosphodiesterase		Glycerophosphoryl diester phosphodiesterases display broad specificity for glycerophosphodiesters; glycerophosphocholine, glycerophosphoethanolamine, glycerophosphoglycerol, and bis(glycerophosphoglycerol) all of which are are hydrolysed by this enzyme.	Family
Sobic.002G375900	Chr02	73328202	73333617	1	5416	26204		PLC-like phosphodiesterase, TIM beta/alpha-barrel domain		This entry represents a structural domain consisting of a TIM beta/alpha-barrel. These domains are found in several phospholipase C (PLC) like phosphodiesterases, including:Mammalian phospholipase C isozyme D1 [].Bacterial phosphatidylinositol-specific phospholipase C [].Glycerophosphodiester phosphodiesterases, such as GlpQ from Escherichia coliand UgpQ from Agrobacterium tumefaciens[].Phospholi…	Domain
Sobic.002G375900	Chr02	73328202	73333617	1	5416	26204		Glycerophosphodiester phosphodiesterase domain		This entry represents the GP-PDE domain.The glycerophosphodiester phosphodiesterases (GD-PDEs) were initiallycharacterised in bacteria, where they have functional roles for production ofmetabolic carbon and phosphate sources from glycerophosphodiesters and inadherence to and degradation of mammalian host-cell membranes. Mammalian GP-GDEs have been identified more recently and shown to be implicat…	Domain
Sobic.002G375900	Chr02	73328202	73333617	1	5416	26204		Glycerophosphoryl diester phosphodiesterase		Glycerophosphoryl diester phosphodiesterases display broad specificity for glycerophosphodiesters; glycerophosphocholine, glycerophosphoethanolamine, glycerophosphoglycerol, and bis(glycerophosphoglycerol) all of which are are hydrolysed by this enzyme.	Family
Sobic.002G375900	Chr02	73328202	73333617	1	5416	26204						lipid metabolic process	GO:0006629	The chemical reactions and pathways involving lipids, compounds soluble in an organic solvent but not, or sparingly, in an aqueous solvent. Includes fatty acids; neutral fats, other fatty-acid esters, and soaps; long-chain (fatty) alcohols and waxes; sphingoids and other long-chain bases; glycolipids, phospholipids and sphingolipids; and carotenes, polyprenols, sterols, terpenes and other isopren…
Sobic.002G375900	Chr02	73328202	73333617	1	5416	26204						phosphoric diester hydrolase activity	GO:0008081	Catalysis of the hydrolysis of a phosphodiester to give a phosphomonoester and a free hydroxyl group.
Sobic.002G375950	Chr02	73335912	73336636	-1	725	33914
Sobic.002G376000	Chr02	73337960	73339820	-1	1861	35962		Zinc finger, RING-type		Zinc finger (Znf) domains are relatively small protein motifs which contain multiple finger-like protrusions that make tandem contacts with their target molecule. Some of these domains bind zinc, but many do not; instead binding other metals such as iron, or no metal at all. For example, some family members form salt bridges to stabilise the finger-like folds. They were first identified as a DNA-…	Domain
Sobic.002G376000	Chr02	73337960	73339820	-1	1861	35962		Zinc finger, RING/FYVE/PHD-type		Zinc finger (Znf) domains are relatively small protein motifs which contain multiple finger-like protrusions that make tandem contacts with their target molecule. Some of these domains bind zinc, but many do not; instead binding other metals such as iron, or no metal at all. For example, some family members form salt bridges to stabilise the finger-like folds. They were first identified as a DNA-…	Domain
Sobic.002G376000	Chr02	73337960	73339820	-1	1861	35962						zinc ion binding	GO:0008270	Interacting selectively and non-covalently with zinc (Zn) ions.
Sobic.002G376000	Chr02	73337960	73339820	-1	1861	35962						protein binding	GO:0005515	Interacting selectively and non-covalently with any protein or protein complex (a complex of two or more proteins that may include other nonprotein molecules).
Sobic.002G376100	Chr02	73349023	73354616	1	5594	47025		Protein kinase domain		Protein phosphorylation, which plays a key role in most cellular activities, is a reversible process mediated by proteinkinases and phosphoprotein phosphatases. Protein kinases catalyse the transfer of the gamma phosphate from nucleotide triphosphates (often ATP) to one or more amino acid residues in a protein substrate side chain, resulting in a conformational change affecting protein function. …	Domain
Sobic.002G376100	Chr02	73349023	73354616	1	5594	47025		Protein kinase-like domain		Protein kinases () modify other proteins by chemically adding phosphate groups to them. This process is fundamental to most signalling and regulatory processes in the eukaryotic cell []. The protein kinases contain a catalytic core that is common to both serine/threonine and tyrosine protein kinases. The catalytic domain contains the nucleotide-binding site and the catalytic apparatus in an inter…	Domain
Sobic.002G376100	Chr02	73349023	73354616	1	5594	47025		Leucine-rich repeat		Leucine-rich repeats (LRR) consist of 2-45 motifs of 20-30 amino acids in length that generally folds into an arc or horseshoe shape []. LRRs occur in proteins ranging from viruses to eukaryotes, and appear to provide a structural framework for the formation of protein-protein interactions [, ].Proteins containing LRRs include tyrosine kinase receptors, cell-adhesion molecules, virulence factors,…	Repeat
Sobic.002G376100	Chr02	73349023	73354616	1	5594	47025		Leucine-rich repeat, typical subtype		Leucine-rich repeats (LRR) consist of 2-45 motifs of 20-30 amino acids in length that generally folds into an arc or horseshoe shape []. LRRs occur in proteins ranging from viruses to eukaryotes, and appear to provide a structural framework for the formation of protein-protein interactions [, ].Proteins containing LRRs include tyrosine kinase receptors, cell-adhesion molecules, virulence factors,…	Repeat
Sobic.002G376100	Chr02	73349023	73354616	1	5594	47025		Leucine-rich repeat-containing N-terminal, plant-type		Leucine-rich repeats (LRR) consist of 2-45 motifs of 20-30 amino acids in length that generally folds into an arc or horseshoe shape []. LRRs occur in proteins ranging from viruses to eukaryotes, and appear to provide a structural framework for the formation of protein-protein interactions [, ].Proteins containing LRRs include tyrosine kinase receptors, cell-adhesion molecules, virulence factors,…	Domain
Sobic.002G376200	Chr02	73355790	73357517	-1	1728	53792		Dihydropteroate synthase-like		All organisms require reduced folate cofactors for the synthesis of a variety of metabolites. The enzyme 7,8-dihydropteroate synthase (DHPS) () catalyses the condensation of para-aminobenzoic acid (pABA) with 6-hydroxymethyl-7, 8-dihydropterin-pyrophosphate to form 7,8-dihydropteroate and pyrophosphate. DHPS is essential for the de novo synthesis of folate in prokaryotes, lower eukaryotes, and in…	Domain
Sobic.002G376200	Chr02	73355790	73357517	-1	1728	53792		Pterin-binding domain		The ~250-residue pterin-binding domain has been shown to adopt a (beta/alpha)8 barrel fold, which has the overall shape of a distorted cylinder. It has eight alpha-helices stacked around the outside of an inner cylinder of parallel beta-strands. The pterin ring binds at the bottom of the (beta/alpha;)8 barrel in a polar cup-like region that is relatively solvent exposed and fairly negatively char…	Domain
Sobic.002G376200	Chr02	73355790	73357517	-1	1728	53792		Dihydropteroate synthase		This domain is present in sequences representing dihydropteroate synthase, the enzyme that catalyzes the second to last step in folic acid biosynthesis.Dihydropteroate synthase () (DHPS) catalyses the condensation of 6-hydroxymethyl-7,8-dihydropteridine pyrophosphate to para-aminobenzoic acid to form 7,8-dihydropteroate. This is the second step in the three-step pathway leading from 6-hydroxymeth…	Domain
Sobic.002G376200	Chr02	73355790	73357517	-1	1728	53792		7,8-Dihydro-6-hydroxymethylpterin-pyrophosphokinase, HPPK		All organisms require reduced folate cofactors for the synthesis of a variety of metabolites. Most microorganisms must synthesise folate de novobecause they lack the active transport system of higher vertebrate cells which allows these organisms to use dietary folates. Enzymes involved in folate biosynthesis are therefore targets for a variety of antimicrobial agents such as trimethoprim or sulph…	Domain
Sobic.002G376200	Chr02	73355790	73357517	-1	1728	53792						pteridine-containing compound metabolic process	GO:0042558	The chemical reactions and pathways involving any compound containing pteridine (pyrazino(2,3-dipyrimidine)), e.g. pteroic acid, xanthopterin and folic acid.
Sobic.002G376200	Chr02	73355790	73357517	-1	1728	53792						2-amino-4-hydroxy-6-hydroxymethyldihydropteridine diphosphokinase activity	GO:0003848	Catalysis of the reaction: 2-amino-4-hydroxy-6-hydroxymethyl-7,8-dihydropteridine + ATP = (2-amino-4-hydroxy-7,8-dihydropteridin-6-yl)methyl diphosphate + AMP + 2 H(+).
Sobic.002G376200	Chr02	73355790	73357517	-1	1728	53792						folic acid-containing compound biosynthetic process	GO:0009396	The chemical reactions and pathways resulting in the formation of folic acid and its derivatives.
Sobic.002G376200	Chr02	73355790	73357517	-1	1728	53792						cellular metabolic process	GO:0044237	The chemical reactions and pathways by which individual cells transform chemical substances.
Sobic.002G376200	Chr02	73355790	73357517	-1	1728	53792						dihydropteroate synthase activity	GO:0004156	Catalysis of the reaction: 2-amino-4-hydroxy-6-hydroxymethyl-7,8-dihydropteridine diphosphate + 4-aminobenzoate = diphosphate + dihydropteroate.
Sobic.002G376300	Chr02	73359523	73364332	1	4810	57525		Ankyrin repeat-containing domain		This entry represents the ankyrin repeat-containing domain. These domains contain multiple repeats of a beta(2)-alpha(2) motif. The ankyrin repeat is one of the most common protein-protein interaction motifs in nature. Ankyrin repeats are tandemly repeated modules of about 33 amino acids. They occur in a large number of functionally diverse proteins mainly from eukaryotes. The few known examples …	Domain
Sobic.002G376300	Chr02	73359523	73364332	1	4810	57525		Ankyrin repeat		The ankyrin repeat is one of the most common protein-protein interaction motifs in nature. Ankyrin repeats are tandemly repeated modules of about 33 amino acids. They occur in a large number of functionally diverse proteins mainly from eukaryotes. The few known examples from prokaryotes and viruses may be the result of horizontal gene transfers []. The repeat has been found in proteins of diverse…	Repeat
Sobic.002G376300	Chr02	73359523	73364332	1	4810	57525		Zinc finger, FYVE/PHD-type		Zinc finger (Znf) domains are relatively small protein motifs which contain multiple finger-like protrusions that make tandem contacts with their target molecule. Some of these domains bind zinc, but many do not; instead binding other metals such as iron, or no metal at all. For example, some family members form salt bridges to stabilise the finger-like folds. They were first identified as a DNA-…	Domain
Sobic.002G376300	Chr02	73359523	73364332	1	4810	57525		Zinc finger, RING/FYVE/PHD-type		Zinc finger (Znf) domains are relatively small protein motifs which contain multiple finger-like protrusions that make tandem contacts with their target molecule. Some of these domains bind zinc, but many do not; instead binding other metals such as iron, or no metal at all. For example, some family members form salt bridges to stabilise the finger-like folds. They were first identified as a DNA-…	Domain
Sobic.002G376300	Chr02	73359523	73364332	1	4810	57525		Zinc finger, FYVE-related		Zinc finger (Znf) domains are relatively small protein motifs which contain multiple finger-like protrusions that make tandem contacts with their target molecule. Some of these domains bind zinc, but many do not; instead binding other metals such as iron, or no metal at all. For example, some family members form salt bridges to stabilise the finger-like folds. They were first identified as a DNA-…	Domain
Sobic.002G376300	Chr02	73359523	73364332	1	4810	57525		FYVE zinc finger		Zinc finger (Znf) domains are relatively small protein motifs which contain multiple finger-like protrusions that make tandem contacts with their target molecule. Some of these domains bind zinc, but many do not; instead binding other metals such as iron, or no metal at all. For example, some family members form salt bridges to stabilise the finger-like folds. They were first identified as a DNA-…	Domain
Sobic.002G376300	Chr02	73359523	73364332	1	4810	57525						metal ion binding	GO:0046872	Interacting selectively and non-covalently with any metal ion.
Sobic.002G376400	Chr02	73365970	73370279	1	4310	63972
Sobic.002G376400	Chr02	73365970	73370279	1	4310	63972
Sobic.002G376400	Chr02	73365970	73370279	1	4310	63972
Sobic.002G376500	Chr02	73371420	73373976	1	2557	69422		EF-hand domain		Many calcium-binding proteins belong to the same evolutionary family and sharea type of calcium-binding domain known as the EF-hand. This type ofdomain consists of a twelve residue loop flanked on both sides by a twelveresidue alpha-helical domain. In an EF-hand loop the calcium ion iscoordinated in a pentagonal bipyramidal configuration. The six residuesinvolved in the binding are in positions 1…	Domain
Sobic.002G376500	Chr02	73371420	73373976	1	2557	69422		EF-hand domain pair		This domain consists of a duplication of two EF-hand units, where each unit is composed of two helices connected by a twelve-residue calcium-binding loop. The calcium ion in the EF-hand loop is coordinated in a pentagonal bipyramidal configuration. Many calcium-binding proteins contain an EF-hand type calcium-binding domain [, ]. These include: calbindin D9K, S100 proteins such as calcyclin, polc…	Domain
Sobic.002G376500	Chr02	73371420	73373976	1	2557	69422		EF-hand domain		Many calcium-binding proteins belong to the same evolutionary family and sharea type of calcium-binding domain known as the EF-hand. This type ofdomain consists of a twelve residue loop flanked on both sides by a twelveresidue alpha-helical domain. In an EF-hand loop the calcium ion iscoordinated in a pentagonal bipyramidal configuration. The six residuesinvolved in the binding are in positions 1…	Domain
Sobic.002G376500	Chr02	73371420	73373976	1	2557	69422		EF-hand domain pair		This domain consists of a duplication of two EF-hand units, where each unit is composed of two helices connected by a twelve-residue calcium-binding loop. The calcium ion in the EF-hand loop is coordinated in a pentagonal bipyramidal configuration. Many calcium-binding proteins contain an EF-hand type calcium-binding domain [, ]. These include: calbindin D9K, S100 proteins such as calcyclin, polc…	Domain
Sobic.002G376500	Chr02	73371420	73373976	1	2557	69422						calcium ion binding	GO:0005509	Interacting selectively and non-covalently with calcium ions (Ca2+).
Sobic.002G376600	Chr02	73378380	73382878	1	4499	76382		WEB family		Proteins in this family include WEB1 (At2g26570) and PMI15 (At5g38150) from Arabidopsis thaliana. Both Web1 and PMI15 are required for the chloroplast avoidance response under high intensity blue light. This avoidance response consists in the relocation of chloroplasts on the anticlinal side of exposed cells. Web1 acts in association with PMI2 to maintain the velocity of chloroplast photorelocati…	Family
Sobic.002G376600	Chr02	73378380	73382878	1	4499	76382		WEB family		Proteins in this family include WEB1 (At2g26570) and PMI15 (At5g38150) from Arabidopsis thaliana. Both Web1 and PMI15 are required for the chloroplast avoidance response under high intensity blue light. This avoidance response consists in the relocation of chloroplasts on the anticlinal side of exposed cells. Web1 acts in association with PMI2 to maintain the velocity of chloroplast photorelocati…	Family
Sobic.002G376700	Chr02	73384065	73384343	1	279	82067	(1 of 5) PTHR10891//PTHR10891:SF597 - EF-HAND CALCIUM-BINDING DOMAIN CONTAINING PROTEIN // SUBFAMILY NOT NAMED	EF-hand domain		Many calcium-binding proteins belong to the same evolutionary family and sharea type of calcium-binding domain known as the EF-hand. This type ofdomain consists of a twelve residue loop flanked on both sides by a twelveresidue alpha-helical domain. In an EF-hand loop the calcium ion iscoordinated in a pentagonal bipyramidal configuration. The six residuesinvolved in the binding are in positions 1…	Domain
Sobic.002G376700	Chr02	73384065	73384343	1	279	82067	(1 of 5) PTHR10891//PTHR10891:SF597 - EF-HAND CALCIUM-BINDING DOMAIN CONTAINING PROTEIN // SUBFAMILY NOT NAMED	EF-hand domain pair		This domain consists of a duplication of two EF-hand units, where each unit is composed of two helices connected by a twelve-residue calcium-binding loop. The calcium ion in the EF-hand loop is coordinated in a pentagonal bipyramidal configuration. Many calcium-binding proteins contain an EF-hand type calcium-binding domain [, ]. These include: calbindin D9K, S100 proteins such as calcyclin, polc…	Domain
Sobic.002G376700	Chr02	73384065	73384343	1	279	82067	(1 of 5) PTHR10891//PTHR10891:SF597 - EF-HAND CALCIUM-BINDING DOMAIN CONTAINING PROTEIN // SUBFAMILY NOT NAMED					calcium ion binding	GO:0005509	Interacting selectively and non-covalently with calcium ions (Ca2+).
Sobic.002G376800	Chr02	73388375	73389197	1	823	86377		EF-hand domain		Many calcium-binding proteins belong to the same evolutionary family and sharea type of calcium-binding domain known as the EF-hand. This type ofdomain consists of a twelve residue loop flanked on both sides by a twelveresidue alpha-helical domain. In an EF-hand loop the calcium ion iscoordinated in a pentagonal bipyramidal configuration. The six residuesinvolved in the binding are in positions 1…	Domain
Sobic.002G376800	Chr02	73388375	73389197	1	823	86377		EF-hand domain pair		This domain consists of a duplication of two EF-hand units, where each unit is composed of two helices connected by a twelve-residue calcium-binding loop. The calcium ion in the EF-hand loop is coordinated in a pentagonal bipyramidal configuration. Many calcium-binding proteins contain an EF-hand type calcium-binding domain [, ]. These include: calbindin D9K, S100 proteins such as calcyclin, polc…	Domain
Sobic.002G376800	Chr02	73388375	73389197	1	823	86377						calcium ion binding	GO:0005509	Interacting selectively and non-covalently with calcium ions (Ca2+).
Sobic.002G376900	Chr02	73393294	73394267	1	974	91296		EF-hand domain		Many calcium-binding proteins belong to the same evolutionary family and sharea type of calcium-binding domain known as the EF-hand. This type ofdomain consists of a twelve residue loop flanked on both sides by a twelveresidue alpha-helical domain. In an EF-hand loop the calcium ion iscoordinated in a pentagonal bipyramidal configuration. The six residuesinvolved in the binding are in positions 1…	Domain
Sobic.002G376900	Chr02	73393294	73394267	1	974	91296		EF-hand domain pair		This domain consists of a duplication of two EF-hand units, where each unit is composed of two helices connected by a twelve-residue calcium-binding loop. The calcium ion in the EF-hand loop is coordinated in a pentagonal bipyramidal configuration. Many calcium-binding proteins contain an EF-hand type calcium-binding domain [, ]. These include: calbindin D9K, S100 proteins such as calcyclin, polc…	Domain
Sobic.002G376900	Chr02	73393294	73394267	1	974	91296						calcium ion binding	GO:0005509	Interacting selectively and non-covalently with calcium ions (Ca2+).
Sobic.002G377000	Chr02	73396873	73401334	1	4462	94875	(1 of 5) PTHR10891//PTHR10891:SF597 - EF-HAND CALCIUM-BINDING DOMAIN CONTAINING PROTEIN // SUBFAMILY NOT NAMED	EF-hand domain		Many calcium-binding proteins belong to the same evolutionary family and sharea type of calcium-binding domain known as the EF-hand. This type ofdomain consists of a twelve residue loop flanked on both sides by a twelveresidue alpha-helical domain. In an EF-hand loop the calcium ion iscoordinated in a pentagonal bipyramidal configuration. The six residuesinvolved in the binding are in positions 1…	Domain
Sobic.002G377000	Chr02	73396873	73401334	1	4462	94875	(1 of 5) PTHR10891//PTHR10891:SF597 - EF-HAND CALCIUM-BINDING DOMAIN CONTAINING PROTEIN // SUBFAMILY NOT NAMED	EF-hand domain pair		This domain consists of a duplication of two EF-hand units, where each unit is composed of two helices connected by a twelve-residue calcium-binding loop. The calcium ion in the EF-hand loop is coordinated in a pentagonal bipyramidal configuration. Many calcium-binding proteins contain an EF-hand type calcium-binding domain [, ]. These include: calbindin D9K, S100 proteins such as calcyclin, polc…	Domain
Sobic.002G377000	Chr02	73396873	73401334	1	4462	94875	(1 of 5) PTHR10891//PTHR10891:SF597 - EF-HAND CALCIUM-BINDING DOMAIN CONTAINING PROTEIN // SUBFAMILY NOT NAMED					calcium ion binding	GO:0005509	Interacting selectively and non-covalently with calcium ions (Ca2+).
Sobic.002G377100	Chr02	73406852	73408813	1	1962	104854		Protein of unknown function DUF1645, plant		These sequences are derived from a number of hypothetical plant proteins. The region in question is approximately 270 amino acids long. Some members of this family are annotated as yeast pheromone receptor proteins AR781 but no literature was found to support this.	Family
Sobic.002G377200	Chr02	73412612	73418905	-1	6294	110614		SAP domain		The SAP motif is a 35-residue motif, which has been named after SAF-A/B,Acinus and PIAS, three proteins known to contain it. The SAP motif is found ina variety of nuclear proteins involved in transcription, DNA repair, RNAprocessing or apoptotic chromatin degradation. As the sap motif of SAF-A hasbeen shown to be essential for specific DNA binding activity, it has beenproposed that it could be a …	Domain
Sobic.002G377200	Chr02	73412612	73418905	-1	6294	110614		SAP domain		The SAP motif is a 35-residue motif, which has been named after SAF-A/B,Acinus and PIAS, three proteins known to contain it. The SAP motif is found ina variety of nuclear proteins involved in transcription, DNA repair, RNAprocessing or apoptotic chromatin degradation. As the sap motif of SAF-A hasbeen shown to be essential for specific DNA binding activity, it has beenproposed that it could be a …	Domain
Sobic.002G377200	Chr02	73412612	73418905	-1	6294	110614		SAP domain		The SAP motif is a 35-residue motif, which has been named after SAF-A/B,Acinus and PIAS, three proteins known to contain it. The SAP motif is found ina variety of nuclear proteins involved in transcription, DNA repair, RNAprocessing or apoptotic chromatin degradation. As the sap motif of SAF-A hasbeen shown to be essential for specific DNA binding activity, it has beenproposed that it could be a …	Domain
Sobic.002G377200	Chr02	73412612	73418905	-1	6294	110614		SAP domain		The SAP motif is a 35-residue motif, which has been named after SAF-A/B,Acinus and PIAS, three proteins known to contain it. The SAP motif is found ina variety of nuclear proteins involved in transcription, DNA repair, RNAprocessing or apoptotic chromatin degradation. As the sap motif of SAF-A hasbeen shown to be essential for specific DNA binding activity, it has beenproposed that it could be a …	Domain
Sobic.002G377300	Chr02	73419755	73426039	-1	6285	117757		Protein kinase domain		Protein phosphorylation, which plays a key role in most cellular activities, is a reversible process mediated by proteinkinases and phosphoprotein phosphatases. Protein kinases catalyse the transfer of the gamma phosphate from nucleotide triphosphates (often ATP) to one or more amino acid residues in a protein substrate side chain, resulting in a conformational change affecting protein function. …	Domain
Sobic.002G377300	Chr02	73419755	73426039	-1	6285	117757		Protein kinase-like domain		Protein kinases () modify other proteins by chemically adding phosphate groups to them. This process is fundamental to most signalling and regulatory processes in the eukaryotic cell []. The protein kinases contain a catalytic core that is common to both serine/threonine and tyrosine protein kinases. The catalytic domain contains the nucleotide-binding site and the catalytic apparatus in an inter…	Domain
Sobic.002G377300	Chr02	73419755	73426039	-1	6285	117757		Tyrosine-protein kinase, catalytic domain		Protein phosphorylation, which plays a key role in most cellular activities, is a reversible process mediated by protein kinases and phosphoprotein phosphatases. Protein kinases catalyse the transfer of the gamma phosphate from nucleotide triphosphates (often ATP) to one or more amino acid residues in a protein substrate side chain, resulting in a conformational change affecting protein function.…	Domain
Sobic.002G377300	Chr02	73419755	73426039	-1	6285	117757		EF-hand domain pair		This domain consists of a duplication of two EF-hand units, where each unit is composed of two helices connected by a twelve-residue calcium-binding loop. The calcium ion in the EF-hand loop is coordinated in a pentagonal bipyramidal configuration. Many calcium-binding proteins contain an EF-hand type calcium-binding domain [, ]. These include: calbindin D9K, S100 proteins such as calcyclin, polc…	Domain
Sobic.002G377300	Chr02	73419755	73426039	-1	6285	117757		Lipopolysaccharide kinase		Protein phosphorylation, which plays a key role in most cellular activities, is a reversible process mediated by protein kinases and phosphoprotein phosphatases. Protein kinases catalyse the transfer of the gamma phosphate from nucleotide triphosphates (often ATP) to one or more amino acid residues in a protein substrate side chain, resulting in a conformational change affecting protein function.…	Family
Sobic.002G377400	Chr02	73432496	73435144	1	2649	130498	(1 of 26) K04730 - interleukin-1 receptor-associated kinase 1 (IRAK1)	Protein kinase domain		Protein phosphorylation, which plays a key role in most cellular activities, is a reversible process mediated by proteinkinases and phosphoprotein phosphatases. Protein kinases catalyse the transfer of the gamma phosphate from nucleotide triphosphates (often ATP) to one or more amino acid residues in a protein substrate side chain, resulting in a conformational change affecting protein function. …	Domain
Sobic.002G377400	Chr02	73432496	73435144	1	2649	130498	(1 of 26) K04730 - interleukin-1 receptor-associated kinase 1 (IRAK1)	Protein kinase-like domain		Protein kinases () modify other proteins by chemically adding phosphate groups to them. This process is fundamental to most signalling and regulatory processes in the eukaryotic cell []. The protein kinases contain a catalytic core that is common to both serine/threonine and tyrosine protein kinases. The catalytic domain contains the nucleotide-binding site and the catalytic apparatus in an inter…	Domain
Sobic.002G377400	Chr02	73432496	73435144	1	2649	130498	(1 of 26) K04730 - interleukin-1 receptor-associated kinase 1 (IRAK1)	Tyrosine-protein kinase, catalytic domain		Protein phosphorylation, which plays a key role in most cellular activities, is a reversible process mediated by protein kinases and phosphoprotein phosphatases. Protein kinases catalyse the transfer of the gamma phosphate from nucleotide triphosphates (often ATP) to one or more amino acid residues in a protein substrate side chain, resulting in a conformational change affecting protein function.…	Domain
Sobic.002G377400	Chr02	73432496	73435144	1	2649	130498	(1 of 26) K04730 - interleukin-1 receptor-associated kinase 1 (IRAK1)	Concanavalin A-like lectin/glucanase domain		This entry represents the concanavalin A-like domain, which has a sandwich structure of 12-14 beta strands in two sheets with a complex topology. Proteins containing this domain include: Legume lectinsGlycosyl hydrolases family 16Galectin (animal S-lectin)Laminin G-like modulePentraxinClostridium neurotoxinsExotoxin AVibrio cholera sialidaseLeech intramolecular trans-sialidaseGlycosyl hydrolase f…	Domain
Sobic.002G377501	Chr02	73434077	73436141	-1	2065	132079
Sobic.002G377600	Chr02	73437257	73440299	-1	3043	135259		Acyl transferase/acyl hydrolase/lysophospholipase		This entry represents a structural domain with a 3-layer alpha/beta/alpha topology. This domain can be found in acyl transferases such as bacterial malonyl-CoA ACP transacylase (FabD) and the homologous domain from eukaryotic fatty acid synthase []. This domain is also found in lysophospholipases such as cytosolic phospholipase A2 (which has additional structural features) [], and in patatin prot…	Domain
Sobic.002G377600	Chr02	73437257	73440299	-1	3043	135259		Patatin/Phospholipase A2-related		This domain is structurally and functionally related to the animal cytosolic phospholipase A2. This domain is found in the patatin glycoproteins from the total soluble protein in potato tubers []. Patatin is a storage protein but it also has the enzymatic activity of lipid acyl hydrolase, catalysing the cleavage of fatty acids from membrane lipids [].	Domain
Sobic.002G377600	Chr02	73437257	73440299	-1	3043	135259						metabolic process	GO:0008152	The chemical reactions and pathways, including anabolism and catabolism, by which living organisms transform chemical substances. Metabolic processes typically transform small molecules, but also include macromolecular processes such as DNA repair and replication, and protein synthesis and degradation.
Sobic.002G377700	Chr02	73445465	73446844	1	1380	143467
Sobic.002G377800	Chr02	73447782	73449089	1	1308	145784
Sobic.002G377900	Chr02	73453468	73457630	1	4163	151470		Thioredoxin-like fold		Several biological processes regulate the activity of target proteins through changes in the redox state of thiol groups (S2 to SH2), where a hydrogen donor is linked to an intermediary disulphide protein. Such processes include the ferredoxin/thioredoxin system, the NADP/thioredoxin system, and the glutathione/glutaredoxin system []. Several of these disulphide proteins share a common structure,…	Domain
Sobic.002G377900	Chr02	73453468	73457630	1	4163	151470		Dim1 family		This entry represents fission yeast Dim1 and its homologues, including Dib1 from budding yeasts, YLS8 from plants and TXNL4 from animals. Dim1 was originally identified as a mitosis protein []. Later, it was found to interact with spliceosome component Prp6, which is involved in pre-mRNA splicing []. Dim1 may act at the level of mRNA, which impacts the functioning of the APC/C, a critical complex…	Family
Sobic.002G377900	Chr02	73453468	73457630	1	4163	151470						mRNA splicing, via spliceosome	GO:0000398	The joining together of exons from one or more primary transcripts of messenger RNA (mRNA) and the excision of intron sequences, via a spliceosomal mechanism, so that mRNA consisting only of the joined exons is produced.
Sobic.002G377900	Chr02	73453468	73457630	1	4163	151470						spliceosomal complex	GO:0005681	Any of a series of ribonucleoprotein complexes that contain snRNA(s) and small nuclear ribonucleoproteins (snRNPs), and are formed sequentially during the spliceosomal splicing of one or more substrate RNAs, and which also contain the RNA substrate(s) from the initial target RNAs of splicing, the splicing intermediate RNA(s), to the final RNA products. During cis-splicing, the initial target RNA …
Sobic.002G378000	Chr02	73454815	73461806	1	6992	152817		Amidase		Amidase signature (AS) enzymes are a large group of hydrolytic enzymes that contain a conserved stretch of approximately 130 amino acids known as the AS sequence. They are widespread, being found in both prokaryotes and eukaryotes. AS enzymes catalyse the hydrolysis of amide bonds (CO-NH2), although the family has diverged widely with regard to substrate specificity and function. Nonetheless, the…	Family
Sobic.002G378000	Chr02	73454815	73461806	1	6992	152817		Amidase signature domain		Amidase signature (AS) enzymes are a large group of hydrolytic enzymes that contain a conserved stretch of approximately 130 amino acids known as the AS sequence. They are widespread, being found in both prokaryotes and eukaryotes. AS enzymes catalyse the hydrolysis of amide bonds (CO-NH2), although the family has diverged widely with regard to substrate specificity and function. Nonetheless, the…	Domain
Sobic.002G378100	Chr02	73461807	73472049	1	10243	159809		DNA-directed RNA polymerase, phage-type		DNA-directed RNA polymerases (also known as DNA-dependent RNA polymerases) are responsible for the polymerisation of ribonucleotides into a sequence complementary to the template DNA. In eukaryotes, there are three different forms of DNA-directed RNA polymerases transcribing different sets of genes. Most RNA polymerases are multimericenzymes and are composed of a variable number of subunits. The …	Family
Sobic.002G378100	Chr02	73461807	73472049	1	10243	159809		DNA-directed RNA polymerase N-terminal domain		This is the N-terminal domain of DNA-directed RNA polymerase. This domain has a role in interaction with regions of upstream promoter DNA and the nascent RNA chain, leading to the processivity of the enzyme []. In order to make mRNA transcripts the RNA polymerase undergoes a transition from the initiation phase (which only makes short fragments of RNA) to an elongation phase. This domain undergoe…	Domain
Sobic.002G378100	Chr02	73461807	73472049	1	10243	159809		DNA-directed RNA polymerase, helix hairpin domain		The single subunit DNA-directed RNA polymerase (RNAP) that is encoded by bacteriophage T7 is the prototype of a class of relatively simple RNAPs that includes the RNAPs of the related phages T3 and SP6, as well as the mitochondrial and chloroplastic RNAPs []. This entry represents a helix hairpin structural domain found in this type of RNA polymerases.	Domain
Sobic.002G378200	Chr02	73472614	73477302	1	4689	170616		Longin-like domain		VAMPs (and its homologue synaptobrevins) define a group of SNARE proteins that contain a C-terminal coiled-coil/SNARE motif, in combination with variable N-terminal domains that are used to classify VAMPs: those containing longin N-terminal domains (~150 aa) are referred to as longins, while those with shorter N-termini are referred to as brevins []. Longins are the only type of VAMP protein foun…	Domain
Sobic.002G378200	Chr02	73472614	73477302	1	4689	170616		AP complex, mu/sigma subunit		Proteins synthesized on the ribosome and processed in the endoplasmic reticulum are transported from the Golgi apparatus to the trans-Golgi network (TGN), and from there via small carrier vesicles to their final destination compartment. This traffic is bidirectional, to ensure that proteins required to form vesicles are recycled. Vesicles have specific coat proteins (such as clathrin or coatomer)…	Domain
Sobic.002G378200	Chr02	73472614	73477302	1	4689	170616		Clathrin adaptor, mu subunit		Proteins synthesized on the ribosome and processed in the endoplasmic reticulum are transported from the Golgi apparatus to the trans-Golgi network (TGN),and from there via small carrier vesicles to their final destination compartment. These vesicles have specific coat proteins (such as clathrin or coatomer) that are important for cargo selection and direction of transport []. Clathrin coats cont…	Family
Sobic.002G378200	Chr02	73472614	73477302	1	4689	170616		Mu homology domain		The mu homology domain (MHD) is an ~280 residue protein-protein interactionmodule, which is found in endocytotic proteins involved in clathrin-mediatedendocytosis [, , , ]:Mu subunits of adaptor protein (AP) complexes, AP-1, AP-2, AP-3, and AP-4.Proteins of the stonin family.Proteins of the muniscin family: Syp1, FCHO1/2 and SGIP1.The MHD domain has an elongated, banana-shaped, all beta-sheet str…	Domain
Sobic.002G378200	Chr02	73472614	73477302	1	4689	170616						intracellular protein transport	GO:0006886	The directed movement of proteins in a cell, including the movement of proteins between specific compartments or structures within a cell, such as organelles of a eukaryotic cell.
Sobic.002G378200	Chr02	73472614	73477302	1	4689	170616						vesicle-mediated transport	GO:0016192	A cellular transport process in which transported substances are moved in membrane-bounded vesicles; transported substances are enclosed in the vesicle lumen or located in the vesicle membrane. The process begins with a step that directs a substance to the forming vesicle, and includes vesicle budding and coating. Vesicles are then targeted to, and fuse with, an acceptor membrane.
Sobic.002G378200	Chr02	73472614	73477302	1	4689	170616						clathrin adaptor complex	GO:0030131	A membrane coat adaptor complex that links clathrin to a membrane.
Sobic.002G378300	Chr02	73477758	73481218	-1	3461	175760		P-loop containing nucleoside triphosphate hydrolase		The P-loop NTPase fold is the most prevalent domain of the several distinctnucleotide-binding protein folds.The most common reaction catalysed by enzymes of the P-loop NTPase fold is the hydrolysis of the beta-gamma phosphate bond of a bound nucleoside triphosphate (NTP). The energy from NTP hydrolysis is typically utilised to induce conformational changes in other molecules, which constitutes th…	Domain
Sobic.002G378300	Chr02	73477758	73481218	-1	3461	175760		Small GTPase superfamily, ARF/SAR type		Small GTPases form an independent superfamily within the larger class of regulatory GTP hydrolases. This superfamily contains proteins that control a vast number of important processes and possess a common, structurally preserved GTP-binding domain [, ]. Sequence comparisons of small G proteins from various species have revealed that they are conserved in primary structures at the level of 30-55%…	Family
Sobic.002G378300	Chr02	73477758	73481218	-1	3461	175760		Small GTP-binding protein domain		Proteins with a small GTP-binding domain include Ras, RhoA, Rab11, translation elongation factor G, translation initiation factor IF-2, tetratcycline resistance protein TetM, CDC42, Era, ADP-ribosylation factors, tdhF, and many others []. In some proteins the domain occurs more than once. Among them there is a large number of small GTP-binding proteins and related domains in larger proteins. Note…	Domain
Sobic.002G378300	Chr02	73477758	73481218	-1	3461	175760		Small GTPase superfamily		Small GTPases form an independent superfamily within the larger class of regulatory GTP hydrolases. This superfamily contains proteins that control a vast number of important processes and possess a common, structurally preserved GTP-binding domain [, ]. Sequence comparisons of small G proteins from various species have revealed that they are conserved in primary structures at the level of 30-55%…	Family
Sobic.002G378300	Chr02	73477758	73481218	-1	3461	175760		Small GTPase superfamily, ARF type		Small GTPases form an independent superfamily within the larger class of regulatory GTP hydrolases. This superfamily contains proteins that control a vast number of important processes and possess a common, structurally preserved GTP-binding domain [, ]. Sequence comparisons of small G proteins from various species have revealed that they are conserved in primary structures at the level of 30-55%…	Family
Sobic.002G378300	Chr02	73477758	73481218	-1	3461	175760		Small GTPase superfamily, Rab type		Small GTPases form an independent superfamily within the larger class of regulatory GTP hydrolases. This superfamily contains proteins that control a vast number of important processes and possess a common, structurally preserved GTP-binding domain [, ]. Sequence comparisons of small G proteins from various species have revealed that they are conserved in primary structures at the level of 30-55%…	Family
Sobic.002G378300	Chr02	73477758	73481218	-1	3461	175760						GTP binding	GO:0005525	Interacting selectively and non-covalently with GTP, guanosine triphosphate.
Sobic.002G378300	Chr02	73477758	73481218	-1	3461	175760						small GTPase mediated signal transduction	GO:0007264	Any series of molecular signals in which a small monomeric GTPase relays one or more of the signals.
Sobic.002G378401	Chr02	73481432	73483828	1	2397	179434	(1 of 1) PF10215 - Oligosaccaryltransferase (Ost4)	Oligosaccaryltransferase		Ost4 is a very short, approximately 30 residues, enzyme found from fungi to vertebrates. It is a member of the ER oligosaccaryltansferase complex, , that catalyses the asparagine-linked glycosylation of proteins. It appears to be an integral membrane protein that mediates the en bloc transfer of a pre-assembled high-mannose oligosaccharide onto asparagine residues of nascent polypeptides as they …	Family
