# Supplementary material for: Association mapping by aerial drone reveals 213 genetic associations for Sorghum bicolor biomass traits under drought
Source: BMC Genomics. 2018 Sep 17;19:679. doi: 10.1186/s12864-018-5055-5 (PMC6142696; doi:10.1186/s12864-018-5055-5)
Supplement: Supplementary file 9 — Tables showing all genes in the regions spanned by significant SNPs for each peak. Gene information was obtained from the Phytomine tool in Phytozome v3.0. (ZIP 8760 kb) [file 12864_2018_5055_MOESM9_ESM.zip › CPG2.12_all_Sb_genes_in_region_from_Phytomine.xlsx]

## Sheet: CPG2.12_all_Sb_genes_in_region_
Primary_Identifier	chrom	Pos_start	Pos_end	strand	gene_length	dist_from_max_GWAS_SNP	gene_defline	protein_domains_name	gene_name	protein_domains_description	protin_domains_type	ontology_term_name	GO_term	GO_description
Sobic.002G399900	Chr02	75080418	75084220	-1	3803	10125		Peptidase S54, rhomboid domain		This entry represents a six transmembrane helix rhomboid domain.This domain is found in serine peptidases belonging to the MEROPS peptidase family S54 (Rhomboid, clan ST). They are integral membrane proteins related to the Drosophila melanogaster(Fruit fly) rhomboid protein . Members of this family are found in archaea, bacteria and eukaryotes.The D. melanogaster rhomboid protease cleaves type-1 …	Domain
Sobic.002G399900	Chr02	75080418	75084220	-1	3803	10125		Transmembrane protein DUF1751, eukaryotic		This entry represents a group of eukaryotic transmembrane proteins, including TMEM115 from animals, Pdh1 from fission yeasts and Rbl19 from Arabisopsis. Human TMEM115 is an integral membrane protein of the Golgi complex involved in retrograde transport []. Budding yeast TMEM115 homologue, YOL107W, has been shown to localise COP II vesicles [].	Family
Sobic.002G400000	Chr02	75084499	75090039	-1	5541	14206		POZ domain		The BTB (for BR-C, ttk and bab) []or POZ (for Pox virus and Zinc finger) [, ]domain is a versatile protein-protein interaction motif involved in many cellular functions, including transcriptional regulation, cytoskeleton dynamics, ion channel assembly and gating, and targeting proteins for ubiquitination []. The BTB domain can occur alongside other domains: BTB-zinc finger (BTB-ZF), BTB-BACK-Kelc…	Domain
Sobic.002G400000	Chr02	75084499	75090039	-1	5541	14206		BTB/POZ domain		The BTB domain (Broad-Complex, Tramtrack and Bric a brac) is also known as the POZ domain (POxvirus and Zinc finger). It is a homodimerization domainoccurring at the N terminus of proteins containing multiple copies of eitherzinc fingers of the C2H2 type or Kelch repeats [, ]. Many BTB proteins are transcriptional regulators that are thought to act through the control of chromatin structure.The s…	Domain
Sobic.002G400000	Chr02	75084499	75090039	-1	5541	14206		TRAF-like		The tumour necrosis factor receptor (TNFR) associated factors (TRAFs) act as signal transducers for both TNFRs and interleukin-1/Toll-like receptors. TRAFs function in immunity, embryonic development, stress response and bone metabolism through their induction of cell proliferation, differentiation, and apoptosis []. TRAFs are characterised by two domains: an N-terminal domain containing RING and…	Domain
Sobic.002G400000	Chr02	75084499	75090039	-1	5541	14206		MATH/TRAF domain		Although apparently functionally unrelated, intracellular TRAFs and extracellular meprins share a conserved region of about 180 residues, the meprin and TRAF homology (MATH) domain []. Meprins are mammalian tissue-specific metalloendopeptidases of the astacin family implicated in developmental, normal and pathological processes by hydrolysing a variety of proteins. Various growth factors, cytokin…	Domain
Sobic.002G400000	Chr02	75084499	75090039	-1	5541	14206						protein binding	GO:0005515	Interacting selectively and non-covalently with any protein or protein complex (a complex of two or more proteins that may include other nonprotein molecules).
Sobic.002G400050	Chr02	75103450	75106122	-1	2673	33157
Sobic.002G400101	Chr02	75106566	75110893	-1	4328	36273	(1 of 303) PF00646 - F-box domain (F-box)	F-box domain		First identified in cyclin-F as a protein-protein interaction motif, the F-boxis a conserved domain that is present in numerous protein with a bipartitestructure []. Through the F-box, these proteins are linked to the Skp1protein and the core of SCFs (Skp1-cullin-F-box protein ligase) complexes.SCFs complexes constitute a new class of E3 ligases []. They function incombination with the E2 enzyme …	Domain
Sobic.002G400101	Chr02	75106566	75110893	-1	4328	36273	(1 of 303) PF00646 - F-box domain (F-box)
Sobic.002G400101	Chr02	75106566	75110893	-1	4328	36273	(1 of 303) PF00646 - F-box domain (F-box)					protein binding	GO:0005515	Interacting selectively and non-covalently with any protein or protein complex (a complex of two or more proteins that may include other nonprotein molecules).
Sobic.002G400151	Chr02	75111159	75115309	-1	4151	40866		F-box domain		First identified in cyclin-F as a protein-protein interaction motif, the F-boxis a conserved domain that is present in numerous protein with a bipartitestructure []. Through the F-box, these proteins are linked to the Skp1protein and the core of SCFs (Skp1-cullin-F-box protein ligase) complexes.SCFs complexes constitute a new class of E3 ligases []. They function incombination with the E2 enzyme …	Domain
Sobic.002G400151	Chr02	75111159	75115309	-1	4151	40866		F-box domain		First identified in cyclin-F as a protein-protein interaction motif, the F-boxis a conserved domain that is present in numerous protein with a bipartitestructure []. Through the F-box, these proteins are linked to the Skp1protein and the core of SCFs (Skp1-cullin-F-box protein ligase) complexes.SCFs complexes constitute a new class of E3 ligases []. They function incombination with the E2 enzyme …	Domain
Sobic.002G400151	Chr02	75111159	75115309	-1	4151	40866		F-box domain		First identified in cyclin-F as a protein-protein interaction motif, the F-boxis a conserved domain that is present in numerous protein with a bipartitestructure []. Through the F-box, these proteins are linked to the Skp1protein and the core of SCFs (Skp1-cullin-F-box protein ligase) complexes.SCFs complexes constitute a new class of E3 ligases []. They function incombination with the E2 enzyme …	Domain
Sobic.002G400151	Chr02	75111159	75115309	-1	4151	40866		F-box domain		First identified in cyclin-F as a protein-protein interaction motif, the F-boxis a conserved domain that is present in numerous protein with a bipartitestructure []. Through the F-box, these proteins are linked to the Skp1protein and the core of SCFs (Skp1-cullin-F-box protein ligase) complexes.SCFs complexes constitute a new class of E3 ligases []. They function incombination with the E2 enzyme …	Domain
Sobic.002G400151	Chr02	75111159	75115309	-1	4151	40866		F-box domain		First identified in cyclin-F as a protein-protein interaction motif, the F-boxis a conserved domain that is present in numerous protein with a bipartitestructure []. Through the F-box, these proteins are linked to the Skp1protein and the core of SCFs (Skp1-cullin-F-box protein ligase) complexes.SCFs complexes constitute a new class of E3 ligases []. They function incombination with the E2 enzyme …	Domain
Sobic.002G400151	Chr02	75111159	75115309	-1	4151	40866		F-box domain		First identified in cyclin-F as a protein-protein interaction motif, the F-boxis a conserved domain that is present in numerous protein with a bipartitestructure []. Through the F-box, these proteins are linked to the Skp1protein and the core of SCFs (Skp1-cullin-F-box protein ligase) complexes.SCFs complexes constitute a new class of E3 ligases []. They function incombination with the E2 enzyme …	Domain
Sobic.002G400200	Chr02	75116189	75119324	-1	3136	45896		HSP20-like chaperone		Hsp20 is a mammalian small heat-shock protein family that occurs most abundantly in skeletal muscle and heart. It has a tendency to form dimers, via a disulphide linkage formed by an N-terminal cysteine, low heat stability and a poor chaperoning ability in comparison with other family members. Structurally, this and related proteins contain a beta-sandwich fold consisting of 8 strands in 2 beta-s…	Domain
Sobic.002G400200	Chr02	75116189	75119324	-1	3136	45896		CS domain		The bipartite CS domain, which was named after CHORD-containing proteins and SGT1 [], is a ~100-residue protein-protein interaction module. The CS domain can be found in stand-alone form, as well as fused with other domains, such as CHORD (), SGS (), TPR (), cytochrome b5 () or b5 reductase, in multidomain proteins []. The CS domain has a compact antiparallel beta-sandwich fold consisting of seve…	Domain
Sobic.002G400200	Chr02	75116189	75119324	-1	3136	45896		HSP20-like chaperone		Hsp20 is a mammalian small heat-shock protein family that occurs most abundantly in skeletal muscle and heart. It has a tendency to form dimers, via a disulphide linkage formed by an N-terminal cysteine, low heat stability and a poor chaperoning ability in comparison with other family members. Structurally, this and related proteins contain a beta-sandwich fold consisting of 8 strands in 2 beta-s…	Domain
Sobic.002G400200	Chr02	75116189	75119324	-1	3136	45896		CS domain		The bipartite CS domain, which was named after CHORD-containing proteins and SGT1 [], is a ~100-residue protein-protein interaction module. The CS domain can be found in stand-alone form, as well as fused with other domains, such as CHORD (), SGS (), TPR (), cytochrome b5 () or b5 reductase, in multidomain proteins []. The CS domain has a compact antiparallel beta-sandwich fold consisting of seve…	Domain
Sobic.002G400300	Chr02	75121160	75124672	-1	3513	50867		F-box domain		First identified in cyclin-F as a protein-protein interaction motif, the F-boxis a conserved domain that is present in numerous protein with a bipartitestructure []. Through the F-box, these proteins are linked to the Skp1protein and the core of SCFs (Skp1-cullin-F-box protein ligase) complexes.SCFs complexes constitute a new class of E3 ligases []. They function incombination with the E2 enzyme …	Domain
Sobic.002G400300	Chr02	75121160	75124672	-1	3513	50867		Cytochrome c oxidase, subunit VIb		Cytochrome c oxidase () is an oligomeric enzymatic complex that is a component of the respiratory chain complex and is involved in the transfer of electrons from cytochrome c to oxygen []. In eukaryotes this enzyme complex is located in the mitochondrial inner membrane; in aerobic prokaryotes it is found in the plasma membrane.In eukaryotes, in addition to the three large subunits, I, II and III,…	Family
Sobic.002G400300	Chr02	75121160	75124672	-1	3513	50867		F-box domain		First identified in cyclin-F as a protein-protein interaction motif, the F-boxis a conserved domain that is present in numerous protein with a bipartitestructure []. Through the F-box, these proteins are linked to the Skp1protein and the core of SCFs (Skp1-cullin-F-box protein ligase) complexes.SCFs complexes constitute a new class of E3 ligases []. They function incombination with the E2 enzyme …	Domain
Sobic.002G400300	Chr02	75121160	75124672	-1	3513	50867		Cytochrome c oxidase, subunit VIb		Cytochrome c oxidase () is an oligomeric enzymatic complex that is a component of the respiratory chain complex and is involved in the transfer of electrons from cytochrome c to oxygen []. In eukaryotes this enzyme complex is located in the mitochondrial inner membrane; in aerobic prokaryotes it is found in the plasma membrane.In eukaryotes, in addition to the three large subunits, I, II and III,…	Family
Sobic.002G400300	Chr02	75121160	75124672	-1	3513	50867		F-box domain		First identified in cyclin-F as a protein-protein interaction motif, the F-boxis a conserved domain that is present in numerous protein with a bipartitestructure []. Through the F-box, these proteins are linked to the Skp1protein and the core of SCFs (Skp1-cullin-F-box protein ligase) complexes.SCFs complexes constitute a new class of E3 ligases []. They function incombination with the E2 enzyme …	Domain
Sobic.002G400300	Chr02	75121160	75124672	-1	3513	50867		Cytochrome c oxidase, subunit VIb		Cytochrome c oxidase () is an oligomeric enzymatic complex that is a component of the respiratory chain complex and is involved in the transfer of electrons from cytochrome c to oxygen []. In eukaryotes this enzyme complex is located in the mitochondrial inner membrane; in aerobic prokaryotes it is found in the plasma membrane.In eukaryotes, in addition to the three large subunits, I, II and III,…	Family
Sobic.002G400300	Chr02	75121160	75124672	-1	3513	50867		F-box domain		First identified in cyclin-F as a protein-protein interaction motif, the F-boxis a conserved domain that is present in numerous protein with a bipartitestructure []. Through the F-box, these proteins are linked to the Skp1protein and the core of SCFs (Skp1-cullin-F-box protein ligase) complexes.SCFs complexes constitute a new class of E3 ligases []. They function incombination with the E2 enzyme …	Domain
Sobic.002G400300	Chr02	75121160	75124672	-1	3513	50867		Cytochrome c oxidase, subunit VIb		Cytochrome c oxidase () is an oligomeric enzymatic complex that is a component of the respiratory chain complex and is involved in the transfer of electrons from cytochrome c to oxygen []. In eukaryotes this enzyme complex is located in the mitochondrial inner membrane; in aerobic prokaryotes it is found in the plasma membrane.In eukaryotes, in addition to the three large subunits, I, II and III,…	Family
Sobic.002G400300	Chr02	75121160	75124672	-1	3513	50867		F-box domain		First identified in cyclin-F as a protein-protein interaction motif, the F-boxis a conserved domain that is present in numerous protein with a bipartitestructure []. Through the F-box, these proteins are linked to the Skp1protein and the core of SCFs (Skp1-cullin-F-box protein ligase) complexes.SCFs complexes constitute a new class of E3 ligases []. They function incombination with the E2 enzyme …	Domain
Sobic.002G400300	Chr02	75121160	75124672	-1	3513	50867		Cytochrome c oxidase, subunit VIb		Cytochrome c oxidase () is an oligomeric enzymatic complex that is a component of the respiratory chain complex and is involved in the transfer of electrons from cytochrome c to oxygen []. In eukaryotes this enzyme complex is located in the mitochondrial inner membrane; in aerobic prokaryotes it is found in the plasma membrane.In eukaryotes, in addition to the three large subunits, I, II and III,…	Family
Sobic.002G400300	Chr02	75121160	75124672	-1	3513	50867						mitochondrion	GO:0005739	A semiautonomous, self replicating organelle that occurs in varying numbers, shapes, and sizes in the cytoplasm of virtually all eukaryotic cells. It is notably the site of tissue respiration.
Sobic.002G400300	Chr02	75121160	75124672	-1	3513	50867						cytochrome-c oxidase activity	GO:0004129	Catalysis of the reaction: 4 ferrocytochrome c + O2 + 4 H+ = 4 ferricytochrome c + 2 H2O.
Sobic.002G400400	Chr02	75128512	75132604	-1	4093	58219	(1 of 2) PTHR12385:SF4 - PROTEIN PNS1	Choline transporter-like		This entry represents a family of proteins probably involved in transport through the plasma membrane [].	Family
Sobic.002G400400	Chr02	75128512	75132604	-1	4093	58219	(1 of 2) PTHR12385:SF4 - PROTEIN PNS1	Choline transporter-like		This entry represents a family of proteins probably involved in transport through the plasma membrane [].	Family
Sobic.002G400400	Chr02	75128512	75132604	-1	4093	58219	(1 of 2) PTHR12385:SF4 - PROTEIN PNS1	Choline transporter-like		This entry represents a family of proteins probably involved in transport through the plasma membrane [].	Family
Sobic.002G400500	Chr02	75134290	75135734	1	1445	63997		Myb-like domain		The retroviral oncogene v-myb, and its cellular counterpart c-myb, encode nuclear DNA-binding proteins. In myb, one of the most conserved regions consisting of three tandem repeats has been shown to be involved in DNA-binding [].The SANT domain is present in nuclear receptor co-repressors and in the subunits of many chromatin-remodelling complexes []. It has a strong structural similarity to the …	Domain
Sobic.002G400500	Chr02	75134290	75135734	1	1445	63997		Homeodomain-like		Homeodomain proteins are transcription factors that share a related DNA binding homeodomain []. The homeodomain was first identified in a number of Drosophila homeotic and segmentation proteins, but is now known to be well conserved in many other animals, including vertebrates. The domain binds DNA through a helix-turn-helix (HTH) structure. The HTH motif is characterised by two alpha-helices, wh…	Domain
Sobic.002G400500	Chr02	75134290	75135734	1	1445	63997						DNA binding	GO:0003677	Any molecular function by which a gene product interacts selectively and non-covalently with DNA (deoxyribonucleic acid).
Sobic.002G400600	Chr02	75147138	75150057	1	2920	76845		Glycoside hydrolase superfamily		O-Glycosyl hydrolases () are a widespread group of enzymes that hydrolyse the glycosidic bond between two or more carbohydrates, or between a carbohydrate and a non-carbohydrate moiety. A classification system for glycosyl hydrolases, based on sequence similarity, has led to the definition of 85 different families [, ]. This classification is available on the CAZy (CArbohydrate-Active EnZymes) we…	Domain
Sobic.002G400600	Chr02	75147138	75150057	1	2920	76845		Glycoside hydrolase, family 1		O-Glycosyl hydrolases () are a widespread group of enzymes that hydrolyse the glycosidic bond between two or more carbohydrates, or between a carbohydrate and a non-carbohydrate moiety. A classification system for glycosyl hydrolases, based on sequence similarity, has led to the definition of 85 different families [, ]. This classification is available on the CAZy (CArbohydrate-Active EnZymes) we…	Family
Sobic.002G400600	Chr02	75147138	75150057	1	2920	76845		Glycoside hydrolase, catalytic domain		O-Glycosyl hydrolases () are a widespread group of enzymes that hydrolyse the glycosidic bond between two or more carbohydrates, or between a carbohydrate and a non-carbohydrate moiety. A classification system for glycosyl hydrolases, based on sequence similarity, has led to thedefinition of 85 different families [, ]. This classification is available on the CAZy (CArbohydrate-Active EnZymes) web…	Domain
Sobic.002G400700	Chr02	75150134	75151934	-1	1801	79841
Sobic.002G400800	Chr02	75152115	75154719	1	2605	81822		Protein of unknown function DUF288		This is a protein family of unknown function.	Family
Sobic.002G400900	Chr02	75155570	75157257	1	1688	85277	(1 of 55) PF07893 - Protein of unknown function (DUF1668) (DUF1668)	Protein of unknown function DUF1677, Oryza sativa		The hypothetical proteins found in this family are expressed by Oryza sativa(Rice) and are of unknown function.	Family
Sobic.002G401000	Chr02	75159481	75162499	1	3019	89188	(1 of 3) PF03350 - Uncharacterized protein family, UPF0114 (UPF0114)	Uncharacterised protein family UPF0114		This conserved hypothetical protein family with four predicted transmembrane regions is found inEscherichia coli, Haemophilus influenzae, and Helicobacter pylori 26695, among completed genomes.	Family
Sobic.002G401000	Chr02	75159481	75162499	1	3019	89188	(1 of 3) PF03350 - Uncharacterized protein family, UPF0114 (UPF0114)	Uncharacterised protein family UPF0114, plant		There is currently no experimental data for members of this group or their homologues, nor do they exhibit features indicative of any function.	Family
Sobic.002G401100	Chr02	75164722	75168129	1	3408	94429		S-adenosyl-L-methionine-dependent methyltransferase		This entry represents a domain found in S-adenosyl-L-methionine-dependent methyltransferases (SAM MTases).Proteins containing this domain include members from the methyltransferase superfamily and the class I-like SAM-binding methyltransferase superfamily. Methyltransferases transfer a methyl group from a donor to an acceptor. SAM-binding methyltransferases utilise the ubiquitous methyl donor SAM…	Domain
Sobic.002G401100	Chr02	75164722	75168129	1	3408	94429		Methyltransferase type 11		Methyl transfer from the ubiquitous S-adenosyl-L-methionine (SAM) to either nitrogen, oxygen or carbon atoms is frequently employed in diverse organisms ranging from bacteria to plants and mammals. The reaction is catalyzed by methyltransferases (Mtases) and modifies DNA, RNA, proteins and small molecules, such as catechol for regulatory purposes. The various aspects of the role of DNA methylatio…	Domain
Sobic.002G401200	Chr02	75168478	75172275	-1	3798	98185	(1 of 1) PTHR11802:SF66 - SERINE CARBOXYPEPTIDASE-LIKE 36-RELATED	Alpha/Beta hydrolase fold		This entry represent the Alpha/Beta hydrolase fold.The alpha/beta hydrolase fold []is common to a number of hydrolytic enzymes of widely differing phylogenetic origin and catalytic function. The core of each enzyme is an alpha/beta-sheet (rather than a barrel), containing 8 strands connected by helices []. The enzymes are believed to have diverged from a common ancestor, preserving the arrangemen…	Domain
Sobic.002G401200	Chr02	75168478	75172275	-1	3798	98185	(1 of 1) PTHR11802:SF66 - SERINE CARBOXYPEPTIDASE-LIKE 36-RELATED	Peptidase S10, serine carboxypeptidase		This group of serine peptidases belong to MEROPS peptidase family S10 (clan SC). The type example is carboxypeptidase Y from Saccharomyces cerevisiae(Baker's yeast) [].All known carboxypeptidases are either metallo carboxypeptidases or serine carboxypeptidases (and ). The catalytic activity of the serine carboxypeptidases, like that of the trypsin family serine proteases, is provided by a charge …	Family
Sobic.002G401200	Chr02	75168478	75172275	-1	3798	98185	(1 of 1) PTHR11802:SF66 - SERINE CARBOXYPEPTIDASE-LIKE 36-RELATED					proteolysis	GO:0006508	The hydrolysis of proteins into smaller polypeptides and/or amino acids by cleavage of their peptide bonds.
Sobic.002G401200	Chr02	75168478	75172275	-1	3798	98185	(1 of 1) PTHR11802:SF66 - SERINE CARBOXYPEPTIDASE-LIKE 36-RELATED					serine-type carboxypeptidase activity	GO:0004185	Catalysis of the hydrolysis of a peptide bond not more than three residues from the C-terminus of a polypeptide chain by a catalytic mechanism that involves a catalytic triad consisting of a serine nucleophile that is activated by a proton relay involving an acidic residue (e.g. aspartate or glutamate) and a basic residue (usually histidine).
Sobic.002G401301	Chr02	75186806	75189199	-1	2394	116513	(1 of 1) PTHR11712//PTHR11712:SF267 - POLYKETIDE SYNTHASE-RELATED // SUBFAMILY NOT NAMED	Thiolase-like		This entry represents a structural domain with a thiolase-like 3-layer alpha/beta/alpha topology. This domain usually occurs in two similar copies that are related by a pseudo-dyad, and which arose through duplication. The proteins in this entry can be split into two groups: those related to thiolase, and those related to chalcone synthase. The thiolase-like enzymes include:Thiolase, where the to…	Domain
Sobic.002G401301	Chr02	75186806	75189199	-1	2394	116513	(1 of 1) PTHR11712//PTHR11712:SF267 - POLYKETIDE SYNTHASE-RELATED // SUBFAMILY NOT NAMED	Beta-ketoacyl synthase, C-terminal		Beta-ketoacyl-ACP synthase (KAS) []is the enzyme that catalyzesthe condensation of malonyl-ACP with the growing fatty acid chain. It is found as a componentof a number of enzymatic systems, including fatty acid synthetase (FAS), which catalyzes theformation of long-chain fatty acids from acetyl-CoA, malonyl-CoA and NADPH; the multi-functional 6-methysalicylic acid synthase (MSAS) from Penicillium…	Domain
Sobic.002G401301	Chr02	75186806	75189199	-1	2394	116513	(1 of 1) PTHR11712//PTHR11712:SF267 - POLYKETIDE SYNTHASE-RELATED // SUBFAMILY NOT NAMED	Thiolase-like		This entry represents a structural domain with a thiolase-like 3-layer alpha/beta/alpha topology. This domain usually occurs in two similar copies that are related by a pseudo-dyad, and which arose through duplication. The proteins in this entry can be split into two groups: those related to thiolase, and those related to chalcone synthase. The thiolase-like enzymes include:Thiolase, where the to…	Domain
Sobic.002G401301	Chr02	75186806	75189199	-1	2394	116513	(1 of 1) PTHR11712//PTHR11712:SF267 - POLYKETIDE SYNTHASE-RELATED // SUBFAMILY NOT NAMED	Beta-ketoacyl synthase, C-terminal		Beta-ketoacyl-ACP synthase (KAS) []is the enzyme that catalyzesthe condensation of malonyl-ACP with the growing fatty acid chain. It is found as a componentof a number of enzymatic systems, including fatty acid synthetase (FAS), which catalyzes theformation of long-chain fatty acids from acetyl-CoA, malonyl-CoA and NADPH; the multi-functional 6-methysalicylic acid synthase (MSAS) from Penicillium…	Domain
Sobic.002G401301	Chr02	75186806	75189199	-1	2394	116513	(1 of 1) PTHR11712//PTHR11712:SF267 - POLYKETIDE SYNTHASE-RELATED // SUBFAMILY NOT NAMED					metabolic process	GO:0008152	The chemical reactions and pathways, including anabolism and catabolism, by which living organisms transform chemical substances. Metabolic processes typically transform small molecules, but also include macromolecular processes such as DNA repair and replication, and protein synthesis and degradation.
Sobic.002G401301	Chr02	75186806	75189199	-1	2394	116513	(1 of 1) PTHR11712//PTHR11712:SF267 - POLYKETIDE SYNTHASE-RELATED // SUBFAMILY NOT NAMED					catalytic activity	GO:0003824	Catalysis of a biochemical reaction at physiological temperatures. In biologically catalyzed reactions, the reactants are known as substrates, and the catalysts are naturally occurring macromolecular substances known as enzymes. Enzymes possess specific binding sites for substrates, and are usually composed wholly or largely of protein, but RNA that has catalytic activity (ribozyme) is often also…
Sobic.002G401400	Chr02	75190443	75191454	-1	1012	120150		Glyoxalase/Bleomycin resistance protein/Dihydroxybiphenyl dioxygenase		The entry represents a domain containing a beta-alpha-beta(3) motif found in a group of metalloenzymes. The beta-alpha-beta(3) motif provides a metal coordination environment for these enzymes, which catalyse different reactions, including isomerisations (glyoxalase I), epimerisations (methylmalonyl-CoA epimerase), oxidative cleavage of C-C bonds (extradiol dioxygenase), and nucleophilic substitu…	Domain
Sobic.002G401400	Chr02	75190443	75191454	-1	1012	120150		Glyoxalase-like domain		This domain is related to the glyoxalase domain ().	Domain
Sobic.002G401500	Chr02	75193637	75204738	1	11102	123344		WD40 repeat		WD-40 repeats (also known as WD or beta-transducin repeats) are short ~40 amino acid motifs, often terminating in a Trp-Asp (W-D) dipeptide. WD40 repeats usually assume a 7-8 bladed beta-propeller fold, but proteins have been found with 4 to 16 repeated units, which also form a circularised beta-propeller structure. WD-repeat proteins are a large family found in all eukaryotes and are implicated …	Repeat
Sobic.002G401500	Chr02	75193637	75204738	1	11102	123344		WD40-repeat-containing domain		WD-40 repeats (also known as WD or beta-transducin repeats) are short ~40 amino acid motifs, often terminating in a Trp-Asp (W-D) dipeptide. WD40 repeats usually assume a 7-8 bladed beta-propeller fold, but proteins have been found with 4 to 16 repeated units, which also form a circularised beta-propeller structure. WD-repeat proteins are a large family found in all eukaryotes and are implicated …	Domain
Sobic.002G401500	Chr02	75193637	75204738	1	11102	123344		WD40/YVTN repeat-like-containing domain		This entry represents a WD40/YVTN repeat-like domain. Both the WD40 and the YVTN repeated motifs consist of about 40 residues, and although they consist of distinct sequences, they do share a similar structure. Structurally, both the WD40 and the YVTN repeated motifs form seven-bladed propellers (although some members can contain eight blades), which consist of seven 4-stranded beta-sheets. The W…	Domain
Sobic.002G401500	Chr02	75193637	75204738	1	11102	123344		Ancestral coatomer element 1, Sec16/Sec31		Sec31 is a component of the COPII coat complex that mediates formation of transport vesicles from the ER. The central alpha-helical unit of Sec31 is structurally similar to four large architectural nucleoporins. This alpha-helical unit, common to COPII and nuclear pore complex proteins, has been termed the ancestral coatomer element 1 (ACE1) []. This entry represents the ACE1 element found in Sec…	Domain
Sobic.002G401500	Chr02	75193637	75204738	1	11102	123344						protein binding	GO:0005515	Interacting selectively and non-covalently with any protein or protein complex (a complex of two or more proteins that may include other nonprotein molecules).
Sobic.002G401533	Chr02	75199504	75200134	-1	631	129211
Sobic.002G401566	Chr02	75205677	75206819	1	1143	135384
