# Supplementary material for: Association mapping by aerial drone reveals 213 genetic associations for Sorghum bicolor biomass traits under drought
Source: BMC Genomics. 2018 Sep 17;19:679. doi: 10.1186/s12864-018-5055-5 (PMC6142696; doi:10.1186/s12864-018-5055-5)
Supplement: Supplementary file 9 — Tables showing all genes in the regions spanned by significant SNPs for each peak. Gene information was obtained from the Phytomine tool in Phytozome v3.0. (ZIP 8760 kb) [file 12864_2018_5055_MOESM9_ESM.zip › CPG2.1_all_Sb_genes_in_region_from_Phytomine.xlsx]

## Sheet: CPG2.1_all_Sb_genes_in_region_f
Primary_Identifier	chrom	Pos_start	Pos_end	strand	gene_length	dist_from_max_GWAS_SNP	gene_defline	protein_domains_name	gene_name	protein_domains_description	protin_domains_type	ontology_term_name	GO_term	GO_description
Sobic.002G006600	Chr02	630662	636184	-1	5523	217862		Pyridoxal phosphate-dependent transferase		Pyridoxal phosphate is the active form of vitamin B6 (pyridoxine or pyridoxal). Pyridoxal 5'-phosphate (PLP) is a versatile catalyst, acting as a coenzyme in a multitude of reactions, including decarboxylation, deamination and transamination [, , ]. PLP-dependent enzymes are primarily involved in the biosynthesis of amino acids and amino acid-derived metabolites, but they are also found in the bi…	Domain
Sobic.002G006600	Chr02	630662	636184	-1	5523	217862		Aminotransferase, class I/classII		Aminotransferases share certain mechanistic features with other pyridoxal-phosphate dependent enzymes, such as the covalent binding of the pyridoxal-phosphate group to a lysine residue. On the basis of sequence similarity, these various enzymes can be grouped []into class I and class II. This entry includes proteins from both subfamilies.	Domain
Sobic.002G006600	Chr02	630662	636184	-1	5523	217862		Pyridoxal phosphate-dependent transferase, major region, subdomain 2		Pyridoxal phosphate is the active form of vitamin B6 (pyridoxine or pyridoxal). Pyridoxal 5'-phosphate (PLP) is a versatile catalyst, acting as a coenzyme in a multitude of reactions, including decarboxylation, deamination and transamination [, , ]. PLP-dependent enzymes are primarily involved in the biosynthesis of amino acids and amino acid-derived metabolites, but they are also found in the bi…	Domain
Sobic.002G006600	Chr02	630662	636184	-1	5523	217862		Pyridoxal phosphate-dependent transferase, major region, subdomain 1		Pyridoxal phosphate is the active form of vitamin B6 (pyridoxine or pyridoxal). Pyridoxal 5'-phosphate (PLP) is a versatile catalyst, acting as a coenzyme in a multitude of reactions, including decarboxylation, deamination and transamination [, , ]. PLP-dependent enzymes are primarily involved in the biosynthesis of amino acids and amino acid-derived metabolites, but they are also found in the bi…	Domain
Sobic.002G006600	Chr02	630662	636184	-1	5523	217862		Pyridoxal phosphate-dependent transferase		Pyridoxal phosphate is the active form of vitamin B6 (pyridoxine or pyridoxal). Pyridoxal 5'-phosphate (PLP) is a versatile catalyst, acting as a coenzyme in a multitude of reactions, including decarboxylation, deamination and transamination [, , ]. PLP-dependent enzymes are primarily involved in the biosynthesis of amino acids and amino acid-derived metabolites, but they are also found in the bi…	Domain
Sobic.002G006600	Chr02	630662	636184	-1	5523	217862		Aminotransferase, class I/classII		Aminotransferases share certain mechanistic features with other pyridoxal-phosphate dependent enzymes, such as the covalent binding of the pyridoxal-phosphate group to a lysine residue. On the basis of sequence similarity, these various enzymes can be grouped []into class I and class II. This entry includes proteins from both subfamilies.	Domain
Sobic.002G006600	Chr02	630662	636184	-1	5523	217862		Pyridoxal phosphate-dependent transferase, major region, subdomain 2		Pyridoxal phosphate is the active form of vitamin B6 (pyridoxine or pyridoxal). Pyridoxal 5'-phosphate (PLP) is a versatile catalyst, acting as a coenzyme in a multitude of reactions, including decarboxylation, deamination and transamination [, , ]. PLP-dependent enzymes are primarily involved in the biosynthesis of amino acids and amino acid-derived metabolites, but they are also found in the bi…	Domain
Sobic.002G006600	Chr02	630662	636184	-1	5523	217862		Pyridoxal phosphate-dependent transferase, major region, subdomain 1		Pyridoxal phosphate is the active form of vitamin B6 (pyridoxine or pyridoxal). Pyridoxal 5'-phosphate (PLP) is a versatile catalyst, acting as a coenzyme in a multitude of reactions, including decarboxylation, deamination and transamination [, , ]. PLP-dependent enzymes are primarily involved in the biosynthesis of amino acids and amino acid-derived metabolites, but they are also found in the bi…	Domain
Sobic.002G006600	Chr02	630662	636184	-1	5523	217862						catalytic activity	GO:0003824	Catalysis of a biochemical reaction at physiological temperatures. In biologically catalyzed reactions, the reactants are known as substrates, and the catalysts are naturally occurring macromolecular substances known as enzymes. Enzymes possess specific binding sites for substrates, and are usually composed wholly or largely of protein, but RNA that has catalytic activity (ribozyme) is often also…
Sobic.002G006700	Chr02	639599	641037	-1	1439	213009		C2 domain		The C2 domain is a Ca2+-dependent membrane-targeting module found in many cellular proteins involved in signal transduction or membrane trafficking. C2 domains are unique among membrane targeting domains in that they show wide range of lipid selectivity for the major components of cell membranes, including phosphatidylserine and phosphatidylcholine. This C2 domain is about 116 amino-acid residues…	Domain	protein binding	GO:0005515	Interacting selectively and non-covalently with any protein or protein complex (a complex of two or more proteins that may include other nonprotein molecules).
Sobic.002G006801	Chr02	654014	656409	-1	2396	197637	(1 of 60) PF04578//PF13968 - Protein of unknown function, DUF594 (DUF594) // Domain of unknown function (DUF4220) (DUF4220)	Domain of unknown function DUF4220		This presumed domain is functionally uncharacterised.	Domain
Sobic.002G006801	Chr02	654014	656409	-1	2396	197637	(1 of 60) PF04578//PF13968 - Protein of unknown function, DUF594 (DUF594) // Domain of unknown function (DUF4220) (DUF4220)	Protein of unknown function DUF594		This is a family of uncharacterised proteins.	Family
Sobic.002G006900	Chr02	663961	674302	1	10342	179744		Tetratricopeptide-like helical domain		The tetratrico peptide repeat region (TPR) is a structural motif present in a wide range of proteins [, , ]. It mediates protein-protein interactions and the assembly of multiprotein complexes []. The TPR motifconsists of 3-16 tandem-repeats of 34 amino acids residues, although individual TPR motifs canbe dispersed in the protein sequence. Sequence alignment of the TPR domains reveals aconsensus …	Domain
Sobic.002G006900	Chr02	663961	674302	1	10342	179744		Tetratricopeptide repeat		The tetratrico peptide repeat region (TPR) is a structural motif present in a wide range of proteins [, , ]. It mediates protein-protein interactions and the assembly of multiprotein complexes []. The TPR motifconsists of 3-16 tandem-repeats of 34 amino acids residues, although individual TPR motifs canbe dispersed in the protein sequence. Sequence alignment of the TPR domains reveals aconsensus …	Repeat
Sobic.002G006900	Chr02	663961	674302	1	10342	179744		Tetratricopeptide repeat-containing domain		The tetratrico peptide repeat region (TPR) is a structural motif present in a wide range of proteins [, , ]. It mediates protein-protein interactions and the assembly of multiprotein complexes []. The TPR motifconsists of 3-16 tandem-repeats of 34 amino acids residues, although individual TPR motifs canbe dispersed in the protein sequence. Sequence alignment of the TPR domains reveals aconsensus …	Domain
Sobic.002G006900	Chr02	663961	674302	1	10342	179744		Tetratricopeptide-like helical domain		The tetratrico peptide repeat region (TPR) is a structural motif present in a wide range of proteins [, , ]. It mediates protein-protein interactions and the assembly of multiprotein complexes []. The TPR motifconsists of 3-16 tandem-repeats of 34 amino acids residues, although individual TPR motifs canbe dispersed in the protein sequence. Sequence alignment of the TPR domains reveals aconsensus …	Domain
Sobic.002G006900	Chr02	663961	674302	1	10342	179744		Tetratricopeptide repeat		The tetratrico peptide repeat region (TPR) is a structural motif present in a wide range of proteins [, , ]. It mediates protein-protein interactions and the assembly of multiprotein complexes []. The TPR motifconsists of 3-16 tandem-repeats of 34 amino acids residues, although individual TPR motifs canbe dispersed in the protein sequence. Sequence alignment of the TPR domains reveals aconsensus …	Repeat
Sobic.002G006900	Chr02	663961	674302	1	10342	179744		Tetratricopeptide repeat-containing domain		The tetratrico peptide repeat region (TPR) is a structural motif present in a wide range of proteins [, , ]. It mediates protein-protein interactions and the assembly of multiprotein complexes []. The TPR motifconsists of 3-16 tandem-repeats of 34 amino acids residues, although individual TPR motifs canbe dispersed in the protein sequence. Sequence alignment of the TPR domains reveals aconsensus …	Domain
Sobic.002G007000	Chr02	674662	676476	-1	1815	177570	(1 of 48) PF01535//PF13041//PF14432 - PPR repeat (PPR) // PPR repeat family (PPR_2) // DYW family of nucleic acid deaminases (DYW_deaminase)	Tetratricopeptide-like helical domain		The tetratrico peptide repeat region (TPR) is a structural motif present in a wide range of proteins [, , ]. It mediates protein-protein interactions and the assembly of multiprotein complexes []. The TPR motifconsists of 3-16 tandem-repeats of 34 amino acids residues, although individual TPR motifs canbe dispersed in the protein sequence. Sequence alignment of the TPR domains reveals aconsensus …	Domain
Sobic.002G007000	Chr02	674662	676476	-1	1815	177570	(1 of 48) PF01535//PF13041//PF14432 - PPR repeat (PPR) // PPR repeat family (PPR_2) // DYW family of nucleic acid deaminases (DYW_deaminase)	Pentatricopeptide repeat		This entry represents the PPR repeat.Pentatricopeptide repeat (PPR) proteins are characterised by tandem repeats of a degenerate 35 amino acid motif []. Most of PPR proteins have roles in mitochondria or plastid []. PPR repeats were discovered while screening Arabidopsis proteins for those predicted to be targeted to mitochondria or chloroplast [, ]. Some of these proteins have been shown to play…	Repeat
Sobic.002G007100	Chr02	677209	679825	-1	2617	174221		Nucleic acid-binding, OB-fold		A five-stranded beta-barrel was first noted as a common structure among four proteins binding single-stranded nucleic acids (staphylococcal nuclease andaspartyl-tRNA synthetase) or oligosaccharides (B subunits of enterotoxin and verotoxin-1), and has been termed the oligonucleotide/oligosaccharide binding motif, or OB fold, a five-stranded beta-sheet coiled to form a closed beta-barrel capped by …	Domain
Sobic.002G007100	Chr02	677209	679825	-1	2617	174221		Translation protein SH3-like domain		The fundamental activity of the ribosome is two-fold: to decode the message of the mRNA in the small subunit, and to form a peptide bond between peptidyl-tRNA and aminoacyl-tRNA by a peptidyl transferase activity in the large subunit. Several prokaryotic and eukaryotic proteins that are involved in the translation process contain an SH3-like domain. The structure of the translation protein SH3-li…	Domain
Sobic.002G007100	Chr02	677209	679825	-1	2617	174221		Ribosomal protein L2 domain 2		This domain can be found in ribosomal protein L2, where it represents domain 2 and it is also found in other ribosomal proteins and in elongation factor P and translation initiation factor 5A , where it constitutes the N-terminal domain [].	Domain
Sobic.002G007100	Chr02	677209	679825	-1	2617	174221		Translation elongation factor IF5A		Eukaryotic translation initiation factor 5A (eIF-5A) was previously reported to be involved in the first step of peptide bond formation in translation; however more recent work implicates it as a universally conserved translation elongation factor [].In support of its role as a elongation factor: depletion or inactivation of eIF-5A in the yeast Saccharomyces cerevisiae(Baker's yeast) resulted in …	Family
Sobic.002G007100	Chr02	677209	679825	-1	2617	174221		Translation elongation factor, IF5A C-terminal		A five-stranded beta-barrel was first noted as a common structure among four proteins binding single-stranded nucleic acids (staphylococcal nuclease andaspartyl-tRNA synthetase) or oligosaccharides (B subunits of enterotoxin and verotoxin-1), and has been termed the oligonucleotide/oligosaccharide binding motif, or OB fold, a five-stranded beta-sheet coiled to form a closed beta-barrel capped by …	Domain
Sobic.002G007100	Chr02	677209	679825	-1	2617	174221		Nucleic acid-binding, OB-fold		A five-stranded beta-barrel was first noted as a common structure among four proteins binding single-stranded nucleic acids (staphylococcal nuclease andaspartyl-tRNA synthetase) or oligosaccharides (B subunits of enterotoxin and verotoxin-1), and has been termed the oligonucleotide/oligosaccharide binding motif, or OB fold, a five-stranded beta-sheet coiled to form a closed beta-barrel capped by …	Domain
Sobic.002G007100	Chr02	677209	679825	-1	2617	174221		Translation protein SH3-like domain		The fundamental activity of the ribosome is two-fold: to decode the message of the mRNA in the small subunit, and to form a peptide bond between peptidyl-tRNA and aminoacyl-tRNA by a peptidyl transferase activity in the large subunit. Several prokaryotic and eukaryotic proteins that are involved in the translation process contain an SH3-like domain. The structure of the translation protein SH3-li…	Domain
Sobic.002G007100	Chr02	677209	679825	-1	2617	174221		Ribosomal protein L2 domain 2		This domain can be found in ribosomal protein L2, where it represents domain 2 and it is also found in other ribosomal proteins and in elongation factor P and translation initiation factor 5A , where it constitutes the N-terminal domain [].	Domain
Sobic.002G007100	Chr02	677209	679825	-1	2617	174221		Translation elongation factor IF5A		Eukaryotic translation initiation factor 5A (eIF-5A) was previously reported to be involved in the first step of peptide bond formation in translation; however more recent work implicates it as a universally conserved translation elongation factor [].In support of its role as a elongation factor: depletion or inactivation of eIF-5A in the yeast Saccharomyces cerevisiae(Baker's yeast) resulted in …	Family
Sobic.002G007100	Chr02	677209	679825	-1	2617	174221		Translation elongation factor, IF5A C-terminal		A five-stranded beta-barrel was first noted as a common structure among four proteins binding single-stranded nucleic acids (staphylococcal nuclease andaspartyl-tRNA synthetase) or oligosaccharides (B subunits of enterotoxin and verotoxin-1), and has been termed the oligonucleotide/oligosaccharide binding motif, or OB fold, a five-stranded beta-sheet coiled to form a closed beta-barrel capped by …	Domain
Sobic.002G007100	Chr02	677209	679825	-1	2617	174221						RNA binding	GO:0003723	Interacting selectively and non-covalently with an RNA molecule or a portion thereof.
Sobic.002G007100	Chr02	677209	679825	-1	2617	174221						translation elongation factor activity	GO:0003746	Functions in chain elongation during polypeptide synthesis at the ribosome.
Sobic.002G007100	Chr02	677209	679825	-1	2617	174221						ribosome binding	GO:0043022	Interacting selectively and non-covalently with any part of a ribosome.
Sobic.002G007100	Chr02	677209	679825	-1	2617	174221						positive regulation of translational elongation	GO:0045901	Any process that activates or increases the frequency, rate or extent of translational elongation.
Sobic.002G007100	Chr02	677209	679825	-1	2617	174221						positive regulation of translational termination	GO:0045905	Any process that activates or increases the frequency, rate or extent of translational termination.
Sobic.002G007200	Chr02	684684	686117	1	1434	167929		Cupredoxin		Copper is one of the most prevalent transition metals in living organisms and its biological function is intimately related to its redox properties. Since free copper is toxic, even at very low concentrations, its homeostasis in living organisms is tightly controlled by subtle molecular mechanisms. In eukaryotes, before being transported inside the cell via the high-affinity copper transporters o…	Domain
Sobic.002G007200	Chr02	684684	686117	1	1434	167929		Phytocyanin domain		Among the blue copper proteins with a single type I (or "blue") mononuclearcopper site, the plant-specific phytocyanins constitute a distinct subfamilythat can be further subdivided into the families of uclacyanins, stellacyanins,plantacyanins, and early nodulins. Stellacyanins have a blue coppercoordinated by two His, one Cys and one Gln. In plantacyanins and uclacyanins,the ligands of the type-…	Domain
Sobic.002G007200	Chr02	684684	686117	1	1434	167929						electron carrier activity	GO:0009055	Any molecular entity that serves as an electron acceptor and electron donor in an electron transport chain. An electron transport chain is a process in which a series of electron carriers operate together to transfer electrons from donors to any of several different terminal electron acceptors to generate a transmembrane electrochemical gradient.
Sobic.002G007250	Chr02	689773	690594	1	822	163452
Sobic.002G007300	Chr02	690751	695119	-1	4369	158927		WD40 repeat		WD-40 repeats (also known as WD or beta-transducin repeats) are short ~40 amino acid motifs, often terminating in a Trp-Asp (W-D) dipeptide. WD40 repeats usually assume a 7-8 bladed beta-propeller fold, but proteins have been found with 4 to 16 repeated units, which also form a circularised beta-propeller structure. WD-repeat proteins are a large family found in all eukaryotes and are implicated …	Repeat
Sobic.002G007300	Chr02	690751	695119	-1	4369	158927		WD40-repeat-containing domain		WD-40 repeats (also known as WD or beta-transducin repeats) are short ~40 amino acid motifs, often terminating in a Trp-Asp (W-D) dipeptide. WD40 repeats usually assume a 7-8 bladed beta-propeller fold, but proteins have been found with 4 to 16 repeated units, which also form a circularised beta-propeller structure. WD-repeat proteins are a large family found in all eukaryotes and are implicated …	Domain
Sobic.002G007300	Chr02	690751	695119	-1	4369	158927		WD40/YVTN repeat-like-containing domain		This entry represents a WD40/YVTN repeat-like domain. Both the WD40 and the YVTN repeated motifs consist of about 40 residues, and although they consist of distinct sequences, they do share a similar structure. Structurally, both the WD40 and the YVTN repeated motifs form seven-bladed propellers (although some members can contain eight blades), which consist of seven 4-stranded beta-sheets. The W…	Domain
Sobic.002G007300	Chr02	690751	695119	-1	4369	158927						protein binding	GO:0005515	Interacting selectively and non-covalently with any protein or protein complex (a complex of two or more proteins that may include other nonprotein molecules).
Sobic.002G007400	Chr02	698947	700577	-1	1631	153469		SGNH hydrolase-type esterase domain		This entry represents the SGNH hydrolase-type esterase domain, which has a similar fold to flavoproteins, namely a three-layer alpha/beta/alpha structure, where the beta-sheets are composed of five parallel strands. Enzymes containing this domain act as esterases and lipases, but have little sequence homology to true lipases [, ]. Proteins containing this type of esterase domain have been found i…	Domain
Sobic.002G007400	Chr02	698947	700577	-1	1631	153469		GDSL lipase/esterase		GDSL esterases and lipases are hydrolytic enzymes with multifunctional properties []. This new subclass of lipolytic enzymes possesses a distinct GDSL sequence motif different from the GxSxG motif found in many lipases []. Members include; Aeromonas hydrophilalipase, Vibrio mimicusarylesterase, Vibrio parahaemolyticusthermolabile haemolysin, rabbit phospholipase (AdRab-B), and Brassica napusanter…	Domain
Sobic.002G007400	Chr02	698947	700577	-1	1631	153469						hydrolase activity, acting on ester bonds	GO:0016788	Catalysis of the hydrolysis of any ester bond.
Sobic.002G007500	Chr02	703524	704987	1	1464	149059		Ribonuclease H-like domain		The catalytic domain of several polynucleotidyl transferases share a similar structure, consisting of a 3-layer alpha/beta/alpha fold that contains mixed beta sheets, suggesting that they share a similar mechanism of catalysis. Polynucleotidyl transferases containing this domain include ribonuclease H class I (RNase HI) and class II (RNase HII), HIV RNase (reverse transcriptase domain), retrovira…	Domain
Sobic.002G007500	Chr02	703524	704987	1	1464	149059		3'-5' exonuclease domain		This domain is responsible for the 3'-5' exonuclease proofreadingactivity of Escherichia coliDNA polymerase I (polI) and other enzymes, it catalyses the hydrolysis of unpaired or mismatched nucleotides. This domain consists of the amino-terminal half of the Klenow fragment in E. coli polI it is also found in the Werner syndrome helicase (WRN), focus forming activity 1 protein (FFA-1) and ribonucl…	Domain
Sobic.002G007600	Chr02	709044	710007	1	964	144039		Ribonuclease H-like domain		The catalytic domain of several polynucleotidyl transferases share a similar structure, consisting of a 3-layer alpha/beta/alpha fold that contains mixed beta sheets, suggesting that they share a similar mechanism of catalysis. Polynucleotidyl transferases containing this domain include ribonuclease H class I (RNase HI) and class II (RNase HII), HIV RNase (reverse transcriptase domain), retrovira…	Domain
Sobic.002G007700	Chr02	718576	720360	-1	1785	133686		Major facilitator superfamily domain		Transporters can be grouped in two classes, primary and secondary carriers. The primary active transporters drive solute accumulation or extrusion by using ATP hydrolysis, photon absorption, electron flow, substrate decarboxylation or methyl transfer. If charged molecules are unidirectionally pumped as a consequence of the consumption of a primary cellular energy source, electron chemical potenti…	Domain
Sobic.002G007700	Chr02	718576	720360	-1	1785	133686		Nodulin-like		This entry represents a conserved region within plant nodulin-like proteins and a number of uncharacterised proteins.	Domain
Sobic.002G007800	Chr02	734228	738644	1	4417	115402		JmjC domain		The JmjN and JmjC domains are two non-adjacent domains which have beenidentified in the jumonji family of transcription factors. Although it wasoriginally suggested that the JmjN and JmjC domains always co-occur and mightform a single functional unit within the folded protein, the JmjC domain waslatter found without the JmjN domain in organisms from bacteria to human[, ].Proteins containing JmjC …	Domain
Sobic.002G007800	Chr02	734228	738644	1	4417	115402		JmjN domain		The JmjN and JmjC domains are two non-adjacent domains which have beenidentified in the jumonji family of transcription factors. Although it wasoriginally suggested that the JmjN and JmjC domains always co-occur and mightform a single functional unit within the folded protein, the JmjC domain waslatter found without the JmjN domain in organisms from bacteria to human[, ].JmJC domains are predicte…	Domain
Sobic.002G007800	Chr02	734228	738644	1	4417	115402		Zinc finger, C5HC2-type		Zinc finger (Znf) domains are relatively small protein motifs which contain multiple finger-like protrusions that make tandem contacts with their target molecule. Some of these domains bind zinc, but many do not; instead binding other metals such as iron, or no metal at all. For example, some family members form salt bridges to stabilise the finger-like folds. They were first identified as a DNA-…	Domain
Sobic.002G007900	Chr02	745115	745726	1	612	108320
Sobic.002G008000	Chr02	746212	747519	-1	1308	106527		Heat shock protein 70 family		Heat shock proteins, Hsp70 chaperones help to fold many proteins. Hsp70 assisted folding involves repeated cycles of substrate binding and release. Hsp70 activity is ATP dependent. Hsp70 proteins are made up of two regions: the amino terminus is the ATPase domain and the carboxyl terminus is the substrate binding region [].Hsp70 proteins have an average molecular weight of 70 kDa [, , ]. In most …	Family
Sobic.002G008100	Chr02	749363	755241	-1	5879	98805	(1 of 3) PTHR13856//PTHR13856:SF85 - VHS DOMAIN CONTAINING PROTEIN FAMILY // SUBFAMILY NOT NAMED
Sobic.002G008200	Chr02	756264	757814	1	1551	96232		Flavin monooxygenase FMO		Flavin-containing monooxygenases (FMOs) constitute a family of xenobiotic-metabolising enzymes []. Using an NADPH cofactor and FAD prosthetic group, these microsomal proteins catalyse the oxygenation of nucleophilic nitrogen, sulphur, phosphorous and selenium atoms in a range of structurally diverse compounds. FMOs have been implicated in the metabolism of a number of pharmaceuticals, pesticides …	Family
Sobic.002G008200	Chr02	756264	757814	1	1551	96232		Flavin monooxygenase-like		Flavin-containing monooxygenases (FMOs) constitute a family of xenobiotic-metabolising enzymes []. Using an NADPH cofactor and FAD prosthetic group, these microsomal proteins catalyse the oxygenation of nucleophilic nitrogen, sulphur, phosphorous and selenium atoms in a range of structurally diverse compounds. FMOs have been implicated in the metabolism of a number of pharmaceuticals, pesticides …	Family
Sobic.002G008300	Chr02	763883	765571	-1	1689	88475	(1 of 3) PTHR23023:SF86 - FLAVIN-CONTAINING MONOOXYGENASE FMO GS-OX-LIKE 8-RELATED	Flavin monooxygenase FMO		Flavin-containing monooxygenases (FMOs) constitute a family of xenobiotic-metabolising enzymes []. Using an NADPH cofactor and FAD prosthetic group, these microsomal proteins catalyse the oxygenation of nucleophilic nitrogen, sulphur, phosphorous and selenium atoms in a range of structurally diverse compounds. FMOs have been implicated in the metabolism of a number of pharmaceuticals, pesticides …	Family
Sobic.002G008300	Chr02	763883	765571	-1	1689	88475	(1 of 3) PTHR23023:SF86 - FLAVIN-CONTAINING MONOOXYGENASE FMO GS-OX-LIKE 8-RELATED	Flavin monooxygenase-like		Flavin-containing monooxygenases (FMOs) constitute a family of xenobiotic-metabolising enzymes []. Using an NADPH cofactor and FAD prosthetic group, these microsomal proteins catalyse the oxygenation of nucleophilic nitrogen, sulphur, phosphorous and selenium atoms in a range of structurally diverse compounds. FMOs have been implicated in the metabolism of a number of pharmaceuticals, pesticides …	Family
Sobic.002G008400	Chr02	766073	767403	-1	1331	86643		Flavin monooxygenase FMO		Flavin-containing monooxygenases (FMOs) constitute a family of xenobiotic-metabolising enzymes []. Using an NADPH cofactor and FAD prosthetic group, these microsomal proteins catalyse the oxygenation of nucleophilic nitrogen, sulphur, phosphorous and selenium atoms in a range of structurally diverse compounds. FMOs have been implicated in the metabolism of a number of pharmaceuticals, pesticides …	Family
Sobic.002G008400	Chr02	766073	767403	-1	1331	86643		Flavin monooxygenase-like		Flavin-containing monooxygenases (FMOs) constitute a family of xenobiotic-metabolising enzymes []. Using an NADPH cofactor and FAD prosthetic group, these microsomal proteins catalyse the oxygenation of nucleophilic nitrogen, sulphur, phosphorous and selenium atoms in a range of structurally diverse compounds. FMOs have been implicated in the metabolism of a number of pharmaceuticals, pesticides …	Family
Sobic.002G008500	Chr02	767695	771327	-1	3633	82719		Metallo-dependent phosphatase-like		This entry represents a domain found in metallo-dependent phosphatases. Proteins containing this domain include: Purple acid phosphatases []. DNA double-strand break repair nucleases []. 5'-nucleotidases (syn. UDP-sugar hydrolase). Protein serine/threonine phosphatase. Phosphoesterase-related proteins. TT1561-like proteins. YfcE-like proteins. Hypothetical protein aq_1666.DR1281-like proteins. TT…	Domain
Sobic.002G008500	Chr02	767695	771327	-1	3633	82719		Calcineurin-like phosphoesterase domain, apaH type		This domain is found in a diverse range of phosphoesterases [], including bis(5'-nucleosyl)-tetraphosphatase (apaH), nucleotidases, sphingomyelin phosphodiesterases and 2'-3' cAMP phosphodiesterases, as well as nucleases such as bacterial SbcD or archaeal/yeast Mre11. The most conserved regions in this domain centre around the metal chelating residues.	Domain
Sobic.002G008500	Chr02	767695	771327	-1	3633	82719		Purple acid phosphatase-like, N-terminal		Purple acid phosphatases (PAPs) are ubiquitous binuclear metal-containing acid hydrolases characterised by their acidic pH optima and their intense purple colour due to a TyrO-to-FeIII charge-transfer transition. The amino acid residues coordinating the metal ions are conserved in all PAPs. Active PAPs contain an FeIII ion coordinated to Tyr O, a His N, and an Asp O2, in addition to a divalent me…	Domain
Sobic.002G008500	Chr02	767695	771327	-1	3633	82719		Iron/zinc purple acid phosphatase-like C-terminal domain		This domain is found at the C terminus of purple acid phosphatase proteins [].	Domain
Sobic.002G008500	Chr02	767695	771327	-1	3633	82719		Purple acid phosphatase, N-terminal		Purple acid phosphatases (PAPs) are ubiquitous binuclear metal-containing acid hydrolases characterised by their acidic pH optima and their intense purple colour due to a TyrO-to-FeIII charge-transfer transition. The amino acid residues coordinating the metal ions are conserved in all PAPs. Active PAPs contain an FeIII ion coordinated to Tyr O, a His N, and an Asp O2, in addition to a divalent me…	Domain
Sobic.002G008500	Chr02	767695	771327	-1	3633	82719						hydrolase activity	GO:0016787	Catalysis of the hydrolysis of various bonds, e.g. C-O, C-N, C-C, phosphoric anhydride bonds, etc. Hydrolase is the systematic name for any enzyme of EC class 3.
Sobic.002G008600	Chr02	791610	795938	1	4329	58108		WRKY domain		The WRKY domain is a 60 amino acid region that is defined by the conservedamino acid sequence WRKYGQK at its N-terminal end, together with a novelzinc-finger- like motif. The WRKY domain is found in one or two copies in asuperfamily of plant transcription factors involved in the regulation ofvarious physiological programs that are unique to plants, including pathogendefence, senescence, trichome …	Domain
Sobic.002G008600	Chr02	791610	795938	1	4329	58108		PWRKY transcription factor, group IIc		This entry represents a group of probable WRKY transcription factors from plants.	Family
Sobic.002G008600	Chr02	791610	795938	1	4329	58108		WRKY domain		The WRKY domain is a 60 amino acid region that is defined by the conservedamino acid sequence WRKYGQK at its N-terminal end, together with a novelzinc-finger- like motif. The WRKY domain is found in one or two copies in asuperfamily of plant transcription factors involved in the regulation ofvarious physiological programs that are unique to plants, including pathogendefence, senescence, trichome …	Domain
Sobic.002G008600	Chr02	791610	795938	1	4329	58108		PWRKY transcription factor, group IIc		This entry represents a group of probable WRKY transcription factors from plants.	Family
Sobic.002G008600	Chr02	791610	795938	1	4329	58108						regulation of transcription, DNA-templated	GO:0006355	Any process that modulates the frequency, rate or extent of cellular DNA-templated transcription.
Sobic.002G008600	Chr02	791610	795938	1	4329	58108						transcription factor activity, sequence-specific DNA binding	GO:0003700	Interacting selectively and non-covalently with a specific DNA sequence in order to modulate transcription. The transcription factor may or may not also interact selectively with a protein or macromolecular complex.
Sobic.002G008600	Chr02	791610	795938	1	4329	58108						sequence-specific DNA binding	GO:0043565	Interacting selectively and non-covalently with DNA of a specific nucleotide composition, e.g. GC-rich DNA binding, or with a specific sequence motif or type of DNA e.g. promotor binding or rDNA binding.
Sobic.002G008701	Chr02	796579	804699	1	8121	49347
Sobic.002G008800	Chr02	798689	806545	-1	7857	47501		C2 domain		The C2 domain is a Ca2+-dependent membrane-targeting module found in many cellular proteins involved in signal transduction or membrane trafficking. C2 domains are unique among membrane targeting domains in that they show wide range of lipid selectivity for the major components of cell membranes, including phosphatidylserine and phosphatidylcholine. This C2 domain is about 116 amino-acid residues…	Domain
Sobic.002G008800	Chr02	798689	806545	-1	7857	47501		Protein-tyrosine phosphatase-like		This entry represents a domain found in some protein-tyrosine phosphatases, including dual specificity phosphatases, myotubularin-like phosphatases [], receptor-type tyrosine-protein phosphatases and non receptor-type tyrosine-protein phosphatases. This domain also shares structure similarity with the lipid phosphatase domain in tensin []and tensin like proteins, such as cyclin G-associated kinas…	Domain
Sobic.002G008800	Chr02	798689	806545	-1	7857	47501		Tensin phosphatase, C2 domain		Tensins constitute an eukaryotic family of lipid phosphatases that are defined by the presence of two adjacent domains: a lipid phosphatase domain and a C2-like domain. The tensin-type C2 domain has a structure similar to the classical C2 domain (see ) that mediates the Ca2+-dependent membrane recruitment of several signalling proteins. However the tensin-type C2 domain lacks two of the three con…	Domain
Sobic.002G008800	Chr02	798689	806545	-1	7857	47501		Tensin phosphatase, lipid phosphatase domain		Tensins constitute an eukaryotic family of lipid phosphatases that are defined by the presence of two adjacent domains: a lipid phosphatase domain and a C2-like domain. In the tumour suppressor protein PTEN, the best characterised member of the family, the lipid phosphatase domain was shown to specifically dephosphorylate the D3 position of the inositol ring of the lipid second messenger, phospha…	Domain
Sobic.002G008900	Chr02	808169	823962	-1	15794	30084	(1 of 1) K06672 - cohesin loading factor subunit SCC2 (SCC2, NIPBL)	Armadillo-like helical		This domain consists of a multi-helical fold comprised of two curved layers of alpha helices arranged in a regular right-handed superhelix, where the repeats that make up this structure are arranged about a common axis []. These superhelical structures present an extensive solvent-accessible surface that is well suited to binding large substrates such as proteins and nucleic acids. This topology …	Domain
Sobic.002G008900	Chr02	808169	823962	-1	15794	30084	(1 of 1) K06672 - cohesin loading factor subunit SCC2 (SCC2, NIPBL)	Armadillo-type fold		This entry represents a structural domain with an armadillo (ARM)-like fold, consisting of a multi-helical fold comprised of two curved layers of alpha helices arranged in a regular right-handed superhelix, where the repeats that make up this structure are arranged about a common axis []. These superhelical structures present an extensive solvent-accessible surface that is well suited to binding …	Domain
Sobic.002G008900	Chr02	808169	823962	-1	15794	30084	(1 of 1) K06672 - cohesin loading factor subunit SCC2 (SCC2, NIPBL)	Zinc finger, FYVE/PHD-type		Zinc finger (Znf) domains are relatively small protein motifs which contain multiple finger-like protrusions that make tandem contacts with their target molecule. Some of these domains bind zinc, but many do not; instead binding other metals such as iron, or no metal at all. For example, some family members form salt bridges to stabilise the finger-like folds. They were first identified as a DNA-…	Domain
Sobic.002G008900	Chr02	808169	823962	-1	15794	30084	(1 of 1) K06672 - cohesin loading factor subunit SCC2 (SCC2, NIPBL)	Zinc finger, RING/FYVE/PHD-type		Zinc finger (Znf) domains are relatively small protein motifs which contain multiple finger-like protrusions that make tandem contacts with their target molecule. Some of these domains bind zinc, but many do not; instead binding other metals such as iron, or no metal at all. For example, some family members form salt bridges to stabilise the finger-like folds. They were first identified as a DNA-…	Domain
Sobic.002G008900	Chr02	808169	823962	-1	15794	30084	(1 of 1) K06672 - cohesin loading factor subunit SCC2 (SCC2, NIPBL)	HEAT repeat associated with sister chromatid cohesion protein		This HEAT repeat is found most frequently in sister chromatid cohesion proteins such as Nipped-B []. HEAT repeats are found tandemly repeated in many proteins, and they appear to serve as flexible scaffolding on which other components can assemble.	Repeat
Sobic.002G008900	Chr02	808169	823962	-1	15794	30084	(1 of 1) K06672 - cohesin loading factor subunit SCC2 (SCC2, NIPBL)	Sister chromatid cohesion C-terminal domain		This domain lies towards the C terminus of nipped-B or sister chromatid cohesion proteins.	Domain
Sobic.002G009000	Chr02	817664	819134	1	1471	34912
Sobic.002G009100	Chr02	825832	827087	1	1256	26959	(1 of 55) PF07893 - Protein of unknown function (DUF1668) (DUF1668)	Protein of unknown function DUF1677, Oryza sativa		The hypothetical proteins found in this family are expressed by Oryza sativa(Rice) and are of unknown function.	Family
Sobic.002G009200	Chr02	830806	836105	-1	5300	17941		P-loop containing nucleoside triphosphate hydrolase		The P-loop NTPase fold is the most prevalent domain of the several distinctnucleotide-binding protein folds.The most common reaction catalysed by enzymes of the P-loop NTPase fold is the hydrolysis of the beta-gamma phosphate bond of a bound nucleoside triphosphate (NTP). The energy from NTP hydrolysis is typically utilised to induce conformational changes in other molecules, which constitutes th…	Domain
Sobic.002G009300	Chr02	835948	846670	1	10723	7376		Metal-dependent hydrolase, composite domain		The composite domain of metal-dependent hydrolases has a pseudo-barrel fold that is interrupted by the catalytic beta/alpha barrel domain. This domain is found in a variety of bacterial and fungal enzymes, including: cytosine deaminase, an enzyme that is important in the pyrimidine salvage pathway []; the alpha-subunit of urease, a virulence factor of gastric pathogens such as Helicobacter pylori…	Domain
Sobic.002G009300	Chr02	835948	846670	1	10723	7376		Amidohydrolase-related		Proteins containing this domain are enzymes from a large metal dependent hydrolase superfamily []. The family includes adenine deaminase () that hydrolyses adenine to form hypoxanthine and ammonia. This reaction is important for adenine utilisation as a purine and also as a nitrogen source []. The family also includes dihydroorotase and N-acetylglucosamine-6-phosphate deacetylases (). The domain …	Domain
Sobic.002G009300	Chr02	835948	846670	1	10723	7376		Urease, beta subunit		Urease () is a nickel-binding enzyme that catalyses the hydrolysis of urea to carbon dioxide and ammonia []:Urea + H2O = CO2+ 2 NH3Urease is mainly found in plant seeds and microorganisms. Historically, it was the first enzyme to be crystallised, and the structure of the urease complex has been solved []. In plants, urease is a hexamer of identical chains. In bacteria it consists of either two or…	Family
Sobic.002G009300	Chr02	835948	846670	1	10723	7376		Urease, gamma/gamma-beta subunit		Urease (urea amidohydrolase, ) catalyses the hydrolysis of urea to form ammonia and carbamate. The subunit composition of urease from different sources varies [], but each holoenzyme consists of four domains []: three structural domains and a nickel-binding catalytic domain common to amidohydrolases []. In Klebsiella aerogenes, urease exists as an alpha, beta and gamma subunit, with the alpha sub…	Family
Sobic.002G009300	Chr02	835948	846670	1	10723	7376		Urease, alpha subunit, C-terminal		Urease (urea amidohydrolase, ) a nickel-binding enzyme that catalyses the hydrolysis of urea to form ammonia and carbamate []. It is mainly found in plant seeds, microorganisms and invertebrates. In plants, urease is a hexamer of identical chains, but the subunit composition of urease from different sources varies []; in bacteria []it consists of either two or three different subunits (alpha, bet…	Domain
Sobic.002G009300	Chr02	835948	846670	1	10723	7376		Urease, alpha subunit		Urease (urea amidohydrolase, ) is a nickel-binding enzyme that catalyses the hydrolysis of urea to form ammonia and carbamate []. It is mainly found in plant seeds, microorganisms and invertebrates. In plants, urease is a hexamer of identical chains, but the subunit composition of urease from different sources varies [], in bacteria []it consists of either two or three different subunits (alpha, …	Family
Sobic.002G009300	Chr02	835948	846670	1	10723	7376		Urease alpha-subunit, N-terminal domain		Urease (urea amidohydrolase, ) catalyses the hydrolysis of urea to form ammonia and carbamate. The subunit composition of urease from different sources varies [], but each holoenzyme consists of four structural domains []: three structural domains and a nickel-binding catalytic domain common to amidohydrolases []. Urease is unique among nickel metalloenzymes in that it catalyses a hydrolysis rath…	Domain
Sobic.002G009300	Chr02	835948	846670	1	10723	7376		Urease		Urease (urea amidohydrolase, ) catalyses the hydrolysis of urea to form ammonia and carbamate. The subunit composition of urease from different sources varies [], but each holoenzyme consists of four structural domains []: three structural domains and a nickel-binding catalytic domain common to amidohydrolases []. Urease is unique among nickel metalloenzymes in that it catalyses a hydrolysis rath…	Family
Sobic.002G009300	Chr02	835948	846670	1	10723	7376		Metal-dependent hydrolase, composite domain		The composite domain of metal-dependent hydrolases has a pseudo-barrel fold that is interrupted by the catalytic beta/alpha barrel domain. This domain is found in a variety of bacterial and fungal enzymes, including: cytosine deaminase, an enzyme that is important in the pyrimidine salvage pathway []; the alpha-subunit of urease, a virulence factor of gastric pathogens such as Helicobacter pylori…	Domain
Sobic.002G009300	Chr02	835948	846670	1	10723	7376		Amidohydrolase-related		Proteins containing this domain are enzymes from a large metal dependent hydrolase superfamily []. The family includes adenine deaminase () that hydrolyses adenine to form hypoxanthine and ammonia. This reaction is important for adenine utilisation as a purine and also as a nitrogen source []. The family also includes dihydroorotase and N-acetylglucosamine-6-phosphate deacetylases (). The domain …	Domain
Sobic.002G009300	Chr02	835948	846670	1	10723	7376		Urease, beta subunit		Urease () is a nickel-binding enzyme that catalyses the hydrolysis of urea to carbon dioxide and ammonia []:Urea + H2O = CO2+ 2 NH3Urease is mainly found in plant seeds and microorganisms. Historically, it was the first enzyme to be crystallised, and the structure of the urease complex has been solved []. In plants, urease is a hexamer of identical chains. In bacteria it consists of either two or…	Family
Sobic.002G009300	Chr02	835948	846670	1	10723	7376		Urease, gamma/gamma-beta subunit		Urease (urea amidohydrolase, ) catalyses the hydrolysis of urea to form ammonia and carbamate. The subunit composition of urease from different sources varies [], but each holoenzyme consists of four domains []: three structural domains and a nickel-binding catalytic domain common to amidohydrolases []. In Klebsiella aerogenes, urease exists as an alpha, beta and gamma subunit, with the alpha sub…	Family
Sobic.002G009300	Chr02	835948	846670	1	10723	7376		Urease, alpha subunit, C-terminal		Urease (urea amidohydrolase, ) a nickel-binding enzyme that catalyses the hydrolysis of urea to form ammonia and carbamate []. It is mainly found in plant seeds, microorganisms and invertebrates. In plants, urease is a hexamer of identical chains, but the subunit composition of urease from different sources varies []; in bacteria []it consists of either two or three different subunits (alpha, bet…	Domain
Sobic.002G009300	Chr02	835948	846670	1	10723	7376		Urease, alpha subunit		Urease (urea amidohydrolase, ) is a nickel-binding enzyme that catalyses the hydrolysis of urea to form ammonia and carbamate []. It is mainly found in plant seeds, microorganisms and invertebrates. In plants, urease is a hexamer of identical chains, but the subunit composition of urease from different sources varies [], in bacteria []it consists of either two or three different subunits (alpha, …	Family
Sobic.002G009300	Chr02	835948	846670	1	10723	7376		Urease alpha-subunit, N-terminal domain		Urease (urea amidohydrolase, ) catalyses the hydrolysis of urea to form ammonia and carbamate. The subunit composition of urease from different sources varies [], but each holoenzyme consists of four structural domains []: three structural domains and a nickel-binding catalytic domain common to amidohydrolases []. Urease is unique among nickel metalloenzymes in that it catalyses a hydrolysis rath…	Domain
Sobic.002G009300	Chr02	835948	846670	1	10723	7376		Urease		Urease (urea amidohydrolase, ) catalyses the hydrolysis of urea to form ammonia and carbamate. The subunit composition of urease from different sources varies [], but each holoenzyme consists of four structural domains []: three structural domains and a nickel-binding catalytic domain common to amidohydrolases []. Urease is unique among nickel metalloenzymes in that it catalyses a hydrolysis rath…	Family
Sobic.002G009300	Chr02	835948	846670	1	10723	7376						hydrolase activity	GO:0016787	Catalysis of the hydrolysis of various bonds, e.g. C-O, C-N, C-C, phosphoric anhydride bonds, etc. Hydrolase is the systematic name for any enzyme of EC class 3.
Sobic.002G009300	Chr02	835948	846670	1	10723	7376						nickel cation binding	GO:0016151	Interacting selectively and non-covalently with nickel (Ni) cations.
Sobic.002G009300	Chr02	835948	846670	1	10723	7376						nitrogen compound metabolic process	GO:0006807	The chemical reactions and pathways involving organic or inorganic compounds that contain nitrogen, including (but not limited to) nitrogen fixation, nitrification, denitrification, assimilatory/dissimilatory nitrate reduction and the interconversion of nitrogenous organic matter and ammonium.
Sobic.002G009300	Chr02	835948	846670	1	10723	7376						urea catabolic process	GO:0043419	The chemical reactions and pathways resulting in the breakdown of urea, the water soluble compound O=C-(NH2)2.
Sobic.002G009300	Chr02	835948	846670	1	10723	7376						urease activity	GO:0009039	Catalysis of the reaction: urea + H2O = CO2 + 2 NH3.
Sobic.002G009401	Chr02	847925	848973	-1	1049	5073	(1 of 106) PF12937 - F-box-like (F-box-like)	F-box domain		First identified in cyclin-F as a protein-protein interaction motif, the F-boxis a conserved domain that is present in numerous protein with a bipartitestructure []. Through the F-box, these proteins are linked to the Skp1protein and the core of SCFs (Skp1-cullin-F-box protein ligase) complexes.SCFs complexes constitute a new class of E3 ligases []. They function incombination with the E2 enzyme …	Domain	protein binding	GO:0005515	Interacting selectively and non-covalently with any protein or protein complex (a complex of two or more proteins that may include other nonprotein molecules).
Sobic.002G009500	Chr02	849638	851874	-1	2237	2172		F-box domain		First identified in cyclin-F as a protein-protein interaction motif, the F-boxis a conserved domain that is present in numerous protein with a bipartitestructure []. Through the F-box, these proteins are linked to the Skp1protein and the core of SCFs (Skp1-cullin-F-box protein ligase) complexes.SCFs complexes constitute a new class of E3 ligases []. They function incombination with the E2 enzyme …	Domain
Sobic.002G009500	Chr02	849638	851874	-1	2237	2172		Nucleic acid-binding, OB-fold		A five-stranded beta-barrel was first noted as a common structure among four proteins binding single-stranded nucleic acids (staphylococcal nuclease andaspartyl-tRNA synthetase) or oligosaccharides (B subunits of enterotoxin and verotoxin-1), and has been termed the oligonucleotide/oligosaccharide binding motif, or OB fold, a five-stranded beta-sheet coiled to form a closed beta-barrel capped by …	Domain
Sobic.002G009500	Chr02	849638	851874	-1	2237	2172		Quinoprotein amine dehydrogenase, beta chain-like		Quinohemoprotein amine dehydrogenase (QHNDH) from Paracoccus denitrificansis a heterotrimer consisting of alpha, beta and gamma chains []. The alpha chain has a four-domain structure that includes a dihaem cytochrome c, the beta chain forms a 7-bladed beta-propeller that is part of the enzyme active site, and the gamma chain contains the redox factor cysteine tryptophylquinone (CTQ).The beta chai…	Domain
Sobic.002G009500	Chr02	849638	851874	-1	2237	2172						protein binding	GO:0005515	Interacting selectively and non-covalently with any protein or protein complex (a complex of two or more proteins that may include other nonprotein molecules).
Sobic.002G009600	Chr02	852347	855073	-1	2727	0		AMP-dependent synthetase/ligase		A number of prokaryotic and eukaryotic enzymes, which appear to act via an ATP-dependent covalent binding of AMP to their substrate, share a region of sequence similarity [, , ]. This region is a Ser/Thr/Gly-rich domain that is further characterised by a conserved Pro-Lys-Gly triplet. The family of enzymes includes luciferase, long chain fatty acid Co-A ligase, acetyl-CoA synthetase and various o…	Domain
Sobic.002G009600	Chr02	852347	855073	-1	2727	0		AMP-binding enzyme C-terminal domain		This is a small domain that is found C-terminal to . It has a central beta sheet core that is flanked by alpha helices.	Domain
Sobic.002G009600	Chr02	852347	855073	-1	2727	0						metabolic process	GO:0008152	The chemical reactions and pathways, including anabolism and catabolism, by which living organisms transform chemical substances. Metabolic processes typically transform small molecules, but also include macromolecular processes such as DNA repair and replication, and protein synthesis and degradation.
Sobic.002G009600	Chr02	852347	855073	-1	2727	0						catalytic activity	GO:0003824	Catalysis of a biochemical reaction at physiological temperatures. In biologically catalyzed reactions, the reactants are known as substrates, and the catalysts are naturally occurring macromolecular substances known as enzymes. Enzymes possess specific binding sites for substrates, and are usually composed wholly or largely of protein, but RNA that has catalytic activity (ribozyme) is often also…
Sobic.002G009700	Chr02	884835	887873	-1	3039	30789		AMP-dependent synthetase/ligase		A number of prokaryotic and eukaryotic enzymes, which appear to act via an ATP-dependent covalent binding of AMP to their substrate, share a region of sequence similarity [, , ]. This region is a Ser/Thr/Gly-rich domain that is further characterised by a conserved Pro-Lys-Gly triplet. The family of enzymes includes luciferase, long chain fatty acid Co-A ligase, acetyl-CoA synthetase and various o…	Domain
Sobic.002G009700	Chr02	884835	887873	-1	3039	30789		AMP-binding enzyme C-terminal domain		This is a small domain that is found C-terminal to . It has a central beta sheet core that is flanked by alpha helices.	Domain
Sobic.002G009700	Chr02	884835	887873	-1	3039	30789		AMP-dependent synthetase/ligase		A number of prokaryotic and eukaryotic enzymes, which appear to act via an ATP-dependent covalent binding of AMP to their substrate, share a region of sequence similarity [, , ]. This region is a Ser/Thr/Gly-rich domain that is further characterised by a conserved Pro-Lys-Gly triplet. The family of enzymes includes luciferase, long chain fatty acid Co-A ligase, acetyl-CoA synthetase and various o…	Domain
Sobic.002G009700	Chr02	884835	887873	-1	3039	30789		AMP-binding enzyme C-terminal domain		This is a small domain that is found C-terminal to . It has a central beta sheet core that is flanked by alpha helices.	Domain
Sobic.002G009700	Chr02	884835	887873	-1	3039	30789						metabolic process	GO:0008152	The chemical reactions and pathways, including anabolism and catabolism, by which living organisms transform chemical substances. Metabolic processes typically transform small molecules, but also include macromolecular processes such as DNA repair and replication, and protein synthesis and degradation.
Sobic.002G009700	Chr02	884835	887873	-1	3039	30789						catalytic activity	GO:0003824	Catalysis of a biochemical reaction at physiological temperatures. In biologically catalyzed reactions, the reactants are known as substrates, and the catalysts are naturally occurring macromolecular substances known as enzymes. Enzymes possess specific binding sites for substrates, and are usually composed wholly or largely of protein, but RNA that has catalytic activity (ribozyme) is often also…
Sobic.002G009800	Chr02	889946	896602	1	6657	35900		Leo1-like protein		In budding yeasts, Leo1 is part of the Paf1 complex, an RNA polymerase II-associated protein complex containing Paf1, Cdc73, Ctr9, Rtf1 and Leo1. Paf1 complex is involved in histone modifications, transcription elongation and other gene expression processes that include transcript site selection []. This entry also includes Leo1 homologues from animals and plants. Human Leo1, also known as RDL, i…	Family
