# Supplementary material for: Association mapping by aerial drone reveals 213 genetic associations for Sorghum bicolor biomass traits under drought
Source: BMC Genomics. 2018 Sep 17;19:679. doi: 10.1186/s12864-018-5055-5 (PMC6142696; doi:10.1186/s12864-018-5055-5)
Supplement: Supplementary file 9 — Tables showing all genes in the regions spanned by significant SNPs for each peak. Gene information was obtained from the Phytomine tool in Phytozome v3.0. (ZIP 8760 kb) [file 12864_2018_5055_MOESM9_ESM.zip › CPG2.2_all_Sb_genes_in_region_from_Phytomine.xlsx]

## Sheet: CPG2.2_all_Sb_genes_in_region_f
Primary_Identifier	chrom	Pos_start	Pos_end	strand	gene_length	dist_from_max_GWAS_SNP	gene_defline	protein_domains_name	gene_name	protein_domains_description	protin_domains_type	ontology_term_name	GO_term	GO_description
Sobic.002G039200	Chr02	3808852	3815634	1	6783	100650		PAN2 domain		This entry represents a domain found in PAN2. The poly(A)-specific nuclease (PAN) is a deadenylating enzyme involved in cytoplasmic mRNA turnover. Both yeast and mammalian PAN have been shown to contain two subunits, PAN2 and PAN3; PAN2 is the catalytic subunit [].	Domain
Sobic.002G039200	Chr02	3808852	3815634	1	6783	100650		Ubiquitin specific protease domain		Protein ubiquitination is a reversible posttranslational modification, whichaffects a large number of cellular processes including protein degradation,trafficking, cell signaling and the DNA damage response. Ubiquitination isreversible, and dedicated deubiquitinases exist which hydrolyze isopeptidebonds. Ubiquitin specific proteases (USPs) () are the largest family of deubiquitinating enzymes. US…	Domain
Sobic.002G039200	Chr02	3808852	3815634	1	6783	100650		Zinc finger, RING/FYVE/PHD-type		Zinc finger (Znf) domains are relatively small protein motifs which contain multiple finger-like protrusions that make tandem contacts with their target molecule. Some of these domains bind zinc, but many do not; instead binding other metals such as iron, or no metal at all. For example, some family members form salt bridges to stabilise the finger-like folds. They were first identified as a DNA-…	Domain
Sobic.002G039301	Chr02	3816817	3818343	1	1527	97941
Sobic.002G039400	Chr02	3839232	3847962	1	8731	68322		High mobility group box domain		High mobility group (HMG) box domains are involved in binding DNA, and may be involved in protein-protein interactions as well. The structure of the HMG-box domain consists of three helices in an irregular array. HMG-box domains are found in one or more copies in HMG-box proteins, which form a large, diverse family involved in the regulation of DNA-dependent processes such as transcription, repli…	Domain
Sobic.002G039400	Chr02	3839232	3847962	1	8731	68322		YABBY protein		YABBY proteins are a group of plant-specific transcription factors involved in diverse aspects of leaf, shoot and flower development [, , ].	Family
Sobic.002G039400	Chr02	3839232	3847962	1	8731	68322		High mobility group box domain		High mobility group (HMG) box domains are involved in binding DNA, and may be involved in protein-protein interactions as well. The structure of the HMG-box domain consists of three helices in an irregular array. HMG-box domains are found in one or more copies in HMG-box proteins, which form a large, diverse family involved in the regulation of DNA-dependent processes such as transcription, repli…	Domain
Sobic.002G039400	Chr02	3839232	3847962	1	8731	68322		YABBY protein		YABBY proteins are a group of plant-specific transcription factors involved in diverse aspects of leaf, shoot and flower development [, , ].	Family
Sobic.002G039500	Chr02	3850982	3852279	1	1298	64005		P-loop containing nucleoside triphosphate hydrolase		The P-loop NTPase fold is the most prevalent domain of the several distinctnucleotide-binding protein folds.The most common reaction catalysed by enzymes of the P-loop NTPase fold is the hydrolysis of the beta-gamma phosphate bond of a bound nucleoside triphosphate (NTP). The energy from NTP hydrolysis is typically utilised to induce conformational changes in other molecules, which constitutes th…	Domain
Sobic.002G039600	Chr02	3853100	3856222	1	3123	60062		Forkhead-associated (FHA) domain		The forkhead-associated (FHA) domain []is a phosphopeptide recognition domain found in many regulatory proteins. It displays specificity for phosphothreonine-containing epitopes but will also recognise phosphotyrosine with relatively high affinity. It spans approximately 80-100 amino acid residues folded into an 11-stranded beta sandwich, which sometimes contain small helical insertions between t…	Domain
Sobic.002G039600	Chr02	3853100	3856222	1	3123	60062		CST complex subunit Ten1, animal and plant type		This entry represents the CST complex subunit Ten1 homologue from plants and animals []. Even though the protein sequence similarity is very low between budding yeast Ten1 () and animal/plant Ten1, they are evolutionarily related.Two distinct telomere capping complexes have evolved: CST complex in budding yeast and shelterin complex in vertebrates. Budding yeast CST is composed of Cdc13, Ten1 and…	Family
Sobic.002G039600	Chr02	3853100	3856222	1	3123	60062						protein binding	GO:0005515	Interacting selectively and non-covalently with any protein or protein complex (a complex of two or more proteins that may include other nonprotein molecules).
Sobic.002G039800	Chr02	3856811	3874448	-1	17638	41836	(1 of 8) PTHR22884:SF340 - HISTONE-LYSINE N-METHYLTRANSFERASE SU(VAR)3-9-RELATED	Zinc finger, PHD-type		Zinc finger (Znf) domains are relatively small protein motifs which contain multiple finger-like protrusions that make tandem contacts with their target molecule. Some of these domains bind zinc, but many do not; instead binding other metals such as iron, or no metal at all. For example, some family members form salt bridges to stabilise the finger-like folds. They were first identified as a DNA-…	Domain
Sobic.002G039800	Chr02	3856811	3874448	-1	17638	41836	(1 of 8) PTHR22884:SF340 - HISTONE-LYSINE N-METHYLTRANSFERASE SU(VAR)3-9-RELATED	Zinc finger, FYVE/PHD-type		Zinc finger (Znf) domains are relatively small protein motifs which contain multiple finger-like protrusions that make tandem contacts with their target molecule. Some of these domains bind zinc, but many do not; instead binding other metals such as iron, or no metal at all. For example, some family members form salt bridges to stabilise the finger-like folds. They were first identified as a DNA-…	Domain
Sobic.002G039800	Chr02	3856811	3874448	-1	17638	41836	(1 of 8) PTHR22884:SF340 - HISTONE-LYSINE N-METHYLTRANSFERASE SU(VAR)3-9-RELATED	Zinc finger, RING/FYVE/PHD-type		Zinc finger (Znf) domains are relatively small protein motifs which contain multiple finger-like protrusions that make tandem contacts with their target molecule. Some of these domains bind zinc, but many do not; instead binding other metals such as iron, or no metal at all. For example, some family members form salt bridges to stabilise the finger-like folds. They were first identified as a DNA-…	Domain
Sobic.002G039800	Chr02	3856811	3874448	-1	17638	41836	(1 of 8) PTHR22884:SF340 - HISTONE-LYSINE N-METHYLTRANSFERASE SU(VAR)3-9-RELATED	DNA (cytosine-5)-methyltransferase 1, replication foci domain		This domain is part of a cytosine specific DNA methyltransferase enzyme (DNMT). It functions non-catalytically to target the protein towards replication foci. This allows the DNMT1 protein to methylate the correct residues. This domain targets DMAP1 and HDAC2 to the replication foci during the S phase of mitosis. They are thought to have some importance in conversion of critical histone lysine mo…	Domain
Sobic.002G039800	Chr02	3856811	3874448	-1	17638	41836	(1 of 8) PTHR22884:SF340 - HISTONE-LYSINE N-METHYLTRANSFERASE SU(VAR)3-9-RELATED					zinc ion binding	GO:0008270	Interacting selectively and non-covalently with zinc (Zn) ions.
Sobic.002G039800	Chr02	3856811	3874448	-1	17638	41836	(1 of 8) PTHR22884:SF340 - HISTONE-LYSINE N-METHYLTRANSFERASE SU(VAR)3-9-RELATED					protein binding	GO:0005515	Interacting selectively and non-covalently with any protein or protein complex (a complex of two or more proteins that may include other nonprotein molecules).
Sobic.002G039700	Chr02	3857146	3859446	-1	2301	56838		FAS1 domain		The FAS1 (fasciclin-like) domain is an extracellular module of about 140 amino acid residues. It has been suggested that the FAS1 domain represents an ancient cell adhesion domain common to plants and animals []; related FAS1 domains are also found in bacteria []. The crystal structure of FAS1 domains 3 and 4 of fasciclin I from Drosophila melanogaster(Fruit fly) has been determined, revealing a …	Domain
Sobic.002G039900	Chr02	3877146	3881102	-1	3957	35182	(1 of 34) PF03195 - Protein of unknown function DUF260 (DUF260)	Lateral organ boundaries, LOB		The lateral organ boundaries (LOB) gene is expressed at the adaxial base of initiating lateral organs and encodes a plant-specific protein of unknown function. The N-terminal one half of the LOB protein contains a conserved approximately 100-amino acid domain (the LOB domain) that is present in 42 other Arabidopsis thalianaproteins and in proteins from a variety of other plant species. Genes enco…	Domain
Sobic.002G039900	Chr02	3877146	3881102	-1	3957	35182	(1 of 34) PF03195 - Protein of unknown function DUF260 (DUF260)	Dbl homology (DH) domain		The Rho family GTPases Rho, Rac and CDC42 regulate a diverse array of cellular processes. Like all members of the Ras superfamily, the Rho proteins cycle between active GTP-bound and inactive GDP-bound conformational states.Activation of Rho proteins through release of bound GDP and subsequentbinding of GTP, is catalysed by guanine nucleotide exchange factors (GEFs) inthe Dbl family. The proteins…	Domain
Sobic.002G040100	Chr02	3883231	3889299	-1	6069	26985		Concanavalin A-like lectin/glucanase domain		This entry represents the concanavalin A-like domain, which has a sandwich structure of 12-14 beta strands in two sheets with a complex topology. Proteins containing this domain include: Legume lectinsGlycosyl hydrolases family 16Galectin (animal S-lectin)Laminin G-like modulePentraxinClostridium neurotoxinsExotoxin AVibrio cholera sialidaseLeech intramolecular trans-sialidaseGlycosyl hydrolase f…	Domain
Sobic.002G040201	Chr02	3891099	3895031	1	3933	21253	(1 of 11) PF03181 - BURP domain (BURP)	BURP domain		The BURP domain was named after the proteins in which it was first identified: BNM2, USP, RD22, and PG1beta. It is found in the C terminus of a number of plant cell wall proteins, which are defined not only by the BURP domain, but also by the overall similarity in their modular construction. The BURP domain-containing proteins consists of either three or four modules: (i) an N-terminal hydrophobi…	Domain
Sobic.002G040300	Chr02	3898187	3899933	-1	1747	16351		Domain of unknown function DUF2470		This entry represents a uncharacterised domain that can be found in a group of putative haem-iron utilisation proteins. It can also be found in C-terminal of the glutamyl-tRNA reductase-binding (GluTRBP) protein from Arabidopsis []. GluTRBP is involved in the regulation of glutamyl-tRNA reductase (GluTR) which is important for the synthesis and distribution of 5-aminolevulinate, a precursor in he…	Domain
Sobic.002G040400	Chr02	3900660	3902719	-1	2060	13565		Cytochrome P450, E-class, group IV		Cytochrome P450 enzymes are a superfamily of haem-containing mono-oxygenases that are found in all kingdoms of life, and which show extraordinary diversity in their reaction chemistry. In mammals, these proteins are found primarily in microsomes of hepatocytes and other cell types, where they oxidise steroids, fatty acids and xenobiotics, and are important for the detoxification and clearance of …	Family
Sobic.002G040400	Chr02	3900660	3902719	-1	2060	13565		Cytochrome P450		Cytochrome P450 enzymes are a superfamily of haem-containing mono-oxygenases that are found in all kingdoms of life, and which show extraordinary diversity in their reaction chemistry. In mammals, these proteins are found primarily in microsomes of hepatocytes and other cell types, where they oxidise steroids, fatty acids and xenobiotics, and are important for the detoxification and clearance of …	Family
Sobic.002G040400	Chr02	3900660	3902719	-1	2060	13565		Cytochrome P450, E-class, group I		Cytochrome P450 enzymes are a superfamily of haem-containing mono-oxygenases that are found in all kingdoms of life, and which show extraordinary diversity in their reaction chemistry. In mammals, these proteins are found primarily in microsomes of hepatocytes and other cell types, where they oxidise steroids, fatty acids and xenobiotics, and are important for the detoxification and clearance of …	Family
Sobic.002G040400	Chr02	3900660	3902719	-1	2060	13565						oxidation-reduction process	GO:0055114	A metabolic process that results in the removal or addition of one or more electrons to or from a substance, with or without the concomitant removal or addition of a proton or protons.
Sobic.002G040400	Chr02	3900660	3902719	-1	2060	13565						iron ion binding	GO:0005506	Interacting selectively and non-covalently with iron (Fe) ions.
Sobic.002G040400	Chr02	3900660	3902719	-1	2060	13565						heme binding	GO:0020037	Interacting selectively and non-covalently with heme, any compound of iron complexed in a porphyrin (tetrapyrrole) ring.
Sobic.002G040400	Chr02	3900660	3902719	-1	2060	13565						oxidoreductase activity, acting on paired donors, with incorporation or reduction of molecular oxygen	GO:0016705	Catalysis of an oxidation-reduction (redox) reaction in which hydrogen or electrons are transferred from each of two donors, and molecular oxygen is reduced or incorporated into a donor.
Sobic.002G040500	Chr02	3910722	3912341	-1	1620	3943		Cytochrome P450, E-class, group IV		Cytochrome P450 enzymes are a superfamily of haem-containing mono-oxygenases that are found in all kingdoms of life, and which show extraordinary diversity in their reaction chemistry. In mammals, these proteins are found primarily in microsomes of hepatocytes and other cell types, where they oxidise steroids, fatty acids and xenobiotics, and are important for the detoxification and clearance of …	Family
Sobic.002G040500	Chr02	3910722	3912341	-1	1620	3943		Cytochrome P450		Cytochrome P450 enzymes are a superfamily of haem-containing mono-oxygenases that are found in all kingdoms of life, and which show extraordinary diversity in their reaction chemistry. In mammals, these proteins are found primarily in microsomes of hepatocytes and other cell types, where they oxidise steroids, fatty acids and xenobiotics, and are important for the detoxification and clearance of …	Family
Sobic.002G040500	Chr02	3910722	3912341	-1	1620	3943		Cytochrome P450, E-class, group I		Cytochrome P450 enzymes are a superfamily of haem-containing mono-oxygenases that are found in all kingdoms of life, and which show extraordinary diversity in their reaction chemistry. In mammals, these proteins are found primarily in microsomes of hepatocytes and other cell types, where they oxidise steroids, fatty acids and xenobiotics, and are important for the detoxification and clearance of …	Family
Sobic.002G040500	Chr02	3910722	3912341	-1	1620	3943						oxidation-reduction process	GO:0055114	A metabolic process that results in the removal or addition of one or more electrons to or from a substance, with or without the concomitant removal or addition of a proton or protons.
Sobic.002G040500	Chr02	3910722	3912341	-1	1620	3943						iron ion binding	GO:0005506	Interacting selectively and non-covalently with iron (Fe) ions.
Sobic.002G040500	Chr02	3910722	3912341	-1	1620	3943						heme binding	GO:0020037	Interacting selectively and non-covalently with heme, any compound of iron complexed in a porphyrin (tetrapyrrole) ring.
Sobic.002G040500	Chr02	3910722	3912341	-1	1620	3943						oxidoreductase activity, acting on paired donors, with incorporation or reduction of molecular oxygen	GO:0016705	Catalysis of an oxidation-reduction (redox) reaction in which hydrogen or electrons are transferred from each of two donors, and molecular oxygen is reduced or incorporated into a donor.
Sobic.002G040550	Chr02	3912164	3913536	1	1373	2748
Sobic.002G040550	Chr02	3912164	3913536	1	1373	2748
