# Supplementary material for: Association mapping by aerial drone reveals 213 genetic associations for Sorghum bicolor biomass traits under drought
Source: BMC Genomics. 2018 Sep 17;19:679. doi: 10.1186/s12864-018-5055-5 (PMC6142696; doi:10.1186/s12864-018-5055-5)
Supplement: Supplementary file 9 — Tables showing all genes in the regions spanned by significant SNPs for each peak. Gene information was obtained from the Phytomine tool in Phytozome v3.0. (ZIP 8760 kb) [file 12864_2018_5055_MOESM9_ESM.zip › CPG2.5_all_Sb_genes_in_region_from_Phytomine.xlsx]

## Sheet: CPG2.5_all_Sb_genes_in_region_f
Primary_Identifier	chrom	Pos_start	Pos_end	strand	gene_length	dist_from_max_GWAS_SNP	gene_defline	protein_domains_name	gene_name	protein_domains_description	protin_domains_type	ontology_term_name	GO_term	GO_description
Sobic.002G202000	Chr02	59186499	59191611	1	5113	2291		Double-stranded RNA-binding domain		In contrast to other RNA-binding domains, the about 65 amino acids long dsRBDdomain [, , ]has been found in a number of proteins that specificallyrecognise double-stranded RNAs. The dsRBD domain is also known as DSRM(Double-Stranded RNA-binding Motif). dsRBD proteins are mainly involved inposttranscriptional gene regulation, for example by preventing the expressionof proteins or by mediating RNAs…	Domain
Sobic.002G202050	Chr02	59193572	59194126	-1	555	9364
Sobic.002G202100	Chr02	59196362	59197702	1	1341	12154	(1 of 11) PF05910 - Plant protein of unknown function (DUF868) (DUF868)	Protein of unknown function DUF868, plant		This family consists of several hypothetical proteins from plants. The function of this family is unknown.	Family
Sobic.002G202300	Chr02	59198690	59205935	-1	7246	14482		P-loop containing nucleoside triphosphate hydrolase		The P-loop NTPase fold is the most prevalent domain of the several distinctnucleotide-binding protein folds.The most common reaction catalysed by enzymes of the P-loop NTPase fold is the hydrolysis of the beta-gamma phosphate bond of a bound nucleoside triphosphate (NTP). The energy from NTP hydrolysis is typically utilised to induce conformational changes in other molecules, which constitutes th…	Domain
Sobic.002G202300	Chr02	59198690	59205935	-1	7246	14482		Golgi SNAP receptor complex, subunit 1		This entry contains proteins involved in transport from the ER to the Golgi apparatus as well as in intra-Golgi transport. The Golgi SNAP receptor complex subunit 1 interacts with GABARAPL2 []. It is aslo identified in a unique SNARE complex composed of the Golgi SNAREs GOSR2, STX5 and YKT6 [].	Family
Sobic.002G202300	Chr02	59198690	59205935	-1	7246	14482		P-loop containing nucleoside triphosphate hydrolase		The P-loop NTPase fold is the most prevalent domain of the several distinctnucleotide-binding protein folds.The most common reaction catalysed by enzymes of the P-loop NTPase fold is the hydrolysis of the beta-gamma phosphate bond of a bound nucleoside triphosphate (NTP). The energy from NTP hydrolysis is typically utilised to induce conformational changes in other molecules, which constitutes th…	Domain
Sobic.002G202300	Chr02	59198690	59205935	-1	7246	14482		Golgi SNAP receptor complex, subunit 1		This entry contains proteins involved in transport from the ER to the Golgi apparatus as well as in intra-Golgi transport. The Golgi SNAP receptor complex subunit 1 interacts with GABARAPL2 []. It is aslo identified in a unique SNARE complex composed of the Golgi SNAREs GOSR2, STX5 and YKT6 [].	Family
Sobic.002G202300	Chr02	59198690	59205935	-1	7246	14482		Golgi SNAP receptor complex, subunit 1		This entry contains proteins involved in transport from the ER to the Golgi apparatus as well as in intra-Golgi transport. The Golgi SNAP receptor complex subunit 1 interacts with GABARAPL2 []. It is aslo identified in a unique SNARE complex composed of the Golgi SNAREs GOSR2, STX5 and YKT6 [].	Family
Sobic.002G202300	Chr02	59198690	59205935	-1	7246	14482						integral component of membrane	GO:0016021	The component of a membrane consisting of the gene products and protein complexes having at least some part of their peptide sequence embedded in the hydrophobic region of the membrane.
Sobic.002G202300	Chr02	59198690	59205935	-1	7246	14482						ER to Golgi vesicle-mediated transport	GO:0006888	The directed movement of substances from the endoplasmic reticulum (ER) to the Golgi, mediated by COP II vesicles. Small COP II coated vesicles form from the ER and then fuse directly with the cis-Golgi. Larger structures are transported along microtubules to the cis-Golgi.
Sobic.002G202300	Chr02	59198690	59205935	-1	7246	14482						Golgi membrane	GO:0000139	The lipid bilayer surrounding any of the compartments of the Golgi apparatus.
Sobic.002G202300	Chr02	59198690	59205935	-1	7246	14482						cis-Golgi network	GO:0005801	The network of interconnected tubular and cisternal structures located at the convex side of the Golgi apparatus, which abuts the endoplasmic reticulum.
Sobic.002G202200	Chr02	59199747	59200324	1	578	15539
Sobic.002G202350	Chr02	59202937	59203402	1	466	18729
Sobic.002G202400	Chr02	59215836	59217050	1	1215	31628		Ribonuclease H-like domain		The catalytic domain of several polynucleotidyl transferases share a similar structure, consisting of a 3-layer alpha/beta/alpha fold that contains mixed beta sheets, suggesting that they share a similar mechanism of catalysis. Polynucleotidyl transferases containing this domain include ribonuclease H class I (RNase HI) and class II (RNase HII), HIV RNase (reverse transcriptase domain), retrovira…	Domain
Sobic.002G202400	Chr02	59215836	59217050	1	1215	31628		Ribonuclease CAF1		CAF1 is an RNase of the DEDD superfamily, and a subunit of the Ccr4-Not complex that mediates 3' to 5' mRNA deadenylation. The major pathways of mRNA turnover in eukaryotes initiate with shortening of the poly(A) tail. CAF1 encodes a critical component of the major cytoplasmic deadenylase in yeast. Caf1p is required for normal mRNA deadenylation in vivoand localises to the cytoplasm. Caf1p copuri…	Family
Sobic.002G202500	Chr02	59227218	59230159	1	2942	43010		Armadillo-like helical		This domain consists of a multi-helical fold comprised of two curved layers of alpha helices arranged in a regular right-handed superhelix, where the repeats that make up this structure are arranged about a common axis []. These superhelical structures present an extensive solvent-accessible surface that is well suited to binding large substrates such as proteins and nucleic acids. This topology …	Domain
Sobic.002G202500	Chr02	59227218	59230159	1	2942	43010		Armadillo-type fold		This entry represents a structural domain with an armadillo (ARM)-like fold, consisting of a multi-helical fold comprised of two curved layers of alpha helices arranged in a regular right-handed superhelix, where the repeats that make up this structure are arranged about a common axis []. These superhelical structures present an extensive solvent-accessible surface that is well suited to binding …	Domain
Sobic.002G202500	Chr02	59227218	59230159	1	2942	43010		Armadillo		The armadillo (Arm) repeat is an approximately 40 amino acid long tandemly repeated sequence motif first identified in the Drosophila melanogastersegment polarity gene armadillo involved in signal transduction through wingless. Animal Arm-repeat proteins function in various processes, including intracellular signalling and cytoskeletal regulation, and include such proteins as beta-catenin, the ju…	Repeat
Sobic.002G202500	Chr02	59227218	59230159	1	2942	43010						protein binding	GO:0005515	Interacting selectively and non-covalently with any protein or protein complex (a complex of two or more proteins that may include other nonprotein molecules).
