# Supplementary material for: Association mapping by aerial drone reveals 213 genetic associations for Sorghum bicolor biomass traits under drought
Source: BMC Genomics. 2018 Sep 17;19:679. doi: 10.1186/s12864-018-5055-5 (PMC6142696; doi:10.1186/s12864-018-5055-5)
Supplement: Supplementary file 9 — Tables showing all genes in the regions spanned by significant SNPs for each peak. Gene information was obtained from the Phytomine tool in Phytozome v3.0. (ZIP 8760 kb) [file 12864_2018_5055_MOESM9_ESM.zip › CPG2.6_all_Sb_genes_in_region_from_Phytomine.xlsx]

## Sheet: CPG2.6_all_Sb_genes_in_region_f
Primary_Identifier	chrom	Pos_start	Pos_end	strand	gene_length	dist_from_max_GWAS_SNP	gene_defline	protein_domains_name	gene_name	protein_domains_description	protin_domains_type	ontology_term_name	GO_term	GO_description
Sobic.002G297800	Chr02	67394510	67397153	-1	2644	497855		WRC domain		The plant GROWTH-REGULATING FACTOR (GRF) proteins are putative transcription factors. They contain one or two WRC (Trp, Arg, Cys) domain(s). The WRC domain has two distinctive structural features, namely many basic amino acids (Arg and Lys) and the conserved spacing of three Cys and one His residues, the C3H motif. The basic amino acids are highly conserved, indicating that they are essential for…	Domain
Sobic.002G297800	Chr02	67394510	67397153	-1	2644	497855		Glutamine-Leucine-Glutamine, QLQ		The QLQ domain is characterised by the conserved Gln-Leu-Gln residues. Another feature of this domain is the absolute conservation of bulky aromatic/hydrophobic and acidic amino acid residues such as Phe, Trp, Tyr, Leu, Glu, or their equivalents in terms of chemical and radial properties. The Pro residue is also absolutely conserved. These amino acid residues are critical for the function of the …	Domain
Sobic.002G297800	Chr02	67394510	67397153	-1	2644	497855		Growth-regulating factor		Growth-regulating factors (GRFs) are transcription factors that play a regulatory role in growth and development of leaves and cotyledons [, , ]. Typical GRFs contain QLQ and WRC domains. The QLQ domain is involved in protein-protein interactions, while the WRC domain contains a nuclear localisation signal and a DNA-binding motif []. Arabidopsis have 9 GRF members (AtGRF1-9): AtGRF1 and AtGRF2 ac…	Family
Sobic.002G297800	Chr02	67394510	67397153	-1	2644	497855						regulation of transcription, DNA-templated	GO:0006355	Any process that modulates the frequency, rate or extent of cellular DNA-templated transcription.
Sobic.002G297800	Chr02	67394510	67397153	-1	2644	497855						nucleus	GO:0005634	A membrane-bounded organelle of eukaryotic cells in which chromosomes are housed and replicated. In most cells, the nucleus contains all of the cell's chromosomes except the organellar chromosomes, and is the site of RNA synthesis and processing. In some species, or in specialized cell types, RNA metabolism or DNA replication may be absent.
Sobic.002G297800	Chr02	67394510	67397153	-1	2644	497855						ATP binding	GO:0005524	Interacting selectively and non-covalently with ATP, adenosine 5'-triphosphate, a universally important coenzyme and enzyme regulator.
Sobic.002G297900	Chr02	67403063	67405260	1	2198	489748		Iron sulphur-containing domain, CDGSH-type		This entry represents iron-sulphur domain containing proteins that have a CDGSH sequence motif (although the Ser residue can also be an Ala or Thr), and is found in proteins from a wide range of organisms with the exception of fungi. The CDGSH-type domain binds a redox-active pH-labile 2Fe-2S cluster. The conserved sequence C-X-C-X2-(S/T)-X3-P-X-C-D-G-(S/A/T)-H is a defining feature of this famil…	Domain
Sobic.002G297900	Chr02	67403063	67405260	1	2198	489748		Iron sulphur-containing domain, CDGSH-type, subfamily		This entry represents iron-sulphur domain containing proteins that have a CDGSH sequence motif (although the Ser residue can also be an Ala or Thr), and is found in proteins from a wide range of organisms with the exception of fungi. The CDGSH-type domain binds a redox-active pH-labile 2Fe-2S cluster. The conserved sequence C-X-C-X2-(S/T)-X3-P-X-C-D-G-(S/A/T)-H is a defining feature of this famil…	Domain
Sobic.002G297900	Chr02	67403063	67405260	1	2198	489748						2 iron, 2 sulfur cluster binding	GO:0051537	Interacting selectively and non-covalently with a 2 iron, 2 sulfur (2Fe-2S) cluster; this cluster consists of two iron atoms, with two inorganic sulfur atoms found between the irons and acting as bridging ligands.
Sobic.002G297900	Chr02	67403063	67405260	1	2198	489748						intracellular membrane-bounded organelle	GO:0043231	Organized structure of distinctive morphology and function, bounded by a single or double lipid bilayer membrane and occurring within the cell. Includes the nucleus, mitochondria, plastids, vacuoles, and vesicles. Excludes the plasma membrane.
Sobic.002G298100	Chr02	67409968	67415187	1	5220	479821
Sobic.002G298201	Chr02	67415607	67420574	-1	4968	474434	(1 of 1) PF00161//PF02170//PF08699//PF12899//PF16487//PF16488 - Ribosome inactivating protein (RIP) // PAZ domain (PAZ) // Argonaute linker 1 domain (ArgoL1) // Alkaline and neutral invertase (Glyco_hydro_100) // Mid domain of argonaute (ArgoMid) // Argonaute linker 2 domain (ArgoL2)	Six-hairpin glycosidase-like		The biosynthesis of disaccharides, oligosaccharides and polysaccharides involves the action of hundreds of different glycosyltransferases. These enzymes catalyse the transfer of sugar moieties from activated donor molecules to specific acceptor molecules, forming glycosidic bonds. A classification of glycosyltransferases using nucleotide diphospho-sugar, nucleotide monophospho-sugar and sugar pho…	Domain
Sobic.002G298201	Chr02	67415607	67420574	-1	4968	474434	(1 of 1) PF00161//PF02170//PF08699//PF12899//PF16487//PF16488 - Ribosome inactivating protein (RIP) // PAZ domain (PAZ) // Argonaute linker 1 domain (ArgoL1) // Alkaline and neutral invertase (Glyco_hydro_100) // Mid domain of argonaute (ArgoMid) // Argonaute linker 2 domain (ArgoL2)	PAZ domain		This domain is named after the proteins Piwi Argonaut and Zwille. It is also found in the CAF protein from Arabidopsis thaliana. The function of the domain is unknown but has been found in the middle region of a number of members of the Argonaute protein family, which also contain the Piwi domain () in their C-terminal region []. Several members of this family have been implicated in thedevelopme…	Domain
Sobic.002G298201	Chr02	67415607	67420574	-1	4968	474434	(1 of 1) PF00161//PF02170//PF08699//PF12899//PF16487//PF16488 - Ribosome inactivating protein (RIP) // PAZ domain (PAZ) // Argonaute linker 1 domain (ArgoL1) // Alkaline and neutral invertase (Glyco_hydro_100) // Mid domain of argonaute (ArgoMid) // Argonaute linker 2 domain (ArgoL2)	Argonaute, linker 1 domain		ArgoL1 is a region found in argonaute []proteins. It normally co-occurs with BAG domain ()and Piwi domain (). It is a linker region between the N-terminal and the PAZ domains. It contains an alpha-helix packed against a three-stranded antiparallel beta-sheet with two long beta-strands (beta8 and beta9) of the sheet spanning one face of the adjacent N and PAZ domains. L1 together with linker 2, L2…	Domain
Sobic.002G298201	Chr02	67415607	67420574	-1	4968	474434	(1 of 1) PF00161//PF02170//PF08699//PF12899//PF16487//PF16488 - Ribosome inactivating protein (RIP) // PAZ domain (PAZ) // Argonaute linker 1 domain (ArgoL1) // Alkaline and neutral invertase (Glyco_hydro_100) // Mid domain of argonaute (ArgoMid) // Argonaute linker 2 domain (ArgoL2)	Glycosyl hydrolase family 100		O-Glycosyl hydrolases () are a widespread group of enzymes that hydrolyse the glycosidic bond between two or more carbohydrates, or between a carbohydrate and a non-carbohydrate moiety. A classification system for glycosyl hydrolases, based on sequence similarity, has led to the definition of 85 different families [, ]. This classification is available on the CAZy (CArbohydrate-Active EnZymes) we…	Family
Sobic.002G298201	Chr02	67415607	67420574	-1	4968	474434	(1 of 1) PF00161//PF02170//PF08699//PF12899//PF16487//PF16488 - Ribosome inactivating protein (RIP) // PAZ domain (PAZ) // Argonaute linker 1 domain (ArgoL1) // Alkaline and neutral invertase (Glyco_hydro_100) // Mid domain of argonaute (ArgoMid) // Argonaute linker 2 domain (ArgoL2)	Ribosome-inactivating protein, subdomain 1		A number of bacterial and plant toxins act by inhibiting protein synthesis in eukaryotic cells. The toxins of the shiga and ricin family inactivate 60S ribosomal subunits by an N-glycosidic cleavage which releases a specific adenine base from the sugar-phosphate backbone of 28S rRNA [, , ]. Members of the family include shiga and shiga-like toxins, and type I (e.g. trichosanthin and luffin) and t…	Domain
Sobic.002G298201	Chr02	67415607	67420574	-1	4968	474434	(1 of 1) PF00161//PF02170//PF08699//PF12899//PF16487//PF16488 - Ribosome inactivating protein (RIP) // PAZ domain (PAZ) // Argonaute linker 1 domain (ArgoL1) // Alkaline and neutral invertase (Glyco_hydro_100) // Mid domain of argonaute (ArgoMid) // Argonaute linker 2 domain (ArgoL2)	Ribosome-inactivating protein		A number of bacterial and plant toxins act by inhibiting protein synthesis in eukaryotic cells. The toxins of the shiga and ricin family inactivate 60S ribosomal subunits by an N-glycosidic cleavage which releases a specific adenine base from the sugar-phosphate backbone of 28S rRNA [, , ]. Members of the family include shiga and shiga-like toxins, and type I (e.g. trichosanthin and luffin) and t…	Family
Sobic.002G298201	Chr02	67415607	67420574	-1	4968	474434	(1 of 1) PF00161//PF02170//PF08699//PF12899//PF16487//PF16488 - Ribosome inactivating protein (RIP) // PAZ domain (PAZ) // Argonaute linker 1 domain (ArgoL1) // Alkaline and neutral invertase (Glyco_hydro_100) // Mid domain of argonaute (ArgoMid) // Argonaute linker 2 domain (ArgoL2)					protein binding	GO:0005515	Interacting selectively and non-covalently with any protein or protein complex (a complex of two or more proteins that may include other nonprotein molecules).
Sobic.002G298201	Chr02	67415607	67420574	-1	4968	474434	(1 of 1) PF00161//PF02170//PF08699//PF12899//PF16487//PF16488 - Ribosome inactivating protein (RIP) // PAZ domain (PAZ) // Argonaute linker 1 domain (ArgoL1) // Alkaline and neutral invertase (Glyco_hydro_100) // Mid domain of argonaute (ArgoMid) // Argonaute linker 2 domain (ArgoL2)					catalytic activity	GO:0003824	Catalysis of a biochemical reaction at physiological temperatures. In biologically catalyzed reactions, the reactants are known as substrates, and the catalysts are naturally occurring macromolecular substances known as enzymes. Enzymes possess specific binding sites for substrates, and are usually composed wholly or largely of protein, but RNA that has catalytic activity (ribozyme) is often also…
Sobic.002G298201	Chr02	67415607	67420574	-1	4968	474434	(1 of 1) PF00161//PF02170//PF08699//PF12899//PF16487//PF16488 - Ribosome inactivating protein (RIP) // PAZ domain (PAZ) // Argonaute linker 1 domain (ArgoL1) // Alkaline and neutral invertase (Glyco_hydro_100) // Mid domain of argonaute (ArgoMid) // Argonaute linker 2 domain (ArgoL2)					rRNA N-glycosylase activity	GO:0030598	Catalysis of the hydrolysis of the N-glycosylic bond at A-4324 in 28S rRNA from rat ribosomes or corresponding sites in 28S RNA from other species.
Sobic.002G298201	Chr02	67415607	67420574	-1	4968	474434	(1 of 1) PF00161//PF02170//PF08699//PF12899//PF16487//PF16488 - Ribosome inactivating protein (RIP) // PAZ domain (PAZ) // Argonaute linker 1 domain (ArgoL1) // Alkaline and neutral invertase (Glyco_hydro_100) // Mid domain of argonaute (ArgoMid) // Argonaute linker 2 domain (ArgoL2)					negative regulation of translation	GO:0017148	Any process that stops, prevents, or reduces the frequency, rate or extent of the chemical reactions and pathways resulting in the formation of proteins by the translation of mRNA.
Sobic.002G298300	Chr02	67421672	67424244	1	2573	470764		Molybdopterin synthase/thiamin biosynthesis sulphur carrier, beta-grasp		This entry represents a structural domain with a beta-Grasp fold that is found in molybdopterinsynthase subunit MoaD [], as well as in the thiamin biosynthesis sulphur carrier protein ThiS [].ThiS (thiaminS) is a 66 aa protein involved in sulphur transfer. ThiS is coded in the thiCEFSGH operon in Escherichia coli. ThiS proteins have two conserved Glycines at the COOH terminus. Thiocarboxylate is …	Domain
Sobic.002G298300	Chr02	67421672	67424244	1	2573	470764		Beta-grasp domain		This domain has a beta-grasp fold with a core structure consisting of beta(2)-alpha-beta(2), which is similar to that found inubiquitin []. Domains with this type of structure are found in the 2Fe-2S ferredoxin family (including putidaredoxin and adrenodoxin) [], the 2Fe-2S ferredoxin-related family (including aldehyde reductase, and xanthine dehydrogenase) [], the TGS family (including threonyl-…	Domain
Sobic.002G298300	Chr02	67421672	67424244	1	2573	470764		Ubiquitin-related modifier 1		Ubiquitin related modifier 1 (Urm1) is a ubiquitin related protein that modifies proteins in the yeast ubiquitin-like urmylation pathway []. Structural comparisons and phylogenetic analysis of the ubiquitin superfamily has indicated that Urm1 has the most conserved structural and sequence features of the common ancestor of the entire superfamily []. Urm1 acts as a sulfur carrier required for 2-th…	Family
Sobic.002G298300	Chr02	67421672	67424244	1	2573	470764						cytoplasm	GO:0005737	All of the contents of a cell excluding the plasma membrane and nucleus, but including other subcellular structures.
Sobic.002G298300	Chr02	67421672	67424244	1	2573	470764						tRNA thio-modification	GO:0034227	The addition a sulfur atom to a nucleotide in a tRNA molecule.
Sobic.002G298400	Chr02	67426088	67427548	1	1461	467460		Decaprenyl diphosphate synthase-like		Di-trans-poly-cis-decaprenylcistransferase () (UPP synthetase) generates undecaprenyl pyrophosphate (UPP) from isopentenyl pyrophosphate (IPP) []. This bacterial enzyme is also found in archaebacteria and in a number of uncharacterised proteins including some from yeasts.This entry also matches related enzymes that transfer alkyl groups, such as dehydrodolichyl diphosphate synthase.	Family	transferase activity, transferring alkyl or aryl (other than methyl) groups	GO:0016765	Catalysis of the transfer of an alkyl or aryl (but not methyl) group from one compound (donor) to another (acceptor).
Sobic.002G298500	Chr02	67429191	67431044	1	1854	463964		Bifunctional inhibitor/plant lipid transfer protein/seed storage helical domain		This entry represents a structural domain consisting of 4-helices with a folded leaf topology, and forming a right-handed superhelix. This domain occurs in several proteins, including:Plant lipid-transfer proteins, such as the non-specific lipid-transfer proteins ns-LTP1 and ns-LTP2 [, ].Proteinase/alpha-amylase inhibitors, such as trypsin/alpha-amylase inhibitor RBI from Eleusine coracana(Indian…	Domain
Sobic.002G298600	Chr02	67433817	67435056	1	1240	459952		Bifunctional inhibitor/plant lipid transfer protein/seed storage helical domain		This entry represents a structural domain consisting of 4-helices with a folded leaf topology, and forming a right-handed superhelix. This domain occurs in several proteins, including:Plant lipid-transfer proteins, such as the non-specific lipid-transfer proteins ns-LTP1 and ns-LTP2 [, ].Proteinase/alpha-amylase inhibitors, such as trypsin/alpha-amylase inhibitor RBI from Eleusine coracana(Indian…	Domain
Sobic.002G298700	Chr02	67445992	67448968	-1	2977	446040		Acyl-CoA dehydrogenase/oxidase, N-terminal		Acyl-CoA dehydrogenases () are a family of flavoproteins that catalyse the alpha,beta-dehydrogenation of acyl-CoA thioesters to the corresponding trans 2,3-enoyl CoA-products with the concomitant reduction of enzyme-bound FAD. Different family members share a high sequence identity, catalytic mechanisms, and structural properties, but differ in the position of their catalytic bases and in their s…	Domain
Sobic.002G298700	Chr02	67445992	67448968	-1	2977	446040		Acyl-CoA dehydrogenase/oxidase, N-terminal		Acyl-CoA dehydrogenases () are a family of flavoproteins that catalyse the alpha,beta-dehydrogenation of acyl-CoA thioesters to the corresponding trans 2,3-enoyl CoA-products with the concomitant reduction of enzyme-bound FAD. Different family members share a high sequence identity, catalytic mechanisms, and structural properties, but differ in the position of their catalytic bases and in their s…	Domain
Sobic.002G298800	Chr02	67450381	67454954	1	4574	440054		Plastid lipid-associated protein/fibrillin conserved domain		This family identifies a conserved domain found in a number of plastid lipid-associated proteins (PAPs) that are thought to form together with other plastoglobulins a coat on the surface of the lipoprotein particle. The coat may contain receptors for attachment to the thylakoid membrane as well as regulatory proteins that may function in the transfer of lipids to and from the thylakoid membranes.…	Family
Sobic.002G298900	Chr02	67455335	67459697	-1	4363	435311		DnaJ domain		The hsp70 chaperone machine performs many diverse roles in the cell, including folding of nascent proteins, translocation of polypeptides across organelle membranes, coordinating responses to stress, and targeting selected proteins for degradation. DnaJ is a member of the hsp40 family of molecular chaperones, which is also called the J-protein family, the members of which regulate the activity of…	Domain
Sobic.002G299000	Chr02	67463254	67468843	1	5590	426165		Protein kinase domain		Protein phosphorylation, which plays a key role in most cellular activities, is a reversible process mediated by proteinkinases and phosphoprotein phosphatases. Protein kinases catalyse the transfer of the gamma phosphate from nucleotide triphosphates (often ATP) to one or more amino acid residues in a protein substrate side chain, resulting in a conformational change affecting protein function. …	Domain
Sobic.002G299000	Chr02	67463254	67468843	1	5590	426165		Protein kinase-like domain		Protein kinases () modify other proteins by chemically adding phosphate groups to them. This process is fundamental to most signalling and regulatory processes in the eukaryotic cell []. The protein kinases contain a catalytic core that is common to both serine/threonine and tyrosine protein kinases. The catalytic domain contains the nucleotide-binding site and the catalytic apparatus in an inter…	Domain
Sobic.002G299000	Chr02	67463254	67468843	1	5590	426165		Tyrosine-protein kinase, catalytic domain		Protein phosphorylation, which plays a key role in most cellular activities, is a reversible process mediated by protein kinases and phosphoprotein phosphatases. Protein kinases catalyse the transfer of the gamma phosphate from nucleotide triphosphates (often ATP) to one or more amino acid residues in a protein substrate side chain, resulting in a conformational change affecting protein function.…	Domain
Sobic.002G299000	Chr02	67463254	67468843	1	5590	426165		Serine-threonine/tyrosine-protein kinase catalytic domain		Protein phosphorylation, which plays a key role in most cellular activities, is a reversible process mediated by protein kinases and phosphoprotein phosphatases. Protein kinases catalyse the transfer of the gamma phosphate from nucleotide triphosphates (often ATP) to one or more amino acid residues in a protein substrate side chain, resulting in a conformational change affecting protein function.…	Domain
Sobic.002G299000	Chr02	67463254	67468843	1	5590	426165		Quinonprotein alcohol dehydrogenase-like domain		Quinoprotein alcohol dehydrogenases are a family of proteins found in methylotrophic or autotrophic bacteria. These quinoproteins use pyrroloquinoline quinone as their prosthetic group. There are three types of alcohol dehydrogenases: type I includes methanol dehydrogenase and ethanol dehydrogenase, type II includes soluble quinohaemoprotein with a C-terminal containing haem C, and type III inclu…	Domain
Sobic.002G299000	Chr02	67463254	67468843	1	5590	426165		Quinonprotein alcohol dehydrogenase-like superfamily		Quinoprotein alcohol dehydrogenases are a family of proteins found in methylotrophic or autotrophic bacteria. These quinoproteins use pyrroloquinoline quinone as their prosthetic group. There are three types of alcohol dehydrogenases: type I includes methanol dehydrogenase and ethanol dehydrogenase, type II includes soluble quinohaemoprotein with a C-terminal containing haem C, and type III inclu…	Domain
Sobic.002G299000	Chr02	67463254	67468843	1	5590	426165		KEN domain		The proteins listed below share a common architecture with a protein kinase homology domain (see ) followed by an ~135-residue globular kinase-extension nuclease (KEN) domain made of eight helices []: - Mammalian 2-5A-dependent RNase or RNase L (EC 3.1.26.-), an interferon-induced enzyme implicated in both the molecular mechanisms of interferonaction and the fundamental control of RNA stability. …	Domain
Sobic.002G299000	Chr02	67463254	67468843	1	5590	426165						mRNA processing	GO:0006397	Any process involved in the conversion of a primary mRNA transcript into one or more mature mRNA(s) prior to translation into polypeptide.
Sobic.002G299000	Chr02	67463254	67468843	1	5590	426165						ribonuclease activity	GO:0004540	Catalysis of the hydrolysis of phosphodiester bonds in chains of RNA.
Sobic.002G299100	Chr02	67469584	67472847	1	3264	422161		SET domain		The SET domain is a 130 to 140 amino acid, evolutionary well conserved sequence motif that was initially characterised in the Drosophila proteins Su(var)3-9, Enhancer-of-zeste and Trithorax. In addition to these chromosomal proteins modulating gene activities and/or chromatin structure, the SET domain is found in proteins of diverse functions ranging from yeast to mammals, but also including some…	Domain
Sobic.002G299100	Chr02	67469584	67472847	1	3264	422161		Rubisco LSMT, substrate-binding domain		This domain adopts a multihelical structure, with an irregular array of long and short alpha-helices. It allows binding of the protein to substrate, such as the N-terminal tails of histones H3 and H4 and the large subunit of the Rubisco holoenzyme complex [].	Domain
Sobic.002G299100	Chr02	67469584	67472847	1	3264	422161						protein binding	GO:0005515	Interacting selectively and non-covalently with any protein or protein complex (a complex of two or more proteins that may include other nonprotein molecules).
Sobic.002G299200	Chr02	67478381	67485157	1	6777	409851		Ribonuclease H-like domain		The catalytic domain of several polynucleotidyl transferases share a similar structure, consisting of a 3-layer alpha/beta/alpha fold that contains mixed beta sheets, suggesting that they share a similar mechanism of catalysis. Polynucleotidyl transferases containing this domain include ribonuclease H class I (RNase HI) and class II (RNase HII), HIV RNase (reverse transcriptase domain), retrovira…	Domain
Sobic.002G299200	Chr02	67478381	67485157	1	6777	409851		PAZ domain		This domain is named after the proteins Piwi Argonaut and Zwille. It is also found in the CAF protein from Arabidopsis thaliana. The function of the domain is unknown but has been found in the middle region of a number of members of the Argonaute protein family, which also contain the Piwi domain () in their C-terminal region []. Several members of this family have been implicated in thedevelopme…	Domain
Sobic.002G299200	Chr02	67478381	67485157	1	6777	409851		Argonaute, linker 1 domain		ArgoL1 is a region found in argonaute []proteins. It normally co-occurs with BAG domain ()and Piwi domain (). It is a linker region between the N-terminal and the PAZ domains. It contains an alpha-helix packed against a three-stranded antiparallel beta-sheet with two long beta-strands (beta8 and beta9) of the sheet spanning one face of the adjacent N and PAZ domains. L1 together with linker 2, L2…	Domain
Sobic.002G299200	Chr02	67478381	67485157	1	6777	409851		Piwi domain		The piwi domain []is a protein domain found in piwi proteins and a large number of related nucleic acid-binding proteins, especially those that bind and cleave RNA. The function of the domain is double stranded-RNA-guided hydrolysis of single stranded-RNA, as has been determined in the argonaute family of related proteins [].	Domain
Sobic.002G299200	Chr02	67478381	67485157	1	6777	409851		Ribonuclease H-like domain		The catalytic domain of several polynucleotidyl transferases share a similar structure, consisting of a 3-layer alpha/beta/alpha fold that contains mixed beta sheets, suggesting that they share a similar mechanism of catalysis. Polynucleotidyl transferases containing this domain include ribonuclease H class I (RNase HI) and class II (RNase HII), HIV RNase (reverse transcriptase domain), retrovira…	Domain
Sobic.002G299200	Chr02	67478381	67485157	1	6777	409851		PAZ domain		This domain is named after the proteins Piwi Argonaut and Zwille. It is also found in the CAF protein from Arabidopsis thaliana. The function of the domain is unknown but has been found in the middle region of a number of members of the Argonaute protein family, which also contain the Piwi domain () in their C-terminal region []. Several members of this family have been implicated in thedevelopme…	Domain
Sobic.002G299200	Chr02	67478381	67485157	1	6777	409851		Argonaute, linker 1 domain		ArgoL1 is a region found in argonaute []proteins. It normally co-occurs with BAG domain ()and Piwi domain (). It is a linker region between the N-terminal and the PAZ domains. It contains an alpha-helix packed against a three-stranded antiparallel beta-sheet with two long beta-strands (beta8 and beta9) of the sheet spanning one face of the adjacent N and PAZ domains. L1 together with linker 2, L2…	Domain
Sobic.002G299200	Chr02	67478381	67485157	1	6777	409851		Piwi domain		The piwi domain []is a protein domain found in piwi proteins and a large number of related nucleic acid-binding proteins, especially those that bind and cleave RNA. The function of the domain is double stranded-RNA-guided hydrolysis of single stranded-RNA, as has been determined in the argonaute family of related proteins [].	Domain
Sobic.002G299200	Chr02	67478381	67485157	1	6777	409851						protein binding	GO:0005515	Interacting selectively and non-covalently with any protein or protein complex (a complex of two or more proteins that may include other nonprotein molecules).
Sobic.002G299300	Chr02	67548245	67554707	1	6463	340301		Myc-type, basic helix-loop-helix (bHLH) domain		A number of eukaryotic proteins, which probably are sequence specific DNA-binding proteins that act as transcription factors, share a conserved domainof 40 to 50 amino acid residues. It has been proposed []that this domain isformed of two amphipathic helices joined by a variable length linker regionthat could form a loop. This 'helix-loop-helix' (HLH) domain mediates proteindimerization and has b…	Domain	protein dimerization activity	GO:0046983	The formation of a protein dimer, a macromolecular structure consists of two noncovalently associated identical or nonidentical subunits.
Sobic.002G299400	Chr02	67560252	67563200	-1	2949	331808	(1 of 58) PF01535//PF13041//PF13812 - PPR repeat (PPR) // PPR repeat family (PPR_2) // Pentatricopeptide repeat domain (PPR_3)	Tetratricopeptide-like helical domain		The tetratrico peptide repeat region (TPR) is a structural motif present in a wide range of proteins [, , ]. It mediates protein-protein interactions and the assembly of multiprotein complexes []. The TPR motifconsists of 3-16 tandem-repeats of 34 amino acids residues, although individual TPR motifs canbe dispersed in the protein sequence. Sequence alignment of the TPR domains reveals aconsensus …	Domain
Sobic.002G299400	Chr02	67560252	67563200	-1	2949	331808	(1 of 58) PF01535//PF13041//PF13812 - PPR repeat (PPR) // PPR repeat family (PPR_2) // Pentatricopeptide repeat domain (PPR_3)	Pentatricopeptide repeat		This entry represents the PPR repeat.Pentatricopeptide repeat (PPR) proteins are characterised by tandem repeats of a degenerate 35 amino acid motif []. Most of PPR proteins have roles in mitochondria or plastid []. PPR repeats were discovered while screening Arabidopsis proteins for those predicted to be targeted to mitochondria or chloroplast [, ]. Some of these proteins have been shown to play…	Repeat
Sobic.002G299500	Chr02	67564140	67568648	-1	4509	326360
Sobic.002G299600	Chr02	67570788	67575415	-1	4628	319593	(1 of 1) PTHR24055:SF138 - PROTEIN KINASE FAMILY PROTEIN	Protein kinase domain		Protein phosphorylation, which plays a key role in most cellular activities, is a reversible process mediated by proteinkinases and phosphoprotein phosphatases. Protein kinases catalyse the transfer of the gamma phosphate from nucleotide triphosphates (often ATP) to one or more amino acid residues in a protein substrate side chain, resulting in a conformational change affecting protein function. …	Domain
Sobic.002G299600	Chr02	67570788	67575415	-1	4628	319593	(1 of 1) PTHR24055:SF138 - PROTEIN KINASE FAMILY PROTEIN	Protein kinase-like domain		Protein kinases () modify other proteins by chemically adding phosphate groups to them. This process is fundamental to most signalling and regulatory processes in the eukaryotic cell []. The protein kinases contain a catalytic core that is common to both serine/threonine and tyrosine protein kinases. The catalytic domain contains the nucleotide-binding site and the catalytic apparatus in an inter…	Domain
Sobic.002G299600	Chr02	67570788	67575415	-1	4628	319593	(1 of 1) PTHR24055:SF138 - PROTEIN KINASE FAMILY PROTEIN	Tyrosine-protein kinase, catalytic domain		Protein phosphorylation, which plays a key role in most cellular activities, is a reversible process mediated by protein kinases and phosphoprotein phosphatases. Protein kinases catalyse the transfer of the gamma phosphate from nucleotide triphosphates (often ATP) to one or more amino acid residues in a protein substrate side chain, resulting in a conformational change affecting protein function.…	Domain
Sobic.002G299600	Chr02	67570788	67575415	-1	4628	319593	(1 of 1) PTHR24055:SF138 - PROTEIN KINASE FAMILY PROTEIN	Protein kinase domain		Protein phosphorylation, which plays a key role in most cellular activities, is a reversible process mediated by proteinkinases and phosphoprotein phosphatases. Protein kinases catalyse the transfer of the gamma phosphate from nucleotide triphosphates (often ATP) to one or more amino acid residues in a protein substrate side chain, resulting in a conformational change affecting protein function. …	Domain
Sobic.002G299600	Chr02	67570788	67575415	-1	4628	319593	(1 of 1) PTHR24055:SF138 - PROTEIN KINASE FAMILY PROTEIN	Protein kinase-like domain		Protein kinases () modify other proteins by chemically adding phosphate groups to them. This process is fundamental to most signalling and regulatory processes in the eukaryotic cell []. The protein kinases contain a catalytic core that is common to both serine/threonine and tyrosine protein kinases. The catalytic domain contains the nucleotide-binding site and the catalytic apparatus in an inter…	Domain
Sobic.002G299600	Chr02	67570788	67575415	-1	4628	319593	(1 of 1) PTHR24055:SF138 - PROTEIN KINASE FAMILY PROTEIN	Tyrosine-protein kinase, catalytic domain		Protein phosphorylation, which plays a key role in most cellular activities, is a reversible process mediated by protein kinases and phosphoprotein phosphatases. Protein kinases catalyse the transfer of the gamma phosphate from nucleotide triphosphates (often ATP) to one or more amino acid residues in a protein substrate side chain, resulting in a conformational change affecting protein function.…	Domain
Sobic.002G299700	Chr02	67579596	67592175	1	12580	302833	(1 of 1) PTHR23160:SF10 - PROTEIN GRIP	GRIP		The GRIP (golgin-97, RanBP2alpha,Imh1p and p230/golgin-245) domain[, , ]is found in many large coiled-coil proteins. It has been shown tobe sufficient for targeting to the Golgi []. The GRIP domain contains a completely conserved tyrosine residue.	Domain
Sobic.002G299700	Chr02	67579596	67592175	1	12580	302833	(1 of 1) PTHR23160:SF10 - PROTEIN GRIP					protein binding	GO:0005515	Interacting selectively and non-covalently with any protein or protein complex (a complex of two or more proteins that may include other nonprotein molecules).
Sobic.002G299700	Chr02	67579596	67592175	1	12580	302833	(1 of 1) PTHR23160:SF10 - PROTEIN GRIP					protein targeting to Golgi	GO:0000042	The process of directing proteins towards the Golgi; usually uses signals contained within the protein.
Sobic.002G299800	Chr02	67593388	67595436	1	2049	299572
Sobic.002G299900	Chr02	67595595	67597023	-1	1429	297985
Sobic.002G300000	Chr02	67618522	67621267	-1	2746	273741		RlpA-like double-psi beta-barrel domain		Rare lipoprotein A (RlpA) contains a conserved region that has the double-psi beta-barrel (DPBB) fold [, ]. RlpA is a bacterial septal ring protein and a lytic transglycosylase that contributes to rod shape and daughter cell separation in Pseudomonas aeruginosa []. It has been shown to act as a prc mutant suppressor in Escherichia coli []. The DPBB fold is often an enzymatic domain. Proteins cont…	Domain
Sobic.002G300000	Chr02	67618522	67621267	-1	2746	273741		Expansin/Lol pI		Expansins are unusual proteins that mediate cell wall extension in plants []. They are believed to act as a sort of chemical grease, allowing polymers to slide past one another by disrupting non-covalent hydrogen bonds that hold many wall polymers to one another. This process is notdegradative and hence does not weaken the wall, which could otherwise rupture under internal pressure during growth.…	Family
Sobic.002G300000	Chr02	67618522	67621267	-1	2746	273741		Expansin/pollen allergen, DPBB domain		This entry represents a N-terminal domain that has a Barwin-like double psi beta-barrel structure(DPBB). It is found in proteins like expasin and pollen allergens. The major timothy grass pollen allergen Phl p 1 is one of the most potent and frequently recognised environmental allergens [].	Domain
Sobic.002G300000	Chr02	67618522	67621267	-1	2746	273741		Expansin, cellulose-binding-like domain		Expansins are secreted proteins of 25 to 27 Kd that were isolated first fromyoung cucumber seedling and subsequently from other plant tissues. Expressionof expansin genes correlates with growth of cells. Increase in expansincontent also occurs during fruit ripening. Expansins act on the cell wall topromote its extensibility. The model for its mechanism of action postulatesthat expansins break non…	Domain
Sobic.002G300000	Chr02	67618522	67621267	-1	2746	273741		RlpA-like double-psi beta-barrel domain		Rare lipoprotein A (RlpA) contains a conserved region that has the double-psi beta-barrel (DPBB) fold [, ]. RlpA is a bacterial septal ring protein and a lytic transglycosylase that contributes to rod shape and daughter cell separation in Pseudomonas aeruginosa []. It has been shown to act as a prc mutant suppressor in Escherichia coli []. The DPBB fold is often an enzymatic domain. Proteins cont…	Domain
Sobic.002G300000	Chr02	67618522	67621267	-1	2746	273741		Expansin/pollen allergen, DPBB domain		This entry represents a N-terminal domain that has a Barwin-like double psi beta-barrel structure(DPBB). It is found in proteins like expasin and pollen allergens. The major timothy grass pollen allergen Phl p 1 is one of the most potent and frequently recognised environmental allergens [].	Domain
Sobic.002G300000	Chr02	67618522	67621267	-1	2746	273741		Expansin, cellulose-binding-like domain		Expansins are secreted proteins of 25 to 27 Kd that were isolated first fromyoung cucumber seedling and subsequently from other plant tissues. Expressionof expansin genes correlates with growth of cells. Increase in expansincontent also occurs during fruit ripening. Expansins act on the cell wall topromote its extensibility. The model for its mechanism of action postulatesthat expansins break non…	Domain
Sobic.002G300100	Chr02	67632319	67633545	-1	1227	261463		Small auxin-up RNA		This entry represents a group of plant auxin-responsive proteins, known as small auxin-up RNA (SAUR) []. The first SAUR gene was originally identified in soybean hypocotyls []. SAUR genes are mainly expressed in growing hypocotyls or other elongating tissues, implying that they play a role in the regulation of cell elongation []. SAUR proteins may provide a mechanistic link between auxin and plas…	Family	response to auxin	GO:0009733	Any process that results in a change in state or activity of a cell or an organism (in terms of movement, secretion, enzyme production, gene expression, etc.) as a result of an auxin stimulus.
Sobic.002G300300	Chr02	67644091	67646527	-1	2437	248481		Eukaryotic rRNA processing		This family consists of several eukaryotic rRNA processing protein EBP2 sequences. Ebp2p is required for the maturation of 25S rRNA and 60S subunit assembly. Ebp2p may be one of the target proteins of Rrs1p for executing the signal to regulate ribosome biogenesis [].	Family
Sobic.002G300400	Chr02	67646528	67656857	-1	10330	238151		Protein kinase domain		Protein phosphorylation, which plays a key role in most cellular activities, is a reversible process mediated by proteinkinases and phosphoprotein phosphatases. Protein kinases catalyse the transfer of the gamma phosphate from nucleotide triphosphates (often ATP) to one or more amino acid residues in a protein substrate side chain, resulting in a conformational change affecting protein function. …	Domain
Sobic.002G300400	Chr02	67646528	67656857	-1	10330	238151		Protein kinase-like domain		Protein kinases () modify other proteins by chemically adding phosphate groups to them. This process is fundamental to most signalling and regulatory processes in the eukaryotic cell []. The protein kinases contain a catalytic core that is common to both serine/threonine and tyrosine protein kinases. The catalytic domain contains the nucleotide-binding site and the catalytic apparatus in an inter…	Domain
Sobic.002G300400	Chr02	67646528	67656857	-1	10330	238151		ACT domain		The ACT domain is found in a variety of contexts and is proposed to be a conserved regulatory binding fold. ACT domains are linked to a wide range of metabolic enzymes that are regulated by amino acid concentration. The archetypical ACT domain is the C-terminal regulatory domain of 3-phosphoglycerate dehydrogenase (3PGDH), which folds with a ferredoxin-like topology. A pair of ACT domains form an…	Domain
Sobic.002G300400	Chr02	67646528	67656857	-1	10330	238151		Serine-threonine/tyrosine-protein kinase catalytic domain		Protein phosphorylation, which plays a key role in most cellular activities, is a reversible process mediated by protein kinases and phosphoprotein phosphatases. Protein kinases catalyse the transfer of the gamma phosphate from nucleotide triphosphates (often ATP) to one or more amino acid residues in a protein substrate side chain, resulting in a conformational change affecting protein function.…	Domain
Sobic.002G300400	Chr02	67646528	67656857	-1	10330	238151		Serine/threonine/dual specificity protein kinase, catalytic domain		Protein phosphorylation, which plays a key role in most cellular activities, is a reversible process mediated by protein kinases and phosphoprotein phosphatases. Protein kinases catalyse the transfer of the gamma phosphate from nucleotide triphosphates (often ATP) to one or more amino acid residues in a protein substrate side chain, resulting in a conformational change affecting protein function.…	Domain
Sobic.002G300400	Chr02	67646528	67656857	-1	10330	238151						protein phosphorylation	GO:0006468	The process of introducing a phosphate group on to a protein.
Sobic.002G300400	Chr02	67646528	67656857	-1	10330	238151						protein kinase activity	GO:0004672	Catalysis of the phosphorylation of an amino acid residue in a protein, usually according to the reaction: a protein + ATP = a phosphoprotein + ADP.
Sobic.002G300500	Chr02	67668902	67674252	1	5351	220756		Nucleic acid-binding, OB-fold		A five-stranded beta-barrel was first noted as a common structure among four proteins binding single-stranded nucleic acids (staphylococcal nuclease andaspartyl-tRNA synthetase) or oligosaccharides (B subunits of enterotoxin and verotoxin-1), and has been termed the oligonucleotide/oligosaccharide binding motif, or OB fold, a five-stranded beta-sheet coiled to form a closed beta-barrel capped by …	Domain
Sobic.002G300500	Chr02	67668902	67674252	1	5351	220756		RNA polymerase Rpb7, N-terminal		The eukaryotic RNA polymerase subunits RPB4 and RPB7 form a heterodimer that reversibly associates with the RNA polymerase II core. Archaeal cells contain a single RNAP made up of about 12 subunits, displaying considerable homology to the eukaryotic RNAPII subunits. The RPB4 and RPB7 homologues are called subunits F and E, respectively, and have been shown to form a stable heterodimer. While the …	Domain
Sobic.002G300500	Chr02	67668902	67674252	1	5351	220756		RNA polymerase III, subunit Rpc25		Rpc25 is a strongly conserved subunit of RNA polymerase III and has homology to Rpa43 in RNA polymerase I, Rpb7 in RNA polymerase II and the archaeal RpoE subunit. Rpc25 is required for transcription initiation and is not essential for the elongating properties of RNA polymerase III [].	Domain
Sobic.002G300500	Chr02	67668902	67674252	1	5351	220756		Helix hairpin bin domain		This domain is found in uncharacterised protein whose genomic location within nitrogen fixation clusters suggests that they may play a role in this process. They consist of two alpha-helices. A four-residue linker between the helices allows them to form an anti-parallel bundle and cross over each other towards their termini []. A similar domain is found in Sulfolobus spindle-shaped virus 1 (SSV1)…	Domain
Sobic.002G300500	Chr02	67668902	67674252	1	5351	220756						DNA-directed RNA polymerase activity	GO:0003899	Catalysis of the reaction: nucleoside triphosphate + RNA(n) = diphosphate + RNA(n+1). Utilizes a DNA template, i.e. the catalysis of DNA-template-directed extension of the 3'-end of an RNA strand by one nucleotide at a time. Can initiate a chain 'de novo'.
Sobic.002G300500	Chr02	67668902	67674252	1	5351	220756						transcription, DNA-templated	GO:0006351	The cellular synthesis of RNA on a template of DNA.
Sobic.002G300600	Chr02	67674707	67676455	-1	1749	218553		Thioredoxin-like fold		Several biological processes regulate the activity of target proteins through changes in the redox state of thiol groups (S2 to SH2), where a hydrogen donor is linked to an intermediary disulphide protein. Such processes include the ferredoxin/thioredoxin system, the NADP/thioredoxin system, and the glutathione/glutaredoxin system []. Several of these disulphide proteins share a common structure,…	Domain
Sobic.002G300600	Chr02	67674707	67676455	-1	1749	218553		Thioredoxin		Thioredoxins [, , , ]are small disulphide-containing redox proteins that have been found in all the kingdoms of living organisms. Thioredoxin serves as a general protein disulphide oxidoreductase. It interacts with a broad range of proteins by a redox mechanism based on reversible oxidation of two cysteine thiol groups to a disulphide, accompanied by the transfer of two electrons and two protons.…	Family
Sobic.002G300600	Chr02	67674707	67676455	-1	1749	218553		Thioredoxin domain		Thioredoxins [, , , ]are small disulphide-containing redox proteins that have been found in all the kingdoms of living organisms. Thioredoxin serves as a general protein disulphide oxidoreductase. It interacts with a broad range of proteins by a redox mechanism based on reversible oxidation of two cysteine thiol groups to a disulphide, accompanied by the transfer of two electrons and two protons.…	Domain
Sobic.002G300600	Chr02	67674707	67676455	-1	1749	218553						protein disulfide oxidoreductase activity	GO:0015035	Catalysis of the reaction: a protein with reduced sulfide groups = a protein with oxidized disulfide bonds.
Sobic.002G300600	Chr02	67674707	67676455	-1	1749	218553						cell redox homeostasis	GO:0045454	Any process that maintains the redox environment of a cell or compartment within a cell.
Sobic.002G300600	Chr02	67674707	67676455	-1	1749	218553						glycerol ether metabolic process	GO:0006662	The chemical reactions and pathways involving glycerol ethers, any anhydride formed between two organic hydroxy compounds, one of which is glycerol.
Sobic.002G300700	Chr02	67676865	67682044	1	5180	212964		Cyclophilin-type peptidyl-prolyl cis-trans isomerase		Cyclophilins exhibit peptidyl-prolyl cis-trans isomerase (PPIase) activity (), accelerating protein folding by catalysing the cis-trans isomerisation of proline imidic peptide bonds in oligopeptides [, ]. They also have protein chaperone-like functions []and are the major high-affinity binding proteins for the immunosuppressive drug cyclosporin A (CSA) in vertebrates [].Cyclophilins are found in …	Family
Sobic.002G300700	Chr02	67676865	67682044	1	5180	212964		Cyclophilin-like domain		This entry represents a beta-barrel domain that constitutes the core of cyclophilin-type peptidyl-prolyl cis-trans isomerases () and can also be found in the C-terminal of some bacterial uncharacterised proteins, such as PH0987 from Pyrococcus horikoshii () and from Bacillus cereus.	Domain
Sobic.002G300700	Chr02	67676865	67682044	1	5180	212964		Cyclophilin-type peptidyl-prolyl cis-trans isomerase domain		Cyclophilins exhibit peptidyl-prolyl cis-trans isomerase (PPIase) activity (), accelerating protein folding by catalysing the cis-trans isomerisation of proline imidic peptide bonds in oligopeptides [, ]. They also have protein chaperone-like functions []and are the major high-affinity binding proteins for the immunosuppressive drug cyclosporin A (CSA) in vertebrates [].Cyclophilins are found in …	Domain
Sobic.002G300700	Chr02	67676865	67682044	1	5180	212964		Cyclophilin-type peptidyl-prolyl cis-trans isomerase		Cyclophilins exhibit peptidyl-prolyl cis-trans isomerase (PPIase) activity (), accelerating protein folding by catalysing the cis-trans isomerisation of proline imidic peptide bonds in oligopeptides [, ]. They also have protein chaperone-like functions []and are the major high-affinity binding proteins for the immunosuppressive drug cyclosporin A (CSA) in vertebrates [].Cyclophilins are found in …	Family
Sobic.002G300700	Chr02	67676865	67682044	1	5180	212964		Cyclophilin-like domain		This entry represents a beta-barrel domain that constitutes the core of cyclophilin-type peptidyl-prolyl cis-trans isomerases () and can also be found in the C-terminal of some bacterial uncharacterised proteins, such as PH0987 from Pyrococcus horikoshii () and from Bacillus cereus.	Domain
Sobic.002G300700	Chr02	67676865	67682044	1	5180	212964		Cyclophilin-type peptidyl-prolyl cis-trans isomerase domain		Cyclophilins exhibit peptidyl-prolyl cis-trans isomerase (PPIase) activity (), accelerating protein folding by catalysing the cis-trans isomerisation of proline imidic peptide bonds in oligopeptides [, ]. They also have protein chaperone-like functions []and are the major high-affinity binding proteins for the immunosuppressive drug cyclosporin A (CSA) in vertebrates [].Cyclophilins are found in …	Domain
Sobic.002G300700	Chr02	67676865	67682044	1	5180	212964		Cyclophilin-type peptidyl-prolyl cis-trans isomerase		Cyclophilins exhibit peptidyl-prolyl cis-trans isomerase (PPIase) activity (), accelerating protein folding by catalysing the cis-trans isomerisation of proline imidic peptide bonds in oligopeptides [, ]. They also have protein chaperone-like functions []and are the major high-affinity binding proteins for the immunosuppressive drug cyclosporin A (CSA) in vertebrates [].Cyclophilins are found in …	Family
Sobic.002G300700	Chr02	67676865	67682044	1	5180	212964		Cyclophilin-like domain		This entry represents a beta-barrel domain that constitutes the core of cyclophilin-type peptidyl-prolyl cis-trans isomerases () and can also be found in the C-terminal of some bacterial uncharacterised proteins, such as PH0987 from Pyrococcus horikoshii () and from Bacillus cereus.	Domain
Sobic.002G300700	Chr02	67676865	67682044	1	5180	212964		Cyclophilin-type peptidyl-prolyl cis-trans isomerase domain		Cyclophilins exhibit peptidyl-prolyl cis-trans isomerase (PPIase) activity (), accelerating protein folding by catalysing the cis-trans isomerisation of proline imidic peptide bonds in oligopeptides [, ]. They also have protein chaperone-like functions []and are the major high-affinity binding proteins for the immunosuppressive drug cyclosporin A (CSA) in vertebrates [].Cyclophilins are found in …	Domain
Sobic.002G300700	Chr02	67676865	67682044	1	5180	212964		Cyclophilin-type peptidyl-prolyl cis-trans isomerase		Cyclophilins exhibit peptidyl-prolyl cis-trans isomerase (PPIase) activity (), accelerating protein folding by catalysing the cis-trans isomerisation of proline imidic peptide bonds in oligopeptides [, ]. They also have protein chaperone-like functions []and are the major high-affinity binding proteins for the immunosuppressive drug cyclosporin A (CSA) in vertebrates [].Cyclophilins are found in …	Family
Sobic.002G300700	Chr02	67676865	67682044	1	5180	212964		Cyclophilin-like domain		This entry represents a beta-barrel domain that constitutes the core of cyclophilin-type peptidyl-prolyl cis-trans isomerases () and can also be found in the C-terminal of some bacterial uncharacterised proteins, such as PH0987 from Pyrococcus horikoshii () and from Bacillus cereus.	Domain
Sobic.002G300700	Chr02	67676865	67682044	1	5180	212964		Cyclophilin-type peptidyl-prolyl cis-trans isomerase domain		Cyclophilins exhibit peptidyl-prolyl cis-trans isomerase (PPIase) activity (), accelerating protein folding by catalysing the cis-trans isomerisation of proline imidic peptide bonds in oligopeptides [, ]. They also have protein chaperone-like functions []and are the major high-affinity binding proteins for the immunosuppressive drug cyclosporin A (CSA) in vertebrates [].Cyclophilins are found in …	Domain
Sobic.002G300700	Chr02	67676865	67682044	1	5180	212964						protein folding	GO:0006457	The process of assisting in the covalent and noncovalent assembly of single chain polypeptides or multisubunit complexes into the correct tertiary structure.
Sobic.002G300700	Chr02	67676865	67682044	1	5180	212964						peptidyl-prolyl cis-trans isomerase activity	GO:0003755	Catalysis of the reaction: peptidyl-proline (omega=180) = peptidyl-proline (omega=0).
Sobic.002G300700	Chr02	67676865	67682044	1	5180	212964						protein peptidyl-prolyl isomerization	GO:0000413	The modification of a protein by cis-trans isomerization of a proline residue.
Sobic.002G300800	Chr02	67731528	67733192	-1	1665	161816
Sobic.002G300850	Chr02	67735215	67737706	1	2492	157302
Sobic.002G300900	Chr02	67748986	67754012	-1	5027	140996
Sobic.002G300950	Chr02	67777156	67777987	1	832	117021
Sobic.002G301000	Chr02	67783318	67787049	1	3732	107959		Zinc finger, RING-type		Zinc finger (Znf) domains are relatively small protein motifs which contain multiple finger-like protrusions that make tandem contacts with their target molecule. Some of these domains bind zinc, but many do not; instead binding other metals such as iron, or no metal at all. For example, some family members form salt bridges to stabilise the finger-like folds. They were first identified as a DNA-…	Domain
Sobic.002G301000	Chr02	67783318	67787049	1	3732	107959		Zinc finger, RING/FYVE/PHD-type		Zinc finger (Znf) domains are relatively small protein motifs which contain multiple finger-like protrusions that make tandem contacts with their target molecule. Some of these domains bind zinc, but many do not; instead binding other metals such as iron, or no metal at all. For example, some family members form salt bridges to stabilise the finger-like folds. They were first identified as a DNA-…	Domain
Sobic.002G301000	Chr02	67783318	67787049	1	3732	107959		Zinc finger, RING-type		Zinc finger (Znf) domains are relatively small protein motifs which contain multiple finger-like protrusions that make tandem contacts with their target molecule. Some of these domains bind zinc, but many do not; instead binding other metals such as iron, or no metal at all. For example, some family members form salt bridges to stabilise the finger-like folds. They were first identified as a DNA-…	Domain
Sobic.002G301000	Chr02	67783318	67787049	1	3732	107959		Zinc finger, RING/FYVE/PHD-type		Zinc finger (Znf) domains are relatively small protein motifs which contain multiple finger-like protrusions that make tandem contacts with their target molecule. Some of these domains bind zinc, but many do not; instead binding other metals such as iron, or no metal at all. For example, some family members form salt bridges to stabilise the finger-like folds. They were first identified as a DNA-…	Domain
Sobic.002G301000	Chr02	67783318	67787049	1	3732	107959		Zinc finger, RING-type		Zinc finger (Znf) domains are relatively small protein motifs which contain multiple finger-like protrusions that make tandem contacts with their target molecule. Some of these domains bind zinc, but many do not; instead binding other metals such as iron, or no metal at all. For example, some family members form salt bridges to stabilise the finger-like folds. They were first identified as a DNA-…	Domain
Sobic.002G301000	Chr02	67783318	67787049	1	3732	107959		Zinc finger, RING/FYVE/PHD-type		Zinc finger (Znf) domains are relatively small protein motifs which contain multiple finger-like protrusions that make tandem contacts with their target molecule. Some of these domains bind zinc, but many do not; instead binding other metals such as iron, or no metal at all. For example, some family members form salt bridges to stabilise the finger-like folds. They were first identified as a DNA-…	Domain
Sobic.002G301000	Chr02	67783318	67787049	1	3732	107959						zinc ion binding	GO:0008270	Interacting selectively and non-covalently with zinc (Zn) ions.
Sobic.002G301000	Chr02	67783318	67787049	1	3732	107959						protein binding	GO:0005515	Interacting selectively and non-covalently with any protein or protein complex (a complex of two or more proteins that may include other nonprotein molecules).
Sobic.002G301100	Chr02	67790616	67793631	1	3016	101377		PQ-loop repeat		Some membrane bound proteins possess a pair of repeats each spanning two transmembrane helices connected by a loop []. The PQ motif found on loop 2 is critical for the localisation of cystinosin to lysosomes []. However, the PQ motif appears not to be a general lysosome-targeting motif. It is thought to possess a more general function; most probably this involves a glutamine residue [].	Repeat
Sobic.002G301100	Chr02	67790616	67793631	1	3016	101377		Mannose-P-dolichol utilization defect 1 protein		This group represents a mannose-P-dolichol utilization defect 1 protein.	Family
Sobic.002G301200	Chr02	67794255	67797973	-1	3719	97035		Alpha/Beta hydrolase fold		This entry represent the Alpha/Beta hydrolase fold.The alpha/beta hydrolase fold []is common to a number of hydrolytic enzymes of widely differing phylogenetic origin and catalytic function. The core of each enzyme is an alpha/beta-sheet (rather than a barrel), containing 8 strands connected by helices []. The enzymes are believed to have diverged from a common ancestor, preserving the arrangemen…	Domain
Sobic.002G301200	Chr02	67794255	67797973	-1	3719	97035		Peptidase S10, serine carboxypeptidase		This group of serine peptidases belong to MEROPS peptidase family S10 (clan SC). The type example is carboxypeptidase Y from Saccharomyces cerevisiae(Baker's yeast) [].All known carboxypeptidases are either metallo carboxypeptidases or serine carboxypeptidases (and ). The catalytic activity of the serine carboxypeptidases, like that of the trypsin family serine proteases, is provided by a charge …	Family
Sobic.002G301200	Chr02	67794255	67797973	-1	3719	97035						proteolysis	GO:0006508	The hydrolysis of proteins into smaller polypeptides and/or amino acids by cleavage of their peptide bonds.
Sobic.002G301200	Chr02	67794255	67797973	-1	3719	97035						serine-type carboxypeptidase activity	GO:0004185	Catalysis of the hydrolysis of a peptide bond not more than three residues from the C-terminus of a polypeptide chain by a catalytic mechanism that involves a catalytic triad consisting of a serine nucleophile that is activated by a proton relay involving an acidic residue (e.g. aspartate or glutamate) and a basic residue (usually histidine).
Sobic.002G301300	Chr02	67799070	67802935	-1	3866	92073		Winged helix-turn-helix DNA-binding domain		Winged helix DNA-binding proteins share a related winged helix-turn-helix DNA-binding motif, where the "wings", or loops, are small beta-sheets. The winged helix motif consists of two wings (W1, W2), three alpha helices (H1, H2, H3) and three beta-sheets (S1, S2, S3) arranged in the order H1-S1-H2-H3-S2-W1-S3-W2 []. The DNA-recognition helix makes sequence-specific DNA contacts with the major gro…	Domain
Sobic.002G301300	Chr02	67799070	67802935	-1	3866	92073		Snf7 family		Snf7 family members are small coil-coiled proteins that share protein sequence similarity with budding yeast Snf7, which is part of the ESCRT-III complex that is required for endosome-mediated trafficking via multivesicular body (MVB) formation and sorting [].Proteins in this entry also includes human CHMPs (charged multivesicular body proteins), budding yeast Did4/Did2 and Arabidopsis vacuolar p…	Family
Sobic.002G301400	Chr02	67804032	67808390	-1	4359	86618		Domain of unknown function DUF4050		This presumed domain is functionally uncharacterised. It contains two conserved sequence motifs: IPL and FLVD.	Domain
Sobic.002G301500	Chr02	67809568	67812721	-1	3154	82287	(1 of 3) PTHR11895//PTHR11895:SF68 - AMIDASE // SUBFAMILY NOT NAMED	Amidase		Amidase signature (AS) enzymes are a large group of hydrolytic enzymes that contain a conserved stretch of approximately 130 amino acids known as the AS sequence. They are widespread, being found in both prokaryotes and eukaryotes. AS enzymes catalyse the hydrolysis of amide bonds (CO-NH2), although the family has diverged widely with regard to substrate specificity and function. Nonetheless, the…	Family
Sobic.002G301500	Chr02	67809568	67812721	-1	3154	82287	(1 of 3) PTHR11895//PTHR11895:SF68 - AMIDASE // SUBFAMILY NOT NAMED	Amidase signature domain		Amidase signature (AS) enzymes are a large group of hydrolytic enzymes that contain a conserved stretch of approximately 130 amino acids known as the AS sequence. They are widespread, being found in both prokaryotes and eukaryotes. AS enzymes catalyse the hydrolysis of amide bonds (CO-NH2), although the family has diverged widely with regard to substrate specificity and function. Nonetheless, the…	Domain
Sobic.002G301600	Chr02	67814381	67817087	-1	2707	77921		Amidase		Amidase signature (AS) enzymes are a large group of hydrolytic enzymes that contain a conserved stretch of approximately 130 amino acids known as the AS sequence. They are widespread, being found in both prokaryotes and eukaryotes. AS enzymes catalyse the hydrolysis of amide bonds (CO-NH2), although the family has diverged widely with regard to substrate specificity and function. Nonetheless, the…	Family
Sobic.002G301600	Chr02	67814381	67817087	-1	2707	77921		Amidase signature domain		Amidase signature (AS) enzymes are a large group of hydrolytic enzymes that contain a conserved stretch of approximately 130 amino acids known as the AS sequence. They are widespread, being found in both prokaryotes and eukaryotes. AS enzymes catalyse the hydrolysis of amide bonds (CO-NH2), although the family has diverged widely with regard to substrate specificity and function. Nonetheless, the…	Domain
Sobic.002G301700	Chr02	67820267	67822736	1	2470	72272		Amidase		Amidase signature (AS) enzymes are a large group of hydrolytic enzymes that contain a conserved stretch of approximately 130 amino acids known as the AS sequence. They are widespread, being found in both prokaryotes and eukaryotes. AS enzymes catalyse the hydrolysis of amide bonds (CO-NH2), although the family has diverged widely with regard to substrate specificity and function. Nonetheless, the…	Family
Sobic.002G301700	Chr02	67820267	67822736	1	2470	72272		Amidase signature domain		Amidase signature (AS) enzymes are a large group of hydrolytic enzymes that contain a conserved stretch of approximately 130 amino acids known as the AS sequence. They are widespread, being found in both prokaryotes and eukaryotes. AS enzymes catalyse the hydrolysis of amide bonds (CO-NH2), although the family has diverged widely with regard to substrate specificity and function. Nonetheless, the…	Domain
Sobic.002G301800	Chr02	67823450	67826962	-1	3513	68046	(1 of 81) PF03514 - GRAS domain family (GRAS)	Transcription factor GRAS		Sequence analysis of the products of the GRAS (GAI, RGA, SCR) gene family indicates that they share a variable N terminus and a highly conserved C terminus that contains five recognizable motifs []. Proteins in the GRAS family are major players in gibberellin (GA) signaling, which regulates various aspects of plant growth and development []. Mutation of the SCARECROW (SCR) gene results in a radia…	Domain
Sobic.002G301900	Chr02	67833027	67834983	1	1957	60025		NADP-dependent oxidoreductase domain		The aldo-keto reductase family includes a number of related monomeric NADPH-dependent oxidoreductases, such as aldehyde reductase, aldose reductase, prostaglandin F synthase, xylose reductase, rho crystallin, and many others []. All possess a similar structure, with a beta-alpha-beta fold characteristic of nucleotide binding proteins []. The fold comprises a parallel beta-8/alpha-8-barrel, which …	Domain
Sobic.002G301900	Chr02	67833027	67834983	1	1957	60025		Aldo/keto reductase		The aldo-keto reductase family includes a number of related monomeric NADPH-dependent oxidoreductases, such as aldehyde reductase, aldosereductase, prostaglandin F synthase, xylose reductase, rho crystallin, andmany others []. All possess a similar structure, with a beta-alpha-beta fold characteristic of nucleotide binding proteins [].The fold comprises a parallel beta-8/alpha-8-barrel, which con…	Family
Sobic.002G302000	Chr02	67844329	67848475	1	4147	46533		Concanavalin A-like lectin/glucanase domain		This entry represents the concanavalin A-like domain, which has a sandwich structure of 12-14 beta strands in two sheets with a complex topology. Proteins containing this domain include: Legume lectinsGlycosyl hydrolases family 16Galectin (animal S-lectin)Laminin G-like modulePentraxinClostridium neurotoxinsExotoxin AVibrio cholera sialidaseLeech intramolecular trans-sialidaseGlycosyl hydrolase f…	Domain
Sobic.002G302000	Chr02	67844329	67848475	1	4147	46533		Xyloglucan endo-transglycosylase, C-terminal		This entry represents the C terminus (approximately 60 residues) of plant xyloglucan endo-transglycosylase (XET). Xyloglucan is the predominant hemicellulose in the cell walls of most dicotyledons. With cellulose, it forms a network that strengthens the cell wall. XET catalyses the splitting of xyloglucan chains and the linking of the newly generated reducing end to the non-reducing end of anothe…	Domain
Sobic.002G302000	Chr02	67844329	67848475	1	4147	46533		Xyloglucan endotransglucosylase/hydrolase		This entry includes a group of xyloglucan endotransglucosylase/hydrolases (XTHs) from plants []. They catalyses xyloglucan endohydrolysis (XEH) and/or endotransglycosylation (XET). They are involved in the modification of cell wall structure by cleaving and, often, also re-joining xyloglucan molecules in primary plant cell walls [].	Family
Sobic.002G302000	Chr02	67844329	67848475	1	4147	46533		Glycoside hydrolase, family 16		O-Glycosyl hydrolases () are a widespread group of enzymes that hydrolyse the glycosidic bond between two or more carbohydrates, or between a carbohydrate and a non-carbohydrate moiety. A classification system for glycosyl hydrolases, based on sequence similarity, has led to the definition of 85 different families [, ]. This classification is available on the CAZy (CArbohydrate-Active EnZymes) we…	Domain
Sobic.002G302000	Chr02	67844329	67848475	1	4147	46533						carbohydrate metabolic process	GO:0005975	The chemical reactions and pathways involving carbohydrates, any of a group of organic compounds based of the general formula Cx(H2O)y. Includes the formation of carbohydrate derivatives by the addition of a carbohydrate residue to another molecule.
Sobic.002G302000	Chr02	67844329	67848475	1	4147	46533						hydrolase activity, hydrolyzing O-glycosyl compounds	GO:0004553	Catalysis of the hydrolysis of any O-glycosyl bond.
Sobic.002G302000	Chr02	67844329	67848475	1	4147	46533						cell wall biogenesis	GO:0042546	A cellular process that results in the biosynthesis of constituent macromolecules, assembly, and arrangement of constituent parts of a cell wall. Includes biosynthesis of constituent macromolecules, such as proteins and polysaccharides, and those macromolecular modifications that are involved in synthesis or assembly of the cellular component. A cell wall is the rigid or semi-rigid envelope lying…
Sobic.002G302000	Chr02	67844329	67848475	1	4147	46533						xyloglucan:xyloglucosyl transferase activity	GO:0016762	Catalysis of the cleavage of a beta-(1->4) bond in the backbone of a xyloglucan and transfers the xyloglucanyl segment on to O-4 of the non-reducing terminal glucose residue of an acceptor, which can be a xyloglucan or an oligosaccharide of xyloglucan.
Sobic.002G302000	Chr02	67844329	67848475	1	4147	46533						xyloglucan metabolic process	GO:0010411	The chemical reactions and pathways involving xyloglucan, the cross-linking glycan composed of (1->4)-beta-D-glucan backbone substituted at regular intervals with beta-D-xylosyl-(1->6) residues, which is present in the primary cell wall of most higher plants.
Sobic.002G302100	Chr02	67850035	67851324	1	1290	43684		Alanine racemase/group IV decarboxylase, C-terminal		This entry represents a beta-barrel domain found at the C-terminal of alanine racemase () and in group IV pyridoxal-5'-phosphate (PLP)-dependent decarboxylases, such as eukaryotic ornithine decarboxylase (), arginine decarboxylase () and diaminopimelate decarboxylase (). These enzymes belong to the same structural family [].Alanine racemase plays a role in providing the D-alanine required for cel…	Domain
Sobic.002G302100	Chr02	67850035	67851324	1	1290	43684		Ornithine/DAP/Arg decarboxylase		Pyridoxal-dependent decarboxylases acting on ornithine, lysine, arginine andrelated substrates can be classified into two different families on the basisof sequence similarities [, ].Members of this family while most probably evolutionary related, do not shareextensive regions of sequence similarities. The proteins contain a conserved lysineresidue which is known, in mouse ODC [], to be the site …	Family
Sobic.002G302100	Chr02	67850035	67851324	1	1290	43684		PLP-binding barrel		This entry represents the PLP (pyridoxal 5'-phosphate)-binding barrel that can be found at the N terminus of alanine racemase-like proteins and some uncharacterised proteins.The molecular structure of alanine racemase from Bacillus stearothermophiluswas determined by X-ray crystallography to a resolution of 1.9 A []. The alanine racemase monomer is composed of two domains, an eight-stranded alpha…	Domain
Sobic.002G302100	Chr02	67850035	67851324	1	1290	43684		Orn/DAP/Arg decarboxylase 2, C-terminal		These enzymes are collectively known as group IV decarboxylases [].Pyridoxal-dependent decarboxylases acting on ornithine, lysine, arginine andrelated substrates can be classified into two different families on the basisof sequence similarities [, ].Members of this family while most probably evolutionary related, do not shareextensive regions of sequence similarities. The proteins contain a conse…	Domain
Sobic.002G302100	Chr02	67850035	67851324	1	1290	43684		Orn/DAP/Arg decarboxylase 2, N-terminal		These enzymes are collectively known as group IV decarboxylases [].Pyridoxal-dependent decarboxylases acting on ornithine, lysine, arginine andrelated substrates can be classified into two different families on the basisof sequence similarities [, ].Members of this family while most probably evolutionary related, do not shareextensive regions of sequence similarities. The proteins contain a conse…	Domain
Sobic.002G302100	Chr02	67850035	67851324	1	1290	43684		Ornithine decarboxylase		These enzymes are collectively known as group IV decarboxylases [].Pyridoxal-dependent decarboxylases acting on ornithine, lysine, arginine andrelated substrates can be classified into two different families on the basisof sequence similarities [, ].Members of this family while most probably evolutionary related, do not shareextensive regions of sequence similarities. The proteins contain a conse…	Family
Sobic.002G302100	Chr02	67850035	67851324	1	1290	43684						catalytic activity	GO:0003824	Catalysis of a biochemical reaction at physiological temperatures. In biologically catalyzed reactions, the reactants are known as substrates, and the catalysts are naturally occurring macromolecular substances known as enzymes. Enzymes possess specific binding sites for substrates, and are usually composed wholly or largely of protein, but RNA that has catalytic activity (ribozyme) is often also…
Sobic.002G302200	Chr02	67852244	67856034	1	3791	38974		FBD domain		This domain is found in F-box and other domain-containing plant proteins. Its precise function is unknown, but it is thought to be associated with nuclear processes [].	Domain
Sobic.002G302200	Chr02	67852244	67856034	1	3791	38974		FBD domain		This domain is found in F-box and other domain-containing plant proteins. Its precise function is unknown, but it is thought to be associated with nuclear processes [].	Domain
Sobic.002G302300	Chr02	67857713	67859719	1	2007	35289		Peptidase C1A		This group of cysteine peptidases belong to MEROPS peptidase family C1, sub-family C1A (papain family, clan CA). It includes proteins classed as non-peptidase homologues. These are have either been shown experimentally to lack peptidase activity or lack one or more of the active site residues. The papain family has a wide variety of activities, including broad-range (papain) and narrow-range endo…	Family
Sobic.002G302300	Chr02	67857713	67859719	1	2007	35289		Peptidase C1A, papain C-terminal		Cysteine peptidases have characteristic molecular topologies, which can be seen not only in their three-dimensional structures, but commonly also in the two-dimensional structures. These are peptidases in which the nucleophile is the sulphydryl group of a cysteine residue. Cysteine proteases are divided into clans (proteins which are evolutionary related), and further sub-divided into families, o…	Domain
Sobic.002G302300	Chr02	67857713	67859719	1	2007	35289		Cathepsin propeptide inhibitor domain (I29)		This entry represents a peptidase inhibitor domain, which belongs to MEROPS peptidase inhibitor family I29. The domain is also found at the N terminus of a variety of peptidase precursors that belong to MEROPS peptidase subfamily C1A; these include cathepsin L, papain, and procaricain () []. It forms an alpha-helical domain that runs through the substrate-binding site, preventing access. Removal …	Domain
Sobic.002G302300	Chr02	67857713	67859719	1	2007	35289		Peptidase C1A		This group of cysteine peptidases belong to MEROPS peptidase family C1, sub-family C1A (papain family, clan CA). It includes proteins classed as non-peptidase homologues. These are have either been shown experimentally to lack peptidase activity or lack one or more of the active site residues. The papain family has a wide variety of activities, including broad-range (papain) and narrow-range endo…	Family
Sobic.002G302300	Chr02	67857713	67859719	1	2007	35289		Peptidase C1A, papain C-terminal		Cysteine peptidases have characteristic molecular topologies, which can be seen not only in their three-dimensional structures, but commonly also in the two-dimensional structures. These are peptidases in which the nucleophile is the sulphydryl group of a cysteine residue. Cysteine proteases are divided into clans (proteins which are evolutionary related), and further sub-divided into families, o…	Domain
Sobic.002G302300	Chr02	67857713	67859719	1	2007	35289		Cathepsin propeptide inhibitor domain (I29)		This entry represents a peptidase inhibitor domain, which belongs to MEROPS peptidase inhibitor family I29. The domain is also found at the N terminus of a variety of peptidase precursors that belong to MEROPS peptidase subfamily C1A; these include cathepsin L, papain, and procaricain () []. It forms an alpha-helical domain that runs through the substrate-binding site, preventing access. Removal …	Domain
Sobic.002G302300	Chr02	67857713	67859719	1	2007	35289						proteolysis	GO:0006508	The hydrolysis of proteins into smaller polypeptides and/or amino acids by cleavage of their peptide bonds.
Sobic.002G302300	Chr02	67857713	67859719	1	2007	35289						cysteine-type peptidase activity	GO:0008234	Catalysis of the hydrolysis of peptide bonds in a polypeptide chain by a mechanism in which the sulfhydryl group of a cysteine residue at the active center acts as a nucleophile.
Sobic.002G302400	Chr02	67862721	67866620	-1	3900	28388		SAM dependent carboxyl methyltransferase		This family of plant methyltransferases contains enzymes that act on a variety of substrates including salicylic acid, jasmonic acid and 7-Methylxanthine. Caffeine is synthesized through sequential three-step methylation of xanthine derivatives at positions 7-N, 3-N, and 1-N. The protein 7-methylxanthine methyltransferase (designated as CaMXMT) catalyses the second step to produce theobromine [].	Family
Sobic.002G302400	Chr02	67862721	67866620	-1	3900	28388		S-adenosyl-L-methionine-dependent methyltransferase		This entry represents a domain found in S-adenosyl-L-methionine-dependent methyltransferases (SAM MTases).Proteins containing this domain include members from the methyltransferase superfamily and the class I-like SAM-binding methyltransferase superfamily. Methyltransferases transfer a methyl group from a donor to an acceptor. SAM-binding methyltransferases utilise the ubiquitous methyl donor SAM…	Domain
Sobic.002G302400	Chr02	67862721	67866620	-1	3900	28388		SAM dependent carboxyl methyltransferase		This family of plant methyltransferases contains enzymes that act on a variety of substrates including salicylic acid, jasmonic acid and 7-Methylxanthine. Caffeine is synthesized through sequential three-step methylation of xanthine derivatives at positions 7-N, 3-N, and 1-N. The protein 7-methylxanthine methyltransferase (designated as CaMXMT) catalyses the second step to produce theobromine [].	Family
Sobic.002G302400	Chr02	67862721	67866620	-1	3900	28388		S-adenosyl-L-methionine-dependent methyltransferase		This entry represents a domain found in S-adenosyl-L-methionine-dependent methyltransferases (SAM MTases).Proteins containing this domain include members from the methyltransferase superfamily and the class I-like SAM-binding methyltransferase superfamily. Methyltransferases transfer a methyl group from a donor to an acceptor. SAM-binding methyltransferases utilise the ubiquitous methyl donor SAM…	Domain
Sobic.002G302400	Chr02	67862721	67866620	-1	3900	28388		SAM dependent carboxyl methyltransferase		This family of plant methyltransferases contains enzymes that act on a variety of substrates including salicylic acid, jasmonic acid and 7-Methylxanthine. Caffeine is synthesized through sequential three-step methylation of xanthine derivatives at positions 7-N, 3-N, and 1-N. The protein 7-methylxanthine methyltransferase (designated as CaMXMT) catalyses the second step to produce theobromine [].	Family
Sobic.002G302400	Chr02	67862721	67866620	-1	3900	28388		S-adenosyl-L-methionine-dependent methyltransferase		This entry represents a domain found in S-adenosyl-L-methionine-dependent methyltransferases (SAM MTases).Proteins containing this domain include members from the methyltransferase superfamily and the class I-like SAM-binding methyltransferase superfamily. Methyltransferases transfer a methyl group from a donor to an acceptor. SAM-binding methyltransferases utilise the ubiquitous methyl donor SAM…	Domain
Sobic.002G302400	Chr02	67862721	67866620	-1	3900	28388		SAM dependent carboxyl methyltransferase		This family of plant methyltransferases contains enzymes that act on a variety of substrates including salicylic acid, jasmonic acid and 7-Methylxanthine. Caffeine is synthesized through sequential three-step methylation of xanthine derivatives at positions 7-N, 3-N, and 1-N. The protein 7-methylxanthine methyltransferase (designated as CaMXMT) catalyses the second step to produce theobromine [].	Family
Sobic.002G302400	Chr02	67862721	67866620	-1	3900	28388		S-adenosyl-L-methionine-dependent methyltransferase		This entry represents a domain found in S-adenosyl-L-methionine-dependent methyltransferases (SAM MTases).Proteins containing this domain include members from the methyltransferase superfamily and the class I-like SAM-binding methyltransferase superfamily. Methyltransferases transfer a methyl group from a donor to an acceptor. SAM-binding methyltransferases utilise the ubiquitous methyl donor SAM…	Domain
Sobic.002G302400	Chr02	67862721	67866620	-1	3900	28388						methyltransferase activity	GO:0008168	Catalysis of the transfer of a methyl group to an acceptor molecule.
Sobic.002G302500	Chr02	67872165	67874684	1	2520	20324		Protein kinase domain		Protein phosphorylation, which plays a key role in most cellular activities, is a reversible process mediated by proteinkinases and phosphoprotein phosphatases. Protein kinases catalyse the transfer of the gamma phosphate from nucleotide triphosphates (often ATP) to one or more amino acid residues in a protein substrate side chain, resulting in a conformational change affecting protein function. …	Domain
Sobic.002G302500	Chr02	67872165	67874684	1	2520	20324		Protein kinase-like domain		Protein kinases () modify other proteins by chemically adding phosphate groups to them. This process is fundamental to most signalling and regulatory processes in the eukaryotic cell []. The protein kinases contain a catalytic core that is common to both serine/threonine and tyrosine protein kinases. The catalytic domain contains the nucleotide-binding site and the catalytic apparatus in an inter…	Domain
Sobic.002G302500	Chr02	67872165	67874684	1	2520	20324		Concanavalin A-like lectin/glucanase domain		This entry represents the concanavalin A-like domain, which has a sandwich structure of 12-14 beta strands in two sheets with a complex topology. Proteins containing this domain include: Legume lectinsGlycosyl hydrolases family 16Galectin (animal S-lectin)Laminin G-like modulePentraxinClostridium neurotoxinsExotoxin AVibrio cholera sialidaseLeech intramolecular trans-sialidaseGlycosyl hydrolase f…	Domain
Sobic.002G302500	Chr02	67872165	67874684	1	2520	20324		Bulb-type lectin domain		A bulb lectin super-family (Amaryllidaceae, Orchidaceae and Aliaceae) contains a ~115-residue-long domain whose overall three dimensional fold is very similar to that of [, ]:Dictyostelium discoideum comitin, an actin binding proteinCurculigo latifolia curculin, a sweet tasting and taste-modifying proteinThis domain generally binds mannose, but in at least one protein, curculin, it is apparently …	Domain
Sobic.002G302500	Chr02	67872165	67874684	1	2520	20324		S-locus glycoprotein domain		In Brassicaceae, self-incompatible plants have a self/non-self recognition system, which involves the inability of flowering plants to achieve self-fertilisation. This is sporophytically controlled by multiple alleles at a single locus (S). There are a total of 50 different S alleles in Brassica oleracea. S-locus glycoproteins, as well as S-receptor kinases, are in linkage with the S-alleles []. …	Domain
Sobic.002G302500	Chr02	67872165	67874684	1	2520	20324		PAN/Apple domain		Plasma kallikrein (EC 3.4.21.34) and coagulation factor XI (EC 3.4.21.27) aretwo related plasma serine proteases activated by factor XIIA and which sharethe same domain topology: an N-terminal region that contains four tandemrepeats of about 90 amino acids and a C-terminal catalytic domain. The 90 amino-acid repeated domain contains 6 conserved cysteines. It has beenshown [, ]that three disulfide…	Domain
Sobic.002G302500	Chr02	67872165	67874684	1	2520	20324		S-receptor-like serine/threonine-protein kinase		Plant S-receptor kinase-like genes have diverse functions in cell signalling, development, stress responses and host-pathogen defence responses [].This entry contains receptor-like kinases, including S-locus receptor kinase (SRK). SRK is the female determinant of the self-incompatibility (SI) response in Brassica [, ]. Flowering plants apply a self-incompatibility mechanism to prevent inbreeding …	Family
Sobic.002G302500	Chr02	67872165	67874684	1	2520	20324						protein serine/threonine kinase activity	GO:0004674	Catalysis of the reactions: ATP + protein serine = ADP + protein serine phosphate, and ATP + protein threonine = ADP + protein threonine phosphate.
Sobic.002G302600	Chr02	67875831	67878731	-1	2901	16277		F-box domain		First identified in cyclin-F as a protein-protein interaction motif, the F-boxis a conserved domain that is present in numerous protein with a bipartitestructure []. Through the F-box, these proteins are linked to the Skp1protein and the core of SCFs (Skp1-cullin-F-box protein ligase) complexes.SCFs complexes constitute a new class of E3 ligases []. They function incombination with the E2 enzyme …	Domain
Sobic.002G302600	Chr02	67875831	67878731	-1	2901	16277		Galactose oxidase/kelch, beta-propeller		This entry represents a beta-propeller domain found in galactose oxidase and in Kelch repeat-containing proteins.The known functions of kelch-containing proteins are diverse: scruin is an actin cross-linking protein; galactose oxidase catalyses the oxidation of the hydroxyl group at the C6 position in D-galactose; neuraminidase hydrolyses sialic acid residues from glycoproteins; and kelch may hav…	Domain
Sobic.002G302600	Chr02	67875831	67878731	-1	2901	16277		Domain unknown function DUF295		This domain is found in plant proteins, many of which also contain an F-box domain.	Domain
Sobic.002G302700	Chr02	67882606	67888127	1	5522	6881	(1 of 1) PTHR12197:SF166 - ZINC ION BINDING PROTEIN	Zinc finger, MYND-type		Zinc finger (Znf) domains are relatively small protein motifs which contain multiple finger-like protrusions that make tandem contacts with their target molecule. Some of these domains bind zinc, but many do not; instead binding other metals such as iron, or no metal at all. For example, some family members form salt bridges to stabilise the finger-like folds. They were first identified as a DNA-…	Domain
Sobic.002G302800	Chr02	67888132	67890903	-1	2772	4105		PRONE domain		In plants, the small GTP-binding proteins called Rops work as signalling switches that control growth, development and plant responses to various environmental stimuli. Rop proteins (Rho of plants, Rac-like and atRac in Arabidopsis thalianabelong to the Rho family of Ras-related GTP-binding proteins that turn on signalling pathways by switching from a GDP-bound inactive to a GTP-bound active conf…	Domain	Rho guanyl-nucleotide exchange factor activity	GO:0005089	Stimulates the exchange of guanyl nucleotides associated with a GTPase of the Rho family. Under normal cellular physiological conditions, the concentration of GTP is higher than that of GDP, favoring the replacement of GDP by GTP in association with the GTPase.
Sobic.002G302900	Chr02	67893382	67897172	1	3791	0		Alpha/Beta hydrolase fold		This entry represent the Alpha/Beta hydrolase fold.The alpha/beta hydrolase fold []is common to a number of hydrolytic enzymes of widely differing phylogenetic origin and catalytic function. The core of each enzyme is an alpha/beta-sheet (rather than a barrel), containing 8 strands connected by helices []. The enzymes are believed to have diverged from a common ancestor, preserving the arrangemen…	Domain
Sobic.002G302900	Chr02	67893382	67897172	1	3791	0		Fungal lipase-like domain		This entry represents a domain with an alpha/beta hydrolase fold found in feruloyl esterase A []. It is similar to that found in fungal lipases [].	Domain
Sobic.002G302900	Chr02	67893382	67897172	1	3791	0		Immunoglobulin-like fold		This entry represents domains with an immunoglobulin-like (Ig-like) fold, which consists of a beta-sandwich of seven or more strands in two sheets with a Greek-key topology. Ig-like domains are one of the most common protein modules found in animals, occurring in a variety of different proteins. These domains are often involved in interactions, commonly with other Ig-like domains via their beta-s…	Domain
Sobic.002G302900	Chr02	67893382	67897172	1	3791	0		Mono-/di-acylglycerol lipase, N-terminal		This N-terminal region is found in a family of mono- and diacylglycerol lipases.	Domain
Sobic.002G303000	Chr02	67897348	67902518	1	5171	2340		P-loop containing nucleoside triphosphate hydrolase		The P-loop NTPase fold is the most prevalent domain of the several distinctnucleotide-binding protein folds.The most common reaction catalysed by enzymes of the P-loop NTPase fold is the hydrolysis of the beta-gamma phosphate bond of a bound nucleoside triphosphate (NTP). The energy from NTP hydrolysis is typically utilised to induce conformational changes in other molecules, which constitutes th…	Domain
Sobic.002G303000	Chr02	67897348	67902518	1	5171	2340		P-loop containing nucleoside triphosphate hydrolase		The P-loop NTPase fold is the most prevalent domain of the several distinctnucleotide-binding protein folds.The most common reaction catalysed by enzymes of the P-loop NTPase fold is the hydrolysis of the beta-gamma phosphate bond of a bound nucleoside triphosphate (NTP). The energy from NTP hydrolysis is typically utilised to induce conformational changes in other molecules, which constitutes th…	Domain
Sobic.002G303100	Chr02	67904965	67911541	-1	6577	9957		AAA+ ATPase domain		The AAA+ superfamily of ATPases is found in all kingdoms of living organisms where they participate in diverse cellular processes including membrane fusion, proteolysis and DNA replication. Although the terms AAA+ and AAA are often used loosely and interchangeably, the classical AAA family members are distinguished by their possession of the SRH region in the AAA module. Many AAA+ proteins are in…	Domain
Sobic.002G303100	Chr02	67904965	67911541	-1	6577	9957		P-loop containing nucleoside triphosphate hydrolase		The P-loop NTPase fold is the most prevalent domain of the several distinctnucleotide-binding protein folds.The most common reaction catalysed by enzymes of the P-loop NTPase fold is the hydrolysis of the beta-gamma phosphate bond of a bound nucleoside triphosphate (NTP). The energy from NTP hydrolysis is typically utilised to induce conformational changes in other molecules, which constitutes th…	Domain
Sobic.002G303100	Chr02	67904965	67911541	-1	6577	9957		NB-ARC		This is the NB-ARC domain, a novel signalling motif found in bacteria and eukaryotes, shared by plant resistance gene products and regulators of cell death in animals []. This domain has been structurally characterised in the human protein apoptotic protease-activating factor 1 (Apaf-1) []. It contains the three-layered alpha-beta fold and subsequent short alpha-helical region characteristic of t…	Domain
Sobic.002G303100	Chr02	67904965	67911541	-1	6577	9957		AAA+ ATPase domain		The AAA+ superfamily of ATPases is found in all kingdoms of living organisms where they participate in diverse cellular processes including membrane fusion, proteolysis and DNA replication. Although the terms AAA+ and AAA are often used loosely and interchangeably, the classical AAA family members are distinguished by their possession of the SRH region in the AAA module. Many AAA+ proteins are in…	Domain
Sobic.002G303100	Chr02	67904965	67911541	-1	6577	9957		P-loop containing nucleoside triphosphate hydrolase		The P-loop NTPase fold is the most prevalent domain of the several distinctnucleotide-binding protein folds.The most common reaction catalysed by enzymes of the P-loop NTPase fold is the hydrolysis of the beta-gamma phosphate bond of a bound nucleoside triphosphate (NTP). The energy from NTP hydrolysis is typically utilised to induce conformational changes in other molecules, which constitutes th…	Domain
Sobic.002G303100	Chr02	67904965	67911541	-1	6577	9957		NB-ARC		This is the NB-ARC domain, a novel signalling motif found in bacteria and eukaryotes, shared by plant resistance gene products and regulators of cell death in animals []. This domain has been structurally characterised in the human protein apoptotic protease-activating factor 1 (Apaf-1) []. It contains the three-layered alpha-beta fold and subsequent short alpha-helical region characteristic of t…	Domain
Sobic.002G303100	Chr02	67904965	67911541	-1	6577	9957		AAA+ ATPase domain		The AAA+ superfamily of ATPases is found in all kingdoms of living organisms where they participate in diverse cellular processes including membrane fusion, proteolysis and DNA replication. Although the terms AAA+ and AAA are often used loosely and interchangeably, the classical AAA family members are distinguished by their possession of the SRH region in the AAA module. Many AAA+ proteins are in…	Domain
Sobic.002G303100	Chr02	67904965	67911541	-1	6577	9957		P-loop containing nucleoside triphosphate hydrolase		The P-loop NTPase fold is the most prevalent domain of the several distinctnucleotide-binding protein folds.The most common reaction catalysed by enzymes of the P-loop NTPase fold is the hydrolysis of the beta-gamma phosphate bond of a bound nucleoside triphosphate (NTP). The energy from NTP hydrolysis is typically utilised to induce conformational changes in other molecules, which constitutes th…	Domain
Sobic.002G303100	Chr02	67904965	67911541	-1	6577	9957		NB-ARC		This is the NB-ARC domain, a novel signalling motif found in bacteria and eukaryotes, shared by plant resistance gene products and regulators of cell death in animals []. This domain has been structurally characterised in the human protein apoptotic protease-activating factor 1 (Apaf-1) []. It contains the three-layered alpha-beta fold and subsequent short alpha-helical region characteristic of t…	Domain
Sobic.002G303100	Chr02	67904965	67911541	-1	6577	9957		AAA+ ATPase domain		The AAA+ superfamily of ATPases is found in all kingdoms of living organisms where they participate in diverse cellular processes including membrane fusion, proteolysis and DNA replication. Although the terms AAA+ and AAA are often used loosely and interchangeably, the classical AAA family members are distinguished by their possession of the SRH region in the AAA module. Many AAA+ proteins are in…	Domain
Sobic.002G303100	Chr02	67904965	67911541	-1	6577	9957		P-loop containing nucleoside triphosphate hydrolase		The P-loop NTPase fold is the most prevalent domain of the several distinctnucleotide-binding protein folds.The most common reaction catalysed by enzymes of the P-loop NTPase fold is the hydrolysis of the beta-gamma phosphate bond of a bound nucleoside triphosphate (NTP). The energy from NTP hydrolysis is typically utilised to induce conformational changes in other molecules, which constitutes th…	Domain
Sobic.002G303100	Chr02	67904965	67911541	-1	6577	9957		NB-ARC		This is the NB-ARC domain, a novel signalling motif found in bacteria and eukaryotes, shared by plant resistance gene products and regulators of cell death in animals []. This domain has been structurally characterised in the human protein apoptotic protease-activating factor 1 (Apaf-1) []. It contains the three-layered alpha-beta fold and subsequent short alpha-helical region characteristic of t…	Domain
Sobic.002G303200	Chr02	67917865	67921167	1	3303	22857		Protein of unknown function DUF2365		This entry is found in a highly conserved family of proteins which have no known function.	Family
