# Supplementary material for: Association mapping by aerial drone reveals 213 genetic associations for Sorghum bicolor biomass traits under drought
Source: BMC Genomics. 2018 Sep 17;19:679. doi: 10.1186/s12864-018-5055-5 (PMC6142696; doi:10.1186/s12864-018-5055-5)
Supplement: Supplementary file 9 — Tables showing all genes in the regions spanned by significant SNPs for each peak. Gene information was obtained from the Phytomine tool in Phytozome v3.0. (ZIP 8760 kb) [file 12864_2018_5055_MOESM9_ESM.zip › CPG2.8_all_Sb_genes_in_region_from_Phytomine.xlsx]

## Sheet: CPG2.8_all_Sb_genes_in_region_f
Primary_Identifier	chrom	Pos_start	Pos_end	strand	gene_length	dist_from_max_GWAS_SNP	gene_defline	protein_domains_name	gene_name	protein_domains_description	protin_domains_type	ontology_term_name	GO_term	GO_description
Sobic.002G322800	Chr02	69400274	69405999	-1	5726	135456		P-type ATPase, transmembrane domain		Transmembrane ATPases are membrane-bound enzyme complexes/ion transporters that use ATP hydrolysis to drive the transport of protons across a membrane. Some transmembrane ATPases also work in reverse, harnessing the energy from a proton gradient, using the flux of ions across the membrane via the ATPase proton channel to drive the synthesis of ATP. There are several different types of transmembra…	Domain
Sobic.002G322800	Chr02	69400274	69405999	-1	5726	135456		WAT1-related protein		The plant drug/metabolite exporter (DME) family consists of a group of plant WAT1 (walls are thin1)-related proteins. They contain the EamA domains that can be found in some drug/metabolite exporters in bacteria. Arabidopsis WAT1 is required for secondary cell-wall deposition [, ], and conferred broad-spectrum resistance to vascular pathogens []. Auxin-induced protein 5NG4, another member of the …	Family
Sobic.002G322800	Chr02	69400274	69405999	-1	5726	135456		EamA domain		EamA (named after the O-acetyl-serine/cysteine export gene in E. coli) domain is found in a wide range of proteins including the Erwinia chrysanthemi PecM protein, which is involved in pectinase, cellulase and blue pigment regulation, the Salmonella typhimurium PagO protein (function unknown), and some members of the solute carrier family group 35 (SLC35) nucleoside-sugar transporters. Many membe…	Domain
Sobic.002G322800	Chr02	69400274	69405999	-1	5726	135456		P-type ATPase, transmembrane domain		Transmembrane ATPases are membrane-bound enzyme complexes/ion transporters that use ATP hydrolysis to drive the transport of protons across a membrane. Some transmembrane ATPases also work in reverse, harnessing the energy from a proton gradient, using the flux of ions across the membrane via the ATPase proton channel to drive the synthesis of ATP. There are several different types of transmembra…	Domain
Sobic.002G322800	Chr02	69400274	69405999	-1	5726	135456		WAT1-related protein		The plant drug/metabolite exporter (DME) family consists of a group of plant WAT1 (walls are thin1)-related proteins. They contain the EamA domains that can be found in some drug/metabolite exporters in bacteria. Arabidopsis WAT1 is required for secondary cell-wall deposition [, ], and conferred broad-spectrum resistance to vascular pathogens []. Auxin-induced protein 5NG4, another member of the …	Family
Sobic.002G322800	Chr02	69400274	69405999	-1	5726	135456		EamA domain		EamA (named after the O-acetyl-serine/cysteine export gene in E. coli) domain is found in a wide range of proteins including the Erwinia chrysanthemi PecM protein, which is involved in pectinase, cellulase and blue pigment regulation, the Salmonella typhimurium PagO protein (function unknown), and some members of the solute carrier family group 35 (SLC35) nucleoside-sugar transporters. Many membe…	Domain
Sobic.002G322800	Chr02	69400274	69405999	-1	5726	135456		P-type ATPase, transmembrane domain		Transmembrane ATPases are membrane-bound enzyme complexes/ion transporters that use ATP hydrolysis to drive the transport of protons across a membrane. Some transmembrane ATPases also work in reverse, harnessing the energy from a proton gradient, using the flux of ions across the membrane via the ATPase proton channel to drive the synthesis of ATP. There are several different types of transmembra…	Domain
Sobic.002G322800	Chr02	69400274	69405999	-1	5726	135456		WAT1-related protein		The plant drug/metabolite exporter (DME) family consists of a group of plant WAT1 (walls are thin1)-related proteins. They contain the EamA domains that can be found in some drug/metabolite exporters in bacteria. Arabidopsis WAT1 is required for secondary cell-wall deposition [, ], and conferred broad-spectrum resistance to vascular pathogens []. Auxin-induced protein 5NG4, another member of the …	Family
Sobic.002G322800	Chr02	69400274	69405999	-1	5726	135456		EamA domain		EamA (named after the O-acetyl-serine/cysteine export gene in E. coli) domain is found in a wide range of proteins including the Erwinia chrysanthemi PecM protein, which is involved in pectinase, cellulase and blue pigment regulation, the Salmonella typhimurium PagO protein (function unknown), and some members of the solute carrier family group 35 (SLC35) nucleoside-sugar transporters. Many membe…	Domain
Sobic.002G322800	Chr02	69400274	69405999	-1	5726	135456		P-type ATPase, transmembrane domain		Transmembrane ATPases are membrane-bound enzyme complexes/ion transporters that use ATP hydrolysis to drive the transport of protons across a membrane. Some transmembrane ATPases also work in reverse, harnessing the energy from a proton gradient, using the flux of ions across the membrane via the ATPase proton channel to drive the synthesis of ATP. There are several different types of transmembra…	Domain
Sobic.002G322800	Chr02	69400274	69405999	-1	5726	135456		WAT1-related protein		The plant drug/metabolite exporter (DME) family consists of a group of plant WAT1 (walls are thin1)-related proteins. They contain the EamA domains that can be found in some drug/metabolite exporters in bacteria. Arabidopsis WAT1 is required for secondary cell-wall deposition [, ], and conferred broad-spectrum resistance to vascular pathogens []. Auxin-induced protein 5NG4, another member of the …	Family
Sobic.002G322800	Chr02	69400274	69405999	-1	5726	135456		EamA domain		EamA (named after the O-acetyl-serine/cysteine export gene in E. coli) domain is found in a wide range of proteins including the Erwinia chrysanthemi PecM protein, which is involved in pectinase, cellulase and blue pigment regulation, the Salmonella typhimurium PagO protein (function unknown), and some members of the solute carrier family group 35 (SLC35) nucleoside-sugar transporters. Many membe…	Domain
Sobic.002G322800	Chr02	69400274	69405999	-1	5726	135456						membrane	GO:0016020	A lipid bilayer along with all the proteins and protein complexes embedded in it an attached to it.
Sobic.002G322800	Chr02	69400274	69405999	-1	5726	135456						integral component of membrane	GO:0016021	The component of a membrane consisting of the gene products and protein complexes having at least some part of their peptide sequence embedded in the hydrophobic region of the membrane.
Sobic.002G322800	Chr02	69400274	69405999	-1	5726	135456						transmembrane transporter activity	GO:0022857	Enables the transfer of a substance from one side of a membrane to the other.
Sobic.002G322900	Chr02	69418368	69421098	-1	2731	120357		WAT1-related protein		The plant drug/metabolite exporter (DME) family consists of a group of plant WAT1 (walls are thin1)-related proteins. They contain the EamA domains that can be found in some drug/metabolite exporters in bacteria. Arabidopsis WAT1 is required for secondary cell-wall deposition [, ], and conferred broad-spectrum resistance to vascular pathogens []. Auxin-induced protein 5NG4, another member of the …	Family
Sobic.002G322900	Chr02	69418368	69421098	-1	2731	120357		EamA domain		EamA (named after the O-acetyl-serine/cysteine export gene in E. coli) domain is found in a wide range of proteins including the Erwinia chrysanthemi PecM protein, which is involved in pectinase, cellulase and blue pigment regulation, the Salmonella typhimurium PagO protein (function unknown), and some members of the solute carrier family group 35 (SLC35) nucleoside-sugar transporters. Many membe…	Domain
Sobic.002G322900	Chr02	69418368	69421098	-1	2731	120357						membrane	GO:0016020	A lipid bilayer along with all the proteins and protein complexes embedded in it an attached to it.
Sobic.002G322900	Chr02	69418368	69421098	-1	2731	120357						integral component of membrane	GO:0016021	The component of a membrane consisting of the gene products and protein complexes having at least some part of their peptide sequence embedded in the hydrophobic region of the membrane.
Sobic.002G322900	Chr02	69418368	69421098	-1	2731	120357						transmembrane transporter activity	GO:0022857	Enables the transfer of a substance from one side of a membrane to the other.
Sobic.002G323000	Chr02	69435372	69439926	1	4555	101529		Rab-GTPase-TBC domain		Identification of a TBC domain in GYP6_YEAST and GYP7_YEAST, which areGTPase activator proteins of yeast Ypt6 and Ypt7, imply that these domainsare GTPase activator proteins of Rab-like small GTPases [].	Domain
Sobic.002G323200	Chr02	69443380	69445780	-1	2401	95675		Cellulose-binding family II/chitobiase, carbohydrate-binding domain		This carbohydrate-binding domain is present in two families: the chitobiase family of glycoside hydrolases (N-terminal), and in bacterial type-II cellulases and xylanases. Chitobiases degrade chitin, which forms the exoskeleton in insects and crustaceans, and which is one of the most abundant polysaccharides on earth []. Bacterial type-II cellulases and xylanases degrade cellulose and xylans, res…	Domain
Sobic.002G323200	Chr02	69443380	69445780	-1	2401	95675		Carbohydrate-binding domain		This carbohydrate-binding domain is found in a number of proteins, such as the chitobiase/beta-hexosaminidase family of glycoside hydrolases, bacterial cellulases and xylanases, and the bacterial scafoldin, cellobiose and cohesin proteins. The carbohydrate-binding domain consists of a beta-sandwich formed of 9 strands in 2 sheets with a Greek-key topology and is a sub-class of the immunoglobin-li…	Domain
Sobic.002G323200	Chr02	69443380	69445780	-1	2401	95675		COBRA, plant		This entry represents the COBRA family proteins. In Arabidopsis thaliana, members of the family are all extracellular glycosyl-phosphatidyl inositol-anchored proteins (GPI-linked) []. COBRA is involved in determining the orientation of cell expansion, probably by playing an important role in cellulose deposition. It may act by recruiting cellulose synthesizing complexes to discrete positions on t…	Family
Sobic.002G323300	Chr02	69450101	69454324	1	4224	87131		Ankyrin repeat-containing domain		This entry represents the ankyrin repeat-containing domain. These domains contain multiple repeats of a beta(2)-alpha(2) motif. The ankyrin repeat is one of the most common protein-protein interaction motifs in nature. Ankyrin repeats are tandemly repeated modules of about 33 amino acids. They occur in a large number of functionally diverse proteins mainly from eukaryotes. The few known examples …	Domain
Sobic.002G323300	Chr02	69450101	69454324	1	4224	87131		Ankyrin repeat		The ankyrin repeat is one of the most common protein-protein interaction motifs in nature. Ankyrin repeats are tandemly repeated modules of about 33 amino acids. They occur in a large number of functionally diverse proteins mainly from eukaryotes. The few known examples from prokaryotes and viruses may be the result of horizontal gene transfers []. The repeat has been found in proteins of diverse…	Repeat
Sobic.002G323300	Chr02	69450101	69454324	1	4224	87131		Caskin/Ankyrin repeat-containing protein		This entry consists of Caskin 1 and 2 (containing six N-terminal ankyrin repeats) and ankyrin repeat containing proteins. The conserved fold of the ankyrin repeat unit is known from several crystal and solution structures [, , , ]. Each repeat folds into a helix-loop-helix structure with a beta-hairpin/loop region projecting out from the helices at a 90oangle. The repeats stack together to form a…	Family
Sobic.002G323300	Chr02	69450101	69454324	1	4224	87131		PGG domain		The PGG domain is named for the highly conserved sequence motif found at the start of the domain. Its function is not known.	Domain
Sobic.002G323300	Chr02	69450101	69454324	1	4224	87131		Ankyrin repeat-containing domain		This entry represents the ankyrin repeat-containing domain. These domains contain multiple repeats of a beta(2)-alpha(2) motif. The ankyrin repeat is one of the most common protein-protein interaction motifs in nature. Ankyrin repeats are tandemly repeated modules of about 33 amino acids. They occur in a large number of functionally diverse proteins mainly from eukaryotes. The few known examples …	Domain
Sobic.002G323300	Chr02	69450101	69454324	1	4224	87131		Ankyrin repeat		The ankyrin repeat is one of the most common protein-protein interaction motifs in nature. Ankyrin repeats are tandemly repeated modules of about 33 amino acids. They occur in a large number of functionally diverse proteins mainly from eukaryotes. The few known examples from prokaryotes and viruses may be the result of horizontal gene transfers []. The repeat has been found in proteins of diverse…	Repeat
Sobic.002G323300	Chr02	69450101	69454324	1	4224	87131		Caskin/Ankyrin repeat-containing protein		This entry consists of Caskin 1 and 2 (containing six N-terminal ankyrin repeats) and ankyrin repeat containing proteins. The conserved fold of the ankyrin repeat unit is known from several crystal and solution structures [, , , ]. Each repeat folds into a helix-loop-helix structure with a beta-hairpin/loop region projecting out from the helices at a 90oangle. The repeats stack together to form a…	Family
Sobic.002G323300	Chr02	69450101	69454324	1	4224	87131		PGG domain		The PGG domain is named for the highly conserved sequence motif found at the start of the domain. Its function is not known.	Domain
Sobic.002G323400	Chr02	69461046	69462909	-1	1864	78546		Alpha/Beta hydrolase fold		This entry represent the Alpha/Beta hydrolase fold.The alpha/beta hydrolase fold []is common to a number of hydrolytic enzymes of widely differing phylogenetic origin and catalytic function. The core of each enzyme is an alpha/beta-sheet (rather than a barrel), containing 8 strands connected by helices []. The enzymes are believed to have diverged from a common ancestor, preserving the arrangemen…	Domain
Sobic.002G323400	Chr02	69461046	69462909	-1	1864	78546		Fungal lipase-like domain		This entry represents a domain with an alpha/beta hydrolase fold found in feruloyl esterase A []. It is similar to that found in fungal lipases [].	Domain
Sobic.002G323500	Chr02	69465694	69468531	-1	2838	72924		Alpha/Beta hydrolase fold		This entry represent the Alpha/Beta hydrolase fold.The alpha/beta hydrolase fold []is common to a number of hydrolytic enzymes of widely differing phylogenetic origin and catalytic function. The core of each enzyme is an alpha/beta-sheet (rather than a barrel), containing 8 strands connected by helices []. The enzymes are believed to have diverged from a common ancestor, preserving the arrangemen…	Domain
Sobic.002G323600	Chr02	69472367	69474092	-1	1726	67363		Alpha/Beta hydrolase fold		This entry represent the Alpha/Beta hydrolase fold.The alpha/beta hydrolase fold []is common to a number of hydrolytic enzymes of widely differing phylogenetic origin and catalytic function. The core of each enzyme is an alpha/beta-sheet (rather than a barrel), containing 8 strands connected by helices []. The enzymes are believed to have diverged from a common ancestor, preserving the arrangemen…	Domain
Sobic.002G323700	Chr02	69478828	69481990	1	3163	59465	(1 of 2) PTHR19957//PTHR19957:SF131 - SYNTAXIN // SUBFAMILY NOT NAMED	t-SNARE		Soluble N-ethylmaleimide attachment protein receptor (SNARE) proteins are a family of membrane-associated proteins characterised by an alpha-helical coiled-coil domain called the SNARE motif []. These proteins are classified as v-SNAREs and t-SNAREs based on their localisation on vesicle or target membrane; another classification scheme defines R-SNAREs and Q-SNAREs, as based on the conserved arg…	Domain
Sobic.002G323700	Chr02	69478828	69481990	1	3163	59465	(1 of 2) PTHR19957//PTHR19957:SF131 - SYNTAXIN // SUBFAMILY NOT NAMED	Target SNARE coiled-coil homology domain		The process of vesicular fusion with target membranes depends on a set of SNAREs (SNAP-Receptors), which are associated with the fusing membranes [, ]. Target SNAREs (t-SNAREs) are localised on the target membrane and belong to two different families, the syntaxin-like family and the SNAP-25 like family. One member of each family, together with av-SNARE localised on the vesicular membrane, are re…	Domain
Sobic.002G323700	Chr02	69478828	69481990	1	3163	59465	(1 of 2) PTHR19957//PTHR19957:SF131 - SYNTAXIN // SUBFAMILY NOT NAMED	Syntaxin, N-terminal domain		Syntaxins are the prototype family of SNARE proteins. They usually consist of three main regions - a C-terminal transmembrane region, a central SNARE domain which is characteristic of and conserved in all syntaxins , and an N-terminal domain that is featured in this entry. This domain varies between syntaxin isoforms; in syntaxin 1A () it is found as three alpha-helices with a left-handed twist. …	Domain
Sobic.002G323700	Chr02	69478828	69481990	1	3163	59465	(1 of 2) PTHR19957//PTHR19957:SF131 - SYNTAXIN // SUBFAMILY NOT NAMED	t-SNARE		Soluble N-ethylmaleimide attachment protein receptor (SNARE) proteins are a family of membrane-associated proteins characterised by an alpha-helical coiled-coil domain called the SNARE motif []. These proteins are classified as v-SNAREs and t-SNAREs based on their localisation on vesicle or target membrane; another classification scheme defines R-SNAREs and Q-SNAREs, as based on the conserved arg…	Domain
Sobic.002G323700	Chr02	69478828	69481990	1	3163	59465	(1 of 2) PTHR19957//PTHR19957:SF131 - SYNTAXIN // SUBFAMILY NOT NAMED	Target SNARE coiled-coil homology domain		The process of vesicular fusion with target membranes depends on a set of SNAREs (SNAP-Receptors), which are associated with the fusing membranes [, ]. Target SNAREs (t-SNAREs) are localised on the target membrane and belong to two different families, the syntaxin-like family and the SNAP-25 like family. One member of each family, together with av-SNARE localised on the vesicular membrane, are re…	Domain
Sobic.002G323700	Chr02	69478828	69481990	1	3163	59465	(1 of 2) PTHR19957//PTHR19957:SF131 - SYNTAXIN // SUBFAMILY NOT NAMED	Syntaxin, N-terminal domain		Syntaxins are the prototype family of SNARE proteins. They usually consist of three main regions - a C-terminal transmembrane region, a central SNARE domain which is characteristic of and conserved in all syntaxins , and an N-terminal domain that is featured in this entry. This domain varies between syntaxin isoforms; in syntaxin 1A () it is found as three alpha-helices with a left-handed twist. …	Domain
Sobic.002G323700	Chr02	69478828	69481990	1	3163	59465	(1 of 2) PTHR19957//PTHR19957:SF131 - SYNTAXIN // SUBFAMILY NOT NAMED	t-SNARE		Soluble N-ethylmaleimide attachment protein receptor (SNARE) proteins are a family of membrane-associated proteins characterised by an alpha-helical coiled-coil domain called the SNARE motif []. These proteins are classified as v-SNAREs and t-SNAREs based on their localisation on vesicle or target membrane; another classification scheme defines R-SNAREs and Q-SNAREs, as based on the conserved arg…	Domain
Sobic.002G323700	Chr02	69478828	69481990	1	3163	59465	(1 of 2) PTHR19957//PTHR19957:SF131 - SYNTAXIN // SUBFAMILY NOT NAMED	Target SNARE coiled-coil homology domain		The process of vesicular fusion with target membranes depends on a set of SNAREs (SNAP-Receptors), which are associated with the fusing membranes [, ]. Target SNAREs (t-SNAREs) are localised on the target membrane and belong to two different families, the syntaxin-like family and the SNAP-25 like family. One member of each family, together with av-SNARE localised on the vesicular membrane, are re…	Domain
Sobic.002G323700	Chr02	69478828	69481990	1	3163	59465	(1 of 2) PTHR19957//PTHR19957:SF131 - SYNTAXIN // SUBFAMILY NOT NAMED	Syntaxin, N-terminal domain		Syntaxins are the prototype family of SNARE proteins. They usually consist of three main regions - a C-terminal transmembrane region, a central SNARE domain which is characteristic of and conserved in all syntaxins , and an N-terminal domain that is featured in this entry. This domain varies between syntaxin isoforms; in syntaxin 1A () it is found as three alpha-helices with a left-handed twist. …	Domain
Sobic.002G323700	Chr02	69478828	69481990	1	3163	59465	(1 of 2) PTHR19957//PTHR19957:SF131 - SYNTAXIN // SUBFAMILY NOT NAMED					protein binding	GO:0005515	Interacting selectively and non-covalently with any protein or protein complex (a complex of two or more proteins that may include other nonprotein molecules).
Sobic.002G323800	Chr02	69482610	69483659	1	1050	57796	(1 of 55) PF07893 - Protein of unknown function (DUF1668) (DUF1668)	Protein of unknown function DUF1677, Oryza sativa		The hypothetical proteins found in this family are expressed by Oryza sativa(Rice) and are of unknown function.	Family
Sobic.002G323900	Chr02	69486474	69487382	-1	909	54073
Sobic.002G324000	Chr02	69488429	69490758	-1	2330	50697		Pyruvate/Phosphoenolpyruvate kinase-like domain		Pyruvate kinase controls the exit from the glysolysis pathway, catalysing the transfer of phosphate from phosphooenolpyruvate (PEP) to ADP. Mammalian pyruvate kinase is a homotetramer, where each polypeptide subunit consists of four domains: N-terminal, A domain, B domain and C-terminal. Activation of the enzyme is believed to occur via the clamping down of the B domain onto the A domain to dehyd…	Domain
Sobic.002G324000	Chr02	69488429	69490758	-1	2330	50697		Isocitrate lyase		Isocitrate lyase () [, ]is an enzyme that catalyzes the conversion of isocitrate to succinate and glyoxylate. This is the first step in the glyoxylate bypass, an alternative to the tricarboxylic acid cycle (also known as the TCA cycle) in bacteria, fungi and plants. A cysteine, a histidine and a glutamate or aspartate have been found to be important for the enzyme's catalytic activity. Only one c…	Family
Sobic.002G324000	Chr02	69488429	69490758	-1	2330	50697						catalytic activity	GO:0003824	Catalysis of a biochemical reaction at physiological temperatures. In biologically catalyzed reactions, the reactants are known as substrates, and the catalysts are naturally occurring macromolecular substances known as enzymes. Enzymes possess specific binding sites for substrates, and are usually composed wholly or largely of protein, but RNA that has catalytic activity (ribozyme) is often also…
Sobic.002G324000	Chr02	69488429	69490758	-1	2330	50697						carboxylic acid metabolic process	GO:0019752	The chemical reactions and pathways involving carboxylic acids, any organic acid containing one or more carboxyl (COOH) groups or anions (COO-).
Sobic.002G324000	Chr02	69488429	69490758	-1	2330	50697						isocitrate lyase activity	GO:0004451	Catalysis of the reaction: isocitrate = glyoxylate + succinate.
Sobic.002G324100	Chr02	69496072	69499548	1	3477	41907		Concanavalin A-like lectin/glucanase domain		This entry represents the concanavalin A-like domain, which has a sandwich structure of 12-14 beta strands in two sheets with a complex topology. Proteins containing this domain include: Legume lectinsGlycosyl hydrolases family 16Galectin (animal S-lectin)Laminin G-like modulePentraxinClostridium neurotoxinsExotoxin AVibrio cholera sialidaseLeech intramolecular trans-sialidaseGlycosyl hydrolase f…	Domain
Sobic.002G324100	Chr02	69496072	69499548	1	3477	41907		Xyloglucan endo-transglycosylase, C-terminal		This entry represents the C terminus (approximately 60 residues) of plant xyloglucan endo-transglycosylase (XET). Xyloglucan is the predominant hemicellulose in the cell walls of most dicotyledons. With cellulose, it forms a network that strengthens the cell wall. XET catalyses the splitting of xyloglucan chains and the linking of the newly generated reducing end to the non-reducing end of anothe…	Domain
Sobic.002G324100	Chr02	69496072	69499548	1	3477	41907		Xyloglucan endotransglucosylase/hydrolase		This entry includes a group of xyloglucan endotransglucosylase/hydrolases (XTHs) from plants []. They catalyses xyloglucan endohydrolysis (XEH) and/or endotransglycosylation (XET). They are involved in the modification of cell wall structure by cleaving and, often, also re-joining xyloglucan molecules in primary plant cell walls [].	Family
Sobic.002G324100	Chr02	69496072	69499548	1	3477	41907		Glycoside hydrolase, family 16		O-Glycosyl hydrolases () are a widespread group of enzymes that hydrolyse the glycosidic bond between two or more carbohydrates, or between a carbohydrate and a non-carbohydrate moiety. A classification system for glycosyl hydrolases, based on sequence similarity, has led to the definition of 85 different families [, ]. This classification is available on the CAZy (CArbohydrate-Active EnZymes) we…	Domain
Sobic.002G324100	Chr02	69496072	69499548	1	3477	41907		Beta-glucanase		O-Glycosyl hydrolases () are a widespread group of enzymes that hydrolyse the glycosidic bond between two or more carbohydrates, or between a carbohydrate and a non-carbohydrate moiety. A classification system for glycosyl hydrolases, based on sequence similarity, has led to the definition of 85 different families [, ]. This classification is available on the CAZy (CArbohydrate-Active EnZymes) we…	Family
Sobic.002G324100	Chr02	69496072	69499548	1	3477	41907		Concanavalin A-like lectin/glucanase domain		This entry represents the concanavalin A-like domain, which has a sandwich structure of 12-14 beta strands in two sheets with a complex topology. Proteins containing this domain include: Legume lectinsGlycosyl hydrolases family 16Galectin (animal S-lectin)Laminin G-like modulePentraxinClostridium neurotoxinsExotoxin AVibrio cholera sialidaseLeech intramolecular trans-sialidaseGlycosyl hydrolase f…	Domain
Sobic.002G324100	Chr02	69496072	69499548	1	3477	41907		Xyloglucan endo-transglycosylase, C-terminal		This entry represents the C terminus (approximately 60 residues) of plant xyloglucan endo-transglycosylase (XET). Xyloglucan is the predominant hemicellulose in the cell walls of most dicotyledons. With cellulose, it forms a network that strengthens the cell wall. XET catalyses the splitting of xyloglucan chains and the linking of the newly generated reducing end to the non-reducing end of anothe…	Domain
Sobic.002G324100	Chr02	69496072	69499548	1	3477	41907		Xyloglucan endotransglucosylase/hydrolase		This entry includes a group of xyloglucan endotransglucosylase/hydrolases (XTHs) from plants []. They catalyses xyloglucan endohydrolysis (XEH) and/or endotransglycosylation (XET). They are involved in the modification of cell wall structure by cleaving and, often, also re-joining xyloglucan molecules in primary plant cell walls [].	Family
Sobic.002G324100	Chr02	69496072	69499548	1	3477	41907		Glycoside hydrolase, family 16		O-Glycosyl hydrolases () are a widespread group of enzymes that hydrolyse the glycosidic bond between two or more carbohydrates, or between a carbohydrate and a non-carbohydrate moiety. A classification system for glycosyl hydrolases, based on sequence similarity, has led to the definition of 85 different families [, ]. This classification is available on the CAZy (CArbohydrate-Active EnZymes) we…	Domain
Sobic.002G324100	Chr02	69496072	69499548	1	3477	41907		Beta-glucanase		O-Glycosyl hydrolases () are a widespread group of enzymes that hydrolyse the glycosidic bond between two or more carbohydrates, or between a carbohydrate and a non-carbohydrate moiety. A classification system for glycosyl hydrolases, based on sequence similarity, has led to the definition of 85 different families [, ]. This classification is available on the CAZy (CArbohydrate-Active EnZymes) we…	Family
Sobic.002G324100	Chr02	69496072	69499548	1	3477	41907						carbohydrate metabolic process	GO:0005975	The chemical reactions and pathways involving carbohydrates, any of a group of organic compounds based of the general formula Cx(H2O)y. Includes the formation of carbohydrate derivatives by the addition of a carbohydrate residue to another molecule.
Sobic.002G324100	Chr02	69496072	69499548	1	3477	41907						hydrolase activity, hydrolyzing O-glycosyl compounds	GO:0004553	Catalysis of the hydrolysis of any O-glycosyl bond.
Sobic.002G324100	Chr02	69496072	69499548	1	3477	41907						cell wall biogenesis	GO:0042546	A cellular process that results in the biosynthesis of constituent macromolecules, assembly, and arrangement of constituent parts of a cell wall. Includes biosynthesis of constituent macromolecules, such as proteins and polysaccharides, and those macromolecular modifications that are involved in synthesis or assembly of the cellular component. A cell wall is the rigid or semi-rigid envelope lying…
Sobic.002G324100	Chr02	69496072	69499548	1	3477	41907						xyloglucan:xyloglucosyl transferase activity	GO:0016762	Catalysis of the cleavage of a beta-(1->4) bond in the backbone of a xyloglucan and transfers the xyloglucanyl segment on to O-4 of the non-reducing terminal glucose residue of an acceptor, which can be a xyloglucan or an oligosaccharide of xyloglucan.
Sobic.002G324100	Chr02	69496072	69499548	1	3477	41907						xyloglucan metabolic process	GO:0010411	The chemical reactions and pathways involving xyloglucan, the cross-linking glycan composed of (1->4)-beta-D-glucan backbone substituted at regular intervals with beta-D-xylosyl-(1->6) residues, which is present in the primary cell wall of most higher plants.
Sobic.002G324200	Chr02	69501546	69504021	-1	2476	37434		Translation initiation factor SUI1		In Saccharomyces cerevisiae(Baker's yeast), SUI1 is a translation initiation factor that functions in concert with eIF-2 and the initiator tRNA-Met in directing the ribosome to the proper start site of translation []. SUI1 is a protein of 108 residues. Close homologues of SUI1 have been found []in mammals, insects and plants. SUI1 is also evolutionary related to hypothetical proteins from Escheri…	Domain
Sobic.002G324200	Chr02	69501546	69504021	-1	2476	37434		Eukaryotic translation initiation factor SUI1		Cells have evolved elaborate mechanisms to rid themselves of aberrant proteins and transcripts. The nonsense-mediated mRNA decay pathway (NMD) is an example of a pathway that eliminates aberrant mRNAs. In addition to its role in recognition of the AUG codon during translation initiation and maintenance of the appropriate reading frame during translation elongation by directing the ribosome to the…	Family
Sobic.002G324200	Chr02	69501546	69504021	-1	2476	37434						translation initiation factor activity	GO:0003743	Functions in the initiation of ribosome-mediated translation of mRNA into a polypeptide.
Sobic.002G324200	Chr02	69501546	69504021	-1	2476	37434						translational initiation	GO:0006413	The process preceding formation of the peptide bond between the first two amino acids of a protein. This includes the formation of a complex of the ribosome, mRNA, and an initiation complex that contains the first aminoacyl-tRNA.
Sobic.002G324300	Chr02	69506442	69518379	-1	11938	23076		SMAD/FHA domain		FHA and SMAD (MH2) domains share a common structure consisting of a sandwich of eleven beta strands in two sheets with Greek key topology. Forkhead-associated (FHA) domains were originally identified as a sequence profile of about 75 amino acids, whereas the full-length domain is closer to about 150 amino acids. FHA domains are found in transcription factors, kinesin motors, and in a variety of o…	Domain
Sobic.002G324300	Chr02	69506442	69518379	-1	11938	23076		Forkhead-associated (FHA) domain		The forkhead-associated (FHA) domain []is a phosphopeptide recognition domain found in many regulatory proteins. It displays specificity for phosphothreonine-containing epitopes but will also recognise phosphotyrosine with relatively high affinity. It spans approximately 80-100 amino acid residues folded into an 11-stranded beta sandwich, which sometimes contain small helical insertions between t…	Domain
Sobic.002G324300	Chr02	69506442	69518379	-1	11938	23076		Tyrosyl-DNA phosphodiesterase C-terminal domain		Tyrosyl-DNA phosphodiesterase 1 (Tdp1) is a DNA repair enzyme that catalyses the resolution of 3' and 5' phospho-DNA adducts. This entry represents the C-terminal domain of this enzyme [].	Domain
Sobic.002G324300	Chr02	69506442	69518379	-1	11938	23076		Tyrosyl-DNA phosphodiesterase I		Tyrosyl-DNA phosphodiesterase 1 (Tdp1) is a DNA repair enzyme that can remove a variety of covalent adducts from DNA through hydrolysis of a 3'-phosphodiester bond, giving rise to DNA with a free 3' phosphate [, ]. Mutations in human TDP1 gene cause spinocerebellar ataxia, autosomal recessive, with axonal neuropathy (SCAN1), which is a clinically and genetically heterogeneous group of cerebellar …	Family
Sobic.002G324300	Chr02	69506442	69518379	-1	11938	23076		SMAD/FHA domain		FHA and SMAD (MH2) domains share a common structure consisting of a sandwich of eleven beta strands in two sheets with Greek key topology. Forkhead-associated (FHA) domains were originally identified as a sequence profile of about 75 amino acids, whereas the full-length domain is closer to about 150 amino acids. FHA domains are found in transcription factors, kinesin motors, and in a variety of o…	Domain
Sobic.002G324300	Chr02	69506442	69518379	-1	11938	23076		Forkhead-associated (FHA) domain		The forkhead-associated (FHA) domain []is a phosphopeptide recognition domain found in many regulatory proteins. It displays specificity for phosphothreonine-containing epitopes but will also recognise phosphotyrosine with relatively high affinity. It spans approximately 80-100 amino acid residues folded into an 11-stranded beta sandwich, which sometimes contain small helical insertions between t…	Domain
Sobic.002G324300	Chr02	69506442	69518379	-1	11938	23076		Tyrosyl-DNA phosphodiesterase C-terminal domain		Tyrosyl-DNA phosphodiesterase 1 (Tdp1) is a DNA repair enzyme that catalyses the resolution of 3' and 5' phospho-DNA adducts. This entry represents the C-terminal domain of this enzyme [].	Domain
Sobic.002G324300	Chr02	69506442	69518379	-1	11938	23076		Tyrosyl-DNA phosphodiesterase I		Tyrosyl-DNA phosphodiesterase 1 (Tdp1) is a DNA repair enzyme that can remove a variety of covalent adducts from DNA through hydrolysis of a 3'-phosphodiester bond, giving rise to DNA with a free 3' phosphate [, ]. Mutations in human TDP1 gene cause spinocerebellar ataxia, autosomal recessive, with axonal neuropathy (SCAN1), which is a clinically and genetically heterogeneous group of cerebellar …	Family
Sobic.002G324300	Chr02	69506442	69518379	-1	11938	23076		SMAD/FHA domain		FHA and SMAD (MH2) domains share a common structure consisting of a sandwich of eleven beta strands in two sheets with Greek key topology. Forkhead-associated (FHA) domains were originally identified as a sequence profile of about 75 amino acids, whereas the full-length domain is closer to about 150 amino acids. FHA domains are found in transcription factors, kinesin motors, and in a variety of o…	Domain
Sobic.002G324300	Chr02	69506442	69518379	-1	11938	23076		Forkhead-associated (FHA) domain		The forkhead-associated (FHA) domain []is a phosphopeptide recognition domain found in many regulatory proteins. It displays specificity for phosphothreonine-containing epitopes but will also recognise phosphotyrosine with relatively high affinity. It spans approximately 80-100 amino acid residues folded into an 11-stranded beta sandwich, which sometimes contain small helical insertions between t…	Domain
Sobic.002G324300	Chr02	69506442	69518379	-1	11938	23076		Tyrosyl-DNA phosphodiesterase C-terminal domain		Tyrosyl-DNA phosphodiesterase 1 (Tdp1) is a DNA repair enzyme that catalyses the resolution of 3' and 5' phospho-DNA adducts. This entry represents the C-terminal domain of this enzyme [].	Domain
Sobic.002G324300	Chr02	69506442	69518379	-1	11938	23076		Tyrosyl-DNA phosphodiesterase I		Tyrosyl-DNA phosphodiesterase 1 (Tdp1) is a DNA repair enzyme that can remove a variety of covalent adducts from DNA through hydrolysis of a 3'-phosphodiester bond, giving rise to DNA with a free 3' phosphate [, ]. Mutations in human TDP1 gene cause spinocerebellar ataxia, autosomal recessive, with axonal neuropathy (SCAN1), which is a clinically and genetically heterogeneous group of cerebellar …	Family
Sobic.002G324300	Chr02	69506442	69518379	-1	11938	23076		SMAD/FHA domain		FHA and SMAD (MH2) domains share a common structure consisting of a sandwich of eleven beta strands in two sheets with Greek key topology. Forkhead-associated (FHA) domains were originally identified as a sequence profile of about 75 amino acids, whereas the full-length domain is closer to about 150 amino acids. FHA domains are found in transcription factors, kinesin motors, and in a variety of o…	Domain
Sobic.002G324300	Chr02	69506442	69518379	-1	11938	23076		Forkhead-associated (FHA) domain		The forkhead-associated (FHA) domain []is a phosphopeptide recognition domain found in many regulatory proteins. It displays specificity for phosphothreonine-containing epitopes but will also recognise phosphotyrosine with relatively high affinity. It spans approximately 80-100 amino acid residues folded into an 11-stranded beta sandwich, which sometimes contain small helical insertions between t…	Domain
Sobic.002G324300	Chr02	69506442	69518379	-1	11938	23076		Tyrosyl-DNA phosphodiesterase C-terminal domain		Tyrosyl-DNA phosphodiesterase 1 (Tdp1) is a DNA repair enzyme that catalyses the resolution of 3' and 5' phospho-DNA adducts. This entry represents the C-terminal domain of this enzyme [].	Domain
Sobic.002G324300	Chr02	69506442	69518379	-1	11938	23076		Tyrosyl-DNA phosphodiesterase I		Tyrosyl-DNA phosphodiesterase 1 (Tdp1) is a DNA repair enzyme that can remove a variety of covalent adducts from DNA through hydrolysis of a 3'-phosphodiester bond, giving rise to DNA with a free 3' phosphate [, ]. Mutations in human TDP1 gene cause spinocerebellar ataxia, autosomal recessive, with axonal neuropathy (SCAN1), which is a clinically and genetically heterogeneous group of cerebellar …	Family
Sobic.002G324300	Chr02	69506442	69518379	-1	11938	23076						nucleus	GO:0005634	A membrane-bounded organelle of eukaryotic cells in which chromosomes are housed and replicated. In most cells, the nucleus contains all of the cell's chromosomes except the organellar chromosomes, and is the site of RNA synthesis and processing. In some species, or in specialized cell types, RNA metabolism or DNA replication may be absent.
Sobic.002G324300	Chr02	69506442	69518379	-1	11938	23076						DNA repair	GO:0006281	The process of restoring DNA after damage. Genomes are subject to damage by chemical and physical agents in the environment (e.g. UV and ionizing radiations, chemical mutagens, fungal and bacterial toxins, etc.) and by free radicals or alkylating agents endogenously generated in metabolism. DNA is also damaged because of errors during its replication. A variety of different DNA repair pathways ha…
Sobic.002G324300	Chr02	69506442	69518379	-1	11938	23076						phosphoric diester hydrolase activity	GO:0008081	Catalysis of the hydrolysis of a phosphodiester to give a phosphomonoester and a free hydroxyl group.
Sobic.002G324400	Chr02	69518671	69521370	1	2700	20085		P-loop containing nucleoside triphosphate hydrolase		The P-loop NTPase fold is the most prevalent domain of the several distinctnucleotide-binding protein folds.The most common reaction catalysed by enzymes of the P-loop NTPase fold is the hydrolysis of the beta-gamma phosphate bond of a bound nucleoside triphosphate (NTP). The energy from NTP hydrolysis is typically utilised to induce conformational changes in other molecules, which constitutes th…	Domain
Sobic.002G324400	Chr02	69518671	69521370	1	2700	20085		Bifunctional kinase-pyrophosphorylase		This family of regulatory proteins has ADP-dependent kinase and inorganic phosphate-dependent pyrophosphorylase activity [, , ].	Family
Sobic.002G324400	Chr02	69518671	69521370	1	2700	20085		Pyruvate Pi dikinase regulator, chloroplast		This entry represents pyruvate Pi dikinase (PPDK) regulatory protein found in chloroplasts, which acts as a bifunctional serine/threonine kinase () and a phosphorylase () []. This enzyme is involved in the dark/light-mediated regulation of PPDK by catalysing its phosphorylation/dephosphorylation. Dark/light-induced changes in stromal concentrations of the competing ADP and Pi substrates govern th…	Family
Sobic.002G324400	Chr02	69518671	69521370	1	2700	20085						ATP binding	GO:0005524	Interacting selectively and non-covalently with ATP, adenosine 5'-triphosphate, a universally important coenzyme and enzyme regulator.
Sobic.002G324400	Chr02	69518671	69521370	1	2700	20085						transferase activity, transferring phosphorus-containing groups	GO:0016772	Catalysis of the transfer of a phosphorus-containing group from one compound (donor) to another (acceptor).
Sobic.002G324500	Chr02	69521804	69524810	1	3007	16645		P-loop containing nucleoside triphosphate hydrolase		The P-loop NTPase fold is the most prevalent domain of the several distinctnucleotide-binding protein folds.The most common reaction catalysed by enzymes of the P-loop NTPase fold is the hydrolysis of the beta-gamma phosphate bond of a bound nucleoside triphosphate (NTP). The energy from NTP hydrolysis is typically utilised to induce conformational changes in other molecules, which constitutes th…	Domain
Sobic.002G324500	Chr02	69521804	69524810	1	3007	16645		Bifunctional kinase-pyrophosphorylase		This family of regulatory proteins has ADP-dependent kinase and inorganic phosphate-dependent pyrophosphorylase activity [, , ].	Family
Sobic.002G324500	Chr02	69521804	69524810	1	3007	16645		Pyruvate Pi dikinase regulator, chloroplast		This entry represents pyruvate Pi dikinase (PPDK) regulatory protein found in chloroplasts, which acts as a bifunctional serine/threonine kinase () and a phosphorylase () []. This enzyme is involved in the dark/light-mediated regulation of PPDK by catalysing its phosphorylation/dephosphorylation. Dark/light-induced changes in stromal concentrations of the competing ADP and Pi substrates govern th…	Family
Sobic.002G324500	Chr02	69521804	69524810	1	3007	16645						ATP binding	GO:0005524	Interacting selectively and non-covalently with ATP, adenosine 5'-triphosphate, a universally important coenzyme and enzyme regulator.
Sobic.002G324500	Chr02	69521804	69524810	1	3007	16645						transferase activity, transferring phosphorus-containing groups	GO:0016772	Catalysis of the transfer of a phosphorus-containing group from one compound (donor) to another (acceptor).
Sobic.002G324700	Chr02	69535773	69540708	1	4936	747	(1 of 3) 2.7.11.32 - [Pyruvate, phosphate dikinase] kinase / Pyruvate, phosphate dikinase regulatory protein	PPM-type phosphatase domain		Protein phosphatases remove phosphate groups from various proteins that arethe key components of a number of signalling pathways in eukaryotes andprokaryotes. Protein phosphatases that dephosphorylate Ser and Thr residuesare classified into the phosphoprotein (PPP) and the protein phosphataseMg(2+)- or Mn(2+)-dependent (PPM) families. The core structure of PPMs is the300-residue PPM-type phosphat…	Domain
Sobic.002G324700	Chr02	69535773	69540708	1	4936	747	(1 of 3) 2.7.11.32 - [Pyruvate, phosphate dikinase] kinase / Pyruvate, phosphate dikinase regulatory protein	Bifunctional kinase-pyrophosphorylase		This family of regulatory proteins has ADP-dependent kinase and inorganic phosphate-dependent pyrophosphorylase activity [, , ].	Family
Sobic.002G324700	Chr02	69535773	69540708	1	4936	747	(1 of 3) 2.7.11.32 - [Pyruvate, phosphate dikinase] kinase / Pyruvate, phosphate dikinase regulatory protein	Pyruvate Pi dikinase regulator, chloroplast		This entry represents pyruvate Pi dikinase (PPDK) regulatory protein found in chloroplasts, which acts as a bifunctional serine/threonine kinase () and a phosphorylase () []. This enzyme is involved in the dark/light-mediated regulation of PPDK by catalysing its phosphorylation/dephosphorylation. Dark/light-induced changes in stromal concentrations of the competing ADP and Pi substrates govern th…	Family
Sobic.002G324700	Chr02	69535773	69540708	1	4936	747	(1 of 3) 2.7.11.32 - [Pyruvate, phosphate dikinase] kinase / Pyruvate, phosphate dikinase regulatory protein					ATP binding	GO:0005524	Interacting selectively and non-covalently with ATP, adenosine 5'-triphosphate, a universally important coenzyme and enzyme regulator.
Sobic.002G324700	Chr02	69535773	69540708	1	4936	747	(1 of 3) 2.7.11.32 - [Pyruvate, phosphate dikinase] kinase / Pyruvate, phosphate dikinase regulatory protein					transferase activity, transferring phosphorus-containing groups	GO:0016772	Catalysis of the transfer of a phosphorus-containing group from one compound (donor) to another (acceptor).
Sobic.002G324801	Chr02	69539931	69542910	-1	2980	0
Sobic.002G324801	Chr02	69539931	69542910	-1	2980	0
Sobic.002G324900	Chr02	69552371	69555384	-1	3014	10916	(1 of 3) KOG0502//KOG0508//KOG4412 - Integral membrane ankyrin-repeat protein Kidins220 (protein kinase D substrate) // Ankyrin repeat protein // 26S proteasome regulatory complex, subunit PSMD10	Ankyrin repeat-containing domain		This entry represents the ankyrin repeat-containing domain. These domains contain multiple repeats of a beta(2)-alpha(2) motif. The ankyrin repeat is one of the most common protein-protein interaction motifs in nature. Ankyrin repeats are tandemly repeated modules of about 33 amino acids. They occur in a large number of functionally diverse proteins mainly from eukaryotes. The few known examples …	Domain
Sobic.002G324900	Chr02	69552371	69555384	-1	3014	10916	(1 of 3) KOG0502//KOG0508//KOG4412 - Integral membrane ankyrin-repeat protein Kidins220 (protein kinase D substrate) // Ankyrin repeat protein // 26S proteasome regulatory complex, subunit PSMD10	Ankyrin repeat		The ankyrin repeat is one of the most common protein-protein interaction motifs in nature. Ankyrin repeats are tandemly repeated modules of about 33 amino acids. They occur in a large number of functionally diverse proteins mainly from eukaryotes. The few known examples from prokaryotes and viruses may be the result of horizontal gene transfers []. The repeat has been found in proteins of diverse…	Repeat
Sobic.002G324900	Chr02	69552371	69555384	-1	3014	10916	(1 of 3) KOG0502//KOG0508//KOG4412 - Integral membrane ankyrin-repeat protein Kidins220 (protein kinase D substrate) // Ankyrin repeat protein // 26S proteasome regulatory complex, subunit PSMD10	Caskin/Ankyrin repeat-containing protein		This entry consists of Caskin 1 and 2 (containing six N-terminal ankyrin repeats) and ankyrin repeat containing proteins. The conserved fold of the ankyrin repeat unit is known from several crystal and solution structures [, , , ]. Each repeat folds into a helix-loop-helix structure with a beta-hairpin/loop region projecting out from the helices at a 90oangle. The repeats stack together to form a…	Family
Sobic.002G324900	Chr02	69552371	69555384	-1	3014	10916	(1 of 3) KOG0502//KOG0508//KOG4412 - Integral membrane ankyrin-repeat protein Kidins220 (protein kinase D substrate) // Ankyrin repeat protein // 26S proteasome regulatory complex, subunit PSMD10	PGG domain		The PGG domain is named for the highly conserved sequence motif found at the start of the domain. Its function is not known.	Domain
Sobic.002G324900	Chr02	69552371	69555384	-1	3014	10916	(1 of 3) KOG0502//KOG0508//KOG4412 - Integral membrane ankyrin-repeat protein Kidins220 (protein kinase D substrate) // Ankyrin repeat protein // 26S proteasome regulatory complex, subunit PSMD10	Ankyrin repeat-containing domain		This entry represents the ankyrin repeat-containing domain. These domains contain multiple repeats of a beta(2)-alpha(2) motif. The ankyrin repeat is one of the most common protein-protein interaction motifs in nature. Ankyrin repeats are tandemly repeated modules of about 33 amino acids. They occur in a large number of functionally diverse proteins mainly from eukaryotes. The few known examples …	Domain
Sobic.002G324900	Chr02	69552371	69555384	-1	3014	10916	(1 of 3) KOG0502//KOG0508//KOG4412 - Integral membrane ankyrin-repeat protein Kidins220 (protein kinase D substrate) // Ankyrin repeat protein // 26S proteasome regulatory complex, subunit PSMD10	Ankyrin repeat		The ankyrin repeat is one of the most common protein-protein interaction motifs in nature. Ankyrin repeats are tandemly repeated modules of about 33 amino acids. They occur in a large number of functionally diverse proteins mainly from eukaryotes. The few known examples from prokaryotes and viruses may be the result of horizontal gene transfers []. The repeat has been found in proteins of diverse…	Repeat
Sobic.002G324900	Chr02	69552371	69555384	-1	3014	10916	(1 of 3) KOG0502//KOG0508//KOG4412 - Integral membrane ankyrin-repeat protein Kidins220 (protein kinase D substrate) // Ankyrin repeat protein // 26S proteasome regulatory complex, subunit PSMD10	Caskin/Ankyrin repeat-containing protein		This entry consists of Caskin 1 and 2 (containing six N-terminal ankyrin repeats) and ankyrin repeat containing proteins. The conserved fold of the ankyrin repeat unit is known from several crystal and solution structures [, , , ]. Each repeat folds into a helix-loop-helix structure with a beta-hairpin/loop region projecting out from the helices at a 90oangle. The repeats stack together to form a…	Family
Sobic.002G324900	Chr02	69552371	69555384	-1	3014	10916	(1 of 3) KOG0502//KOG0508//KOG4412 - Integral membrane ankyrin-repeat protein Kidins220 (protein kinase D substrate) // Ankyrin repeat protein // 26S proteasome regulatory complex, subunit PSMD10	PGG domain		The PGG domain is named for the highly conserved sequence motif found at the start of the domain. Its function is not known.	Domain
Sobic.002G325000	Chr02	69554960	69556417	-1	1458	13505	(1 of 3) 2.1.1.68 - Caffeate O-methyltransferase	Plant methyltransferase dimerisation		This domain is found at the N terminus of a variety of plant O-methyltransferases. It has been shown to mediate dimerisation of these proteins [].	Domain
Sobic.002G325000	Chr02	69554960	69556417	-1	1458	13505	(1 of 3) 2.1.1.68 - Caffeate O-methyltransferase	Winged helix-turn-helix DNA-binding domain		Winged helix DNA-binding proteins share a related winged helix-turn-helix DNA-binding motif, where the "wings", or loops, are small beta-sheets. The winged helix motif consists of two wings (W1, W2), three alpha helices (H1, H2, H3) and three beta-sheets (S1, S2, S3) arranged in the order H1-S1-H2-H3-S2-W1-S3-W2 []. The DNA-recognition helix makes sequence-specific DNA contacts with the major gro…	Domain
Sobic.002G325000	Chr02	69554960	69556417	-1	1458	13505	(1 of 3) 2.1.1.68 - Caffeate O-methyltransferase	Plant methyltransferase dimerisation		This domain is found at the N terminus of a variety of plant O-methyltransferases. It has been shown to mediate dimerisation of these proteins [].	Domain
Sobic.002G325000	Chr02	69554960	69556417	-1	1458	13505	(1 of 3) 2.1.1.68 - Caffeate O-methyltransferase	Winged helix-turn-helix DNA-binding domain		Winged helix DNA-binding proteins share a related winged helix-turn-helix DNA-binding motif, where the "wings", or loops, are small beta-sheets. The winged helix motif consists of two wings (W1, W2), three alpha helices (H1, H2, H3) and three beta-sheets (S1, S2, S3) arranged in the order H1-S1-H2-H3-S2-W1-S3-W2 []. The DNA-recognition helix makes sequence-specific DNA contacts with the major gro…	Domain
Sobic.002G325100	Chr02	69559225	69560025	-1	801	17770
Sobic.002G325200	Chr02	69564690	69565568	1	879	23235		Bulb-type lectin domain		A bulb lectin super-family (Amaryllidaceae, Orchidaceae and Aliaceae) contains a ~115-residue-long domain whose overall three dimensional fold is very similar to that of [, ]:Dictyostelium discoideum comitin, an actin binding proteinCurculigo latifolia curculin, a sweet tasting and taste-modifying proteinThis domain generally binds mannose, but in at least one protein, curculin, it is apparently …	Domain
Sobic.002G325200	Chr02	69564690	69565568	1	879	23235		Late embryogenesis abundant protein, LEA-14		Different types of LEA proteins are expressed at different stages of late embryogenesis in higher plant seed embryos and under conditions of dehydration stress [, ]. The function of these proteins is unknown.	Domain
Sobic.002G325300	Chr02	69565615	69571744	-1	6130	24160	(1 of 1) K13506 - glycerol-3-phosphate O-acyltransferase 3/4 (GPAT3_4, AGPAT9, AGPAT6)	Pyridoxal phosphate-dependent transferase, major region, subdomain 2		Pyridoxal phosphate is the active form of vitamin B6 (pyridoxine or pyridoxal). Pyridoxal 5'-phosphate (PLP) is a versatile catalyst, acting as a coenzyme in a multitude of reactions, including decarboxylation, deamination and transamination [, , ]. PLP-dependent enzymes are primarily involved in the biosynthesis of amino acids and amino acid-derived metabolites, but they are also found in the bi…	Domain
Sobic.002G325300	Chr02	69565615	69571744	-1	6130	24160	(1 of 1) K13506 - glycerol-3-phosphate O-acyltransferase 3/4 (GPAT3_4, AGPAT9, AGPAT6)	Phospholipid/glycerol acyltransferase		This family contains acyltransferases involved in phospholipid biosynthesis and other proteins of unknown function []. This domain is found in tafazzins, defects in which are the cause of Barth syndrome; a severe inherited disorder which is often fatal in childhood and is characterised by cardiac and skeletal abnormalities. Phospholipid/glycerol acyltransferase is not found in the viruses or the …	Domain
Sobic.002G325300	Chr02	69565615	69571744	-1	6130	24160	(1 of 1) K13506 - glycerol-3-phosphate O-acyltransferase 3/4 (GPAT3_4, AGPAT9, AGPAT6)					metabolic process	GO:0008152	The chemical reactions and pathways, including anabolism and catabolism, by which living organisms transform chemical substances. Metabolic processes typically transform small molecules, but also include macromolecular processes such as DNA repair and replication, and protein synthesis and degradation.
Sobic.002G325300	Chr02	69565615	69571744	-1	6130	24160	(1 of 1) K13506 - glycerol-3-phosphate O-acyltransferase 3/4 (GPAT3_4, AGPAT9, AGPAT6)					transferase activity, transferring acyl groups	GO:0016746	Catalysis of the transfer of an acyl group from one compound (donor) to another (acceptor).
Sobic.002G325400	Chr02	69571941	69577548	1	5608	30486		NUC153		This small domain is found in a novel nucleolar family [].	Domain
Sobic.002G325500	Chr02	69579291	69582209	1	2919	37836	(1 of 8) KOG0508//KOG4412 - Ankyrin repeat protein // 26S proteasome regulatory complex, subunit PSMD10	Ankyrin repeat-containing domain		This entry represents the ankyrin repeat-containing domain. These domains contain multiple repeats of a beta(2)-alpha(2) motif. The ankyrin repeat is one of the most common protein-protein interaction motifs in nature. Ankyrin repeats are tandemly repeated modules of about 33 amino acids. They occur in a large number of functionally diverse proteins mainly from eukaryotes. The few known examples …	Domain
Sobic.002G325500	Chr02	69579291	69582209	1	2919	37836	(1 of 8) KOG0508//KOG4412 - Ankyrin repeat protein // 26S proteasome regulatory complex, subunit PSMD10	Ankyrin repeat		The ankyrin repeat is one of the most common protein-protein interaction motifs in nature. Ankyrin repeats are tandemly repeated modules of about 33 amino acids. They occur in a large number of functionally diverse proteins mainly from eukaryotes. The few known examples from prokaryotes and viruses may be the result of horizontal gene transfers []. The repeat has been found in proteins of diverse…	Repeat
Sobic.002G325500	Chr02	69579291	69582209	1	2919	37836	(1 of 8) KOG0508//KOG4412 - Ankyrin repeat protein // 26S proteasome regulatory complex, subunit PSMD10	Caskin/Ankyrin repeat-containing protein		This entry consists of Caskin 1 and 2 (containing six N-terminal ankyrin repeats) and ankyrin repeat containing proteins. The conserved fold of the ankyrin repeat unit is known from several crystal and solution structures [, , , ]. Each repeat folds into a helix-loop-helix structure with a beta-hairpin/loop region projecting out from the helices at a 90oangle. The repeats stack together to form a…	Family
Sobic.002G325600	Chr02	69585581	69586605	1	1025	44126		Caskin/Ankyrin repeat-containing protein		This entry consists of Caskin 1 and 2 (containing six N-terminal ankyrin repeats) and ankyrin repeat containing proteins. The conserved fold of the ankyrin repeat unit is known from several crystal and solution structures [, , , ]. Each repeat folds into a helix-loop-helix structure with a beta-hairpin/loop region projecting out from the helices at a 90oangle. The repeats stack together to form a…	Family
Sobic.002G325600	Chr02	69585581	69586605	1	1025	44126		PGG domain		The PGG domain is named for the highly conserved sequence motif found at the start of the domain. Its function is not known.	Domain
Sobic.002G325700	Chr02	69589748	69591876	-1	2129	48293	(1 of 21) PF12776 - Myb/SANT-like DNA-binding domain (Myb_DNA-bind_3)	Myb/SANT-like domain		This domain, found in a range of uncharacterised proteins, may be related to Myb/SANT-like DNA binding domains.	Domain
Sobic.002G325800	Chr02	69592684	69594120	-1	1437	51229		Aspartic peptidase domain		Aspartic endopeptidases of vertebrate, fungal and retroviral origin have been characterised []. More recently, aspartic endopeptidases associated with the processing of bacterial type 4 prepilin []and archaean preflagellin have been described [, ].Structurally, aspartic endopeptidases are bilobal enzymes, each lobe contributing a catalytic Asp residue, with an extended active site cleft localised…	Domain
Sobic.002G325800	Chr02	69592684	69594120	-1	1437	51229		Aspartic peptidase		Aspartic peptidase, also known as aspartyl proteases () are a widely distributed family of proteolytic enzymes [, , ]known to exist in vertebrates, fungi, plants, retroviruses and some plant viruses. Aspartate proteases of eukaryotes are monomeric enzymes which consist of two domains. Each domain contains an active site centred on a catalytic aspartyl residue. The two domains most probably evolve…	Family
Sobic.002G325800	Chr02	69592684	69594120	-1	1437	51229						proteolysis	GO:0006508	The hydrolysis of proteins into smaller polypeptides and/or amino acids by cleavage of their peptide bonds.
Sobic.002G325800	Chr02	69592684	69594120	-1	1437	51229						aspartic-type endopeptidase activity	GO:0004190	Catalysis of the hydrolysis of internal, alpha-peptide bonds in a polypeptide chain by a mechanism in which a water molecule bound by the side chains of aspartic residues at the active center acts as a nucleophile.
Sobic.002G325900	Chr02	69596024	69597619	-1	1596	54569		Aspartic peptidase domain		Aspartic endopeptidases of vertebrate, fungal and retroviral origin have been characterised []. More recently, aspartic endopeptidases associated with the processing of bacterial type 4 prepilin []and archaean preflagellin have been described [, ].Structurally, aspartic endopeptidases are bilobal enzymes, each lobe contributing a catalytic Asp residue, with an extended active site cleft localised…	Domain
Sobic.002G325900	Chr02	69596024	69597619	-1	1596	54569		Aspartic peptidase		Aspartic peptidase, also known as aspartyl proteases () are a widely distributed family of proteolytic enzymes [, , ]known to exist in vertebrates, fungi, plants, retroviruses and some plant viruses. Aspartate proteases of eukaryotes are monomeric enzymes which consist of two domains. Each domain contains an active site centred on a catalytic aspartyl residue. The two domains most probably evolve…	Family
Sobic.002G325900	Chr02	69596024	69597619	-1	1596	54569						proteolysis	GO:0006508	The hydrolysis of proteins into smaller polypeptides and/or amino acids by cleavage of their peptide bonds.
Sobic.002G325900	Chr02	69596024	69597619	-1	1596	54569						aspartic-type endopeptidase activity	GO:0004190	Catalysis of the hydrolysis of internal, alpha-peptide bonds in a polypeptide chain by a mechanism in which a water molecule bound by the side chains of aspartic residues at the active center acts as a nucleophile.
Sobic.002G326000	Chr02	69600253	69601734	-1	1482	58798		Aspartic peptidase domain		Aspartic endopeptidases of vertebrate, fungal and retroviral origin have been characterised []. More recently, aspartic endopeptidases associated with the processing of bacterial type 4 prepilin []and archaean preflagellin have been described [, ].Structurally, aspartic endopeptidases are bilobal enzymes, each lobe contributing a catalytic Asp residue, with an extended active site cleft localised…	Domain
Sobic.002G326000	Chr02	69600253	69601734	-1	1482	58798		Aspartic peptidase		Aspartic peptidase, also known as aspartyl proteases () are a widely distributed family of proteolytic enzymes [, , ]known to exist in vertebrates, fungi, plants, retroviruses and some plant viruses. Aspartate proteases of eukaryotes are monomeric enzymes which consist of two domains. Each domain contains an active site centred on a catalytic aspartyl residue. The two domains most probably evolve…	Family
Sobic.002G326000	Chr02	69600253	69601734	-1	1482	58798						proteolysis	GO:0006508	The hydrolysis of proteins into smaller polypeptides and/or amino acids by cleavage of their peptide bonds.
Sobic.002G326000	Chr02	69600253	69601734	-1	1482	58798						aspartic-type endopeptidase activity	GO:0004190	Catalysis of the hydrolysis of internal, alpha-peptide bonds in a polypeptide chain by a mechanism in which a water molecule bound by the side chains of aspartic residues at the active center acts as a nucleophile.
Sobic.002G326050	Chr02	69601547	69602486	1	940	60092
Sobic.002G326100	Chr02	69604409	69606169	-1	1761	62954		Aspartic peptidase domain		Aspartic endopeptidases of vertebrate, fungal and retroviral origin have been characterised []. More recently, aspartic endopeptidases associated with the processing of bacterial type 4 prepilin []and archaean preflagellin have been described [, ].Structurally, aspartic endopeptidases are bilobal enzymes, each lobe contributing a catalytic Asp residue, with an extended active site cleft localised…	Domain
Sobic.002G326100	Chr02	69604409	69606169	-1	1761	62954		Aspartic peptidase		Aspartic peptidase, also known as aspartyl proteases () are a widely distributed family of proteolytic enzymes [, , ]known to exist in vertebrates, fungi, plants, retroviruses and some plant viruses. Aspartate proteases of eukaryotes are monomeric enzymes which consist of two domains. Each domain contains an active site centred on a catalytic aspartyl residue. The two domains most probably evolve…	Family
Sobic.002G326100	Chr02	69604409	69606169	-1	1761	62954						proteolysis	GO:0006508	The hydrolysis of proteins into smaller polypeptides and/or amino acids by cleavage of their peptide bonds.
Sobic.002G326100	Chr02	69604409	69606169	-1	1761	62954						aspartic-type endopeptidase activity	GO:0004190	Catalysis of the hydrolysis of internal, alpha-peptide bonds in a polypeptide chain by a mechanism in which a water molecule bound by the side chains of aspartic residues at the active center acts as a nucleophile.
Sobic.002G326200	Chr02	69610553	69613401	1	2849	69098	(1 of 30) PF01657//PF07714 - Salt stress response/antifungal (Stress-antifung) // Protein tyrosine kinase (Pkinase_Tyr)	Protein kinase domain		Protein phosphorylation, which plays a key role in most cellular activities, is a reversible process mediated by proteinkinases and phosphoprotein phosphatases. Protein kinases catalyse the transfer of the gamma phosphate from nucleotide triphosphates (often ATP) to one or more amino acid residues in a protein substrate side chain, resulting in a conformational change affecting protein function. …	Domain
Sobic.002G326200	Chr02	69610553	69613401	1	2849	69098	(1 of 30) PF01657//PF07714 - Salt stress response/antifungal (Stress-antifung) // Protein tyrosine kinase (Pkinase_Tyr)	Protein kinase-like domain		Protein kinases () modify other proteins by chemically adding phosphate groups to them. This process is fundamental to most signalling and regulatory processes in the eukaryotic cell []. The protein kinases contain a catalytic core that is common to both serine/threonine and tyrosine protein kinases. The catalytic domain contains the nucleotide-binding site and the catalytic apparatus in an inter…	Domain
Sobic.002G326200	Chr02	69610553	69613401	1	2849	69098	(1 of 30) PF01657//PF07714 - Salt stress response/antifungal (Stress-antifung) // Protein tyrosine kinase (Pkinase_Tyr)	Serine-threonine/tyrosine-protein kinase catalytic domain		Protein phosphorylation, which plays a key role in most cellular activities, is a reversible process mediated by protein kinases and phosphoprotein phosphatases. Protein kinases catalyse the transfer of the gamma phosphate from nucleotide triphosphates (often ATP) to one or more amino acid residues in a protein substrate side chain, resulting in a conformational change affecting protein function.…	Domain
Sobic.002G326200	Chr02	69610553	69613401	1	2849	69098	(1 of 30) PF01657//PF07714 - Salt stress response/antifungal (Stress-antifung) // Protein tyrosine kinase (Pkinase_Tyr)	Concanavalin A-like lectin/glucanase domain		This entry represents the concanavalin A-like domain, which has a sandwich structure of 12-14 beta strands in two sheets with a complex topology. Proteins containing this domain include: Legume lectinsGlycosyl hydrolases family 16Galectin (animal S-lectin)Laminin G-like modulePentraxinClostridium neurotoxinsExotoxin AVibrio cholera sialidaseLeech intramolecular trans-sialidaseGlycosyl hydrolase f…	Domain
Sobic.002G326200	Chr02	69610553	69613401	1	2849	69098	(1 of 30) PF01657//PF07714 - Salt stress response/antifungal (Stress-antifung) // Protein tyrosine kinase (Pkinase_Tyr)	Serine/threonine/dual specificity protein kinase, catalytic domain		Protein phosphorylation, which plays a key role in most cellular activities, is a reversible process mediated by protein kinases and phosphoprotein phosphatases. Protein kinases catalyse the transfer of the gamma phosphate from nucleotide triphosphates (often ATP) to one or more amino acid residues in a protein substrate side chain, resulting in a conformational change affecting protein function.…	Domain
Sobic.002G326200	Chr02	69610553	69613401	1	2849	69098	(1 of 30) PF01657//PF07714 - Salt stress response/antifungal (Stress-antifung) // Protein tyrosine kinase (Pkinase_Tyr)	Gnk2-homologous domain		Ginkbilobin-2 (Gnk2) is an antifungal protein found in the endosperm of Ginkgoseeds, which inhibits the growth of phytopathogenic fungi such as Fusariumoxysporum. Gnk2 has considerable homology (~85%) to embryo-abundant proteins(EAP) from the gymnosperms Picea abies and P. glauca. Plant EAP are expressedin the late stage of seed maturation and are involved in protection againstenvironmental stres…	Domain
Sobic.002G326300	Chr02	69616465	69617511	1	1047	75010	(1 of 46) 2.7.10.2 - Non-specific protein-tyrosine kinase / Cytoplasmic protein tyrosine kinase	Protein kinase domain		Protein phosphorylation, which plays a key role in most cellular activities, is a reversible process mediated by proteinkinases and phosphoprotein phosphatases. Protein kinases catalyse the transfer of the gamma phosphate from nucleotide triphosphates (often ATP) to one or more amino acid residues in a protein substrate side chain, resulting in a conformational change affecting protein function. …	Domain
Sobic.002G326300	Chr02	69616465	69617511	1	1047	75010	(1 of 46) 2.7.10.2 - Non-specific protein-tyrosine kinase / Cytoplasmic protein tyrosine kinase	Protein kinase-like domain		Protein kinases () modify other proteins by chemically adding phosphate groups to them. This process is fundamental to most signalling and regulatory processes in the eukaryotic cell []. The protein kinases contain a catalytic core that is common to both serine/threonine and tyrosine protein kinases. The catalytic domain contains the nucleotide-binding site and the catalytic apparatus in an inter…	Domain
Sobic.002G326300	Chr02	69616465	69617511	1	1047	75010	(1 of 46) 2.7.10.2 - Non-specific protein-tyrosine kinase / Cytoplasmic protein tyrosine kinase	Serine-threonine/tyrosine-protein kinase catalytic domain		Protein phosphorylation, which plays a key role in most cellular activities, is a reversible process mediated by protein kinases and phosphoprotein phosphatases. Protein kinases catalyse the transfer of the gamma phosphate from nucleotide triphosphates (often ATP) to one or more amino acid residues in a protein substrate side chain, resulting in a conformational change affecting protein function.…	Domain
Sobic.002G326300	Chr02	69616465	69617511	1	1047	75010	(1 of 46) 2.7.10.2 - Non-specific protein-tyrosine kinase / Cytoplasmic protein tyrosine kinase	Serine/threonine/dual specificity protein kinase, catalytic domain		Protein phosphorylation, which plays a key role in most cellular activities, is a reversible process mediated by protein kinases and phosphoprotein phosphatases. Protein kinases catalyse the transfer of the gamma phosphate from nucleotide triphosphates (often ATP) to one or more amino acid residues in a protein substrate side chain, resulting in a conformational change affecting protein function.…	Domain
Sobic.002G326400	Chr02	69620241	69623720	1	3480	78786		Protein kinase domain		Protein phosphorylation, which plays a key role in most cellular activities, is a reversible process mediated by proteinkinases and phosphoprotein phosphatases. Protein kinases catalyse the transfer of the gamma phosphate from nucleotide triphosphates (often ATP) to one or more amino acid residues in a protein substrate side chain, resulting in a conformational change affecting protein function. …	Domain
Sobic.002G326400	Chr02	69620241	69623720	1	3480	78786		Protein kinase-like domain		Protein kinases () modify other proteins by chemically adding phosphate groups to them. This process is fundamental to most signalling and regulatory processes in the eukaryotic cell []. The protein kinases contain a catalytic core that is common to both serine/threonine and tyrosine protein kinases. The catalytic domain contains the nucleotide-binding site and the catalytic apparatus in an inter…	Domain
Sobic.002G326400	Chr02	69620241	69623720	1	3480	78786		Serine-threonine/tyrosine-protein kinase catalytic domain		Protein phosphorylation, which plays a key role in most cellular activities, is a reversible process mediated by protein kinases and phosphoprotein phosphatases. Protein kinases catalyse the transfer of the gamma phosphate from nucleotide triphosphates (often ATP) to one or more amino acid residues in a protein substrate side chain, resulting in a conformational change affecting protein function.…	Domain
Sobic.002G326400	Chr02	69620241	69623720	1	3480	78786		Concanavalin A-like lectin/glucanase domain		This entry represents the concanavalin A-like domain, which has a sandwich structure of 12-14 beta strands in two sheets with a complex topology. Proteins containing this domain include: Legume lectinsGlycosyl hydrolases family 16Galectin (animal S-lectin)Laminin G-like modulePentraxinClostridium neurotoxinsExotoxin AVibrio cholera sialidaseLeech intramolecular trans-sialidaseGlycosyl hydrolase f…	Domain
Sobic.002G326400	Chr02	69620241	69623720	1	3480	78786		Serine/threonine/dual specificity protein kinase, catalytic domain		Protein phosphorylation, which plays a key role in most cellular activities, is a reversible process mediated by protein kinases and phosphoprotein phosphatases. Protein kinases catalyse the transfer of the gamma phosphate from nucleotide triphosphates (often ATP) to one or more amino acid residues in a protein substrate side chain, resulting in a conformational change affecting protein function.…	Domain
Sobic.002G326400	Chr02	69620241	69623720	1	3480	78786		Gnk2-homologous domain		Ginkbilobin-2 (Gnk2) is an antifungal protein found in the endosperm of Ginkgoseeds, which inhibits the growth of phytopathogenic fungi such as Fusariumoxysporum. Gnk2 has considerable homology (~85%) to embryo-abundant proteins(EAP) from the gymnosperms Picea abies and P. glauca. Plant EAP are expressedin the late stage of seed maturation and are involved in protection againstenvironmental stres…	Domain
