# Supplementary material for: Association mapping by aerial drone reveals 213 genetic associations for Sorghum bicolor biomass traits under drought
Source: BMC Genomics. 2018 Sep 17;19:679. doi: 10.1186/s12864-018-5055-5 (PMC6142696; doi:10.1186/s12864-018-5055-5)
Supplement: Supplementary file 9 — Tables showing all genes in the regions spanned by significant SNPs for each peak. Gene information was obtained from the Phytomine tool in Phytozome v3.0. (ZIP 8760 kb) [file 12864_2018_5055_MOESM9_ESM.zip › CPG3.10_all_Sb_genes_in_region_from_Phytomine.xls]

## Sheet: CPG3.10_all_Sb_genes_in_region_
Primary_Identifier	chrom	Pos_start	Pos_end	strand	gene_length	dist_from_max_GWAS_SNP	gene_defline	protein_domains_name	gene_name	protein_domains_description	protin_domains_type	ontology_term_name	GO_term	GO_description
Sobic.003G109700	Chr03	9892252	9897607	-1	5356	172068
Sobic.003G109766	Chr03	9905058	9908037	1	2980	161638	(1 of 4) PTHR24282//PTHR24282:SF49 - CYTOCHROME P450 FAMILY MEMBER // SUBFAMILY NOT NAMED	Cytochrome P450, E-class, group IV		Cytochrome P450 enzymes are a superfamily of haem-containing mono-oxygenases that are found in all kingdoms of life, and which show extraordinary diversity in their reaction chemistry. In mammals, these proteins are found primarily in microsomes of hepatocytes and other cell types, where they oxidise steroids, fatty acids and xenobiotics, and are important for the detoxification and clearance of …	Family
Sobic.003G109766	Chr03	9905058	9908037	1	2980	161638	(1 of 4) PTHR24282//PTHR24282:SF49 - CYTOCHROME P450 FAMILY MEMBER // SUBFAMILY NOT NAMED	Cytochrome P450		Cytochrome P450 enzymes are a superfamily of haem-containing mono-oxygenases that are found in all kingdoms of life, and which show extraordinary diversity in their reaction chemistry. In mammals, these proteins are found primarily in microsomes of hepatocytes and other cell types, where they oxidise steroids, fatty acids and xenobiotics, and are important for the detoxification and clearance of …	Family
Sobic.003G109766	Chr03	9905058	9908037	1	2980	161638	(1 of 4) PTHR24282//PTHR24282:SF49 - CYTOCHROME P450 FAMILY MEMBER // SUBFAMILY NOT NAMED	Cytochrome P450, E-class, group I		Cytochrome P450 enzymes are a superfamily of haem-containing mono-oxygenases that are found in all kingdoms of life, and which show extraordinary diversity in their reaction chemistry. In mammals, these proteins are found primarily in microsomes of hepatocytes and other cell types, where they oxidise steroids, fatty acids and xenobiotics, and are important for the detoxification and clearance of …	Family
Sobic.003G109766	Chr03	9905058	9908037	1	2980	161638	(1 of 4) PTHR24282//PTHR24282:SF49 - CYTOCHROME P450 FAMILY MEMBER // SUBFAMILY NOT NAMED	Cytochrome P450, E-class, group II		Cytochrome P450 enzymes are a superfamily of haem-containing mono-oxygenases that are found in all kingdoms of life, and which show extraordinary diversity in their reaction chemistry. In mammals, these proteins are found primarily in microsomes of hepatocytes and other cell types, where they oxidise steroids, fatty acids and xenobiotics, and are important for the detoxification and clearance of …	Family
Sobic.003G109766	Chr03	9905058	9908037	1	2980	161638	(1 of 4) PTHR24282//PTHR24282:SF49 - CYTOCHROME P450 FAMILY MEMBER // SUBFAMILY NOT NAMED					oxidation-reduction process	GO:0055114	A metabolic process that results in the removal or addition of one or more electrons to or from a substance, with or without the concomitant removal or addition of a proton or protons.
Sobic.003G109766	Chr03	9905058	9908037	1	2980	161638	(1 of 4) PTHR24282//PTHR24282:SF49 - CYTOCHROME P450 FAMILY MEMBER // SUBFAMILY NOT NAMED					iron ion binding	GO:0005506	Interacting selectively and non-covalently with iron (Fe) ions.
Sobic.003G109766	Chr03	9905058	9908037	1	2980	161638	(1 of 4) PTHR24282//PTHR24282:SF49 - CYTOCHROME P450 FAMILY MEMBER // SUBFAMILY NOT NAMED					heme binding	GO:0020037	Interacting selectively and non-covalently with heme, any compound of iron complexed in a porphyrin (tetrapyrrole) ring.
Sobic.003G109766	Chr03	9905058	9908037	1	2980	161638	(1 of 4) PTHR24282//PTHR24282:SF49 - CYTOCHROME P450 FAMILY MEMBER // SUBFAMILY NOT NAMED					oxidoreductase activity, acting on paired donors, with incorporation or reduction of molecular oxygen	GO:0016705	Catalysis of an oxidation-reduction (redox) reaction in which hydrogen or electrons are transferred from each of two donors, and molecular oxygen is reduced or incorporated into a donor.
Sobic.003G109832	Chr03	9913267	9915741	1	2475	153934	(1 of 4) PTHR24282//PTHR24282:SF49 - CYTOCHROME P450 FAMILY MEMBER // SUBFAMILY NOT NAMED	Cytochrome P450, E-class, group IV		Cytochrome P450 enzymes are a superfamily of haem-containing mono-oxygenases that are found in all kingdoms of life, and which show extraordinary diversity in their reaction chemistry. In mammals, these proteins are found primarily in microsomes of hepatocytes and other cell types, where they oxidise steroids, fatty acids and xenobiotics, and are important for the detoxification and clearance of …	Family
Sobic.003G109832	Chr03	9913267	9915741	1	2475	153934	(1 of 4) PTHR24282//PTHR24282:SF49 - CYTOCHROME P450 FAMILY MEMBER // SUBFAMILY NOT NAMED	Cytochrome P450		Cytochrome P450 enzymes are a superfamily of haem-containing mono-oxygenases that are found in all kingdoms of life, and which show extraordinary diversity in their reaction chemistry. In mammals, these proteins are found primarily in microsomes of hepatocytes and other cell types, where they oxidise steroids, fatty acids and xenobiotics, and are important for the detoxification and clearance of …	Family
Sobic.003G109832	Chr03	9913267	9915741	1	2475	153934	(1 of 4) PTHR24282//PTHR24282:SF49 - CYTOCHROME P450 FAMILY MEMBER // SUBFAMILY NOT NAMED	Cytochrome P450, E-class, group I		Cytochrome P450 enzymes are a superfamily of haem-containing mono-oxygenases that are found in all kingdoms of life, and which show extraordinary diversity in their reaction chemistry. In mammals, these proteins are found primarily in microsomes of hepatocytes and other cell types, where they oxidise steroids, fatty acids and xenobiotics, and are important for the detoxification and clearance of …	Family
Sobic.003G109832	Chr03	9913267	9915741	1	2475	153934	(1 of 4) PTHR24282//PTHR24282:SF49 - CYTOCHROME P450 FAMILY MEMBER // SUBFAMILY NOT NAMED					oxidation-reduction process	GO:0055114	A metabolic process that results in the removal or addition of one or more electrons to or from a substance, with or without the concomitant removal or addition of a proton or protons.
Sobic.003G109832	Chr03	9913267	9915741	1	2475	153934	(1 of 4) PTHR24282//PTHR24282:SF49 - CYTOCHROME P450 FAMILY MEMBER // SUBFAMILY NOT NAMED					iron ion binding	GO:0005506	Interacting selectively and non-covalently with iron (Fe) ions.
Sobic.003G109832	Chr03	9913267	9915741	1	2475	153934	(1 of 4) PTHR24282//PTHR24282:SF49 - CYTOCHROME P450 FAMILY MEMBER // SUBFAMILY NOT NAMED					heme binding	GO:0020037	Interacting selectively and non-covalently with heme, any compound of iron complexed in a porphyrin (tetrapyrrole) ring.
Sobic.003G109832	Chr03	9913267	9915741	1	2475	153934	(1 of 4) PTHR24282//PTHR24282:SF49 - CYTOCHROME P450 FAMILY MEMBER // SUBFAMILY NOT NAMED					oxidoreductase activity, acting on paired donors, with incorporation or reduction of molecular oxygen	GO:0016705	Catalysis of an oxidation-reduction (redox) reaction in which hydrogen or electrons are transferred from each of two donors, and molecular oxygen is reduced or incorporated into a donor.
Sobic.003G109900	Chr03	9915860	9920670	-1	4811	149005		AATF leucine zipper-containing domain		This leucine zipper-containing domain is found in apoptosis antagonizing transcription factor (AATF, also known as Che-1) and related proteins. AATF may function as a general inhibitor of the histone deacetylase HDAC1 []. AATF has been shown to inhibit the abberant production of the amyloid beta peptide 1-42 by direct interaction with Par4 []. This interaction occurs via the leucine zipper.	Domain
Sobic.003G109900	Chr03	9915860	9920670	-1	4811	149005		Apoptosis-antagonizing transcription factor, C-terminal		This C-terminal domain is found in apoptosis-antagonizing transcription factor (AATF) proteins []. This is the domain of the AATF proteins that interacts with BLOS2 or Ceap, that functions as an adaptor in processes such as protein and vesicle processing and transport, and perhaps transcription.	Domain
Sobic.003G109900	Chr03	9915860	9920670	-1	4811	149005		AATF leucine zipper-containing domain		This leucine zipper-containing domain is found in apoptosis antagonizing transcription factor (AATF, also known as Che-1) and related proteins. AATF may function as a general inhibitor of the histone deacetylase HDAC1 []. AATF has been shown to inhibit the abberant production of the amyloid beta peptide 1-42 by direct interaction with Par4 []. This interaction occurs via the leucine zipper.	Domain
Sobic.003G109900	Chr03	9915860	9920670	-1	4811	149005		Apoptosis-antagonizing transcription factor, C-terminal		This C-terminal domain is found in apoptosis-antagonizing transcription factor (AATF) proteins []. This is the domain of the AATF proteins that interacts with BLOS2 or Ceap, that functions as an adaptor in processes such as protein and vesicle processing and transport, and perhaps transcription.	Domain
Sobic.003G109900	Chr03	9915860	9920670	-1	4811	149005						nucleus	GO:0005634	A membrane-bounded organelle of eukaryotic cells in which chromosomes are housed and replicated. In most cells, the nucleus contains all of the cell's chromosomes except the organellar chromosomes, and is the site of RNA synthesis and processing. In some species, or in specialized cell types, RNA metabolism or DNA replication may be absent.
Sobic.003G110000	Chr03	9923550	9929651	-1	6102	140024		Rab-GTPase-TBC domain		Identification of a TBC domain in GYP6_YEAST and GYP7_YEAST, which areGTPase activator proteins of yeast Ypt6 and Ypt7, imply that these domainsare GTPase activator proteins of Rab-like small GTPases [].	Domain
Sobic.003G110100	Chr03	9932183	9935782	-1	3600	133893		Cysteine synthase		Cysteine synthase (also known as O-acetylserine (thiol)-lyase or O-acetyl-L-serine sulfhydrylase) is the enzyme responsible for the formation of cysteine from O-acetyl-serine and hydrogen sulphide with the concomitant release of acetic acid. In bacteria such two forms of the enzyme are known (genes cysK and cysM) [, ]. CysM differs from CysK in that it can also use thiosulphate instead of sulphid…	Family
Sobic.003G110100	Chr03	9932183	9935782	-1	3600	133893		Cysteine synthase CysK		Cysteine synthase (O-acetylserine (thiol)-lyase, ) is the enzyme responsible for the formation of cysteine from O-acetyl-serine and hydrogen sulphide with the concomitant release of acetic acid. In bacteria such two forms of the enzyme are known (genes cysK and cysM). CysK differs from CysM in that it can also use sulphide instead of thiosulphate, to produce cysteine instead of cysteine thiosulph…	Family
Sobic.003G110100	Chr03	9932183	9935782	-1	3600	133893		Tryptophan synthase beta subunit-like PLP-dependent enzyme		This entry represent a domain found in a group of proteins of the PLP-dependent enzymes superfamily represented by the beta subunit of tryptophan synthase []. It is a group of diverse proteins, including threonine dehydratase, cysteine synthase, pyridoxal phosphate-dependent deaminase, etc.	Domain
Sobic.003G110100	Chr03	9932183	9935782	-1	3600	133893		Tryptophan synthase beta subunit-like PLP-dependent enzyme		This entry represent a domain found in a group of proteins of the PLP-dependent enzymes superfamily represented by the beta subunit of tryptophan synthase []. It is a group of diverse proteins, including threonine dehydratase, cysteine synthase, pyridoxal phosphate-dependent deaminase, etc.	Domain
Sobic.003G110200	Chr03	9939317	9940773	-1	1457	128902		Polyketide synthase, enoylreductase domain		Modular polyketide synthases are giant multifunctional enzymes that biosynthesise a variety of secondary metabolites using various combinations of dehydratase (DH), ketoreductase (KR) and enoyl-reductase (ER) domains []. This entry represents the enoylreductase domain from a number of polyketide sythases.	Domain
Sobic.003G110200	Chr03	9939317	9940773	-1	1457	128902		GroES-like		GroES (chaperonin 10) is an oligomeric molecular chaperone, which functions in protein folding and possibly in intercellular signalling, being found on the surface of various prokaryotic and eukaryotic cells, as well as being released from cells. Secreted chaperonins are thought to act as intercellular signals, interacting with a variety of cell types, including leukocytes, vascular endothelial c…	Domain
Sobic.003G110200	Chr03	9939317	9940773	-1	1457	128902		Alcohol dehydrogenase superfamily, zinc-type		Alcohol dehydrogenase () (ADH) catalyzes the reversible oxidation ofethanol to acetaldehyde with the concomitant reduction of NAD:Ethanol + NAD = Acetaldehyde + NADHCurrently three structurally and catalytically different types of alcoholdehydrogenases are known:Zinc-containing 'long-chain' alcohol dehydrogenases.Insect-type, or 'short-chain' alcohol dehydrogenases.Iron-containing alcohol dehydro…	Family
Sobic.003G110200	Chr03	9939317	9940773	-1	1457	128902		Alcohol dehydrogenase, C-terminal		Alcohol dehydrogenase () (ADH) catalyzes the reversible oxidation ofalcohols to their corresponding acetaldehyde or ketone with the concomitant reduction of NAD:alcohol + NAD = aldehyde or ketone + NADHCurrently three structurally and catalytically different types of alcoholdehydrogenases are known:Zinc-containing 'long-chain' alcohol dehydrogenases.Insect-type, or 'short-chain' alcohol dehydroge…	Domain
Sobic.003G110200	Chr03	9939317	9940773	-1	1457	128902		NAD(P)-binding domain		This entry represents NAD- and NADP-binding domains with a core Rossmann-type fold, which consists of 3-layers alpha/beta/alpha, where the six beta strands are parallel in the order 321456. Many different enzymes contain an NAD/NADP-binding domain, including:C-terminal domain of alcohol dehydrogenases []Tyrosine-dependent oxidoreductases (also known as short-chain dehydrogenases) []N-terminal dom…	Domain
Sobic.003G110200	Chr03	9939317	9940773	-1	1457	128902						oxidoreductase activity	GO:0016491	Catalysis of an oxidation-reduction (redox) reaction, a reversible chemical reaction in which the oxidation state of an atom or atoms within a molecule is altered. One substrate acts as a hydrogen or electron donor and becomes oxidized, while the other acts as hydrogen or electron acceptor and becomes reduced.
Sobic.003G110301	Chr03	9941238	9941992	-1	755	127683	(1 of 3) PTHR22811//PTHR22811:SF69 - TRANSMEMBRANE EMP24 DOMAIN-CONTAINING PROTEIN // SUBFAMILY NOT NAMED	Isopenicillin N synthase-like		Isopenicillin N synthase (IPNS) catalyses conversion of the linear tripeptide delta-(L-alpha-aminoadipoyl)-L-cysteinyl-D-valine (ACV) to isopenicillin N (IPN), the central step in biosynthesis of the beta-lactam antibiotics. IPNS is a nonhaem-Fe2+-dependent enzyme. It belongs to a class of nonhaem Fe2+-containing enzymes which includes 2-oxoglutarate-dependent dioxygenases, 2-oxoglutarate-depende…	Domain
Sobic.003G110301	Chr03	9941238	9941992	-1	755	127683	(1 of 3) PTHR22811//PTHR22811:SF69 - TRANSMEMBRANE EMP24 DOMAIN-CONTAINING PROTEIN // SUBFAMILY NOT NAMED	TMP21-related		This group of proteins consists of TMP21 (also known as transmembrane emp24 domain-containing protein 10) and related proteins, which are members of the p24 family. The p24 family is a widely conserved family of transmembrane proteins that plays a functional role in the initiation of assembly of COPI (Coat protein I) coated vesicles. COPI coated vesicles are involved in protein transport within t…	Family
Sobic.003G110301	Chr03	9941238	9941992	-1	755	127683	(1 of 3) PTHR22811//PTHR22811:SF69 - TRANSMEMBRANE EMP24 DOMAIN-CONTAINING PROTEIN // SUBFAMILY NOT NAMED	GOLD domain		The GOLD (for Golgi dynamics) domain is a protein module found in severaleukaryotic Golgi and lipid-traffic proteins. It is typically between 90 and150 amino acids long. Most of the size difference observed in the GOLD-domainsuperfamily is traceable to a single large low-complexity insert that is seenin some versions of the domain. With the exception of the p24 proteins, whichhave a simple archit…	Domain
Sobic.003G110301	Chr03	9941238	9941992	-1	755	127683	(1 of 3) PTHR22811//PTHR22811:SF69 - TRANSMEMBRANE EMP24 DOMAIN-CONTAINING PROTEIN // SUBFAMILY NOT NAMED					transport	GO:0006810	The directed movement of substances (such as macromolecules, small molecules, ions) into, out of or within a cell, or between cells, or within a multicellular organism by means of some agent such as a transporter or pore.
Sobic.003G110301	Chr03	9941238	9941992	-1	755	127683	(1 of 3) PTHR22811//PTHR22811:SF69 - TRANSMEMBRANE EMP24 DOMAIN-CONTAINING PROTEIN // SUBFAMILY NOT NAMED					integral component of membrane	GO:0016021	The component of a membrane consisting of the gene products and protein complexes having at least some part of their peptide sequence embedded in the hydrophobic region of the membrane.
Sobic.003G110400	Chr03	9950806	9953890	1	3085	115785		Inosine/uridine-preferring nucleoside hydrolase domain		Inosine-uridine preferring nucleoside hydrolase () (IU-nucleoside hydrolase or IUNH) is an enzyme first identified in protozoan []that catalyses the hydrolysis of all of the commonly occuring purine and pyrimidine nucleosides into ribose and the associated base, but has a preference for inosine and uridine as substrates. This enzyme is important for these parasitic organisms, which are deficient …	Domain
Sobic.003G110400	Chr03	9950806	9953890	1	3085	115785		Inosine/uridine-preferring nucleoside hydrolase		Inosine-uridine preferring nucleoside hydrolase () (IU-nucleoside hydrolase or IUNH) is an enzyme first identified in protozoan []that catalyses the hydrolysis of all of the commonly occuring purine and pyrimidine nucleosides into ribose and the associated base, but has a preference for inosine and uridine as substrates. This enzyme is important for these parasitic organisms, which are deficient …	Family
Sobic.003G110600	Chr03	9956779	9958381	-1	1603	111294		SGNH hydrolase-type esterase domain		This entry represents the SGNH hydrolase-type esterase domain, which has a similar fold to flavoproteins, namely a three-layer alpha/beta/alpha structure, where the beta-sheets are composed of five parallel strands. Enzymes containing this domain act as esterases and lipases, but have little sequence homology to true lipases [, ]. Proteins containing this type of esterase domain have been found i…	Domain
Sobic.003G110600	Chr03	9956779	9958381	-1	1603	111294		GDSL lipase/esterase		GDSL esterases and lipases are hydrolytic enzymes with multifunctional properties []. This new subclass of lipolytic enzymes possesses a distinct GDSL sequence motif different from the GxSxG motif found in many lipases []. Members include; Aeromonas hydrophilalipase, Vibrio mimicusarylesterase, Vibrio parahaemolyticusthermolabile haemolysin, rabbit phospholipase (AdRab-B), and Brassica napusanter…	Domain
Sobic.003G110600	Chr03	9956779	9958381	-1	1603	111294						hydrolase activity, acting on ester bonds	GO:0016788	Catalysis of the hydrolysis of any ester bond.
Sobic.003G110700	Chr03	9969727	9971430	-1	1704	98245	(1 of 5) PF12680 - SnoaL-like domain (SnoaL_2)	Polyketide cyclase SnoaL-like domain		This domain is found in SnoaL []a polyketide cyclase involved in nogalamycin biosynthesis. This domain was formerly known as DUF1486. It adopts a distorted alpha-beta barrel fold []. Structural data together with site-directed mutagenesis experiments have shown that SnoaL has a different mechanism to that of the classical aldolase for catalysing intramolecular aldol condensation [].This entry rep…	Domain
Sobic.003G110700	Chr03	9969727	9971430	-1	1704	98245	(1 of 5) PF12680 - SnoaL-like domain (SnoaL_2)	Polyketide cyclase SnoaL-like domain		This domain is found in SnoaL []a polyketide cyclase involved in nogalamycin biosynthesis. This domain was formerly known as DUF1486. It adopts a distorted alpha-beta barrel fold []. Structural data together with site-directed mutagenesis experiments have shown that SnoaL has a different mechanism to that of the classical aldolase for catalysing intramolecular aldol condensation [].This entry rep…	Domain
Sobic.003G110700	Chr03	9969727	9971430	-1	1704	98245	(1 of 5) PF12680 - SnoaL-like domain (SnoaL_2)	Polyketide cyclase SnoaL-like domain		This domain is found in SnoaL []a polyketide cyclase involved in nogalamycin biosynthesis. This domain was formerly known as DUF1486. It adopts a distorted alpha-beta barrel fold []. Structural data together with site-directed mutagenesis experiments have shown that SnoaL has a different mechanism to that of the classical aldolase for catalysing intramolecular aldol condensation [].This entry rep…	Domain
Sobic.003G110800	Chr03	9971732	9976532	-1	4801	93143		Major facilitator superfamily domain		Transporters can be grouped in two classes, primary and secondary carriers. The primary active transporters drive solute accumulation or extrusion by using ATP hydrolysis, photon absorption, electron flow, substrate decarboxylation or methyl transfer. If charged molecules are unidirectionally pumped as a consequence of the consumption of a primary cellular energy source, electron chemical potenti…	Domain
Sobic.003G110800	Chr03	9971732	9976532	-1	4801	93143		Major facilitator superfamily		Among the different families of transporter, only two occur ubiquitously in all classifications of organisms. These are the ATP-Binding Cassette (ABC) superfamily and the Major Facilitator Superfamily (MFS). The MFS transporters are single-polypeptide secondary carriers capable only of transporting small solutes in response to chemiosmotic ion gradients [, ].	Family
Sobic.003G110800	Chr03	9971732	9976532	-1	4801	93143		Sugar/inositol transporter		The sugar transporters belong to a superfamily of membrane proteins responsible for the binding and transport of various carbohydrates, organic alcohols, and acids in a wide range of prokaryotic and eukaryotic organisms []. These integral membrane proteins are predicted to comprise twelve membrane spanning domains. It is likely that the transporters have evolved from an ancient protein present in…	Family
Sobic.003G110800	Chr03	9971732	9976532	-1	4801	93143		Major facilitator superfamily domain		Transporters can be grouped in two classes, primary and secondary carriers. The primary active transporters drive solute accumulation or extrusion by using ATP hydrolysis, photon absorption, electron flow, substrate decarboxylation or methyl transfer. If charged molecules are unidirectionally pumped as a consequence of the consumption of a primary cellular energy source, electron chemical potenti…	Domain
Sobic.003G110800	Chr03	9971732	9976532	-1	4801	93143		Major facilitator superfamily		Among the different families of transporter, only two occur ubiquitously in all classifications of organisms. These are the ATP-Binding Cassette (ABC) superfamily and the Major Facilitator Superfamily (MFS). The MFS transporters are single-polypeptide secondary carriers capable only of transporting small solutes in response to chemiosmotic ion gradients [, ].	Family
Sobic.003G110800	Chr03	9971732	9976532	-1	4801	93143		Sugar/inositol transporter		The sugar transporters belong to a superfamily of membrane proteins responsible for the binding and transport of various carbohydrates, organic alcohols, and acids in a wide range of prokaryotic and eukaryotic organisms []. These integral membrane proteins are predicted to comprise twelve membrane spanning domains. It is likely that the transporters have evolved from an ancient protein present in…	Family
Sobic.003G110800	Chr03	9971732	9976532	-1	4801	93143		Major facilitator superfamily domain		Transporters can be grouped in two classes, primary and secondary carriers. The primary active transporters drive solute accumulation or extrusion by using ATP hydrolysis, photon absorption, electron flow, substrate decarboxylation or methyl transfer. If charged molecules are unidirectionally pumped as a consequence of the consumption of a primary cellular energy source, electron chemical potenti…	Domain
Sobic.003G110800	Chr03	9971732	9976532	-1	4801	93143		Major facilitator superfamily		Among the different families of transporter, only two occur ubiquitously in all classifications of organisms. These are the ATP-Binding Cassette (ABC) superfamily and the Major Facilitator Superfamily (MFS). The MFS transporters are single-polypeptide secondary carriers capable only of transporting small solutes in response to chemiosmotic ion gradients [, ].	Family
Sobic.003G110800	Chr03	9971732	9976532	-1	4801	93143		Sugar/inositol transporter		The sugar transporters belong to a superfamily of membrane proteins responsible for the binding and transport of various carbohydrates, organic alcohols, and acids in a wide range of prokaryotic and eukaryotic organisms []. These integral membrane proteins are predicted to comprise twelve membrane spanning domains. It is likely that the transporters have evolved from an ancient protein present in…	Family
Sobic.003G110866	Chr03	9996957	9998039	-1	1083	71636
Sobic.003G110932	Chr03	10002111	10003514	-1	1404	66161	(1 of 130) PF02365 - No apical meristem (NAM) protein (NAM)	NAC domain		The NAC domain (for Petunia hybrida(Petunia) NAM and for Arabidopsis ATAF1, ATAF2, and CUC2) is an N-terminal module of ~160 amino acids, which is found in proteins of the NAC family of plant-specific transcriptional regulators (no apical meristem (NAM) proteins) []. NAC proteins are involved in developmental processes, including formation of the shoot apical meristem, floral organs and lateral s…	Domain
Sobic.003G110932	Chr03	10002111	10003514	-1	1404	66161	(1 of 130) PF02365 - No apical meristem (NAM) protein (NAM)					DNA binding	GO:0003677	Any molecular function by which a gene product interacts selectively and non-covalently with DNA (deoxyribonucleic acid).
Sobic.003G110932	Chr03	10002111	10003514	-1	1404	66161	(1 of 130) PF02365 - No apical meristem (NAM) protein (NAM)					regulation of transcription, DNA-templated	GO:0006355	Any process that modulates the frequency, rate or extent of cellular DNA-templated transcription.
Sobic.003G111000	Chr03	10004043	10008999	-1	4957	60676	(1 of 3) PTHR23500:SF62 - SUGAR TRANSPORTER ERD6-LIKE 14-RELATED	Major facilitator superfamily domain		Transporters can be grouped in two classes, primary and secondary carriers. The primary active transporters drive solute accumulation or extrusion by using ATP hydrolysis, photon absorption, electron flow, substrate decarboxylation or methyl transfer. If charged molecules are unidirectionally pumped as a consequence of the consumption of a primary cellular energy source, electron chemical potenti…	Domain
Sobic.003G111000	Chr03	10004043	10008999	-1	4957	60676	(1 of 3) PTHR23500:SF62 - SUGAR TRANSPORTER ERD6-LIKE 14-RELATED	Major facilitator superfamily		Among the different families of transporter, only two occur ubiquitously in all classifications of organisms. These are the ATP-Binding Cassette (ABC) superfamily and the Major Facilitator Superfamily (MFS). The MFS transporters are single-polypeptide secondary carriers capable only of transporting small solutes in response to chemiosmotic ion gradients [, ].	Family
Sobic.003G111000	Chr03	10004043	10008999	-1	4957	60676	(1 of 3) PTHR23500:SF62 - SUGAR TRANSPORTER ERD6-LIKE 14-RELATED	Sugar/inositol transporter		The sugar transporters belong to a superfamily of membrane proteins responsible for the binding and transport of various carbohydrates, organic alcohols, and acids in a wide range of prokaryotic and eukaryotic organisms []. These integral membrane proteins are predicted to comprise twelve membrane spanning domains. It is likely that the transporters have evolved from an ancient protein present in…	Family
Sobic.003G111100	Chr03	10009000	10011021	-1	2022	58654
Sobic.003G111200	Chr03	10023333	10024160	1	828	45515	(1 of 3) PF02428 - Potato type II proteinase inhibitor family (Prot_inhib_II)	Proteinase inhibitor I20		Members of the potato peptidase inhibitor II family are proteinase inhibitors that belong to MEROPS inhibitor family I20, clan IA and are restricted to plants. They inhibit serine peptidases belonging to MEROPS peptidase family S1 [](). They have a multidomain structure [], which permits circular permutation of the sequences. It was been shown that some naturally occurring Pin2 proteins, have an …	Family
Sobic.003G111300	Chr03	10026277	10027449	1	1173	42226		Proteinase inhibitor I20		Members of the potato peptidase inhibitor II family are proteinase inhibitors that belong to MEROPS inhibitor family I20, clan IA and are restricted to plants. They inhibit serine peptidases belonging to MEROPS peptidase family S1 [](). They have a multidomain structure [], which permits circular permutation of the sequences. It was been shown that some naturally occurring Pin2 proteins, have an …	Family
Sobic.003G111400	Chr03	10028077	10030402	-1	2326	39273
Sobic.003G111500	Chr03	10031867	10033400	1	1534	36275		Isoprenoid synthase domain		This entry represents a domain found in the isoprenoid synthase family [], which is mostly all alpha-helical with a core bundle of anti-parallel alpha-helices [].	Domain
Sobic.003G111500	Chr03	10031867	10033400	1	1534	36275		Polyprenyl synthetase		A variety of isoprenoid compounds are synthesized by various organisms. Forexample in eukaryotes the isoprenoid biosynthetic pathway is responsible forthe synthesis of a variety of end products including cholesterol, dolichol,ubiquinone or coenzyme Q. In bacteria this pathway leads to the synthesis ofisopentenyl tRNA, isoprenoid quinones, and sugar carrier lipids. Among theenzymes that participat…	Family
Sobic.003G111500	Chr03	10031867	10033400	1	1534	36275		Polyprenyl synthetase-related		A variety of isoprenoid compounds are synthesized by various organisms. Forexample in eukaryotes the isoprenoid biosynthetic pathway is responsible forthe synthesis of a variety of end products including cholesterol, dolichol,ubiquinone or coenzyme Q. In bacteria this pathway leads to the synthesis ofisopentenyl tRNA, isoprenoid quinones, and sugar carrier lipids. Among theenzymes that participat…	Family
Sobic.003G111500	Chr03	10031867	10033400	1	1534	36275						isoprenoid biosynthetic process	GO:0008299	The chemical reactions and pathways resulting in the formation of any isoprenoid compound, isoprene (2-methylbuta-1,3-diene) or compounds containing or derived from linked isoprene (3-methyl-2-butenylene) residues.
Sobic.003G111600	Chr03	10033717	10035086	1	1370	34589
Sobic.003G111700	Chr03	10040360	10041739	1	1380	27936		SH2 domain		The Src homology 2 (SH2) domain is a protein domain of about 100 amino-acid residues first identified as a conserved sequence region between the oncoproteins Src and Fps []. Similar sequences were later found in many other intracellular signal-transducing proteins []. SH2 domains function as regulatory modules of intracellular signalling cascades by interacting with high affinity to phosphotyrosi…	Domain
Sobic.003G111800	Chr03	10043385	10044397	1	1013	25278	(1 of 1) PTHR31867:SF34 - EXPANSIN-A17-RELATED	RlpA-like double-psi beta-barrel domain		Rare lipoprotein A (RlpA) contains a conserved region that has the double-psi beta-barrel (DPBB) fold [, ]. RlpA is a bacterial septal ring protein and a lytic transglycosylase that contributes to rod shape and daughter cell separation in Pseudomonas aeruginosa []. It has been shown to act as a prc mutant suppressor in Escherichia coli []. The DPBB fold is often an enzymatic domain. Proteins cont…	Domain
Sobic.003G111800	Chr03	10043385	10044397	1	1013	25278	(1 of 1) PTHR31867:SF34 - EXPANSIN-A17-RELATED	Expansin/Lol pI		Expansins are unusual proteins that mediate cell wall extension in plants []. They are believed to act as a sort of chemical grease, allowing polymers to slide past one another by disrupting non-covalent hydrogen bonds that hold many wall polymers to one another. This process is notdegradative and hence does not weaken the wall, which could otherwise rupture under internal pressure during growth.…	Family
Sobic.003G111800	Chr03	10043385	10044397	1	1013	25278	(1 of 1) PTHR31867:SF34 - EXPANSIN-A17-RELATED	Expansin/pollen allergen, DPBB domain		This entry represents a N-terminal domain that has a Barwin-like double psi beta-barrel structure(DPBB). It is found in proteins like expasin and pollen allergens. The major timothy grass pollen allergen Phl p 1 is one of the most potent and frequently recognised environmental allergens [].	Domain
Sobic.003G111800	Chr03	10043385	10044397	1	1013	25278	(1 of 1) PTHR31867:SF34 - EXPANSIN-A17-RELATED	Expansin		Expansins are unusual proteins that mediate cell wall extension in plants. They are believed to act as a sort of chemical grease, allowingpolymers to slide past one another by disrupting non-covalent hydrogenbonds that hold many wall polymers to one another. This process is notdegradative and hence does not weaken the wall, which could otherwiserupture under internal pressure during growth.Sequen…	Family
Sobic.003G111800	Chr03	10043385	10044397	1	1013	25278	(1 of 1) PTHR31867:SF34 - EXPANSIN-A17-RELATED	Expansin, cellulose-binding-like domain		Expansins are secreted proteins of 25 to 27 Kd that were isolated first fromyoung cucumber seedling and subsequently from other plant tissues. Expressionof expansin genes correlates with growth of cells. Increase in expansincontent also occurs during fruit ripening. Expansins act on the cell wall topromote its extensibility. The model for its mechanism of action postulatesthat expansins break non…	Domain
Sobic.003G111800	Chr03	10043385	10044397	1	1013	25278	(1 of 1) PTHR31867:SF34 - EXPANSIN-A17-RELATED	RlpA-like double-psi beta-barrel domain		Rare lipoprotein A (RlpA) contains a conserved region that has the double-psi beta-barrel (DPBB) fold [, ]. RlpA is a bacterial septal ring protein and a lytic transglycosylase that contributes to rod shape and daughter cell separation in Pseudomonas aeruginosa []. It has been shown to act as a prc mutant suppressor in Escherichia coli []. The DPBB fold is often an enzymatic domain. Proteins cont…	Domain
Sobic.003G111800	Chr03	10043385	10044397	1	1013	25278	(1 of 1) PTHR31867:SF34 - EXPANSIN-A17-RELATED	Expansin/pollen allergen, DPBB domain		This entry represents a N-terminal domain that has a Barwin-like double psi beta-barrel structure(DPBB). It is found in proteins like expasin and pollen allergens. The major timothy grass pollen allergen Phl p 1 is one of the most potent and frequently recognised environmental allergens [].	Domain
Sobic.003G111800	Chr03	10043385	10044397	1	1013	25278	(1 of 1) PTHR31867:SF34 - EXPANSIN-A17-RELATED	Expansin		Expansins are unusual proteins that mediate cell wall extension in plants. They are believed to act as a sort of chemical grease, allowingpolymers to slide past one another by disrupting non-covalent hydrogenbonds that hold many wall polymers to one another. This process is notdegradative and hence does not weaken the wall, which could otherwiserupture under internal pressure during growth.Sequen…	Family
Sobic.003G111800	Chr03	10043385	10044397	1	1013	25278	(1 of 1) PTHR31867:SF34 - EXPANSIN-A17-RELATED	Expansin, cellulose-binding-like domain		Expansins are secreted proteins of 25 to 27 Kd that were isolated first fromyoung cucumber seedling and subsequently from other plant tissues. Expressionof expansin genes correlates with growth of cells. Increase in expansincontent also occurs during fruit ripening. Expansins act on the cell wall topromote its extensibility. The model for its mechanism of action postulatesthat expansins break non…	Domain
