# Supplementary material for: Association mapping by aerial drone reveals 213 genetic associations for Sorghum bicolor biomass traits under drought
Source: BMC Genomics. 2018 Sep 17;19:679. doi: 10.1186/s12864-018-5055-5 (PMC6142696; doi:10.1186/s12864-018-5055-5)
Supplement: Supplementary file 9 — Tables showing all genes in the regions spanned by significant SNPs for each peak. Gene information was obtained from the Phytomine tool in Phytozome v3.0. (ZIP 8760 kb) [file 12864_2018_5055_MOESM9_ESM.zip › CPG3.16_all_Sb_genes_in_region_from_Phytomine.xlsx]

## Sheet: CPG3.16_all_Sb_genes_in_region_
Primary_Identifier	chrom	Pos_start	Pos_end	strand	gene_length	dist_from_max_GWAS_SNP	gene_defline	protein_domains_name	gene_name	protein_domains_description	protin_domains_type	ontology_term_name	GO_term	GO_description
Sobic.003G185800	Chr03	50283010	50283905	-1	896	96559		Cytochrome c-like domain		After cytochrome c is synthesized in the cytoplasm as apocytochrome c, it is transported through the outer mitochondrial membrane to the intermembrane space, where haem is covalently attached by thioester bonds to two cysteine residues located in the cytochrome c centre. Cytochrome c is required during oxidative phosphorylation as an electron shuttlebetween Complex III (cytochrome c reductase) an…	Domain
Sobic.003G185800	Chr03	50283010	50283905	-1	896	96559						electron carrier activity	GO:0009055	Any molecular entity that serves as an electron acceptor and electron donor in an electron transport chain. An electron transport chain is a process in which a series of electron carriers operate together to transfer electrons from donors to any of several different terminal electron acceptors to generate a transmembrane electrochemical gradient.
Sobic.003G185800	Chr03	50283010	50283905	-1	896	96559						heme binding	GO:0020037	Interacting selectively and non-covalently with heme, any compound of iron complexed in a porphyrin (tetrapyrrole) ring.
Sobic.003G185900	Chr03	50284500	50287827	-1	3328	92637		PPM-type phosphatase domain		Protein phosphatases remove phosphate groups from various proteins that arethe key components of a number of signalling pathways in eukaryotes andprokaryotes. Protein phosphatases that dephosphorylate Ser and Thr residuesare classified into the phosphoprotein (PPP) and the protein phosphataseMg(2+)- or Mn(2+)-dependent (PPM) families. The core structure of PPMs is the300-residue PPM-type phosphat…	Domain
Sobic.003G185900	Chr03	50284500	50287827	-1	3328	92637		Protein phosphatase 2C		Protein phosphatase 2C (PP2C) is one of the four major classes of mammalian serine/threonine specific protein phosphatases (). PP2C []is a monomeric enzyme of about 42 kDa, that shows broad substrate specificity and is dependent on divalent cations (mainly manganese and magnesium) for its activity. The exact physiological role is still unclear. Three isozymes are currently known in mammals: PP2C-…	Family
Sobic.003G185900	Chr03	50284500	50287827	-1	3328	92637		PPM-type phosphatase domain		Protein phosphatases remove phosphate groups from various proteins that arethe key components of a number of signalling pathways in eukaryotes andprokaryotes. Protein phosphatases that dephosphorylate Ser and Thr residuesare classified into the phosphoprotein (PPP) and the protein phosphataseMg(2+)- or Mn(2+)-dependent (PPM) families. The core structure of PPMs is the300-residue PPM-type phosphat…	Domain
Sobic.003G185900	Chr03	50284500	50287827	-1	3328	92637		Protein phosphatase 2C		Protein phosphatase 2C (PP2C) is one of the four major classes of mammalian serine/threonine specific protein phosphatases (). PP2C []is a monomeric enzyme of about 42 kDa, that shows broad substrate specificity and is dependent on divalent cations (mainly manganese and magnesium) for its activity. The exact physiological role is still unclear. Three isozymes are currently known in mammals: PP2C-…	Family
Sobic.003G185900	Chr03	50284500	50287827	-1	3328	92637		PPM-type phosphatase domain		Protein phosphatases remove phosphate groups from various proteins that arethe key components of a number of signalling pathways in eukaryotes andprokaryotes. Protein phosphatases that dephosphorylate Ser and Thr residuesare classified into the phosphoprotein (PPP) and the protein phosphataseMg(2+)- or Mn(2+)-dependent (PPM) families. The core structure of PPMs is the300-residue PPM-type phosphat…	Domain
Sobic.003G185900	Chr03	50284500	50287827	-1	3328	92637		Protein phosphatase 2C		Protein phosphatase 2C (PP2C) is one of the four major classes of mammalian serine/threonine specific protein phosphatases (). PP2C []is a monomeric enzyme of about 42 kDa, that shows broad substrate specificity and is dependent on divalent cations (mainly manganese and magnesium) for its activity. The exact physiological role is still unclear. Three isozymes are currently known in mammals: PP2C-…	Family
Sobic.003G185900	Chr03	50284500	50287827	-1	3328	92637		PPM-type phosphatase domain		Protein phosphatases remove phosphate groups from various proteins that arethe key components of a number of signalling pathways in eukaryotes andprokaryotes. Protein phosphatases that dephosphorylate Ser and Thr residuesare classified into the phosphoprotein (PPP) and the protein phosphataseMg(2+)- or Mn(2+)-dependent (PPM) families. The core structure of PPMs is the300-residue PPM-type phosphat…	Domain
Sobic.003G185900	Chr03	50284500	50287827	-1	3328	92637		Protein phosphatase 2C		Protein phosphatase 2C (PP2C) is one of the four major classes of mammalian serine/threonine specific protein phosphatases (). PP2C []is a monomeric enzyme of about 42 kDa, that shows broad substrate specificity and is dependent on divalent cations (mainly manganese and magnesium) for its activity. The exact physiological role is still unclear. Three isozymes are currently known in mammals: PP2C-…	Family
Sobic.003G185900	Chr03	50284500	50287827	-1	3328	92637						catalytic activity	GO:0003824	Catalysis of a biochemical reaction at physiological temperatures. In biologically catalyzed reactions, the reactants are known as substrates, and the catalysts are naturally occurring macromolecular substances known as enzymes. Enzymes possess specific binding sites for substrates, and are usually composed wholly or largely of protein, but RNA that has catalytic activity (ribozyme) is often also…
Sobic.003G185900	Chr03	50284500	50287827	-1	3328	92637						protein dephosphorylation	GO:0006470	The process of removing one or more phosphoric residues from a protein.
Sobic.003G185900	Chr03	50284500	50287827	-1	3328	92637						protein serine/threonine phosphatase activity	GO:0004722	Catalysis of the reaction: protein serine phosphate + H2O = protein serine + phosphate, and protein threonine phosphate + H2O = protein threonine + phosphate.
Sobic.003G186000	Chr03	50290449	50307777	1	17329	72687	(1 of 1) PTHR13950 - RABCONNECTIN-RELATED	WD40 repeat		WD-40 repeats (also known as WD or beta-transducin repeats) are short ~40 amino acid motifs, often terminating in a Trp-Asp (W-D) dipeptide. WD40 repeats usually assume a 7-8 bladed beta-propeller fold, but proteins have been found with 4 to 16 repeated units, which also form a circularised beta-propeller structure. WD-repeat proteins are a large family found in all eukaryotes and are implicated …	Repeat
Sobic.003G186000	Chr03	50290449	50307777	1	17329	72687	(1 of 1) PTHR13950 - RABCONNECTIN-RELATED	WD40-repeat-containing domain		WD-40 repeats (also known as WD or beta-transducin repeats) are short ~40 amino acid motifs, often terminating in a Trp-Asp (W-D) dipeptide. WD40 repeats usually assume a 7-8 bladed beta-propeller fold, but proteins have been found with 4 to 16 repeated units, which also form a circularised beta-propeller structure. WD-repeat proteins are a large family found in all eukaryotes and are implicated …	Domain
Sobic.003G186000	Chr03	50290449	50307777	1	17329	72687	(1 of 1) PTHR13950 - RABCONNECTIN-RELATED	WD40/YVTN repeat-like-containing domain		This entry represents a WD40/YVTN repeat-like domain. Both the WD40 and the YVTN repeated motifs consist of about 40 residues, and although they consist of distinct sequences, they do share a similar structure. Structurally, both the WD40 and the YVTN repeated motifs form seven-bladed propellers (although some members can contain eight blades), which consist of seven 4-stranded beta-sheets. The W…	Domain
Sobic.003G186000	Chr03	50290449	50307777	1	17329	72687	(1 of 1) PTHR13950 - RABCONNECTIN-RELATED	RAVE complex protein Rav1 C-terminal		This domain family is found in the C-terminal region of the protein Rav1 [], a component of the RAVE (regulator of the ATPase of vacuolar and endosomal membranes) complex. Rav1p is involved in regulating the glucose dependent assembly and disassembly of vacuolar ATPase V1 and V0 subunits [].	Domain
Sobic.003G186000	Chr03	50290449	50307777	1	17329	72687	(1 of 1) PTHR13950 - RABCONNECTIN-RELATED	WD40 repeat		WD-40 repeats (also known as WD or beta-transducin repeats) are short ~40 amino acid motifs, often terminating in a Trp-Asp (W-D) dipeptide. WD40 repeats usually assume a 7-8 bladed beta-propeller fold, but proteins have been found with 4 to 16 repeated units, which also form a circularised beta-propeller structure. WD-repeat proteins are a large family found in all eukaryotes and are implicated …	Repeat
Sobic.003G186000	Chr03	50290449	50307777	1	17329	72687	(1 of 1) PTHR13950 - RABCONNECTIN-RELATED	WD40-repeat-containing domain		WD-40 repeats (also known as WD or beta-transducin repeats) are short ~40 amino acid motifs, often terminating in a Trp-Asp (W-D) dipeptide. WD40 repeats usually assume a 7-8 bladed beta-propeller fold, but proteins have been found with 4 to 16 repeated units, which also form a circularised beta-propeller structure. WD-repeat proteins are a large family found in all eukaryotes and are implicated …	Domain
Sobic.003G186000	Chr03	50290449	50307777	1	17329	72687	(1 of 1) PTHR13950 - RABCONNECTIN-RELATED	WD40/YVTN repeat-like-containing domain		This entry represents a WD40/YVTN repeat-like domain. Both the WD40 and the YVTN repeated motifs consist of about 40 residues, and although they consist of distinct sequences, they do share a similar structure. Structurally, both the WD40 and the YVTN repeated motifs form seven-bladed propellers (although some members can contain eight blades), which consist of seven 4-stranded beta-sheets. The W…	Domain
Sobic.003G186000	Chr03	50290449	50307777	1	17329	72687	(1 of 1) PTHR13950 - RABCONNECTIN-RELATED	RAVE complex protein Rav1 C-terminal		This domain family is found in the C-terminal region of the protein Rav1 [], a component of the RAVE (regulator of the ATPase of vacuolar and endosomal membranes) complex. Rav1p is involved in regulating the glucose dependent assembly and disassembly of vacuolar ATPase V1 and V0 subunits [].	Domain
Sobic.003G186000	Chr03	50290449	50307777	1	17329	72687	(1 of 1) PTHR13950 - RABCONNECTIN-RELATED					protein binding	GO:0005515	Interacting selectively and non-covalently with any protein or protein complex (a complex of two or more proteins that may include other nonprotein molecules).
Sobic.003G186066	Chr03	50307686	50308940	-1	1255	71524	(1 of 2) PTHR10460//PTHR10460:SF8 - ABL INTERACTOR // SUBFAMILY NOT NAMED	ABI family		This entry represents the ABI family, which includes Abi1, Abi2 and Abi3. They are SH3 domain-containing proteins that are involved in regulation of actin organisation. Abi1, Abi2 and Abi3 all participate in the formation of the Abi/WAVE complex, which regulates Arp2/3-mediated actin filament nucleation and actin network assembly [, , ]. This entry also include Abl interactor homologue (abiA) fro…	Family
Sobic.003G186132	Chr03	50309069	50309918	-1	850	70546	(1 of 2) PTHR10460//PTHR10460:SF8 - ABL INTERACTOR // SUBFAMILY NOT NAMED	ABI family		This entry represents the ABI family, which includes Abi1, Abi2 and Abi3. They are SH3 domain-containing proteins that are involved in regulation of actin organisation. Abi1, Abi2 and Abi3 all participate in the formation of the Abi/WAVE complex, which regulates Arp2/3-mediated actin filament nucleation and actin network assembly [, , ]. This entry also include Abl interactor homologue (abiA) fro…	Family
Sobic.003G186132	Chr03	50309069	50309918	-1	850	70546	(1 of 2) PTHR10460//PTHR10460:SF8 - ABL INTERACTOR // SUBFAMILY NOT NAMED	ATP synthase subunit alpha-like domain		In F-ATPases, there are three copies each of the alpha and beta subunits that form the catalytic core of the F1 complex, while the remaining F1 subunits (gamma, delta, epsilon) form part of the stalks. There is a substrate-binding site on each of the alpha and beta subunits, those on the beta subunits being catalytic, while those on the alpha subunits are regulatory. The alpha and beta subunits f…	Domain
Sobic.003G186200	Chr03	50319219	50320963	1	1745	59501		RWP-RK domain		This domain is foundin algal minus dominance proteins as well as plant proteins involved in nitrogen-controlled development []. Proteins containing this domain include the putative transcriptional regulators, Nin rom Lotus japonicus and its homologues. RWP-RK domain may serve in dimerisation and DNA binding [].	Domain
Sobic.003G186300	Chr03	50355418	50362470	-1	7053	17994		Protein of unknown function DUF688		This entry consists of uncharacterised proteins.	Family
Sobic.003G186350	Chr03	50365653	50368284	1	2632	12180	(1 of 2) PTHR11697//PTHR11697:SF137 - GENERAL TRANSCRIPTION FACTOR 2-RELATED ZINC FINGER PROTEIN // SUBFAMILY NOT NAMED	Ribonuclease H-like domain		The catalytic domain of several polynucleotidyl transferases share a similar structure, consisting of a 3-layer alpha/beta/alpha fold that contains mixed beta sheets, suggesting that they share a similar mechanism of catalysis. Polynucleotidyl transferases containing this domain include ribonuclease H class I (RNase HI) and class II (RNase HII), HIV RNase (reverse transcriptase domain), retrovira…	Domain
Sobic.003G186400	Chr03	50371322	50374617	-1	3296	5847
