# Supplementary material for: Association mapping by aerial drone reveals 213 genetic associations for Sorghum bicolor biomass traits under drought
Source: BMC Genomics. 2018 Sep 17;19:679. doi: 10.1186/s12864-018-5055-5 (PMC6142696; doi:10.1186/s12864-018-5055-5)
Supplement: Supplementary file 9 — Tables showing all genes in the regions spanned by significant SNPs for each peak. Gene information was obtained from the Phytomine tool in Phytozome v3.0. (ZIP 8760 kb) [file 12864_2018_5055_MOESM9_ESM.zip › CPG3.17_all_Sb_genes_in_region_from_Phytomine.xlsx]

## Sheet: CPG3.17_all_Sb_genes_in_region_
Primary_Identifier	chrom	Pos_start	Pos_end	strand	gene_length	dist_from_max_GWAS_SNP	gene_defline	protein_domains_name	gene_name	protein_domains_description	protin_domains_type	ontology_term_name	GO_term	GO_description
Sobic.003G191000	Chr03	51236002	51237593	-1	1592	33014		Thiazole biosynthetic enzyme Thi4 family		Thiamine (vitamin B1) can be synthesised de novo in prokaryotes, plants and fungi. In eukaryotes, THI4 is involved in the biosynthesis of the thiamine precursor thiazole, and is repressed by thiamine [].Archaea harbour structural homologues of both the bacterial (ThiS-ThiF) and eukaryotic (THI4) proteins for thiazole synthesis. Most archaea have homologues that cluster to the THI4 family of prote…	Family
Sobic.003G191200	Chr03	51245743	51254653	1	8911	15954	(1 of 74) PTHR12606 - SENTRIN/SUMO-SPECIFIC PROTEASE
Sobic.003G191300	Chr03	51253019	51253678	-1	660	16929
Sobic.003G191350	Chr03	51254940	51257322	1	2383	13285
Sobic.003G191400	Chr03	51258054	51260395	-1	2342	10212		Protein of unknown function DUF538		This family consists of several plant proteins of unknown function.	Family
Sobic.003G191500	Chr03	51260643	51262637	1	1995	7970		Protein transport Sec61-beta/Sbh		A conserved heterotrimeric integral membrane protein complex--the Sec61 complex (eukaryotes) or SecY complex (prokaryotes)--forms a protein-conducting channel that allows polypeptides to be transferred across (or integrated into) the endoplasmic reticulum (eukaryotes) or across the cytoplasmic membrane (prokaryotes) [, ]. This complex is itself a part of a larger translocase complex.The alpha sub…	Family
Sobic.003G191500	Chr03	51260643	51262637	1	1995	7970		Protein transport protein SecG/Sec61-beta/Sbh		This family includes preprotein translocase subunit SecG, protein transport protein Sec61 subunit beta and Sbh1.A conserved heterotrimeric integral membrane protein complex--the Sec61 complex (eukaryotes) or SecY complex (prokaryotes)--forms a protein-conducting channel that allows polypeptides to be transferred across (or integrated into) the endoplasmic reticulum (eukaryotes) or across the cyto…	Family
Sobic.003G191500	Chr03	51260643	51262637	1	1995	7970						intracellular protein transport	GO:0006886	The directed movement of proteins in a cell, including the movement of proteins between specific compartments or structures within a cell, such as organelles of a eukaryotic cell.
Sobic.003G191500	Chr03	51260643	51262637	1	1995	7970						Sec61 translocon complex	GO:0005784	A translocon complex that contains a core heterotrimer of conserved alpha, beta and gamma subunits, and may contain additional proteins (translocon-associated proteins or TRAPs); in budding yeast the core proteins are Sec61p, Sbh1p, and Sss1p. The Sec61 translocon complex functions in cotranslational and posttranslational translocation events.
Sobic.003G191600	Chr03	51265638	51266746	-1	1109	3861		Ribonuclease H-like domain		The catalytic domain of several polynucleotidyl transferases share a similar structure, consisting of a 3-layer alpha/beta/alpha fold that contains mixed beta sheets, suggesting that they share a similar mechanism of catalysis. Polynucleotidyl transferases containing this domain include ribonuclease H class I (RNase HI) and class II (RNase HII), HIV RNase (reverse transcriptase domain), retrovira…	Domain
