# Supplementary material for: Association mapping by aerial drone reveals 213 genetic associations for Sorghum bicolor biomass traits under drought
Source: BMC Genomics. 2018 Sep 17;19:679. doi: 10.1186/s12864-018-5055-5 (PMC6142696; doi:10.1186/s12864-018-5055-5)
Supplement: Supplementary file 9 — Tables showing all genes in the regions spanned by significant SNPs for each peak. Gene information was obtained from the Phytomine tool in Phytozome v3.0. (ZIP 8760 kb) [file 12864_2018_5055_MOESM9_ESM.zip › CPG3.1_all_Sb_genes_in_region_from_Phytomine.xlsx]

## Sheet: CPG3.1_all_Sb_genes_in_region_f
Primary_Identifier	chrom	Pos_start	Pos_end	strand	gene_length	dist_from_max_GWAS_SNP	gene_defline	protein_domains_name	gene_name	protein_domains_description	protin_domains_type	ontology_term_name	GO_term	GO_description
Sobic.003G000100	Chr03	25395	26331	1	937	107223		Stigma-specific protein Stig1		This family represents the Stig1 cysteine rich plant protein.The tobacco stigma-specific gene, STIG1 is developmentally regulated and expressed specifically in the stigmatic secretory zone. Pistils of transgenic STIG1-barnase tobacco plants undergo normal development, but lack the stigmatic secretory zone and are female sterile. Pollen grains are unable to penetrate the surface of the ablated pis…	Family
Sobic.003G000150	Chr03	28824	31291	-1	2468	102263
Sobic.003G000200	Chr03	40704	42304	1	1601	91250		AWPM-19-like		Members of this family are 19 kDa membrane proteins. The levels of the plant protein AWPM-19 increase dramatically when there is an increase level of abscisic acid. The increase presence of this protein leads to greater tolerance of freezing [].	Family
Sobic.003G000400	Chr03	57843	60197	1	2355	73357	(1 of 11) PF03595 - Voltage-dependent anion channel (SLAC1)	Voltage-dependent anion channel		This family of transporters has ten alpha helical transmembrane segments []. The structure of a bacterial homologue of SLAC1 shows it to have a trimeric arrangement. The pore is composed of five helices with a conserved Phe residue involved in gating. One homologue, Mae1 from the yeast Schizosaccharomyces pombe, functions as a malate uptake transporter; another, Ssu1 from Saccharomyces cerevisiae…	Family
Sobic.003G000400	Chr03	57843	60197	1	2355	73357	(1 of 11) PF03595 - Voltage-dependent anion channel (SLAC1)	S-type anion channel		This entry represents a family of S-type (slow current) anion channels that in Arabidopsis consists of SLAC1 (SLOW ANION CHANNEL-ASSOCIATED 1, At1g12480) and SLAC1-homologue proteins 1-4 (SLAH1-4). They have in common their plasma membrane localisation, but show distinct tissue-specific expression patterns. They are distant homologues of bacterial and fungal C4-dicarboxylate transporters [].SLAC1…	Family
Sobic.003G000400	Chr03	57843	60197	1	2355	73357	(1 of 11) PF03595 - Voltage-dependent anion channel (SLAC1)					integral component of membrane	GO:0016021	The component of a membrane consisting of the gene products and protein complexes having at least some part of their peptide sequence embedded in the hydrophobic region of the membrane.
Sobic.003G000400	Chr03	57843	60197	1	2355	73357	(1 of 11) PF03595 - Voltage-dependent anion channel (SLAC1)					transmembrane transport	GO:0055085	The process in which a solute is transported across a lipid bilayer, from one side of a membrane to the other
Sobic.003G000400	Chr03	57843	60197	1	2355	73357	(1 of 11) PF03595 - Voltage-dependent anion channel (SLAC1)					voltage-gated anion channel activity	GO:0008308	Enables the transmembrane transfer of an anion by a voltage-gated channel. An anion is a negatively charged ion. A voltage-gated channel is a channel whose open state is dependent on the voltage across the membrane in which it is embedded.
Sobic.003G000400	Chr03	57843	60197	1	2355	73357	(1 of 11) PF03595 - Voltage-dependent anion channel (SLAC1)					cellular ion homeostasis	GO:0006873	Any process involved in the maintenance of an internal steady state of ions at the level of a cell.
Sobic.003G000500	Chr03	63373	64464	1	1092	69090	(1 of 1200) 2.7.11.1 - Non-specific serine/threonine protein kinase / Threonine-specific protein kinase	Protein kinase domain		Protein phosphorylation, which plays a key role in most cellular activities, is a reversible process mediated by proteinkinases and phosphoprotein phosphatases. Protein kinases catalyse the transfer of the gamma phosphate from nucleotide triphosphates (often ATP) to one or more amino acid residues in a protein substrate side chain, resulting in a conformational change affecting protein function. …	Domain
Sobic.003G000500	Chr03	63373	64464	1	1092	69090	(1 of 1200) 2.7.11.1 - Non-specific serine/threonine protein kinase / Threonine-specific protein kinase	Protein kinase-like domain		Protein kinases () modify other proteins by chemically adding phosphate groups to them. This process is fundamental to most signalling and regulatory processes in the eukaryotic cell []. The protein kinases contain a catalytic core that is common to both serine/threonine and tyrosine protein kinases. The catalytic domain contains the nucleotide-binding site and the catalytic apparatus in an inter…	Domain
Sobic.003G000500	Chr03	63373	64464	1	1092	69090	(1 of 1200) 2.7.11.1 - Non-specific serine/threonine protein kinase / Threonine-specific protein kinase	Tyrosine-protein kinase, catalytic domain		Protein phosphorylation, which plays a key role in most cellular activities, is a reversible process mediated by protein kinases and phosphoprotein phosphatases. Protein kinases catalyse the transfer of the gamma phosphate from nucleotide triphosphates (often ATP) to one or more amino acid residues in a protein substrate side chain, resulting in a conformational change affecting protein function.…	Domain
Sobic.003G000500	Chr03	63373	64464	1	1092	69090	(1 of 1200) 2.7.11.1 - Non-specific serine/threonine protein kinase / Threonine-specific protein kinase	Concanavalin A-like lectin/glucanase domain		This entry represents the concanavalin A-like domain, which has a sandwich structure of 12-14 beta strands in two sheets with a complex topology. Proteins containing this domain include: Legume lectinsGlycosyl hydrolases family 16Galectin (animal S-lectin)Laminin G-like modulePentraxinClostridium neurotoxinsExotoxin AVibrio cholera sialidaseLeech intramolecular trans-sialidaseGlycosyl hydrolase f…	Domain
Sobic.003G000600	Chr03	65678	68474	-1	2797	65080		WRKY domain		The WRKY domain is a 60 amino acid region that is defined by the conservedamino acid sequence WRKYGQK at its N-terminal end, together with a novelzinc-finger- like motif. The WRKY domain is found in one or two copies in asuperfamily of plant transcription factors involved in the regulation ofvarious physiological programs that are unique to plants, including pathogendefence, senescence, trichome …	Domain
Sobic.003G000600	Chr03	65678	68474	-1	2797	65080		WRKY domain		The WRKY domain is a 60 amino acid region that is defined by the conservedamino acid sequence WRKYGQK at its N-terminal end, together with a novelzinc-finger- like motif. The WRKY domain is found in one or two copies in asuperfamily of plant transcription factors involved in the regulation ofvarious physiological programs that are unique to plants, including pathogendefence, senescence, trichome …	Domain
Sobic.003G000600	Chr03	65678	68474	-1	2797	65080						regulation of transcription, DNA-templated	GO:0006355	Any process that modulates the frequency, rate or extent of cellular DNA-templated transcription.
Sobic.003G000600	Chr03	65678	68474	-1	2797	65080						transcription factor activity, sequence-specific DNA binding	GO:0003700	Interacting selectively and non-covalently with a specific DNA sequence in order to modulate transcription. The transcription factor may or may not also interact selectively with a protein or macromolecular complex.
Sobic.003G000600	Chr03	65678	68474	-1	2797	65080						sequence-specific DNA binding	GO:0043565	Interacting selectively and non-covalently with DNA of a specific nucleotide composition, e.g. GC-rich DNA binding, or with a specific sequence motif or type of DNA e.g. promotor binding or rDNA binding.
Sobic.003G000700	Chr03	82224	83322	1	1099	50232		PPC domain		The Plants and Prokaryotes Conserved (PPC) domain contains a hydrophobicregion in the C-terminal, and in the case of plants, is often found in severalproteins with the AT-hook motif. Proteins with PPC domains are found inBacteria, Archaea and the plant kingdom [, ].The PPC domain has a single alpha-helix packed against an antiparallel beta-sheet, which is formed by five beta-strands []:	Domain
Sobic.003G000700	Chr03	82224	83322	1	1099	50232		AT-hook motif nuclear-localised protein		This entry represents a group of transcription factors from plants known as AT-Hook motif nuclear localised (AHL) proteins []. Members have two conserved structural units, the AT-hook motif and the Plant and Prokaryote Conserved (PPC) domain, the latter also known as DUF296. Members of the AHL family regulate diverse aspects of growth and development in plants [].	Family
Sobic.003G000800	Chr03	111800	115273	1	3474	18281		RWP-RK domain		This domain is foundin algal minus dominance proteins as well as plant proteins involved in nitrogen-controlled development []. Proteins containing this domain include the putative transcriptional regulators, Nin rom Lotus japonicus and its homologues. RWP-RK domain may serve in dimerisation and DNA binding [].	Domain
Sobic.003G000900	Chr03	115274	117541	1	2268	16013		X8 domain		The X8 domain []contains 6 conserved cysteine residues that presumably form three disulphide bridges. The domain is found in an Olive pollen allergen []as well as at the C terminus of family 17 glycosyl hydrolases []. This domain may be involved in carbohydrate binding.	Domain
Sobic.003G001000	Chr03	118835	119778	1	944	13776
Sobic.003G001100	Chr03	120213	121749	1	1537	11805		Endosulphine		This endosulphine family includes cAMP-regulated phosphoprotein 19 (ARPP-19), alpha endosulphine and protein Igo1. No function has yet been assigned to ARPP-19 []. Endosulphine is the endogenous ligand for the ATP-dependent potassium channels which occupy a key position in the control of insulin release from the pancreatic beta cell by coupling cell polarity to metabolism [].Igo1 is required for …	Family
Sobic.003G001200	Chr03	123030	125590	-1	2561	7964		Optic atrophy 3-like		OPA3 deficiency causes type III 3-methylglutaconic aciduria (MGA) in humans. This disease manifests with early bilateral optic atrophy, spasticity, extrapyramidal dysfunction, ataxia, and cognitive deficits, but normal longevity [].This family consists of several optic atrophy 3 (OPA3) proteins and related proteins from other eukaryotic species, the function is unknown.	Family
Sobic.003G001300	Chr03	131548	133952	-1	2405	0	(1 of 1) PTHR10593:SF20 - INDETERMINATE-DOMAIN 12 PROTEIN	Zinc finger, C2H2		Zinc finger (Znf) domains are relatively small protein motifs which contain multiple finger-like protrusions that make tandem contacts with their target molecule. Some of these domains bind zinc, but many do not; instead binding other metals such as iron, or no metal at all. For example, some family members form salt bridges to stabilise the finger-like folds. They were first identified as a DNA-…	Domain
Sobic.003G001300	Chr03	131548	133952	-1	2405	0	(1 of 1) PTHR10593:SF20 - INDETERMINATE-DOMAIN 12 PROTEIN	Zinc finger, C2H2-like		Zinc finger (Znf) domains are relatively small protein motifs which contain multiple finger-like protrusions that make tandem contacts with their target molecule. Some of these domains bind zinc, but many do not; instead binding other metals such as iron, or no metal at all. For example, some family members form salt bridges to stabilise the finger-like folds. They were first identified as a DNA-…	Domain
Sobic.003G001300	Chr03	131548	133952	-1	2405	0	(1 of 1) PTHR10593:SF20 - INDETERMINATE-DOMAIN 12 PROTEIN	Zinc finger C2H2-type/integrase DNA-binding domain		Zinc finger (Znf) domains are relatively small protein motifs which contain multiple finger-like protrusions that make tandem contacts with their target molecule. Some of these domains bind zinc, but many do not; instead binding other metals such as iron, or no metal at all. For example, some family members form salt bridges to stabilise the finger-like folds. They were first identified as a DNA-…	Domain
Sobic.003G001300	Chr03	131548	133952	-1	2405	0	(1 of 1) PTHR10593:SF20 - INDETERMINATE-DOMAIN 12 PROTEIN	C2H2 zinc finger protein, plant		This entry represents a group of plant C2H zinc-finger proteins, including INDETERMINATE domain containing (IDD) proteins, MAGPIE (MGP), JACKDAW (JKD) and NUTCRACKER (NUC). They are involved in transcriptional regulation. INDETERMINATE1 plays an important role in regulating the transition to flowering in maize []. MAGPIE (MGP) and JACKDAW (JKD) are targets of SHORTROOT (SHR), which is a transcrip…	Family
Sobic.003G001300	Chr03	131548	133952	-1	2405	0	(1 of 1) PTHR10593:SF20 - INDETERMINATE-DOMAIN 12 PROTEIN					metal ion binding	GO:0046872	Interacting selectively and non-covalently with any metal ion.
Sobic.003G001400	Chr03	158556	164443	1	5888	25002
Sobic.003G001400	Chr03	158556	164443	1	5888	25002
