# Supplementary material for: Association mapping by aerial drone reveals 213 genetic associations for Sorghum bicolor biomass traits under drought
Source: BMC Genomics. 2018 Sep 17;19:679. doi: 10.1186/s12864-018-5055-5 (PMC6142696; doi:10.1186/s12864-018-5055-5)
Supplement: Supplementary file 9 — Tables showing all genes in the regions spanned by significant SNPs for each peak. Gene information was obtained from the Phytomine tool in Phytozome v3.0. (ZIP 8760 kb) [file 12864_2018_5055_MOESM9_ESM.zip › CPG3.21_all_Sb_genes_in_region_from_Phytomine.xlsx]

## Sheet: CPG3.21_all_Sb_genes_in_region_
Primary_Identifier	chrom	Pos_start	Pos_end	strand	gene_length	dist_from_max_GWAS_SNP	gene_defline	protein_domains_name	gene_name	protein_domains_description	protin_domains_type	ontology_term_name	GO_term	GO_description
Sobic.003G237700	Chr03	57700692	57704326	1	3635	0
Sobic.003G237800	Chr03	57713762	57718120	1	4359	11436		Alpha/Beta hydrolase fold		This entry represent the Alpha/Beta hydrolase fold.The alpha/beta hydrolase fold []is common to a number of hydrolytic enzymes of widely differing phylogenetic origin and catalytic function. The core of each enzyme is an alpha/beta-sheet (rather than a barrel), containing 8 strands connected by helices []. The enzymes are believed to have diverged from a common ancestor, preserving the arrangemen…	Domain
Sobic.003G237800	Chr03	57713762	57718120	1	4359	11436		Alpha/beta hydrolase fold-1		The alpha/beta hydrolase fold []is common to a number of hydrolytic enzymes of widely differing phylogenetic origin and catalytic function. The core of each enzyme is an alpha/beta-sheet (rather than a barrel), containing 8 strands connected by helices []. The enzymes are believed to have diverged from a common ancestor, preserving the arrangement of the catalytic residues. All have a catalytic t…	Domain
Sobic.003G237800	Chr03	57713762	57718120	1	4359	11436		Epoxide hydrolase-like		The alpha/beta hydrolase fold is common to a number of hydrolytic enzymes of widely differing phylogeneticorigin and catalytic function. The core of each enzyme is an alpha/beta-sheet (rather than a barrel), containing8 strands connected by helices []. The enzymes are believed to have diverged from a common ancestor,preserving the arrangement of the catalytic residues. All have a catalytic triad,…	Family
