# Supplementary material for: Association mapping by aerial drone reveals 213 genetic associations for Sorghum bicolor biomass traits under drought
Source: BMC Genomics. 2018 Sep 17;19:679. doi: 10.1186/s12864-018-5055-5 (PMC6142696; doi:10.1186/s12864-018-5055-5)
Supplement: Supplementary file 9 — Tables showing all genes in the regions spanned by significant SNPs for each peak. Gene information was obtained from the Phytomine tool in Phytozome v3.0. (ZIP 8760 kb) [file 12864_2018_5055_MOESM9_ESM.zip › CPG3.23_all_Sb_genes_in_region_from_Phytomine.xlsx]

## Sheet: CPG3.23_all_Sb_genes_in_region_
Primary_Identifier	chrom	Pos_start	Pos_end	strand	gene_length	dist_from_max_GWAS_SNP	gene_defline	protein_domains_name	gene_name	protein_domains_description	protin_domains_type	ontology_term_name	GO_term	GO_description
Sobic.003G274500	Chr03	61054911	61055651	1	741	1968		Domain of unknown function DUF4408		The function of this domain is not known.	Domain
Sobic.003G274500	Chr03	61054911	61055651	1	741	1968		Protein of unknown function DUF761, plant		This family consists of several plant proteins of unknown function.	Family
Sobic.003G274600	Chr03	61058182	61059729	-1	1548	5239
Sobic.003G274700	Chr03	61061672	61063313	-1	1642	8729		Alpha/Beta hydrolase fold		This entry represent the Alpha/Beta hydrolase fold.The alpha/beta hydrolase fold []is common to a number of hydrolytic enzymes of widely differing phylogenetic origin and catalytic function. The core of each enzyme is an alpha/beta-sheet (rather than a barrel), containing 8 strands connected by helices []. The enzymes are believed to have diverged from a common ancestor, preserving the arrangemen…	Domain
Sobic.003G274700	Chr03	61061672	61063313	-1	1642	8729		Fungal lipase-like domain		This entry represents a domain with an alpha/beta hydrolase fold found in feruloyl esterase A []. It is similar to that found in fungal lipases [].	Domain
Sobic.003G274800	Chr03	61111965	61117246	1	5282	59022		Metalloenzyme, LuxS/M16 peptidase-like		This entry represents domains with a two-layer alpha/beta structure found in metalloenzymes such as LuxS (S-ribosylhomocysteinase; ) and metallopeptidases belonging to MEROPS peptidase family M16. These domains share the same active site motif of HxxEH located in the first core helix, but differ in one of the metal-binding residues. LuxS, the AI-2 (autoinducer-2) producing enzyme for quorum sensi…	Domain
Sobic.003G274800	Chr03	61111965	61117246	1	5282	59022		Peptidase M16, N-terminal		This entry represents an N-terminal domain found in metallopeptidases and non-peptidase homologues belonging to MEROPS peptidase family M16 (clan ME), subfamilies M16A, M16B and M16C. Members of this family include:Insulinase, insulin-degrading enzyme ()Mitochondrial processing peptidase alpha subunit, (Alpha-MPP, )Pitrlysin, Protease III precursor ()Nardilysin, ()Ubiquinol-cytochrome C reductase…	Domain
Sobic.003G274800	Chr03	61111965	61117246	1	5282	59022		Peptidase M16 domain		The M16 family of zinc peptidases comprises a pair of homologous domains that form two halves of a "clam-shell" surrounding the active site []. This entry represents this domain found in metallopeptidases and non-peptidase homologues belonging to MEROPS peptidase family M16 (clan ME), subfamilies M16A, M16B and M16C; they include:Insulinase, insulin-degrading enzyme ()Mitochondrial processing pep…	Domain
Sobic.003G274800	Chr03	61111965	61117246	1	5282	59022		Peptidase M16, C-terminal		These metallopeptidases belong to MEROPS peptidase family M16 (clan ME). They include proteins, which are classified as non-peptidase homologues either have been found experimentally to be without peptidase activity, or lack amino acid residues that are believed to be essential for the catalytic activity. The peptidases in this group of sequences include:Insulinase, insulin-degrading enzyme ()Mit…	Domain
Sobic.003G274800	Chr03	61111965	61117246	1	5282	59022						metal ion binding	GO:0046872	Interacting selectively and non-covalently with any metal ion.
Sobic.003G274800	Chr03	61111965	61117246	1	5282	59022						catalytic activity	GO:0003824	Catalysis of a biochemical reaction at physiological temperatures. In biologically catalyzed reactions, the reactants are known as substrates, and the catalysts are naturally occurring macromolecular substances known as enzymes. Enzymes possess specific binding sites for substrates, and are usually composed wholly or largely of protein, but RNA that has catalytic activity (ribozyme) is often also…
Sobic.003G274900	Chr03	61118480	61120849	1	2370	65537	(1 of 30) PF07714//PF08263//PF13855 - Protein tyrosine kinase (Pkinase_Tyr) // Leucine rich repeat N-terminal domain (LRRNT_2) // Leucine rich repeat (LRR_8)	Protein kinase domain		Protein phosphorylation, which plays a key role in most cellular activities, is a reversible process mediated by proteinkinases and phosphoprotein phosphatases. Protein kinases catalyse the transfer of the gamma phosphate from nucleotide triphosphates (often ATP) to one or more amino acid residues in a protein substrate side chain, resulting in a conformational change affecting protein function. …	Domain
Sobic.003G274900	Chr03	61118480	61120849	1	2370	65537	(1 of 30) PF07714//PF08263//PF13855 - Protein tyrosine kinase (Pkinase_Tyr) // Leucine rich repeat N-terminal domain (LRRNT_2) // Leucine rich repeat (LRR_8)	Protein kinase-like domain		Protein kinases () modify other proteins by chemically adding phosphate groups to them. This process is fundamental to most signalling and regulatory processes in the eukaryotic cell []. The protein kinases contain a catalytic core that is common to both serine/threonine and tyrosine protein kinases. The catalytic domain contains the nucleotide-binding site and the catalytic apparatus in an inter…	Domain
Sobic.003G274900	Chr03	61118480	61120849	1	2370	65537	(1 of 30) PF07714//PF08263//PF13855 - Protein tyrosine kinase (Pkinase_Tyr) // Leucine rich repeat N-terminal domain (LRRNT_2) // Leucine rich repeat (LRR_8)	Serine-threonine/tyrosine-protein kinase catalytic domain		Protein phosphorylation, which plays a key role in most cellular activities, is a reversible process mediated by protein kinases and phosphoprotein phosphatases. Protein kinases catalyse the transfer of the gamma phosphate from nucleotide triphosphates (often ATP) to one or more amino acid residues in a protein substrate side chain, resulting in a conformational change affecting protein function.…	Domain
Sobic.003G274900	Chr03	61118480	61120849	1	2370	65537	(1 of 30) PF07714//PF08263//PF13855 - Protein tyrosine kinase (Pkinase_Tyr) // Leucine rich repeat N-terminal domain (LRRNT_2) // Leucine rich repeat (LRR_8)	Serine/threonine/dual specificity protein kinase, catalytic domain		Protein phosphorylation, which plays a key role in most cellular activities, is a reversible process mediated by protein kinases and phosphoprotein phosphatases. Protein kinases catalyse the transfer of the gamma phosphate from nucleotide triphosphates (often ATP) to one or more amino acid residues in a protein substrate side chain, resulting in a conformational change affecting protein function.…	Domain
Sobic.003G274900	Chr03	61118480	61120849	1	2370	65537	(1 of 30) PF07714//PF08263//PF13855 - Protein tyrosine kinase (Pkinase_Tyr) // Leucine rich repeat N-terminal domain (LRRNT_2) // Leucine rich repeat (LRR_8)	Leucine-rich repeat		Leucine-rich repeats (LRR) consist of 2-45 motifs of 20-30 amino acids in length that generally folds into an arc or horseshoe shape []. LRRs occur in proteins ranging from viruses to eukaryotes, and appear to provide a structural framework for the formation of protein-protein interactions [, ].Proteins containing LRRs include tyrosine kinase receptors, cell-adhesion molecules, virulence factors,…	Repeat
Sobic.003G274900	Chr03	61118480	61120849	1	2370	65537	(1 of 30) PF07714//PF08263//PF13855 - Protein tyrosine kinase (Pkinase_Tyr) // Leucine rich repeat N-terminal domain (LRRNT_2) // Leucine rich repeat (LRR_8)	Leucine-rich repeat-containing N-terminal, plant-type		Leucine-rich repeats (LRR) consist of 2-45 motifs of 20-30 amino acids in length that generally folds into an arc or horseshoe shape []. LRRs occur in proteins ranging from viruses to eukaryotes, and appear to provide a structural framework for the formation of protein-protein interactions [, ].Proteins containing LRRs include tyrosine kinase receptors, cell-adhesion molecules, virulence factors,…	Domain
Sobic.003G275000	Chr03	61123591	61127013	1	3423	70648		EF-hand domain		Many calcium-binding proteins belong to the same evolutionary family and sharea type of calcium-binding domain known as the EF-hand. This type ofdomain consists of a twelve residue loop flanked on both sides by a twelveresidue alpha-helical domain. In an EF-hand loop the calcium ion iscoordinated in a pentagonal bipyramidal configuration. The six residuesinvolved in the binding are in positions 1…	Domain
Sobic.003G275000	Chr03	61123591	61127013	1	3423	70648		EF-hand domain pair		This domain consists of a duplication of two EF-hand units, where each unit is composed of two helices connected by a twelve-residue calcium-binding loop. The calcium ion in the EF-hand loop is coordinated in a pentagonal bipyramidal configuration. Many calcium-binding proteins contain an EF-hand type calcium-binding domain [, ]. These include: calbindin D9K, S100 proteins such as calcyclin, polc…	Domain
Sobic.003G275000	Chr03	61123591	61127013	1	3423	70648		EF-hand domain		Many calcium-binding proteins belong to the same evolutionary family and sharea type of calcium-binding domain known as the EF-hand. This type ofdomain consists of a twelve residue loop flanked on both sides by a twelveresidue alpha-helical domain. In an EF-hand loop the calcium ion iscoordinated in a pentagonal bipyramidal configuration. The six residuesinvolved in the binding are in positions 1…	Domain
Sobic.003G275000	Chr03	61123591	61127013	1	3423	70648		EF-hand domain pair		This domain consists of a duplication of two EF-hand units, where each unit is composed of two helices connected by a twelve-residue calcium-binding loop. The calcium ion in the EF-hand loop is coordinated in a pentagonal bipyramidal configuration. Many calcium-binding proteins contain an EF-hand type calcium-binding domain [, ]. These include: calbindin D9K, S100 proteins such as calcyclin, polc…	Domain
Sobic.003G275000	Chr03	61123591	61127013	1	3423	70648		EF-hand domain		Many calcium-binding proteins belong to the same evolutionary family and sharea type of calcium-binding domain known as the EF-hand. This type ofdomain consists of a twelve residue loop flanked on both sides by a twelveresidue alpha-helical domain. In an EF-hand loop the calcium ion iscoordinated in a pentagonal bipyramidal configuration. The six residuesinvolved in the binding are in positions 1…	Domain
Sobic.003G275000	Chr03	61123591	61127013	1	3423	70648		EF-hand domain pair		This domain consists of a duplication of two EF-hand units, where each unit is composed of two helices connected by a twelve-residue calcium-binding loop. The calcium ion in the EF-hand loop is coordinated in a pentagonal bipyramidal configuration. Many calcium-binding proteins contain an EF-hand type calcium-binding domain [, ]. These include: calbindin D9K, S100 proteins such as calcyclin, polc…	Domain
Sobic.003G275000	Chr03	61123591	61127013	1	3423	70648		EF-hand domain		Many calcium-binding proteins belong to the same evolutionary family and sharea type of calcium-binding domain known as the EF-hand. This type ofdomain consists of a twelve residue loop flanked on both sides by a twelveresidue alpha-helical domain. In an EF-hand loop the calcium ion iscoordinated in a pentagonal bipyramidal configuration. The six residuesinvolved in the binding are in positions 1…	Domain
Sobic.003G275000	Chr03	61123591	61127013	1	3423	70648		EF-hand domain pair		This domain consists of a duplication of two EF-hand units, where each unit is composed of two helices connected by a twelve-residue calcium-binding loop. The calcium ion in the EF-hand loop is coordinated in a pentagonal bipyramidal configuration. Many calcium-binding proteins contain an EF-hand type calcium-binding domain [, ]. These include: calbindin D9K, S100 proteins such as calcyclin, polc…	Domain
Sobic.003G275000	Chr03	61123591	61127013	1	3423	70648		EF-hand domain pair		This domain consists of a duplication of two EF-hand units, where each unit is composed of two helices connected by a twelve-residue calcium-binding loop. The calcium ion in the EF-hand loop is coordinated in a pentagonal bipyramidal configuration. Many calcium-binding proteins contain an EF-hand type calcium-binding domain [, ]. These include: calbindin D9K, S100 proteins such as calcyclin, polc…	Domain
Sobic.003G275000	Chr03	61123591	61127013	1	3423	70648						calcium ion binding	GO:0005509	Interacting selectively and non-covalently with calcium ions (Ca2+).
Sobic.003G275100	Chr03	61127548	61130616	1	3069	74605		Protein of unknown function DUF778		This family consists of several eukaryotic proteins of unknown function.	Family
Sobic.003G275100	Chr03	61127548	61130616	1	3069	74605		Phospholipase A2 domain		This entry represents eukaryotic and prokaryotic phospholipase A2 enzymes (PLA2; ), small lipolytic enzymes that releases fatty acids from the second carbon group of glycerol. These enzymes enable the of fatty acids and lysophospholipid by hydrolysing the 2-ester bond of 1,2-diacyl-3-sn-phosphoglycerides.The phospholipase domain adopts an alpha-helical secondary structure, consisting of five alph…	Domain
Sobic.003G275200	Chr03	61130812	61134604	-1	3793	77869		S-adenosyl-L-methionine-dependent methyltransferase		This entry represents a domain found in S-adenosyl-L-methionine-dependent methyltransferases (SAM MTases).Proteins containing this domain include members from the methyltransferase superfamily and the class I-like SAM-binding methyltransferase superfamily. Methyltransferases transfer a methyl group from a donor to an acceptor. SAM-binding methyltransferases utilise the ubiquitous methyl donor SAM…	Domain
Sobic.003G275200	Chr03	61130812	61134604	-1	3793	77869		Methyltransferase type 11		Methyl transfer from the ubiquitous S-adenosyl-L-methionine (SAM) to either nitrogen, oxygen or carbon atoms is frequently employed in diverse organisms ranging from bacteria to plants and mammals. The reaction is catalyzed by methyltransferases (Mtases) and modifies DNA, RNA, proteins and small molecules, such as catechol for regulatory purposes. The various aspects of the role of DNA methylatio…	Domain
Sobic.003G275200	Chr03	61130812	61134604	-1	3793	77869		S-adenosyl-L-methionine-dependent methyltransferase		This entry represents a domain found in S-adenosyl-L-methionine-dependent methyltransferases (SAM MTases).Proteins containing this domain include members from the methyltransferase superfamily and the class I-like SAM-binding methyltransferase superfamily. Methyltransferases transfer a methyl group from a donor to an acceptor. SAM-binding methyltransferases utilise the ubiquitous methyl donor SAM…	Domain
Sobic.003G275200	Chr03	61130812	61134604	-1	3793	77869		Methyltransferase type 11		Methyl transfer from the ubiquitous S-adenosyl-L-methionine (SAM) to either nitrogen, oxygen or carbon atoms is frequently employed in diverse organisms ranging from bacteria to plants and mammals. The reaction is catalyzed by methyltransferases (Mtases) and modifies DNA, RNA, proteins and small molecules, such as catechol for regulatory purposes. The various aspects of the role of DNA methylatio…	Domain
Sobic.003G275200	Chr03	61130812	61134604	-1	3793	77869		S-adenosyl-L-methionine-dependent methyltransferase		This entry represents a domain found in S-adenosyl-L-methionine-dependent methyltransferases (SAM MTases).Proteins containing this domain include members from the methyltransferase superfamily and the class I-like SAM-binding methyltransferase superfamily. Methyltransferases transfer a methyl group from a donor to an acceptor. SAM-binding methyltransferases utilise the ubiquitous methyl donor SAM…	Domain
Sobic.003G275200	Chr03	61130812	61134604	-1	3793	77869		Methyltransferase type 11		Methyl transfer from the ubiquitous S-adenosyl-L-methionine (SAM) to either nitrogen, oxygen or carbon atoms is frequently employed in diverse organisms ranging from bacteria to plants and mammals. The reaction is catalyzed by methyltransferases (Mtases) and modifies DNA, RNA, proteins and small molecules, such as catechol for regulatory purposes. The various aspects of the role of DNA methylatio…	Domain
Sobic.003G275200	Chr03	61130812	61134604	-1	3793	77869		S-adenosyl-L-methionine-dependent methyltransferase		This entry represents a domain found in S-adenosyl-L-methionine-dependent methyltransferases (SAM MTases).Proteins containing this domain include members from the methyltransferase superfamily and the class I-like SAM-binding methyltransferase superfamily. Methyltransferases transfer a methyl group from a donor to an acceptor. SAM-binding methyltransferases utilise the ubiquitous methyl donor SAM…	Domain
Sobic.003G275200	Chr03	61130812	61134604	-1	3793	77869		Methyltransferase type 11		Methyl transfer from the ubiquitous S-adenosyl-L-methionine (SAM) to either nitrogen, oxygen or carbon atoms is frequently employed in diverse organisms ranging from bacteria to plants and mammals. The reaction is catalyzed by methyltransferases (Mtases) and modifies DNA, RNA, proteins and small molecules, such as catechol for regulatory purposes. The various aspects of the role of DNA methylatio…	Domain
