# Supplementary material for: Association mapping by aerial drone reveals 213 genetic associations for Sorghum bicolor biomass traits under drought
Source: BMC Genomics. 2018 Sep 17;19:679. doi: 10.1186/s12864-018-5055-5 (PMC6142696; doi:10.1186/s12864-018-5055-5)
Supplement: Supplementary file 9 — Tables showing all genes in the regions spanned by significant SNPs for each peak. Gene information was obtained from the Phytomine tool in Phytozome v3.0. (ZIP 8760 kb) [file 12864_2018_5055_MOESM9_ESM.zip › CPG3.28_all_Sb_genes_in_region_from_Phytomine.xlsx]

## Sheet: CPG3.28_all_Sb_genes_in_region_
Primary_Identifier	chrom	Pos_start	Pos_end	strand	gene_length	dist_from_max_GWAS_SNP	gene_defline	protein_domains_name	gene_name	protein_domains_description	protin_domains_type	ontology_term_name	GO_term	GO_description
Sobic.003G395000	Chr03	70547615	70549144	1	1530	415686		Peptidase C1A		This group of cysteine peptidases belong to MEROPS peptidase family C1, sub-family C1A (papain family, clan CA). It includes proteins classed as non-peptidase homologues. These are have either been shown experimentally to lack peptidase activity or lack one or more of the active site residues. The papain family has a wide variety of activities, including broad-range (papain) and narrow-range endo…	Family
Sobic.003G395000	Chr03	70547615	70549144	1	1530	415686		Peptidase C1A, papain C-terminal		Cysteine peptidases have characteristic molecular topologies, which can be seen not only in their three-dimensional structures, but commonly also in the two-dimensional structures. These are peptidases in which the nucleophile is the sulphydryl group of a cysteine residue. Cysteine proteases are divided into clans (proteins which are evolutionary related), and further sub-divided into families, o…	Domain
Sobic.003G395000	Chr03	70547615	70549144	1	1530	415686		Cathepsin propeptide inhibitor domain (I29)		This entry represents a peptidase inhibitor domain, which belongs to MEROPS peptidase inhibitor family I29. The domain is also found at the N terminus of a variety of peptidase precursors that belong to MEROPS peptidase subfamily C1A; these include cathepsin L, papain, and procaricain () []. It forms an alpha-helical domain that runs through the substrate-binding site, preventing access. Removal …	Domain
Sobic.003G395000	Chr03	70547615	70549144	1	1530	415686						proteolysis	GO:0006508	The hydrolysis of proteins into smaller polypeptides and/or amino acids by cleavage of their peptide bonds.
Sobic.003G395000	Chr03	70547615	70549144	1	1530	415686						cysteine-type peptidase activity	GO:0008234	Catalysis of the hydrolysis of peptide bonds in a polypeptide chain by a mechanism in which the sulfhydryl group of a cysteine residue at the active center acts as a nucleophile.
Sobic.003G395100	Chr03	70552287	70555543	1	3257	409287	(1 of 1) PTHR22904:SF356 - TETRATRICOPEPTIDE REPEAT PROTEIN 1	Tetratricopeptide-like helical domain		The tetratrico peptide repeat region (TPR) is a structural motif present in a wide range of proteins [, , ]. It mediates protein-protein interactions and the assembly of multiprotein complexes []. The TPR motifconsists of 3-16 tandem-repeats of 34 amino acids residues, although individual TPR motifs canbe dispersed in the protein sequence. Sequence alignment of the TPR domains reveals aconsensus …	Domain
Sobic.003G395100	Chr03	70552287	70555543	1	3257	409287	(1 of 1) PTHR22904:SF356 - TETRATRICOPEPTIDE REPEAT PROTEIN 1	Tetratricopeptide repeat		The tetratrico peptide repeat region (TPR) is a structural motif present in a wide range of proteins [, , ]. It mediates protein-protein interactions and the assembly of multiprotein complexes []. The TPR motifconsists of 3-16 tandem-repeats of 34 amino acids residues, although individual TPR motifs canbe dispersed in the protein sequence. Sequence alignment of the TPR domains reveals aconsensus …	Repeat
Sobic.003G395100	Chr03	70552287	70555543	1	3257	409287	(1 of 1) PTHR22904:SF356 - TETRATRICOPEPTIDE REPEAT PROTEIN 1	Tetratricopeptide repeat-containing domain		The tetratrico peptide repeat region (TPR) is a structural motif present in a wide range of proteins [, , ]. It mediates protein-protein interactions and the assembly of multiprotein complexes []. The TPR motifconsists of 3-16 tandem-repeats of 34 amino acids residues, although individual TPR motifs canbe dispersed in the protein sequence. Sequence alignment of the TPR domains reveals aconsensus …	Domain
Sobic.003G395100	Chr03	70552287	70555543	1	3257	409287	(1 of 1) PTHR22904:SF356 - TETRATRICOPEPTIDE REPEAT PROTEIN 1	Elongated TPR repeat-containing domain		This entry represents the elongated alpha helical domain formed from tetratricopeptide repeats (TPR) during folding []. Upon completion of folding, this domain folds into a structure described by .This domain is found in cyclophilin-type and FKBP-type peptidyl-prolyl isomerases (PPI).	Domain
Sobic.003G395150	Chr03	70555769	70557933	1	2165	406897
Sobic.003G395200	Chr03	70564882	70569321	1	4440	395509		RNA recognition motif domain		Many eukaryotic proteins containing one or more copies of a putative RNA-binding domain of about 90 amino acids are known to bind single-stranded RNAs [, , ]. The largest group of single strand RNA-binding proteins is the eukaryotic RNA recognition motif (RRM) family that contains an eight amino acid RNP-1 consensus sequence [, ]. RRM proteins have a variety of RNA binding preferences and functio…	Domain
Sobic.003G395200	Chr03	70564882	70569321	1	4440	395509		Nucleotide-binding alpha-beta plait domain		This entry represents nucleotide-binding domains with an alpha-beta plait structure, which consists of either a ferredoxin-like (beta-alpha-beta)2 fold, such as that found in RNA-binding domains of various ribonucleoproteins or in viral DNA-binding domains [, ]; or a beta-(alpha)-beta-alpha-beta(2) fold, such as that found in the ribosomal protein L23 [].	Domain
Sobic.003G395200	Chr03	70564882	70569321	1	4440	395509		RNA recognition motif 2		This RNA recognition motif 2 is found in Meiosis protein mei2. It is found C-terminal to the RNA-binding region RNP-1 ().	Domain
Sobic.003G395200	Chr03	70564882	70569321	1	4440	395509						nucleic acid binding	GO:0003676	Interacting selectively and non-covalently with any nucleic acid.
Sobic.003G395200	Chr03	70564882	70569321	1	4440	395509						nucleotide binding	GO:0000166	Interacting selectively and non-covalently with a nucleotide, any compound consisting of a nucleoside that is esterified with (ortho)phosphate or an oligophosphate at any hydroxyl group on the ribose or deoxyribose.
Sobic.003G395300	Chr03	70584202	70587360	-1	3159	377470		Rab-GTPase-TBC domain		Identification of a TBC domain in GYP6_YEAST and GYP7_YEAST, which areGTPase activator proteins of yeast Ypt6 and Ypt7, imply that these domainsare GTPase activator proteins of Rab-like small GTPases [].	Domain
Sobic.003G395300	Chr03	70584202	70587360	-1	3159	377470		Rab-GTPase-TBC domain		Identification of a TBC domain in GYP6_YEAST and GYP7_YEAST, which areGTPase activator proteins of yeast Ypt6 and Ypt7, imply that these domainsare GTPase activator proteins of Rab-like small GTPases [].	Domain
Sobic.003G395300	Chr03	70584202	70587360	-1	3159	377470		Rab-GTPase-TBC domain		Identification of a TBC domain in GYP6_YEAST and GYP7_YEAST, which areGTPase activator proteins of yeast Ypt6 and Ypt7, imply that these domainsare GTPase activator proteins of Rab-like small GTPases [].	Domain
Sobic.003G395300	Chr03	70584202	70587360	-1	3159	377470		Rab-GTPase-TBC domain		Identification of a TBC domain in GYP6_YEAST and GYP7_YEAST, which areGTPase activator proteins of yeast Ypt6 and Ypt7, imply that these domainsare GTPase activator proteins of Rab-like small GTPases [].	Domain
Sobic.003G395300	Chr03	70584202	70587360	-1	3159	377470		Rab-GTPase-TBC domain		Identification of a TBC domain in GYP6_YEAST and GYP7_YEAST, which areGTPase activator proteins of yeast Ypt6 and Ypt7, imply that these domainsare GTPase activator proteins of Rab-like small GTPases [].	Domain
Sobic.003G395300	Chr03	70584202	70587360	-1	3159	377470		Rab-GTPase-TBC domain		Identification of a TBC domain in GYP6_YEAST and GYP7_YEAST, which areGTPase activator proteins of yeast Ypt6 and Ypt7, imply that these domainsare GTPase activator proteins of Rab-like small GTPases [].	Domain
Sobic.003G395400	Chr03	70592066	70595994	1	3929	368836		POZ domain		The BTB (for BR-C, ttk and bab) []or POZ (for Pox virus and Zinc finger) [, ]domain is a versatile protein-protein interaction motif involved in many cellular functions, including transcriptional regulation, cytoskeleton dynamics, ion channel assembly and gating, and targeting proteins for ubiquitination []. The BTB domain can occur alongside other domains: BTB-zinc finger (BTB-ZF), BTB-BACK-Kelc…	Domain
Sobic.003G395400	Chr03	70592066	70595994	1	3929	368836		BTB/POZ domain		The BTB domain (Broad-Complex, Tramtrack and Bric a brac) is also known as the POZ domain (POxvirus and Zinc finger). It is a homodimerization domainoccurring at the N terminus of proteins containing multiple copies of eitherzinc fingers of the C2H2 type or Kelch repeats [, ]. Many BTB proteins are transcriptional regulators that are thought to act through the control of chromatin structure.The s…	Domain
Sobic.003G395400	Chr03	70592066	70595994	1	3929	368836		Zinc finger, TAZ-type		Zinc finger (Znf) domains are relatively small protein motifs which contain multiple finger-like protrusions that make tandem contacts with their target molecule. Some of these domains bind zinc, but many do not; instead binding other metals such as iron, or no metal at all. For example, some family members form salt bridges to stabilise the finger-like folds. They were first identified as a DNA-…	Domain
Sobic.003G395400	Chr03	70592066	70595994	1	3929	368836		POZ domain		The BTB (for BR-C, ttk and bab) []or POZ (for Pox virus and Zinc finger) [, ]domain is a versatile protein-protein interaction motif involved in many cellular functions, including transcriptional regulation, cytoskeleton dynamics, ion channel assembly and gating, and targeting proteins for ubiquitination []. The BTB domain can occur alongside other domains: BTB-zinc finger (BTB-ZF), BTB-BACK-Kelc…	Domain
Sobic.003G395400	Chr03	70592066	70595994	1	3929	368836		BTB/POZ domain		The BTB domain (Broad-Complex, Tramtrack and Bric a brac) is also known as the POZ domain (POxvirus and Zinc finger). It is a homodimerization domainoccurring at the N terminus of proteins containing multiple copies of eitherzinc fingers of the C2H2 type or Kelch repeats [, ]. Many BTB proteins are transcriptional regulators that are thought to act through the control of chromatin structure.The s…	Domain
Sobic.003G395400	Chr03	70592066	70595994	1	3929	368836		POZ domain		The BTB (for BR-C, ttk and bab) []or POZ (for Pox virus and Zinc finger) [, ]domain is a versatile protein-protein interaction motif involved in many cellular functions, including transcriptional regulation, cytoskeleton dynamics, ion channel assembly and gating, and targeting proteins for ubiquitination []. The BTB domain can occur alongside other domains: BTB-zinc finger (BTB-ZF), BTB-BACK-Kelc…	Domain
Sobic.003G395400	Chr03	70592066	70595994	1	3929	368836		BTB/POZ domain		The BTB domain (Broad-Complex, Tramtrack and Bric a brac) is also known as the POZ domain (POxvirus and Zinc finger). It is a homodimerization domainoccurring at the N terminus of proteins containing multiple copies of eitherzinc fingers of the C2H2 type or Kelch repeats [, ]. Many BTB proteins are transcriptional regulators that are thought to act through the control of chromatin structure.The s…	Domain
Sobic.003G395400	Chr03	70592066	70595994	1	3929	368836						zinc ion binding	GO:0008270	Interacting selectively and non-covalently with zinc (Zn) ions.
Sobic.003G395400	Chr03	70592066	70595994	1	3929	368836						regulation of transcription, DNA-templated	GO:0006355	Any process that modulates the frequency, rate or extent of cellular DNA-templated transcription.
Sobic.003G395400	Chr03	70592066	70595994	1	3929	368836						nucleus	GO:0005634	A membrane-bounded organelle of eukaryotic cells in which chromosomes are housed and replicated. In most cells, the nucleus contains all of the cell's chromosomes except the organellar chromosomes, and is the site of RNA synthesis and processing. In some species, or in specialized cell types, RNA metabolism or DNA replication may be absent.
Sobic.003G395400	Chr03	70592066	70595994	1	3929	368836						protein binding	GO:0005515	Interacting selectively and non-covalently with any protein or protein complex (a complex of two or more proteins that may include other nonprotein molecules).
Sobic.003G395400	Chr03	70592066	70595994	1	3929	368836						transcription cofactor activity	GO:0003712	Interacting selectively and non-covalently with a regulatory transcription factor and also with the basal transcription machinery in order to modulate transcription. Cofactors generally do not bind the template nucleic acid, but rather mediate protein-protein interactions between regulatory transcription factors and the basal transcription machinery.
Sobic.003G395400	Chr03	70592066	70595994	1	3929	368836						histone acetyltransferase activity	GO:0004402	Catalysis of the reaction: acetyl-CoA + histone = CoA + acetyl-histone.
Sobic.003G395450	Chr03	70592123	70593674	1	1552	371156
Sobic.003G395500	Chr03	70596974	70599616	-1	2643	365214
Sobic.003G395600	Chr03	70601663	70609036	-1	7374	355794
Sobic.003G395700	Chr03	70606012	70615296	1	9285	349534	(1 of 8) PF17035 - Bromodomain extra-terminal - transcription regulation (BET)	NET domain		The bromodomain and extraterminal (BET) proteins are a class of transcriptional regulators whose members can be found in animals, plants and fungi. BET proteins are involved in diverse cellular phenomena such as meiosis, cell-cycle control, and homeosis and have been suggested to modulatechromatin structure and affect transcription via a sequence-independent mechanism. BET proteins are defined as…	Domain
Sobic.003G395800	Chr03	70612667	70613190	-1	524	351640	(1 of 4) K02705 - photosystem II CP43 chlorophyll apoprotein (psbC)	Photosystem antenna protein-like		Oxygenic photosynthesis uses two multi-subunit photosystems (I and II) located in the cell membranes of cyanobacteria and in the thylakoid membranes of chloroplasts in plants and algae. Photosystem II (PSII) has a P680 reaction centre containing chlorophyll 'a' that uses light energy to carry out the oxidation (splitting) of water molecules, and to produce ATP via a proton pump. Photosystem I (PS…	Family
Sobic.003G395800	Chr03	70612667	70613190	-1	524	351640	(1 of 4) K02705 - photosystem II CP43 chlorophyll apoprotein (psbC)					membrane	GO:0016020	A lipid bilayer along with all the proteins and protein complexes embedded in it an attached to it.
Sobic.003G395800	Chr03	70612667	70613190	-1	524	351640	(1 of 4) K02705 - photosystem II CP43 chlorophyll apoprotein (psbC)					photosynthesis, light reaction	GO:0019684	The light reactions of photosynthesis, which take place in photosystems II and I. Light energy is harvested and used to power the transfer of electrons among a series of electron donors and acceptors. The final electron acceptor is NADP+, which is reduced to NADPH. NADPH generated from light reactions is used in sugar synthesis in dark reactions. Light reactions also generate a proton motive forc…
Sobic.003G395800	Chr03	70612667	70613190	-1	524	351640	(1 of 4) K02705 - photosystem II CP43 chlorophyll apoprotein (psbC)					chlorophyll binding	GO:0016168	Interacting selectively and non-covalently with chlorophyll; any compound of magnesium complexed in a porphyrin (tetrapyrrole) ring and which functions as a photosynthetic pigment.
Sobic.003G395800	Chr03	70612667	70613190	-1	524	351640	(1 of 4) K02705 - photosystem II CP43 chlorophyll apoprotein (psbC)					photosynthetic electron transport chain	GO:0009767	A process, occurring as part of photosynthesis, in which light provides the energy for a series of electron carriers to operate together to transfer electrons and generate a transmembrane electrochemical gradient.
Sobic.003G395800	Chr03	70612667	70613190	-1	524	351640	(1 of 4) K02705 - photosystem II CP43 chlorophyll apoprotein (psbC)					photosystem	GO:0009521	A complex located in a photosynthetic membrane that consists of a photoreaction center associated with accessory pigments and electron carriers. Examples of this component are found in Arabidopsis thaliana and in photosynthetic bacterial and archaeal species.
Sobic.003G395900	Chr03	70616190	70620317	1	4128	344513		Amino acid transporter, transmembrane domain		This transmembrane domain is found in many amino acid transporters including (UNC-47) and (MTR). UNC-47 encodes a vesicular amino butyric acid (GABA) transporter, (VGAT) and is is predicted to have 10 transmembrane domains UNC47_CAEEL []. MTR is an N system amino acid transporter system protein involved in methyltryptophan resistance MTR_NEUCR. Other proteins with this domain include proline tran…	Domain
Sobic.003G396000	Chr03	70622748	70626991	-1	4244	337839		Zinc finger, RING-type		Zinc finger (Znf) domains are relatively small protein motifs which contain multiple finger-like protrusions that make tandem contacts with their target molecule. Some of these domains bind zinc, but many do not; instead binding other metals such as iron, or no metal at all. For example, some family members form salt bridges to stabilise the finger-like folds. They were first identified as a DNA-…	Domain
Sobic.003G396000	Chr03	70622748	70626991	-1	4244	337839		Zinc finger, RING/FYVE/PHD-type		Zinc finger (Znf) domains are relatively small protein motifs which contain multiple finger-like protrusions that make tandem contacts with their target molecule. Some of these domains bind zinc, but many do not; instead binding other metals such as iron, or no metal at all. For example, some family members form salt bridges to stabilise the finger-like folds. They were first identified as a DNA-…	Domain
Sobic.003G396000	Chr03	70622748	70626991	-1	4244	337839		von Willebrand factor, type A		The von Willebrand factor is a large multimeric glycoprotein found in bloodplasma. Mutant forms are involved in the aetiology of bleeding disorders []. In von Willebrand factor, the type A domain (vWF) is the prototype fora protein superfamily. The vWF domain is found in various plasma proteins:complement factors B, C2, CR3 and CR4; the integrins (I-domains); collagen types VI, VII, XII and XIV; …	Domain
Sobic.003G396000	Chr03	70622748	70626991	-1	4244	337839		Copine		This represents a conserved region approximately 180 residues long within eukaryotic copines. Copines are Ca2+-dependent phospholipid-binding proteins that are thought to be involved in membrane-trafficking, and may also be involved in cell division and growth [].	Domain
Sobic.003G396050	Chr03	70632545	70633675	1	1131	331155
Sobic.003G396100	Chr03	70634528	70635694	-1	1167	329136		Mitochodrial transcription termination factor		This entry represents the mitochondrial transcription termination factors (MTERFs). In humans four MTERFs have been identified (MTERF1-4). MTERF1 was first identified as a factor responsible for terminating heavy strand transcription at a specific site at the leu-tRNA, thereby modulating the ratio of mitochondrial ribosomal RNA to mRNA []. Later, MTERF1 was found to stimulate transcriptional init…	Family
Sobic.003G396100	Chr03	70634528	70635694	-1	1167	329136		Carbamoyl-phosphate synthetase, large subunit oligomerisation domain		This entry represents the oligomerisation domain found in the large subunit of carbamoyl phosphate synthases as well as in certain other carboxy phosphate domain-containing enzymes. This domain forms a primarily alpha-helical fold [].	Domain
Sobic.003G396200	Chr03	70636042	70640659	1	4618	324171	(1 of 1) K13146 - integrator complex subunit 9 (INTS9)	Beta-Casp domain		The beta-CASP domain is found C-terminal to the beta-lactamase domain in pre-mRNA 3'-end-processing endonuclease. The active site of this enzyme is located at the interface of these two domains [].	Domain
Sobic.003G396200	Chr03	70636042	70640659	1	4618	324171	(1 of 1) K13146 - integrator complex subunit 9 (INTS9)	Integrator complex subunit 9		This family represents subunit 9 of the integrator complex (INTS9). The integrator complex is involved in the small nuclear RNAs (snRNA) U1 and U2 transcription, and in their 3'-box-dependent processing. The Integrator complex is associated with the C-terminal domain (CTD) of RNA polymerase II largest subunit (POLR2A) and is recruited to the U1 and U2 snRNAs genes [].	Family
Sobic.003G396200	Chr03	70636042	70640659	1	4618	324171	(1 of 1) K13146 - integrator complex subunit 9 (INTS9)					snRNA processing	GO:0016180	Any process involved in the conversion of a primary small nuclear RNA (snRNA) transcript into a mature snRNA molecule.
Sobic.003G396200	Chr03	70636042	70640659	1	4618	324171	(1 of 1) K13146 - integrator complex subunit 9 (INTS9)					integrator complex	GO:0032039	A protein complex that stably associates with the C-terminus of RNA polymerase II and mediates 3'-end processing of small nuclear RNAs generated by RNA polymerase II.
Sobic.003G396300	Chr03	70640954	70642420	1	1467	322410		Tetratricopeptide-like helical domain		The tetratrico peptide repeat region (TPR) is a structural motif present in a wide range of proteins [, , ]. It mediates protein-protein interactions and the assembly of multiprotein complexes []. The TPR motifconsists of 3-16 tandem-repeats of 34 amino acids residues, although individual TPR motifs canbe dispersed in the protein sequence. Sequence alignment of the TPR domains reveals aconsensus …	Domain
Sobic.003G396300	Chr03	70640954	70642420	1	1467	322410		Pentatricopeptide repeat		This entry represents the PPR repeat.Pentatricopeptide repeat (PPR) proteins are characterised by tandem repeats of a degenerate 35 amino acid motif []. Most of PPR proteins have roles in mitochondria or plastid []. PPR repeats were discovered while screening Arabidopsis proteins for those predicted to be targeted to mitochondria or chloroplast [, ]. Some of these proteins have been shown to play…	Repeat
Sobic.003G396400	Chr03	70644663	70646111	-1	1449	318719		Late embryogenesis abundant protein, LEA-14		Different types of LEA proteins are expressed at different stages of late embryogenesis in higher plant seed embryos and under conditions of dehydration stress [, ]. The function of these proteins is unknown.	Domain
Sobic.003G396500	Chr03	70646814	70650720	1	3907	314110	(1 of 20) 3.5.1.98 - Histone deacetylase / HDAC	Zinc finger, C2H2		Zinc finger (Znf) domains are relatively small protein motifs which contain multiple finger-like protrusions that make tandem contacts with their target molecule. Some of these domains bind zinc, but many do not; instead binding other metals such as iron, or no metal at all. For example, some family members form salt bridges to stabilise the finger-like folds. They were first identified as a DNA-…	Domain
Sobic.003G396500	Chr03	70646814	70650720	1	3907	314110	(1 of 20) 3.5.1.98 - Histone deacetylase / HDAC	Zinc finger C2H2-type/integrase DNA-binding domain		Zinc finger (Znf) domains are relatively small protein motifs which contain multiple finger-like protrusions that make tandem contacts with their target molecule. Some of these domains bind zinc, but many do not; instead binding other metals such as iron, or no metal at all. For example, some family members form salt bridges to stabilise the finger-like folds. They were first identified as a DNA-…	Domain
Sobic.003G396500	Chr03	70646814	70650720	1	3907	314110	(1 of 20) 3.5.1.98 - Histone deacetylase / HDAC					metal ion binding	GO:0046872	Interacting selectively and non-covalently with any metal ion.
Sobic.003G396600	Chr03	70659296	70662320	-1	3025	302510		Zinc finger, C2H2		Zinc finger (Znf) domains are relatively small protein motifs which contain multiple finger-like protrusions that make tandem contacts with their target molecule. Some of these domains bind zinc, but many do not; instead binding other metals such as iron, or no metal at all. For example, some family members form salt bridges to stabilise the finger-like folds. They were first identified as a DNA-…	Domain
Sobic.003G396600	Chr03	70659296	70662320	-1	3025	302510		Zinc finger C2H2-type/integrase DNA-binding domain		Zinc finger (Znf) domains are relatively small protein motifs which contain multiple finger-like protrusions that make tandem contacts with their target molecule. Some of these domains bind zinc, but many do not; instead binding other metals such as iron, or no metal at all. For example, some family members form salt bridges to stabilise the finger-like folds. They were first identified as a DNA-…	Domain
Sobic.003G396600	Chr03	70659296	70662320	-1	3025	302510						metal ion binding	GO:0046872	Interacting selectively and non-covalently with any metal ion.
Sobic.003G396700	Chr03	70664245	70674636	-1	10392	290194		P-loop containing nucleoside triphosphate hydrolase		The P-loop NTPase fold is the most prevalent domain of the several distinctnucleotide-binding protein folds.The most common reaction catalysed by enzymes of the P-loop NTPase fold is the hydrolysis of the beta-gamma phosphate bond of a bound nucleoside triphosphate (NTP). The energy from NTP hydrolysis is typically utilised to induce conformational changes in other molecules, which constitutes th…	Domain
Sobic.003G396700	Chr03	70664245	70674636	-1	10392	290194		Helicase superfamily 1/2, ATP-binding domain		Helicases have been classified in 5 superfamilies (SF1-SF5). All of theproteins bind ATP and, consequently, all of them carry the classical Walker A(phosphate-binding loop or P-loop) and Walker B(Mg2+-binding aspartic acid) motifs. For the two largest groups, commonlyreferred to as SF1 and SF2, a total of seven characteristic motifs has beenidentified []. These two superfamilies encompass a large…	Domain
Sobic.003G396700	Chr03	70664245	70674636	-1	10392	290194		Helicase, C-terminal		Helicases have been classified in 5 superfamilies (SF1-SF5). For the two largest groups, commonly referred to as SF1 and SF2, a total of seven characteristic motifs has been identified []. These two superfamilies encompass a large number of DNA and RNA helicases from archaea, eubacteria, eukaryotes and viruses.This entry represents the C-terminal domain found in proteins belonging to the helicase…	Domain
Sobic.003G396700	Chr03	70664245	70674636	-1	10392	290194		DEAD/DEAH box helicase domain		Proteins with this domain include the DEAD and DEAH box helicases. Helicases are involved in unwinding nucleic acids. The DEAD box helicases are involved in various aspects of RNA metabolism, including nuclear transcription, pre mRNA splicing, ribosome biogenesis, nucleocytoplasmic transport, translation, RNA decay and organellar gene expression.	Domain
Sobic.003G396700	Chr03	70664245	70674636	-1	10392	290194		PAZ domain		This domain is named after the proteins Piwi Argonaut and Zwille. It is also found in the CAF protein from Arabidopsis thaliana. The function of the domain is unknown but has been found in the middle region of a number of members of the Argonaute protein family, which also contain the Piwi domain () in their C-terminal region []. Several members of this family have been implicated in thedevelopme…	Domain
Sobic.003G396700	Chr03	70664245	70674636	-1	10392	290194		Double-stranded RNA-binding domain		In contrast to other RNA-binding domains, the about 65 amino acids long dsRBDdomain [, , ]has been found in a number of proteins that specificallyrecognise double-stranded RNAs. The dsRBD domain is also known as DSRM(Double-Stranded RNA-binding Motif). dsRBD proteins are mainly involved inposttranscriptional gene regulation, for example by preventing the expressionof proteins or by mediating RNAs…	Domain
Sobic.003G396700	Chr03	70664245	70674636	-1	10392	290194		Ribonuclease III domain		Prokaryotic ribonuclease III () (gene rnc) []is an enzyme that digests double-stranded RNA. It is involved in the processing of ribosomal RNA precursors and of some mRNAs. RNase III is evolutionary related to a number of proteins including []:Saccharomyces cerevisiae(Baker's yeast) protein pac1, a ribonuclease that probably inhibits mating and meiosis by degrading a specific mRNA required for sex…	Domain
Sobic.003G396700	Chr03	70664245	70674636	-1	10392	290194		Dicer dimerisation domain		This domain is found in members of the Dicer protein family which function in RNA interference, an evolutionarily conserved mechanism for gene silencing using double-stranded RNA (dsRNA) molecules. It is essential for the activity of Dicer [, ]. It is a divergent double stranded RNA-binding domain []. The N-terminal alpha helix of this domain is in a different orientation to that found in canonic…	Domain
Sobic.003G396700	Chr03	70664245	70674636	-1	10392	290194						protein binding	GO:0005515	Interacting selectively and non-covalently with any protein or protein complex (a complex of two or more proteins that may include other nonprotein molecules).
Sobic.003G396700	Chr03	70664245	70674636	-1	10392	290194						RNA binding	GO:0003723	Interacting selectively and non-covalently with an RNA molecule or a portion thereof.
Sobic.003G396700	Chr03	70664245	70674636	-1	10392	290194						ATP binding	GO:0005524	Interacting selectively and non-covalently with ATP, adenosine 5'-triphosphate, a universally important coenzyme and enzyme regulator.
Sobic.003G396700	Chr03	70664245	70674636	-1	10392	290194						RNA processing	GO:0006396	Any process involved in the conversion of one or more primary RNA transcripts into one or more mature RNA molecules.
Sobic.003G396700	Chr03	70664245	70674636	-1	10392	290194						nucleic acid binding	GO:0003676	Interacting selectively and non-covalently with any nucleic acid.
Sobic.003G396700	Chr03	70664245	70674636	-1	10392	290194						ribonuclease III activity	GO:0004525	Catalysis of the endonucleolytic cleavage of RNA with 5'-phosphomonoesters and 3'-OH termini; makes two staggered cuts in both strands of dsRNA, leaving a 3' overhang of 2 nt.
Sobic.003G396800	Chr03	70678284	70683878	1	5595	280952		Ribosomal protein S24/S35, mitochondrial, conserved domain		Ribosomes are the particles that catalyse mRNA-directed protein synthesis in all organisms. The codons of the mRNA are exposed on the ribosome to allow tRNA binding. This leads to the incorporation of amino acids into the growing polypeptide chain in accordance with the genetic information. Incoming amino acid monomers enter the ribosomal A site in the form of aminoacyl-tRNAs complexed with elong…	Domain
Sobic.003G396800	Chr03	70678284	70683878	1	5595	280952		Ribosomal protein S24/S35, mitochondrial, conserved domain		Ribosomes are the particles that catalyse mRNA-directed protein synthesis in all organisms. The codons of the mRNA are exposed on the ribosome to allow tRNA binding. This leads to the incorporation of amino acids into the growing polypeptide chain in accordance with the genetic information. Incoming amino acid monomers enter the ribosomal A site in the form of aminoacyl-tRNAs complexed with elong…	Domain
Sobic.003G396800	Chr03	70678284	70683878	1	5595	280952		Ribosomal protein S24/S35, mitochondrial, conserved domain		Ribosomes are the particles that catalyse mRNA-directed protein synthesis in all organisms. The codons of the mRNA are exposed on the ribosome to allow tRNA binding. This leads to the incorporation of amino acids into the growing polypeptide chain in accordance with the genetic information. Incoming amino acid monomers enter the ribosomal A site in the form of aminoacyl-tRNAs complexed with elong…	Domain
Sobic.003G396900	Chr03	70684280	70696606	1	12327	268224	(1 of 1) PTHR12112 - BNIP - RELATED
Sobic.003G396900	Chr03	70684280	70696606	1	12327	268224	(1 of 1) PTHR12112 - BNIP - RELATED
Sobic.003G397000	Chr03	70692923	70694773	-1	1851	270057		Protein of unknown function DUF868, plant		This family consists of several hypothetical proteins from plants. The function of this family is unknown.	Family
Sobic.003G397100	Chr03	70699763	70703857	1	4095	260973		Protein of unknown function DUF707		This family consists of uncharacterised proteins from Arabidopsis thaliana.	Family
Sobic.003G397200	Chr03	70704777	70706300	-1	1524	258530
Sobic.003G397300	Chr03	70710569	70711410	-1	842	253420
Sobic.003G397400	Chr03	70714985	70715693	-1	709	249137
Sobic.003G397500	Chr03	70717673	70718327	-1	655	246503
Sobic.003G397600	Chr03	70721310	70722503	-1	1194	242327
Sobic.003G397700	Chr03	70722504	70725550	-1	3047	239280		Sas10/Utp3/C1D		This family contains Utp3 and LCP5 which are components of the U3 ribonucleoprotein complex []. It also includes the Homo sapiens(Human) C1D protein and Saccharomyces cerevisiae(Baker's yeast) YHR081W (rrp47), an exosome-associated protein required for the 3' processing of stable RNAs []and Sas10 which has been identified as a regulator of chromatin silencing []. This entry also includes the huma…	Family
Sobic.003G397800	Chr03	70726535	70731511	-1	4977	233319		P-loop containing nucleoside triphosphate hydrolase		The P-loop NTPase fold is the most prevalent domain of the several distinctnucleotide-binding protein folds.The most common reaction catalysed by enzymes of the P-loop NTPase fold is the hydrolysis of the beta-gamma phosphate bond of a bound nucleoside triphosphate (NTP). The energy from NTP hydrolysis is typically utilised to induce conformational changes in other molecules, which constitutes th…	Domain
Sobic.003G397800	Chr03	70726535	70731511	-1	4977	233319		Helicase superfamily 1/2, ATP-binding domain		Helicases have been classified in 5 superfamilies (SF1-SF5). All of theproteins bind ATP and, consequently, all of them carry the classical Walker A(phosphate-binding loop or P-loop) and Walker B(Mg2+-binding aspartic acid) motifs. For the two largest groups, commonlyreferred to as SF1 and SF2, a total of seven characteristic motifs has beenidentified []. These two superfamilies encompass a large…	Domain
Sobic.003G397800	Chr03	70726535	70731511	-1	4977	233319		Helicase, C-terminal		Helicases have been classified in 5 superfamilies (SF1-SF5). For the two largest groups, commonly referred to as SF1 and SF2, a total of seven characteristic motifs has been identified []. These two superfamilies encompass a large number of DNA and RNA helicases from archaea, eubacteria, eukaryotes and viruses.This entry represents the C-terminal domain found in proteins belonging to the helicase…	Domain
Sobic.003G397800	Chr03	70726535	70731511	-1	4977	233319		DEAD/DEAH box helicase domain		Proteins with this domain include the DEAD and DEAH box helicases. Helicases are involved in unwinding nucleic acids. The DEAD box helicases are involved in various aspects of RNA metabolism, including nuclear transcription, pre mRNA splicing, ribosome biogenesis, nucleocytoplasmic transport, translation, RNA decay and organellar gene expression.	Domain
Sobic.003G397800	Chr03	70726535	70731511	-1	4977	233319		RNA helicase, DEAD-box type, Q motif		RNA helicases from the DEAD-box family are found in almost all organisms andhave important roles in RNA metabolism such as splicing, RNA transport,ribosome biogenesis, translation and RNA decay. They are enzymes that unwinddouble-stranded RNA molecules in an energy dependent fashion through thehydrolysis of NTP. DEAD-box RNA helicases belong to superfamily 2 (SF2) ofhelicases. As other SF1 and SF…	Domain
Sobic.003G397800	Chr03	70726535	70731511	-1	4977	233319		P-loop containing nucleoside triphosphate hydrolase		The P-loop NTPase fold is the most prevalent domain of the several distinctnucleotide-binding protein folds.The most common reaction catalysed by enzymes of the P-loop NTPase fold is the hydrolysis of the beta-gamma phosphate bond of a bound nucleoside triphosphate (NTP). The energy from NTP hydrolysis is typically utilised to induce conformational changes in other molecules, which constitutes th…	Domain
Sobic.003G397800	Chr03	70726535	70731511	-1	4977	233319		Helicase superfamily 1/2, ATP-binding domain		Helicases have been classified in 5 superfamilies (SF1-SF5). All of theproteins bind ATP and, consequently, all of them carry the classical Walker A(phosphate-binding loop or P-loop) and Walker B(Mg2+-binding aspartic acid) motifs. For the two largest groups, commonlyreferred to as SF1 and SF2, a total of seven characteristic motifs has beenidentified []. These two superfamilies encompass a large…	Domain
Sobic.003G397800	Chr03	70726535	70731511	-1	4977	233319		Helicase, C-terminal		Helicases have been classified in 5 superfamilies (SF1-SF5). For the two largest groups, commonly referred to as SF1 and SF2, a total of seven characteristic motifs has been identified []. These two superfamilies encompass a large number of DNA and RNA helicases from archaea, eubacteria, eukaryotes and viruses.This entry represents the C-terminal domain found in proteins belonging to the helicase…	Domain
Sobic.003G397800	Chr03	70726535	70731511	-1	4977	233319		DEAD/DEAH box helicase domain		Proteins with this domain include the DEAD and DEAH box helicases. Helicases are involved in unwinding nucleic acids. The DEAD box helicases are involved in various aspects of RNA metabolism, including nuclear transcription, pre mRNA splicing, ribosome biogenesis, nucleocytoplasmic transport, translation, RNA decay and organellar gene expression.	Domain
Sobic.003G397800	Chr03	70726535	70731511	-1	4977	233319		RNA helicase, DEAD-box type, Q motif		RNA helicases from the DEAD-box family are found in almost all organisms andhave important roles in RNA metabolism such as splicing, RNA transport,ribosome biogenesis, translation and RNA decay. They are enzymes that unwinddouble-stranded RNA molecules in an energy dependent fashion through thehydrolysis of NTP. DEAD-box RNA helicases belong to superfamily 2 (SF2) ofhelicases. As other SF1 and SF…	Domain
Sobic.003G397800	Chr03	70726535	70731511	-1	4977	233319						ATP binding	GO:0005524	Interacting selectively and non-covalently with ATP, adenosine 5'-triphosphate, a universally important coenzyme and enzyme regulator.
Sobic.003G397800	Chr03	70726535	70731511	-1	4977	233319						nucleic acid binding	GO:0003676	Interacting selectively and non-covalently with any nucleic acid.
Sobic.003G397900	Chr03	70735225	70741287	1	6063	223543		Terpenoid cyclases/protein prenyltransferase alpha-alpha toroid		Protein prenyltransferases catalyze the transfer of the carbon moiety of C15 farnesyl pyrophosphate or geranylgeranyl pyrophosphate synthase to a conserved cysteine residue in a CaaX motif of protein and peptide substrates. The addition of a farnesyl group is required to anchor proteins to the cell membrane. In the 3D structure of a mammalian Ras farnesyltransferases (Ftase), both subunits are la…	Domain
Sobic.003G397900	Chr03	70735225	70741287	1	6063	223543		Dolichyl-diphosphooligosaccharide--protein glycosyltransferase subunit Swp1		Swp1 is an essential subunit of the N-oligosaccharyl transferase (OST) complex which catalyses the transfer of a high mannose oligosaccharide from a lipid-linked oligosaccharide donor to an asparagine residue within an Asn-X-Ser/Thr consensus motif in nascent polypeptide chains []. N-glycosylation occurs cotranslationally and the complex associates with the Sec61 complex at the channel-forming tr…	Family
Sobic.003G398100	Chr03	70744265	70749082	-1	4818	215748	(1 of 13) 3.6.3.43 - Peptide-transporting ATPase	AAA+ ATPase domain		The AAA+ superfamily of ATPases is found in all kingdoms of living organisms where they participate in diverse cellular processes including membrane fusion, proteolysis and DNA replication. Although the terms AAA+ and AAA are often used loosely and interchangeably, the classical AAA family members are distinguished by their possession of the SRH region in the AAA module. Many AAA+ proteins are in…	Domain
Sobic.003G398100	Chr03	70744265	70749082	-1	4818	215748	(1 of 13) 3.6.3.43 - Peptide-transporting ATPase	P-loop containing nucleoside triphosphate hydrolase		The P-loop NTPase fold is the most prevalent domain of the several distinctnucleotide-binding protein folds.The most common reaction catalysed by enzymes of the P-loop NTPase fold is the hydrolysis of the beta-gamma phosphate bond of a bound nucleoside triphosphate (NTP). The energy from NTP hydrolysis is typically utilised to induce conformational changes in other molecules, which constitutes th…	Domain
Sobic.003G398100	Chr03	70744265	70749082	-1	4818	215748	(1 of 13) 3.6.3.43 - Peptide-transporting ATPase	ABC transporter-like		ABC transporters belong to the ATP-Binding Cassette (ABC) superfamily, which uses the hydrolysis of ATP to energise diverse biological systems. ABC transporters minimally consist of two conserved regions: a highly conserved ATP binding cassette (ABC) and a less conserved transmembrane domain (TMD). These can be found on the same protein or on two different ones. Most ABC transporters function as …	Domain
Sobic.003G398100	Chr03	70744265	70749082	-1	4818	215748	(1 of 13) 3.6.3.43 - Peptide-transporting ATPase	ABC transporter type 1, transmembrane domain		ABC transporters belong to the ATP-Binding Cassette (ABC) superfamily, which uses the hydrolysis of ATP to energise diverse biological systems. ABC transporters minimally consist of two conserved regions: a highly conserved ATP binding cassette (ABC) and a less conserved transmembrane domain (TMD). These can be found on the same protein or on two different ones. Most ABC transporters function as …	Domain
Sobic.003G398100	Chr03	70744265	70749082	-1	4818	215748	(1 of 13) 3.6.3.43 - Peptide-transporting ATPase	AAA+ ATPase domain		The AAA+ superfamily of ATPases is found in all kingdoms of living organisms where they participate in diverse cellular processes including membrane fusion, proteolysis and DNA replication. Although the terms AAA+ and AAA are often used loosely and interchangeably, the classical AAA family members are distinguished by their possession of the SRH region in the AAA module. Many AAA+ proteins are in…	Domain
Sobic.003G398100	Chr03	70744265	70749082	-1	4818	215748	(1 of 13) 3.6.3.43 - Peptide-transporting ATPase	P-loop containing nucleoside triphosphate hydrolase		The P-loop NTPase fold is the most prevalent domain of the several distinctnucleotide-binding protein folds.The most common reaction catalysed by enzymes of the P-loop NTPase fold is the hydrolysis of the beta-gamma phosphate bond of a bound nucleoside triphosphate (NTP). The energy from NTP hydrolysis is typically utilised to induce conformational changes in other molecules, which constitutes th…	Domain
Sobic.003G398100	Chr03	70744265	70749082	-1	4818	215748	(1 of 13) 3.6.3.43 - Peptide-transporting ATPase	ABC transporter-like		ABC transporters belong to the ATP-Binding Cassette (ABC) superfamily, which uses the hydrolysis of ATP to energise diverse biological systems. ABC transporters minimally consist of two conserved regions: a highly conserved ATP binding cassette (ABC) and a less conserved transmembrane domain (TMD). These can be found on the same protein or on two different ones. Most ABC transporters function as …	Domain
Sobic.003G398100	Chr03	70744265	70749082	-1	4818	215748	(1 of 13) 3.6.3.43 - Peptide-transporting ATPase	ABC transporter type 1, transmembrane domain		ABC transporters belong to the ATP-Binding Cassette (ABC) superfamily, which uses the hydrolysis of ATP to energise diverse biological systems. ABC transporters minimally consist of two conserved regions: a highly conserved ATP binding cassette (ABC) and a less conserved transmembrane domain (TMD). These can be found on the same protein or on two different ones. Most ABC transporters function as …	Domain
Sobic.003G398200	Chr03	70761202	70766266	-1	5065	198564		DNA-binding pseudobarrel domain		This entry represents a DNA recocognition domain found in the restriction endonuclease EcoRII and numerous transcription factors. The EcoRII structure has been studied and forms an eight-stranded beta-sheet with the strands in the order of b2, b5, b4, b3, b7, b6, b1 and b8. They are mostly antiparallel to each other except that b3 is parallel to b7. Alternatively, it may also be viewed as consist…	Domain
Sobic.003G398200	Chr03	70761202	70766266	-1	5065	198564		B3 DNA binding domain		Two DNA binding proteins, RAV1 and RAV2 from Arabidopsis thalianacontain two distinct amino acid sequence domains found only in higher plant species. The N-terminal regions of RAV1 and RAV2 are homologous to the AP2 DNA-binding domain (see ) present in a family of transcription factors, while the C-terminal region exhibits homology to the highly conserved C-terminal domain, designated B3, of VP1/…	Domain
Sobic.003G398200	Chr03	70761202	70766266	-1	5065	198564		DNA-binding pseudobarrel domain		This entry represents a DNA recocognition domain found in the restriction endonuclease EcoRII and numerous transcription factors. The EcoRII structure has been studied and forms an eight-stranded beta-sheet with the strands in the order of b2, b5, b4, b3, b7, b6, b1 and b8. They are mostly antiparallel to each other except that b3 is parallel to b7. Alternatively, it may also be viewed as consist…	Domain
Sobic.003G398200	Chr03	70761202	70766266	-1	5065	198564		B3 DNA binding domain		Two DNA binding proteins, RAV1 and RAV2 from Arabidopsis thalianacontain two distinct amino acid sequence domains found only in higher plant species. The N-terminal regions of RAV1 and RAV2 are homologous to the AP2 DNA-binding domain (see ) present in a family of transcription factors, while the C-terminal region exhibits homology to the highly conserved C-terminal domain, designated B3, of VP1/…	Domain
Sobic.003G398300	Chr03	70774992	70777358	-1	2367	187472		DnaJ domain		The hsp70 chaperone machine performs many diverse roles in the cell, including folding of nascent proteins, translocation of polypeptides across organelle membranes, coordinating responses to stress, and targeting selected proteins for degradation. DnaJ is a member of the hsp40 family of molecular chaperones, which is also called the J-protein family, the members of which regulate the activity of…	Domain
Sobic.003G398300	Chr03	70774992	70777358	-1	2367	187472		Vanillyl-alcohol oxidase, C-terminal subdomain 2		The C-terminal domain of certain FAD-linked oxidases consist of two structural subdomains: subdomain 1 is a 2-layer a/b or 3-layer a/b/a sandwich, and subdomain 2 is either an orthogonal alpha-bundle or a second 2-layer a/b sandwich. This entry represents the second (C-terminal) subdomain with an orthogonal alpha-bundle fold. This subdomain is found in members of the vanillyl-alcohol family, whic…	Domain
Sobic.003G398300	Chr03	70774992	70777358	-1	2367	187472		Mitochondrial import inner membrane translocase subunit Tim16		This entry represents the mitochondrial import inner membrane translocase subunit Tim16 (also known as Pam16). Tim16 is the fifth essential subunit of the pre-sequence translocase-associated protein import motor (PAM) []. In Saccharomyces cerevisiae(Baker's yeast), Tim16 is required for preprotein translocation into the matrix, but not for protein insertion into the inner membrane [].	Family
Sobic.003G398400	Chr03	70789997	70797184	1	7188	167646
Sobic.003G398500	Chr03	70797523	70802793	-1	5271	162037	(1 of 1) PTHR12049:SF5 - NADH DEHYDROGENASE [UBIQUINONE] COMPLEX I, ASSEMBLY FACTOR 7 HOMOLOG	S-adenosyl-L-methionine-dependent methyltransferase		This entry represents a domain found in S-adenosyl-L-methionine-dependent methyltransferases (SAM MTases).Proteins containing this domain include members from the methyltransferase superfamily and the class I-like SAM-binding methyltransferase superfamily. Methyltransferases transfer a methyl group from a donor to an acceptor. SAM-binding methyltransferases utilise the ubiquitous methyl donor SAM…	Domain
Sobic.003G398500	Chr03	70797523	70802793	-1	5271	162037	(1 of 1) PTHR12049:SF5 - NADH DEHYDROGENASE [UBIQUINONE] COMPLEX I, ASSEMBLY FACTOR 7 HOMOLOG	Putative S-adenosyl-L-methionine-dependent methyltransferase MidA		This family is a putative S-adenosyl-L-methionine (SAM)-dependent methyltransferase [, ]. In eukaryotes it plays a role in mitochondrial complex I activity [].	Family
Sobic.003G398500	Chr03	70797523	70802793	-1	5271	162037	(1 of 1) PTHR12049:SF5 - NADH DEHYDROGENASE [UBIQUINONE] COMPLEX I, ASSEMBLY FACTOR 7 HOMOLOG	S-adenosyl-L-methionine-dependent methyltransferase		This entry represents a domain found in S-adenosyl-L-methionine-dependent methyltransferases (SAM MTases).Proteins containing this domain include members from the methyltransferase superfamily and the class I-like SAM-binding methyltransferase superfamily. Methyltransferases transfer a methyl group from a donor to an acceptor. SAM-binding methyltransferases utilise the ubiquitous methyl donor SAM…	Domain
Sobic.003G398500	Chr03	70797523	70802793	-1	5271	162037	(1 of 1) PTHR12049:SF5 - NADH DEHYDROGENASE [UBIQUINONE] COMPLEX I, ASSEMBLY FACTOR 7 HOMOLOG	Putative S-adenosyl-L-methionine-dependent methyltransferase MidA		This family is a putative S-adenosyl-L-methionine (SAM)-dependent methyltransferase [, ]. In eukaryotes it plays a role in mitochondrial complex I activity [].	Family
Sobic.003G398600	Chr03	70802977	70804596	1	1620	160234		Transcription factor, MADS-box		Human serum response factor (SRF) is a ubiquitous nuclear protein importantfor cell proliferation and differentiation. SRF function is essentialfor transcriptional regulation of numerous growth-factor-inducible genes,such as c-fos oncogene and muscle-specific actin genes. A core domain of around 90 amino acids is sufficient for the activitiesof DNA-binding, dimerisation and interaction with acces…	Domain
Sobic.003G398700	Chr03	70807984	70812549	1	4566	152281		snRNA-activating protein complex, subunit 3		snRNA-activating protein complex 50 kDa subunit (SNAP50), also known as subunit 3, is part of the snRNA-activating protein complex which activates RNA polymerases II and III []. It contains a cysteine-histidine cluster with two possible zinc finger motifs.	Family
Sobic.003G398800	Chr03	70813069	70815971	1	2903	148859		Protein of unknown function DUF2358		This entry represents a family of conserved proteins. The function is unknown.	Family
Sobic.003G398900	Chr03	70817554	70819146	-1	1593	145684		Tetratricopeptide-like helical domain		The tetratrico peptide repeat region (TPR) is a structural motif present in a wide range of proteins [, , ]. It mediates protein-protein interactions and the assembly of multiprotein complexes []. The TPR motifconsists of 3-16 tandem-repeats of 34 amino acids residues, although individual TPR motifs canbe dispersed in the protein sequence. Sequence alignment of the TPR domains reveals aconsensus …	Domain
Sobic.003G398900	Chr03	70817554	70819146	-1	1593	145684		Pentatricopeptide repeat		This entry represents the PPR repeat.Pentatricopeptide repeat (PPR) proteins are characterised by tandem repeats of a degenerate 35 amino acid motif []. Most of PPR proteins have roles in mitochondria or plastid []. PPR repeats were discovered while screening Arabidopsis proteins for those predicted to be targeted to mitochondria or chloroplast [, ]. Some of these proteins have been shown to play…	Repeat
Sobic.003G399000	Chr03	70819204	70823929	-1	4726	140901		Protein of unknown function DUF538		This family consists of several plant proteins of unknown function.	Family
Sobic.003G399000	Chr03	70819204	70823929	-1	4726	140901		Protein of unknown function DUF538		This family consists of several plant proteins of unknown function.	Family
Sobic.003G399101	Chr03	70823990	70825135	1	1146	139695
Sobic.003G399200	Chr03	70833427	70836457	1	3031	128373	(1 of 1) PTHR11654:SF20 - PROTEIN NRT1/ PTR FAMILY 2.12-RELATED	Proton-dependent oligopeptide transporter family		The proton-dependent oligopeptide transporter (POT) family (also known as the peptide transport (PTR) family) is made up of a group of energy-dependent transporters found in a organisms as diverse as bacteria and humans. The POT family of proteins is distinct from the ABC-type peptide transporters and was uncovered by sequence analyses of peptide transport proteins []. They seem to be mainly invo…	Family
Sobic.003G399200	Chr03	70833427	70836457	1	3031	128373	(1 of 1) PTHR11654:SF20 - PROTEIN NRT1/ PTR FAMILY 2.12-RELATED					transporter activity	GO:0005215	Enables the directed movement of substances (such as macromolecules, small molecules, ions) into, out of or within a cell, or between cells.
Sobic.003G399200	Chr03	70833427	70836457	1	3031	128373	(1 of 1) PTHR11654:SF20 - PROTEIN NRT1/ PTR FAMILY 2.12-RELATED					transport	GO:0006810	The directed movement of substances (such as macromolecules, small molecules, ions) into, out of or within a cell, or between cells, or within a multicellular organism by means of some agent such as a transporter or pore.
Sobic.003G399200	Chr03	70833427	70836457	1	3031	128373	(1 of 1) PTHR11654:SF20 - PROTEIN NRT1/ PTR FAMILY 2.12-RELATED					membrane	GO:0016020	A lipid bilayer along with all the proteins and protein complexes embedded in it an attached to it.
Sobic.003G399266	Chr03	70837534	70837807	-1	274	127023	(1 of 234) PF00076 - RNA recognition motif. (a.k.a. RRM, RBD, or RNP domain) (RRM_1)	RNA recognition motif domain		Many eukaryotic proteins containing one or more copies of a putative RNA-binding domain of about 90 amino acids are known to bind single-stranded RNAs [, , ]. The largest group of single strand RNA-binding proteins is the eukaryotic RNA recognition motif (RRM) family that contains an eight amino acid RNP-1 consensus sequence [, ]. RRM proteins have a variety of RNA binding preferences and functio…	Domain
Sobic.003G399266	Chr03	70837534	70837807	-1	274	127023	(1 of 234) PF00076 - RNA recognition motif. (a.k.a. RRM, RBD, or RNP domain) (RRM_1)	Nucleotide-binding alpha-beta plait domain		This entry represents nucleotide-binding domains with an alpha-beta plait structure, which consists of either a ferredoxin-like (beta-alpha-beta)2 fold, such as that found in RNA-binding domains of various ribonucleoproteins or in viral DNA-binding domains [, ]; or a beta-(alpha)-beta-alpha-beta(2) fold, such as that found in the ribosomal protein L23 [].	Domain
Sobic.003G399266	Chr03	70837534	70837807	-1	274	127023	(1 of 234) PF00076 - RNA recognition motif. (a.k.a. RRM, RBD, or RNP domain) (RRM_1)					nucleic acid binding	GO:0003676	Interacting selectively and non-covalently with any nucleic acid.
Sobic.003G399266	Chr03	70837534	70837807	-1	274	127023	(1 of 234) PF00076 - RNA recognition motif. (a.k.a. RRM, RBD, or RNP domain) (RRM_1)					nucleotide binding	GO:0000166	Interacting selectively and non-covalently with a nucleotide, any compound consisting of a nucleoside that is esterified with (ortho)phosphate or an oligophosphate at any hydroxyl group on the ribose or deoxyribose.
Sobic.003G399100	Chr03	70838766	70841473	-1	2708	123357	(1 of 164) PF01535//PF13041 - PPR repeat (PPR) // PPR repeat family (PPR_2)	Tetratricopeptide-like helical domain		The tetratrico peptide repeat region (TPR) is a structural motif present in a wide range of proteins [, , ]. It mediates protein-protein interactions and the assembly of multiprotein complexes []. The TPR motifconsists of 3-16 tandem-repeats of 34 amino acids residues, although individual TPR motifs canbe dispersed in the protein sequence. Sequence alignment of the TPR domains reveals aconsensus …	Domain
Sobic.003G399100	Chr03	70838766	70841473	-1	2708	123357	(1 of 164) PF01535//PF13041 - PPR repeat (PPR) // PPR repeat family (PPR_2)	Pentatricopeptide repeat		This entry represents the PPR repeat.Pentatricopeptide repeat (PPR) proteins are characterised by tandem repeats of a degenerate 35 amino acid motif []. Most of PPR proteins have roles in mitochondria or plastid []. PPR repeats were discovered while screening Arabidopsis proteins for those predicted to be targeted to mitochondria or chloroplast [, ]. Some of these proteins have been shown to play…	Repeat
Sobic.003G399100	Chr03	70838766	70841473	-1	2708	123357	(1 of 164) PF01535//PF13041 - PPR repeat (PPR) // PPR repeat family (PPR_2)	Mur ligase, C-terminal		The bacterial cell wall provides strength and rigidity to counteract internal osmotic pressure, and protection against the environment. The peptidoglycan layer gives the cell wall its strength, and helps maintain the overall shape of the cell. The basic peptidoglycan structure of both Gram-positive and Gram-negative bacteria is comprised of a sheet of glycan chains connected by short cross-linkin…	Domain
Sobic.003G399100	Chr03	70838766	70841473	-1	2708	123357	(1 of 164) PF01535//PF13041 - PPR repeat (PPR) // PPR repeat family (PPR_2)	Nucleotide-binding alpha-beta plait domain		This entry represents nucleotide-binding domains with an alpha-beta plait structure, which consists of either a ferredoxin-like (beta-alpha-beta)2 fold, such as that found in RNA-binding domains of various ribonucleoproteins or in viral DNA-binding domains [, ]; or a beta-(alpha)-beta-alpha-beta(2) fold, such as that found in the ribosomal protein L23 [].	Domain
Sobic.003G399100	Chr03	70838766	70841473	-1	2708	123357	(1 of 164) PF01535//PF13041 - PPR repeat (PPR) // PPR repeat family (PPR_2)					nucleotide binding	GO:0000166	Interacting selectively and non-covalently with a nucleotide, any compound consisting of a nucleoside that is esterified with (ortho)phosphate or an oligophosphate at any hydroxyl group on the ribose or deoxyribose.
Sobic.003G399166	Chr03	70843691	70845216	-1	1526	119614		Transcription factor, MADS-box		Human serum response factor (SRF) is a ubiquitous nuclear protein importantfor cell proliferation and differentiation. SRF function is essentialfor transcriptional regulation of numerous growth-factor-inducible genes,such as c-fos oncogene and muscle-specific actin genes. A core domain of around 90 amino acids is sufficient for the activitiesof DNA-binding, dimerisation and interaction with acces…	Domain
Sobic.003G399166	Chr03	70843691	70845216	-1	1526	119614						DNA binding	GO:0003677	Any molecular function by which a gene product interacts selectively and non-covalently with DNA (deoxyribonucleic acid).
Sobic.003G399166	Chr03	70843691	70845216	-1	1526	119614						protein dimerization activity	GO:0046983	The formation of a protein dimer, a macromolecular structure consists of two noncovalently associated identical or nonidentical subunits.
Sobic.003G399400	Chr03	70847267	70849034	-1	1768	115796
Sobic.003G399500	Chr03	70853205	70855396	-1	2192	109434	(1 of 106) PF12937 - F-box-like (F-box-like)	F-box domain		First identified in cyclin-F as a protein-protein interaction motif, the F-boxis a conserved domain that is present in numerous protein with a bipartitestructure []. Through the F-box, these proteins are linked to the Skp1protein and the core of SCFs (Skp1-cullin-F-box protein ligase) complexes.SCFs complexes constitute a new class of E3 ligases []. They function incombination with the E2 enzyme …	Domain	protein binding	GO:0005515	Interacting selectively and non-covalently with any protein or protein complex (a complex of two or more proteins that may include other nonprotein molecules).
Sobic.003G399600	Chr03	70856724	70857418	1	695	107412	(1 of 77) PF14368 - Probable lipid transfer (LTP_2)	Bifunctional inhibitor/plant lipid transfer protein/seed storage helical domain		This entry represents a structural domain consisting of 4-helices with a folded leaf topology, and forming a right-handed superhelix. This domain occurs in several proteins, including:Plant lipid-transfer proteins, such as the non-specific lipid-transfer proteins ns-LTP1 and ns-LTP2 [, ].Proteinase/alpha-amylase inhibitors, such as trypsin/alpha-amylase inhibitor RBI from Eleusine coracana(Indian…	Domain
Sobic.003G399700	Chr03	70860039	70860356	1	318	104474		Bifunctional inhibitor/plant lipid transfer protein/seed storage helical domain		This entry represents a structural domain consisting of 4-helices with a folded leaf topology, and forming a right-handed superhelix. This domain occurs in several proteins, including:Plant lipid-transfer proteins, such as the non-specific lipid-transfer proteins ns-LTP1 and ns-LTP2 [, ].Proteinase/alpha-amylase inhibitors, such as trypsin/alpha-amylase inhibitor RBI from Eleusine coracana(Indian…	Domain
Sobic.003G399800	Chr03	70861404	70863598	1	2195	101232
Sobic.003G399800	Chr03	70861404	70863598	1	2195	101232
Sobic.003G399900	Chr03	70863665	70868407	-1	4743	96423		Tetratricopeptide-like helical domain		The tetratrico peptide repeat region (TPR) is a structural motif present in a wide range of proteins [, , ]. It mediates protein-protein interactions and the assembly of multiprotein complexes []. The TPR motifconsists of 3-16 tandem-repeats of 34 amino acids residues, although individual TPR motifs canbe dispersed in the protein sequence. Sequence alignment of the TPR domains reveals aconsensus …	Domain
Sobic.003G399900	Chr03	70863665	70868407	-1	4743	96423		Pentatricopeptide repeat		This entry represents the PPR repeat.Pentatricopeptide repeat (PPR) proteins are characterised by tandem repeats of a degenerate 35 amino acid motif []. Most of PPR proteins have roles in mitochondria or plastid []. PPR repeats were discovered while screening Arabidopsis proteins for those predicted to be targeted to mitochondria or chloroplast [, ]. Some of these proteins have been shown to play…	Repeat
Sobic.003G399900	Chr03	70863665	70868407	-1	4743	96423		Tetratricopeptide-like helical domain		The tetratrico peptide repeat region (TPR) is a structural motif present in a wide range of proteins [, , ]. It mediates protein-protein interactions and the assembly of multiprotein complexes []. The TPR motifconsists of 3-16 tandem-repeats of 34 amino acids residues, although individual TPR motifs canbe dispersed in the protein sequence. Sequence alignment of the TPR domains reveals aconsensus …	Domain
Sobic.003G399900	Chr03	70863665	70868407	-1	4743	96423		Pentatricopeptide repeat		This entry represents the PPR repeat.Pentatricopeptide repeat (PPR) proteins are characterised by tandem repeats of a degenerate 35 amino acid motif []. Most of PPR proteins have roles in mitochondria or plastid []. PPR repeats were discovered while screening Arabidopsis proteins for those predicted to be targeted to mitochondria or chloroplast [, ]. Some of these proteins have been shown to play…	Repeat
Sobic.003G400000	Chr03	70869979	70873116	1	3138	91714	(1 of 1) PTHR12174//PTHR12174:SF44 - SIGNAL PEPTIDE PEPTIDASE // SUBFAMILY NOT NAMED	PA domain		The PA (Protease associated) domain is found as an insert domain in diverse proteases, which include the MEROPS peptidase families A22B, M28, and S8A []. The PA domain is also found in a plant vacuolar sorting receptor and members of the RZF family, e.g. . It has been suggested that this domain forms a lid-like structure that covers the active site in active proteases, and is involved in protein …	Domain
Sobic.003G400000	Chr03	70869979	70873116	1	3138	91714	(1 of 1) PTHR12174//PTHR12174:SF44 - SIGNAL PEPTIDE PEPTIDASE // SUBFAMILY NOT NAMED	Presenilin/signal peptide peptidase		Presenilin 1 (PSN1) and presenilin 2 (PSN2) are membrane proteins, whose genes are mutated in some individuals with Alzheimer's disease. They undergo tightly regulated endolytic processing to generate stable PSN C-terminal and N-terminal fragments that form the catalytic core of the gamma-secretase complex, an endoprotease complex that catalyses the intramembrane cleavage of integral membrane pro…	Family
Sobic.003G400000	Chr03	70869979	70873116	1	3138	91714	(1 of 1) PTHR12174//PTHR12174:SF44 - SIGNAL PEPTIDE PEPTIDASE // SUBFAMILY NOT NAMED	Peptidase A22B, signal peptide peptidase		This group of sequences contain aspartic endopeptidases belong to MEROPS peptidase family A22 (presenilin family, clan AD): subfamily A22B.The peptidases were originally classified by hierarchical homology to the most conserved member - IMPAS 1. They are also known as signal peptide peptidase (SPP) []. They belong to the I-CliP family of peptidases. SPP cleaves cleaves remnant signal peptides lef…	Family
Sobic.003G400000	Chr03	70869979	70873116	1	3138	91714	(1 of 1) PTHR12174//PTHR12174:SF44 - SIGNAL PEPTIDE PEPTIDASE // SUBFAMILY NOT NAMED					integral component of membrane	GO:0016021	The component of a membrane consisting of the gene products and protein complexes having at least some part of their peptide sequence embedded in the hydrophobic region of the membrane.
Sobic.003G400000	Chr03	70869979	70873116	1	3138	91714	(1 of 1) PTHR12174//PTHR12174:SF44 - SIGNAL PEPTIDE PEPTIDASE // SUBFAMILY NOT NAMED					aspartic-type endopeptidase activity	GO:0004190	Catalysis of the hydrolysis of internal, alpha-peptide bonds in a polypeptide chain by a mechanism in which a water molecule bound by the side chains of aspartic residues at the active center acts as a nucleophile.
Sobic.003G400100	Chr03	70875331	70878165	1	2835	86665		Trichome birefringence-like family		Trichome birefringence-like (TBL) is a plant protein family. In Arabidopsis this family includes 46 members (TBR, TBL1-45) []. The TBL family is proposed to encode wall polysaccharide specific O-acetyltransferases [, ]. They contain a TBL domain with a conserved glycine-aspartate-serine (GDS) signature, similar to the conserved motif (GDSL) found in some esterases/lipases [, ]. Members of the TBL…	Family
Sobic.003G400100	Chr03	70875331	70878165	1	2835	86665		PMR5 N-terminal domain		The plant proteins PMR5 and ESK1 have an N-terminal C-rich predicted sugar binding domain followed by the PC-Esterase (acyl esterase) domain []. This entry represents the N-terminal domain.	Domain
Sobic.003G400100	Chr03	70875331	70878165	1	2835	86665		PC-Esterase		The PC-Esterase family []is comprised of Cas1p, the Homo sapiens C7orf58, Arabidopsis thaliana PMR5 and a group of plant freezing resistance/cold acclimatization proteins typified by Arabidopsis thaliana ESKIMO1 [, ], animal FAM55D proteins, and animal FAM113 proteins. The PC-Esterase family has features that are both similar and different from the canonical GDSL/SGNH superfamily []. The members …	Family
Sobic.003G400100	Chr03	70875331	70878165	1	2835	86665		Protein trichome birefringence-like 17/18		Trichome birefringence-like (TBL) proteins are proposed to encode wall poly-saccharide specific O-acetyltransferases based on the existing data for some members of the TBL family: altered xyloglucan 4 (AXY4/TBL270) and altered xyloglucan 4-like (AXY4L/TBL22), two xyloglucan specific O-acetyltransferases in non-seed tissues and seeds, respectively [, ].TBL17 is also known as protein YLS7 (yellow-l…	Family
Sobic.003G400100	Chr03	70875331	70878165	1	2835	86665		Trichome birefringence-like family		Trichome birefringence-like (TBL) is a plant protein family. In Arabidopsis this family includes 46 members (TBR, TBL1-45) []. The TBL family is proposed to encode wall polysaccharide specific O-acetyltransferases [, ]. They contain a TBL domain with a conserved glycine-aspartate-serine (GDS) signature, similar to the conserved motif (GDSL) found in some esterases/lipases [, ]. Members of the TBL…	Family
Sobic.003G400100	Chr03	70875331	70878165	1	2835	86665		PMR5 N-terminal domain		The plant proteins PMR5 and ESK1 have an N-terminal C-rich predicted sugar binding domain followed by the PC-Esterase (acyl esterase) domain []. This entry represents the N-terminal domain.	Domain
Sobic.003G400100	Chr03	70875331	70878165	1	2835	86665		PC-Esterase		The PC-Esterase family []is comprised of Cas1p, the Homo sapiens C7orf58, Arabidopsis thaliana PMR5 and a group of plant freezing resistance/cold acclimatization proteins typified by Arabidopsis thaliana ESKIMO1 [, ], animal FAM55D proteins, and animal FAM113 proteins. The PC-Esterase family has features that are both similar and different from the canonical GDSL/SGNH superfamily []. The members …	Family
Sobic.003G400100	Chr03	70875331	70878165	1	2835	86665		Protein trichome birefringence-like 17/18		Trichome birefringence-like (TBL) proteins are proposed to encode wall poly-saccharide specific O-acetyltransferases based on the existing data for some members of the TBL family: altered xyloglucan 4 (AXY4/TBL270) and altered xyloglucan 4-like (AXY4L/TBL22), two xyloglucan specific O-acetyltransferases in non-seed tissues and seeds, respectively [, ].TBL17 is also known as protein YLS7 (yellow-l…	Family
Sobic.003G400200	Chr03	70883840	70885508	-1	1669	79322		Protein of unknown function PDDEXK-like		PDDEXK_6 is a familyof plant proteins that are distant homologues of the PD-(D/E)XK nuclease superfamily. The core structure is retained, as alpha-beta-beta-beta-alpha-beta. It retains the characteristic PDDEXK motifs II and III in modified forms - xDxxx motif located in the second core beta-strand, where x is any hydrophobic residue, and a D/E)X(D/N/S/C/G) pattern. The missing positively charged…	Family
Sobic.003G400266	Chr03	70893978	70895465	-1	1488	69365
Sobic.003G400332	Chr03	70897190	70899055	1	1866	65775	(1 of 2) PTHR11730//PTHR11730:SF45 - AMMONIUM TRANSPORTER // SUBFAMILY NOT NAMED	Ammonium/urea transporter		The entry represents the a structural domain found in ammonia and urea channels. The Amt/MEP/Rh ammonium transporters domain consists of a duplication of 2 structural repeats of five helices each plus one extra C-terminal helix []. Similarly, the urea transporter fold contains two homologous halves with opposite orientations in the membrane, each half with five transmembrane helices [].	Domain
Sobic.003G400332	Chr03	70897190	70899055	1	1866	65775	(1 of 2) PTHR11730//PTHR11730:SF45 - AMMONIUM TRANSPORTER // SUBFAMILY NOT NAMED	Ammonium transporter		All functionally characterised members of the ammonium transporter family are ammonia or ammonium uptake transporters. Some, but not others, also transport methylammonium. The mechanism of energy coupling, if any, to methyl-NH2 or NH3 uptake by the AmtB protein of Escherichia coliis not entirely clear. NH4+ uniport driven by the proton motive force (pmf), energy independent NH3 facilitation, and …	Family
Sobic.003G400332	Chr03	70897190	70899055	1	1866	65775	(1 of 2) PTHR11730//PTHR11730:SF45 - AMMONIUM TRANSPORTER // SUBFAMILY NOT NAMED	Ammonium transporter AmtB-like domain		This ammonium transporter domain consists of a duplication of 2 structural repeats of five helices each plus one extra C-terminal helix. It has been described as a channel that spans the membrane 11 times [].	Domain
Sobic.003G400400	Chr03	70901405	70902262	1	858	62568		Cystatin domain		Cystatins are a family of cysteine protease inhibitors belonging to MEROPS inhibitor family I25, clan IH [, , ]. They mainly inhibit peptidases belonging to peptidase families C1 (papain family) and C13 (legumain family). They occur mainly as single domain proteins. However, some extracellular proteins such as kininogen, His-rich glycoprotein and fetuin also contain these domains.	Domain
Sobic.003G400400	Chr03	70901405	70902262	1	858	62568		Proteinase inhibitor I25, cystatin, conserved region		The cystatins are cysteine proteinase inhibitors belonging to MEROPS inhibitor family I25, clan IH [, , ]. They mainly inhibit peptidases belonging to peptidase families C1 (papain family) and C13 (legumain family). The cystatin family includes:The Type 1 cystatins, which are intracellular cystatins that are present in the cytosol of many cell types, but can also appear in body fluidsat significa…	Domain
Sobic.003G400400	Chr03	70901405	70902262	1	858	62568		Cystatin		This entry consists of a group of cysteine protease inhibitors. They can be classified as []: Type 1: intracellular cystatins, but may also appear in significant amounts in body fluids []. They are single-chain polypeptides of about 100 residues, which have neither disulphide bonds nor carbohydrate side chains. Type 1 cystatin includes cystatin-A/B. Type 2: extracellular secreted polypeptides syn…	Family
Sobic.003G400400	Chr03	70901405	70902262	1	858	62568						cysteine-type endopeptidase inhibitor activity	GO:0004869	Stops, prevents or reduces the activity of a cysteine-type endopeptidase, any enzyme that hydrolyzes peptide bonds in polypeptides by a mechanism in which the sulfhydryl group of a cysteine residue at the active center acts as a nucleophile.
Sobic.003G400600	Chr03	70917771	70920910	-1	3140	43920		Myc-type, basic helix-loop-helix (bHLH) domain		A number of eukaryotic proteins, which probably are sequence specific DNA-binding proteins that act as transcription factors, share a conserved domainof 40 to 50 amino acid residues. It has been proposed []that this domain isformed of two amphipathic helices joined by a variable length linker regionthat could form a loop. This 'helix-loop-helix' (HLH) domain mediates proteindimerization and has b…	Domain	protein dimerization activity	GO:0046983	The formation of a protein dimer, a macromolecular structure consists of two noncovalently associated identical or nonidentical subunits.
Sobic.003G400700	Chr03	70925492	70929970	-1	4479	34860		Protein kinase domain		Protein phosphorylation, which plays a key role in most cellular activities, is a reversible process mediated by proteinkinases and phosphoprotein phosphatases. Protein kinases catalyse the transfer of the gamma phosphate from nucleotide triphosphates (often ATP) to one or more amino acid residues in a protein substrate side chain, resulting in a conformational change affecting protein function. …	Domain
Sobic.003G400700	Chr03	70925492	70929970	-1	4479	34860		Protein kinase-like domain		Protein kinases () modify other proteins by chemically adding phosphate groups to them. This process is fundamental to most signalling and regulatory processes in the eukaryotic cell []. The protein kinases contain a catalytic core that is common to both serine/threonine and tyrosine protein kinases. The catalytic domain contains the nucleotide-binding site and the catalytic apparatus in an inter…	Domain
Sobic.003G400700	Chr03	70925492	70929970	-1	4479	34860		Tyrosine-protein kinase, catalytic domain		Protein phosphorylation, which plays a key role in most cellular activities, is a reversible process mediated by protein kinases and phosphoprotein phosphatases. Protein kinases catalyse the transfer of the gamma phosphate from nucleotide triphosphates (often ATP) to one or more amino acid residues in a protein substrate side chain, resulting in a conformational change affecting protein function.…	Domain
Sobic.003G400700	Chr03	70925492	70929970	-1	4479	34860		Serine-threonine/tyrosine-protein kinase catalytic domain		Protein phosphorylation, which plays a key role in most cellular activities, is a reversible process mediated by protein kinases and phosphoprotein phosphatases. Protein kinases catalyse the transfer of the gamma phosphate from nucleotide triphosphates (often ATP) to one or more amino acid residues in a protein substrate side chain, resulting in a conformational change affecting protein function.…	Domain
Sobic.003G400700	Chr03	70925492	70929970	-1	4479	34860		EF-hand domain		Many calcium-binding proteins belong to the same evolutionary family and sharea type of calcium-binding domain known as the EF-hand. This type ofdomain consists of a twelve residue loop flanked on both sides by a twelveresidue alpha-helical domain. In an EF-hand loop the calcium ion iscoordinated in a pentagonal bipyramidal configuration. The six residuesinvolved in the binding are in positions 1…	Domain
Sobic.003G400700	Chr03	70925492	70929970	-1	4479	34860		EF-hand domain pair		This domain consists of a duplication of two EF-hand units, where each unit is composed of two helices connected by a twelve-residue calcium-binding loop. The calcium ion in the EF-hand loop is coordinated in a pentagonal bipyramidal configuration. Many calcium-binding proteins contain an EF-hand type calcium-binding domain [, ]. These include: calbindin D9K, S100 proteins such as calcyclin, polc…	Domain
Sobic.003G400700	Chr03	70925492	70929970	-1	4479	34860						calcium ion binding	GO:0005509	Interacting selectively and non-covalently with calcium ions (Ca2+).
Sobic.003G400800	Chr03	70943686	70946165	-1	2480	18665		Peptidyl-prolyl cis-trans isomerase, FKBP-type		Synonym(s): Peptidylprolyl cis-trans isomeraseFKBP-type peptidylprolyl isomerases () in vertebrates, are receptors for the two immunosuppressants, FK506 and rapamycin. The drugs inhibit T cell proliferation by arresting two distinct cytoplasmic signal transmission pathways. Peptidylprolyl isomerases accelerate protein folding by catalysing the cis-trans isomerisation of proline imidic peptide bon…	Family
Sobic.003G400800	Chr03	70943686	70946165	-1	2480	18665		FKBP-type peptidyl-prolyl cis-trans isomerase domain		This entry represents a domain found in FKBP-type peptidylprolyl isomerases.FKBP-type peptidylprolyl isomerases () in vertebrates, are receptors for the two immunosuppressants, FK506 and rapamycin. The drugs inhibit T cell proliferation by arresting two distinct cytoplasmic signal transmission pathways. Peptidylprolyl isomerases accelerate protein folding by catalysing the cis-trans isomerisation…	Domain
Sobic.003G400800	Chr03	70943686	70946165	-1	2480	18665						protein folding	GO:0006457	The process of assisting in the covalent and noncovalent assembly of single chain polypeptides or multisubunit complexes into the correct tertiary structure.
Sobic.003G400900	Chr03	70947741	70949243	-1	1503	15587
Sobic.003G401000	Chr03	70953730	70962190	-1	8461	2640		Armadillo-like helical		This domain consists of a multi-helical fold comprised of two curved layers of alpha helices arranged in a regular right-handed superhelix, where the repeats that make up this structure are arranged about a common axis []. These superhelical structures present an extensive solvent-accessible surface that is well suited to binding large substrates such as proteins and nucleic acids. This topology …	Domain
Sobic.003G401000	Chr03	70953730	70962190	-1	8461	2640		Armadillo-type fold		This entry represents a structural domain with an armadillo (ARM)-like fold, consisting of a multi-helical fold comprised of two curved layers of alpha helices arranged in a regular right-handed superhelix, where the repeats that make up this structure are arranged about a common axis []. These superhelical structures present an extensive solvent-accessible surface that is well suited to binding …	Domain
Sobic.003G401000	Chr03	70953730	70962190	-1	8461	2640		Clathrin/coatomer adaptor, adaptin-like, N-terminal		Proteins synthesized on the ribosome and processed in the endoplasmic reticulum are transported from the Golgi apparatus to the trans-Golgi network (TGN), and from there via small carrier vesicles to their final destination compartment. This traffic is bidirectional, to ensure that proteins required to form vesicles are recycled. Vesicles have specific coat proteins (such as clathrin or coatomer)…	Domain
Sobic.003G401000	Chr03	70953730	70962190	-1	8461	2640		Adaptor protein complex AP-4, epsilon subunit		Adapter-like complex 4 (AP-4) is a heterotetramer composed of two large adaptins (epsilon-type subunit AP4E1 and beta-type subunit AP4B1), a medium adaptin (mu-type subunit AP4M1) and a small adaptin (sigma-type AP4S1). It is a subunit of a novel type of clathrin- or non-clathrin-associated protein coat involved in targeting proteins from the trans-Golgi network (TGN) to the endosomal-lysosomal s…	Family
Sobic.003G401000	Chr03	70953730	70962190	-1	8461	2640						intracellular protein transport	GO:0006886	The directed movement of proteins in a cell, including the movement of proteins between specific compartments or structures within a cell, such as organelles of a eukaryotic cell.
Sobic.003G401000	Chr03	70953730	70962190	-1	8461	2640						vesicle-mediated transport	GO:0016192	A cellular transport process in which transported substances are moved in membrane-bounded vesicles; transported substances are enclosed in the vesicle lumen or located in the vesicle membrane. The process begins with a step that directs a substance to the forming vesicle, and includes vesicle budding and coating. Vesicles are then targeted to, and fuse with, an acceptor membrane.
Sobic.003G401000	Chr03	70953730	70962190	-1	8461	2640						membrane coat	GO:0030117	Any of several different proteinaceous coats that can associate with membranes. Membrane coats include those formed by clathrin plus an adaptor complex, the COPI and COPII complexes, and possibly others. They are found associated with membranes on many vesicles as well as other membrane features such as pits and perhaps tubules.
