# Supplementary material for: Association mapping by aerial drone reveals 213 genetic associations for Sorghum bicolor biomass traits under drought
Source: BMC Genomics. 2018 Sep 17;19:679. doi: 10.1186/s12864-018-5055-5 (PMC6142696; doi:10.1186/s12864-018-5055-5)
Supplement: Supplementary file 9 — Tables showing all genes in the regions spanned by significant SNPs for each peak. Gene information was obtained from the Phytomine tool in Phytozome v3.0. (ZIP 8760 kb) [file 12864_2018_5055_MOESM9_ESM.zip › CPG3.2_all_Sb_genes_in_region_from_Phytomine.xlsx]

## Sheet: CPG3.2_all_Sb_genes_in_region_f
Primary_Identifier	chrom	Pos_start	Pos_end	strand	gene_length	dist_from_max_GWAS_SNP	gene_defline	protein_domains_name	gene_name	protein_domains_description	protin_domains_type	ontology_term_name	GO_term	GO_description
Sobic.003G028600	Chr03	2516293	2523840	-1	7548	57116	(1 of 1) 4.1.1.21 - Phosphoribosylaminoimidazole carboxylase / AIR carboxylase	Pre-ATP-grasp domain		The ATP-grasp fold is one of several distinct ATP-binding folds, and is found in enzymes that catalyse the formation of amide bonds, catalysing the ATP-dependent ligation of a carboxylate-containing molecule to an amino or thiol group-containing molecule []. This fold is found in many different enzyme families, including various peptide synthetases, biotin carboxylase, synapsin, succinyl-CoA synt…	Domain
Sobic.003G028600	Chr03	2516293	2523840	-1	7548	57116	(1 of 1) 4.1.1.21 - Phosphoribosylaminoimidazole carboxylase / AIR carboxylase	ATP-grasp fold, subdomain 2		The ATP-grasp fold is one of several distinct ATP-binding folds, and is found in enzymes that catalyze the formation of amide bonds, catalyzing the ATP-dependent ligation of a carboxylate-containing molecule to an amino or thiol group-containing molecule []. This fold is found in many different enzyme families, including various peptide synthetases, biotin carboxylase, synapsin, succinyl-CoA synt…	Domain
Sobic.003G028600	Chr03	2516293	2523840	-1	7548	57116	(1 of 1) 4.1.1.21 - Phosphoribosylaminoimidazole carboxylase / AIR carboxylase	ATP-grasp fold		The ATP-grasp superfamily currently includes 17 groups of enzymes, catalyzing ATP-dependent ligation of a carboxylate containing molecule to an amino or thiol group-containing molecule []. They contribute predominantly to macromolecular synthesis. ATP-hydrolysis is used to activate a substrate. For example, DD-ligase transfers phosphate from ATP to D-alanine on the first step of catalysis. On the…	Domain
Sobic.003G028600	Chr03	2516293	2523840	-1	7548	57116	(1 of 1) 4.1.1.21 - Phosphoribosylaminoimidazole carboxylase / AIR carboxylase	Rudiment single hybrid motif		The rudiment single hybrid motif has a beta-barrel sandwich hybrid motif, consisting of a sandwich of half-barrel shaped beta-sheets. This motif is found in the small domain of cytochrome f [], as well as in the C-terminal domain of the biotin carboxylase subunit of acetyl-CoA carboxylase [], and its family members, such as glycinamide ribonucleotide synthetase C-terminal domain [], N5-carboxyami…	Domain
Sobic.003G028600	Chr03	2516293	2523840	-1	7548	57116	(1 of 1) 4.1.1.21 - Phosphoribosylaminoimidazole carboxylase / AIR carboxylase	ATP-grasp fold, subdomain 1		The ATP-grasp fold is one of several distinct ATP-binding folds, and is found in enzymes that catalyze the formation of amide bonds, catalyzing the ATP-dependent ligation of a carboxylate-containing molecule to an amino or thiol group-containing molecule []. This fold is found in many different enzyme families, including various peptide synthetases, biotin carboxylase, synapsin, succinyl-CoA synt…	Domain
Sobic.003G028600	Chr03	2516293	2523840	-1	7548	57116	(1 of 1) 4.1.1.21 - Phosphoribosylaminoimidazole carboxylase / AIR carboxylase	Phosphoribosylaminoimidazole carboxylase, ATPase subunit		Phosphoribosylaminoimidazole carboxylase is a fusion protein in plants and fungi, but consists of two non-interacting proteins in bacteria, PurK and PurE. This family represents PurK, N5-carboxyaminoimidazole ribonucleotide (N5_CAIR) synthetase, which catalyzes the conversion of 5-aminoimidazole ribonucleotide (AIR), ATP, and bicarbonate to N5-CAIR, ADP, and Pi. PurE converts N5-CAIR to CAIR. In …	Domain
Sobic.003G028600	Chr03	2516293	2523840	-1	7548	57116	(1 of 1) 4.1.1.21 - Phosphoribosylaminoimidazole carboxylase / AIR carboxylase	Phosphoribosylaminoimidazole carboxylase		Phosphoribosylaminoimidazole carboxylase is a fusion protein in plants and fungi, but consists of two non-interacting proteins in bacteria, PurK and PurE. This entry represents fungi and plants phosphoribosylaminoimidazole carboxylases. They consist of two distinct domains, an N-terminal domain homologous to PurK, and a C-terminal domain homologous to PurE [].	Family
Sobic.003G028600	Chr03	2516293	2523840	-1	7548	57116	(1 of 1) 4.1.1.21 - Phosphoribosylaminoimidazole carboxylase / AIR carboxylase	Phosphoribosylaminoimidazole carboxylase PurE domain		Two distinct mechanisms for the production of 4-carboxy-5-aminoimidazole ribonucleotide (CAIR) in de novo purine biosynthesis are known. The first one requires PurK and PurE for the overall conversion of AIR to CAIR. In Escherichia coli, PurK and PurE exist as independent enzymes. In plants and fungi, PurK and PurE exist as domains of a fusion protein, phosphoribosylaminoimidazole carboxylase (AI…	Domain
Sobic.003G028600	Chr03	2516293	2523840	-1	7548	57116	(1 of 1) 4.1.1.21 - Phosphoribosylaminoimidazole carboxylase / AIR carboxylase					'de novo' IMP biosynthetic process	GO:0006189	The chemical reactions and pathways resulting in the formation of IMP, inosine monophosphate, by the stepwise assembly of a purine ring on ribose 5-phosphate.
Sobic.003G028600	Chr03	2516293	2523840	-1	7548	57116	(1 of 1) 4.1.1.21 - Phosphoribosylaminoimidazole carboxylase / AIR carboxylase					ATP binding	GO:0005524	Interacting selectively and non-covalently with ATP, adenosine 5'-triphosphate, a universally important coenzyme and enzyme regulator.
Sobic.003G028600	Chr03	2516293	2523840	-1	7548	57116	(1 of 1) 4.1.1.21 - Phosphoribosylaminoimidazole carboxylase / AIR carboxylase					catalytic activity	GO:0003824	Catalysis of a biochemical reaction at physiological temperatures. In biologically catalyzed reactions, the reactants are known as substrates, and the catalysts are naturally occurring macromolecular substances known as enzymes. Enzymes possess specific binding sites for substrates, and are usually composed wholly or largely of protein, but RNA that has catalytic activity (ribozyme) is often also…
Sobic.003G028700	Chr03	2519455	2520225	1	771	60731
Sobic.003G028800	Chr03	2528469	2530556	1	2088	50400		Protein of unknown function DUF1677, plant		The sequences found in this family are all derived from hypothetical plant proteins of unknown function. The region features a number of highly conserved cysteine residues.	Family
Sobic.003G028900	Chr03	2540260	2544779	1	4520	36177		Alpha/Beta hydrolase fold		This entry represent the Alpha/Beta hydrolase fold.The alpha/beta hydrolase fold []is common to a number of hydrolytic enzymes of widely differing phylogenetic origin and catalytic function. The core of each enzyme is an alpha/beta-sheet (rather than a barrel), containing 8 strands connected by helices []. The enzymes are believed to have diverged from a common ancestor, preserving the arrangemen…	Domain
Sobic.003G028900	Chr03	2540260	2544779	1	4520	36177		Alpha/beta hydrolase fold-5		The alpha/beta hydrolase fold []is common to a number of hydrolytic enzymes of widely differing phylogenetic origin and catalytic function. The core of each enzyme is an alpha/beta-sheet (rather than a barrel), containing 8 strands connected by helices []. The enzymes are believed to have diverged from a common ancestor, preserving the arrangement of the catalytic residues. All have a catalytic t…	Domain
Sobic.003G028900	Chr03	2540260	2544779	1	4520	36177		Alpha/beta hydrolase fold-1		The alpha/beta hydrolase fold []is common to a number of hydrolytic enzymes of widely differing phylogenetic origin and catalytic function. The core of each enzyme is an alpha/beta-sheet (rather than a barrel), containing 8 strands connected by helices []. The enzymes are believed to have diverged from a common ancestor, preserving the arrangement of the catalytic residues. All have a catalytic t…	Domain
Sobic.003G029000	Chr03	2546311	2547722	-1	1412	33234		Alpha/Beta hydrolase fold		This entry represent the Alpha/Beta hydrolase fold.The alpha/beta hydrolase fold []is common to a number of hydrolytic enzymes of widely differing phylogenetic origin and catalytic function. The core of each enzyme is an alpha/beta-sheet (rather than a barrel), containing 8 strands connected by helices []. The enzymes are believed to have diverged from a common ancestor, preserving the arrangemen…	Domain
Sobic.003G029000	Chr03	2546311	2547722	-1	1412	33234		Lecithin:cholesterol/phospholipid:diacylglycerol acyltransferase		Lecithin:cholesterol acyltransferase (LACT), also known as phosphatidylcholine-sterol acyltransferase (), is involved in extracellular metabolism of plasma lipoproteins, including cholesterol. It esterifies the free cholesterol transported in plasma lipoproteins, and is activated by apolipoprotein A-I. Defects in LACT cause Norum and Fish eye diseases.This family also includes phospholipid:diacyl…	Family
Sobic.003G029000	Chr03	2546311	2547722	-1	1412	33234						lipid metabolic process	GO:0006629	The chemical reactions and pathways involving lipids, compounds soluble in an organic solvent but not, or sparingly, in an aqueous solvent. Includes fatty acids; neutral fats, other fatty-acid esters, and soaps; long-chain (fatty) alcohols and waxes; sphingoids and other long-chain bases; glycolipids, phospholipids and sphingolipids; and carotenes, polyprenols, sterols, terpenes and other isopren…
Sobic.003G029000	Chr03	2546311	2547722	-1	1412	33234						O-acyltransferase activity	GO:0008374	Catalysis of the transfer of an acyl group to an oxygen atom on the acceptor molecule.
Sobic.003G029100	Chr03	2548860	2563326	-1	14467	17630		Frigida-like		This family is composed of plant proteins that are similar to FRIGIDA protein expressed by Arabidopsis thaliana(Mouse-ear cress) (). This protein is probably nuclear and is required for the regulation of flowering time in the late-flowering phenotype. It is known to increase RNA levels of flowering locus C. Allelic variation at the FRIGIDA locus is a major determinant of natural variation in flow…	Family
Sobic.003G029150	Chr03	2552909	2553502	1	594	27454
Sobic.003G029200	Chr03	2570016	2571927	-1	1912	9029		Alpha/Beta hydrolase fold		This entry represent the Alpha/Beta hydrolase fold.The alpha/beta hydrolase fold []is common to a number of hydrolytic enzymes of widely differing phylogenetic origin and catalytic function. The core of each enzyme is an alpha/beta-sheet (rather than a barrel), containing 8 strands connected by helices []. The enzymes are believed to have diverged from a common ancestor, preserving the arrangemen…	Domain
Sobic.003G029200	Chr03	2570016	2571927	-1	1912	9029		Lecithin:cholesterol/phospholipid:diacylglycerol acyltransferase		Lecithin:cholesterol acyltransferase (LACT), also known as phosphatidylcholine-sterol acyltransferase (), is involved in extracellular metabolism of plasma lipoproteins, including cholesterol. It esterifies the free cholesterol transported in plasma lipoproteins, and is activated by apolipoprotein A-I. Defects in LACT cause Norum and Fish eye diseases.This family also includes phospholipid:diacyl…	Family
Sobic.003G029200	Chr03	2570016	2571927	-1	1912	9029						lipid metabolic process	GO:0006629	The chemical reactions and pathways involving lipids, compounds soluble in an organic solvent but not, or sparingly, in an aqueous solvent. Includes fatty acids; neutral fats, other fatty-acid esters, and soaps; long-chain (fatty) alcohols and waxes; sphingoids and other long-chain bases; glycolipids, phospholipids and sphingolipids; and carotenes, polyprenols, sterols, terpenes and other isopren…
Sobic.003G029200	Chr03	2570016	2571927	-1	1912	9029						O-acyltransferase activity	GO:0008374	Catalysis of the transfer of an acyl group to an oxygen atom on the acceptor molecule.
Sobic.003G029300	Chr03	2573709	2575075	-1	1367	5881		Polyketide cyclase/dehydrase		This family contains polyketide cylcases/dehydrases which are enzymes involved in polyketide synthesis. It also includes other proteins of the START superfamily [].	Family
Sobic.003G029300	Chr03	2573709	2575075	-1	1367	5881		START-like domain		This alpha/beta sandwich structural domain is found in a wide variety of protein families, including STAR-related lipid transfer proteins and homeobox-leucine zipper proteins.	Domain
