# Supplementary material for: Association mapping by aerial drone reveals 213 genetic associations for Sorghum bicolor biomass traits under drought
Source: BMC Genomics. 2018 Sep 17;19:679. doi: 10.1186/s12864-018-5055-5 (PMC6142696; doi:10.1186/s12864-018-5055-5)
Supplement: Supplementary file 9 — Tables showing all genes in the regions spanned by significant SNPs for each peak. Gene information was obtained from the Phytomine tool in Phytozome v3.0. (ZIP 8760 kb) [file 12864_2018_5055_MOESM9_ESM.zip › CPG3.4_all_Sb_genes_in_region_from_Phytomine.xlsx]

## Sheet: CPG3.4_all_Sb_genes_in_region_f
Primary_Identifier	chrom	Pos_start	Pos_end	strand	gene_length	dist_from_max_GWAS_SNP	gene_defline	protein_domains_name	gene_name	protein_domains_description	protin_domains_type	ontology_term_name	GO_term	GO_description
Sobic.003G048200	Chr03	4446539	4450828	1	4290	6165		Cytochrome P450, E-class, group IV		Cytochrome P450 enzymes are a superfamily of haem-containing mono-oxygenases that are found in all kingdoms of life, and which show extraordinary diversity in their reaction chemistry. In mammals, these proteins are found primarily in microsomes of hepatocytes and other cell types, where they oxidise steroids, fatty acids and xenobiotics, and are important for the detoxification and clearance of …	Family
Sobic.003G048200	Chr03	4446539	4450828	1	4290	6165		Cytochrome P450		Cytochrome P450 enzymes are a superfamily of haem-containing mono-oxygenases that are found in all kingdoms of life, and which show extraordinary diversity in their reaction chemistry. In mammals, these proteins are found primarily in microsomes of hepatocytes and other cell types, where they oxidise steroids, fatty acids and xenobiotics, and are important for the detoxification and clearance of …	Family
Sobic.003G048200	Chr03	4446539	4450828	1	4290	6165		Cytochrome P450, E-class, group I		Cytochrome P450 enzymes are a superfamily of haem-containing mono-oxygenases that are found in all kingdoms of life, and which show extraordinary diversity in their reaction chemistry. In mammals, these proteins are found primarily in microsomes of hepatocytes and other cell types, where they oxidise steroids, fatty acids and xenobiotics, and are important for the detoxification and clearance of …	Family
Sobic.003G048200	Chr03	4446539	4450828	1	4290	6165		Cytochrome P450, B-class		Cytochrome P450 enzymes are a superfamily of haem-containing mono-oxygenases that are found in all kingdoms of life, and which show extraordinary diversity in their reaction chemistry. In mammals, these proteins are found primarily in microsomes of hepatocytes and other cell types, where they oxidise steroids, fatty acids and xenobiotics, and are important for the detoxification and clearance of …	Family
Sobic.003G048200	Chr03	4446539	4450828	1	4290	6165		Cytochrome P450, E-class, group II		Cytochrome P450 enzymes are a superfamily of haem-containing mono-oxygenases that are found in all kingdoms of life, and which show extraordinary diversity in their reaction chemistry. In mammals, these proteins are found primarily in microsomes of hepatocytes and other cell types, where they oxidise steroids, fatty acids and xenobiotics, and are important for the detoxification and clearance of …	Family
Sobic.003G048200	Chr03	4446539	4450828	1	4290	6165		Cytochrome P450, E-class, group IV		Cytochrome P450 enzymes are a superfamily of haem-containing mono-oxygenases that are found in all kingdoms of life, and which show extraordinary diversity in their reaction chemistry. In mammals, these proteins are found primarily in microsomes of hepatocytes and other cell types, where they oxidise steroids, fatty acids and xenobiotics, and are important for the detoxification and clearance of …	Family
Sobic.003G048200	Chr03	4446539	4450828	1	4290	6165		Cytochrome P450		Cytochrome P450 enzymes are a superfamily of haem-containing mono-oxygenases that are found in all kingdoms of life, and which show extraordinary diversity in their reaction chemistry. In mammals, these proteins are found primarily in microsomes of hepatocytes and other cell types, where they oxidise steroids, fatty acids and xenobiotics, and are important for the detoxification and clearance of …	Family
Sobic.003G048200	Chr03	4446539	4450828	1	4290	6165		Cytochrome P450, E-class, group I		Cytochrome P450 enzymes are a superfamily of haem-containing mono-oxygenases that are found in all kingdoms of life, and which show extraordinary diversity in their reaction chemistry. In mammals, these proteins are found primarily in microsomes of hepatocytes and other cell types, where they oxidise steroids, fatty acids and xenobiotics, and are important for the detoxification and clearance of …	Family
Sobic.003G048200	Chr03	4446539	4450828	1	4290	6165		Cytochrome P450, B-class		Cytochrome P450 enzymes are a superfamily of haem-containing mono-oxygenases that are found in all kingdoms of life, and which show extraordinary diversity in their reaction chemistry. In mammals, these proteins are found primarily in microsomes of hepatocytes and other cell types, where they oxidise steroids, fatty acids and xenobiotics, and are important for the detoxification and clearance of …	Family
Sobic.003G048200	Chr03	4446539	4450828	1	4290	6165		Cytochrome P450, E-class, group II		Cytochrome P450 enzymes are a superfamily of haem-containing mono-oxygenases that are found in all kingdoms of life, and which show extraordinary diversity in their reaction chemistry. In mammals, these proteins are found primarily in microsomes of hepatocytes and other cell types, where they oxidise steroids, fatty acids and xenobiotics, and are important for the detoxification and clearance of …	Family
Sobic.003G048200	Chr03	4446539	4450828	1	4290	6165						oxidation-reduction process	GO:0055114	A metabolic process that results in the removal or addition of one or more electrons to or from a substance, with or without the concomitant removal or addition of a proton or protons.
Sobic.003G048200	Chr03	4446539	4450828	1	4290	6165						iron ion binding	GO:0005506	Interacting selectively and non-covalently with iron (Fe) ions.
Sobic.003G048200	Chr03	4446539	4450828	1	4290	6165						monooxygenase activity	GO:0004497	Catalysis of the incorporation of one atom from molecular oxygen into a compound and the reduction of the other atom of oxygen to water.
Sobic.003G048200	Chr03	4446539	4450828	1	4290	6165						heme binding	GO:0020037	Interacting selectively and non-covalently with heme, any compound of iron complexed in a porphyrin (tetrapyrrole) ring.
Sobic.003G048200	Chr03	4446539	4450828	1	4290	6165						oxidoreductase activity, acting on paired donors, with incorporation or reduction of molecular oxygen	GO:0016705	Catalysis of an oxidation-reduction (redox) reaction in which hydrogen or electrons are transferred from each of two donors, and molecular oxygen is reduced or incorporated into a donor.
Sobic.003G048300	Chr03	4450969	4453094	-1	2126	10595
Sobic.003G048400	Chr03	4456567	4459783	-1	3217	16193
Sobic.003G048500	Chr03	4469847	4473953	1	4107	29473		Alpha/Beta hydrolase fold		This entry represent the Alpha/Beta hydrolase fold.The alpha/beta hydrolase fold []is common to a number of hydrolytic enzymes of widely differing phylogenetic origin and catalytic function. The core of each enzyme is an alpha/beta-sheet (rather than a barrel), containing 8 strands connected by helices []. The enzymes are believed to have diverged from a common ancestor, preserving the arrangemen…	Domain
Sobic.003G048500	Chr03	4469847	4473953	1	4107	29473		Alpha/beta hydrolase fold-5		The alpha/beta hydrolase fold []is common to a number of hydrolytic enzymes of widely differing phylogenetic origin and catalytic function. The core of each enzyme is an alpha/beta-sheet (rather than a barrel), containing 8 strands connected by helices []. The enzymes are believed to have diverged from a common ancestor, preserving the arrangement of the catalytic residues. All have a catalytic t…	Domain
Sobic.003G048500	Chr03	4469847	4473953	1	4107	29473		Alpha/Beta hydrolase fold		This entry represent the Alpha/Beta hydrolase fold.The alpha/beta hydrolase fold []is common to a number of hydrolytic enzymes of widely differing phylogenetic origin and catalytic function. The core of each enzyme is an alpha/beta-sheet (rather than a barrel), containing 8 strands connected by helices []. The enzymes are believed to have diverged from a common ancestor, preserving the arrangemen…	Domain
Sobic.003G048500	Chr03	4469847	4473953	1	4107	29473		Alpha/beta hydrolase fold-5		The alpha/beta hydrolase fold []is common to a number of hydrolytic enzymes of widely differing phylogenetic origin and catalytic function. The core of each enzyme is an alpha/beta-sheet (rather than a barrel), containing 8 strands connected by helices []. The enzymes are believed to have diverged from a common ancestor, preserving the arrangement of the catalytic residues. All have a catalytic t…	Domain
Sobic.003G048600	Chr03	4474015	4477768	-1	3754	33641		Thioredoxin-like fold		Several biological processes regulate the activity of target proteins through changes in the redox state of thiol groups (S2 to SH2), where a hydrogen donor is linked to an intermediary disulphide protein. Such processes include the ferredoxin/thioredoxin system, the NADP/thioredoxin system, and the glutathione/glutaredoxin system []. Several of these disulphide proteins share a common structure,…	Domain
Sobic.003G048600	Chr03	4474015	4477768	-1	3754	33641		Glutaredoxin		Glutaredoxins [, , ], also known as thioltransferases (disulphide reductases, are small proteins of approximately one hundred amino-acid residues which utilise glutathione and NADPH as cofactors. Oxidized glutathione is regenerated by glutathione reductase. Together these components compose the glutathione system []. Glutaredoxin functions as an electron carrier in the glutathione-dependent synth…	Domain
Sobic.003G048600	Chr03	4474015	4477768	-1	3754	33641		Monothiol glutaredoxin-related		Glutaredoxins [, , ], also known as thioltransferases (disulphide reductases, are small proteins of approximately one hundred amino-acid residues which utilise glutathione and NADPH as cofactors. Oxidized glutathione is regenerated by glutathione reductase. Together these components compose the glutathione system []. Glutaredoxin functions as an electron carrier in the glutathione-dependent synth…	Family
Sobic.003G048700	Chr03	4480389	4484359	1	3971	40015		Protein kinase domain		Protein phosphorylation, which plays a key role in most cellular activities, is a reversible process mediated by proteinkinases and phosphoprotein phosphatases. Protein kinases catalyse the transfer of the gamma phosphate from nucleotide triphosphates (often ATP) to one or more amino acid residues in a protein substrate side chain, resulting in a conformational change affecting protein function. …	Domain
Sobic.003G048700	Chr03	4480389	4484359	1	3971	40015		Protein kinase-like domain		Protein kinases () modify other proteins by chemically adding phosphate groups to them. This process is fundamental to most signalling and regulatory processes in the eukaryotic cell []. The protein kinases contain a catalytic core that is common to both serine/threonine and tyrosine protein kinases. The catalytic domain contains the nucleotide-binding site and the catalytic apparatus in an inter…	Domain
Sobic.003G048700	Chr03	4480389	4484359	1	3971	40015		Tyrosine-protein kinase, catalytic domain		Protein phosphorylation, which plays a key role in most cellular activities, is a reversible process mediated by protein kinases and phosphoprotein phosphatases. Protein kinases catalyse the transfer of the gamma phosphate from nucleotide triphosphates (often ATP) to one or more amino acid residues in a protein substrate side chain, resulting in a conformational change affecting protein function.…	Domain
Sobic.003G048700	Chr03	4480389	4484359	1	3971	40015		Serine-threonine/tyrosine-protein kinase catalytic domain		Protein phosphorylation, which plays a key role in most cellular activities, is a reversible process mediated by protein kinases and phosphoprotein phosphatases. Protein kinases catalyse the transfer of the gamma phosphate from nucleotide triphosphates (often ATP) to one or more amino acid residues in a protein substrate side chain, resulting in a conformational change affecting protein function.…	Domain
Sobic.003G048700	Chr03	4480389	4484359	1	3971	40015		Pleckstrin-homology domain (PH domain)/Phosphotyrosine-binding domain (PTB)		Pleckstrin homology (PH) domains are small modular domains that occur in a large variety of signalling proteins, where they serve as simple targeting domains that bind lipids [, , ]. PH domains have a partly opened beta-barrel topology that is capped by an alpha helix. The structure of PH domains is similar to the phosphotyrosine-binding domain (PTB) found in IRS-1 (insulin receptor substrate 1),…	Domain
Sobic.003G048700	Chr03	4480389	4484359	1	3971	40015		Protein kinase domain		Protein phosphorylation, which plays a key role in most cellular activities, is a reversible process mediated by proteinkinases and phosphoprotein phosphatases. Protein kinases catalyse the transfer of the gamma phosphate from nucleotide triphosphates (often ATP) to one or more amino acid residues in a protein substrate side chain, resulting in a conformational change affecting protein function. …	Domain
Sobic.003G048700	Chr03	4480389	4484359	1	3971	40015		Protein kinase-like domain		Protein kinases () modify other proteins by chemically adding phosphate groups to them. This process is fundamental to most signalling and regulatory processes in the eukaryotic cell []. The protein kinases contain a catalytic core that is common to both serine/threonine and tyrosine protein kinases. The catalytic domain contains the nucleotide-binding site and the catalytic apparatus in an inter…	Domain
Sobic.003G048700	Chr03	4480389	4484359	1	3971	40015		Tyrosine-protein kinase, catalytic domain		Protein phosphorylation, which plays a key role in most cellular activities, is a reversible process mediated by protein kinases and phosphoprotein phosphatases. Protein kinases catalyse the transfer of the gamma phosphate from nucleotide triphosphates (often ATP) to one or more amino acid residues in a protein substrate side chain, resulting in a conformational change affecting protein function.…	Domain
Sobic.003G048700	Chr03	4480389	4484359	1	3971	40015		Serine-threonine/tyrosine-protein kinase catalytic domain		Protein phosphorylation, which plays a key role in most cellular activities, is a reversible process mediated by protein kinases and phosphoprotein phosphatases. Protein kinases catalyse the transfer of the gamma phosphate from nucleotide triphosphates (often ATP) to one or more amino acid residues in a protein substrate side chain, resulting in a conformational change affecting protein function.…	Domain
Sobic.003G048700	Chr03	4480389	4484359	1	3971	40015		Pleckstrin-homology domain (PH domain)/Phosphotyrosine-binding domain (PTB)		Pleckstrin homology (PH) domains are small modular domains that occur in a large variety of signalling proteins, where they serve as simple targeting domains that bind lipids [, , ]. PH domains have a partly opened beta-barrel topology that is capped by an alpha helix. The structure of PH domains is similar to the phosphotyrosine-binding domain (PTB) found in IRS-1 (insulin receptor substrate 1),…	Domain
Sobic.003G048700	Chr03	4480389	4484359	1	3971	40015		Protein kinase domain		Protein phosphorylation, which plays a key role in most cellular activities, is a reversible process mediated by proteinkinases and phosphoprotein phosphatases. Protein kinases catalyse the transfer of the gamma phosphate from nucleotide triphosphates (often ATP) to one or more amino acid residues in a protein substrate side chain, resulting in a conformational change affecting protein function. …	Domain
Sobic.003G048700	Chr03	4480389	4484359	1	3971	40015		Protein kinase-like domain		Protein kinases () modify other proteins by chemically adding phosphate groups to them. This process is fundamental to most signalling and regulatory processes in the eukaryotic cell []. The protein kinases contain a catalytic core that is common to both serine/threonine and tyrosine protein kinases. The catalytic domain contains the nucleotide-binding site and the catalytic apparatus in an inter…	Domain
Sobic.003G048700	Chr03	4480389	4484359	1	3971	40015		Tyrosine-protein kinase, catalytic domain		Protein phosphorylation, which plays a key role in most cellular activities, is a reversible process mediated by protein kinases and phosphoprotein phosphatases. Protein kinases catalyse the transfer of the gamma phosphate from nucleotide triphosphates (often ATP) to one or more amino acid residues in a protein substrate side chain, resulting in a conformational change affecting protein function.…	Domain
Sobic.003G048700	Chr03	4480389	4484359	1	3971	40015		Serine-threonine/tyrosine-protein kinase catalytic domain		Protein phosphorylation, which plays a key role in most cellular activities, is a reversible process mediated by protein kinases and phosphoprotein phosphatases. Protein kinases catalyse the transfer of the gamma phosphate from nucleotide triphosphates (often ATP) to one or more amino acid residues in a protein substrate side chain, resulting in a conformational change affecting protein function.…	Domain
Sobic.003G048700	Chr03	4480389	4484359	1	3971	40015		Pleckstrin-homology domain (PH domain)/Phosphotyrosine-binding domain (PTB)		Pleckstrin homology (PH) domains are small modular domains that occur in a large variety of signalling proteins, where they serve as simple targeting domains that bind lipids [, , ]. PH domains have a partly opened beta-barrel topology that is capped by an alpha helix. The structure of PH domains is similar to the phosphotyrosine-binding domain (PTB) found in IRS-1 (insulin receptor substrate 1),…	Domain
Sobic.003G048900	Chr03	4487899	4506317	-1	18419	47525
Sobic.003G049000	Chr03	4498884	4500401	1	1518	58510		Zinc finger, CCCH-type		Zinc finger (Znf) domains are relatively small protein motifs which contain multiple finger-like protrusions that make tandem contacts with their target molecule. Some of these domains bind zinc, but many do not; instead binding other metals such as iron, or no metal at all. For example, some family members form salt bridges to stabilise the finger-like folds. They were first identified as a DNA-…	Domain
Sobic.003G049100	Chr03	4500499	4503934	1	3436	60125	(1 of 2) PTHR10869:SF55 - OXOGLUTARATE/IRON-DEPENDENT OXYGENASE	ShKT domain		BgK, a 37-residue peptide toxin from the sea anemone Bunodosoma granulifera, and ShK, a 35-residue peptide toxin from the sea anemone Stichodactyla helianthus, are potent inhibitors of K(+) channels. There is a large superfamily of proteins that contains domains (referred to as ShKT domains) ressembling these two toxins. Many of these proteins are metallopeptidases, whereas others are prolyl-4-hy…	Domain
Sobic.003G049200	Chr03	4507218	4512001	1	4784	66844		Riboflavin synthase-like beta-barrel		This entry represents a structural domain with a closed beta-barrel fold with greek-key topology. Domains with this structure can be found in the following proteins:Riboflavin synthase, which contains two homologous domains of this structure [].The FAD-binding (N-terminal) domain of ferredoxin reductase (flavodoxin reductase), where the FAD-binding domain is coupled with a NADP-binding domain of …	Domain
Sobic.003G049200	Chr03	4507218	4512001	1	4784	66844		Ferredoxin reductase-type FAD-binding domain		Flavoenzymes have the ability to catalyse a wide range of biochemical reactions. They are involved in the dehydrogenation of a variety of metabolites, in electron transfer from and to redox centres, in light emission, in the activation of oxygen for oxidation and hydroxylation reactions []. About 1% of all eukaryotic and prokaryotic proteins are predicted to encode a flavin adenine dinucleotide (…	Domain
Sobic.003G049200	Chr03	4507218	4512001	1	4784	66844		Oxidoreductase FAD/NAD(P)-binding		Bacterial ferredoxin-NADP+reductase may be bound to the thylakoid membrane or anchored to the thylakoid-bound phycobilisomes.Chloroplast ferredoxin-NADP+reductase () may play a key role in regulating the relative amounts of cyclic and non-cyclic electron flow to meet the demands of the plant for ATP and reducing power. It is involved in the final step in the linear photosynthetic electron transpo…	Domain
Sobic.003G049200	Chr03	4507218	4512001	1	4784	66844		Flavoprotein pyridine nucleotide cytochrome reductase		Flavoprotein pyridine nucleotide cytochrome reductases [](FPNCR) catalyse the interchange of reducing equivalents between one-electron carriers and the two-electron-carrying nicotinamide dinucleotides. The enzymes include ferredoxin:NADP+reductases (FNR) [], plant and fungal NAD(P)H:nitrate reductases [, ], NADH:cytochrome b5 reductases [], NADPH:P450 reductases [], NADPH:sulphite reductases [], …	Domain
Sobic.003G049200	Chr03	4507218	4512001	1	4784	66844		NADH:cytochrome b5 reductase (CBR)		Flavoprotein pyridine nucleotide cytochrome reductases [](FPNCR) catalyse the interchange of reducing equivalents between one-electron carriers and the two-electron-carrying nicotinamide dinucleotides. The enzymes includeferredoxin:NADP+reductases (FNR) [].plant and fungal NAD(P)H:nitrate reductases [, ].NADH:cytochrome b5 reductases [].NADPH:P450 reductases.NADPH:sulphite reductases.nitric oxide…	Family
Sobic.003G049200	Chr03	4507218	4512001	1	4784	66844		Oxidoreductase, FAD-binding domain		These sequences contain an oxidoreductase FAD-binding domain. To date, the 3D-structures of the flavoprotein domain of Zea mays(Maize) nitrate reductase []and of pig NADH:cytochrome b5 reductase []have been solved. The overall fold is similar to that of ferredoxin:NADP+reductase []: the FAD-binding domain (N-terminal) has the topology of an anti-parallel beta-barrel, while the NAD(P)-binding doma…	Domain
Sobic.003G049200	Chr03	4507218	4512001	1	4784	66844						oxidoreductase activity	GO:0016491	Catalysis of an oxidation-reduction (redox) reaction, a reversible chemical reaction in which the oxidation state of an atom or atoms within a molecule is altered. One substrate acts as a hydrogen or electron donor and becomes oxidized, while the other acts as hydrogen or electron acceptor and becomes reduced.
Sobic.003G049200	Chr03	4507218	4512001	1	4784	66844						oxidation-reduction process	GO:0055114	A metabolic process that results in the removal or addition of one or more electrons to or from a substance, with or without the concomitant removal or addition of a proton or protons.
Sobic.003G049300	Chr03	4512626	4514842	1	2217	72252
