# Supplementary material for: Association mapping by aerial drone reveals 213 genetic associations for Sorghum bicolor biomass traits under drought
Source: BMC Genomics. 2018 Sep 17;19:679. doi: 10.1186/s12864-018-5055-5 (PMC6142696; doi:10.1186/s12864-018-5055-5)
Supplement: Supplementary file 9 — Tables showing all genes in the regions spanned by significant SNPs for each peak. Gene information was obtained from the Phytomine tool in Phytozome v3.0. (ZIP 8760 kb) [file 12864_2018_5055_MOESM9_ESM.zip › CPG3.7_all_Sb_genes_in_region_from_Phytomine.xlsx]

## Sheet: CPG3.7_all_Sb_genes_in_region_f
Primary_Identifier	chrom	Pos_start	Pos_end	strand	gene_length	dist_from_max_GWAS_SNP	gene_defline	protein_domains_name	gene_name	protein_domains_description	protin_domains_type	ontology_term_name	GO_term	GO_description
Sobic.003G070700	Chr03	6036609	6041448	-1	4840	100370
Sobic.003G070800	Chr03	6041845	6046858	-1	5014	94960		Gamma-glutamyltranspeptidase		Gamma-glutamyltranspeptidase () (GGT) []catalyzes the transfer of the gamma-glutamyl moiety of glutathione to an acceptor that may be an amino acid, a peptide or water (forming glutamate). GGT plays a key role in the gamma-glutamyl cycle, a pathway for the synthesis and degradation of glutathione and drug and xenobiotic detoxification []. In prokaryotes and eukaryotes, it is an enzyme that consis…	Family
Sobic.003G070800	Chr03	6041845	6046858	-1	5014	94960		Nucleophile aminohydrolases, N-terminal		The N-terminal of the nucleophile aminohydrolase (Ntn hydrolases) provides two catalytic groups, nucleophile and proton donor. Ntn hydrolases use the side chain of the amino-terminal residue, incorporated in a beta-sheet, as the nucleophile in the catalytic attack at the carbonyl carbon. The nucleophile is cysteine in GAT, serine in penicillin acylase, and threonine in the proteasome. All the enz…	Domain
Sobic.003G070900	Chr03	6050397	6055371	-1	4975	86447		Membrane insertase YidC/Oxa1, C-terminal		This entry represents the C-terminal domain of YidC/Oxa1 proteins from some species and full length protein from other species. This domain appears to be univeral among bacteria (although absent from Archaea). YidC is a bacterial membrane protein which is required for the insertion and assembly of inner membrane proteins [, ]. The well-characterised YidC protein from Escherichia coli and its clos…	Domain
Sobic.003G070900	Chr03	6050397	6055371	-1	4975	86447		Membrane insertase OXA1/ALB3/YidC		This family of proteins is required for the insertion of integral membrane proteins into cellular membranes. Many of these integral membrane proteins are associated with respiratory chain complexes, for example a large number of members of this family play an essential role in the activity and assembly of cytochrome c oxidase. Stage III sporulation protein J (SP3J) is a probable lipoprotein, rich…	Family
Sobic.003G070900	Chr03	6050397	6055371	-1	4975	86447		Membrane insertase YidC/Oxa1, C-terminal		This entry represents the C-terminal domain of YidC/Oxa1 proteins from some species and full length protein from other species. This domain appears to be univeral among bacteria (although absent from Archaea). YidC is a bacterial membrane protein which is required for the insertion and assembly of inner membrane proteins [, ]. The well-characterised YidC protein from Escherichia coli and its clos…	Domain
Sobic.003G070900	Chr03	6050397	6055371	-1	4975	86447		Membrane insertase OXA1/ALB3/YidC		This family of proteins is required for the insertion of integral membrane proteins into cellular membranes. Many of these integral membrane proteins are associated with respiratory chain complexes, for example a large number of members of this family play an essential role in the activity and assembly of cytochrome c oxidase. Stage III sporulation protein J (SP3J) is a probable lipoprotein, rich…	Family
Sobic.003G070900	Chr03	6050397	6055371	-1	4975	86447		Membrane insertase YidC/Oxa1, C-terminal		This entry represents the C-terminal domain of YidC/Oxa1 proteins from some species and full length protein from other species. This domain appears to be univeral among bacteria (although absent from Archaea). YidC is a bacterial membrane protein which is required for the insertion and assembly of inner membrane proteins [, ]. The well-characterised YidC protein from Escherichia coli and its clos…	Domain
Sobic.003G070900	Chr03	6050397	6055371	-1	4975	86447		Membrane insertase OXA1/ALB3/YidC		This family of proteins is required for the insertion of integral membrane proteins into cellular membranes. Many of these integral membrane proteins are associated with respiratory chain complexes, for example a large number of members of this family play an essential role in the activity and assembly of cytochrome c oxidase. Stage III sporulation protein J (SP3J) is a probable lipoprotein, rich…	Family
Sobic.003G070900	Chr03	6050397	6055371	-1	4975	86447		Membrane insertase YidC/Oxa1, C-terminal		This entry represents the C-terminal domain of YidC/Oxa1 proteins from some species and full length protein from other species. This domain appears to be univeral among bacteria (although absent from Archaea). YidC is a bacterial membrane protein which is required for the insertion and assembly of inner membrane proteins [, ]. The well-characterised YidC protein from Escherichia coli and its clos…	Domain
Sobic.003G070900	Chr03	6050397	6055371	-1	4975	86447		Membrane insertase OXA1/ALB3/YidC		This family of proteins is required for the insertion of integral membrane proteins into cellular membranes. Many of these integral membrane proteins are associated with respiratory chain complexes, for example a large number of members of this family play an essential role in the activity and assembly of cytochrome c oxidase. Stage III sporulation protein J (SP3J) is a probable lipoprotein, rich…	Family
Sobic.003G070900	Chr03	6050397	6055371	-1	4975	86447		Membrane insertase YidC/Oxa1, C-terminal		This entry represents the C-terminal domain of YidC/Oxa1 proteins from some species and full length protein from other species. This domain appears to be univeral among bacteria (although absent from Archaea). YidC is a bacterial membrane protein which is required for the insertion and assembly of inner membrane proteins [, ]. The well-characterised YidC protein from Escherichia coli and its clos…	Domain
Sobic.003G070900	Chr03	6050397	6055371	-1	4975	86447		Membrane insertase OXA1/ALB3/YidC		This family of proteins is required for the insertion of integral membrane proteins into cellular membranes. Many of these integral membrane proteins are associated with respiratory chain complexes, for example a large number of members of this family play an essential role in the activity and assembly of cytochrome c oxidase. Stage III sporulation protein J (SP3J) is a probable lipoprotein, rich…	Family
Sobic.003G071000	Chr03	6058770	6061882	-1	3113	79936
Sobic.003G071100	Chr03	6066687	6069157	-1	2471	72661	(1 of 4) 4.2.1.134 - Very-long-chain (3R)-3-hydroxyacyl-CoA dehydratase	Protein-tyrosine phosphatase-like, PTPLA		Protein tyrosine (pTyr) phosphorylation is a common post-translational modification which can create novel recognition motifs for protein interactions and cellular localisation, affect protein stability, and regulate enzyme activity. Consequently, maintaining an appropriate level of protein tyrosine phosphorylation is essential for many cellular functions. Tyrosine-specific protein phosphatases (…	Family
Sobic.003G071300	Chr03	6073116	6076295	-1	3180	65523	(1 of 4) 4.2.1.134 - Very-long-chain (3R)-3-hydroxyacyl-CoA dehydratase	Protein-tyrosine phosphatase-like, PTPLA		Protein tyrosine (pTyr) phosphorylation is a common post-translational modification which can create novel recognition motifs for protein interactions and cellular localisation, affect protein stability, and regulate enzyme activity. Consequently, maintaining an appropriate level of protein tyrosine phosphorylation is essential for many cellular functions. Tyrosine-specific protein phosphatases (…	Family
Sobic.003G071300	Chr03	6073116	6076295	-1	3180	65523	(1 of 4) 4.2.1.134 - Very-long-chain (3R)-3-hydroxyacyl-CoA dehydratase	Protein-tyrosine phosphatase-like, PTPLA		Protein tyrosine (pTyr) phosphorylation is a common post-translational modification which can create novel recognition motifs for protein interactions and cellular localisation, affect protein stability, and regulate enzyme activity. Consequently, maintaining an appropriate level of protein tyrosine phosphorylation is essential for many cellular functions. Tyrosine-specific protein phosphatases (…	Family
Sobic.003G071300	Chr03	6073116	6076295	-1	3180	65523	(1 of 4) 4.2.1.134 - Very-long-chain (3R)-3-hydroxyacyl-CoA dehydratase	Protein-tyrosine phosphatase-like, PTPLA		Protein tyrosine (pTyr) phosphorylation is a common post-translational modification which can create novel recognition motifs for protein interactions and cellular localisation, affect protein stability, and regulate enzyme activity. Consequently, maintaining an appropriate level of protein tyrosine phosphorylation is essential for many cellular functions. Tyrosine-specific protein phosphatases (…	Family
Sobic.003G071400	Chr03	6077386	6080800	-1	3415	61018		Protein-tyrosine phosphatase-like, PTPLA		Protein tyrosine (pTyr) phosphorylation is a common post-translational modification which can create novel recognition motifs for protein interactions and cellular localisation, affect protein stability, and regulate enzyme activity. Consequently, maintaining an appropriate level of protein tyrosine phosphorylation is essential for many cellular functions. Tyrosine-specific protein phosphatases (…	Family
Sobic.003G071500	Chr03	6080801	6085472	-1	4672	56346	(1 of 1) K11713 - geranylgeranyl transferase type-1 subunit beta [EC:2.5.1.59] (PGTB1)	Terpenoid cyclases/protein prenyltransferase alpha-alpha toroid		Protein prenyltransferases catalyze the transfer of the carbon moiety of C15 farnesyl pyrophosphate or geranylgeranyl pyrophosphate synthase to a conserved cysteine residue in a CaaX motif of protein and peptide substrates. The addition of a farnesyl group is required to anchor proteins to the cell membrane. In the 3D structure of a mammalian Ras farnesyltransferases (Ftase), both subunits are la…	Domain
Sobic.003G071500	Chr03	6080801	6085472	-1	4672	56346	(1 of 1) K11713 - geranylgeranyl transferase type-1 subunit beta [EC:2.5.1.59] (PGTB1)	PFTB repeat		This repeat is found in a number of proteins, including prenyltransferase subunit beta and geranylgeranyl transferase subunit beta.	Repeat
Sobic.003G071600	Chr03	6087430	6092352	1	4923	49466	(1 of 1) 1.3.1.93 - Very-long-chain enoyl-CoA reductase	Ubiquitin-related domain		Ubiquitin (Ub) and Ub-like proteins are typified by a beta-grasp fold. Ub-like proteins (Ubl) such as Nedd8 []and SUMO []are also covalently linked to target polypeptides, just as Ub itself. This fold is also found in Ub-related domains, such as the UBX domain []and Ras-binding domain (RBD) [].	Domain
Sobic.003G071600	Chr03	6087430	6092352	1	4923	49466	(1 of 1) 1.3.1.93 - Very-long-chain enoyl-CoA reductase	3-oxo-5-alpha-steroid 4-dehydrogenase, C-terminal		Synonym(s): Steroid 5-alpha-reductase3-oxo-5-alpha-steroid 4-dehydrogenases, catalyse the conversion of 3-oxo-5-alpha-steroid + acceptor to 3-oxo-delta(4)-steroid + reduced acceptor. The steroid 5-alpha-reductase enzyme is responsible for the formation of dihydrotestosterone, this hormone promotes the differentiation of male external genitalia and the prostate during foetal development []. In hum…	Domain
Sobic.003G071600	Chr03	6087430	6092352	1	4923	49466	(1 of 1) 1.3.1.93 - Very-long-chain enoyl-CoA reductase					integral component of membrane	GO:0016021	The component of a membrane consisting of the gene products and protein complexes having at least some part of their peptide sequence embedded in the hydrophobic region of the membrane.
Sobic.003G071600	Chr03	6087430	6092352	1	4923	49466	(1 of 1) 1.3.1.93 - Very-long-chain enoyl-CoA reductase					cytoplasm	GO:0005737	All of the contents of a cell excluding the plasma membrane and nucleus, but including other subcellular structures.
Sobic.003G071600	Chr03	6087430	6092352	1	4923	49466	(1 of 1) 1.3.1.93 - Very-long-chain enoyl-CoA reductase					oxidoreductase activity, acting on the CH-CH group of donors	GO:0016627	Catalysis of an oxidation-reduction (redox) reaction in which a CH-CH group acts as a hydrogen or electron donor and reduces a hydrogen or electron acceptor.
Sobic.003G071600	Chr03	6087430	6092352	1	4923	49466	(1 of 1) 1.3.1.93 - Very-long-chain enoyl-CoA reductase					lipid metabolic process	GO:0006629	The chemical reactions and pathways involving lipids, compounds soluble in an organic solvent but not, or sparingly, in an aqueous solvent. Includes fatty acids; neutral fats, other fatty-acid esters, and soaps; long-chain (fatty) alcohols and waxes; sphingoids and other long-chain bases; glycolipids, phospholipids and sphingolipids; and carotenes, polyprenols, sterols, terpenes and other isopren…
Sobic.003G071700	Chr03	6096149	6101805	1	5657	40013		Domain of unknown function DUF4378		This domain is found in protein LONGIFOLIA 2. The function of this domain is not known.	Domain
Sobic.003G071700	Chr03	6096149	6101805	1	5657	40013		Domain of unknown function DUF4378		This domain is found in protein LONGIFOLIA 2. The function of this domain is not known.	Domain
Sobic.003G071700	Chr03	6096149	6101805	1	5657	40013		Domain of unknown function DUF4378		This domain is found in protein LONGIFOLIA 2. The function of this domain is not known.	Domain
Sobic.003G071700	Chr03	6096149	6101805	1	5657	40013		Domain of unknown function DUF4378		This domain is found in protein LONGIFOLIA 2. The function of this domain is not known.	Domain
Sobic.003G071700	Chr03	6096149	6101805	1	5657	40013		Domain of unknown function DUF4378		This domain is found in protein LONGIFOLIA 2. The function of this domain is not known.	Domain
Sobic.003G071700	Chr03	6096149	6101805	1	5657	40013		Domain of unknown function DUF4378		This domain is found in protein LONGIFOLIA 2. The function of this domain is not known.	Domain
Sobic.003G071800	Chr03	6106952	6108296	1	1345	33522
Sobic.003G071901	Chr03	6109250	6110125	1	876	31693	(1 of 2) PF01439 - Metallothionein (Metallothio_2)	Metallothionein, family 15, plant		Members of this family are metallothioneins. Theseproteins are cysteine rich proteins that bind to heavymetals. Members of this family appear to be closest toClass II metallothioneins.	Family	metal ion binding	GO:0046872	Interacting selectively and non-covalently with any metal ion.
Sobic.003G072000	Chr03	6112451	6116041	1	3591	25777	(1 of 47) PF00069//PF08263//PF13855 - Protein kinase domain (Pkinase) // Leucine rich repeat N-terminal domain (LRRNT_2) // Leucine rich repeat (LRR_8)	Protein kinase domain		Protein phosphorylation, which plays a key role in most cellular activities, is a reversible process mediated by proteinkinases and phosphoprotein phosphatases. Protein kinases catalyse the transfer of the gamma phosphate from nucleotide triphosphates (often ATP) to one or more amino acid residues in a protein substrate side chain, resulting in a conformational change affecting protein function. …	Domain
Sobic.003G072000	Chr03	6112451	6116041	1	3591	25777	(1 of 47) PF00069//PF08263//PF13855 - Protein kinase domain (Pkinase) // Leucine rich repeat N-terminal domain (LRRNT_2) // Leucine rich repeat (LRR_8)	Protein kinase-like domain		Protein kinases () modify other proteins by chemically adding phosphate groups to them. This process is fundamental to most signalling and regulatory processes in the eukaryotic cell []. The protein kinases contain a catalytic core that is common to both serine/threonine and tyrosine protein kinases. The catalytic domain contains the nucleotide-binding site and the catalytic apparatus in an inter…	Domain
Sobic.003G072000	Chr03	6112451	6116041	1	3591	25777	(1 of 47) PF00069//PF08263//PF13855 - Protein kinase domain (Pkinase) // Leucine rich repeat N-terminal domain (LRRNT_2) // Leucine rich repeat (LRR_8)	Tyrosine-protein kinase, catalytic domain		Protein phosphorylation, which plays a key role in most cellular activities, is a reversible process mediated by protein kinases and phosphoprotein phosphatases. Protein kinases catalyse the transfer of the gamma phosphate from nucleotide triphosphates (often ATP) to one or more amino acid residues in a protein substrate side chain, resulting in a conformational change affecting protein function.…	Domain
Sobic.003G072000	Chr03	6112451	6116041	1	3591	25777	(1 of 47) PF00069//PF08263//PF13855 - Protein kinase domain (Pkinase) // Leucine rich repeat N-terminal domain (LRRNT_2) // Leucine rich repeat (LRR_8)	Concanavalin A-like lectin/glucanase domain		This entry represents the concanavalin A-like domain, which has a sandwich structure of 12-14 beta strands in two sheets with a complex topology. Proteins containing this domain include: Legume lectinsGlycosyl hydrolases family 16Galectin (animal S-lectin)Laminin G-like modulePentraxinClostridium neurotoxinsExotoxin AVibrio cholera sialidaseLeech intramolecular trans-sialidaseGlycosyl hydrolase f…	Domain
Sobic.003G072000	Chr03	6112451	6116041	1	3591	25777	(1 of 47) PF00069//PF08263//PF13855 - Protein kinase domain (Pkinase) // Leucine rich repeat N-terminal domain (LRRNT_2) // Leucine rich repeat (LRR_8)	Leucine-rich repeat		Leucine-rich repeats (LRR) consist of 2-45 motifs of 20-30 amino acids in length that generally folds into an arc or horseshoe shape []. LRRs occur in proteins ranging from viruses to eukaryotes, and appear to provide a structural framework for the formation of protein-protein interactions [, ].Proteins containing LRRs include tyrosine kinase receptors, cell-adhesion molecules, virulence factors,…	Repeat
Sobic.003G072000	Chr03	6112451	6116041	1	3591	25777	(1 of 47) PF00069//PF08263//PF13855 - Protein kinase domain (Pkinase) // Leucine rich repeat N-terminal domain (LRRNT_2) // Leucine rich repeat (LRR_8)	Leucine-rich repeat-containing N-terminal, plant-type		Leucine-rich repeats (LRR) consist of 2-45 motifs of 20-30 amino acids in length that generally folds into an arc or horseshoe shape []. LRRs occur in proteins ranging from viruses to eukaryotes, and appear to provide a structural framework for the formation of protein-protein interactions [, ].Proteins containing LRRs include tyrosine kinase receptors, cell-adhesion molecules, virulence factors,…	Domain
Sobic.003G072100	Chr03	6121745	6126557	1	4813	15261		Protein kinase domain		Protein phosphorylation, which plays a key role in most cellular activities, is a reversible process mediated by proteinkinases and phosphoprotein phosphatases. Protein kinases catalyse the transfer of the gamma phosphate from nucleotide triphosphates (often ATP) to one or more amino acid residues in a protein substrate side chain, resulting in a conformational change affecting protein function. …	Domain
Sobic.003G072100	Chr03	6121745	6126557	1	4813	15261		Protein kinase-like domain		Protein kinases () modify other proteins by chemically adding phosphate groups to them. This process is fundamental to most signalling and regulatory processes in the eukaryotic cell []. The protein kinases contain a catalytic core that is common to both serine/threonine and tyrosine protein kinases. The catalytic domain contains the nucleotide-binding site and the catalytic apparatus in an inter…	Domain
Sobic.003G072100	Chr03	6121745	6126557	1	4813	15261		Concanavalin A-like lectin/glucanase domain		This entry represents the concanavalin A-like domain, which has a sandwich structure of 12-14 beta strands in two sheets with a complex topology. Proteins containing this domain include: Legume lectinsGlycosyl hydrolases family 16Galectin (animal S-lectin)Laminin G-like modulePentraxinClostridium neurotoxinsExotoxin AVibrio cholera sialidaseLeech intramolecular trans-sialidaseGlycosyl hydrolase f…	Domain
Sobic.003G072100	Chr03	6121745	6126557	1	4813	15261		Bulb-type lectin domain		A bulb lectin super-family (Amaryllidaceae, Orchidaceae and Aliaceae) contains a ~115-residue-long domain whose overall three dimensional fold is very similar to that of [, ]:Dictyostelium discoideum comitin, an actin binding proteinCurculigo latifolia curculin, a sweet tasting and taste-modifying proteinThis domain generally binds mannose, but in at least one protein, curculin, it is apparently …	Domain
Sobic.003G072100	Chr03	6121745	6126557	1	4813	15261		PAN/Apple domain		Plasma kallikrein (EC 3.4.21.34) and coagulation factor XI (EC 3.4.21.27) aretwo related plasma serine proteases activated by factor XIIA and which sharethe same domain topology: an N-terminal region that contains four tandemrepeats of about 90 amino acids and a C-terminal catalytic domain. The 90 amino-acid repeated domain contains 6 conserved cysteines. It has beenshown [, ]that three disulfide…	Domain
Sobic.003G072100	Chr03	6121745	6126557	1	4813	15261		S-receptor-like serine/threonine-protein kinase		Plant S-receptor kinase-like genes have diverse functions in cell signalling, development, stress responses and host-pathogen defence responses [].This entry contains receptor-like kinases, including S-locus receptor kinase (SRK). SRK is the female determinant of the self-incompatibility (SI) response in Brassica [, ]. Flowering plants apply a self-incompatibility mechanism to prevent inbreeding …	Family
Sobic.003G072100	Chr03	6121745	6126557	1	4813	15261						protein serine/threonine kinase activity	GO:0004674	Catalysis of the reactions: ATP + protein serine = ADP + protein serine phosphate, and ATP + protein threonine = ADP + protein threonine phosphate.
Sobic.003G072200	Chr03	6128056	6141274	-1	13219	544		Zinc finger, UBR-type		It has been observed that the identity of N-terminal residues of a protein isrelated to the half life of the protein. This observation yields a rule,called the N-end rule []. Similar but distinct versions of the N-end rule operate in all organisms examined, from mammals to fungi and bacteria. Ineukaryotes, the N-end rule pathway is a part of the ubiquitin degradationsystem. Some proteins that hav…	Domain
Sobic.003G072200	Chr03	6128056	6141274	-1	13219	544		Zinc finger, RING/FYVE/PHD-type		Zinc finger (Znf) domains are relatively small protein motifs which contain multiple finger-like protrusions that make tandem contacts with their target molecule. Some of these domains bind zinc, but many do not; instead binding other metals such as iron, or no metal at all. For example, some family members form salt bridges to stabilise the finger-like folds. They were first identified as a DNA-…	Domain
Sobic.003G072200	Chr03	6128056	6141274	-1	13219	544						zinc ion binding	GO:0008270	Interacting selectively and non-covalently with zinc (Zn) ions.
Sobic.003G072300	Chr03	6156693	6161687	1	4995	14875	(1 of 3) 5.3.1.1 - Triose-phosphate isomerase / Triosephosphate mutase	Aldolase-type TIM barrel		This entry represents the TIM beta/alpha barrel found in aldolase and in related proteins. This TIM barrel usually covers the entire protein structure. Proteins containing this TIM barrel domain include class I aldolases, class I DAHP synthases, class II fructose-bisphosphate aldolases (FBP aldolases), and 5-aminolaevulinate dehydratase (a hybrid of classes I and II aldolases) [, , ].	Domain
Sobic.003G072300	Chr03	6156693	6161687	1	4995	14875	(1 of 3) 5.3.1.1 - Triose-phosphate isomerase / Triosephosphate mutase	Triosephosphate isomerase		Triosephosphate isomerase () (TIM) []is the glycolytic enzyme that catalyses the reversible interconversion of glyceraldehyde 3-phosphate and dihydroxyacetone phosphate. TIM plays an important role in several metabolic pathways and is essential for efficient energy production. It is present ineukaryotes as well as in prokaryotes.TIM is a dimer of identical subunits, each of which is made up of ab…	Family
Sobic.003G072300	Chr03	6156693	6161687	1	4995	14875	(1 of 3) 5.3.1.1 - Triose-phosphate isomerase / Triosephosphate mutase					metabolic process	GO:0008152	The chemical reactions and pathways, including anabolism and catabolism, by which living organisms transform chemical substances. Metabolic processes typically transform small molecules, but also include macromolecular processes such as DNA repair and replication, and protein synthesis and degradation.
Sobic.003G072300	Chr03	6156693	6161687	1	4995	14875	(1 of 3) 5.3.1.1 - Triose-phosphate isomerase / Triosephosphate mutase					catalytic activity	GO:0003824	Catalysis of a biochemical reaction at physiological temperatures. In biologically catalyzed reactions, the reactants are known as substrates, and the catalysts are naturally occurring macromolecular substances known as enzymes. Enzymes possess specific binding sites for substrates, and are usually composed wholly or largely of protein, but RNA that has catalytic activity (ribozyme) is often also…
Sobic.003G072300	Chr03	6156693	6161687	1	4995	14875	(1 of 3) 5.3.1.1 - Triose-phosphate isomerase / Triosephosphate mutase					triose-phosphate isomerase activity	GO:0004807	Catalysis of the reaction: D-glyceraldehyde 3-phosphate = glycerone phosphate.
Sobic.003G072400	Chr03	6163563	6167770	1	4208	21745		Domain of unknown function DUF547		This is a conserved region found in uncharacterised proteins from Caenorhabditis elegansand Arabidopsis thaliana(Mouse-ear cress).	Domain
Sobic.003G072400	Chr03	6163563	6167770	1	4208	21745		Ternary complex factor MIP1, leucine-zipper		This leucine-zipper domain can be found in MIP1 proteins and in putative Rho GTPase-activating proteins. MIP1 proteins, here largely from plants, are subunits of the TORC2 (rictor-mTOR) protein complex controlling cell growth and proliferation []. The leucine-zipper is likely to be the region that interacts with plant MADS-box factors [],	Domain
Sobic.003G072500	Chr03	6169900	6173901	1	4002	28082		XS domain		The XS (rice gene X and SGS3) domain is found in a family of plant proteins including gene X and SGS3 . SGS3 is involved in post-transcriptional gene silencing (PTGS) and natural virus resistance []. This domain contains a conserved aspartate residue that may be functionally important.The XS domain containing proteins contain coiled-coils, which suggests that they will oligomerise. Most coiled-co…	Domain
Sobic.003G072500	Chr03	6169900	6173901	1	4002	28082		Uncharacterised domain XH		The XH (rice gene X Homology) domain is found in a family of plant proteins including Oryza sativa(Rice) . The molecular function of these proteins is unknown, however these proteins usually contain an XS domain () that is also found in the PTGS protein SGS3. As the XS and XH domains are fused in most of these proteins, these twodomains may interact. The XH domain is between 124 and 145 residues …	Domain
Sobic.003G072500	Chr03	6169900	6173901	1	4002	28082		Zinc finger-XS domain		This domain is a putative nucleic acid binding zinc finger and is found at the N terminus of proteins that also contain an adjacent XS domain and in some proteins a C-terminal XH domain []. Proteins containing this domain include protein SUPPRESSOR OF GENE SILENCING 3 (SGS3), which is required for post-transcriptional gene silencing and natural virus resistance [, ].	Domain
Sobic.003G072500	Chr03	6169900	6173901	1	4002	28082						gene silencing by RNA	GO:0031047	Any process in which RNA molecules inactivate expression of target genes.
Sobic.003G072566	Chr03	6175315	6176848	1	1534	33497
Sobic.003G072632	Chr03	6177043	6177987	1	945	35225
