# Supplementary material for: Association mapping by aerial drone reveals 213 genetic associations for Sorghum bicolor biomass traits under drought
Source: BMC Genomics. 2018 Sep 17;19:679. doi: 10.1186/s12864-018-5055-5 (PMC6142696; doi:10.1186/s12864-018-5055-5)
Supplement: Supplementary file 9 — Tables showing all genes in the regions spanned by significant SNPs for each peak. Gene information was obtained from the Phytomine tool in Phytozome v3.0. (ZIP 8760 kb) [file 12864_2018_5055_MOESM9_ESM.zip › CPG4.12_all_Sb_genes_in_region_from_Phytomine.xlsx]

## Sheet: CPG4.12_all_Sb_genes_in_region_
Primary_Identifier	chrom	Pos_start	Pos_end	strand	gene_length	dist_from_max_GWAS_SNP	gene_defline	protein_domains_name	gene_name	protein_domains_description	protin_domains_type	ontology_term_name	GO_term	GO_description
Sobic.004G201200	Chr04	55290165	55295237	1	5073	12878	(1 of 2) PTHR13763//PTHR13763:SF2 - BREAST CANCER TYPE 1 SUSCEPTIBILITY PROTEIN BRCA1 // SUBFAMILY NOT NAMED	BRCT domain		The breast cancer susceptibility gene contains at its C terminus two copies ofa conserved domain that was named BRCT for BRCA1 C terminus. This domain ofabout 95 amino acids is found in a large variety of proteins involved in DNA repair, recombination and cell cycle control [, , ]. The BRCT domain is notlimited to the C-terminal of protein sequences and can be found in multiplecopies or in a sing…	Domain
Sobic.004G201300	Chr04	55299576	55302358	1	2783	5757		Alpha/Beta hydrolase fold		This entry represent the Alpha/Beta hydrolase fold.The alpha/beta hydrolase fold []is common to a number of hydrolytic enzymes of widely differing phylogenetic origin and catalytic function. The core of each enzyme is an alpha/beta-sheet (rather than a barrel), containing 8 strands connected by helices []. The enzymes are believed to have diverged from a common ancestor, preserving the arrangemen…	Domain
Sobic.004G201300	Chr04	55299576	55302358	1	2783	5757		POZ domain		The BTB (for BR-C, ttk and bab) []or POZ (for Pox virus and Zinc finger) [, ]domain is a versatile protein-protein interaction motif involved in many cellular functions, including transcriptional regulation, cytoskeleton dynamics, ion channel assembly and gating, and targeting proteins for ubiquitination []. The BTB domain can occur alongside other domains: BTB-zinc finger (BTB-ZF), BTB-BACK-Kelc…	Domain
Sobic.004G201300	Chr04	55299576	55302358	1	2783	5757		NPH3 domain		The NRL (for NPH3/RPT2-Like) family is formed by signaling molecules specificto higher plants. Several regions of sequence and predicted structuralconservation define members of the NRL family, with three domains being mostnotable: an N-terminal BTB domain, a centrally located NPH3domain, and a C-terminal coiled coil domain. The function of the NPH3 domainis not yet known [, , , , , , , ].Some pr…	Domain
