# Supplementary material for: Association mapping by aerial drone reveals 213 genetic associations for Sorghum bicolor biomass traits under drought
Source: BMC Genomics. 2018 Sep 17;19:679. doi: 10.1186/s12864-018-5055-5 (PMC6142696; doi:10.1186/s12864-018-5055-5)
Supplement: Supplementary file 9 — Tables showing all genes in the regions spanned by significant SNPs for each peak. Gene information was obtained from the Phytomine tool in Phytozome v3.0. (ZIP 8760 kb) [file 12864_2018_5055_MOESM9_ESM.zip › CPG4.13_all_Sb_genes_in_region_from_Phytomine.xlsx]

## Sheet: CPG4.13_all_Sb_genes_in_region_
Primary_Identifier	chrom	Pos_start	Pos_end	strand	gene_length	dist_from_max_GWAS_SNP	gene_defline	protein_domains_name	gene_name	protein_domains_description	protin_domains_type	ontology_term_name	GO_term	GO_description
Sobic.004G229300	Chr04	57920055	57921332	1	1278	5498		Phosphate-induced protein 1		This entry represents a family of conserved plant proteins. A conserved region in these proteins was identified in a phosphate-induced protein of unknown function [].	Family
Sobic.004G229400	Chr04	57929578	57930924	1	1347	15021		Phosphate-induced protein 1		This entry represents a family of conserved plant proteins. A conserved region in these proteins was identified in a phosphate-induced protein of unknown function [].	Family
Sobic.004G229500	Chr04	57943921	57945259	1	1339	29364		Phosphate-induced protein 1		This entry represents a family of conserved plant proteins. A conserved region in these proteins was identified in a phosphate-induced protein of unknown function [].	Family
Sobic.004G229700	Chr04	57959742	57961722	1	1981	45185
Sobic.004G229800	Chr04	57967630	57969677	-1	2048	53073		UDP-glucuronosyl/UDP-glucosyltransferase		UDP glycosyltransferases (UGT) are a superfamily of enzymes that catalyzes the addition of the glycosyl group from a UTP-sugar to a small hydrophobic molecule. This family currently consist of:Mammalian UDP-glucuronosyl transferases () (UDPGT) []. A large family of membrane-bound microsomal enzymes which catalyze the transfer of glucuronic acid to a wide variety of exogenous and endogenous lipoph…	Family
Sobic.004G229800	Chr04	57967630	57969677	-1	2048	53073						metabolic process	GO:0008152	The chemical reactions and pathways, including anabolism and catabolism, by which living organisms transform chemical substances. Metabolic processes typically transform small molecules, but also include macromolecular processes such as DNA repair and replication, and protein synthesis and degradation.
Sobic.004G229800	Chr04	57967630	57969677	-1	2048	53073						transferase activity, transferring hexosyl groups	GO:0016758	Catalysis of the transfer of a hexosyl group from one compound (donor) to another (acceptor).
Sobic.004G229900	Chr04	57978251	57978532	1	282	63694
Sobic.004G230000	Chr04	57980101	57981252	-1	1152	65544		No apical meristem-associated, C-terminal domain		This domain is found in a number of fungal and plant proteins including NAM (no apical meristem)-like proteins.	Domain
Sobic.004G230100	Chr04	57983578	57983859	-1	282	69021
Sobic.004G230200	Chr04	57985116	57988738	1	3623	70559		UDP-glucuronosyl/UDP-glucosyltransferase		UDP glycosyltransferases (UGT) are a superfamily of enzymes that catalyzes the addition of the glycosyl group from a UTP-sugar to a small hydrophobic molecule. This family currently consist of:Mammalian UDP-glucuronosyl transferases () (UDPGT) []. A large family of membrane-bound microsomal enzymes which catalyze the transfer of glucuronic acid to a wide variety of exogenous and endogenous lipoph…	Family
Sobic.004G230200	Chr04	57985116	57988738	1	3623	70559						metabolic process	GO:0008152	The chemical reactions and pathways, including anabolism and catabolism, by which living organisms transform chemical substances. Metabolic processes typically transform small molecules, but also include macromolecular processes such as DNA repair and replication, and protein synthesis and degradation.
Sobic.004G230200	Chr04	57985116	57988738	1	3623	70559						transferase activity, transferring hexosyl groups	GO:0016758	Catalysis of the transfer of a hexosyl group from one compound (donor) to another (acceptor).
Sobic.004G230400	Chr04	57992475	57994416	1	1942	77918
Sobic.004G230300	Chr04	57996429	58006317	1	9889	81872	(1 of 16) K07466 - replication factor A1 (RFA1, RPA1, rpa)	Nucleic acid-binding, OB-fold		A five-stranded beta-barrel was first noted as a common structure among four proteins binding single-stranded nucleic acids (staphylococcal nuclease andaspartyl-tRNA synthetase) or oligosaccharides (B subunits of enterotoxin and verotoxin-1), and has been termed the oligonucleotide/oligosaccharide binding motif, or OB fold, a five-stranded beta-sheet coiled to form a closed beta-barrel capped by …	Domain
Sobic.004G230500	Chr04	58004434	58006328	1	1895	89877
Sobic.004G230600	Chr04	58009016	58011544	1	2529	94459
Sobic.004G230600	Chr04	58009016	58011544	1	2529	94459
Sobic.004G230650	Chr04	58016630	58018585	1	1956	102073	(1 of 50) PF10551 - MULE transposase domain (MULE)	Zinc finger, SWIM-type		Zinc finger (Znf) domains are relatively small protein motifs which contain multiple finger-like protrusions that make tandem contacts with their target molecule. Some of these domains bind zinc, but many do not; instead binding other metals such as iron, or no metal at all. For example, some family members form salt bridges to stabilise the finger-like folds. They were first identified as a DNA-…	Domain
Sobic.004G230650	Chr04	58016630	58018585	1	1956	102073	(1 of 50) PF10551 - MULE transposase domain (MULE)	FHY3/FAR1 family		This entry represents a group of plant and fungal proteins,including 14 Arbidopsis FHY3/FAR1-related proteins []. FHY3 (FAR-RED ELONGATED HYPOCOTYL3) and FAR1 (FAR-RED IMPAIRED RESPONSE1) are transcription factors derived from ancient transposases during evolution. They are involved in chlorophyll biosynthesis via the activation of HEMB1 gene expression []. They can also integrate light and absci…	Family
Sobic.004G230650	Chr04	58016630	58018585	1	1956	102073	(1 of 50) PF10551 - MULE transposase domain (MULE)	Zinc finger, PMZ-type		Zinc finger (Znf) domains are relatively small protein motifs which contain multiple finger-like protrusions that make tandem contacts with their target molecule. Some of these domains bind zinc, but many do not; instead binding other metals such as iron, or no metal at all. For example, some family members form salt bridges to stabilise the finger-like folds. They were first identified as a DNA-…	Domain
Sobic.004G230650	Chr04	58016630	58018585	1	1956	102073	(1 of 50) PF10551 - MULE transposase domain (MULE)	MULE transposase domain		This entry represents a domain found in Mutator-like elements (MULE)-encoded tranposases, some of which also contain a zinc-finger motif [, ]. This domain is also found in a transposase for the insertion sequence element IS256 in transposon Tn4001 [].	Domain
Sobic.004G230650	Chr04	58016630	58018585	1	1956	102073	(1 of 50) PF10551 - MULE transposase domain (MULE)					regulation of transcription, DNA-templated	GO:0006355	Any process that modulates the frequency, rate or extent of cellular DNA-templated transcription.
Sobic.004G230700	Chr04	58018708	58023669	-1	4962	104151	(1 of 22) PTHR12606:SF1 - GH15225P	Ulp1 protease family, C-terminal catalytic domain		This entry represents the C-terminal part of ubiquitin-like proteasesthat displays full proteolytic activity [].Deubiquitinating enzymes (DUB) form a large family of cysteine protease thatcan deconjugate ubiquitin or ubiquitin-like proteins from ubiquitin-conjugatedproteins. They can be classified in 3 families according to sequence homology[, ]: ubiquitin carboxyl-terminal hydrolases (UCH),ubiqu…	Domain
Sobic.004G230700	Chr04	58018708	58023669	-1	4962	104151	(1 of 22) PTHR12606:SF1 - GH15225P	Ulp1 protease family, C-terminal catalytic domain		This entry represents the C-terminal part of ubiquitin-like proteasesthat displays full proteolytic activity [].Deubiquitinating enzymes (DUB) form a large family of cysteine protease thatcan deconjugate ubiquitin or ubiquitin-like proteins from ubiquitin-conjugatedproteins. They can be classified in 3 families according to sequence homology[, ]: ubiquitin carboxyl-terminal hydrolases (UCH),ubiqu…	Domain
Sobic.004G230700	Chr04	58018708	58023669	-1	4962	104151	(1 of 22) PTHR12606:SF1 - GH15225P					proteolysis	GO:0006508	The hydrolysis of proteins into smaller polypeptides and/or amino acids by cleavage of their peptide bonds.
Sobic.004G230700	Chr04	58018708	58023669	-1	4962	104151	(1 of 22) PTHR12606:SF1 - GH15225P					cysteine-type peptidase activity	GO:0008234	Catalysis of the hydrolysis of peptide bonds in a polypeptide chain by a mechanism in which the sulfhydryl group of a cysteine residue at the active center acts as a nucleophile.
Sobic.004G230800	Chr04	58025232	58027515	1	2284	110675		UDP-glucuronosyl/UDP-glucosyltransferase		UDP glycosyltransferases (UGT) are a superfamily of enzymes that catalyzes the addition of the glycosyl group from a UTP-sugar to a small hydrophobic molecule. This family currently consist of:Mammalian UDP-glucuronosyl transferases () (UDPGT) []. A large family of membrane-bound microsomal enzymes which catalyze the transfer of glucuronic acid to a wide variety of exogenous and endogenous lipoph…	Family
Sobic.004G230800	Chr04	58025232	58027515	1	2284	110675						metabolic process	GO:0008152	The chemical reactions and pathways, including anabolism and catabolism, by which living organisms transform chemical substances. Metabolic processes typically transform small molecules, but also include macromolecular processes such as DNA repair and replication, and protein synthesis and degradation.
Sobic.004G230800	Chr04	58025232	58027515	1	2284	110675						transferase activity, transferring hexosyl groups	GO:0016758	Catalysis of the transfer of a hexosyl group from one compound (donor) to another (acceptor).
Sobic.004G230900	Chr04	58026487	58033140	-1	6654	111930	(1 of 6) KOG0149 - Predicted RNA-binding protein SEB4 (RRM superfamily)	RNA recognition motif domain		Many eukaryotic proteins containing one or more copies of a putative RNA-binding domain of about 90 amino acids are known to bind single-stranded RNAs [, , ]. The largest group of single strand RNA-binding proteins is the eukaryotic RNA recognition motif (RRM) family that contains an eight amino acid RNP-1 consensus sequence [, ]. RRM proteins have a variety of RNA binding preferences and functio…	Domain
Sobic.004G230900	Chr04	58026487	58033140	-1	6654	111930	(1 of 6) KOG0149 - Predicted RNA-binding protein SEB4 (RRM superfamily)	Nucleotide-binding alpha-beta plait domain		This entry represents nucleotide-binding domains with an alpha-beta plait structure, which consists of either a ferredoxin-like (beta-alpha-beta)2 fold, such as that found in RNA-binding domains of various ribonucleoproteins or in viral DNA-binding domains [, ]; or a beta-(alpha)-beta-alpha-beta(2) fold, such as that found in the ribosomal protein L23 [].	Domain
Sobic.004G230900	Chr04	58026487	58033140	-1	6654	111930	(1 of 6) KOG0149 - Predicted RNA-binding protein SEB4 (RRM superfamily)					nucleic acid binding	GO:0003676	Interacting selectively and non-covalently with any nucleic acid.
Sobic.004G230900	Chr04	58026487	58033140	-1	6654	111930	(1 of 6) KOG0149 - Predicted RNA-binding protein SEB4 (RRM superfamily)					nucleotide binding	GO:0000166	Interacting selectively and non-covalently with a nucleotide, any compound consisting of a nucleoside that is esterified with (ortho)phosphate or an oligophosphate at any hydroxyl group on the ribose or deoxyribose.
Sobic.004G231001	Chr04	58033220	58035950	1	2731	118663
Sobic.004G231100	Chr04	58040642	58041539	1	898	126085	(1 of 21) PF13456 - Reverse transcriptase-like (RVT_3)	Ribonuclease H-like domain		The catalytic domain of several polynucleotidyl transferases share a similar structure, consisting of a 3-layer alpha/beta/alpha fold that contains mixed beta sheets, suggesting that they share a similar mechanism of catalysis. Polynucleotidyl transferases containing this domain include ribonuclease H class I (RNase HI) and class II (RNase HII), HIV RNase (reverse transcriptase domain), retrovira…	Domain
Sobic.004G231200	Chr04	58042578	58045350	1	2773	128021		Homeodomain-like		Homeodomain proteins are transcription factors that share a related DNA binding homeodomain []. The homeodomain was first identified in a number of Drosophila homeotic and segmentation proteins, but is now known to be well conserved in many other animals, including vertebrates. The domain binds DNA through a helix-turn-helix (HTH) structure. The HTH motif is characterised by two alpha-helices, wh…	Domain
Sobic.004G231200	Chr04	58042578	58045350	1	2773	128021		NAD(P)-binding domain		This entry represents NAD- and NADP-binding domains with a core Rossmann-type fold, which consists of 3-layers alpha/beta/alpha, where the six beta strands are parallel in the order 321456. Many different enzymes contain an NAD/NADP-binding domain, including:C-terminal domain of alcohol dehydrogenases []Tyrosine-dependent oxidoreductases (also known as short-chain dehydrogenases) []N-terminal dom…	Domain
Sobic.004G231200	Chr04	58042578	58045350	1	2773	128021		Winged helix-turn-helix DNA-binding domain		Winged helix DNA-binding proteins share a related winged helix-turn-helix DNA-binding motif, where the "wings", or loops, are small beta-sheets. The winged helix motif consists of two wings (W1, W2), three alpha helices (H1, H2, H3) and three beta-sheets (S1, S2, S3) arranged in the order H1-S1-H2-H3-S2-W1-S3-W2 []. The DNA-recognition helix makes sequence-specific DNA contacts with the major gro…	Domain
Sobic.004G231200	Chr04	58042578	58045350	1	2773	128021		SWIRM domain		The SWIRM domain is a small alpha-helical domain of about 85 amino acid residues found in eukaryotic chromosomal proteins. It is named after the proteins SWI3, RSC8 and MOIRA in which it was first recognised. This domain is predicted to mediate protein-protein interactions in the assembly of chromatin-protein complexes []. The SWIRM domain can be linked to different domains, such as theZZ-type zi…	Domain
Sobic.004G231200	Chr04	58042578	58045350	1	2773	128021		Lysine-specific histone demethylase 1 homologue 1		This entry represents plant homologues of human lysine-specific demethylase1 (LDL1), also known as SWP1 in Arabidopsis. SWP1 is a component of plant specific corepressor complex that controls flowering time and root elongation via histone deacetylation and methylation [, ]. It is involved in H3K4 methylation of target genes including the flowering time loci FLC and FWA [].	Family
Sobic.004G231200	Chr04	58042578	58045350	1	2773	128021						DNA binding	GO:0003677	Any molecular function by which a gene product interacts selectively and non-covalently with DNA (deoxyribonucleic acid).
Sobic.004G231200	Chr04	58042578	58045350	1	2773	128021						protein binding	GO:0005515	Interacting selectively and non-covalently with any protein or protein complex (a complex of two or more proteins that may include other nonprotein molecules).
Sobic.004G231300	Chr04	58052358	58057569	1	5212	137801		S-adenosyl-L-methionine-dependent methyltransferase		This entry represents a domain found in S-adenosyl-L-methionine-dependent methyltransferases (SAM MTases).Proteins containing this domain include members from the methyltransferase superfamily and the class I-like SAM-binding methyltransferase superfamily. Methyltransferases transfer a methyl group from a donor to an acceptor. SAM-binding methyltransferases utilise the ubiquitous methyl donor SAM…	Domain
Sobic.004G231300	Chr04	58052358	58057569	1	5212	137801		Putative S-adenosyl-L-methionine-dependent methyltransferase		This is a family of putative S-adenosyl-L-methionine (SAM)-dependent methyltransferase [, , ].	Family
Sobic.004G231350	Chr04	58067378	58068577	-1	1200	152821
Sobic.004G231400	Chr04	58070654	58072659	1	2006	156097		Thioredoxin-like fold		Several biological processes regulate the activity of target proteins through changes in the redox state of thiol groups (S2 to SH2), where a hydrogen donor is linked to an intermediary disulphide protein. Such processes include the ferredoxin/thioredoxin system, the NADP/thioredoxin system, and the glutathione/glutaredoxin system []. Several of these disulphide proteins share a common structure,…	Domain
Sobic.004G231400	Chr04	58070654	58072659	1	2006	156097		Thioredoxin domain		Thioredoxins [, , , ]are small disulphide-containing redox proteins that have been found in all the kingdoms of living organisms. Thioredoxin serves as a general protein disulphide oxidoreductase. It interacts with a broad range of proteins by a redox mechanism based on reversible oxidation of two cysteine thiol groups to a disulphide, accompanied by the transfer of two electrons and two protons.…	Domain
Sobic.004G231400	Chr04	58070654	58072659	1	2006	156097						cell redox homeostasis	GO:0045454	Any process that maintains the redox environment of a cell or compartment within a cell.
Sobic.004G231501	Chr04	58072089	58074189	-1	2101	157532
Sobic.004G231600	Chr04	58075407	58083528	-1	8122	160850		Tetratricopeptide-like helical domain		The tetratrico peptide repeat region (TPR) is a structural motif present in a wide range of proteins [, , ]. It mediates protein-protein interactions and the assembly of multiprotein complexes []. The TPR motifconsists of 3-16 tandem-repeats of 34 amino acids residues, although individual TPR motifs canbe dispersed in the protein sequence. Sequence alignment of the TPR domains reveals aconsensus …	Domain
Sobic.004G231600	Chr04	58075407	58083528	-1	8122	160850		Tetratricopeptide repeat		The tetratrico peptide repeat region (TPR) is a structural motif present in a wide range of proteins [, , ]. It mediates protein-protein interactions and the assembly of multiprotein complexes []. The TPR motifconsists of 3-16 tandem-repeats of 34 amino acids residues, although individual TPR motifs canbe dispersed in the protein sequence. Sequence alignment of the TPR domains reveals aconsensus …	Repeat
Sobic.004G231600	Chr04	58075407	58083528	-1	8122	160850		Tetratricopeptide repeat-containing domain		The tetratrico peptide repeat region (TPR) is a structural motif present in a wide range of proteins [, , ]. It mediates protein-protein interactions and the assembly of multiprotein complexes []. The TPR motifconsists of 3-16 tandem-repeats of 34 amino acids residues, although individual TPR motifs canbe dispersed in the protein sequence. Sequence alignment of the TPR domains reveals aconsensus …	Domain
Sobic.004G231600	Chr04	58075407	58083528	-1	8122	160850		Tetratricopeptide repeat 1		The tetratrico peptide repeat (TPR) is a structural motif present in a wide range of proteins [, , ]. It mediates protein-protein interactions and the assembly of multiprotein complexes []. The TPR motif consists of 3-16 tandem-repeats of 34 amino acids residues, although individual TPR motifs can be dispersed in the protein sequence. Sequence alignment of the TPR domains reveals a consensus sequ…	Repeat
Sobic.004G231600	Chr04	58075407	58083528	-1	8122	160850		Amidase		Amidase signature (AS) enzymes are a large group of hydrolytic enzymes that contain a conserved stretch of approximately 130 amino acids known as the AS sequence. They are widespread, being found in both prokaryotes and eukaryotes. AS enzymes catalyse the hydrolysis of amide bonds (CO-NH2), although the family has diverged widely with regard to substrate specificity and function. Nonetheless, the…	Family
Sobic.004G231600	Chr04	58075407	58083528	-1	8122	160850		Amidase signature domain		Amidase signature (AS) enzymes are a large group of hydrolytic enzymes that contain a conserved stretch of approximately 130 amino acids known as the AS sequence. They are widespread, being found in both prokaryotes and eukaryotes. AS enzymes catalyse the hydrolysis of amide bonds (CO-NH2), although the family has diverged widely with regard to substrate specificity and function. Nonetheless, the…	Domain
Sobic.004G231600	Chr04	58075407	58083528	-1	8122	160850						protein binding	GO:0005515	Interacting selectively and non-covalently with any protein or protein complex (a complex of two or more proteins that may include other nonprotein molecules).
Sobic.004G231700	Chr04	58095962	58097637	1	1676	181405		Homeodomain-like		Homeodomain proteins are transcription factors that share a related DNA binding homeodomain []. The homeodomain was first identified in a number of Drosophila homeotic and segmentation proteins, but is now known to be well conserved in many other animals, including vertebrates. The domain binds DNA through a helix-turn-helix (HTH) structure. The HTH motif is characterised by two alpha-helices, wh…	Domain
Sobic.004G231700	Chr04	58095962	58097637	1	1676	181405		SANT/Myb domain		The retroviral oncogene v-myb, and its cellular counterpart c-myb, encode nuclear DNA-binding proteins. In myb, one of the most conserved regions consisting of three tandem repeats has been shown to be involved in DNA-binding [].The SANT domain is present in nuclear receptor co-repressors and in the subunits of many chromatin-remodelling complexes []. It has a strong structural similarity to the …	Domain
Sobic.004G231700	Chr04	58095962	58097637	1	1676	181405		Myb domain		The myb-type HTH domain is a DNA-binding, helix-turn-helix (HTH) domain of approximately 55 amino acids, typically occurring in a tandem repeat in eukaryotic transcription factors. The domain is named after the retroviral oncogene v-myb, and its cellular counterpart c-myb, which encode nuclear DNA-binding proteins that specifically recognise the sequence YAAC(G/T)G [, ]. Myb proteins contain thre…	Domain
Sobic.004G231700	Chr04	58095962	58097637	1	1676	181405						DNA binding	GO:0003677	Any molecular function by which a gene product interacts selectively and non-covalently with DNA (deoxyribonucleic acid).
Sobic.004G231800	Chr04	58105505	58107121	-1	1617	190948		Ribosomal protein L29		Ribosomes are the particles that catalyse mRNA-directed protein synthesis in all organisms. The codons of the mRNA are exposed on the ribosome to allow tRNA binding. This leads to the incorporation of amino acids into the growing polypeptide chain in accordance with the genetic information. Incoming amino acid monomers enter the ribosomal A site in the form of aminoacyl-tRNAs complexed with elong…	Family
Sobic.004G231800	Chr04	58105505	58107121	-1	1617	190948						structural constituent of ribosome	GO:0003735	The action of a molecule that contributes to the structural integrity of the ribosome.
Sobic.004G231800	Chr04	58105505	58107121	-1	1617	190948						translation	GO:0006412	The cellular metabolic process in which a protein is formed, using the sequence of a mature mRNA molecule to specify the sequence of amino acids in a polypeptide chain. Translation is mediated by the ribosome, and begins with the formation of a ternary complex between aminoacylated initiator methionine tRNA, GTP, and initiation factor 2, which subsequently associates with the small subunit of the…
Sobic.004G231800	Chr04	58105505	58107121	-1	1617	190948						intracellular	GO:0005622	The living contents of a cell; the matter contained within (but not including) the plasma membrane, usually taken to exclude large vacuoles and masses of secretory or ingested material. In eukaryotes it includes the nucleus and cytoplasm.
Sobic.004G231800	Chr04	58105505	58107121	-1	1617	190948						ribosome	GO:0005840	An intracellular organelle, about 200 A in diameter, consisting of RNA and protein. It is the site of protein biosynthesis resulting from translation of messenger RNA (mRNA). It consists of two subunits, one large and one small, each containing only protein and RNA. Both the ribosome and its subunits are characterized by their sedimentation coefficients, expressed in Svedberg units (symbol: S). H…
Sobic.004G231850	Chr04	58108257	58111975	1	3719	193700
Sobic.004G231900	Chr04	58115633	58121242	1	5610	201076		Nucleic acid-binding, OB-fold		A five-stranded beta-barrel was first noted as a common structure among four proteins binding single-stranded nucleic acids (staphylococcal nuclease andaspartyl-tRNA synthetase) or oligosaccharides (B subunits of enterotoxin and verotoxin-1), and has been termed the oligonucleotide/oligosaccharide binding motif, or OB fold, a five-stranded beta-sheet coiled to form a closed beta-barrel capped by …	Domain
Sobic.004G232000	Chr04	58121914	58125561	-1	3648	207357		TLDc domain		TLDc is a domain of unknown function, restricted to eukaryotes, and commonly found in TBC () and LysM () domain containing proteins [].	Domain
Sobic.004G232100	Chr04	58126816	58129615	-1	2800	212259
Sobic.004G232100	Chr04	58126816	58129615	-1	2800	212259
Sobic.004G232100	Chr04	58126816	58129615	-1	2800	212259
Sobic.004G232201	Chr04	58130361	58131490	-1	1130	215804
Sobic.004G232201	Chr04	58130361	58131490	-1	1130	215804
Sobic.004G232300	Chr04	58134196	58136757	1	2562	219639		Annexin		The annexins (or lipocortins) are a family of proteins that bind to phospholipids in a calcium-dependent manner []. They are distributed ubiquitously in different tissues and cell types of higher and lower eukaryotes, including mammals, fish, birds, Drosophila melanogaster(Fruit fly), Xenopus laevis(African clawed frog), Caenorhabditis elegans, Dictyostelium discoideum(Slime mold) and Neurospora …	Family
Sobic.004G232300	Chr04	58134196	58136757	1	2562	219639		Annexin repeat		The annexins (or lipocortins) are a family of proteins that bind to phospholipids in a calcium-dependent manner []. They are distributed ubiquitously in different tissues and cell types of higher and lower eukaryotes, including mammals, fish, birds, Drosophila melanogaster(Fruit fly), Xenopus laevis(African clawed frog), Caenorhabditis elegans, Dictyostelium discoideum(Slime mold) and Neurospora …	Repeat
Sobic.004G232300	Chr04	58134196	58136757	1	2562	219639		Annexin, plant		The annexins (or lipocortins) are a family of proteins that bind to phospholipids in a calcium-dependent manner []. They are distributed ubiquitously in different tissues and cell types of higher and lower eukaryotes, including mammals, fish, birds, Drosophila melanogaster(Fruit fly), Xenopus laevis(African clawed frog), Caenorhabditis elegans, Dictyostelium discoideum(Slime mold) and Neurospora …	Family
Sobic.004G232300	Chr04	58134196	58136757	1	2562	219639						calcium ion binding	GO:0005509	Interacting selectively and non-covalently with calcium ions (Ca2+).
Sobic.004G232300	Chr04	58134196	58136757	1	2562	219639						calcium-dependent phospholipid binding	GO:0005544	Interacting selectively and non-covalently with phospholipids, a class of lipids containing phosphoric acid as a mono- or diester, in the presence of calcium.
Sobic.004G232400	Chr04	58136911	58138552	-1	1642	222354		NAD(P)-binding domain		This entry represents NAD- and NADP-binding domains with a core Rossmann-type fold, which consists of 3-layers alpha/beta/alpha, where the six beta strands are parallel in the order 321456. Many different enzymes contain an NAD/NADP-binding domain, including:C-terminal domain of alcohol dehydrogenases []Tyrosine-dependent oxidoreductases (also known as short-chain dehydrogenases) []N-terminal dom…	Domain
Sobic.004G232400	Chr04	58136911	58138552	-1	1642	222354		VQ		This short motif is found in a variety of plant proteins. These proteins vary greatly in length and are mostly composed of low complexity regions. They all conserve a short motif FXhVQChTG, where X is any amino acid and h is a hydrophobic amino acid. The function of this motif is uncertain, however one protein in this family has been found to bind the SigA sigma factor . It would seem plausible t…	Domain
Sobic.004G232500	Chr04	58145409	58149930	1	4522	230852		Tetratricopeptide-like helical domain		The tetratrico peptide repeat region (TPR) is a structural motif present in a wide range of proteins [, , ]. It mediates protein-protein interactions and the assembly of multiprotein complexes []. The TPR motifconsists of 3-16 tandem-repeats of 34 amino acids residues, although individual TPR motifs canbe dispersed in the protein sequence. Sequence alignment of the TPR domains reveals aconsensus …	Domain
Sobic.004G232500	Chr04	58145409	58149930	1	4522	230852		Tetratricopeptide repeat		The tetratrico peptide repeat region (TPR) is a structural motif present in a wide range of proteins [, , ]. It mediates protein-protein interactions and the assembly of multiprotein complexes []. The TPR motifconsists of 3-16 tandem-repeats of 34 amino acids residues, although individual TPR motifs canbe dispersed in the protein sequence. Sequence alignment of the TPR domains reveals aconsensus …	Repeat
Sobic.004G232500	Chr04	58145409	58149930	1	4522	230852		Tetratricopeptide repeat-containing domain		The tetratrico peptide repeat region (TPR) is a structural motif present in a wide range of proteins [, , ]. It mediates protein-protein interactions and the assembly of multiprotein complexes []. The TPR motifconsists of 3-16 tandem-repeats of 34 amino acids residues, although individual TPR motifs canbe dispersed in the protein sequence. Sequence alignment of the TPR domains reveals aconsensus …	Domain
Sobic.004G232500	Chr04	58145409	58149930	1	4522	230852		Tetratricopeptide repeat 2		The tetratrico peptide repeat (TPR) is a structural motif present in a wide range of proteins [, , ]. It mediates protein-protein interactions and the assembly of multiprotein complexes []. The TPR motif consists of 3-16 tandem-repeats of 34 amino acids residues, although individual TPR motifs can be dispersed in the protein sequence. Sequence alignment of the TPR domains reveals a consensus sequ…	Repeat
Sobic.004G232600	Chr04	58157989	58159720	-1	1732	243432
Sobic.004G232700	Chr04	58162338	58163570	-1	1233	247781		PLAT/LH2 domain		This entry represents a domain found in a variety of membrane or lipid associated proteins. It is known as the PLAT (Polycystin-1, Lipoxygenase, Alpha-Toxin) domain or LH2 (Lipoxygenase homology) domain, is found in a variety of membrane or lipid associated proteins. Structurally, this domain forms a beta-sandwich composed of two sheets of four strands each [, , ]. The most highly conserved regio…	Domain	protein binding	GO:0005515	Interacting selectively and non-covalently with any protein or protein complex (a complex of two or more proteins that may include other nonprotein molecules).
Sobic.004G232800	Chr04	58164141	58167274	-1	3134	249584
Sobic.004G232800	Chr04	58164141	58167274	-1	3134	249584
Sobic.004G232900	Chr04	58178308	58181329	-1	3022	263751		HAD-like domain		The haloacid dehydrogenase (HAD) superfamily includes phosphatases, phosphonatases, P-type ATPases, beta-phosphoglucomutases, phosphomannomutases, and dehalogenases, which are involved in a variety of cellular processes ranging from amino acid biosynthesis to detoxification[].Crystal structures of proteins from the HAD superfamily show that these proteins all share a conserved alpha/beta-domain c…	Domain
Sobic.004G232900	Chr04	58178308	58181329	-1	3022	263751		Trehalose-phosphatase		Trehalose-phosphatases catalyse the de-phosphorylation oftrehalose-6-phosphate to trehalose and orthophosphate. Trehalose is a common disaccharide of bacteria, fungi and invertebrates that appears to play a major role in desiccation tolerance. A pathway for trehalose biosynthesis may also exist in plants []. The trehalose-phosphatase signature is found in the C terminus oftrehalose-6-phosphate sy…	Domain
Sobic.004G232900	Chr04	58178308	58181329	-1	3022	263751		HAD-superfamily hydrolase, subfamily IIB		This subfamily falls within the Haloacid Dehalogenase (HAD) superfamily of aspartate-nucleophile hydrolases. The Class II subfamilies are characterised by a domain that is located between the second and third conserved catalytic motifs of the superfamily domain. The IIB subfamily is distinguished from the IIA subfamily () by homology and the predicted secondary structure of this domain by PSI-PRE…	Family
Sobic.004G232900	Chr04	58178308	58181329	-1	3022	263751		HAD-like domain		The haloacid dehydrogenase (HAD) superfamily includes phosphatases, phosphonatases, P-type ATPases, beta-phosphoglucomutases, phosphomannomutases, and dehalogenases, which are involved in a variety of cellular processes ranging from amino acid biosynthesis to detoxification[].Crystal structures of proteins from the HAD superfamily show that these proteins all share a conserved alpha/beta-domain c…	Domain
Sobic.004G232900	Chr04	58178308	58181329	-1	3022	263751		Trehalose-phosphatase		Trehalose-phosphatases catalyse the de-phosphorylation oftrehalose-6-phosphate to trehalose and orthophosphate. Trehalose is a common disaccharide of bacteria, fungi and invertebrates that appears to play a major role in desiccation tolerance. A pathway for trehalose biosynthesis may also exist in plants []. The trehalose-phosphatase signature is found in the C terminus oftrehalose-6-phosphate sy…	Domain
Sobic.004G232900	Chr04	58178308	58181329	-1	3022	263751		HAD-superfamily hydrolase, subfamily IIB		This subfamily falls within the Haloacid Dehalogenase (HAD) superfamily of aspartate-nucleophile hydrolases. The Class II subfamilies are characterised by a domain that is located between the second and third conserved catalytic motifs of the superfamily domain. The IIB subfamily is distinguished from the IIA subfamily () by homology and the predicted secondary structure of this domain by PSI-PRE…	Family
Sobic.004G232900	Chr04	58178308	58181329	-1	3022	263751						catalytic activity	GO:0003824	Catalysis of a biochemical reaction at physiological temperatures. In biologically catalyzed reactions, the reactants are known as substrates, and the catalysts are naturally occurring macromolecular substances known as enzymes. Enzymes possess specific binding sites for substrates, and are usually composed wholly or largely of protein, but RNA that has catalytic activity (ribozyme) is often also…
Sobic.004G232900	Chr04	58178308	58181329	-1	3022	263751						trehalose biosynthetic process	GO:0005992	The chemical reactions and pathways resulting in the formation of trehalose, a disaccharide isomeric with sucrose and obtained from certain lichens and fungi.
Sobic.004G233000	Chr04	58183884	58185848	1	1965	269327
