# Supplementary material for: Association mapping by aerial drone reveals 213 genetic associations for Sorghum bicolor biomass traits under drought
Source: BMC Genomics. 2018 Sep 17;19:679. doi: 10.1186/s12864-018-5055-5 (PMC6142696; doi:10.1186/s12864-018-5055-5)
Supplement: Supplementary file 9 — Tables showing all genes in the regions spanned by significant SNPs for each peak. Gene information was obtained from the Phytomine tool in Phytozome v3.0. (ZIP 8760 kb) [file 12864_2018_5055_MOESM9_ESM.zip › CPG4.14_all_Sb_genes_in_region_from_Phytomine.xlsx]

## Sheet: CPG4.14_all_Sb_genes_in_region_
Primary_Identifier	chrom	Pos_start	Pos_end	strand	gene_length	dist_from_max_GWAS_SNP	gene_defline	protein_domains_name	gene_name	protein_domains_description	protin_domains_type	ontology_term_name	GO_term	GO_description
Sobic.004G249600	Chr04	59645983	59651557	1	5575	0		Mitochondrial carrier protein		A variety of substrate carrier proteins that are involved in energy transferare found in the inner mitochondrial membrane [, , , ]. Such proteins include:ADP/ATP carrier protein (ADP/ATP translocase); 2-oxoglutarate/malate carrierprotein; phosphate carrier protein; tricarboxylate transport protein (or citrate transport protein); Graves disease carrier protein; yeast mitochondrial proteins MRS3 an…	Family
Sobic.004G249600	Chr04	59645983	59651557	1	5575	0		Mitochondrial carrier domain		This entry represents a structural domain found in mitochondrial carrier proteins. Six alpha-helices form a compact transmembrane domain, which, at the surface towards the space between inner and outer mitochondrial membranes, reveals a deep depression. The structure suggests that transport substrates bind to the bottom of the cavity and that translocation results from a transition from a 'pit' t…	Domain
Sobic.004G249600	Chr04	59645983	59651557	1	5575	0		Mitochondrial substrate/solute carrier		A variety of substrate carrier proteins that are involved in energy transfer are found in the inner mitochondrial membrane or integral to the membrane of other eukaryotic organelles such as the peroxisome [, , , , ]. Such proteins include: ADP, ATP carrier protein (ADP/ATP translocase); 2-oxoglutarate/malate carrier protein; phosphate carrier protein; tricarboxylate transport protein (or citrate …	Repeat
Sobic.004G249600	Chr04	59645983	59651557	1	5575	0						transmembrane transport	GO:0055085	The process in which a solute is transported across a lipid bilayer, from one side of a membrane to the other
Sobic.004G249700	Chr04	59652738	59654015	1	1278	3985		Cupredoxin		Copper is one of the most prevalent transition metals in living organisms and its biological function is intimately related to its redox properties. Since free copper is toxic, even at very low concentrations, its homeostasis in living organisms is tightly controlled by subtle molecular mechanisms. In eukaryotes, before being transported inside the cell via the high-affinity copper transporters o…	Domain
Sobic.004G249700	Chr04	59652738	59654015	1	1278	3985		Phytocyanin domain		Among the blue copper proteins with a single type I (or "blue") mononuclearcopper site, the plant-specific phytocyanins constitute a distinct subfamilythat can be further subdivided into the families of uclacyanins, stellacyanins,plantacyanins, and early nodulins. Stellacyanins have a blue coppercoordinated by two His, one Cys and one Gln. In plantacyanins and uclacyanins,the ligands of the type-…	Domain
Sobic.004G249700	Chr04	59652738	59654015	1	1278	3985						electron carrier activity	GO:0009055	Any molecular entity that serves as an electron acceptor and electron donor in an electron transport chain. An electron transport chain is a process in which a series of electron carriers operate together to transfer electrons from donors to any of several different terminal electron acceptors to generate a transmembrane electrochemical gradient.
Sobic.004G249800	Chr04	59655857	59658863	1	3007	7104		Cyanobacterial aminoacyl-tRNA synthetase, CAAD domain		This domain is present in aminoacyl-tRNA synthetases (aaRSs), enzymes that couple tRNAs to their cognate amino acids []. aaRSs from cyanobacteria containing the CAAD (for cyanobacterial aminoacyl-tRNA synthetases appended domain) protein domains are localised in the thylakoid membrane. The domain bears two putative transmembrane helices and is present in glutamyl-, isoleucyl-, leucyl-, and valyl-…	Domain
Sobic.004G249800	Chr04	59655857	59658863	1	3007	7104		Cyanobacterial aminoacyl-tRNA synthetase, CAAD domain		This domain is present in aminoacyl-tRNA synthetases (aaRSs), enzymes that couple tRNAs to their cognate amino acids []. aaRSs from cyanobacteria containing the CAAD (for cyanobacterial aminoacyl-tRNA synthetases appended domain) protein domains are localised in the thylakoid membrane. The domain bears two putative transmembrane helices and is present in glutamyl-, isoleucyl-, leucyl-, and valyl-…	Domain
Sobic.004G249900	Chr04	59660633	59662100	1	1468	11880
Sobic.004G249950	Chr04	59662200	59663756	-1	1557	13447		ARID DNA-binding domain		The AT-rich interaction domain (ARID) is an ~100-amino acid DNA-binding module found in a large number of eukaryotic transcription factors that regulate cellproliferation, differentiation and development [, ]. The ARID domain appearsas a single-copy motif and can be found in association with other domains,such as JmjC, JmjN, Tudor and PHD-type zinc finger [].The basic structure of the ARID domain…	Domain
Sobic.004G249950	Chr04	59662200	59663756	-1	1557	13447		ARID DNA-binding domain		The AT-rich interaction domain (ARID) is an ~100-amino acid DNA-binding module found in a large number of eukaryotic transcription factors that regulate cellproliferation, differentiation and development [, ]. The ARID domain appearsas a single-copy motif and can be found in association with other domains,such as JmjC, JmjN, Tudor and PHD-type zinc finger [].The basic structure of the ARID domain…	Domain
Sobic.004G249950	Chr04	59662200	59663756	-1	1557	13447						DNA binding	GO:0003677	Any molecular function by which a gene product interacts selectively and non-covalently with DNA (deoxyribonucleic acid).
Sobic.004G250000	Chr04	59663912	59670014	-1	6103	15159	(1 of 3) PTHR11945:SF144 - AGAMOUS-LIKE MADS-BOX PROTEIN AGL17-RELATED	Transcription factor, MADS-box		Human serum response factor (SRF) is a ubiquitous nuclear protein importantfor cell proliferation and differentiation. SRF function is essentialfor transcriptional regulation of numerous growth-factor-inducible genes,such as c-fos oncogene and muscle-specific actin genes. A core domain of around 90 amino acids is sufficient for the activitiesof DNA-binding, dimerisation and interaction with acces…	Domain
Sobic.004G250000	Chr04	59663912	59670014	-1	6103	15159	(1 of 3) PTHR11945:SF144 - AGAMOUS-LIKE MADS-BOX PROTEIN AGL17-RELATED	Transcription factor, K-box		MADS genes in plants encode key developmental regulators of vegetative and reproductive development. The majority of the plant MADS proteins share a stereotypical MIKC structure. It comprises (from N- to C-terminal) an N-terminal domain, which is, however, present only in a minority of proteins; a MADS domain (see , ), which is the major determinant of DNA-binding but which also performs dimerisa…	Domain
Sobic.004G250000	Chr04	59663912	59670014	-1	6103	15159	(1 of 3) PTHR11945:SF144 - AGAMOUS-LIKE MADS-BOX PROTEIN AGL17-RELATED	CheY binding		The CheY binding domain is found in the response regulator histidine kinase CheA. It adopts a secondary structure consisting of an open-face beta/alpha sandwich, with four antiparallel beta-strands and two alpha-helices. It binds to a corresponding domain on CheY, with subsequent phosphorylation of the CheY Asp57 residue, and activation of CheY, which then affects flagellar rotation [].	Domain
Sobic.004G250000	Chr04	59663912	59670014	-1	6103	15159	(1 of 3) PTHR11945:SF144 - AGAMOUS-LIKE MADS-BOX PROTEIN AGL17-RELATED	Transcription factor, MADS-box		Human serum response factor (SRF) is a ubiquitous nuclear protein importantfor cell proliferation and differentiation. SRF function is essentialfor transcriptional regulation of numerous growth-factor-inducible genes,such as c-fos oncogene and muscle-specific actin genes. A core domain of around 90 amino acids is sufficient for the activitiesof DNA-binding, dimerisation and interaction with acces…	Domain
Sobic.004G250000	Chr04	59663912	59670014	-1	6103	15159	(1 of 3) PTHR11945:SF144 - AGAMOUS-LIKE MADS-BOX PROTEIN AGL17-RELATED	Transcription factor, K-box		MADS genes in plants encode key developmental regulators of vegetative and reproductive development. The majority of the plant MADS proteins share a stereotypical MIKC structure. It comprises (from N- to C-terminal) an N-terminal domain, which is, however, present only in a minority of proteins; a MADS domain (see , ), which is the major determinant of DNA-binding but which also performs dimerisa…	Domain
Sobic.004G250000	Chr04	59663912	59670014	-1	6103	15159	(1 of 3) PTHR11945:SF144 - AGAMOUS-LIKE MADS-BOX PROTEIN AGL17-RELATED	CheY binding		The CheY binding domain is found in the response regulator histidine kinase CheA. It adopts a secondary structure consisting of an open-face beta/alpha sandwich, with four antiparallel beta-strands and two alpha-helices. It binds to a corresponding domain on CheY, with subsequent phosphorylation of the CheY Asp57 residue, and activation of CheY, which then affects flagellar rotation [].	Domain
Sobic.004G250000	Chr04	59663912	59670014	-1	6103	15159	(1 of 3) PTHR11945:SF144 - AGAMOUS-LIKE MADS-BOX PROTEIN AGL17-RELATED	Transcription factor, MADS-box		Human serum response factor (SRF) is a ubiquitous nuclear protein importantfor cell proliferation and differentiation. SRF function is essentialfor transcriptional regulation of numerous growth-factor-inducible genes,such as c-fos oncogene and muscle-specific actin genes. A core domain of around 90 amino acids is sufficient for the activitiesof DNA-binding, dimerisation and interaction with acces…	Domain
Sobic.004G250000	Chr04	59663912	59670014	-1	6103	15159	(1 of 3) PTHR11945:SF144 - AGAMOUS-LIKE MADS-BOX PROTEIN AGL17-RELATED	Transcription factor, K-box		MADS genes in plants encode key developmental regulators of vegetative and reproductive development. The majority of the plant MADS proteins share a stereotypical MIKC structure. It comprises (from N- to C-terminal) an N-terminal domain, which is, however, present only in a minority of proteins; a MADS domain (see , ), which is the major determinant of DNA-binding but which also performs dimerisa…	Domain
Sobic.004G250000	Chr04	59663912	59670014	-1	6103	15159	(1 of 3) PTHR11945:SF144 - AGAMOUS-LIKE MADS-BOX PROTEIN AGL17-RELATED	CheY binding		The CheY binding domain is found in the response regulator histidine kinase CheA. It adopts a secondary structure consisting of an open-face beta/alpha sandwich, with four antiparallel beta-strands and two alpha-helices. It binds to a corresponding domain on CheY, with subsequent phosphorylation of the CheY Asp57 residue, and activation of CheY, which then affects flagellar rotation [].	Domain
Sobic.004G250000	Chr04	59663912	59670014	-1	6103	15159	(1 of 3) PTHR11945:SF144 - AGAMOUS-LIKE MADS-BOX PROTEIN AGL17-RELATED	Transcription factor, MADS-box		Human serum response factor (SRF) is a ubiquitous nuclear protein importantfor cell proliferation and differentiation. SRF function is essentialfor transcriptional regulation of numerous growth-factor-inducible genes,such as c-fos oncogene and muscle-specific actin genes. A core domain of around 90 amino acids is sufficient for the activitiesof DNA-binding, dimerisation and interaction with acces…	Domain
Sobic.004G250000	Chr04	59663912	59670014	-1	6103	15159	(1 of 3) PTHR11945:SF144 - AGAMOUS-LIKE MADS-BOX PROTEIN AGL17-RELATED	Transcription factor, K-box		MADS genes in plants encode key developmental regulators of vegetative and reproductive development. The majority of the plant MADS proteins share a stereotypical MIKC structure. It comprises (from N- to C-terminal) an N-terminal domain, which is, however, present only in a minority of proteins; a MADS domain (see , ), which is the major determinant of DNA-binding but which also performs dimerisa…	Domain
Sobic.004G250000	Chr04	59663912	59670014	-1	6103	15159	(1 of 3) PTHR11945:SF144 - AGAMOUS-LIKE MADS-BOX PROTEIN AGL17-RELATED	von Willebrand factor, type A		The von Willebrand factor is a large multimeric glycoprotein found in bloodplasma. Mutant forms are involved in the aetiology of bleeding disorders []. In von Willebrand factor, the type A domain (vWF) is the prototype fora protein superfamily. The vWF domain is found in various plasma proteins:complement factors B, C2, CR3 and CR4; the integrins (I-domains); collagen types VI, VII, XII and XIV; …	Domain
Sobic.004G250000	Chr04	59663912	59670014	-1	6103	15159	(1 of 3) PTHR11945:SF144 - AGAMOUS-LIKE MADS-BOX PROTEIN AGL17-RELATED	CheY binding		The CheY binding domain is found in the response regulator histidine kinase CheA. It adopts a secondary structure consisting of an open-face beta/alpha sandwich, with four antiparallel beta-strands and two alpha-helices. It binds to a corresponding domain on CheY, with subsequent phosphorylation of the CheY Asp57 residue, and activation of CheY, which then affects flagellar rotation [].	Domain
Sobic.004G250000	Chr04	59663912	59670014	-1	6103	15159	(1 of 3) PTHR11945:SF144 - AGAMOUS-LIKE MADS-BOX PROTEIN AGL17-RELATED					DNA binding	GO:0003677	Any molecular function by which a gene product interacts selectively and non-covalently with DNA (deoxyribonucleic acid).
Sobic.004G250000	Chr04	59663912	59670014	-1	6103	15159	(1 of 3) PTHR11945:SF144 - AGAMOUS-LIKE MADS-BOX PROTEIN AGL17-RELATED					protein dimerization activity	GO:0046983	The formation of a protein dimer, a macromolecular structure consists of two noncovalently associated identical or nonidentical subunits.
Sobic.004G250100	Chr04	59676484	59677941	1	1458	27731		Tetratricopeptide-like helical domain		The tetratrico peptide repeat region (TPR) is a structural motif present in a wide range of proteins [, , ]. It mediates protein-protein interactions and the assembly of multiprotein complexes []. The TPR motifconsists of 3-16 tandem-repeats of 34 amino acids residues, although individual TPR motifs canbe dispersed in the protein sequence. Sequence alignment of the TPR domains reveals aconsensus …	Domain
Sobic.004G250100	Chr04	59676484	59677941	1	1458	27731		Pentatricopeptide repeat		This entry represents the PPR repeat.Pentatricopeptide repeat (PPR) proteins are characterised by tandem repeats of a degenerate 35 amino acid motif []. Most of PPR proteins have roles in mitochondria or plastid []. PPR repeats were discovered while screening Arabidopsis proteins for those predicted to be targeted to mitochondria or chloroplast [, ]. Some of these proteins have been shown to play…	Repeat
Sobic.004G250200	Chr04	59678091	59681244	-1	3154	29338		RNA recognition motif domain		Many eukaryotic proteins containing one or more copies of a putative RNA-binding domain of about 90 amino acids are known to bind single-stranded RNAs [, , ]. The largest group of single strand RNA-binding proteins is the eukaryotic RNA recognition motif (RRM) family that contains an eight amino acid RNP-1 consensus sequence [, ]. RRM proteins have a variety of RNA binding preferences and functio…	Domain
Sobic.004G250200	Chr04	59678091	59681244	-1	3154	29338		Nucleotide-binding alpha-beta plait domain		This entry represents nucleotide-binding domains with an alpha-beta plait structure, which consists of either a ferredoxin-like (beta-alpha-beta)2 fold, such as that found in RNA-binding domains of various ribonucleoproteins or in viral DNA-binding domains [, ]; or a beta-(alpha)-beta-alpha-beta(2) fold, such as that found in the ribosomal protein L23 [].	Domain
Sobic.004G250200	Chr04	59678091	59681244	-1	3154	29338		RNA recognition motif domain		Many eukaryotic proteins containing one or more copies of a putative RNA-binding domain of about 90 amino acids are known to bind single-stranded RNAs [, , ]. The largest group of single strand RNA-binding proteins is the eukaryotic RNA recognition motif (RRM) family that contains an eight amino acid RNP-1 consensus sequence [, ]. RRM proteins have a variety of RNA binding preferences and functio…	Domain
Sobic.004G250200	Chr04	59678091	59681244	-1	3154	29338		Nucleotide-binding alpha-beta plait domain		This entry represents nucleotide-binding domains with an alpha-beta plait structure, which consists of either a ferredoxin-like (beta-alpha-beta)2 fold, such as that found in RNA-binding domains of various ribonucleoproteins or in viral DNA-binding domains [, ]; or a beta-(alpha)-beta-alpha-beta(2) fold, such as that found in the ribosomal protein L23 [].	Domain
Sobic.004G250200	Chr04	59678091	59681244	-1	3154	29338						nucleic acid binding	GO:0003676	Interacting selectively and non-covalently with any nucleic acid.
Sobic.004G250200	Chr04	59678091	59681244	-1	3154	29338						nucleotide binding	GO:0000166	Interacting selectively and non-covalently with a nucleotide, any compound consisting of a nucleoside that is esterified with (ortho)phosphate or an oligophosphate at any hydroxyl group on the ribose or deoxyribose.
Sobic.004G250300	Chr04	59683086	59686742	1	3657	34333		Aspartic peptidase domain		Aspartic endopeptidases of vertebrate, fungal and retroviral origin have been characterised []. More recently, aspartic endopeptidases associated with the processing of bacterial type 4 prepilin []and archaean preflagellin have been described [, ].Structurally, aspartic endopeptidases are bilobal enzymes, each lobe contributing a catalytic Asp residue, with an extended active site cleft localised…	Domain
Sobic.004G250300	Chr04	59683086	59686742	1	3657	34333		Aspartic peptidase		Aspartic peptidase, also known as aspartyl proteases () are a widely distributed family of proteolytic enzymes [, , ]known to exist in vertebrates, fungi, plants, retroviruses and some plant viruses. Aspartate proteases of eukaryotes are monomeric enzymes which consist of two domains. Each domain contains an active site centred on a catalytic aspartyl residue. The two domains most probably evolve…	Family
Sobic.004G250300	Chr04	59683086	59686742	1	3657	34333						proteolysis	GO:0006508	The hydrolysis of proteins into smaller polypeptides and/or amino acids by cleavage of their peptide bonds.
Sobic.004G250300	Chr04	59683086	59686742	1	3657	34333						aspartic-type endopeptidase activity	GO:0004190	Catalysis of the hydrolysis of internal, alpha-peptide bonds in a polypeptide chain by a mechanism in which a water molecule bound by the side chains of aspartic residues at the active center acts as a nucleophile.
Sobic.004G250400	Chr04	59686336	59689076	-1	2741	37583	(1 of 3) KOG4711 - Predicted membrane protein	Major facilitator superfamily domain		Transporters can be grouped in two classes, primary and secondary carriers. The primary active transporters drive solute accumulation or extrusion by using ATP hydrolysis, photon absorption, electron flow, substrate decarboxylation or methyl transfer. If charged molecules are unidirectionally pumped as a consequence of the consumption of a primary cellular energy source, electron chemical potenti…	Domain
Sobic.004G250400	Chr04	59686336	59689076	-1	2741	37583	(1 of 3) KOG4711 - Predicted membrane protein	Aluminum-activated malate transporter		This entry represents an malate transporter which has been is identified as being critical for aluminium tolerance in Arabidopsis thaliana [, , , ]. Some family members have been reported to permeable to chloride, nitrate, sulphate and malate [, , , ].	Family
Sobic.004G250400	Chr04	59686336	59689076	-1	2741	37583	(1 of 3) KOG4711 - Predicted membrane protein					malate transport	GO:0015743	The directed movement of malate into, out of or within a cell, or between cells, by means of some agent such as a transporter or pore.
Sobic.004G250500	Chr04	59689913	59692043	1	2131	41160		Fcf2 pre-rRNA processing		This domain is found in eukaryotic nucleolar proteins that are involved in pre-rRNA processing [].	Domain
Sobic.004G250600	Chr04	59693151	59697455	-1	4305	44398		Six-bladed beta-propeller, TolB-like		This entry represents a six-bladed beta-propeller domain consisting of six 4-stranded beta-sheet motifs. This domain can be found in TolB proteins (C-terminal), in soluble quinoprotein glucose dehydrogenase, in calcium-dependent phosphotriesterases, in the low density lipoprotein (LDL) receptor YWTD domain, in nidogen, and in serine/threonine-protein kinase (PknD) NHL repeat domain.TolB is a peri…	Domain
Sobic.004G250600	Chr04	59693151	59697455	-1	4305	44398		Six-bladed beta-propeller, TolB-like		This entry represents a six-bladed beta-propeller domain consisting of six 4-stranded beta-sheet motifs. This domain can be found in TolB proteins (C-terminal), in soluble quinoprotein glucose dehydrogenase, in calcium-dependent phosphotriesterases, in the low density lipoprotein (LDL) receptor YWTD domain, in nidogen, and in serine/threonine-protein kinase (PknD) NHL repeat domain.TolB is a peri…	Domain
Sobic.004G250700	Chr04	59702812	59707816	-1	5005	54059		Potassium transporter		This is a family of K+ potassium transporters that are conserved across phyla, having both bacterial (KUP) [], yeast (HAK) [], and plant (AtKT) []sequences as members.	Family
Sobic.004G250700	Chr04	59702812	59707816	-1	5005	54059						membrane	GO:0016020	A lipid bilayer along with all the proteins and protein complexes embedded in it an attached to it.
Sobic.004G250700	Chr04	59702812	59707816	-1	5005	54059						potassium ion transmembrane transport	GO:0071805	A process in which a potassium ion is transported from one side of a membrane to the other.
Sobic.004G250700	Chr04	59702812	59707816	-1	5005	54059						potassium ion transmembrane transporter activity	GO:0015079	Enables the transfer of potassium ions (K+) from one side of a membrane to the other.
Sobic.004G250800	Chr04	59715314	59719347	1	4034	66561	(1 of 2) K12844 - U4/U6 small nuclear ribonucleoprotein PRP31 (PRPF31)	Nop domain		The Nop domain is present in various pre-RNA processingribonucleoproteins (RNP):Eukaryotic Prp31, part of a tri-snRNP complex. It is involved in pre-mRNAsplicing.Eukaryotic Nucleolar proteins 56 and 58 (Nop56 and Nop58), components ofbox C/D small nucleolar ribonucleoprotein (snoRNP) particles.Archaeal Nop5, an homologue of Nop56/Nop58.The Nop domain is a RNP binding module, exhibiting RNA and pr…	Domain
Sobic.004G250800	Chr04	59715314	59719347	1	4034	66561	(1 of 2) K12844 - U4/U6 small nuclear ribonucleoprotein PRP31 (PRPF31)	NOSIC		This is the central domain in Nop56/SIK1-like proteins [].	Domain
Sobic.004G250800	Chr04	59715314	59719347	1	4034	66561	(1 of 2) K12844 - U4/U6 small nuclear ribonucleoprotein PRP31 (PRPF31)	Prp31 C-terminal		This is the C-terminal domain of the pre-mRNA processing factor Prp31. Prp31 is required for U4/U6*U5 tri-snRNP formation []. In humans this protein has been linked to autosomal dominant retinitis pigmentosa [, ].	Domain
Sobic.004G250800	Chr04	59715314	59719347	1	4034	66561	(1 of 2) K12844 - U4/U6 small nuclear ribonucleoprotein PRP31 (PRPF31)	U4/U6 small nuclear ribonucleoprotein Prp31		Prp31 is a component of the U4/U6-U5 snRNP complex that is involved in pre-mRNA splicing []. It is required for U4/U6.U5 tri-snRNP formation [, ]. Defects in PRPF31 are the cause of retinitis pigmentosa type 11 (RP11). RP leads to degeneration of retinal photoreceptor cells [, , ].	Family
