# Supplementary material for: Association mapping by aerial drone reveals 213 genetic associations for Sorghum bicolor biomass traits under drought
Source: BMC Genomics. 2018 Sep 17;19:679. doi: 10.1186/s12864-018-5055-5 (PMC6142696; doi:10.1186/s12864-018-5055-5)
Supplement: Supplementary file 9 — Tables showing all genes in the regions spanned by significant SNPs for each peak. Gene information was obtained from the Phytomine tool in Phytozome v3.0. (ZIP 8760 kb) [file 12864_2018_5055_MOESM9_ESM.zip › CPG4.16_all_Sb_genes_in_region_from_Phytomine.xlsx]

## Sheet: CPG4.16_all_Sb_genes_in_region_
Primary_Identifier	chrom	Pos_start	Pos_end	strand	gene_length	dist_from_max_GWAS_SNP	gene_defline	protein_domains_name	gene_name	protein_domains_description	protin_domains_type	ontology_term_name	GO_term	GO_description
Sobic.004G252500	Chr04	59850764	59862316	1	11553	0		ClpP/crotonase-like domain		This ClpP/crotonase-like domain is formed from repeated beta/beta/alpha units, which comprises two perpendicular beta-sheet surrounded by alpha-helices. Proteins containing this domain can be classified into four structural families []: The Clp protease, Clp subunit family. The tail-specific protease, catalytic domain family. Members include tricorn proteases. The crotonase-like family.The biotin…	Domain
Sobic.004G252500	Chr04	59850764	59862316	1	11553	0		Peptidase S49, protease IV		Proteolytic enzymes that exploit serine in their catalytic activity are ubiquitous, being found in viruses, bacteria and eukaryotes []. They include a wide range of peptidase activity, including exopeptidase, endopeptidase, oligopeptidase and omega-peptidase activity. Many families of serine protease have been identified, these being grouped into clans on the basis of structural similarity and ot…	Family
Sobic.004G252500	Chr04	59850764	59862316	1	11553	0		Peptidase S49, SppA		Proteolytic enzymes that exploit serine in their catalytic activity are ubiquitous, being found in viruses, bacteria and eukaryotes []. They include a wide range of peptidase activity, including exopeptidase, endopeptidase, oligopeptidase and omega-peptidase activity. Many families of serine protease have been identified, these being grouped into clans on the basis of structural similarity and ot…	Domain
Sobic.004G252500	Chr04	59850764	59862316	1	11553	0		Peptidase S49		Proteolytic enzymes that exploit serine in their catalytic activity are ubiquitous, being found in viruses, bacteria and eukaryotes []. They include a wide range of peptidase activity, including exopeptidase, endopeptidase, oligopeptidase and omega-peptidase activity. Many families of serine protease have been identified, these being grouped into clans on the basis of structural similarity and ot…	Domain
Sobic.004G252500	Chr04	59850764	59862316	1	11553	0						proteolysis	GO:0006508	The hydrolysis of proteins into smaller polypeptides and/or amino acids by cleavage of their peptide bonds.
Sobic.004G252500	Chr04	59850764	59862316	1	11553	0						integral component of membrane	GO:0016021	The component of a membrane consisting of the gene products and protein complexes having at least some part of their peptide sequence embedded in the hydrophobic region of the membrane.
Sobic.004G252500	Chr04	59850764	59862316	1	11553	0						peptidase activity	GO:0008233	Catalysis of the hydrolysis of a peptide bond. A peptide bond is a covalent bond formed when the carbon atom from the carboxyl group of one amino acid shares electrons with the nitrogen atom from the amino group of a second amino acid.
Sobic.004G252500	Chr04	59850764	59862316	1	11553	0						signal peptide processing	GO:0006465	The proteolytic removal of a signal peptide from a protein during or after transport to a specific location in the cell.
Sobic.004G252600	Chr04	59862689	59863198	-1	510	11538		Basic-leucine zipper domain		The basic-leucine zipper (bZIP) domain transcription factors []of eukaryotic are proteins that contain a basic region mediating sequence-specific DNA-binding followed by a leucine zipper region required for dimerisation.	Domain
Sobic.004G252600	Chr04	59862689	59863198	-1	510	11538						regulation of transcription, DNA-templated	GO:0006355	Any process that modulates the frequency, rate or extent of cellular DNA-templated transcription.
Sobic.004G252600	Chr04	59862689	59863198	-1	510	11538						transcription factor activity, sequence-specific DNA binding	GO:0003700	Interacting selectively and non-covalently with a specific DNA sequence in order to modulate transcription. The transcription factor may or may not also interact selectively with a protein or macromolecular complex.
Sobic.004G252600	Chr04	59862689	59863198	-1	510	11538						sequence-specific DNA binding	GO:0043565	Interacting selectively and non-covalently with DNA of a specific nucleotide composition, e.g. GC-rich DNA binding, or with a specific sequence motif or type of DNA e.g. promotor binding or rDNA binding.
Sobic.004G252700	Chr04	59867121	59868669	1	1549	15970
Sobic.004G252800	Chr04	59874799	59876176	-1	1378	23648		Zinc finger, RING-type		Zinc finger (Znf) domains are relatively small protein motifs which contain multiple finger-like protrusions that make tandem contacts with their target molecule. Some of these domains bind zinc, but many do not; instead binding other metals such as iron, or no metal at all. For example, some family members form salt bridges to stabilise the finger-like folds. They were first identified as a DNA-…	Domain
Sobic.004G252800	Chr04	59874799	59876176	-1	1378	23648		Zinc finger, RING/FYVE/PHD-type		Zinc finger (Znf) domains are relatively small protein motifs which contain multiple finger-like protrusions that make tandem contacts with their target molecule. Some of these domains bind zinc, but many do not; instead binding other metals such as iron, or no metal at all. For example, some family members form salt bridges to stabilise the finger-like folds. They were first identified as a DNA-…	Domain
Sobic.004G252800	Chr04	59874799	59876176	-1	1378	23648						zinc ion binding	GO:0008270	Interacting selectively and non-covalently with zinc (Zn) ions.
Sobic.004G252800	Chr04	59874799	59876176	-1	1378	23648						protein binding	GO:0005515	Interacting selectively and non-covalently with any protein or protein complex (a complex of two or more proteins that may include other nonprotein molecules).
Sobic.004G252850	Chr04	59879059	59880073	-1	1015	27908
Sobic.004G252900	Chr04	59881004	59886113	1	5110	29853	(1 of 1) K03122 - transcription initiation factor TFIIA large subunit (TFIIA1, GTF2A1, TOA1)	Armadillo-like helical		This domain consists of a multi-helical fold comprised of two curved layers of alpha helices arranged in a regular right-handed superhelix, where the repeats that make up this structure are arranged about a common axis []. These superhelical structures present an extensive solvent-accessible surface that is well suited to binding large substrates such as proteins and nucleic acids. This topology …	Domain
Sobic.004G252900	Chr04	59881004	59886113	1	5110	29853	(1 of 1) K03122 - transcription initiation factor TFIIA large subunit (TFIIA1, GTF2A1, TOA1)	Transcription factor IIA, beta-barrel		Transcription factor IIA (TFIIA) is one of several factors that form part of a transcription pre-initiation complex along with RNA polymerase II, the TATA-box-binding protein (TBP) and TBP-associated factors, on the TATA-box sequence upstream of the initiation start site. After initiation, some components of the pre-initiation complex (including TFIIA) remain attached and re-initiate a subsequent…	Domain
Sobic.004G252900	Chr04	59881004	59886113	1	5110	29853	(1 of 1) K03122 - transcription initiation factor TFIIA large subunit (TFIIA1, GTF2A1, TOA1)	Transcription factor IIA, helical		Transcription factor IIA (TFIIA) is one of several factors that form part of a transcription pre-initiation complex along with RNA polymerase II, the TATA-box-binding protein (TBP) and TBP-associated factors, on the TATA-box sequence upstream of the initiation start site. After initiation, some components of the pre-initiation complex (including TFIIA) remain attached and re-initiate a subsequent…	Domain
Sobic.004G252900	Chr04	59881004	59886113	1	5110	29853	(1 of 1) K03122 - transcription initiation factor TFIIA large subunit (TFIIA1, GTF2A1, TOA1)	Transcription factor IIA, alpha/beta subunit		Transcription factor IIA (TFIIA) is one of several factors that form part of a transcription pre-initiation complex along with RNA polymerase II, the TATA-box-binding protein (TBP) and TBP-associated factors, on the TATA-box sequence upstream of the initiation start site. After initiation, some components of the pre-initiation complex (including TFIIA) remain attached and re-initiate a subsequent…	Family
Sobic.004G252900	Chr04	59881004	59886113	1	5110	29853	(1 of 1) K03122 - transcription initiation factor TFIIA large subunit (TFIIA1, GTF2A1, TOA1)	Transcription factor IIA, alpha subunit, N-terminal		Transcription factor IIA (TFIIA) is one of several factors that form part of a transcription pre-initiation complex along with RNA polymerase II, the TATA-box-binding protein (TBP) and TBP-associated factors, on the TATA-box sequence upstream of the initiation start site. After initiation, some components of the pre-initiation complex (including TFIIA) remain attached and re-initiate a subsequent…	Domain
Sobic.004G252900	Chr04	59881004	59886113	1	5110	29853	(1 of 1) K03122 - transcription initiation factor TFIIA large subunit (TFIIA1, GTF2A1, TOA1)					transcription initiation from RNA polymerase II promoter	GO:0006367	Any process involved in the assembly of the RNA polymerase II preinitiation complex (PIC) at an RNA polymerase II promoter region of a DNA template, resulting in the subsequent synthesis of RNA from that promoter. The initiation phase includes PIC assembly and the formation of the first few bonds in the RNA chain, including abortive initiation, which occurs when the first few nucleotides are repe…
Sobic.004G252900	Chr04	59881004	59886113	1	5110	29853	(1 of 1) K03122 - transcription initiation factor TFIIA large subunit (TFIIA1, GTF2A1, TOA1)					transcription factor TFIIA complex	GO:0005672	A component of the transcription machinery of RNA Polymerase II. In humans, TFIIA is a heterotrimer composed of an alpha (P35), beta (P19) and gamma subunits (P12).
Sobic.004G253000	Chr04	59888738	59890552	1	1815	37587		Protein of unknown function DUF1754, eukaryotic		This is a eukaryotic protein of unknown function.	Family
Sobic.004G253050	Chr04	59891360	59894533	-1	3174	40209
Sobic.004G253050	Chr04	59891360	59894533	-1	3174	40209
Sobic.004G253100	Chr04	59895778	59901348	-1	5571	44627		Armadillo-like helical		This domain consists of a multi-helical fold comprised of two curved layers of alpha helices arranged in a regular right-handed superhelix, where the repeats that make up this structure are arranged about a common axis []. These superhelical structures present an extensive solvent-accessible surface that is well suited to binding large substrates such as proteins and nucleic acids. This topology …	Domain
Sobic.004G253100	Chr04	59895778	59901348	-1	5571	44627		Armadillo-type fold		This entry represents a structural domain with an armadillo (ARM)-like fold, consisting of a multi-helical fold comprised of two curved layers of alpha helices arranged in a regular right-handed superhelix, where the repeats that make up this structure are arranged about a common axis []. These superhelical structures present an extensive solvent-accessible surface that is well suited to binding …	Domain
Sobic.004G253100	Chr04	59895778	59901348	-1	5571	44627		U box domain		This entry represents the U-box domain.The molecular mechanism underlying the transfer of ubiquitin (Ub) to a substrate consists of three key enzymatic steps. First, ubiquitin itself is adenylated at its C-terminal glycine residue by an activating enzyme (E1). Second, the adenylated Ub forms a covalent linkage to a conjugating enzyme (E2). Finally, a ligating enzyme (E3) recruits both the Ub-char…	Domain
Sobic.004G253100	Chr04	59895778	59901348	-1	5571	44627		Armadillo		The armadillo (Arm) repeat is an approximately 40 amino acid long tandemly repeated sequence motif first identified in the Drosophila melanogastersegment polarity gene armadillo involved in signal transduction through wingless. Animal Arm-repeat proteins function in various processes, including intracellular signalling and cytoskeletal regulation, and include such proteins as beta-catenin, the ju…	Repeat
Sobic.004G253100	Chr04	59895778	59901348	-1	5571	44627		ENTH/VHS		This entry represents domains with a multi-helical, alpha-alpha 2-layered structural fold as found in: the ENTH domain of Epsin; the VHS domain of Hrs, Tom1, and ADP-ribosylation factors; the RPR domain of PCF11 protein; and the N-terminal domain of phosphoinositide-binding clathrin adaptor.The epsin NH2-terminal homology (ENTH) domain is a membrane interacting module composed of a superhelix of …	Domain
Sobic.004G253100	Chr04	59895778	59901348	-1	5571	44627		Zinc finger, RING/FYVE/PHD-type		Zinc finger (Znf) domains are relatively small protein motifs which contain multiple finger-like protrusions that make tandem contacts with their target molecule. Some of these domains bind zinc, but many do not; instead binding other metals such as iron, or no metal at all. For example, some family members form salt bridges to stabilise the finger-like folds. They were first identified as a DNA-…	Domain
Sobic.004G253100	Chr04	59895778	59901348	-1	5571	44627		Armadillo-like helical		This domain consists of a multi-helical fold comprised of two curved layers of alpha helices arranged in a regular right-handed superhelix, where the repeats that make up this structure are arranged about a common axis []. These superhelical structures present an extensive solvent-accessible surface that is well suited to binding large substrates such as proteins and nucleic acids. This topology …	Domain
Sobic.004G253100	Chr04	59895778	59901348	-1	5571	44627		Armadillo-type fold		This entry represents a structural domain with an armadillo (ARM)-like fold, consisting of a multi-helical fold comprised of two curved layers of alpha helices arranged in a regular right-handed superhelix, where the repeats that make up this structure are arranged about a common axis []. These superhelical structures present an extensive solvent-accessible surface that is well suited to binding …	Domain
Sobic.004G253100	Chr04	59895778	59901348	-1	5571	44627		U box domain		This entry represents the U-box domain.The molecular mechanism underlying the transfer of ubiquitin (Ub) to a substrate consists of three key enzymatic steps. First, ubiquitin itself is adenylated at its C-terminal glycine residue by an activating enzyme (E1). Second, the adenylated Ub forms a covalent linkage to a conjugating enzyme (E2). Finally, a ligating enzyme (E3) recruits both the Ub-char…	Domain
Sobic.004G253100	Chr04	59895778	59901348	-1	5571	44627		Armadillo		The armadillo (Arm) repeat is an approximately 40 amino acid long tandemly repeated sequence motif first identified in the Drosophila melanogastersegment polarity gene armadillo involved in signal transduction through wingless. Animal Arm-repeat proteins function in various processes, including intracellular signalling and cytoskeletal regulation, and include such proteins as beta-catenin, the ju…	Repeat
Sobic.004G253100	Chr04	59895778	59901348	-1	5571	44627		ENTH/VHS		This entry represents domains with a multi-helical, alpha-alpha 2-layered structural fold as found in: the ENTH domain of Epsin; the VHS domain of Hrs, Tom1, and ADP-ribosylation factors; the RPR domain of PCF11 protein; and the N-terminal domain of phosphoinositide-binding clathrin adaptor.The epsin NH2-terminal homology (ENTH) domain is a membrane interacting module composed of a superhelix of …	Domain
Sobic.004G253100	Chr04	59895778	59901348	-1	5571	44627		Zinc finger, RING/FYVE/PHD-type		Zinc finger (Znf) domains are relatively small protein motifs which contain multiple finger-like protrusions that make tandem contacts with their target molecule. Some of these domains bind zinc, but many do not; instead binding other metals such as iron, or no metal at all. For example, some family members form salt bridges to stabilise the finger-like folds. They were first identified as a DNA-…	Domain
Sobic.004G253100	Chr04	59895778	59901348	-1	5571	44627		Armadillo-like helical		This domain consists of a multi-helical fold comprised of two curved layers of alpha helices arranged in a regular right-handed superhelix, where the repeats that make up this structure are arranged about a common axis []. These superhelical structures present an extensive solvent-accessible surface that is well suited to binding large substrates such as proteins and nucleic acids. This topology …	Domain
Sobic.004G253100	Chr04	59895778	59901348	-1	5571	44627		Armadillo-type fold		This entry represents a structural domain with an armadillo (ARM)-like fold, consisting of a multi-helical fold comprised of two curved layers of alpha helices arranged in a regular right-handed superhelix, where the repeats that make up this structure are arranged about a common axis []. These superhelical structures present an extensive solvent-accessible surface that is well suited to binding …	Domain
Sobic.004G253100	Chr04	59895778	59901348	-1	5571	44627		U box domain		This entry represents the U-box domain.The molecular mechanism underlying the transfer of ubiquitin (Ub) to a substrate consists of three key enzymatic steps. First, ubiquitin itself is adenylated at its C-terminal glycine residue by an activating enzyme (E1). Second, the adenylated Ub forms a covalent linkage to a conjugating enzyme (E2). Finally, a ligating enzyme (E3) recruits both the Ub-char…	Domain
Sobic.004G253100	Chr04	59895778	59901348	-1	5571	44627		Armadillo		The armadillo (Arm) repeat is an approximately 40 amino acid long tandemly repeated sequence motif first identified in the Drosophila melanogastersegment polarity gene armadillo involved in signal transduction through wingless. Animal Arm-repeat proteins function in various processes, including intracellular signalling and cytoskeletal regulation, and include such proteins as beta-catenin, the ju…	Repeat
Sobic.004G253100	Chr04	59895778	59901348	-1	5571	44627		ENTH/VHS		This entry represents domains with a multi-helical, alpha-alpha 2-layered structural fold as found in: the ENTH domain of Epsin; the VHS domain of Hrs, Tom1, and ADP-ribosylation factors; the RPR domain of PCF11 protein; and the N-terminal domain of phosphoinositide-binding clathrin adaptor.The epsin NH2-terminal homology (ENTH) domain is a membrane interacting module composed of a superhelix of …	Domain
Sobic.004G253100	Chr04	59895778	59901348	-1	5571	44627		Zinc finger, RING/FYVE/PHD-type		Zinc finger (Znf) domains are relatively small protein motifs which contain multiple finger-like protrusions that make tandem contacts with their target molecule. Some of these domains bind zinc, but many do not; instead binding other metals such as iron, or no metal at all. For example, some family members form salt bridges to stabilise the finger-like folds. They were first identified as a DNA-…	Domain
Sobic.004G253100	Chr04	59895778	59901348	-1	5571	44627		Armadillo-like helical		This domain consists of a multi-helical fold comprised of two curved layers of alpha helices arranged in a regular right-handed superhelix, where the repeats that make up this structure are arranged about a common axis []. These superhelical structures present an extensive solvent-accessible surface that is well suited to binding large substrates such as proteins and nucleic acids. This topology …	Domain
Sobic.004G253100	Chr04	59895778	59901348	-1	5571	44627		Armadillo-type fold		This entry represents a structural domain with an armadillo (ARM)-like fold, consisting of a multi-helical fold comprised of two curved layers of alpha helices arranged in a regular right-handed superhelix, where the repeats that make up this structure are arranged about a common axis []. These superhelical structures present an extensive solvent-accessible surface that is well suited to binding …	Domain
Sobic.004G253100	Chr04	59895778	59901348	-1	5571	44627		U box domain		This entry represents the U-box domain.The molecular mechanism underlying the transfer of ubiquitin (Ub) to a substrate consists of three key enzymatic steps. First, ubiquitin itself is adenylated at its C-terminal glycine residue by an activating enzyme (E1). Second, the adenylated Ub forms a covalent linkage to a conjugating enzyme (E2). Finally, a ligating enzyme (E3) recruits both the Ub-char…	Domain
Sobic.004G253100	Chr04	59895778	59901348	-1	5571	44627		Armadillo		The armadillo (Arm) repeat is an approximately 40 amino acid long tandemly repeated sequence motif first identified in the Drosophila melanogastersegment polarity gene armadillo involved in signal transduction through wingless. Animal Arm-repeat proteins function in various processes, including intracellular signalling and cytoskeletal regulation, and include such proteins as beta-catenin, the ju…	Repeat
Sobic.004G253100	Chr04	59895778	59901348	-1	5571	44627		ENTH/VHS		This entry represents domains with a multi-helical, alpha-alpha 2-layered structural fold as found in: the ENTH domain of Epsin; the VHS domain of Hrs, Tom1, and ADP-ribosylation factors; the RPR domain of PCF11 protein; and the N-terminal domain of phosphoinositide-binding clathrin adaptor.The epsin NH2-terminal homology (ENTH) domain is a membrane interacting module composed of a superhelix of …	Domain
Sobic.004G253100	Chr04	59895778	59901348	-1	5571	44627		Zinc finger, RING/FYVE/PHD-type		Zinc finger (Znf) domains are relatively small protein motifs which contain multiple finger-like protrusions that make tandem contacts with their target molecule. Some of these domains bind zinc, but many do not; instead binding other metals such as iron, or no metal at all. For example, some family members form salt bridges to stabilise the finger-like folds. They were first identified as a DNA-…	Domain
Sobic.004G253100	Chr04	59895778	59901348	-1	5571	44627						protein binding	GO:0005515	Interacting selectively and non-covalently with any protein or protein complex (a complex of two or more proteins that may include other nonprotein molecules).
Sobic.004G253100	Chr04	59895778	59901348	-1	5571	44627						ubiquitin-protein transferase activity	GO:0004842	Catalysis of the transfer of ubiquitin from one protein to another via the reaction X-Ub + Y --> Y-Ub + X, where both X-Ub and Y-Ub are covalent linkages.
Sobic.004G253100	Chr04	59895778	59901348	-1	5571	44627						protein ubiquitination	GO:0016567	The process in which one or more ubiquitin groups are added to a protein.
Sobic.004G253200	Chr04	59901712	59904227	1	2516	50561	(1 of 4) K14207 - solute carrier family 38 (sodium-coupled neutral amino acid transporter), member 2 (SLC38A2, SNAT2)	Tryptophan/tyrosine permease		Amino acid permeases are integral membrane proteins involved in the transportof amino acids into the cell. A number of such proteins have been found to beevolutionary related[, , ]. Aromatic amino acids are concentrated in the cytoplasm of Escherichia coliby 4 distinct transport systems: a general aromatic amino acid permease, and aspecific permease for each of the 3 types (Phe, Tyr and Trp) []. …	Family	amino acid transmembrane transport	GO:0003333	The directed movement of amino acids, organic acids containing one or more amino substituents across a membrane by means of some agent such as a transporter or pore.
Sobic.004G253300	Chr04	59910655	59913890	1	3236	59504	(1 of 1) PTHR12565//PTHR12565:SF138 - STEROL REGULATORY ELEMENT-BINDING PROTEIN // SUBFAMILY NOT NAMED	Myc-type, basic helix-loop-helix (bHLH) domain		A number of eukaryotic proteins, which probably are sequence specific DNA-binding proteins that act as transcription factors, share a conserved domainof 40 to 50 amino acid residues. It has been proposed []that this domain isformed of two amphipathic helices joined by a variable length linker regionthat could form a loop. This 'helix-loop-helix' (HLH) domain mediates proteindimerization and has b…	Domain	protein dimerization activity	GO:0046983	The formation of a protein dimer, a macromolecular structure consists of two noncovalently associated identical or nonidentical subunits.
Sobic.004G253400	Chr04	59913891	59915008	-1	1118	62740	(1 of 1) PTHR33510:SF5 - PROTEIN TIC 20-V, CHLOROPLASTIC
Sobic.004G253400	Chr04	59913891	59915008	-1	1118	62740	(1 of 1) PTHR33510:SF5 - PROTEIN TIC 20-V, CHLOROPLASTIC
