# Supplementary material for: Association mapping by aerial drone reveals 213 genetic associations for Sorghum bicolor biomass traits under drought
Source: BMC Genomics. 2018 Sep 17;19:679. doi: 10.1186/s12864-018-5055-5 (PMC6142696; doi:10.1186/s12864-018-5055-5)
Supplement: Supplementary file 9 — Tables showing all genes in the regions spanned by significant SNPs for each peak. Gene information was obtained from the Phytomine tool in Phytozome v3.0. (ZIP 8760 kb) [file 12864_2018_5055_MOESM9_ESM.zip › CPG4.17_all_Sb_genes_in_region_from_Phytomine.xlsx]

## Sheet: CPG4.17_all_Sb_genes_in_region_
Primary_Identifier	chrom	Pos_start	Pos_end	strand	gene_length	dist_from_max_GWAS_SNP	gene_defline	protein_domains_name	gene_name	protein_domains_description	protin_domains_type	ontology_term_name	GO_term	GO_description
Sobic.004G273000	Chr04	61671482	61677115	-1	5634	18684		Homeodomain-like		Homeodomain proteins are transcription factors that share a related DNA binding homeodomain []. The homeodomain was first identified in a number of Drosophila homeotic and segmentation proteins, but is now known to be well conserved in many other animals, including vertebrates. The domain binds DNA through a helix-turn-helix (HTH) structure. The HTH motif is characterised by two alpha-helices, wh…	Domain
Sobic.004G273000	Chr04	61671482	61677115	-1	5634	18684		SANT/Myb domain		The retroviral oncogene v-myb, and its cellular counterpart c-myb, encode nuclear DNA-binding proteins. In myb, one of the most conserved regions consisting of three tandem repeats has been shown to be involved in DNA-binding [].The SANT domain is present in nuclear receptor co-repressors and in the subunits of many chromatin-remodelling complexes []. It has a strong structural similarity to the …	Domain
Sobic.004G273000	Chr04	61671482	61677115	-1	5634	18684		Myb domain, plants		This DNA-binding domain is restricted to (but common in) plant proteins, many of which also contain a response regulator domain. The domain appears related to the Myb-like DNA-binding domain [, ].	Domain
Sobic.004G273000	Chr04	61671482	61677115	-1	5634	18684						DNA binding	GO:0003677	Any molecular function by which a gene product interacts selectively and non-covalently with DNA (deoxyribonucleic acid).
Sobic.004G273100	Chr04	61678532	61692122	-1	13591	25734	(1 of 2) PTHR10694:SF33 - TRANSCRIPTION FACTOR JUMONJI (JMJ) FAMILY PROTEIN / ZINC FINGER (C5HC2 TYPE) FAMILY PROTEIN	JmjC domain		The JmjN and JmjC domains are two non-adjacent domains which have beenidentified in the jumonji family of transcription factors. Although it wasoriginally suggested that the JmjN and JmjC domains always co-occur and mightform a single functional unit within the folded protein, the JmjC domain waslatter found without the JmjN domain in organisms from bacteria to human[, ].Proteins containing JmjC …	Domain
Sobic.004G273100	Chr04	61678532	61692122	-1	13591	25734	(1 of 2) PTHR10694:SF33 - TRANSCRIPTION FACTOR JUMONJI (JMJ) FAMILY PROTEIN / ZINC FINGER (C5HC2 TYPE) FAMILY PROTEIN	JmjN domain		The JmjN and JmjC domains are two non-adjacent domains which have beenidentified in the jumonji family of transcription factors. Although it wasoriginally suggested that the JmjN and JmjC domains always co-occur and mightform a single functional unit within the folded protein, the JmjC domain waslatter found without the JmjN domain in organisms from bacteria to human[, ].JmJC domains are predicte…	Domain
Sobic.004G273100	Chr04	61678532	61692122	-1	13591	25734	(1 of 2) PTHR10694:SF33 - TRANSCRIPTION FACTOR JUMONJI (JMJ) FAMILY PROTEIN / ZINC FINGER (C5HC2 TYPE) FAMILY PROTEIN	Zinc finger, C5HC2-type		Zinc finger (Znf) domains are relatively small protein motifs which contain multiple finger-like protrusions that make tandem contacts with their target molecule. Some of these domains bind zinc, but many do not; instead binding other metals such as iron, or no metal at all. For example, some family members form salt bridges to stabilise the finger-like folds. They were first identified as a DNA-…	Domain
