# Supplementary material for: Association mapping by aerial drone reveals 213 genetic associations for Sorghum bicolor biomass traits under drought
Source: BMC Genomics. 2018 Sep 17;19:679. doi: 10.1186/s12864-018-5055-5 (PMC6142696; doi:10.1186/s12864-018-5055-5)
Supplement: Supplementary file 9 — Tables showing all genes in the regions spanned by significant SNPs for each peak. Gene information was obtained from the Phytomine tool in Phytozome v3.0. (ZIP 8760 kb) [file 12864_2018_5055_MOESM9_ESM.zip › CPG4.18_all_Sb_genes_in_region_from_Phytomine.xlsx]

## Sheet: CPG4.18_all_Sb_genes_in_region_
Primary_Identifier	chrom	Pos_start	Pos_end	strand	gene_length	dist_from_max_GWAS_SNP	gene_defline	protein_domains_name	gene_name	protein_domains_description	protin_domains_type	ontology_term_name	GO_term	GO_description
Sobic.004G281500	Chr04	62387427	62389778	1	2352	57795		Fringe-like		The Notch receptor is a large, cell surface transmembrane protein involved in a wide variety of developmental processes in higher organisms []. It becomes activated when its extracellular region binds to ligands located on adjacent cells. Much of this extracellular region is composed of EGF-like repeats, many of which can be O-fucosylated. A number of these O-fucosylated repeats can in turn be fu…	Family
Sobic.004G281500	Chr04	62387427	62389778	1	2352	57795						membrane	GO:0016020	A lipid bilayer along with all the proteins and protein complexes embedded in it an attached to it.
Sobic.004G281500	Chr04	62387427	62389778	1	2352	57795						transferase activity, transferring glycosyl groups	GO:0016757	Catalysis of the transfer of a glycosyl group from one compound (donor) to another (acceptor).
Sobic.004G281600	Chr04	62389615	62394459	-1	4845	53114		LSM domain		This domain is found as the core structure in Lsm (like-Sm) proteins and bacterial Lsm-related Hfq proteins, and as the middle domain of the mechanosensitive channel protein MscS. In each case, the domain adopts a core structure consisting of an open beta-barrel with an SH3-like topology.Lsm proteins have diverse functions, and are thought to be important modulators of RNA biogenesis and function…	Domain
Sobic.004G281600	Chr04	62389615	62394459	-1	4845	53114		Mechanosensitive ion channel MscS		This entry represents a family of small conductance mechanosensitive channels (MscS).Mechanosensitive (MS) channels provide protection against hypo-osmotic shock, responding both to stretching of the cell membrane and to membrane depolarisation. They are present in the membranes of organisms from the three domains of life: bacteria, archaea, and eukarya []. There are two families of MS channels: …	Family
Sobic.004G281600	Chr04	62389615	62394459	-1	4845	53114		Mechanosensitive ion channel MscS, transmembrane-2		MscS is a mechanosensitive channel present in the membrane of bacteria, archaea and eukarya that responds both to stretching of the cell membrane and to membrane depolarisation []. MscS folds as a homo-heptamer with a cylindrical shape, and can be divided into transmembrane and extramembrane regions: an N-terminal periplasmic region, a transmembrane region, and a C-terminal cytoplasmic region. Th…	Domain
Sobic.004G281600	Chr04	62389615	62394459	-1	4845	53114		LSM domain		This domain is found as the core structure in Lsm (like-Sm) proteins and bacterial Lsm-related Hfq proteins, and as the middle domain of the mechanosensitive channel protein MscS. In each case, the domain adopts a core structure consisting of an open beta-barrel with an SH3-like topology.Lsm proteins have diverse functions, and are thought to be important modulators of RNA biogenesis and function…	Domain
Sobic.004G281600	Chr04	62389615	62394459	-1	4845	53114		Mechanosensitive ion channel MscS		This entry represents a family of small conductance mechanosensitive channels (MscS).Mechanosensitive (MS) channels provide protection against hypo-osmotic shock, responding both to stretching of the cell membrane and to membrane depolarisation. They are present in the membranes of organisms from the three domains of life: bacteria, archaea, and eukarya []. There are two families of MS channels: …	Family
Sobic.004G281600	Chr04	62389615	62394459	-1	4845	53114		Mechanosensitive ion channel MscS, transmembrane-2		MscS is a mechanosensitive channel present in the membrane of bacteria, archaea and eukarya that responds both to stretching of the cell membrane and to membrane depolarisation []. MscS folds as a homo-heptamer with a cylindrical shape, and can be divided into transmembrane and extramembrane regions: an N-terminal periplasmic region, a transmembrane region, and a C-terminal cytoplasmic region. Th…	Domain
Sobic.004G281600	Chr04	62389615	62394459	-1	4845	53114						membrane	GO:0016020	A lipid bilayer along with all the proteins and protein complexes embedded in it an attached to it.
Sobic.004G281600	Chr04	62389615	62394459	-1	4845	53114						transmembrane transport	GO:0055085	The process in which a solute is transported across a lipid bilayer, from one side of a membrane to the other
Sobic.004G281700	Chr04	62397317	62398331	1	1015	49242		Protein of unknown function DUF1264		This family contains a number of bacterial and eukaryotic proteins of unknown function that are approximately 200 residues long. Some family members are annotated as putative lipoproteins.	Family
Sobic.004G281750	Chr04	62403005	62404509	1	1505	43064
Sobic.004G281800	Chr04	62405460	62410611	1	5152	36962		Homeodomain-like		Homeodomain proteins are transcription factors that share a related DNA binding homeodomain []. The homeodomain was first identified in a number of Drosophila homeotic and segmentation proteins, but is now known to be well conserved in many other animals, including vertebrates. The domain binds DNA through a helix-turn-helix (HTH) structure. The HTH motif is characterised by two alpha-helices, wh…	Domain
Sobic.004G281800	Chr04	62405460	62410611	1	5152	36962		SANT/Myb domain		The retroviral oncogene v-myb, and its cellular counterpart c-myb, encode nuclear DNA-binding proteins. In myb, one of the most conserved regions consisting of three tandem repeats has been shown to be involved in DNA-binding [].The SANT domain is present in nuclear receptor co-repressors and in the subunits of many chromatin-remodelling complexes []. It has a strong structural similarity to the …	Domain
Sobic.004G281800	Chr04	62405460	62410611	1	5152	36962		Myb domain		The myb-type HTH domain is a DNA-binding, helix-turn-helix (HTH) domain of approximately 55 amino acids, typically occurring in a tandem repeat in eukaryotic transcription factors. The domain is named after the retroviral oncogene v-myb, and its cellular counterpart c-myb, which encode nuclear DNA-binding proteins that specifically recognise the sequence YAAC(G/T)G [, ]. Myb proteins contain thre…	Domain
Sobic.004G281800	Chr04	62405460	62410611	1	5152	36962		Rossmann-like alpha/beta/alpha sandwich fold		This entry represents domains related by a common ancestor that have a Rossmann-like, 3-layer, alpha/beta/alpha sandwich fold. Protein families in which the domain is found include:Nucleotidylyl transferases () such as cytidylyltransferases [], adenylyltransferases [].Class I aminoacyl-tRNA synthetases (catalytic domain), such as tyrosyl-tRNA synthetase () and glutaminyl-tRNA synthetase () [].Pan…	Domain
Sobic.004G281800	Chr04	62405460	62410611	1	5152	36962		Myb domain, plants		This DNA-binding domain is restricted to (but common in) plant proteins, many of which also contain a response regulator domain. The domain appears related to the Myb-like DNA-binding domain [, ].	Domain
Sobic.004G281800	Chr04	62405460	62410611	1	5152	36962						DNA binding	GO:0003677	Any molecular function by which a gene product interacts selectively and non-covalently with DNA (deoxyribonucleic acid).
Sobic.004G281900	Chr04	62410887	62413555	1	2669	34018	(1 of 1) 4.6.1.12 - 2-C-methyl-D-erythritol 2,4-cyclodiphosphate synthase / MECDP-synthase	2-C-methyl-D-erythritol 2,4-cyclodiphosphate synthase		IspF is a MECDP (2-C-methyl-D-erythritol 2,4-cyclodiphosphate) synthetase, also known as YgbB. It is an enzyme in the non-mevalonate pathway of isoprenoid synthesis. Isoprenoids are essential in all organisms, and can also be synthesized through the mevalonate pathway. The non-mevolante route is used by many bacteria and human pathogens, including Mycobacterium tuberculosisand Plasmodium falcipar…	Domain
Sobic.004G281900	Chr04	62410887	62413555	1	2669	34018	(1 of 1) 4.6.1.12 - 2-C-methyl-D-erythritol 2,4-cyclodiphosphate synthase / MECDP-synthase					2-C-methyl-D-erythritol 2,4-cyclodiphosphate synthase activity	GO:0008685	Catalysis of the reaction: 4-CDP-2-C-methyl-D-erythritol 2-phosphate = 2-C-methyl-D-erythritol 2,4-cyclic diphosphate + CMP.
Sobic.004G281900	Chr04	62410887	62413555	1	2669	34018	(1 of 1) 4.6.1.12 - 2-C-methyl-D-erythritol 2,4-cyclodiphosphate synthase / MECDP-synthase					terpenoid biosynthetic process	GO:0016114	The chemical reactions and pathways resulting in the formation of terpenoids, any member of a class of compounds characterized by an isoprenoid chemical structure.
Sobic.004G282000	Chr04	62413720	62416292	-1	2573	31281		Tetratricopeptide-like helical domain		The tetratrico peptide repeat region (TPR) is a structural motif present in a wide range of proteins [, , ]. It mediates protein-protein interactions and the assembly of multiprotein complexes []. The TPR motifconsists of 3-16 tandem-repeats of 34 amino acids residues, although individual TPR motifs canbe dispersed in the protein sequence. Sequence alignment of the TPR domains reveals aconsensus …	Domain
Sobic.004G282000	Chr04	62413720	62416292	-1	2573	31281		Pentatricopeptide repeat		This entry represents the PPR repeat.Pentatricopeptide repeat (PPR) proteins are characterised by tandem repeats of a degenerate 35 amino acid motif []. Most of PPR proteins have roles in mitochondria or plastid []. PPR repeats were discovered while screening Arabidopsis proteins for those predicted to be targeted to mitochondria or chloroplast [, ]. Some of these proteins have been shown to play…	Repeat
Sobic.004G282100	Chr04	62416413	62421755	-1	5343	25818		Peptidase M48		This entry represents the largely extracellular catalytic region of CAAX prenyl protease homologues such as Human FACE-1 protease. These are metallopeptidases, with the characteristic HExxH motif giving the two histidine-zinc-ligands and an adjacent glutamate on the next helix being the third. The whole molecule folds to form a deep groove/cleft into which the substrate can fit [, ].This group of…	Domain
Sobic.004G282100	Chr04	62416413	62421755	-1	5343	25818		CAAX prenyl protease 1		Following prenylation, proteins are subject to prenyl-dependent modifications at their C-terminal end, which are required for their subcellular targeting. The three C-terminal residues of the CAAX box prenylation signaling motif are removed before methylation of the free carboxyl group of the prenyl cysteine moiety.CAAX prenyl protease 1 (also known as Ste24p) removes the C-terminal three residue…	Family
Sobic.004G282100	Chr04	62416413	62421755	-1	5343	25818						peptidase activity	GO:0008233	Catalysis of the hydrolysis of a peptide bond. A peptide bond is a covalent bond formed when the carbon atom from the carboxyl group of one amino acid shares electrons with the nitrogen atom from the amino group of a second amino acid.
Sobic.004G282100	Chr04	62416413	62421755	-1	5343	25818						CAAX-box protein processing	GO:0071586	The second process in a series of specific posttranslational modifications to the CAAX box region of CAAX box proteins, in which the last three amino acids of the protein (AAX) are removed by proteolysis.
Sobic.004G282200	Chr04	62424374	62425867	-1	1494	21706	(1 of 37) PF04844 - Transcriptional repressor, ovate (Ovate)	Ovate protein family, C-terminal		This domain in found towards the C terminus in the Oval family of transcriptional repressors. These proteins are important regulators of growth and development in plants [, , ].	Domain
Sobic.004G282301	Chr04	62427294	62429262	-1	1969	18311
Sobic.004G282400	Chr04	62430009	62433028	-1	3020	14545		CRIB domain		This entry represents the CRIB domain. Many putative downstream effectors of the small GTPases Cdc42 and Rac contain a GTPase binding domain (GBD), also called p21 binding domain (PBD), which has been shown to specifically bind the GTP bound form of Cdc42 or Rac, with a preference for Cdc42 [, ]. The most conserved region of GBD/PBD domains is the N-terminal Cdc42/Rac interactive binding motif (C…	Domain
Sobic.004G282400	Chr04	62430009	62433028	-1	3020	14545		Rho GTPase activation protein		Proteins containing a RhoGAP (Rho GTPase Activating Protein) domain usually function to catalyze the hydrolysis of GTP that is bound to Rho, Rac and/or Cdc42,inactivating these regulators of the actin cytoskeleton. The 53 known human RhoGAP domain-containing proteins are the largest known group of Rho GTPase regulators and significantly outnumber the 21 Rho GTPases they presumably regulate. This …	Domain
Sobic.004G282400	Chr04	62430009	62433028	-1	3020	14545		Rho GTPase-activating protein domain		Members of the Rho family of small G proteins transduce signals from plasma-membranereceptors and control cell adhesion, motility and shape by actin cytoskeleton formation.Like all other GTPases, Rho proteins act as molecular switches, with an activeGTP-bound form and an inactive GDP-bound form. The active conformation is promoted byguanine-nucleotide exchange factors, and the inactive state by G…	Domain
Sobic.004G282400	Chr04	62430009	62433028	-1	3020	14545						signal transduction	GO:0007165	The cellular process in which a signal is conveyed to trigger a change in the activity or state of a cell. Signal transduction begins with reception of a signal (e.g. a ligand binding to a receptor or receptor activation by a stimulus such as light), or for signal transduction in the absence of ligand, signal-withdrawal or the activity of a constitutively active receptor. Signal transduction ends…
Sobic.004G282500	Chr04	62438357	62443089	1	4733	4484		Tetratricopeptide-like helical domain		The tetratrico peptide repeat region (TPR) is a structural motif present in a wide range of proteins [, , ]. It mediates protein-protein interactions and the assembly of multiprotein complexes []. The TPR motifconsists of 3-16 tandem-repeats of 34 amino acids residues, although individual TPR motifs canbe dispersed in the protein sequence. Sequence alignment of the TPR domains reveals aconsensus …	Domain
Sobic.004G282500	Chr04	62438357	62443089	1	4733	4484		Pentatricopeptide repeat		This entry represents the PPR repeat.Pentatricopeptide repeat (PPR) proteins are characterised by tandem repeats of a degenerate 35 amino acid motif []. Most of PPR proteins have roles in mitochondria or plastid []. PPR repeats were discovered while screening Arabidopsis proteins for those predicted to be targeted to mitochondria or chloroplast [, ]. Some of these proteins have been shown to play…	Repeat
Sobic.004G282500	Chr04	62438357	62443089	1	4733	4484		Tetratricopeptide-like helical domain		The tetratrico peptide repeat region (TPR) is a structural motif present in a wide range of proteins [, , ]. It mediates protein-protein interactions and the assembly of multiprotein complexes []. The TPR motifconsists of 3-16 tandem-repeats of 34 amino acids residues, although individual TPR motifs canbe dispersed in the protein sequence. Sequence alignment of the TPR domains reveals aconsensus …	Domain
Sobic.004G282500	Chr04	62438357	62443089	1	4733	4484		Pentatricopeptide repeat		This entry represents the PPR repeat.Pentatricopeptide repeat (PPR) proteins are characterised by tandem repeats of a degenerate 35 amino acid motif []. Most of PPR proteins have roles in mitochondria or plastid []. PPR repeats were discovered while screening Arabidopsis proteins for those predicted to be targeted to mitochondria or chloroplast [, ]. Some of these proteins have been shown to play…	Repeat
Sobic.004G282500	Chr04	62438357	62443089	1	4733	4484		Tetratricopeptide-like helical domain		The tetratrico peptide repeat region (TPR) is a structural motif present in a wide range of proteins [, , ]. It mediates protein-protein interactions and the assembly of multiprotein complexes []. The TPR motifconsists of 3-16 tandem-repeats of 34 amino acids residues, although individual TPR motifs canbe dispersed in the protein sequence. Sequence alignment of the TPR domains reveals aconsensus …	Domain
Sobic.004G282500	Chr04	62438357	62443089	1	4733	4484		Pentatricopeptide repeat		This entry represents the PPR repeat.Pentatricopeptide repeat (PPR) proteins are characterised by tandem repeats of a degenerate 35 amino acid motif []. Most of PPR proteins have roles in mitochondria or plastid []. PPR repeats were discovered while screening Arabidopsis proteins for those predicted to be targeted to mitochondria or chloroplast [, ]. Some of these proteins have been shown to play…	Repeat
