# Supplementary material for: Association mapping by aerial drone reveals 213 genetic associations for Sorghum bicolor biomass traits under drought
Source: BMC Genomics. 2018 Sep 17;19:679. doi: 10.1186/s12864-018-5055-5 (PMC6142696; doi:10.1186/s12864-018-5055-5)
Supplement: Supplementary file 9 — Tables showing all genes in the regions spanned by significant SNPs for each peak. Gene information was obtained from the Phytomine tool in Phytozome v3.0. (ZIP 8760 kb) [file 12864_2018_5055_MOESM9_ESM.zip › CPG4.1_all_Sb_genes_in_region_from_Phytomine.xlsx]

## Sheet: CPG4.1_all_Sb_genes_in_region_f
Primary_Identifier	chrom	Pos_start	Pos_end	strand	gene_length	dist_from_max_GWAS_SNP	gene_defline	protein_domains_name	gene_name	protein_domains_description	protin_domains_type	ontology_term_name	GO_term	GO_description
Sobic.004G008000	Chr04	716196	718741	-1	2546	273181	(1 of 5) K14565 - nucleolar protein 58 (NOP58)	NOP5, N-terminal		This N-terminal domain is found in RNA-binding proteins of the NOP5 family [].	Domain
Sobic.004G008100	Chr04	718950	722540	-1	3591	269382		Protein kinase domain		Protein phosphorylation, which plays a key role in most cellular activities, is a reversible process mediated by proteinkinases and phosphoprotein phosphatases. Protein kinases catalyse the transfer of the gamma phosphate from nucleotide triphosphates (often ATP) to one or more amino acid residues in a protein substrate side chain, resulting in a conformational change affecting protein function. …	Domain
Sobic.004G008100	Chr04	718950	722540	-1	3591	269382		Protein kinase-like domain		Protein kinases () modify other proteins by chemically adding phosphate groups to them. This process is fundamental to most signalling and regulatory processes in the eukaryotic cell []. The protein kinases contain a catalytic core that is common to both serine/threonine and tyrosine protein kinases. The catalytic domain contains the nucleotide-binding site and the catalytic apparatus in an inter…	Domain
Sobic.004G008100	Chr04	718950	722540	-1	3591	269382		Concanavalin A-like lectin/glucanase domain		This entry represents the concanavalin A-like domain, which has a sandwich structure of 12-14 beta strands in two sheets with a complex topology. Proteins containing this domain include: Legume lectinsGlycosyl hydrolases family 16Galectin (animal S-lectin)Laminin G-like modulePentraxinClostridium neurotoxinsExotoxin AVibrio cholera sialidaseLeech intramolecular trans-sialidaseGlycosyl hydrolase f…	Domain
Sobic.004G008100	Chr04	718950	722540	-1	3591	269382		EGF-like domain		A sequence of about thirty to forty amino-acid residues long found in the sequence of epidermalgrowth factor (EGF) has been shown [, , , , , ]to be present, in a more or less conserved form, in a large number of other, mostly animal proteins.The functional significance of EGF domains in what appear to be unrelated proteins is not yet clear.However, a common feature is that these repeats are found…	Domain
Sobic.004G008100	Chr04	718950	722540	-1	3591	269382		EGF-like calcium-binding domain		A sequence of about forty amino-acid residues found in epidermal growth factor (EGF) has been shown [, , , , ]to be present in a large number of membrane-bound and extracellular, mostly animal, proteins. Many of these proteins require calcium for their biological function and a calcium-binding site has been found at the N terminus of some EGF-like domains []. Calcium-binding may be crucial for nu…	Domain
Sobic.004G008100	Chr04	718950	722540	-1	3591	269382		Wall-associated receptor kinase galacturonan-binding domain		Wall-associated kinases (WAKs) are transmembrane proteins containing a cytoplasmic Serine/Threonine kinase domain and an extracellular domain in contact with the pectin fraction of the plant cell wall []. The cysteine-rich galacturonan-binding domain is located near the N-terminal end of the extracellular domain and binds to the cell-wall pectins [, ].	Domain
Sobic.004G008100	Chr04	718950	722540	-1	3591	269382						calcium ion binding	GO:0005509	Interacting selectively and non-covalently with calcium ions (Ca2+).
Sobic.004G008200	Chr04	724142	725780	-1	1639	266142	(1 of 11) 1.14.13.169 - Transferred entry: 1.14.18.5	Fatty acid hydroxylase		This superfamily includes fatty acid and carotene hydroxylases and sterol desaturases. Beta-carotene hydroxylase is involved in zeaxanthin synthesis by hydroxylating beta-carotene, but the enzyme may be involved in other pathways []. This family includes C-5 sterol desaturase and C-4 sterol methyl oxidase. Members of this family are involved in cholesterol biosynthesis and biosynthesis a plant cu…	Domain
Sobic.004G008200	Chr04	724142	725780	-1	1639	266142	(1 of 11) 1.14.13.169 - Transferred entry: 1.14.18.5	Fatty acid hydroxylase		This superfamily includes fatty acid and carotene hydroxylases and sterol desaturases. Beta-carotene hydroxylase is involved in zeaxanthin synthesis by hydroxylating beta-carotene, but the enzyme may be involved in other pathways []. This family includes C-5 sterol desaturase and C-4 sterol methyl oxidase. Members of this family are involved in cholesterol biosynthesis and biosynthesis a plant cu…	Domain
Sobic.004G008200	Chr04	724142	725780	-1	1639	266142	(1 of 11) 1.14.13.169 - Transferred entry: 1.14.18.5	Fatty acid hydroxylase		This superfamily includes fatty acid and carotene hydroxylases and sterol desaturases. Beta-carotene hydroxylase is involved in zeaxanthin synthesis by hydroxylating beta-carotene, but the enzyme may be involved in other pathways []. This family includes C-5 sterol desaturase and C-4 sterol methyl oxidase. Members of this family are involved in cholesterol biosynthesis and biosynthesis a plant cu…	Domain
Sobic.004G008200	Chr04	724142	725780	-1	1639	266142	(1 of 11) 1.14.13.169 - Transferred entry: 1.14.18.5	Fatty acid hydroxylase		This superfamily includes fatty acid and carotene hydroxylases and sterol desaturases. Beta-carotene hydroxylase is involved in zeaxanthin synthesis by hydroxylating beta-carotene, but the enzyme may be involved in other pathways []. This family includes C-5 sterol desaturase and C-4 sterol methyl oxidase. Members of this family are involved in cholesterol biosynthesis and biosynthesis a plant cu…	Domain
Sobic.004G008200	Chr04	724142	725780	-1	1639	266142	(1 of 11) 1.14.13.169 - Transferred entry: 1.14.18.5	Fatty acid hydroxylase		This superfamily includes fatty acid and carotene hydroxylases and sterol desaturases. Beta-carotene hydroxylase is involved in zeaxanthin synthesis by hydroxylating beta-carotene, but the enzyme may be involved in other pathways []. This family includes C-5 sterol desaturase and C-4 sterol methyl oxidase. Members of this family are involved in cholesterol biosynthesis and biosynthesis a plant cu…	Domain
Sobic.004G008200	Chr04	724142	725780	-1	1639	266142	(1 of 11) 1.14.13.169 - Transferred entry: 1.14.18.5					oxidoreductase activity	GO:0016491	Catalysis of an oxidation-reduction (redox) reaction, a reversible chemical reaction in which the oxidation state of an atom or atoms within a molecule is altered. One substrate acts as a hydrogen or electron donor and becomes oxidized, while the other acts as hydrogen or electron acceptor and becomes reduced.
Sobic.004G008200	Chr04	724142	725780	-1	1639	266142	(1 of 11) 1.14.13.169 - Transferred entry: 1.14.18.5					oxidation-reduction process	GO:0055114	A metabolic process that results in the removal or addition of one or more electrons to or from a substance, with or without the concomitant removal or addition of a proton or protons.
Sobic.004G008200	Chr04	724142	725780	-1	1639	266142	(1 of 11) 1.14.13.169 - Transferred entry: 1.14.18.5					iron ion binding	GO:0005506	Interacting selectively and non-covalently with iron (Fe) ions.
Sobic.004G008200	Chr04	724142	725780	-1	1639	266142	(1 of 11) 1.14.13.169 - Transferred entry: 1.14.18.5					fatty acid biosynthetic process	GO:0006633	The chemical reactions and pathways resulting in the formation of a fatty acid, any of the aliphatic monocarboxylic acids that can be liberated by hydrolysis from naturally occurring fats and oils. Fatty acids are predominantly straight-chain acids of 4 to 24 carbon atoms, which may be saturated or unsaturated; branched fatty acids and hydroxy fatty acids also occur, and very long chain acids of …
Sobic.004G008300	Chr04	733525	734761	-1	1237	257161		Fatty acid hydroxylase		This superfamily includes fatty acid and carotene hydroxylases and sterol desaturases. Beta-carotene hydroxylase is involved in zeaxanthin synthesis by hydroxylating beta-carotene, but the enzyme may be involved in other pathways []. This family includes C-5 sterol desaturase and C-4 sterol methyl oxidase. Members of this family are involved in cholesterol biosynthesis and biosynthesis a plant cu…	Domain
Sobic.004G008300	Chr04	733525	734761	-1	1237	257161						oxidoreductase activity	GO:0016491	Catalysis of an oxidation-reduction (redox) reaction, a reversible chemical reaction in which the oxidation state of an atom or atoms within a molecule is altered. One substrate acts as a hydrogen or electron donor and becomes oxidized, while the other acts as hydrogen or electron acceptor and becomes reduced.
Sobic.004G008300	Chr04	733525	734761	-1	1237	257161						oxidation-reduction process	GO:0055114	A metabolic process that results in the removal or addition of one or more electrons to or from a substance, with or without the concomitant removal or addition of a proton or protons.
Sobic.004G008300	Chr04	733525	734761	-1	1237	257161						iron ion binding	GO:0005506	Interacting selectively and non-covalently with iron (Fe) ions.
Sobic.004G008300	Chr04	733525	734761	-1	1237	257161						fatty acid biosynthetic process	GO:0006633	The chemical reactions and pathways resulting in the formation of a fatty acid, any of the aliphatic monocarboxylic acids that can be liberated by hydrolysis from naturally occurring fats and oils. Fatty acids are predominantly straight-chain acids of 4 to 24 carbon atoms, which may be saturated or unsaturated; branched fatty acids and hydroxy fatty acids also occur, and very long chain acids of …
Sobic.004G008400	Chr04	737647	740142	1	2496	251780		Zinc-binding ribosomal protein		This entry represents a rubredoxin-like metal-binding fold found in ribosomal proteins L37ae, L37e, L44e and S27e. This domain contains two CX(n)C motifs (where n is usually two) [, ].	Domain
Sobic.004G008400	Chr04	737647	740142	1	2496	251780		Ribosomal protein L37ae/L37e		This entry represents the core domain of ribosomal proteins L37ae and L37e, which share a common rubredoxin-like metal-binding fold containing two CX(n)C motifs (where n is usually two) [].	Domain
Sobic.004G008400	Chr04	737647	740142	1	2496	251780		Ribosomal protein L37e		Ribosomes are the particles that catalyse mRNA-directed protein synthesis in all organisms. The codons of the mRNA are exposed on the ribosome to allow tRNA binding. This leads to the incorporation of amino acids into the growing polypeptide chain in accordance with the genetic information. Incoming amino acid monomers enter the ribosomal A site in the form of aminoacyl-tRNAs complexed with elong…	Family
Sobic.004G008400	Chr04	737647	740142	1	2496	251780						structural constituent of ribosome	GO:0003735	The action of a molecule that contributes to the structural integrity of the ribosome.
Sobic.004G008400	Chr04	737647	740142	1	2496	251780						translation	GO:0006412	The cellular metabolic process in which a protein is formed, using the sequence of a mature mRNA molecule to specify the sequence of amino acids in a polypeptide chain. Translation is mediated by the ribosome, and begins with the formation of a ternary complex between aminoacylated initiator methionine tRNA, GTP, and initiation factor 2, which subsequently associates with the small subunit of the…
Sobic.004G008400	Chr04	737647	740142	1	2496	251780						intracellular	GO:0005622	The living contents of a cell; the matter contained within (but not including) the plasma membrane, usually taken to exclude large vacuoles and masses of secretory or ingested material. In eukaryotes it includes the nucleus and cytoplasm.
Sobic.004G008400	Chr04	737647	740142	1	2496	251780						ribosome	GO:0005840	An intracellular organelle, about 200 A in diameter, consisting of RNA and protein. It is the site of protein biosynthesis resulting from translation of messenger RNA (mRNA). It consists of two subunits, one large and one small, each containing only protein and RNA. Both the ribosome and its subunits are characterized by their sedimentation coefficients, expressed in Svedberg units (symbol: S). H…
Sobic.004G008500	Chr04	740912	742790	-1	1879	249132
Sobic.004G008600	Chr04	743367	746823	-1	3457	245099		Protein kinase domain		Protein phosphorylation, which plays a key role in most cellular activities, is a reversible process mediated by proteinkinases and phosphoprotein phosphatases. Protein kinases catalyse the transfer of the gamma phosphate from nucleotide triphosphates (often ATP) to one or more amino acid residues in a protein substrate side chain, resulting in a conformational change affecting protein function. …	Domain
Sobic.004G008600	Chr04	743367	746823	-1	3457	245099		Protein kinase-like domain		Protein kinases () modify other proteins by chemically adding phosphate groups to them. This process is fundamental to most signalling and regulatory processes in the eukaryotic cell []. The protein kinases contain a catalytic core that is common to both serine/threonine and tyrosine protein kinases. The catalytic domain contains the nucleotide-binding site and the catalytic apparatus in an inter…	Domain
Sobic.004G008600	Chr04	743367	746823	-1	3457	245099		Leucine-rich repeat		Leucine-rich repeats (LRR) consist of 2-45 motifs of 20-30 amino acids in length that generally folds into an arc or horseshoe shape []. LRRs occur in proteins ranging from viruses to eukaryotes, and appear to provide a structural framework for the formation of protein-protein interactions [, ].Proteins containing LRRs include tyrosine kinase receptors, cell-adhesion molecules, virulence factors,…	Repeat
Sobic.004G008600	Chr04	743367	746823	-1	3457	245099		Leucine-rich repeat, typical subtype		Leucine-rich repeats (LRR) consist of 2-45 motifs of 20-30 amino acids in length that generally folds into an arc or horseshoe shape []. LRRs occur in proteins ranging from viruses to eukaryotes, and appear to provide a structural framework for the formation of protein-protein interactions [, ].Proteins containing LRRs include tyrosine kinase receptors, cell-adhesion molecules, virulence factors,…	Repeat
Sobic.004G008600	Chr04	743367	746823	-1	3457	245099		Leucine-rich repeat-containing N-terminal, plant-type		Leucine-rich repeats (LRR) consist of 2-45 motifs of 20-30 amino acids in length that generally folds into an arc or horseshoe shape []. LRRs occur in proteins ranging from viruses to eukaryotes, and appear to provide a structural framework for the formation of protein-protein interactions [, ].Proteins containing LRRs include tyrosine kinase receptors, cell-adhesion molecules, virulence factors,…	Domain
Sobic.004G008700	Chr04	755516	756248	1	733	235674		Knottin, scorpion toxin-like		Proteins containing the knottin domain are restricted to the eukaryota. They are known as knottins or cystine-knot peptides and consists of small inhibitors, toxins and lectins .The scorpion toxin-like domain constitutes a subgroup, found in metazoan sequences mainly from the arthropoda, which include the antibacterial defensins and the scorpion alpha-neurotoxins. The plant sequences include memb…	Domain	defense response	GO:0006952	Reactions, triggered in response to the presence of a foreign body or the occurrence of an injury, which result in restriction of damage to the organism attacked or prevention/recovery from the infection caused by the attack.
Sobic.004G008800	Chr04	763419	764817	1	1399	227105		Fatty acid hydroxylase		This superfamily includes fatty acid and carotene hydroxylases and sterol desaturases. Beta-carotene hydroxylase is involved in zeaxanthin synthesis by hydroxylating beta-carotene, but the enzyme may be involved in other pathways []. This family includes C-5 sterol desaturase and C-4 sterol methyl oxidase. Members of this family are involved in cholesterol biosynthesis and biosynthesis a plant cu…	Domain
Sobic.004G008800	Chr04	763419	764817	1	1399	227105						oxidoreductase activity	GO:0016491	Catalysis of an oxidation-reduction (redox) reaction, a reversible chemical reaction in which the oxidation state of an atom or atoms within a molecule is altered. One substrate acts as a hydrogen or electron donor and becomes oxidized, while the other acts as hydrogen or electron acceptor and becomes reduced.
Sobic.004G008800	Chr04	763419	764817	1	1399	227105						oxidation-reduction process	GO:0055114	A metabolic process that results in the removal or addition of one or more electrons to or from a substance, with or without the concomitant removal or addition of a proton or protons.
Sobic.004G008800	Chr04	763419	764817	1	1399	227105						iron ion binding	GO:0005506	Interacting selectively and non-covalently with iron (Fe) ions.
Sobic.004G008800	Chr04	763419	764817	1	1399	227105						fatty acid biosynthetic process	GO:0006633	The chemical reactions and pathways resulting in the formation of a fatty acid, any of the aliphatic monocarboxylic acids that can be liberated by hydrolysis from naturally occurring fats and oils. Fatty acids are predominantly straight-chain acids of 4 to 24 carbon atoms, which may be saturated or unsaturated; branched fatty acids and hydroxy fatty acids also occur, and very long chain acids of …
Sobic.004G008900	Chr04	769869	771113	1	1245	220809		Fatty acid hydroxylase		This superfamily includes fatty acid and carotene hydroxylases and sterol desaturases. Beta-carotene hydroxylase is involved in zeaxanthin synthesis by hydroxylating beta-carotene, but the enzyme may be involved in other pathways []. This family includes C-5 sterol desaturase and C-4 sterol methyl oxidase. Members of this family are involved in cholesterol biosynthesis and biosynthesis a plant cu…	Domain
Sobic.004G008900	Chr04	769869	771113	1	1245	220809						oxidoreductase activity	GO:0016491	Catalysis of an oxidation-reduction (redox) reaction, a reversible chemical reaction in which the oxidation state of an atom or atoms within a molecule is altered. One substrate acts as a hydrogen or electron donor and becomes oxidized, while the other acts as hydrogen or electron acceptor and becomes reduced.
Sobic.004G008900	Chr04	769869	771113	1	1245	220809						oxidation-reduction process	GO:0055114	A metabolic process that results in the removal or addition of one or more electrons to or from a substance, with or without the concomitant removal or addition of a proton or protons.
Sobic.004G008900	Chr04	769869	771113	1	1245	220809						iron ion binding	GO:0005506	Interacting selectively and non-covalently with iron (Fe) ions.
Sobic.004G008900	Chr04	769869	771113	1	1245	220809						fatty acid biosynthetic process	GO:0006633	The chemical reactions and pathways resulting in the formation of a fatty acid, any of the aliphatic monocarboxylic acids that can be liberated by hydrolysis from naturally occurring fats and oils. Fatty acids are predominantly straight-chain acids of 4 to 24 carbon atoms, which may be saturated or unsaturated; branched fatty acids and hydroxy fatty acids also occur, and very long chain acids of …
Sobic.004G009000	Chr04	771148	774672	1	3525	217250		P-loop containing nucleoside triphosphate hydrolase		The P-loop NTPase fold is the most prevalent domain of the several distinctnucleotide-binding protein folds.The most common reaction catalysed by enzymes of the P-loop NTPase fold is the hydrolysis of the beta-gamma phosphate bond of a bound nucleoside triphosphate (NTP). The energy from NTP hydrolysis is typically utilised to induce conformational changes in other molecules, which constitutes th…	Domain
Sobic.004G009000	Chr04	771148	774672	1	3525	217250		Ubiquitin-related domain		Ubiquitin (Ub) and Ub-like proteins are typified by a beta-grasp fold. Ub-like proteins (Ubl) such as Nedd8 []and SUMO []are also covalently linked to target polypeptides, just as Ub itself. This fold is also found in Ub-related domains, such as the UBX domain []and Ras-binding domain (RBD) [].	Domain
Sobic.004G009000	Chr04	771148	774672	1	3525	217250		Helicase superfamily 1/2, ATP-binding domain		Helicases have been classified in 5 superfamilies (SF1-SF5). All of theproteins bind ATP and, consequently, all of them carry the classical Walker A(phosphate-binding loop or P-loop) and Walker B(Mg2+-binding aspartic acid) motifs. For the two largest groups, commonlyreferred to as SF1 and SF2, a total of seven characteristic motifs has beenidentified []. These two superfamilies encompass a large…	Domain
Sobic.004G009000	Chr04	771148	774672	1	3525	217250		Helicase, C-terminal		Helicases have been classified in 5 superfamilies (SF1-SF5). For the two largest groups, commonly referred to as SF1 and SF2, a total of seven characteristic motifs has been identified []. These two superfamilies encompass a large number of DNA and RNA helicases from archaea, eubacteria, eukaryotes and viruses.This entry represents the C-terminal domain found in proteins belonging to the helicase…	Domain
Sobic.004G009000	Chr04	771148	774672	1	3525	217250		DEAD/DEAH box helicase domain		Proteins with this domain include the DEAD and DEAH box helicases. Helicases are involved in unwinding nucleic acids. The DEAD box helicases are involved in various aspects of RNA metabolism, including nuclear transcription, pre mRNA splicing, ribosome biogenesis, nucleocytoplasmic transport, translation, RNA decay and organellar gene expression.	Domain
Sobic.004G009000	Chr04	771148	774672	1	3525	217250		Ubiquitin domain		Ubiquitin is a protein of 76 amino acid residues, found in all eukaryotic cells and whose sequence is extremely well conserved from protozoan to vertebrates. Ubiquitin acts through its post-translational attachment (ubiquitinylation) to other proteins, where these modifications alter the function, location or trafficking of the protein, or targets it for destruction by the 26S proteasome [].Ubiqu…	Domain
Sobic.004G009000	Chr04	771148	774672	1	3525	217250		DEAD/DEAH-box helicase, putative		This entry represents a family of DEAD/DEAH-box-containing family of helicases. It includes Hrq1 from Saccharomyces, a putativeRecQ helicase []. RecQ helicases are involved in maintaining genomic integrity.	Family
Sobic.004G009000	Chr04	771148	774672	1	3525	217250						ATP binding	GO:0005524	Interacting selectively and non-covalently with ATP, adenosine 5'-triphosphate, a universally important coenzyme and enzyme regulator.
Sobic.004G009000	Chr04	771148	774672	1	3525	217250						nucleic acid binding	GO:0003676	Interacting selectively and non-covalently with any nucleic acid.
Sobic.004G009100	Chr04	777269	780862	1	3594	211060		Protein of unknown function DUF1754, eukaryotic		This is a eukaryotic protein of unknown function.	Family
Sobic.004G009200	Chr04	788283	790240	1	1958	201682		Major facilitator superfamily domain		Transporters can be grouped in two classes, primary and secondary carriers. The primary active transporters drive solute accumulation or extrusion by using ATP hydrolysis, photon absorption, electron flow, substrate decarboxylation or methyl transfer. If charged molecules are unidirectionally pumped as a consequence of the consumption of a primary cellular energy source, electron chemical potenti…	Domain
Sobic.004G009200	Chr04	788283	790240	1	1958	201682		Major facilitator superfamily		Among the different families of transporter, only two occur ubiquitously in all classifications of organisms. These are the ATP-Binding Cassette (ABC) superfamily and the Major Facilitator Superfamily (MFS). The MFS transporters are single-polypeptide secondary carriers capable only of transporting small solutes in response to chemiosmotic ion gradients [, ].	Family
Sobic.004G009300	Chr04	793657	795297	-1	1641	196625		Tetracycline transcriptional regulator, TetR-like, C-terminal		The antibiotic tetracycline has a broad spectrum of activity, acting to inhibit bacterial protein synthesis by binding to the 30S ribosomal subunit, which prevents the association of the aminoacyl-tRNA to the ribosomal acceptor A site. Tetracycline binding is reversible, therefore diluting out the antibiotic can reverse its effects. Tetracycline resistance genes are often located on mobile elemen…	Domain
Sobic.004G009400	Chr04	803924	805984	1	2061	185938		Major facilitator superfamily domain		Transporters can be grouped in two classes, primary and secondary carriers. The primary active transporters drive solute accumulation or extrusion by using ATP hydrolysis, photon absorption, electron flow, substrate decarboxylation or methyl transfer. If charged molecules are unidirectionally pumped as a consequence of the consumption of a primary cellular energy source, electron chemical potenti…	Domain
Sobic.004G009400	Chr04	803924	805984	1	2061	185938		Major facilitator superfamily		Among the different families of transporter, only two occur ubiquitously in all classifications of organisms. These are the ATP-Binding Cassette (ABC) superfamily and the Major Facilitator Superfamily (MFS). The MFS transporters are single-polypeptide secondary carriers capable only of transporting small solutes in response to chemiosmotic ion gradients [, ].	Family
Sobic.004G009500	Chr04	814200	816152	-1	1953	175770		Major facilitator superfamily domain		Transporters can be grouped in two classes, primary and secondary carriers. The primary active transporters drive solute accumulation or extrusion by using ATP hydrolysis, photon absorption, electron flow, substrate decarboxylation or methyl transfer. If charged molecules are unidirectionally pumped as a consequence of the consumption of a primary cellular energy source, electron chemical potenti…	Domain
Sobic.004G009500	Chr04	814200	816152	-1	1953	175770		Major facilitator superfamily		Among the different families of transporter, only two occur ubiquitously in all classifications of organisms. These are the ATP-Binding Cassette (ABC) superfamily and the Major Facilitator Superfamily (MFS). The MFS transporters are single-polypeptide secondary carriers capable only of transporting small solutes in response to chemiosmotic ion gradients [, ].	Family
Sobic.004G009600	Chr04	820003	829151	-1	9149	162771		P-loop containing nucleoside triphosphate hydrolase		The P-loop NTPase fold is the most prevalent domain of the several distinctnucleotide-binding protein folds.The most common reaction catalysed by enzymes of the P-loop NTPase fold is the hydrolysis of the beta-gamma phosphate bond of a bound nucleoside triphosphate (NTP). The energy from NTP hydrolysis is typically utilised to induce conformational changes in other molecules, which constitutes th…	Domain
Sobic.004G009600	Chr04	820003	829151	-1	9149	162771		Helicase superfamily 1/2, ATP-binding domain		Helicases have been classified in 5 superfamilies (SF1-SF5). All of theproteins bind ATP and, consequently, all of them carry the classical Walker A(phosphate-binding loop or P-loop) and Walker B(Mg2+-binding aspartic acid) motifs. For the two largest groups, commonlyreferred to as SF1 and SF2, a total of seven characteristic motifs has beenidentified []. These two superfamilies encompass a large…	Domain
Sobic.004G009600	Chr04	820003	829151	-1	9149	162771		Helicase, C-terminal		Helicases have been classified in 5 superfamilies (SF1-SF5). For the two largest groups, commonly referred to as SF1 and SF2, a total of seven characteristic motifs has been identified []. These two superfamilies encompass a large number of DNA and RNA helicases from archaea, eubacteria, eukaryotes and viruses.This entry represents the C-terminal domain found in proteins belonging to the helicase…	Domain
Sobic.004G009600	Chr04	820003	829151	-1	9149	162771		Helicase/UvrB, N-terminal		This entry represents a domain found in the N terminus of several proteins, including helicases, the R subunit (HsdR) of type I restriction endonucleases (), the Res subunit of type III endonucleases (), and the B subunit of excinuclease ABC (uvrB) [, , ].	Domain
Sobic.004G009600	Chr04	820003	829151	-1	9149	162771		Bromodomain		Bromodomains are found in a variety of mammalian, invertebrate and yeast DNA-binding proteins []. Bromodomains can interact withacetylated lysine [].In some proteins, the classical bromodomain has diverged to such anextent that parts of the region are either missing or contain an insertion(e.g., mammalian protein HRX, Caenorhabditis eleganshypothetical protein ZK783.4, yeast protein YTA7). The br…	Domain
Sobic.004G009600	Chr04	820003	829151	-1	9149	162771		Glutamine-Leucine-Glutamine, QLQ		The QLQ domain is characterised by the conserved Gln-Leu-Gln residues. Another feature of this domain is the absolute conservation of bulky aromatic/hydrophobic and acidic amino acid residues such as Phe, Trp, Tyr, Leu, Glu, or their equivalents in terms of chemical and radial properties. The Pro residue is also absolutely conserved. These amino acid residues are critical for the function of the …	Domain
Sobic.004G009600	Chr04	820003	829151	-1	9149	162771						regulation of transcription, DNA-templated	GO:0006355	Any process that modulates the frequency, rate or extent of cellular DNA-templated transcription.
Sobic.004G009600	Chr04	820003	829151	-1	9149	162771						nucleus	GO:0005634	A membrane-bounded organelle of eukaryotic cells in which chromosomes are housed and replicated. In most cells, the nucleus contains all of the cell's chromosomes except the organellar chromosomes, and is the site of RNA synthesis and processing. In some species, or in specialized cell types, RNA metabolism or DNA replication may be absent.
Sobic.004G009600	Chr04	820003	829151	-1	9149	162771						protein binding	GO:0005515	Interacting selectively and non-covalently with any protein or protein complex (a complex of two or more proteins that may include other nonprotein molecules).
Sobic.004G009600	Chr04	820003	829151	-1	9149	162771						ATP binding	GO:0005524	Interacting selectively and non-covalently with ATP, adenosine 5'-triphosphate, a universally important coenzyme and enzyme regulator.
Sobic.004G009700	Chr04	830270	830537	1	268	161385
Sobic.004G009800	Chr04	831754	832599	-1	846	159323
Sobic.004G009800	Chr04	831754	832599	-1	846	159323
Sobic.004G009900	Chr04	835429	839338	-1	3910	152584		WAT1-related protein		The plant drug/metabolite exporter (DME) family consists of a group of plant WAT1 (walls are thin1)-related proteins. They contain the EamA domains that can be found in some drug/metabolite exporters in bacteria. Arabidopsis WAT1 is required for secondary cell-wall deposition [, ], and conferred broad-spectrum resistance to vascular pathogens []. Auxin-induced protein 5NG4, another member of the …	Family
Sobic.004G009900	Chr04	835429	839338	-1	3910	152584		EamA domain		EamA (named after the O-acetyl-serine/cysteine export gene in E. coli) domain is found in a wide range of proteins including the Erwinia chrysanthemi PecM protein, which is involved in pectinase, cellulase and blue pigment regulation, the Salmonella typhimurium PagO protein (function unknown), and some members of the solute carrier family group 35 (SLC35) nucleoside-sugar transporters. Many membe…	Domain
Sobic.004G009900	Chr04	835429	839338	-1	3910	152584						membrane	GO:0016020	A lipid bilayer along with all the proteins and protein complexes embedded in it an attached to it.
Sobic.004G009900	Chr04	835429	839338	-1	3910	152584						integral component of membrane	GO:0016021	The component of a membrane consisting of the gene products and protein complexes having at least some part of their peptide sequence embedded in the hydrophobic region of the membrane.
Sobic.004G009900	Chr04	835429	839338	-1	3910	152584						transmembrane transporter activity	GO:0022857	Enables the transfer of a substance from one side of a membrane to the other.
Sobic.004G010000	Chr04	839658	844286	-1	4629	147636		Alpha/Beta hydrolase fold		This entry represent the Alpha/Beta hydrolase fold.The alpha/beta hydrolase fold []is common to a number of hydrolytic enzymes of widely differing phylogenetic origin and catalytic function. The core of each enzyme is an alpha/beta-sheet (rather than a barrel), containing 8 strands connected by helices []. The enzymes are believed to have diverged from a common ancestor, preserving the arrangemen…	Domain
Sobic.004G010000	Chr04	839658	844286	-1	4629	147636		Peptidase S10, serine carboxypeptidase		This group of serine peptidases belong to MEROPS peptidase family S10 (clan SC). The type example is carboxypeptidase Y from Saccharomyces cerevisiae(Baker's yeast) [].All known carboxypeptidases are either metallo carboxypeptidases or serine carboxypeptidases (and ). The catalytic activity of the serine carboxypeptidases, like that of the trypsin family serine proteases, is provided by a charge …	Family
Sobic.004G010000	Chr04	839658	844286	-1	4629	147636						proteolysis	GO:0006508	The hydrolysis of proteins into smaller polypeptides and/or amino acids by cleavage of their peptide bonds.
Sobic.004G010000	Chr04	839658	844286	-1	4629	147636						serine-type carboxypeptidase activity	GO:0004185	Catalysis of the hydrolysis of a peptide bond not more than three residues from the C-terminus of a polypeptide chain by a catalytic mechanism that involves a catalytic triad consisting of a serine nucleophile that is activated by a proton relay involving an acidic residue (e.g. aspartate or glutamate) and a basic residue (usually histidine).
Sobic.004G010050	Chr04	846504	850030	1	3527	141892		Zinc finger, CCHC-type		Zinc finger (Znf) domains are relatively small protein motifs which contain multiple finger-like protrusions that make tandem contacts with their target molecule. Some of these domains bind zinc, but many do not; instead binding other metals such as iron, or no metal at all. For example, some family members form salt bridges to stabilise the finger-like folds. They were first identified as a DNA-…	Domain
Sobic.004G010101	Chr04	854572	855076	1	505	136846
Sobic.004G010151	Chr04	855256	858711	1	3456	133211
Sobic.004G010200	Chr04	859361	865297	-1	5937	126625	(1 of 1) PTHR16057 - WINS1, 2 PROTEIN	Protein Lines		In Drosophila, Lines is a segment polarity protein and a modulator of the Abd-B protein [, , , , ].	Family
Sobic.004G010200	Chr04	859361	865297	-1	5937	126625	(1 of 1) PTHR16057 - WINS1, 2 PROTEIN	Protein Lines, C-terminal		This family represents the C terminus of protein lines []. In Drosophila, this protein is involved in embryonic segmentation and may function as a transcriptional regulator [, ].	Domain
Sobic.004G010200	Chr04	859361	865297	-1	5937	126625	(1 of 1) PTHR16057 - WINS1, 2 PROTEIN	Protein Lines		In Drosophila, Lines is a segment polarity protein and a modulator of the Abd-B protein [, , , , ].	Family
Sobic.004G010200	Chr04	859361	865297	-1	5937	126625	(1 of 1) PTHR16057 - WINS1, 2 PROTEIN	Protein Lines, C-terminal		This family represents the C terminus of protein lines []. In Drosophila, this protein is involved in embryonic segmentation and may function as a transcriptional regulator [, ].	Domain
Sobic.004G010300	Chr04	866843	869960	1	3118	121962		HAD-like domain		The haloacid dehydrogenase (HAD) superfamily includes phosphatases, phosphonatases, P-type ATPases, beta-phosphoglucomutases, phosphomannomutases, and dehalogenases, which are involved in a variety of cellular processes ranging from amino acid biosynthesis to detoxification[].Crystal structures of proteins from the HAD superfamily show that these proteins all share a conserved alpha/beta-domain c…	Domain
Sobic.004G010300	Chr04	866843	869960	1	3118	121962		Phospholipid/glycerol acyltransferase		This family contains acyltransferases involved in phospholipid biosynthesis and other proteins of unknown function []. This domain is found in tafazzins, defects in which are the cause of Barth syndrome; a severe inherited disorder which is often fatal in childhood and is characterised by cardiac and skeletal abnormalities. Phospholipid/glycerol acyltransferase is not found in the viruses or the …	Domain
Sobic.004G010300	Chr04	866843	869960	1	3118	121962						metabolic process	GO:0008152	The chemical reactions and pathways, including anabolism and catabolism, by which living organisms transform chemical substances. Metabolic processes typically transform small molecules, but also include macromolecular processes such as DNA repair and replication, and protein synthesis and degradation.
Sobic.004G010300	Chr04	866843	869960	1	3118	121962						transferase activity, transferring acyl groups	GO:0016746	Catalysis of the transfer of an acyl group from one compound (donor) to another (acceptor).
Sobic.004G010500	Chr04	877012	878150	-1	1139	113772
Sobic.004G010600	Chr04	878232	882377	-1	4146	109545	(1 of 3) K09602 - ubiquitin thioesterase protein OTUB1 [EC:3.4.19.12] (OTUB1)	OTU domain		An homology region containing four conserved motifs has been identified inproteins from eukaryotes, several groups of viruses and the pathogenicbacteria Chlamydia pneumoniae []. None of these proteins has a known biochemical function but low sequence similarity with the polyprotein regions of arteriviruses has lead to suggest that it could possess cysteine protease activity []. In this case, the …	Domain
Sobic.004G010600	Chr04	878232	882377	-1	4146	109545	(1 of 3) K09602 - ubiquitin thioesterase protein OTUB1 [EC:3.4.19.12] (OTUB1)	Peptidase C65, otubain		This family of proteins is a highly specific ubiquitin iso-peptidase that removes ubiquitin from proteins []. The modification of cellular proteins by ubiquitin (Ub) is an important event that underlies protein stability and function in eukaryotes, as it is a dynamic and reversible process. Otubain carries several key conserved domains: (i) the OTU (ovarian tumour domain) in which there is an act…	Family
Sobic.004G010600	Chr04	878232	882377	-1	4146	109545	(1 of 3) K09602 - ubiquitin thioesterase protein OTUB1 [EC:3.4.19.12] (OTUB1)	OTU domain		An homology region containing four conserved motifs has been identified inproteins from eukaryotes, several groups of viruses and the pathogenicbacteria Chlamydia pneumoniae []. None of these proteins has a known biochemical function but low sequence similarity with the polyprotein regions of arteriviruses has lead to suggest that it could possess cysteine protease activity []. In this case, the …	Domain
Sobic.004G010600	Chr04	878232	882377	-1	4146	109545	(1 of 3) K09602 - ubiquitin thioesterase protein OTUB1 [EC:3.4.19.12] (OTUB1)	Peptidase C65, otubain		This family of proteins is a highly specific ubiquitin iso-peptidase that removes ubiquitin from proteins []. The modification of cellular proteins by ubiquitin (Ub) is an important event that underlies protein stability and function in eukaryotes, as it is a dynamic and reversible process. Otubain carries several key conserved domains: (i) the OTU (ovarian tumour domain) in which there is an act…	Family
Sobic.004G010700	Chr04	904046	907553	1	3508	84369		GHMP kinase, C-terminal domain		This domain is found in homoserine kinases (), galactokinases () and mevalonate kinases (). These kinases make up the GHMP kinase superfamily of ATP-dependent enzymes []. These enzymes are involved in the biosynthesis of isoprenes and amino acids as well as in carbohydrate metabolism. The C-terminal domain of homoserine kinase has a central alpha-beta plait fold and an insertion of four helices, …	Domain
Sobic.004G010800	Chr04	909090	914020	-1	4931	77902
Sobic.004G010900	Chr04	914635	919385	-1	4751	72537		F-box domain		First identified in cyclin-F as a protein-protein interaction motif, the F-boxis a conserved domain that is present in numerous protein with a bipartitestructure []. Through the F-box, these proteins are linked to the Skp1protein and the core of SCFs (Skp1-cullin-F-box protein ligase) complexes.SCFs complexes constitute a new class of E3 ligases []. They function incombination with the E2 enzyme …	Domain
Sobic.004G010900	Chr04	914635	919385	-1	4751	72537		Kelch repeat type 1		Kelch is a 50-residue motif, named after the Drosophila mutant in which it was first identified []. This sequence motif represents one beta-sheet blade, and several of these repeats can associate to form a beta-propeller. For instance, the motif appears 6 times in Drosophila egg-chamber regulatory protein, creating a 6-bladed beta-propeller. The motif is also found in mouse protein MIPP []and in …	Repeat
Sobic.004G010900	Chr04	914635	919385	-1	4751	72537		Galactose oxidase, beta-propeller		Galactose oxidase () is a monomeric enzyme that contains a single copper ion and catalyses the stereospecific oxidation of primary alcohols to their corresponding aldehyde []. The protein contains an unusual covalent thioether bond between a tyrosine and a cysteine that forms during its maturation []. Galactose oxidase is a three-domain protein: the N-terminal domain forms a jelly-roll sandwich, …	Domain
Sobic.004G010900	Chr04	914635	919385	-1	4751	72537		F-box domain		First identified in cyclin-F as a protein-protein interaction motif, the F-boxis a conserved domain that is present in numerous protein with a bipartitestructure []. Through the F-box, these proteins are linked to the Skp1protein and the core of SCFs (Skp1-cullin-F-box protein ligase) complexes.SCFs complexes constitute a new class of E3 ligases []. They function incombination with the E2 enzyme …	Domain
Sobic.004G010900	Chr04	914635	919385	-1	4751	72537		Kelch repeat type 1		Kelch is a 50-residue motif, named after the Drosophila mutant in which it was first identified []. This sequence motif represents one beta-sheet blade, and several of these repeats can associate to form a beta-propeller. For instance, the motif appears 6 times in Drosophila egg-chamber regulatory protein, creating a 6-bladed beta-propeller. The motif is also found in mouse protein MIPP []and in …	Repeat
Sobic.004G010900	Chr04	914635	919385	-1	4751	72537		Galactose oxidase, beta-propeller		Galactose oxidase () is a monomeric enzyme that contains a single copper ion and catalyses the stereospecific oxidation of primary alcohols to their corresponding aldehyde []. The protein contains an unusual covalent thioether bond between a tyrosine and a cysteine that forms during its maturation []. Galactose oxidase is a three-domain protein: the N-terminal domain forms a jelly-roll sandwich, …	Domain
Sobic.004G010900	Chr04	914635	919385	-1	4751	72537						protein binding	GO:0005515	Interacting selectively and non-covalently with any protein or protein complex (a complex of two or more proteins that may include other nonprotein molecules).
Sobic.004G011000	Chr04	919626	922934	1	3309	68988		Nin one binding (NOB1) Zn-ribbon-like		This entry corresponds to a zinc ribbon and is found on the RNA binding protein NOB1.	Domain
Sobic.004G011000	Chr04	919626	922934	1	3309	68988		D-site 20S pre-rRNA nuclease Nob1		Budding yeast D-site 20S pre-rRNA nuclease Nob1 is involved in proteasomal and 40S ribosomal subunit biogenesis. It is required for cleavage of the 20S pre-rRNA to generate the mature 18S rRNA [, , ].	Family
Sobic.004G011000	Chr04	919626	922934	1	3309	68988		Methionyl-tRNA synthetase, Zn-domain		All methionyl-tRNA synthetases (MetRS) display a highly conserved catalytic core with a Rossmann fold, the two halves of which are linked by a connective peptide (CP) []. In E. coli MetRS, a tightly bound zinc ion was shown to play a role in the folding of the CP region []. This domain represents the CP region.	Domain
Sobic.004G011000	Chr04	919626	922934	1	3309	68988						endoribonuclease activity	GO:0004521	Catalysis of the hydrolysis of ester linkages within ribonucleic acid by creating internal breaks.
Sobic.004G011000	Chr04	919626	922934	1	3309	68988						ribosomal small subunit biogenesis	GO:0042274	A cellular process that results in the biosynthesis of constituent macromolecules, assembly, and arrangement of constituent parts of a small ribosomal subunit; includes transport to the sites of protein synthesis.
Sobic.004G011000	Chr04	919626	922934	1	3309	68988						cleavage involved in rRNA processing	GO:0000469	Any phosphodiester bond hydrolysis involved in the conversion of a primary ribosomal RNA (rRNA) transcript into a mature rRNA molecule.
Sobic.004G011100	Chr04	923011	924805	-1	1795	67117		Homeodomain-like		Homeodomain proteins are transcription factors that share a related DNA binding homeodomain []. The homeodomain was first identified in a number of Drosophila homeotic and segmentation proteins, but is now known to be well conserved in many other animals, including vertebrates. The domain binds DNA through a helix-turn-helix (HTH) structure. The HTH motif is characterised by two alpha-helices, wh…	Domain
Sobic.004G011100	Chr04	923011	924805	-1	1795	67117		SANT/Myb domain		The retroviral oncogene v-myb, and its cellular counterpart c-myb, encode nuclear DNA-binding proteins. In myb, one of the most conserved regions consisting of three tandem repeats has been shown to be involved in DNA-binding [].The SANT domain is present in nuclear receptor co-repressors and in the subunits of many chromatin-remodelling complexes []. It has a strong structural similarity to the …	Domain
Sobic.004G011100	Chr04	923011	924805	-1	1795	67117		Myb domain		The myb-type HTH domain is a DNA-binding, helix-turn-helix (HTH) domain of approximately 55 amino acids, typically occurring in a tandem repeat in eukaryotic transcription factors. The domain is named after the retroviral oncogene v-myb, and its cellular counterpart c-myb, which encode nuclear DNA-binding proteins that specifically recognise the sequence YAAC(G/T)G [, ]. Myb proteins contain thre…	Domain
Sobic.004G011100	Chr04	923011	924805	-1	1795	67117						DNA binding	GO:0003677	Any molecular function by which a gene product interacts selectively and non-covalently with DNA (deoxyribonucleic acid).
Sobic.004G011201	Chr04	928737	930406	-1	1670	61516	(1 of 2) K10143 - E3 ubiquitin-protein ligase RFWD2 (RFWD2, COP1)	WD40 repeat		WD-40 repeats (also known as WD or beta-transducin repeats) are short ~40 amino acid motifs, often terminating in a Trp-Asp (W-D) dipeptide. WD40 repeats usually assume a 7-8 bladed beta-propeller fold, but proteins have been found with 4 to 16 repeated units, which also form a circularised beta-propeller structure. WD-repeat proteins are a large family found in all eukaryotes and are implicated …	Repeat
Sobic.004G011201	Chr04	928737	930406	-1	1670	61516	(1 of 2) K10143 - E3 ubiquitin-protein ligase RFWD2 (RFWD2, COP1)	WD40-repeat-containing domain		WD-40 repeats (also known as WD or beta-transducin repeats) are short ~40 amino acid motifs, often terminating in a Trp-Asp (W-D) dipeptide. WD40 repeats usually assume a 7-8 bladed beta-propeller fold, but proteins have been found with 4 to 16 repeated units, which also form a circularised beta-propeller structure. WD-repeat proteins are a large family found in all eukaryotes and are implicated …	Domain
Sobic.004G011201	Chr04	928737	930406	-1	1670	61516	(1 of 2) K10143 - E3 ubiquitin-protein ligase RFWD2 (RFWD2, COP1)	WD40/YVTN repeat-like-containing domain		This entry represents a WD40/YVTN repeat-like domain. Both the WD40 and the YVTN repeated motifs consist of about 40 residues, and although they consist of distinct sequences, they do share a similar structure. Structurally, both the WD40 and the YVTN repeated motifs form seven-bladed propellers (although some members can contain eight blades), which consist of seven 4-stranded beta-sheets. The W…	Domain
Sobic.004G011201	Chr04	928737	930406	-1	1670	61516	(1 of 2) K10143 - E3 ubiquitin-protein ligase RFWD2 (RFWD2, COP1)					protein binding	GO:0005515	Interacting selectively and non-covalently with any protein or protein complex (a complex of two or more proteins that may include other nonprotein molecules).
Sobic.004G011300	Chr04	937419	943525	1	6107	48397		Nucleic acid-binding, OB-fold		A five-stranded beta-barrel was first noted as a common structure among four proteins binding single-stranded nucleic acids (staphylococcal nuclease andaspartyl-tRNA synthetase) or oligosaccharides (B subunits of enterotoxin and verotoxin-1), and has been termed the oligonucleotide/oligosaccharide binding motif, or OB fold, a five-stranded beta-sheet coiled to form a closed beta-barrel capped by …	Domain
Sobic.004G011300	Chr04	937419	943525	1	6107	48397		RNA-binding domain, S1		The S1 domain was originally identified in ribosomal protein S1 but is found in a large number of RNA-associated proteins. The structure of the S1 RNA-binding domain from the Escherichia colipolynucleotide phosphorylase has been determined using NMR methods and consists of a five-stranded antiparallel beta barrel. Conserved residues on one face of the barrel and adjacent loops form the putative R…	Domain
Sobic.004G011300	Chr04	937419	943525	1	6107	48397		S1 domain		The S1 domain was originally identified in ribosomal protein S1 but is found in a large number of RNA-associated proteins. The structure of the S1 RNA-binding domain from the Escherichia colipolynucleotide phosphorylase has been determined usingNMR methods and consists of a five-stranded antiparallel beta barrel. Conserved residues on one face of the barrel and adjacent loops form the putative RN…	Domain
Sobic.004G011300	Chr04	937419	943525	1	6107	48397						nucleic acid binding	GO:0003676	Interacting selectively and non-covalently with any nucleic acid.
Sobic.004G011433	Chr04	944050	945095	-1	1046	46827	(1 of 303) PF00646 - F-box domain (F-box)	F-box domain		First identified in cyclin-F as a protein-protein interaction motif, the F-boxis a conserved domain that is present in numerous protein with a bipartitestructure []. Through the F-box, these proteins are linked to the Skp1protein and the core of SCFs (Skp1-cullin-F-box protein ligase) complexes.SCFs complexes constitute a new class of E3 ligases []. They function incombination with the E2 enzyme …	Domain	protein binding	GO:0005515	Interacting selectively and non-covalently with any protein or protein complex (a complex of two or more proteins that may include other nonprotein molecules).
Sobic.004G011566	Chr04	947826	950478	-1	2653	41444		Catalase-like domain		This entry represents a fold found in the mono-functional, haem-containing catalases and also in haem peroxidases such as allene oxide synthase [, , ]. In catalases, this entry covers the core forming domain and, if present, the immune-responsive C-terminal domain.	Domain
Sobic.004G011566	Chr04	947826	950478	-1	2653	41444		Catalase, mono-functional, haem-containing		Catalases () are antioxidant enzymes that catalyse the conversion of hydrogen peroxide to water and molecular oxygen, serving to protect cells from its toxic effects []. Hydrogen peroxide is produced as a consequence of oxidative cellular metabolism and can be converted to the highly reactive hydroxyl radical via transition metals, this radical being able to damage a wide variety of molecules wit…	Family
Sobic.004G011566	Chr04	947826	950478	-1	2653	41444		Catalase immune-responsive domain		Catalases () are antioxidant enzymes that catalyse the conversion of hydrogen peroxide to water and molecular oxygen, serving to protect cells from its toxic effects []. Hydrogen peroxide is produced as a consequence of oxidative cellular metabolism and can be converted to the highly reactive hydroxyl radical via transition metals, this radical being able to damage a wide variety of molecules wit…	Domain
Sobic.004G011566	Chr04	947826	950478	-1	2653	41444		Catalase, mono-functional, haem-containing, clades 1 and 3		Catalases () are antioxidant enzymes that catalyse the conversion of hydrogen peroxide to water and molecular oxygen, serving to protect cells from its toxic effects []. Hydrogen peroxide is produced as a consequence of oxidative cellular metabolism and can be converted to the highly reactive hydroxyl radical via transition metals, this radical being able to damage a wide variety of molecules wit…	Family
Sobic.004G011566	Chr04	947826	950478	-1	2653	41444		Catalase core domain		Catalases () are antioxidant enzymes that catalyse the conversion of hydrogen peroxide to water and molecular oxygen, serving to protect cells from its toxic effects []. Hydrogen peroxide is produced as a consequence of oxidative cellular metabolism and can be converted to the highly reactive hydroxyl radical via transition metals, this radical being able to damage a wide variety of molecules wit…	Domain
Sobic.004G011566	Chr04	947826	950478	-1	2653	41444		Catalase-like domain		This entry represents a fold found in the mono-functional, haem-containing catalases and also in haem peroxidases such as allene oxide synthase [, , ]. In catalases, this entry covers the core forming domain and, if present, the immune-responsive C-terminal domain.	Domain
Sobic.004G011566	Chr04	947826	950478	-1	2653	41444		Catalase, mono-functional, haem-containing		Catalases () are antioxidant enzymes that catalyse the conversion of hydrogen peroxide to water and molecular oxygen, serving to protect cells from its toxic effects []. Hydrogen peroxide is produced as a consequence of oxidative cellular metabolism and can be converted to the highly reactive hydroxyl radical via transition metals, this radical being able to damage a wide variety of molecules wit…	Family
Sobic.004G011566	Chr04	947826	950478	-1	2653	41444		Catalase immune-responsive domain		Catalases () are antioxidant enzymes that catalyse the conversion of hydrogen peroxide to water and molecular oxygen, serving to protect cells from its toxic effects []. Hydrogen peroxide is produced as a consequence of oxidative cellular metabolism and can be converted to the highly reactive hydroxyl radical via transition metals, this radical being able to damage a wide variety of molecules wit…	Domain
Sobic.004G011566	Chr04	947826	950478	-1	2653	41444		Catalase, mono-functional, haem-containing, clades 1 and 3		Catalases () are antioxidant enzymes that catalyse the conversion of hydrogen peroxide to water and molecular oxygen, serving to protect cells from its toxic effects []. Hydrogen peroxide is produced as a consequence of oxidative cellular metabolism and can be converted to the highly reactive hydroxyl radical via transition metals, this radical being able to damage a wide variety of molecules wit…	Family
Sobic.004G011566	Chr04	947826	950478	-1	2653	41444		Catalase core domain		Catalases () are antioxidant enzymes that catalyse the conversion of hydrogen peroxide to water and molecular oxygen, serving to protect cells from its toxic effects []. Hydrogen peroxide is produced as a consequence of oxidative cellular metabolism and can be converted to the highly reactive hydroxyl radical via transition metals, this radical being able to damage a wide variety of molecules wit…	Domain
Sobic.004G011566	Chr04	947826	950478	-1	2653	41444						oxidation-reduction process	GO:0055114	A metabolic process that results in the removal or addition of one or more electrons to or from a substance, with or without the concomitant removal or addition of a proton or protons.
Sobic.004G011566	Chr04	947826	950478	-1	2653	41444						catalase activity	GO:0004096	Catalysis of the reaction: 2 hydrogen peroxide = O2 + 2 H2O.
Sobic.004G011566	Chr04	947826	950478	-1	2653	41444						heme binding	GO:0020037	Interacting selectively and non-covalently with heme, any compound of iron complexed in a porphyrin (tetrapyrrole) ring.
Sobic.004G011566	Chr04	947826	950478	-1	2653	41444						response to oxidative stress	GO:0006979	Any process that results in a change in state or activity of a cell or an organism (in terms of movement, secretion, enzyme production, gene expression, etc.) as a result of oxidative stress, a state often resulting from exposure to high levels of reactive oxygen species, e.g. superoxide anions, hydrogen peroxide (H2O2), and hydroxyl radicals.
Sobic.004G011700	Chr04	962795	966975	-1	4181	24947		Heat shock protein 70kD, C-terminal domain		Members of the 70-kilodalton heat-shock protein (HSP70) family promote protein folding both constitutively and in response to stress. These proteins have two functional units: a substrate-binding unit, and an adenosine triphosphatase unit. The substrate-binding unit of DnaK consists of a beta-sandwich domain followed by alpha-helical segments. The alpha-helical domain stabilises the complex, but …	Domain
Sobic.004G011700	Chr04	962795	966975	-1	4181	24947		Heat shock protein 70 family		Heat shock proteins, Hsp70 chaperones help to fold many proteins. Hsp70 assisted folding involves repeated cycles of substrate binding and release. Hsp70 activity is ATP dependent. Hsp70 proteins are made up of two regions: the amino terminus is the ATPase domain and the carboxyl terminus is the substrate binding region [].Hsp70 proteins have an average molecular weight of 70 kDa [, , ]. In most …	Family
Sobic.004G011700	Chr04	962795	966975	-1	4181	24947		Heat shock protein 70kD, peptide-binding domain		Members of the 70-kilodalton heat-shock protein (HSP70) family promote protein folding both constitutively and in response to stress. These proteins have two functional units: a substrate-binding unit, and an adenosine triphosphatase unit. The substrate-binding unit of DnaK consists of a beta-sandwich domain followed by alpha-helical segments. The alpha-helical domain stabilises the complex, but …	Domain
Sobic.004G011700	Chr04	962795	966975	-1	4181	24947		Heat shock protein 70kD, C-terminal domain		Members of the 70-kilodalton heat-shock protein (HSP70) family promote protein folding both constitutively and in response to stress. These proteins have two functional units: a substrate-binding unit, and an adenosine triphosphatase unit. The substrate-binding unit of DnaK consists of a beta-sandwich domain followed by alpha-helical segments. The alpha-helical domain stabilises the complex, but …	Domain
Sobic.004G011700	Chr04	962795	966975	-1	4181	24947		Heat shock protein 70 family		Heat shock proteins, Hsp70 chaperones help to fold many proteins. Hsp70 assisted folding involves repeated cycles of substrate binding and release. Hsp70 activity is ATP dependent. Hsp70 proteins are made up of two regions: the amino terminus is the ATPase domain and the carboxyl terminus is the substrate binding region [].Hsp70 proteins have an average molecular weight of 70 kDa [, , ]. In most …	Family
Sobic.004G011700	Chr04	962795	966975	-1	4181	24947		Heat shock protein 70kD, peptide-binding domain		Members of the 70-kilodalton heat-shock protein (HSP70) family promote protein folding both constitutively and in response to stress. These proteins have two functional units: a substrate-binding unit, and an adenosine triphosphatase unit. The substrate-binding unit of DnaK consists of a beta-sandwich domain followed by alpha-helical segments. The alpha-helical domain stabilises the complex, but …	Domain
Sobic.004G011700	Chr04	962795	966975	-1	4181	24947		Heat shock protein 70kD, C-terminal domain		Members of the 70-kilodalton heat-shock protein (HSP70) family promote protein folding both constitutively and in response to stress. These proteins have two functional units: a substrate-binding unit, and an adenosine triphosphatase unit. The substrate-binding unit of DnaK consists of a beta-sandwich domain followed by alpha-helical segments. The alpha-helical domain stabilises the complex, but …	Domain
Sobic.004G011700	Chr04	962795	966975	-1	4181	24947		Heat shock protein 70 family		Heat shock proteins, Hsp70 chaperones help to fold many proteins. Hsp70 assisted folding involves repeated cycles of substrate binding and release. Hsp70 activity is ATP dependent. Hsp70 proteins are made up of two regions: the amino terminus is the ATPase domain and the carboxyl terminus is the substrate binding region [].Hsp70 proteins have an average molecular weight of 70 kDa [, , ]. In most …	Family
Sobic.004G011700	Chr04	962795	966975	-1	4181	24947		Heat shock protein 70kD, peptide-binding domain		Members of the 70-kilodalton heat-shock protein (HSP70) family promote protein folding both constitutively and in response to stress. These proteins have two functional units: a substrate-binding unit, and an adenosine triphosphatase unit. The substrate-binding unit of DnaK consists of a beta-sandwich domain followed by alpha-helical segments. The alpha-helical domain stabilises the complex, but …	Domain
Sobic.004G011900	Chr04	969512	984243	-1	14732	7679		Oligopeptide transporter, OPT superfamily		The transporter OPT family are transporters of small oligopeptides, demonstratedexperimentally in three different species of yeast. OPT1 is not a member of the ABC or PTR membrane transport families [].	Family	transmembrane transport	GO:0055085	The process in which a solute is transported across a lipid bilayer, from one side of a membrane to the other
Sobic.004G011800	Chr04	975927	978693	1	2767	13229	(1 of 30) PF03169 - OPT oligopeptide transporter protein (OPT)	Oligopeptide transporter, OPT superfamily		The transporter OPT family are transporters of small oligopeptides, demonstratedexperimentally in three different species of yeast. OPT1 is not a member of the ABC or PTR membrane transport families [].	Family
Sobic.004G011800	Chr04	975927	978693	1	2767	13229	(1 of 30) PF03169 - OPT oligopeptide transporter protein (OPT)	Hydroxymethylglutaryl-CoA reductase, class I/II, substrate-binding domain		There are two distinct classes of hydroxymethylglutaryl-coenzyme A (HMG-CoA) reductase enzymes: class I consists of eukaryotic and most archaeal enzymes (), while class II consists of prokaryotic enzymes () [, ].Class I HMG-CoA reductases catalyse the NADP-dependent synthesis of mevalonate from 3-hydroxy-3-methylglutaryl-CoA (HMG-CoA). In vertebrates, membrane-bound HMG-CoA reductase is the rate-…	Domain
Sobic.004G011800	Chr04	975927	978693	1	2767	13229	(1 of 30) PF03169 - OPT oligopeptide transporter protein (OPT)					oxidation-reduction process	GO:0055114	A metabolic process that results in the removal or addition of one or more electrons to or from a substance, with or without the concomitant removal or addition of a proton or protons.
Sobic.004G011800	Chr04	975927	978693	1	2767	13229	(1 of 30) PF03169 - OPT oligopeptide transporter protein (OPT)					transmembrane transport	GO:0055085	The process in which a solute is transported across a lipid bilayer, from one side of a membrane to the other
Sobic.004G011800	Chr04	975927	978693	1	2767	13229	(1 of 30) PF03169 - OPT oligopeptide transporter protein (OPT)					coenzyme binding	GO:0050662	Interacting selectively and non-covalently with a coenzyme, any of various nonprotein organic cofactors that are required, in addition to an enzyme and a substrate, for an enzymatic reaction to proceed.
Sobic.004G011800	Chr04	975927	978693	1	2767	13229	(1 of 30) PF03169 - OPT oligopeptide transporter protein (OPT)					oxidoreductase activity, acting on the CH-OH group of donors, NAD or NADP as acceptor	GO:0016616	Catalysis of an oxidation-reduction (redox) reaction in which a CH-OH group acts as a hydrogen or electron donor and reduces NAD+ or NADP.
Sobic.004G011800	Chr04	975927	978693	1	2767	13229	(1 of 30) PF03169 - OPT oligopeptide transporter protein (OPT)					coenzyme A metabolic process	GO:0015936	The chemical reactions and pathways involving coenzyme A, 3'-phosphoadenosine-(5')diphospho(4')pantatheine, an acyl carrier in many acylation and acyl-transfer reactions in which the intermediate is a thiol ester.
