# Supplementary material for: Association mapping by aerial drone reveals 213 genetic associations for Sorghum bicolor biomass traits under drought
Source: BMC Genomics. 2018 Sep 17;19:679. doi: 10.1186/s12864-018-5055-5 (PMC6142696; doi:10.1186/s12864-018-5055-5)
Supplement: Supplementary file 9 — Tables showing all genes in the regions spanned by significant SNPs for each peak. Gene information was obtained from the Phytomine tool in Phytozome v3.0. (ZIP 8760 kb) [file 12864_2018_5055_MOESM9_ESM.zip › CPG4.20_all_Sb_genes_in_region_from_Phytomine.xlsx]

## Sheet: CPG4.20_all_Sb_genes_in_region_
Primary_Identifier	chrom	Pos_start	Pos_end	strand	gene_length	dist_from_max_GWAS_SNP	gene_defline	protein_domains_name	gene_name	protein_domains_description	protin_domains_type	ontology_term_name	GO_term	GO_description
Sobic.004G301100	Chr04	63984729	63986931	-1	2203	57162		Zinc finger, GATA-type		This entry represents GATA-type zinc fingers (Znf). A number of transcription factors (including erythroid-specific transcription factor and nitrogen regulatory proteins), specifically bind the DNA sequence (A/T)GATA(A/G) []in the regulatory regions of genes. They are consequently termed GATA-binding transcription factors. The interactions occur via highly-conserved Znf domains in which the zinc …	Domain
Sobic.004G301100	Chr04	63984729	63986931	-1	2203	57162		Zinc finger, NHR/GATA-type		Zinc finger (Znf) domains are relatively small protein motifs which contain multiple finger-like protrusions that make tandem contacts with their target molecule. Some of these domains bind zinc, but many do not; instead binding other metals such as iron, or no metal at all. For example, some family members form salt bridges to stabilise the finger-like folds. They were first identified as a DNA-…	Domain
Sobic.004G301100	Chr04	63984729	63986931	-1	2203	57162		Zinc finger, GATA-type		This entry represents GATA-type zinc fingers (Znf). A number of transcription factors (including erythroid-specific transcription factor and nitrogen regulatory proteins), specifically bind the DNA sequence (A/T)GATA(A/G) []in the regulatory regions of genes. They are consequently termed GATA-binding transcription factors. The interactions occur via highly-conserved Znf domains in which the zinc …	Domain
Sobic.004G301100	Chr04	63984729	63986931	-1	2203	57162		Zinc finger, NHR/GATA-type		Zinc finger (Znf) domains are relatively small protein motifs which contain multiple finger-like protrusions that make tandem contacts with their target molecule. Some of these domains bind zinc, but many do not; instead binding other metals such as iron, or no metal at all. For example, some family members form salt bridges to stabilise the finger-like folds. They were first identified as a DNA-…	Domain
Sobic.004G301100	Chr04	63984729	63986931	-1	2203	57162						zinc ion binding	GO:0008270	Interacting selectively and non-covalently with zinc (Zn) ions.
Sobic.004G301100	Chr04	63984729	63986931	-1	2203	57162						regulation of transcription, DNA-templated	GO:0006355	Any process that modulates the frequency, rate or extent of cellular DNA-templated transcription.
Sobic.004G301100	Chr04	63984729	63986931	-1	2203	57162						transcription factor activity, sequence-specific DNA binding	GO:0003700	Interacting selectively and non-covalently with a specific DNA sequence in order to modulate transcription. The transcription factor may or may not also interact selectively with a protein or macromolecular complex.
Sobic.004G301100	Chr04	63984729	63986931	-1	2203	57162						sequence-specific DNA binding	GO:0043565	Interacting selectively and non-covalently with DNA of a specific nucleotide composition, e.g. GC-rich DNA binding, or with a specific sequence motif or type of DNA e.g. promotor binding or rDNA binding.
Sobic.004G301200	Chr04	64006967	64013199	1	6233	30894	(1 of 2) PTHR24115:SF405 - ATP BINDING MICROTUBULE MOTOR FAMILY PROTEIN	P-loop containing nucleoside triphosphate hydrolase		The P-loop NTPase fold is the most prevalent domain of the several distinctnucleotide-binding protein folds.The most common reaction catalysed by enzymes of the P-loop NTPase fold is the hydrolysis of the beta-gamma phosphate bond of a bound nucleoside triphosphate (NTP). The energy from NTP hydrolysis is typically utilised to induce conformational changes in other molecules, which constitutes th…	Domain
Sobic.004G301200	Chr04	64006967	64013199	1	6233	30894	(1 of 2) PTHR24115:SF405 - ATP BINDING MICROTUBULE MOTOR FAMILY PROTEIN	Kinesin-like protein		Kinesin [, , ]is a microtubule-associated force-producing protein that play a role in organelle transport. The kinesin motor activity is directed toward the microtubule's plus end. Kinesin is an oligomeric complex composed of two heavy chains and two light chains. The maintenance of the quaternary structure does not require interchain disulphide bonds.This entry includes kinesin heavy chain and k…	Family
Sobic.004G301200	Chr04	64006967	64013199	1	6233	30894	(1 of 2) PTHR24115:SF405 - ATP BINDING MICROTUBULE MOTOR FAMILY PROTEIN	Kinesin motor domain		Kinesin [, , ]is a microtubule-associated force-producing protein that may play a role in organelle transport. The kinesin motor activity is directed toward the microtubule's plus end. Kinesin is an oligomeric complex composed of two heavy chains and two light chains. The maintenance of the quaternary structure does not require interchain disulphide bonds.The heavy chain is composed of three stru…	Domain
Sobic.004G301200	Chr04	64006967	64013199	1	6233	30894	(1 of 2) PTHR24115:SF405 - ATP BINDING MICROTUBULE MOTOR FAMILY PROTEIN	Protein of unknown function DUF3490		This presumed domain is functionally uncharacterised. This domain is found in eukaryotes. This domain is about 160 amino acids in length. This domain is found associated with . This domain is found associated with . This domain has two conserved sequence motifs: EVE and ESA.	Family
Sobic.004G301200	Chr04	64006967	64013199	1	6233	30894	(1 of 2) PTHR24115:SF405 - ATP BINDING MICROTUBULE MOTOR FAMILY PROTEIN	FMN-binding split barrel		The FMN-binding domain has a split beta-barrel structure with a Greek-key topology that is related in structure to the ferredoxin reductase-like FAD-binding domain. The FMN-binding split barrel domain is found in pyridoxine 5'-phoshate oxidase (PNP oxidase), FMN-binding protein, ferric reductase, and in phenol 2-hydroxylase component B (PheA2).PNP oxidase () is an FMN flavoprotein that catalyses …	Domain
Sobic.004G301200	Chr04	64006967	64013199	1	6233	30894	(1 of 2) PTHR24115:SF405 - ATP BINDING MICROTUBULE MOTOR FAMILY PROTEIN	Transcription factor IIA, alpha subunit, N-terminal		Transcription factor IIA (TFIIA) is one of several factors that form part of a transcription pre-initiation complex along with RNA polymerase II, the TATA-box-binding protein (TBP) and TBP-associated factors, on the TATA-box sequence upstream of the initiation start site. After initiation, some components of the pre-initiation complex (including TFIIA) remain attached and re-initiate a subsequent…	Domain
Sobic.004G301200	Chr04	64006967	64013199	1	6233	30894	(1 of 2) PTHR24115:SF405 - ATP BINDING MICROTUBULE MOTOR FAMILY PROTEIN	P-loop containing nucleoside triphosphate hydrolase		The P-loop NTPase fold is the most prevalent domain of the several distinctnucleotide-binding protein folds.The most common reaction catalysed by enzymes of the P-loop NTPase fold is the hydrolysis of the beta-gamma phosphate bond of a bound nucleoside triphosphate (NTP). The energy from NTP hydrolysis is typically utilised to induce conformational changes in other molecules, which constitutes th…	Domain
Sobic.004G301200	Chr04	64006967	64013199	1	6233	30894	(1 of 2) PTHR24115:SF405 - ATP BINDING MICROTUBULE MOTOR FAMILY PROTEIN	Kinesin-like protein		Kinesin [, , ]is a microtubule-associated force-producing protein that play a role in organelle transport. The kinesin motor activity is directed toward the microtubule's plus end. Kinesin is an oligomeric complex composed of two heavy chains and two light chains. The maintenance of the quaternary structure does not require interchain disulphide bonds.This entry includes kinesin heavy chain and k…	Family
Sobic.004G301200	Chr04	64006967	64013199	1	6233	30894	(1 of 2) PTHR24115:SF405 - ATP BINDING MICROTUBULE MOTOR FAMILY PROTEIN	Kinesin motor domain		Kinesin [, , ]is a microtubule-associated force-producing protein that may play a role in organelle transport. The kinesin motor activity is directed toward the microtubule's plus end. Kinesin is an oligomeric complex composed of two heavy chains and two light chains. The maintenance of the quaternary structure does not require interchain disulphide bonds.The heavy chain is composed of three stru…	Domain
Sobic.004G301200	Chr04	64006967	64013199	1	6233	30894	(1 of 2) PTHR24115:SF405 - ATP BINDING MICROTUBULE MOTOR FAMILY PROTEIN	Protein of unknown function DUF3490		This presumed domain is functionally uncharacterised. This domain is found in eukaryotes. This domain is about 160 amino acids in length. This domain is found associated with . This domain is found associated with . This domain has two conserved sequence motifs: EVE and ESA.	Family
Sobic.004G301200	Chr04	64006967	64013199	1	6233	30894	(1 of 2) PTHR24115:SF405 - ATP BINDING MICROTUBULE MOTOR FAMILY PROTEIN	FMN-binding split barrel		The FMN-binding domain has a split beta-barrel structure with a Greek-key topology that is related in structure to the ferredoxin reductase-like FAD-binding domain. The FMN-binding split barrel domain is found in pyridoxine 5'-phoshate oxidase (PNP oxidase), FMN-binding protein, ferric reductase, and in phenol 2-hydroxylase component B (PheA2).PNP oxidase () is an FMN flavoprotein that catalyses …	Domain
Sobic.004G301200	Chr04	64006967	64013199	1	6233	30894	(1 of 2) PTHR24115:SF405 - ATP BINDING MICROTUBULE MOTOR FAMILY PROTEIN	Transcription factor IIA, alpha subunit, N-terminal		Transcription factor IIA (TFIIA) is one of several factors that form part of a transcription pre-initiation complex along with RNA polymerase II, the TATA-box-binding protein (TBP) and TBP-associated factors, on the TATA-box sequence upstream of the initiation start site. After initiation, some components of the pre-initiation complex (including TFIIA) remain attached and re-initiate a subsequent…	Domain
Sobic.004G301200	Chr04	64006967	64013199	1	6233	30894	(1 of 2) PTHR24115:SF405 - ATP BINDING MICROTUBULE MOTOR FAMILY PROTEIN					ATP binding	GO:0005524	Interacting selectively and non-covalently with ATP, adenosine 5'-triphosphate, a universally important coenzyme and enzyme regulator.
Sobic.004G301200	Chr04	64006967	64013199	1	6233	30894	(1 of 2) PTHR24115:SF405 - ATP BINDING MICROTUBULE MOTOR FAMILY PROTEIN					oxidoreductase activity	GO:0016491	Catalysis of an oxidation-reduction (redox) reaction, a reversible chemical reaction in which the oxidation state of an atom or atoms within a molecule is altered. One substrate acts as a hydrogen or electron donor and becomes oxidized, while the other acts as hydrogen or electron acceptor and becomes reduced.
Sobic.004G301200	Chr04	64006967	64013199	1	6233	30894	(1 of 2) PTHR24115:SF405 - ATP BINDING MICROTUBULE MOTOR FAMILY PROTEIN					oxidation-reduction process	GO:0055114	A metabolic process that results in the removal or addition of one or more electrons to or from a substance, with or without the concomitant removal or addition of a proton or protons.
Sobic.004G301200	Chr04	64006967	64013199	1	6233	30894	(1 of 2) PTHR24115:SF405 - ATP BINDING MICROTUBULE MOTOR FAMILY PROTEIN					FMN binding	GO:0010181	Interacting selectively and non-covalently with FMN, flavin mononucleotide, the coenzyme or the prosthetic group of various flavoprotein oxidoreductase enzymes.
Sobic.004G301200	Chr04	64006967	64013199	1	6233	30894	(1 of 2) PTHR24115:SF405 - ATP BINDING MICROTUBULE MOTOR FAMILY PROTEIN					microtubule binding	GO:0008017	Interacting selectively and non-covalently with microtubules, filaments composed of tubulin monomers.
Sobic.004G301200	Chr04	64006967	64013199	1	6233	30894	(1 of 2) PTHR24115:SF405 - ATP BINDING MICROTUBULE MOTOR FAMILY PROTEIN					microtubule motor activity	GO:0003777	Catalysis of movement along a microtubule, coupled to the hydrolysis of a nucleoside triphosphate (usually ATP).
Sobic.004G301200	Chr04	64006967	64013199	1	6233	30894	(1 of 2) PTHR24115:SF405 - ATP BINDING MICROTUBULE MOTOR FAMILY PROTEIN					microtubule-based movement	GO:0007018	A microtubule-based process that is mediated by motor proteins and results in the movement of organelles, other microtubules, or other particles along microtubules.
Sobic.004G301200	Chr04	64006967	64013199	1	6233	30894	(1 of 2) PTHR24115:SF405 - ATP BINDING MICROTUBULE MOTOR FAMILY PROTEIN					kinesin complex	GO:0005871	Any complex that includes a dimer of molecules from the kinesin superfamily, a group of related proteins that contain an extended region of predicted alpha-helical coiled coil in the main chain that likely produces dimerization. The native complexes of several kinesin family members have also been shown to contain additional peptides, often designated light chains as all of the noncatalytic subun…
Sobic.004G301250	Chr04	64014909	64015466	-1	558	28627
Sobic.004G301300	Chr04	64018712	64019678	1	967	24415	(1 of 5) PTHR14155:SF74 - RING-H2 FINGER PROTEIN ATL45-RELATED	Concanavalin A-like lectin/glucanase domain		This entry represents the concanavalin A-like domain, which has a sandwich structure of 12-14 beta strands in two sheets with a complex topology. Proteins containing this domain include: Legume lectinsGlycosyl hydrolases family 16Galectin (animal S-lectin)Laminin G-like modulePentraxinClostridium neurotoxinsExotoxin AVibrio cholera sialidaseLeech intramolecular trans-sialidaseGlycosyl hydrolase f…	Domain
Sobic.004G301300	Chr04	64018712	64019678	1	967	24415	(1 of 5) PTHR14155:SF74 - RING-H2 FINGER PROTEIN ATL45-RELATED	Zinc finger, RING-type		Zinc finger (Znf) domains are relatively small protein motifs which contain multiple finger-like protrusions that make tandem contacts with their target molecule. Some of these domains bind zinc, but many do not; instead binding other metals such as iron, or no metal at all. For example, some family members form salt bridges to stabilise the finger-like folds. They were first identified as a DNA-…	Domain
Sobic.004G301300	Chr04	64018712	64019678	1	967	24415	(1 of 5) PTHR14155:SF74 - RING-H2 FINGER PROTEIN ATL45-RELATED	Zinc finger, RING/FYVE/PHD-type		Zinc finger (Znf) domains are relatively small protein motifs which contain multiple finger-like protrusions that make tandem contacts with their target molecule. Some of these domains bind zinc, but many do not; instead binding other metals such as iron, or no metal at all. For example, some family members form salt bridges to stabilise the finger-like folds. They were first identified as a DNA-…	Domain
Sobic.004G301300	Chr04	64018712	64019678	1	967	24415	(1 of 5) PTHR14155:SF74 - RING-H2 FINGER PROTEIN ATL45-RELATED					zinc ion binding	GO:0008270	Interacting selectively and non-covalently with zinc (Zn) ions.
Sobic.004G301300	Chr04	64018712	64019678	1	967	24415	(1 of 5) PTHR14155:SF74 - RING-H2 FINGER PROTEIN ATL45-RELATED					protein binding	GO:0005515	Interacting selectively and non-covalently with any protein or protein complex (a complex of two or more proteins that may include other nonprotein molecules).
Sobic.004G301400	Chr04	64024002	64029448	1	5447	14645		Autophagy-related protein 13		Members of this family of phosphoproteins are involved in cytoplasm to vacuole transport (Cvt), and more specifically in Cvt vesicle formation. They are probably involved in the switching machinery regulating the conversion between the Cvt pathway and autophagy. Finally, ATG13 is also required for glycogen storage [, , ].	Family
Sobic.004G301500	Chr04	64031808	64032785	1	978	11308	(1 of 8) KOG4473 - Uncharacterized membrane protein	Ccc1 family		This entry represents the Ccc1 family, which consists of a group of putative vacuolar ion transporters. Proteins in this family include yeast Ccc1, which has a role in calcium and manganese homeostasis [], and Arabidopsis VIT1, which serves as a vacuolar Fe2+ uptake transporter [].	Family
Sobic.004G301600	Chr04	64036221	64037462	1	1242	6631		Ccc1 family		This entry represents the Ccc1 family, which consists of a group of putative vacuolar ion transporters. Proteins in this family include yeast Ccc1, which has a role in calcium and manganese homeostasis [], and Arabidopsis VIT1, which serves as a vacuolar Fe2+ uptake transporter [].	Family
Sobic.004G301650	Chr04	64038396	64039002	1	607	5091	(1 of 8) KOG4473 - Uncharacterized membrane protein	Ccc1 family		This entry represents the Ccc1 family, which consists of a group of putative vacuolar ion transporters. Proteins in this family include yeast Ccc1, which has a role in calcium and manganese homeostasis [], and Arabidopsis VIT1, which serves as a vacuolar Fe2+ uptake transporter [].	Family
