# Supplementary material for: Association mapping by aerial drone reveals 213 genetic associations for Sorghum bicolor biomass traits under drought
Source: BMC Genomics. 2018 Sep 17;19:679. doi: 10.1186/s12864-018-5055-5 (PMC6142696; doi:10.1186/s12864-018-5055-5)
Supplement: Supplementary file 9 — Tables showing all genes in the regions spanned by significant SNPs for each peak. Gene information was obtained from the Phytomine tool in Phytozome v3.0. (ZIP 8760 kb) [file 12864_2018_5055_MOESM9_ESM.zip › CPG4.21_all_Sb_genes_in_region_from_Phytomine.xlsx]

## Sheet: CPG4.21_all_Sb_genes_in_region_
Primary_Identifier	chrom	Pos_start	Pos_end	strand	gene_length	dist_from_max_GWAS_SNP	gene_defline	protein_domains_name	gene_name	protein_domains_description	protin_domains_type	ontology_term_name	GO_term	GO_description
Sobic.004G302200	Chr04	64079133	64080478	-1	1346	3984		Small auxin-up RNA		This entry represents a group of plant auxin-responsive proteins, known as small auxin-up RNA (SAUR) []. The first SAUR gene was originally identified in soybean hypocotyls []. SAUR genes are mainly expressed in growing hypocotyls or other elongating tissues, implying that they play a role in the regulation of cell elongation []. SAUR proteins may provide a mechanistic link between auxin and plas…	Family	response to auxin	GO:0009733	Any process that results in a change in state or activity of a cell or an organism (in terms of movement, secretion, enzyme production, gene expression, etc.) as a result of an auxin stimulus.
Sobic.004G302300	Chr04	64090978	64091773	-1	796	15829	(1 of 3) K14319 - Ran GTPase-activating protein 1 (RANGAP1)	Leucine-rich repeat, ribonuclease inhibitor subtype		Leucine-rich repeats (LRR) consist of 2-45 motifs of 20-30 amino acids in length that generally folds into an arc or horseshoe shape []. LRRs occur in proteins ranging from viruses to eukaryotes,and appear to provide a structural framework for the formation of protein-protein interactions [, ].Proteins containing LRRs include tyrosine kinase receptors, cell-adhesion molecules, virulence factors, …	Repeat
