# Supplementary material for: Association mapping by aerial drone reveals 213 genetic associations for Sorghum bicolor biomass traits under drought
Source: BMC Genomics. 2018 Sep 17;19:679. doi: 10.1186/s12864-018-5055-5 (PMC6142696; doi:10.1186/s12864-018-5055-5)
Supplement: Supplementary file 9 — Tables showing all genes in the regions spanned by significant SNPs for each peak. Gene information was obtained from the Phytomine tool in Phytozome v3.0. (ZIP 8760 kb) [file 12864_2018_5055_MOESM9_ESM.zip › CPG4.24_all_Sb_genes_in_region_from_Phytomine.xlsx]

## Sheet: CPG4.24_all_Sb_genes_in_region_
Primary_Identifier	chrom	Pos_start	Pos_end	strand	gene_length	dist_from_max_GWAS_SNP	gene_defline	protein_domains_name	gene_name	protein_domains_description	protin_domains_type	ontology_term_name	GO_term	GO_description
Sobic.004G337850	Chr04	66958293	66958388	1	96	15430	(1 of 1) PTHR37266:SF1 - CYTOCHROME B6-F COMPLEX SUBUNIT 6	Cytochrome b6/f complex subunit VI		This family consists of several Cytochrome B6-F complex subunit VI (PetL) proteins found in a number of plant species. PetL is one of the small subunits which make up the cytochrome b(6)f complex. PetL is not absolutely required for either the accumulation or for the function of cytochrome b6f; in its absence, however, the complex becomes unstable in vivoin aging cells and labile in vitro. It has…	Family
Sobic.004G337900	Chr04	66958550	66963612	-1	5063	10206		ENTH/VHS		This entry represents domains with a multi-helical, alpha-alpha 2-layered structural fold as found in: the ENTH domain of Epsin; the VHS domain of Hrs, Tom1, and ADP-ribosylation factors; the RPR domain of PCF11 protein; and the N-terminal domain of phosphoinositide-binding clathrin adaptor.The epsin NH2-terminal homology (ENTH) domain is a membrane interacting module composed of a superhelix of …	Domain
Sobic.004G337900	Chr04	66958550	66963612	-1	5063	10206		ENTH domain		The ENTH (Epsin N-terminal homology) domain is approximately 150 amino acids in length and is always found located at the N-termini of proteins. The domain forms a compact globular structure, composed of 9 alpha-helices connected by loops of varying length. The general topology is determined by three helical hairpins that are stacked consecutively with a right hand twist []. An N-terminal helix f…	Domain
