# Supplementary material for: Association mapping by aerial drone reveals 213 genetic associations for Sorghum bicolor biomass traits under drought
Source: BMC Genomics. 2018 Sep 17;19:679. doi: 10.1186/s12864-018-5055-5 (PMC6142696; doi:10.1186/s12864-018-5055-5)
Supplement: Supplementary file 9 — Tables showing all genes in the regions spanned by significant SNPs for each peak. Gene information was obtained from the Phytomine tool in Phytozome v3.0. (ZIP 8760 kb) [file 12864_2018_5055_MOESM9_ESM.zip › CPG4.25_all_Sb_genes_in_region_from_Phytomine.xlsx]

## Sheet: CPG4.25_all_Sb_genes_in_region_
Primary_Identifier	chrom	Pos_start	Pos_end	strand	gene_length	dist_from_max_GWAS_SNP	gene_defline	protein_domains_name	gene_name	protein_domains_description	protin_domains_type	ontology_term_name	GO_term	GO_description
Sobic.004G340000	Chr04	67181047	67182283	1	1237	158539
Sobic.004G340100	Chr04	67196925	67198727	1	1803	142095	(1 of 30) PF00564 - PB1 domain (PB1)	PB1 domain		The PB1 (Phox and Bem1) domain, comprising about 80 amino acid residues, isconserved among animals, fungi, amoebas, and plants. It functions as a proteinbinding module through PB1-mediated heterodimerization or homo-oligomerization[, , , ]. The PB1 domains adopt an ubiquitin-like beta-grasp fold, containing two alphahelices and a mixed five-stranded beta sheet. The beta-sheethas a convex surface,…	Domain	protein binding	GO:0005515	Interacting selectively and non-covalently with any protein or protein complex (a complex of two or more proteins that may include other nonprotein molecules).
Sobic.004G340200	Chr04	67204166	67206072	1	1907	134750		NAD-dependent epimerase/dehydratase, N-terminal domain		This domain is found in proteins that utilise NAD as a cofactor and use nucleotide-sugar substrates for a variety of chemical reactions []. One of the best studied of these proteins is UDP-galactose 4-epimerase which catalyses the conversion of UDP-galactose to UDP-glucose during galactose metabolism [, ].	Domain
Sobic.004G340200	Chr04	67204166	67206072	1	1907	134750		NAD(P)-binding domain		This entry represents NAD- and NADP-binding domains with a core Rossmann-type fold, which consists of 3-layers alpha/beta/alpha, where the six beta strands are parallel in the order 321456. Many different enzymes contain an NAD/NADP-binding domain, including:C-terminal domain of alcohol dehydrogenases []Tyrosine-dependent oxidoreductases (also known as short-chain dehydrogenases) []N-terminal dom…	Domain
Sobic.004G340300	Chr04	67209418	67213650	-1	4233	127172		NAD-dependent epimerase/dehydratase, N-terminal domain		This domain is found in proteins that utilise NAD as a cofactor and use nucleotide-sugar substrates for a variety of chemical reactions []. One of the best studied of these proteins is UDP-galactose 4-epimerase which catalyses the conversion of UDP-galactose to UDP-glucose during galactose metabolism [, ].	Domain
Sobic.004G340300	Chr04	67209418	67213650	-1	4233	127172		NAD(P)-binding domain		This entry represents NAD- and NADP-binding domains with a core Rossmann-type fold, which consists of 3-layers alpha/beta/alpha, where the six beta strands are parallel in the order 321456. Many different enzymes contain an NAD/NADP-binding domain, including:C-terminal domain of alcohol dehydrogenases []Tyrosine-dependent oxidoreductases (also known as short-chain dehydrogenases) []N-terminal dom…	Domain
Sobic.004G340300	Chr04	67209418	67213650	-1	4233	127172		NAD-dependent epimerase/dehydratase, N-terminal domain		This domain is found in proteins that utilise NAD as a cofactor and use nucleotide-sugar substrates for a variety of chemical reactions []. One of the best studied of these proteins is UDP-galactose 4-epimerase which catalyses the conversion of UDP-galactose to UDP-glucose during galactose metabolism [, ].	Domain
Sobic.004G340300	Chr04	67209418	67213650	-1	4233	127172		NAD(P)-binding domain		This entry represents NAD- and NADP-binding domains with a core Rossmann-type fold, which consists of 3-layers alpha/beta/alpha, where the six beta strands are parallel in the order 321456. Many different enzymes contain an NAD/NADP-binding domain, including:C-terminal domain of alcohol dehydrogenases []Tyrosine-dependent oxidoreductases (also known as short-chain dehydrogenases) []N-terminal dom…	Domain
Sobic.004G340300	Chr04	67209418	67213650	-1	4233	127172		NAD-dependent epimerase/dehydratase, N-terminal domain		This domain is found in proteins that utilise NAD as a cofactor and use nucleotide-sugar substrates for a variety of chemical reactions []. One of the best studied of these proteins is UDP-galactose 4-epimerase which catalyses the conversion of UDP-galactose to UDP-glucose during galactose metabolism [, ].	Domain
Sobic.004G340300	Chr04	67209418	67213650	-1	4233	127172		NAD(P)-binding domain		This entry represents NAD- and NADP-binding domains with a core Rossmann-type fold, which consists of 3-layers alpha/beta/alpha, where the six beta strands are parallel in the order 321456. Many different enzymes contain an NAD/NADP-binding domain, including:C-terminal domain of alcohol dehydrogenases []Tyrosine-dependent oxidoreductases (also known as short-chain dehydrogenases) []N-terminal dom…	Domain
Sobic.004G340300	Chr04	67209418	67213650	-1	4233	127172		NAD-dependent epimerase/dehydratase, N-terminal domain		This domain is found in proteins that utilise NAD as a cofactor and use nucleotide-sugar substrates for a variety of chemical reactions []. One of the best studied of these proteins is UDP-galactose 4-epimerase which catalyses the conversion of UDP-galactose to UDP-glucose during galactose metabolism [, ].	Domain
Sobic.004G340300	Chr04	67209418	67213650	-1	4233	127172		NAD(P)-binding domain		This entry represents NAD- and NADP-binding domains with a core Rossmann-type fold, which consists of 3-layers alpha/beta/alpha, where the six beta strands are parallel in the order 321456. Many different enzymes contain an NAD/NADP-binding domain, including:C-terminal domain of alcohol dehydrogenases []Tyrosine-dependent oxidoreductases (also known as short-chain dehydrogenases) []N-terminal dom…	Domain
Sobic.004G340400	Chr04	67216199	67224115	1	7917	116707		Armadillo-type fold		This entry represents a structural domain with an armadillo (ARM)-like fold, consisting of a multi-helical fold comprised of two curved layers of alpha helices arranged in a regular right-handed superhelix, where the repeats that make up this structure are arranged about a common axis []. These superhelical structures present an extensive solvent-accessible surface that is well suited to binding …	Domain
Sobic.004G340400	Chr04	67216199	67224115	1	7917	116707		Nucleotide-diphospho-sugar transferases		This entry represents a domain with a Rossmann like fold and can be found in diverse glycosyltransferases. The biosynthesis of disaccharides, oligosaccharides and polysaccharides involves the action of hundreds of different glycosyltransferases. These enzymes catalyse the transfer of sugar moieties from activated donor molecules to specific acceptor molecules, forming glycosidic bonds. A classifi…	Domain
Sobic.004G340400	Chr04	67216199	67224115	1	7917	116707		Hexapeptide repeat		A variety of bacterial transferases contain a repeat structure composed of tandem repeats of a [LIV]-G-X(4) hexapeptide, which, in the tertiary structure of LpxA (UDP N-acetylglucosamine acyltransferase) [], has been shown to form a left-handed parallel beta helix. A number of different transferase protein families contain this repeat, such as galactoside acetyltransferase-like proteins [], the g…	Repeat
Sobic.004G340400	Chr04	67216199	67224115	1	7917	116707		Nucleotidyl transferase domain		Nucleotidyl transferases transfer nucleotides from one compound to another. This domain is found in a number of enzymes that transfer nucleotides onto phosphosugars [].	Domain
Sobic.004G340400	Chr04	67216199	67224115	1	7917	116707		W2 domain		Translation initiation is a sophisticated, well regulated and highlycoordinated cellular process in eukaryotes, in which at least 11 eukayroticinitiation factors (eIFs) are included. The W2 domain (two invarianttryptophans) is a region of ~165 amino acids which is found in the C terminusof the following eIFs [, , , , ]:Eukaryotic translation initiation factor 2B epsilon (eIF-2B-epsilon).Eukaryoti…	Domain
Sobic.004G340400	Chr04	67216199	67224115	1	7917	116707		MIF4G-like domain		This entry represents an MIF4G-like domain. MIF4G domains share a common structure but can differ in sequence. The MIF4G domain is a structural motif with an ARM (Armadillo) repeat-type fold, consisting of a 2-layer alpha/alpha right-handed superhelix. Family members contain two or more structurally similar domains of this fold connected by unstructured linkers; this entry covers types 1, 2 and 3…	Domain
Sobic.004G340500	Chr04	67225183	67228425	1	3243	112397		F-box domain		First identified in cyclin-F as a protein-protein interaction motif, the F-boxis a conserved domain that is present in numerous protein with a bipartitestructure []. Through the F-box, these proteins are linked to the Skp1protein and the core of SCFs (Skp1-cullin-F-box protein ligase) complexes.SCFs complexes constitute a new class of E3 ligases []. They function incombination with the E2 enzyme …	Domain
Sobic.004G340500	Chr04	67225183	67228425	1	3243	112397		Phloem protein 2-like		Phloem protein 2 (PP2) is one of the most abundant and enigmatic proteins in the phloem sap. PP2 is translocated in the assimilate stream where its lectin activity or RNA-binding properties can exert effects over long distances. PP2-like genes have been identified in many plant species, indicating a wide distribution of PP2 genes in the plant kingdom [].This entry represents PP2 and PP2-like prot…	Family
Sobic.004G340566	Chr04	67228426	67231271	1	2846	109551	(1 of 8) PTHR32278:SF2 - F-BOX PROTEIN PP2-B13-RELATED	F-box domain		First identified in cyclin-F as a protein-protein interaction motif, the F-boxis a conserved domain that is present in numerous protein with a bipartitestructure []. Through the F-box, these proteins are linked to the Skp1protein and the core of SCFs (Skp1-cullin-F-box protein ligase) complexes.SCFs complexes constitute a new class of E3 ligases []. They function incombination with the E2 enzyme …	Domain
Sobic.004G340566	Chr04	67228426	67231271	1	2846	109551	(1 of 8) PTHR32278:SF2 - F-BOX PROTEIN PP2-B13-RELATED	Phloem protein 2-like		Phloem protein 2 (PP2) is one of the most abundant and enigmatic proteins in the phloem sap. PP2 is translocated in the assimilate stream where its lectin activity or RNA-binding properties can exert effects over long distances. PP2-like genes have been identified in many plant species, indicating a wide distribution of PP2 genes in the plant kingdom [].This entry represents PP2 and PP2-like prot…	Family
Sobic.004G340566	Chr04	67228426	67231271	1	2846	109551	(1 of 8) PTHR32278:SF2 - F-BOX PROTEIN PP2-B13-RELATED					protein binding	GO:0005515	Interacting selectively and non-covalently with any protein or protein complex (a complex of two or more proteins that may include other nonprotein molecules).
Sobic.004G340632	Chr04	67232589	67234186	1	1598	106636	(1 of 1) PF12937//PF14299 - F-box-like (F-box-like) // Phloem protein 2 (PP2)	F-box domain		First identified in cyclin-F as a protein-protein interaction motif, the F-boxis a conserved domain that is present in numerous protein with a bipartitestructure []. Through the F-box, these proteins are linked to the Skp1protein and the core of SCFs (Skp1-cullin-F-box protein ligase) complexes.SCFs complexes constitute a new class of E3 ligases []. They function incombination with the E2 enzyme …	Domain
Sobic.004G340632	Chr04	67232589	67234186	1	1598	106636	(1 of 1) PF12937//PF14299 - F-box-like (F-box-like) // Phloem protein 2 (PP2)	Phloem protein 2-like		Phloem protein 2 (PP2) is one of the most abundant and enigmatic proteins in the phloem sap. PP2 is translocated in the assimilate stream where its lectin activity or RNA-binding properties can exert effects over long distances. PP2-like genes have been identified in many plant species, indicating a wide distribution of PP2 genes in the plant kingdom [].This entry represents PP2 and PP2-like prot…	Family
Sobic.004G340632	Chr04	67232589	67234186	1	1598	106636	(1 of 1) PF12937//PF14299 - F-box-like (F-box-like) // Phloem protein 2 (PP2)					protein binding	GO:0005515	Interacting selectively and non-covalently with any protein or protein complex (a complex of two or more proteins that may include other nonprotein molecules).
Sobic.004G340700	Chr04	67234844	67237079	1	2236	103743		F-box domain		First identified in cyclin-F as a protein-protein interaction motif, the F-boxis a conserved domain that is present in numerous protein with a bipartitestructure []. Through the F-box, these proteins are linked to the Skp1protein and the core of SCFs (Skp1-cullin-F-box protein ligase) complexes.SCFs complexes constitute a new class of E3 ligases []. They function incombination with the E2 enzyme …	Domain
Sobic.004G340700	Chr04	67234844	67237079	1	2236	103743		Phloem protein 2-like		Phloem protein 2 (PP2) is one of the most abundant and enigmatic proteins in the phloem sap. PP2 is translocated in the assimilate stream where its lectin activity or RNA-binding properties can exert effects over long distances. PP2-like genes have been identified in many plant species, indicating a wide distribution of PP2 genes in the plant kingdom [].This entry represents PP2 and PP2-like prot…	Family
Sobic.004G340700	Chr04	67234844	67237079	1	2236	103743						protein binding	GO:0005515	Interacting selectively and non-covalently with any protein or protein complex (a complex of two or more proteins that may include other nonprotein molecules).
Sobic.004G340800	Chr04	67237934	67239979	1	2046	100843	(1 of 8) PTHR32278:SF2 - F-BOX PROTEIN PP2-B13-RELATED	F-box domain		First identified in cyclin-F as a protein-protein interaction motif, the F-boxis a conserved domain that is present in numerous protein with a bipartitestructure []. Through the F-box, these proteins are linked to the Skp1protein and the core of SCFs (Skp1-cullin-F-box protein ligase) complexes.SCFs complexes constitute a new class of E3 ligases []. They function incombination with the E2 enzyme …	Domain
Sobic.004G340800	Chr04	67237934	67239979	1	2046	100843	(1 of 8) PTHR32278:SF2 - F-BOX PROTEIN PP2-B13-RELATED	Phloem protein 2-like		Phloem protein 2 (PP2) is one of the most abundant and enigmatic proteins in the phloem sap. PP2 is translocated in the assimilate stream where its lectin activity or RNA-binding properties can exert effects over long distances. PP2-like genes have been identified in many plant species, indicating a wide distribution of PP2 genes in the plant kingdom [].This entry represents PP2 and PP2-like prot…	Family
Sobic.004G340800	Chr04	67237934	67239979	1	2046	100843	(1 of 8) PTHR32278:SF2 - F-BOX PROTEIN PP2-B13-RELATED					protein binding	GO:0005515	Interacting selectively and non-covalently with any protein or protein complex (a complex of two or more proteins that may include other nonprotein molecules).
Sobic.004G340900	Chr04	67241345	67244565	1	3221	96257		F-box domain		First identified in cyclin-F as a protein-protein interaction motif, the F-boxis a conserved domain that is present in numerous protein with a bipartitestructure []. Through the F-box, these proteins are linked to the Skp1protein and the core of SCFs (Skp1-cullin-F-box protein ligase) complexes.SCFs complexes constitute a new class of E3 ligases []. They function incombination with the E2 enzyme …	Domain
Sobic.004G340900	Chr04	67241345	67244565	1	3221	96257		Phloem protein 2-like		Phloem protein 2 (PP2) is one of the most abundant and enigmatic proteins in the phloem sap. PP2 is translocated in the assimilate stream where its lectin activity or RNA-binding properties can exert effects over long distances. PP2-like genes have been identified in many plant species, indicating a wide distribution of PP2 genes in the plant kingdom [].This entry represents PP2 and PP2-like prot…	Family
Sobic.004G341000	Chr04	67247103	67250149	1	3047	90673		Phloem protein 2-like		Phloem protein 2 (PP2) is one of the most abundant and enigmatic proteins in the phloem sap. PP2 is translocated in the assimilate stream where its lectin activity or RNA-binding properties can exert effects over long distances. PP2-like genes have been identified in many plant species, indicating a wide distribution of PP2 genes in the plant kingdom [].This entry represents PP2 and PP2-like prot…	Family
Sobic.004G341000	Chr04	67247103	67250149	1	3047	90673		F-box domain		First identified in cyclin-F as a protein-protein interaction motif, the F-boxis a conserved domain that is present in numerous protein with a bipartitestructure []. Through the F-box, these proteins are linked to the Skp1protein and the core of SCFs (Skp1-cullin-F-box protein ligase) complexes.SCFs complexes constitute a new class of E3 ligases []. They function incombination with the E2 enzyme …	Domain
Sobic.004G341000	Chr04	67247103	67250149	1	3047	90673		Phloem protein 2-like		Phloem protein 2 (PP2) is one of the most abundant and enigmatic proteins in the phloem sap. PP2 is translocated in the assimilate stream where its lectin activity or RNA-binding properties can exert effects over long distances. PP2-like genes have been identified in many plant species, indicating a wide distribution of PP2 genes in the plant kingdom [].This entry represents PP2 and PP2-like prot…	Family
Sobic.004G341000	Chr04	67247103	67250149	1	3047	90673		Phloem protein 2-like		Phloem protein 2 (PP2) is one of the most abundant and enigmatic proteins in the phloem sap. PP2 is translocated in the assimilate stream where its lectin activity or RNA-binding properties can exert effects over long distances. PP2-like genes have been identified in many plant species, indicating a wide distribution of PP2 genes in the plant kingdom [].This entry represents PP2 and PP2-like prot…	Family
Sobic.004G341000	Chr04	67247103	67250149	1	3047	90673		Phloem protein 2-like		Phloem protein 2 (PP2) is one of the most abundant and enigmatic proteins in the phloem sap. PP2 is translocated in the assimilate stream where its lectin activity or RNA-binding properties can exert effects over long distances. PP2-like genes have been identified in many plant species, indicating a wide distribution of PP2 genes in the plant kingdom [].This entry represents PP2 and PP2-like prot…	Family
Sobic.004G341100	Chr04	67250499	67252496	1	1998	88326	(1 of 8) PTHR32278:SF2 - F-BOX PROTEIN PP2-B13-RELATED	F-box domain		First identified in cyclin-F as a protein-protein interaction motif, the F-boxis a conserved domain that is present in numerous protein with a bipartitestructure []. Through the F-box, these proteins are linked to the Skp1protein and the core of SCFs (Skp1-cullin-F-box protein ligase) complexes.SCFs complexes constitute a new class of E3 ligases []. They function incombination with the E2 enzyme …	Domain
Sobic.004G341100	Chr04	67250499	67252496	1	1998	88326	(1 of 8) PTHR32278:SF2 - F-BOX PROTEIN PP2-B13-RELATED	Phloem protein 2-like		Phloem protein 2 (PP2) is one of the most abundant and enigmatic proteins in the phloem sap. PP2 is translocated in the assimilate stream where its lectin activity or RNA-binding properties can exert effects over long distances. PP2-like genes have been identified in many plant species, indicating a wide distribution of PP2 genes in the plant kingdom [].This entry represents PP2 and PP2-like prot…	Family
Sobic.004G341100	Chr04	67250499	67252496	1	1998	88326	(1 of 8) PTHR32278:SF2 - F-BOX PROTEIN PP2-B13-RELATED					protein binding	GO:0005515	Interacting selectively and non-covalently with any protein or protein complex (a complex of two or more proteins that may include other nonprotein molecules).
Sobic.004G341200	Chr04	67255632	67262643	1	7012	78179		FAD/NAD-linked reductase, dimerisation domain		This entry represents a dimerisation domain that is usually found at the C-terminal of FAD and NAD-linked reductases. This domain has a core alpha+beta sandwich structure consisting of beta(3,4)-alpha(3). The first two domains are of the same beta/beta/alpha fold. This domain can be found in the following proteins:Glutathione reductase [].Trypanothione reductase [].Mammalian thioredoxin reductase…	Domain
Sobic.004G341200	Chr04	67255632	67262643	1	7012	78179		Pyridine nucleotide-disulphide oxidoreductase, FAD/NAD(P)-binding domain		FAD flavoproteins belonging to the family of pyridine nucleotide-disulphide oxidoreductases (glutathione reductase, trypanothione reductase, lipoamide dehydrogenase, mercuric reductase, thioredoxin reductase, alkyl hydroperoxide reductase) share sequence similarity with a number of other flavoprotein oxidoreductases, in particular with ferredoxin-NAD+ reductases involved in oxidative metabolism o…	Domain
Sobic.004G341200	Chr04	67255632	67262643	1	7012	78179		Pyridine nucleotide-disulphide oxidoreductase, dimerisation domain		This entry represents a dimerisation domain that is usually found at the C-terminal of both class I and class II oxidoreductases, as well as in NADH oxidases and peroxidases [, , ].	Domain
Sobic.004G341200	Chr04	67255632	67262643	1	7012	78179		Glutathione-disulphide reductase		The tripeptide glutathione is an important reductant, e.g., for maintaining the cellular thiol/disulphide status and for protecting against reactive oxygen species such as hydrogen peroxide. Glutathione-disulphide reductase regenerates reduced glutathione from oxidized glutathione (glutathione disulphide) + NADPH. This entry represents one of two closely related subfamilies of glutathione-disulph…	Family
Sobic.004G341200	Chr04	67255632	67262643	1	7012	78179		FAD/NAD-linked reductase, dimerisation domain		This entry represents a dimerisation domain that is usually found at the C-terminal of FAD and NAD-linked reductases. This domain has a core alpha+beta sandwich structure consisting of beta(3,4)-alpha(3). The first two domains are of the same beta/beta/alpha fold. This domain can be found in the following proteins:Glutathione reductase [].Trypanothione reductase [].Mammalian thioredoxin reductase…	Domain
Sobic.004G341200	Chr04	67255632	67262643	1	7012	78179		Pyridine nucleotide-disulphide oxidoreductase, FAD/NAD(P)-binding domain		FAD flavoproteins belonging to the family of pyridine nucleotide-disulphide oxidoreductases (glutathione reductase, trypanothione reductase, lipoamide dehydrogenase, mercuric reductase, thioredoxin reductase, alkyl hydroperoxide reductase) share sequence similarity with a number of other flavoprotein oxidoreductases, in particular with ferredoxin-NAD+ reductases involved in oxidative metabolism o…	Domain
Sobic.004G341200	Chr04	67255632	67262643	1	7012	78179		Pyridine nucleotide-disulphide oxidoreductase, dimerisation domain		This entry represents a dimerisation domain that is usually found at the C-terminal of both class I and class II oxidoreductases, as well as in NADH oxidases and peroxidases [, , ].	Domain
Sobic.004G341200	Chr04	67255632	67262643	1	7012	78179		Glutathione-disulphide reductase		The tripeptide glutathione is an important reductant, e.g., for maintaining the cellular thiol/disulphide status and for protecting against reactive oxygen species such as hydrogen peroxide. Glutathione-disulphide reductase regenerates reduced glutathione from oxidized glutathione (glutathione disulphide) + NADPH. This entry represents one of two closely related subfamilies of glutathione-disulph…	Family
Sobic.004G341200	Chr04	67255632	67262643	1	7012	78179						oxidation-reduction process	GO:0055114	A metabolic process that results in the removal or addition of one or more electrons to or from a substance, with or without the concomitant removal or addition of a proton or protons.
Sobic.004G341200	Chr04	67255632	67262643	1	7012	78179						cell redox homeostasis	GO:0045454	Any process that maintains the redox environment of a cell or compartment within a cell.
Sobic.004G341300	Chr04	67266760	67272191	-1	5432	68631		Thiolase-like		This entry represents a structural domain with a thiolase-like 3-layer alpha/beta/alpha topology. This domain usually occurs in two similar copies that are related by a pseudo-dyad, and which arose through duplication. The proteins in this entry can be split into two groups: those related to thiolase, and those related to chalcone synthase. The thiolase-like enzymes include:Thiolase, where the to…	Domain
Sobic.004G341300	Chr04	67266760	67272191	-1	5432	68631		3-Oxoacyl-[acyl-carrier-protein (ACP)]synthase III C-terminal		This domain is found on 3-Oxoacyl-[acyl-carrier-protein (ACP)]synthase III , the enzyme responsible for initiating the chain of reactions of the fatty acid synthase in plants and bacteria.	Domain
Sobic.004G341300	Chr04	67266760	67272191	-1	5432	68631		FAE1/Type III polyketide synthase-like protein		This domain is found in proteins that are described as 3-ketoacyl-CoA synthases, type III polyketide synthases, fatty acid elongases and fatty acid condensing enzymes, and are found in both prokaryotic and eukaryotic (mainly plant) species. The region contains the active site residues, as well as motifs involved in substrate binding [].	Domain
Sobic.004G341300	Chr04	67266760	67272191	-1	5432	68631		Very-long-chain 3-ketoacyl-CoA synthase		This group represents 3-ketoacyl-CoA synthases (KCSs) from plants [, ]. They are also known as very long-chain fatty acid (VLCFA) condensing enzymes, and they catalyse the first committed step during the fatty acid elongation process, which is the condensation of C2 units to acyl-CoA. Arabidopsis contains 21 KCS members [].	Family
Sobic.004G341300	Chr04	67266760	67272191	-1	5432	68631		Thiolase-like		This entry represents a structural domain with a thiolase-like 3-layer alpha/beta/alpha topology. This domain usually occurs in two similar copies that are related by a pseudo-dyad, and which arose through duplication. The proteins in this entry can be split into two groups: those related to thiolase, and those related to chalcone synthase. The thiolase-like enzymes include:Thiolase, where the to…	Domain
Sobic.004G341300	Chr04	67266760	67272191	-1	5432	68631		3-Oxoacyl-[acyl-carrier-protein (ACP)]synthase III C-terminal		This domain is found on 3-Oxoacyl-[acyl-carrier-protein (ACP)]synthase III , the enzyme responsible for initiating the chain of reactions of the fatty acid synthase in plants and bacteria.	Domain
Sobic.004G341300	Chr04	67266760	67272191	-1	5432	68631		FAE1/Type III polyketide synthase-like protein		This domain is found in proteins that are described as 3-ketoacyl-CoA synthases, type III polyketide synthases, fatty acid elongases and fatty acid condensing enzymes, and are found in both prokaryotic and eukaryotic (mainly plant) species. The region contains the active site residues, as well as motifs involved in substrate binding [].	Domain
Sobic.004G341300	Chr04	67266760	67272191	-1	5432	68631		Very-long-chain 3-ketoacyl-CoA synthase		This group represents 3-ketoacyl-CoA synthases (KCSs) from plants [, ]. They are also known as very long-chain fatty acid (VLCFA) condensing enzymes, and they catalyse the first committed step during the fatty acid elongation process, which is the condensation of C2 units to acyl-CoA. Arabidopsis contains 21 KCS members [].	Family
Sobic.004G341300	Chr04	67266760	67272191	-1	5432	68631						metabolic process	GO:0008152	The chemical reactions and pathways, including anabolism and catabolism, by which living organisms transform chemical substances. Metabolic processes typically transform small molecules, but also include macromolecular processes such as DNA repair and replication, and protein synthesis and degradation.
Sobic.004G341300	Chr04	67266760	67272191	-1	5432	68631						catalytic activity	GO:0003824	Catalysis of a biochemical reaction at physiological temperatures. In biologically catalyzed reactions, the reactants are known as substrates, and the catalysts are naturally occurring macromolecular substances known as enzymes. Enzymes possess specific binding sites for substrates, and are usually composed wholly or largely of protein, but RNA that has catalytic activity (ribozyme) is often also…
Sobic.004G341300	Chr04	67266760	67272191	-1	5432	68631						transferase activity, transferring acyl groups other than amino-acyl groups	GO:0016747	Catalysis of the transfer of an acyl group, other than amino-acyl, from one compound (donor) to another (acceptor).
Sobic.004G341300	Chr04	67266760	67272191	-1	5432	68631						lipid biosynthetic process	GO:0008610	The chemical reactions and pathways resulting in the formation of lipids, compounds soluble in an organic solvent but not, or sparingly, in an aqueous solvent.
Sobic.004G341500	Chr04	67283261	67284782	-1	1522	56040		S-adenosyl-L-methionine-dependent methyltransferase		This entry represents a domain found in S-adenosyl-L-methionine-dependent methyltransferases (SAM MTases).Proteins containing this domain include members from the methyltransferase superfamily and the class I-like SAM-binding methyltransferase superfamily. Methyltransferases transfer a methyl group from a donor to an acceptor. SAM-binding methyltransferases utilise the ubiquitous methyl donor SAM…	Domain
Sobic.004G341500	Chr04	67283261	67284782	-1	1522	56040		O-methyltransferase COMT-type		This entry represents a family of methyltransferases that includes caffeate O-methyltransferases (), isoflavone-7-O-methyltransferases () and inositol 4-methyltransferases (). Methyltransferases (EC 2.1.1.-) constitute an important class of enzymes present in every life form. They transfer a methyl group most frequently from S-adenosyl L-methionine (SAM or AdoMet) to a nucleophilic acceptor such …	Family
Sobic.004G341500	Chr04	67283261	67284782	-1	1522	56040		O-methyltransferase, family 2		This domain includes a range of O-methyltransferases some of which utilise S-adenosyl methionine as substrate []. In prokaryotes, the major role of DNA methylation is to protect host DNA against degradation by restriction enzymes. In eukaryotes, DNA methylation has been implicated in the control of several cellular processes, including differentiation, gene regulation, and embryonic development. …	Domain
Sobic.004G341500	Chr04	67283261	67284782	-1	1522	56040		Winged helix-turn-helix DNA-binding domain		Winged helix DNA-binding proteins share a related winged helix-turn-helix DNA-binding motif, where the "wings", or loops, are small beta-sheets. The winged helix motif consists of two wings (W1, W2), three alpha helices (H1, H2, H3) and three beta-sheets (S1, S2, S3) arranged in the order H1-S1-H2-H3-S2-W1-S3-W2 []. The DNA-recognition helix makes sequence-specific DNA contacts with the major gro…	Domain
Sobic.004G341500	Chr04	67283261	67284782	-1	1522	56040						methyltransferase activity	GO:0008168	Catalysis of the transfer of a methyl group to an acceptor molecule.
Sobic.004G341500	Chr04	67283261	67284782	-1	1522	56040						O-methyltransferase activity	GO:0008171	Catalysis of the transfer of a methyl group to the oxygen atom of an acceptor molecule.
Sobic.004G341600	Chr04	67285704	67287857	-1	2154	52965		S-adenosyl-L-methionine-dependent methyltransferase		This entry represents a domain found in S-adenosyl-L-methionine-dependent methyltransferases (SAM MTases).Proteins containing this domain include members from the methyltransferase superfamily and the class I-like SAM-binding methyltransferase superfamily. Methyltransferases transfer a methyl group from a donor to an acceptor. SAM-binding methyltransferases utilise the ubiquitous methyl donor SAM…	Domain
Sobic.004G341600	Chr04	67285704	67287857	-1	2154	52965		O-methyltransferase COMT-type		This entry represents a family of methyltransferases that includes caffeate O-methyltransferases (), isoflavone-7-O-methyltransferases () and inositol 4-methyltransferases (). Methyltransferases (EC 2.1.1.-) constitute an important class of enzymes present in every life form. They transfer a methyl group most frequently from S-adenosyl L-methionine (SAM or AdoMet) to a nucleophilic acceptor such …	Family
Sobic.004G341600	Chr04	67285704	67287857	-1	2154	52965		O-methyltransferase, family 2		This domain includes a range of O-methyltransferases some of which utilise S-adenosyl methionine as substrate []. In prokaryotes, the major role of DNA methylation is to protect host DNA against degradation by restriction enzymes. In eukaryotes, DNA methylation has been implicated in the control of several cellular processes, including differentiation, gene regulation, and embryonic development. …	Domain
Sobic.004G341600	Chr04	67285704	67287857	-1	2154	52965		Winged helix-turn-helix DNA-binding domain		Winged helix DNA-binding proteins share a related winged helix-turn-helix DNA-binding motif, where the "wings", or loops, are small beta-sheets. The winged helix motif consists of two wings (W1, W2), three alpha helices (H1, H2, H3) and three beta-sheets (S1, S2, S3) arranged in the order H1-S1-H2-H3-S2-W1-S3-W2 []. The DNA-recognition helix makes sequence-specific DNA contacts with the major gro…	Domain
Sobic.004G341600	Chr04	67285704	67287857	-1	2154	52965						methyltransferase activity	GO:0008168	Catalysis of the transfer of a methyl group to an acceptor molecule.
Sobic.004G341600	Chr04	67285704	67287857	-1	2154	52965						O-methyltransferase activity	GO:0008171	Catalysis of the transfer of a methyl group to the oxygen atom of an acceptor molecule.
Sobic.004G341700	Chr04	67289061	67298886	-1	9826	41936		WD40 repeat		WD-40 repeats (also known as WD or beta-transducin repeats) are short ~40 amino acid motifs, often terminating in a Trp-Asp (W-D) dipeptide. WD40 repeats usually assume a 7-8 bladed beta-propeller fold, but proteins have been found with 4 to 16 repeated units, which also form a circularised beta-propeller structure. WD-repeat proteins are a large family found in all eukaryotes and are implicated …	Repeat
Sobic.004G341700	Chr04	67289061	67298886	-1	9826	41936		WD40-repeat-containing domain		WD-40 repeats (also known as WD or beta-transducin repeats) are short ~40 amino acid motifs, often terminating in a Trp-Asp (W-D) dipeptide. WD40 repeats usually assume a 7-8 bladed beta-propeller fold, but proteins have been found with 4 to 16 repeated units, which also form a circularised beta-propeller structure. WD-repeat proteins are a large family found in all eukaryotes and are implicated …	Domain
Sobic.004G341700	Chr04	67289061	67298886	-1	9826	41936		WD40/YVTN repeat-like-containing domain		This entry represents a WD40/YVTN repeat-like domain. Both the WD40 and the YVTN repeated motifs consist of about 40 residues, and although they consist of distinct sequences, they do share a similar structure. Structurally, both the WD40 and the YVTN repeated motifs form seven-bladed propellers (although some members can contain eight blades), which consist of seven 4-stranded beta-sheets. The W…	Domain
Sobic.004G341700	Chr04	67289061	67298886	-1	9826	41936		LIS1 homology motif		The 33-residue LIS1 homology (LisH) motif is found in eukaryotic intracellularproteins involved in microtubule dynamics, cell migration, nucleokinesis andchromosome segregation. The LisH motif is likely to possess a conservedprotein-binding function and it has been proposed that LisH motifs contributeto the regulation of microtubule dynamics, either by mediating dimerisation,or else by binding cy…	Domain
Sobic.004G341700	Chr04	67289061	67298886	-1	9826	41936		Forkhead-associated (FHA) domain		The forkhead-associated (FHA) domain []is a phosphopeptide recognition domain found in many regulatory proteins. It displays specificity for phosphothreonine-containing epitopes but will also recognise phosphotyrosine with relatively high affinity. It spans approximately 80-100 amino acid residues folded into an 11-stranded beta sandwich, which sometimes contain small helical insertions between t…	Domain
Sobic.004G341700	Chr04	67289061	67298886	-1	9826	41936		WD40 repeat		WD-40 repeats (also known as WD or beta-transducin repeats) are short ~40 amino acid motifs, often terminating in a Trp-Asp (W-D) dipeptide. WD40 repeats usually assume a 7-8 bladed beta-propeller fold, but proteins have been found with 4 to 16 repeated units, which also form a circularised beta-propeller structure. WD-repeat proteins are a large family found in all eukaryotes and are implicated …	Repeat
Sobic.004G341700	Chr04	67289061	67298886	-1	9826	41936		WD40-repeat-containing domain		WD-40 repeats (also known as WD or beta-transducin repeats) are short ~40 amino acid motifs, often terminating in a Trp-Asp (W-D) dipeptide. WD40 repeats usually assume a 7-8 bladed beta-propeller fold, but proteins have been found with 4 to 16 repeated units, which also form a circularised beta-propeller structure. WD-repeat proteins are a large family found in all eukaryotes and are implicated …	Domain
Sobic.004G341700	Chr04	67289061	67298886	-1	9826	41936		WD40/YVTN repeat-like-containing domain		This entry represents a WD40/YVTN repeat-like domain. Both the WD40 and the YVTN repeated motifs consist of about 40 residues, and although they consist of distinct sequences, they do share a similar structure. Structurally, both the WD40 and the YVTN repeated motifs form seven-bladed propellers (although some members can contain eight blades), which consist of seven 4-stranded beta-sheets. The W…	Domain
Sobic.004G341700	Chr04	67289061	67298886	-1	9826	41936		LIS1 homology motif		The 33-residue LIS1 homology (LisH) motif is found in eukaryotic intracellularproteins involved in microtubule dynamics, cell migration, nucleokinesis andchromosome segregation. The LisH motif is likely to possess a conservedprotein-binding function and it has been proposed that LisH motifs contributeto the regulation of microtubule dynamics, either by mediating dimerisation,or else by binding cy…	Domain
Sobic.004G341700	Chr04	67289061	67298886	-1	9826	41936		Forkhead-associated (FHA) domain		The forkhead-associated (FHA) domain []is a phosphopeptide recognition domain found in many regulatory proteins. It displays specificity for phosphothreonine-containing epitopes but will also recognise phosphotyrosine with relatively high affinity. It spans approximately 80-100 amino acid residues folded into an 11-stranded beta sandwich, which sometimes contain small helical insertions between t…	Domain
Sobic.004G341700	Chr04	67289061	67298886	-1	9826	41936						protein binding	GO:0005515	Interacting selectively and non-covalently with any protein or protein complex (a complex of two or more proteins that may include other nonprotein molecules).
Sobic.004G341800	Chr04	67307270	67309050	-1	1781	31772		PPPDE putative peptidase domain		The PPPDE superfamily (after Permuted Papain fold Peptidases of DsRNA viruses and Eukaryotes), consists of predicted thiol peptidases with a circularly permuted papain-like fold. The inference of the likely DUB function of the PPPDE superfamily proteins is based on the fusions of the catalytic domain to Ub-binding PUG (PUB)/UBA domains and a novel alpha-helical Ub-associated domain (the PUL domai…	Domain
Sobic.004G341900	Chr04	67310692	67318156	-1	7465	22666	(1 of 2) 2.3.1.158 - Phospholipid:diacylglycerol acyltransferase / PDAT	Alpha/Beta hydrolase fold		This entry represent the Alpha/Beta hydrolase fold.The alpha/beta hydrolase fold []is common to a number of hydrolytic enzymes of widely differing phylogenetic origin and catalytic function. The core of each enzyme is an alpha/beta-sheet (rather than a barrel), containing 8 strands connected by helices []. The enzymes are believed to have diverged from a common ancestor, preserving the arrangemen…	Domain
Sobic.004G341900	Chr04	67310692	67318156	-1	7465	22666	(1 of 2) 2.3.1.158 - Phospholipid:diacylglycerol acyltransferase / PDAT	Lecithin:cholesterol/phospholipid:diacylglycerol acyltransferase		Lecithin:cholesterol acyltransferase (LACT), also known as phosphatidylcholine-sterol acyltransferase (), is involved in extracellular metabolism of plasma lipoproteins, including cholesterol. It esterifies the free cholesterol transported in plasma lipoproteins, and is activated by apolipoprotein A-I. Defects in LACT cause Norum and Fish eye diseases.This family also includes phospholipid:diacyl…	Family
Sobic.004G341900	Chr04	67310692	67318156	-1	7465	22666	(1 of 2) 2.3.1.158 - Phospholipid:diacylglycerol acyltransferase / PDAT					lipid metabolic process	GO:0006629	The chemical reactions and pathways involving lipids, compounds soluble in an organic solvent but not, or sparingly, in an aqueous solvent. Includes fatty acids; neutral fats, other fatty-acid esters, and soaps; long-chain (fatty) alcohols and waxes; sphingoids and other long-chain bases; glycolipids, phospholipids and sphingolipids; and carotenes, polyprenols, sterols, terpenes and other isopren…
Sobic.004G341900	Chr04	67310692	67318156	-1	7465	22666	(1 of 2) 2.3.1.158 - Phospholipid:diacylglycerol acyltransferase / PDAT					O-acyltransferase activity	GO:0008374	Catalysis of the transfer of an acyl group to an oxygen atom on the acceptor molecule.
Sobic.004G342000	Chr04	67318157	67322074	-1	3918	18748		Fatty acid hydroxylase		This superfamily includes fatty acid and carotene hydroxylases and sterol desaturases. Beta-carotene hydroxylase is involved in zeaxanthin synthesis by hydroxylating beta-carotene, but the enzyme may be involved in other pathways []. This family includes C-5 sterol desaturase and C-4 sterol methyl oxidase. Members of this family are involved in cholesterol biosynthesis and biosynthesis a plant cu…	Domain
Sobic.004G342000	Chr04	67318157	67322074	-1	3918	18748		Uncharacterised domain Wax2, C-terminal		This presumed domain is functionally uncharacterised and has a conserved LEGW sequence motif. It is about 170 amino acids in length. This domain is found associated with . It shares similarity to short chain dehydrogenases [].	Domain
Sobic.004G342000	Chr04	67318157	67322074	-1	3918	18748						oxidoreductase activity	GO:0016491	Catalysis of an oxidation-reduction (redox) reaction, a reversible chemical reaction in which the oxidation state of an atom or atoms within a molecule is altered. One substrate acts as a hydrogen or electron donor and becomes oxidized, while the other acts as hydrogen or electron acceptor and becomes reduced.
Sobic.004G342000	Chr04	67318157	67322074	-1	3918	18748						oxidation-reduction process	GO:0055114	A metabolic process that results in the removal or addition of one or more electrons to or from a substance, with or without the concomitant removal or addition of a proton or protons.
Sobic.004G342000	Chr04	67318157	67322074	-1	3918	18748						iron ion binding	GO:0005506	Interacting selectively and non-covalently with iron (Fe) ions.
Sobic.004G342000	Chr04	67318157	67322074	-1	3918	18748						fatty acid biosynthetic process	GO:0006633	The chemical reactions and pathways resulting in the formation of a fatty acid, any of the aliphatic monocarboxylic acids that can be liberated by hydrolysis from naturally occurring fats and oils. Fatty acids are predominantly straight-chain acids of 4 to 24 carbon atoms, which may be saturated or unsaturated; branched fatty acids and hydroxy fatty acids also occur, and very long chain acids of …
Sobic.004G342100	Chr04	67331800	67332983	1	1184	7839		Cytochrome c-like domain		After cytochrome c is synthesized in the cytoplasm as apocytochrome c, it is transported through the outer mitochondrial membrane to the intermembrane space, where haem is covalently attached by thioester bonds to two cysteine residues located in the cytochrome c centre. Cytochrome c is required during oxidative phosphorylation as an electron shuttlebetween Complex III (cytochrome c reductase) an…	Domain
Sobic.004G342100	Chr04	67331800	67332983	1	1184	7839						electron carrier activity	GO:0009055	Any molecular entity that serves as an electron acceptor and electron donor in an electron transport chain. An electron transport chain is a process in which a series of electron carriers operate together to transfer electrons from donors to any of several different terminal electron acceptors to generate a transmembrane electrochemical gradient.
Sobic.004G342100	Chr04	67331800	67332983	1	1184	7839						heme binding	GO:0020037	Interacting selectively and non-covalently with heme, any compound of iron complexed in a porphyrin (tetrapyrrole) ring.
Sobic.004G342200	Chr04	67332673	67336244	-1	3572	4578		Homeodomain-like		Homeodomain proteins are transcription factors that share a related DNA binding homeodomain []. The homeodomain was first identified in a number of Drosophila homeotic and segmentation proteins, but is now known to be well conserved in many other animals, including vertebrates. The domain binds DNA through a helix-turn-helix (HTH) structure. The HTH motif is characterised by two alpha-helices, wh…	Domain
Sobic.004G342200	Chr04	67332673	67336244	-1	3572	4578		SANT/Myb domain		The retroviral oncogene v-myb, and its cellular counterpart c-myb, encode nuclear DNA-binding proteins. In myb, one of the most conserved regions consisting of three tandem repeats has been shown to be involved in DNA-binding [].The SANT domain is present in nuclear receptor co-repressors and in the subunits of many chromatin-remodelling complexes []. It has a strong structural similarity to the …	Domain
Sobic.004G342200	Chr04	67332673	67336244	-1	3572	4578		Myb domain, plants		This DNA-binding domain is restricted to (but common in) plant proteins, many of which also contain a response regulator domain. The domain appears related to the Myb-like DNA-binding domain [, ].	Domain
Sobic.004G342200	Chr04	67332673	67336244	-1	3572	4578		MYB-CC type transcription factor, LHEQLE-containing domain		This domain is found towards the C terminus of Myb-CC type transcription factors, and carries a highly conserved LHEQLE sequence motif.	Domain
Sobic.004G342200	Chr04	67332673	67336244	-1	3572	4578						DNA binding	GO:0003677	Any molecular function by which a gene product interacts selectively and non-covalently with DNA (deoxyribonucleic acid).
Sobic.004G342300	Chr04	67336245	67339974	-1	3730	848		Diphtheria toxin, receptor-binding domain		This entry represents the C-terminal receptor-binding domain, also known as the R domain. This domain has a beta-sandwich fold consisiting of nine strands in two sheet with greek-key topology; it is a subclass of immunoglobin-like fold []. The R domain binds to cell surface receptor, permitting the toxin to enter the cell by receptor mediated endocytosis [, ].Diphtheria toxin () is a 58 kDa prote…	Domain
Sobic.004G342400	Chr04	67340074	67342223	1	2150	0		Ribosomal protein L14 domain		Ribosomes are the particles that catalyse mRNA-directed protein synthesis in all organisms. The codons of the mRNA are exposed on the ribosome to allow tRNA binding. This leads to the incorporation of amino acids into the growing polypeptide chain in accordance with the genetic information. Incoming amino acid monomers enter the ribosomal A site in the form of aminoacyl-tRNAs complexed with elong…	Domain
Sobic.004G342400	Chr04	67340074	67342223	1	2150	0		Ribosomal protein L14b/L23e		Ribosomes are the particles that catalyse mRNA-directed protein synthesis in all organisms. The codons of the mRNA are exposed on the ribosome to allow tRNA binding. This leads to the incorporation of amino acids into the growing polypeptide chain in accordance with the genetic information. Incoming amino acid monomers enter the ribosomal A site in the form of aminoacyl-tRNAs complexed with elong…	Family
Sobic.004G342500	Chr04	67342590	67344652	1	2063	1768		Thioredoxin-like fold		Several biological processes regulate the activity of target proteins through changes in the redox state of thiol groups (S2 to SH2), where a hydrogen donor is linked to an intermediary disulphide protein. Such processes include the ferredoxin/thioredoxin system, the NADP/thioredoxin system, and the glutathione/glutaredoxin system []. Several of these disulphide proteins share a common structure,…	Domain
Sobic.004G342500	Chr04	67342590	67344652	1	2063	1768		Glutathione S-transferase, N-terminal		In eukaryotes, glutathione S-transferases (GSTs) participate in thedetoxification of reactive electrophillic compounds by catalysing theirconjugation to glutathione. The GST domain is also found in S-crystallins from squid, and proteins with no known GST activity, such as eukaryotic elongation factors 1-gamma and the HSP26 family of stress-related proteins, which include auxin-regulated proteins …	Domain
Sobic.004G342500	Chr04	67342590	67344652	1	2063	1768		Glutathione S-transferase, C-terminal-like		In eukaryotes, glutathione S-transferases (GSTs) participate in the detoxification of reactive electrophillic compounds by catalysing their conjugation to glutathione. GST is found as a domain in S-crystallins from squid, and proteins with no known GST activity, such as eukaryotic elongation factors 1-gamma and the HSP26 family of stress-related proteins, which include auxin-regulated proteins in…	Domain
Sobic.004G342500	Chr04	67342590	67344652	1	2063	1768		Glutathione S-transferase (GST)		This entry represents the predicted glutathione S-transferase omega-like protein and the glutathionyl-hydroquinone reductase YqjG. Glutathione S-transferase omega-like proteins active as '1-Cys' thiol transferase against beta-hydroxyethyl disulfide (HED), as dehydroascorbate reductase and as dimethylarsinic acid reductase, while not active against the standard GST substrate 1-chloro-2,4-dinitrobe…	Family
Sobic.004G342500	Chr04	67342590	67344652	1	2063	1768						protein binding	GO:0005515	Interacting selectively and non-covalently with any protein or protein complex (a complex of two or more proteins that may include other nonprotein molecules).
Sobic.004G342600	Chr04	67343854	67346872	-1	3019	3032		Rossmann-like alpha/beta/alpha sandwich fold		This entry represents domains related by a common ancestor that have a Rossmann-like, 3-layer, alpha/beta/alpha sandwich fold. Protein families in which the domain is found include:Nucleotidylyl transferases () such as cytidylyltransferases [], adenylyltransferases [].Class I aminoacyl-tRNA synthetases (catalytic domain), such as tyrosyl-tRNA synthetase () and glutaminyl-tRNA synthetase () [].Pan…	Domain
Sobic.004G342600	Chr04	67343854	67346872	-1	3019	3032		Cytidyltransferase-like domain		Protein families that contain at least one copy of this domain include citrate lyase ligase, pantoate-beta-alanine ligase, glycerol-3-phosphate cytidyltransferase [], ADP-heptose synthase, phosphocholine cytidylyltransferase, lipopolysaccharide core biosynthesis protein KdtB, the bifunctional protein NadR, archaeal FAD synthase RibL [], and a number whose function is unknown. Many of these protei…	Domain
Sobic.004G342600	Chr04	67343854	67346872	-1	3019	3032		Probable nicotinate-nucleotide adenylyltransferase		This family contains the predominant bacterial/eukaryotic adenylyltransferases for nicotinamide-nucleotide and for the deamido form, nicotinate nucleotide. Nicotinamide-nucleotide adenylyltransferase () synthesizes NAD by the salvage pathway, while nicotinate-nucleotide adenylyltransferase () synthesizes the immediate precursor of NAD by the de novo pathway.	Family
Sobic.004G342600	Chr04	67343854	67346872	-1	3019	3032						nucleotidyltransferase activity	GO:0016779	Catalysis of the transfer of a nucleotidyl group to a reactant.
Sobic.004G342600	Chr04	67343854	67346872	-1	3019	3032						NAD biosynthetic process	GO:0009435	The chemical reactions and pathways resulting in the formation of nicotinamide adenine dinucleotide, a coenzyme present in most living cells and derived from the B vitamin nicotinic acid; biosynthesis may be of either the oxidized form, NAD, or the reduced form, NADH.
Sobic.004G342700	Chr04	67347806	67348687	1	882	6984		C2 domain		The C2 domain is a Ca2+-dependent membrane-targeting module found in many cellular proteins involved in signal transduction or membrane trafficking. C2 domains are unique among membrane targeting domains in that they show wide range of lipid selectivity for the major components of cell membranes, including phosphatidylserine and phosphatidylcholine. This C2 domain is about 116 amino-acid residues…	Domain	protein binding	GO:0005515	Interacting selectively and non-covalently with any protein or protein complex (a complex of two or more proteins that may include other nonprotein molecules).
Sobic.004G342800	Chr04	67349334	67350519	-1	1186	8512		F-box domain		First identified in cyclin-F as a protein-protein interaction motif, the F-boxis a conserved domain that is present in numerous protein with a bipartitestructure []. Through the F-box, these proteins are linked to the Skp1protein and the core of SCFs (Skp1-cullin-F-box protein ligase) complexes.SCFs complexes constitute a new class of E3 ligases []. They function incombination with the E2 enzyme …	Domain	protein binding	GO:0005515	Interacting selectively and non-covalently with any protein or protein complex (a complex of two or more proteins that may include other nonprotein molecules).
Sobic.004G342900	Chr04	67352074	67352861	1	788	11252
Sobic.004G343000	Chr04	67356688	67358916	1	2229	15866		RNA recognition motif domain		Many eukaryotic proteins containing one or more copies of a putative RNA-binding domain of about 90 amino acids are known to bind single-stranded RNAs [, , ]. The largest group of single strand RNA-binding proteins is the eukaryotic RNA recognition motif (RRM) family that contains an eight amino acid RNP-1 consensus sequence [, ]. RRM proteins have a variety of RNA binding preferences and functio…	Domain
Sobic.004G343000	Chr04	67356688	67358916	1	2229	15866		Nucleotide-binding alpha-beta plait domain		This entry represents nucleotide-binding domains with an alpha-beta plait structure, which consists of either a ferredoxin-like (beta-alpha-beta)2 fold, such as that found in RNA-binding domains of various ribonucleoproteins or in viral DNA-binding domains [, ]; or a beta-(alpha)-beta-alpha-beta(2) fold, such as that found in the ribosomal protein L23 [].	Domain
Sobic.004G343000	Chr04	67356688	67358916	1	2229	15866						nucleic acid binding	GO:0003676	Interacting selectively and non-covalently with any nucleic acid.
Sobic.004G343000	Chr04	67356688	67358916	1	2229	15866						nucleotide binding	GO:0000166	Interacting selectively and non-covalently with a nucleotide, any compound consisting of a nucleoside that is esterified with (ortho)phosphate or an oligophosphate at any hydroxyl group on the ribose or deoxyribose.
