# Supplementary material for: Association mapping by aerial drone reveals 213 genetic associations for Sorghum bicolor biomass traits under drought
Source: BMC Genomics. 2018 Sep 17;19:679. doi: 10.1186/s12864-018-5055-5 (PMC6142696; doi:10.1186/s12864-018-5055-5)
Supplement: Supplementary file 9 — Tables showing all genes in the regions spanned by significant SNPs for each peak. Gene information was obtained from the Phytomine tool in Phytozome v3.0. (ZIP 8760 kb) [file 12864_2018_5055_MOESM9_ESM.zip › CPG4.26_all_Sb_genes_in_region_from_Phytomine.xlsx]

## Sheet: CPG4.26_all_Sb_genes_in_region_
Primary_Identifier	chrom	Pos_start	Pos_end	strand	gene_length	dist_from_max_GWAS_SNP	gene_defline	protein_domains_name	gene_name	protein_domains_description	protin_domains_type	ontology_term_name	GO_term	GO_description
Sobic.004G344500	Chr04	67466994	67468778	1	1785	55620		Tubulin binding cofactor A		The folding pathway of tubulins includes highly specific interactions with a series of cofactors (A, B, C, D and E) after they are released from the eukaryotic chaperonin CCT. Cofactors A and D capture and stabilise tubulin in a quasi-native conformation. Cofactor E binds to the cofactor D-tubulin complex, and interaction with cofactor C then causes the release of tubulin poypeptides in the nativ…	Family
Sobic.004G344500	Chr04	67466994	67468778	1	1785	55620						unfolded protein binding	GO:0051082	Interacting selectively and non-covalently with an unfolded protein.
Sobic.004G344500	Chr04	67466994	67468778	1	1785	55620						tubulin binding	GO:0015631	Interacting selectively and non-covalently with monomeric or multimeric forms of tubulin, including microtubules.
Sobic.004G344500	Chr04	67466994	67468778	1	1785	55620						tubulin complex assembly	GO:0007021	The aggregation and bonding together of alpha- and beta-tubulin to form a tubulin heterodimer.
Sobic.004G344600	Chr04	67469062	67475058	-1	5997	49340		Protein kinase domain		Protein phosphorylation, which plays a key role in most cellular activities, is a reversible process mediated by proteinkinases and phosphoprotein phosphatases. Protein kinases catalyse the transfer of the gamma phosphate from nucleotide triphosphates (often ATP) to one or more amino acid residues in a protein substrate side chain, resulting in a conformational change affecting protein function. …	Domain
Sobic.004G344600	Chr04	67469062	67475058	-1	5997	49340		Protein kinase-like domain		Protein kinases () modify other proteins by chemically adding phosphate groups to them. This process is fundamental to most signalling and regulatory processes in the eukaryotic cell []. The protein kinases contain a catalytic core that is common to both serine/threonine and tyrosine protein kinases. The catalytic domain contains the nucleotide-binding site and the catalytic apparatus in an inter…	Domain
Sobic.004G344600	Chr04	67469062	67475058	-1	5997	49340		UbiB domain		This entry represents a domain found in Escherichia coli UbiB, known in Providencia stuartii as Aarf, which is required for ubiquinone (CoQ) biosynthesis [, , ]. Some proteins with this domain are described as aarF domain-containing protein kinases (ADCKs). This domain is also found in yeast ABC1 proteins () required for function of the mitochondrial bc1 complex [], in which CoQ functions as an e…	Domain
Sobic.004G344700	Chr04	67475309	67477486	-1	2178	46912
Sobic.004G344800	Chr04	67477686	67481980	1	4295	42418		NAD-dependent epimerase/dehydratase, N-terminal domain		This domain is found in proteins that utilise NAD as a cofactor and use nucleotide-sugar substrates for a variety of chemical reactions []. One of the best studied of these proteins is UDP-galactose 4-epimerase which catalyses the conversion of UDP-galactose to UDP-glucose during galactose metabolism [, ].	Domain
Sobic.004G344800	Chr04	67477686	67481980	1	4295	42418		NAD(P)-binding domain		This entry represents NAD- and NADP-binding domains with a core Rossmann-type fold, which consists of 3-layers alpha/beta/alpha, where the six beta strands are parallel in the order 321456. Many different enzymes contain an NAD/NADP-binding domain, including:C-terminal domain of alcohol dehydrogenases []Tyrosine-dependent oxidoreductases (also known as short-chain dehydrogenases) []N-terminal dom…	Domain
Sobic.004G344901	Chr04	67495313	67507982	1	12670	16416	(1 of 3) PTHR13140//PTHR13140:SF382 - MYOSIN // SUBFAMILY NOT NAMED	P-loop containing nucleoside triphosphate hydrolase		The P-loop NTPase fold is the most prevalent domain of the several distinctnucleotide-binding protein folds.The most common reaction catalysed by enzymes of the P-loop NTPase fold is the hydrolysis of the beta-gamma phosphate bond of a bound nucleoside triphosphate (NTP). The energy from NTP hydrolysis is typically utilised to induce conformational changes in other molecules, which constitutes th…	Domain
Sobic.004G344901	Chr04	67495313	67507982	1	12670	16416	(1 of 3) PTHR13140//PTHR13140:SF382 - MYOSIN // SUBFAMILY NOT NAMED	IQ motif, EF-hand binding site		The IQ motif is an extremely basic unit of about 23 amino acids, whose conserved core usually fits the consensus A-x(3)-I-Q-x(2)-F-R-x(4)-K-K. The IQ motif, which can be present in one or more copies, serves as a binding site for different EF-hand proteins including the essential and regulatory myosin light chains, calmodulin (CaM), and CaM-like proteins [, ].Many IQ motifs are protein kinase C (…	Binding_site
Sobic.004G344901	Chr04	67495313	67507982	1	12670	16416	(1 of 3) PTHR13140//PTHR13140:SF382 - MYOSIN // SUBFAMILY NOT NAMED	Myosin-like IQ motif-containing domain		This entry represents a subdomain that spans the IQ motif () of myosins, Ras GTPase-activating-like protein IQGAP1 and abnormal spindle protein (Asp). The IQ motif is an extremely basic unit of about 23 amino acids, whose conserved core usually fits the consensus A-x(3)-I-Q-x(2)-F-R-x(4)-K-K. The IQ motif, which can be present in one or more copies, serves as a binding site for different EF-hand …	Domain
Sobic.004G344901	Chr04	67495313	67507982	1	12670	16416	(1 of 3) PTHR13140//PTHR13140:SF382 - MYOSIN // SUBFAMILY NOT NAMED	Myosin head, motor domain		Muscle contraction is caused by sliding between the thick and thin filaments of the myofibril. Myosin is a major component of thick filaments and exists as a hexamer of 2 heavy chains [], 2 alkali light chains, and 2 regulatory light chains. The heavy chain can be subdivided into the N-terminal globular head and the C-terminal coiled-coil rod-like tail, although some forms have a globular region …	Domain
Sobic.004G344901	Chr04	67495313	67507982	1	12670	16416	(1 of 3) PTHR13140//PTHR13140:SF382 - MYOSIN // SUBFAMILY NOT NAMED	Myosin, N-terminal, SH3-like		This domain has an SH3-like fold. It is found at the N terminus of many but not all myosins. The function of this domain is unknown.	Domain
Sobic.004G344901	Chr04	67495313	67507982	1	12670	16416	(1 of 3) PTHR13140//PTHR13140:SF382 - MYOSIN // SUBFAMILY NOT NAMED	Dilute domain		The myosin superfamily consists of at least 15 distinct classes of presumedactin-based molecular motors. All members of the superfamily share a similarmotor domain and a tail portion which is diagnostic of the class [].Class V myosins are actin-based molecular motors that function in relativelylong-range movements of many intracellular cargoes including organelles,membrane vesicles, and mRNA []. …	Domain
Sobic.004G344901	Chr04	67495313	67507982	1	12670	16416	(1 of 3) PTHR13140//PTHR13140:SF382 - MYOSIN // SUBFAMILY NOT NAMED	P-loop containing nucleoside triphosphate hydrolase		The P-loop NTPase fold is the most prevalent domain of the several distinctnucleotide-binding protein folds.The most common reaction catalysed by enzymes of the P-loop NTPase fold is the hydrolysis of the beta-gamma phosphate bond of a bound nucleoside triphosphate (NTP). The energy from NTP hydrolysis is typically utilised to induce conformational changes in other molecules, which constitutes th…	Domain
Sobic.004G344901	Chr04	67495313	67507982	1	12670	16416	(1 of 3) PTHR13140//PTHR13140:SF382 - MYOSIN // SUBFAMILY NOT NAMED	IQ motif, EF-hand binding site		The IQ motif is an extremely basic unit of about 23 amino acids, whose conserved core usually fits the consensus A-x(3)-I-Q-x(2)-F-R-x(4)-K-K. The IQ motif, which can be present in one or more copies, serves as a binding site for different EF-hand proteins including the essential and regulatory myosin light chains, calmodulin (CaM), and CaM-like proteins [, ].Many IQ motifs are protein kinase C (…	Binding_site
Sobic.004G344901	Chr04	67495313	67507982	1	12670	16416	(1 of 3) PTHR13140//PTHR13140:SF382 - MYOSIN // SUBFAMILY NOT NAMED	Myosin-like IQ motif-containing domain		This entry represents a subdomain that spans the IQ motif () of myosins, Ras GTPase-activating-like protein IQGAP1 and abnormal spindle protein (Asp). The IQ motif is an extremely basic unit of about 23 amino acids, whose conserved core usually fits the consensus A-x(3)-I-Q-x(2)-F-R-x(4)-K-K. The IQ motif, which can be present in one or more copies, serves as a binding site for different EF-hand …	Domain
Sobic.004G344901	Chr04	67495313	67507982	1	12670	16416	(1 of 3) PTHR13140//PTHR13140:SF382 - MYOSIN // SUBFAMILY NOT NAMED	Myosin head, motor domain		Muscle contraction is caused by sliding between the thick and thin filaments of the myofibril. Myosin is a major component of thick filaments and exists as a hexamer of 2 heavy chains [], 2 alkali light chains, and 2 regulatory light chains. The heavy chain can be subdivided into the N-terminal globular head and the C-terminal coiled-coil rod-like tail, although some forms have a globular region …	Domain
Sobic.004G344901	Chr04	67495313	67507982	1	12670	16416	(1 of 3) PTHR13140//PTHR13140:SF382 - MYOSIN // SUBFAMILY NOT NAMED	Myosin, N-terminal, SH3-like		This domain has an SH3-like fold. It is found at the N terminus of many but not all myosins. The function of this domain is unknown.	Domain
Sobic.004G344901	Chr04	67495313	67507982	1	12670	16416	(1 of 3) PTHR13140//PTHR13140:SF382 - MYOSIN // SUBFAMILY NOT NAMED	Dilute domain		The myosin superfamily consists of at least 15 distinct classes of presumedactin-based molecular motors. All members of the superfamily share a similarmotor domain and a tail portion which is diagnostic of the class [].Class V myosins are actin-based molecular motors that function in relativelylong-range movements of many intracellular cargoes including organelles,membrane vesicles, and mRNA []. …	Domain
Sobic.004G344901	Chr04	67495313	67507982	1	12670	16416	(1 of 3) PTHR13140//PTHR13140:SF382 - MYOSIN // SUBFAMILY NOT NAMED					protein binding	GO:0005515	Interacting selectively and non-covalently with any protein or protein complex (a complex of two or more proteins that may include other nonprotein molecules).
Sobic.004G344901	Chr04	67495313	67507982	1	12670	16416	(1 of 3) PTHR13140//PTHR13140:SF382 - MYOSIN // SUBFAMILY NOT NAMED					ATP binding	GO:0005524	Interacting selectively and non-covalently with ATP, adenosine 5'-triphosphate, a universally important coenzyme and enzyme regulator.
Sobic.004G344901	Chr04	67495313	67507982	1	12670	16416	(1 of 3) PTHR13140//PTHR13140:SF382 - MYOSIN // SUBFAMILY NOT NAMED					motor activity	GO:0003774	Catalysis of the generation of force resulting either in movement along a microfilament or microtubule, or in torque resulting in membrane scission, coupled to the hydrolysis of a nucleoside triphosphate.
Sobic.004G344901	Chr04	67495313	67507982	1	12670	16416	(1 of 3) PTHR13140//PTHR13140:SF382 - MYOSIN // SUBFAMILY NOT NAMED					myosin complex	GO:0016459	A protein complex, formed of one or more myosin heavy chains plus associated light chains and other proteins, that functions as a molecular motor; uses the energy of ATP hydrolysis to move actin filaments or to move vesicles or other cargo on fixed actin filaments; has magnesium-ATPase activity and binds actin. Myosin classes are distinguished based on sequence features of the motor, or head, dom…
Sobic.004G345100	Chr04	67509932	67516417	1	6486	7981		Myb-like domain		The retroviral oncogene v-myb, and its cellular counterpart c-myb, encode nuclear DNA-binding proteins. In myb, one of the most conserved regions consisting of three tandem repeats has been shown to be involved in DNA-binding [].The SANT domain is present in nuclear receptor co-repressors and in the subunits of many chromatin-remodelling complexes []. It has a strong structural similarity to the …	Domain
Sobic.004G345100	Chr04	67509932	67516417	1	6486	7981		Homeodomain-like		Homeodomain proteins are transcription factors that share a related DNA binding homeodomain []. The homeodomain was first identified in a number of Drosophila homeotic and segmentation proteins, but is now known to be well conserved in many other animals, including vertebrates. The domain binds DNA through a helix-turn-helix (HTH) structure. The HTH motif is characterised by two alpha-helices, wh…	Domain
Sobic.004G345100	Chr04	67509932	67516417	1	6486	7981						DNA binding	GO:0003677	Any molecular function by which a gene product interacts selectively and non-covalently with DNA (deoxyribonucleic acid).
Sobic.004G345001	Chr04	67510106	67510907	1	802	13491
Sobic.004G345200	Chr04	67516502	67519958	1	3457	4440		Protein kinase domain		Protein phosphorylation, which plays a key role in most cellular activities, is a reversible process mediated by proteinkinases and phosphoprotein phosphatases. Protein kinases catalyse the transfer of the gamma phosphate from nucleotide triphosphates (often ATP) to one or more amino acid residues in a protein substrate side chain, resulting in a conformational change affecting protein function. …	Domain
Sobic.004G345200	Chr04	67516502	67519958	1	3457	4440		Protein kinase-like domain		Protein kinases () modify other proteins by chemically adding phosphate groups to them. This process is fundamental to most signalling and regulatory processes in the eukaryotic cell []. The protein kinases contain a catalytic core that is common to both serine/threonine and tyrosine protein kinases. The catalytic domain contains the nucleotide-binding site and the catalytic apparatus in an inter…	Domain
Sobic.004G345200	Chr04	67516502	67519958	1	3457	4440		EGF-like domain		A sequence of about thirty to forty amino-acid residues long found in the sequence of epidermalgrowth factor (EGF) has been shown [, , , , , ]to be present, in a more or less conserved form, in a large number of other, mostly animal proteins.The functional significance of EGF domains in what appear to be unrelated proteins is not yet clear.However, a common feature is that these repeats are found…	Domain
Sobic.004G345200	Chr04	67516502	67519958	1	3457	4440		EGF-like calcium-binding domain		A sequence of about forty amino-acid residues found in epidermal growth factor (EGF) has been shown [, , , , ]to be present in a large number of membrane-bound and extracellular, mostly animal, proteins. Many of these proteins require calcium for their biological function and a calcium-binding site has been found at the N terminus of some EGF-like domains []. Calcium-binding may be crucial for nu…	Domain
Sobic.004G345200	Chr04	67516502	67519958	1	3457	4440		Wall-associated receptor kinase galacturonan-binding domain		Wall-associated kinases (WAKs) are transmembrane proteins containing a cytoplasmic Serine/Threonine kinase domain and an extracellular domain in contact with the pectin fraction of the plant cell wall []. The cysteine-rich galacturonan-binding domain is located near the N-terminal end of the extracellular domain and binds to the cell-wall pectins [, ].	Domain
Sobic.004G345200	Chr04	67516502	67519958	1	3457	4440						calcium ion binding	GO:0005509	Interacting selectively and non-covalently with calcium ions (Ca2+).
Sobic.004G345300	Chr04	67532816	67535335	1	2520	8418
Sobic.004G345400	Chr04	67536293	67542383	-1	6091	11895		WD40 repeat		WD-40 repeats (also known as WD or beta-transducin repeats) are short ~40 amino acid motifs, often terminating in a Trp-Asp (W-D) dipeptide. WD40 repeats usually assume a 7-8 bladed beta-propeller fold, but proteins have been found with 4 to 16 repeated units, which also form a circularised beta-propeller structure. WD-repeat proteins are a large family found in all eukaryotes and are implicated …	Repeat
Sobic.004G345400	Chr04	67536293	67542383	-1	6091	11895		WD40-repeat-containing domain		WD-40 repeats (also known as WD or beta-transducin repeats) are short ~40 amino acid motifs, often terminating in a Trp-Asp (W-D) dipeptide. WD40 repeats usually assume a 7-8 bladed beta-propeller fold, but proteins have been found with 4 to 16 repeated units, which also form a circularised beta-propeller structure. WD-repeat proteins are a large family found in all eukaryotes and are implicated …	Domain
Sobic.004G345400	Chr04	67536293	67542383	-1	6091	11895		WD40/YVTN repeat-like-containing domain		This entry represents a WD40/YVTN repeat-like domain. Both the WD40 and the YVTN repeated motifs consist of about 40 residues, and although they consist of distinct sequences, they do share a similar structure. Structurally, both the WD40 and the YVTN repeated motifs form seven-bladed propellers (although some members can contain eight blades), which consist of seven 4-stranded beta-sheets. The W…	Domain
Sobic.004G345400	Chr04	67536293	67542383	-1	6091	11895		Actin-related protein 2/3 complex subunit 1		Arp2/3 binds to pre-existing actin filaments and nucleates new daughter filaments, and thus becomes incorporated into the dynamic actin network at the leading edge of motile cells and other actin-based protrusive structures []. In order to nucleate filaments, Arp2/3 must bind to a member of the N-WASp/SCAR family protein []. Arp2 and Arp3 are thought to be brought together after activation, formi…	Family
Sobic.004G345400	Chr04	67536293	67542383	-1	6091	11895						protein binding	GO:0005515	Interacting selectively and non-covalently with any protein or protein complex (a complex of two or more proteins that may include other nonprotein molecules).
Sobic.004G345400	Chr04	67536293	67542383	-1	6091	11895						actin cytoskeleton	GO:0015629	The part of the cytoskeleton (the internal framework of a cell) composed of actin and associated proteins. Includes actin cytoskeleton-associated complexes.
Sobic.004G345400	Chr04	67536293	67542383	-1	6091	11895						regulation of actin filament polymerization	GO:0030833	Any process that modulates the frequency, rate or extent of the assembly of actin filaments by the addition of actin monomers to a filament.
Sobic.004G345400	Chr04	67536293	67542383	-1	6091	11895						Arp2/3 complex-mediated actin nucleation	GO:0034314	The actin nucleation process in which actin monomers combine to form a new branch on the side of an existing actin filament; mediated by the Arp2/3 protein complex and its interaction with other proteins.
Sobic.004G345400	Chr04	67536293	67542383	-1	6091	11895						Arp2/3 protein complex	GO:0005885	A stable protein complex that contains two actin-related proteins, Arp2 and Arp3, and five novel proteins (ARPC1-5), and functions in the nucleation of branched actin filaments.
Sobic.004G345500	Chr04	67546048	67550892	1	4845	21650		NADP-dependent oxidoreductase domain		The aldo-keto reductase family includes a number of related monomeric NADPH-dependent oxidoreductases, such as aldehyde reductase, aldose reductase, prostaglandin F synthase, xylose reductase, rho crystallin, and many others []. All possess a similar structure, with a beta-alpha-beta fold characteristic of nucleotide binding proteins []. The fold comprises a parallel beta-8/alpha-8-barrel, which …	Domain
Sobic.004G345500	Chr04	67546048	67550892	1	4845	21650		Aldo/keto reductase		The aldo-keto reductase family includes a number of related monomeric NADPH-dependent oxidoreductases, such as aldehyde reductase, aldosereductase, prostaglandin F synthase, xylose reductase, rho crystallin, andmany others []. All possess a similar structure, with a beta-alpha-beta fold characteristic of nucleotide binding proteins [].The fold comprises a parallel beta-8/alpha-8-barrel, which con…	Family
Sobic.004G345500	Chr04	67546048	67550892	1	4845	21650		Potassium channel, voltage-dependent, beta subunit, KCNAB-related		This entry consists of the voltage-dependent potassium channel beta subunit KCNAB and related proteins. The bacterial proteins in this entry lack apparent alpha subunit partners and predicted to function as soluble aldo/keto reductase enzymes [, ].Potassium channels are the most diverse group of the ion channel family[, ]. They are important in shaping the action potential, and in neuronal excita…	Family
Sobic.004G345500	Chr04	67546048	67550892	1	4845	21650		Potassium channel, voltage-dependent, beta subunit, KCNAB		Potassium channels are the most diverse group of the ion channel family[, ]. They are important in shaping the action potential, and in neuronal excitability and plasticity []. The potassium channel family iscomposed of several functionally distinct isoforms, which can be broadlyseparated into 2 groups []: the practically non-inactivating 'delayed' group and the rapidly inactivating 'transient' g…	Family
Sobic.004G345600	Chr04	67551191	67553698	-1	2508	26793		AUX/IAA protein		The Aux/IAA family of genes are key regulators of auxin-modified gene expression []. The plant hormone auxin (indole-3-acetic acid, IAA) regulates diverse cellular and developmental responses in plants, including cell division, expansion, differentiation and patterning of embryo responses []. Auxin can regulate the gene expression of several families, including GH3 and SAUR, as well as Aux/IAA it…	Family
Sobic.004G345600	Chr04	67551191	67553698	-1	2508	26793		AUX/IAA protein		The Aux/IAA family of genes are key regulators of auxin-modified gene expression []. The plant hormone auxin (indole-3-acetic acid, IAA) regulates diverse cellular and developmental responses in plants, including cell division, expansion, differentiation and patterning of embryo responses []. Auxin can regulate the gene expression of several families, including GH3 and SAUR, as well as Aux/IAA it…	Family
Sobic.004G345600	Chr04	67551191	67553698	-1	2508	26793						regulation of transcription, DNA-templated	GO:0006355	Any process that modulates the frequency, rate or extent of cellular DNA-templated transcription.
Sobic.004G345600	Chr04	67551191	67553698	-1	2508	26793						nucleus	GO:0005634	A membrane-bounded organelle of eukaryotic cells in which chromosomes are housed and replicated. In most cells, the nucleus contains all of the cell's chromosomes except the organellar chromosomes, and is the site of RNA synthesis and processing. In some species, or in specialized cell types, RNA metabolism or DNA replication may be absent.
