# Supplementary material for: Association mapping by aerial drone reveals 213 genetic associations for Sorghum bicolor biomass traits under drought
Source: BMC Genomics. 2018 Sep 17;19:679. doi: 10.1186/s12864-018-5055-5 (PMC6142696; doi:10.1186/s12864-018-5055-5)
Supplement: Supplementary file 9 — Tables showing all genes in the regions spanned by significant SNPs for each peak. Gene information was obtained from the Phytomine tool in Phytozome v3.0. (ZIP 8760 kb) [file 12864_2018_5055_MOESM9_ESM.zip › CPG4.2_all_Sb_genes_in_region_from_Phytomine.xlsx]

## Sheet: CPG4.2_all_Sb_genes_in_region_f
Primary_Identifier	chrom	Pos_start	Pos_end	strand	gene_length	dist_from_max_GWAS_SNP	gene_defline	protein_domains_name	gene_name	protein_domains_description	protin_domains_type	ontology_term_name	GO_term	GO_description
Sobic.004G013600	Chr04	1111433	1115414	-1	3982	93743		Autophagy-related protein 5		Macroautophagy is a bulk degradation process induced by starvation in eukaryotic cells. In yeast, 15 Atg proteins coordinate the formation of autophagosomes. The pre-autophagosomal structure contains at least five Atg proteins: Atg1p, Atg2p, Atg5p, Aut7p/Atg8p and Atg16p. It is found in the vacuole []. The C-terminal glycine of Atg12p is conjugated to a lysine residue of Atg5p via an isopeptide b…	Family
Sobic.004G013600	Chr04	1111433	1115414	-1	3982	93743		Autophagy-related protein 5		Macroautophagy is a bulk degradation process induced by starvation in eukaryotic cells. In yeast, 15 Atg proteins coordinate the formation of autophagosomes. The pre-autophagosomal structure contains at least five Atg proteins: Atg1p, Atg2p, Atg5p, Aut7p/Atg8p and Atg16p. It is found in the vacuole []. The C-terminal glycine of Atg12p is conjugated to a lysine residue of Atg5p via an isopeptide b…	Family
Sobic.004G013600	Chr04	1111433	1115414	-1	3982	93743						cytoplasm	GO:0005737	All of the contents of a cell excluding the plasma membrane and nucleus, but including other subcellular structures.
Sobic.004G013600	Chr04	1111433	1115414	-1	3982	93743						autophagy	GO:0006914	The process in which cells digest parts of their own cytoplasm; allows for both recycling of macromolecular constituents under conditions of cellular stress and remodeling the intracellular structure for cell differentiation.
Sobic.004G013700	Chr04	1119200	1121147	-1	1948	88010	(1 of 5) PTHR13683//PTHR13683:SF290 - ASPARTYL PROTEASES // SUBFAMILY NOT NAMED	Aspartic peptidase domain		Aspartic endopeptidases of vertebrate, fungal and retroviral origin have been characterised []. More recently, aspartic endopeptidases associated with the processing of bacterial type 4 prepilin []and archaean preflagellin have been described [, ].Structurally, aspartic endopeptidases are bilobal enzymes, each lobe contributing a catalytic Asp residue, with an extended active site cleft localised…	Domain
Sobic.004G013700	Chr04	1119200	1121147	-1	1948	88010	(1 of 5) PTHR13683//PTHR13683:SF290 - ASPARTYL PROTEASES // SUBFAMILY NOT NAMED	Aspartic peptidase		Aspartic peptidase, also known as aspartyl proteases () are a widely distributed family of proteolytic enzymes [, , ]known to exist in vertebrates, fungi, plants, retroviruses and some plant viruses. Aspartate proteases of eukaryotes are monomeric enzymes which consist of two domains. Each domain contains an active site centred on a catalytic aspartyl residue. The two domains most probably evolve…	Family
Sobic.004G013700	Chr04	1119200	1121147	-1	1948	88010	(1 of 5) PTHR13683//PTHR13683:SF290 - ASPARTYL PROTEASES // SUBFAMILY NOT NAMED					proteolysis	GO:0006508	The hydrolysis of proteins into smaller polypeptides and/or amino acids by cleavage of their peptide bonds.
Sobic.004G013700	Chr04	1119200	1121147	-1	1948	88010	(1 of 5) PTHR13683//PTHR13683:SF290 - ASPARTYL PROTEASES // SUBFAMILY NOT NAMED					aspartic-type endopeptidase activity	GO:0004190	Catalysis of the hydrolysis of internal, alpha-peptide bonds in a polypeptide chain by a mechanism in which a water molecule bound by the side chains of aspartic residues at the active center acts as a nucleophile.
Sobic.004G013800	Chr04	1125973	1127911	-1	1939	81246		Trichome birefringence-like family		Trichome birefringence-like (TBL) is a plant protein family. In Arabidopsis this family includes 46 members (TBR, TBL1-45) []. The TBL family is proposed to encode wall polysaccharide specific O-acetyltransferases [, ]. They contain a TBL domain with a conserved glycine-aspartate-serine (GDS) signature, similar to the conserved motif (GDSL) found in some esterases/lipases [, ]. Members of the TBL…	Family
Sobic.004G013800	Chr04	1125973	1127911	-1	1939	81246		PMR5 N-terminal domain		The plant proteins PMR5 and ESK1 have an N-terminal C-rich predicted sugar binding domain followed by the PC-Esterase (acyl esterase) domain []. This entry represents the N-terminal domain.	Domain
Sobic.004G013800	Chr04	1125973	1127911	-1	1939	81246		PC-Esterase		The PC-Esterase family []is comprised of Cas1p, the Homo sapiens C7orf58, Arabidopsis thaliana PMR5 and a group of plant freezing resistance/cold acclimatization proteins typified by Arabidopsis thaliana ESKIMO1 [, ], animal FAM55D proteins, and animal FAM113 proteins. The PC-Esterase family has features that are both similar and different from the canonical GDSL/SGNH superfamily []. The members …	Family
Sobic.004G013800	Chr04	1125973	1127911	-1	1939	81246		Protein trichome birefringence-like 12		Trichome birefringence-like (TBL) proteins are proposed to encode wall poly-saccharide specific O-acetyltransferases based on the existing data for some members of the TBL family: altered xyloglucan 4 (AXY4/TBL270) and altered xyloglucan 4-like (AXY4L/TBL22), two xyloglucan specific O-acetyltransferases in non-seed tissues and seeds, respectively [, ].	Family
Sobic.004G013900	Chr04	1129849	1132762	1	2914	76395	(1 of 2) PTHR11629:SF72 - VACUOLAR PROTON ATPASE A1	V-type ATPase, V0 complex, 116kDa subunit family		Transmembrane ATPases are membrane-bound enzyme complexes/ion transporters that use ATP hydrolysis to drive the transport of protons across a membrane. Some transmembrane ATPases also work in reverse, harnessing the energy from a proton gradient, using the flux of ions across the membrane via the ATPase proton channel to drive the synthesis of ATP. There are several different types of transmembra…	Family
Sobic.004G013900	Chr04	1129849	1132762	1	2914	76395	(1 of 2) PTHR11629:SF72 - VACUOLAR PROTON ATPASE A1	V-type ATPase, V0 complex, 116kDa subunit family		Transmembrane ATPases are membrane-bound enzyme complexes/ion transporters that use ATP hydrolysis to drive the transport of protons across a membrane. Some transmembrane ATPases also work in reverse, harnessing the energy from a proton gradient, using the flux of ions across the membrane via the ATPase proton channel to drive the synthesis of ATP. There are several different types of transmembra…	Family
Sobic.004G014000	Chr04	1144517	1149986	1	5470	59171		Protein kinase domain		Protein phosphorylation, which plays a key role in most cellular activities, is a reversible process mediated by proteinkinases and phosphoprotein phosphatases. Protein kinases catalyse the transfer of the gamma phosphate from nucleotide triphosphates (often ATP) to one or more amino acid residues in a protein substrate side chain, resulting in a conformational change affecting protein function. …	Domain
Sobic.004G014000	Chr04	1144517	1149986	1	5470	59171		Protein kinase-like domain		Protein kinases () modify other proteins by chemically adding phosphate groups to them. This process is fundamental to most signalling and regulatory processes in the eukaryotic cell []. The protein kinases contain a catalytic core that is common to both serine/threonine and tyrosine protein kinases. The catalytic domain contains the nucleotide-binding site and the catalytic apparatus in an inter…	Domain
Sobic.004G014000	Chr04	1144517	1149986	1	5470	59171		Tyrosine-protein kinase, catalytic domain		Protein phosphorylation, which plays a key role in most cellular activities, is a reversible process mediated by protein kinases and phosphoprotein phosphatases. Protein kinases catalyse the transfer of the gamma phosphate from nucleotide triphosphates (often ATP) to one or more amino acid residues in a protein substrate side chain, resulting in a conformational change affecting protein function.…	Domain
Sobic.004G014000	Chr04	1144517	1149986	1	5470	59171		Serine-threonine/tyrosine-protein kinase catalytic domain		Protein phosphorylation, which plays a key role in most cellular activities, is a reversible process mediated by protein kinases and phosphoprotein phosphatases. Protein kinases catalyse the transfer of the gamma phosphate from nucleotide triphosphates (often ATP) to one or more amino acid residues in a protein substrate side chain, resulting in a conformational change affecting protein function.…	Domain
Sobic.004G014000	Chr04	1144517	1149986	1	5470	59171		Concanavalin A-like lectin/glucanase domain		This entry represents the concanavalin A-like domain, which has a sandwich structure of 12-14 beta strands in two sheets with a complex topology. Proteins containing this domain include: Legume lectinsGlycosyl hydrolases family 16Galectin (animal S-lectin)Laminin G-like modulePentraxinClostridium neurotoxinsExotoxin AVibrio cholera sialidaseLeech intramolecular trans-sialidaseGlycosyl hydrolase f…	Domain
Sobic.004G014000	Chr04	1144517	1149986	1	5470	59171						protein phosphorylation	GO:0006468	The process of introducing a phosphate group on to a protein.
Sobic.004G014000	Chr04	1144517	1149986	1	5470	59171						protein kinase activity	GO:0004672	Catalysis of the phosphorylation of an amino acid residue in a protein, usually according to the reaction: a protein + ATP = a phosphoprotein + ADP.
Sobic.004G014100	Chr04	1152157	1155708	1	3552	53449		Glycosyl transferase, family 29		The biosynthesis of disaccharides, oligosaccharides and polysaccharides involves the action of hundreds of different glycosyltransferases. These enzymes catalyse the transfer of sugar moieties from activated donor molecules to specific acceptor molecules, forming glycosidic bonds. A classification of glycosyltransferases using nucleotide diphospho-sugar, nucleotide monophospho-sugar and sugar pho…	Family
Sobic.004G014200	Chr04	1161710	1163134	-1	1425	46023		Serpin family		Protein protease inhibitors constitute a very important mechanism for regulating proteolytic activity. Serpins (SERine Proteinase INhibitors) belong to MEROPS inhibitor family I4, clan ID. Most serpin family members are indeed serine protease inhibitors, but several have additional cross-class inhibition functions and inhibit cysteine protease family members such as the caspases and cathepsins [,…	Family
Sobic.004G014200	Chr04	1161710	1163134	-1	1425	46023		Serpin domain		Serpins (SERine Proteinase INhibitors) belong to MEROPS inhibitor family I4, clan ID. Most serpin family members are indeed serine protease inhibitors, but several have additional cross-class inhibition functions and inhibit cysteine protease family members such as the caspases and cathepsins [, ]. Others, such as ovalbumin, are incapable of protease inhibition and serve other functions []. Serpi…	Domain
Sobic.004G014200	Chr04	1161710	1163134	-1	1425	46023						extracellular space	GO:0005615	That part of a multicellular organism outside the cells proper, usually taken to be outside the plasma membranes, and occupied by fluid.
Sobic.004G014300	Chr04	1165086	1165478	-1	393	43679		Pollen allergen ole e 6		This entry represents pollen allergens, such as ole-e-6, a small acidic protein from Olea europaea(Common olive) which mediates olive allergy. Members of this family have an alpha-helical hairpin structure cross-linked by three disulphides, followed by a long, unstructured C-terminal tail [].	Family
Sobic.004G014400	Chr04	1170472	1171955	1	1484	37202	(1 of 2) PF13243 - Squalene-hopene cyclase C-terminal domain (SQHop_cyclase_C)	Terpenoid cyclases/protein prenyltransferase alpha-alpha toroid		Protein prenyltransferases catalyze the transfer of the carbon moiety of C15 farnesyl pyrophosphate or geranylgeranyl pyrophosphate synthase to a conserved cysteine residue in a CaaX motif of protein and peptide substrates. The addition of a farnesyl group is required to anchor proteins to the cell membrane. In the 3D structure of a mammalian Ras farnesyltransferases (Ftase), both subunits are la…	Domain
Sobic.004G014500	Chr04	1174092	1175330	-1	1239	33827
Sobic.004G014600	Chr04	1178174	1185109	1	6936	24048		P-loop containing nucleoside triphosphate hydrolase		The P-loop NTPase fold is the most prevalent domain of the several distinctnucleotide-binding protein folds.The most common reaction catalysed by enzymes of the P-loop NTPase fold is the hydrolysis of the beta-gamma phosphate bond of a bound nucleoside triphosphate (NTP). The energy from NTP hydrolysis is typically utilised to induce conformational changes in other molecules, which constitutes th…	Domain
Sobic.004G014600	Chr04	1178174	1185109	1	6936	24048		NB-ARC		This is the NB-ARC domain, a novel signalling motif found in bacteria and eukaryotes, shared by plant resistance gene products and regulators of cell death in animals []. This domain has been structurally characterised in the human protein apoptotic protease-activating factor 1 (Apaf-1) []. It contains the three-layered alpha-beta fold and subsequent short alpha-helical region characteristic of t…	Domain
Sobic.004G014700	Chr04	1189463	1190764	-1	1302	18393		Pollen allergen ole e 6		This entry represents pollen allergens, such as ole-e-6, a small acidic protein from Olea europaea(Common olive) which mediates olive allergy. Members of this family have an alpha-helical hairpin structure cross-linked by three disulphides, followed by a long, unstructured C-terminal tail [].	Family
Sobic.004G014700	Chr04	1189463	1190764	-1	1302	18393		Pollen allergen ole e 6		This entry represents pollen allergens, such as ole-e-6, a small acidic protein from Olea europaea(Common olive) which mediates olive allergy. Members of this family have an alpha-helical hairpin structure cross-linked by three disulphides, followed by a long, unstructured C-terminal tail [].	Family
Sobic.004G014800	Chr04	1195389	1196599	1	1211	12558		Pollen allergen ole e 6		This entry represents pollen allergens, such as ole-e-6, a small acidic protein from Olea europaea(Common olive) which mediates olive allergy. Members of this family have an alpha-helical hairpin structure cross-linked by three disulphides, followed by a long, unstructured C-terminal tail [].	Family
Sobic.004G014900	Chr04	1199810	1207779	-1	7970	1378
Sobic.004G014900	Chr04	1199810	1207779	-1	7970	1378
