# Supplementary material for: Association mapping by aerial drone reveals 213 genetic associations for Sorghum bicolor biomass traits under drought
Source: BMC Genomics. 2018 Sep 17;19:679. doi: 10.1186/s12864-018-5055-5 (PMC6142696; doi:10.1186/s12864-018-5055-5)
Supplement: Supplementary file 9 — Tables showing all genes in the regions spanned by significant SNPs for each peak. Gene information was obtained from the Phytomine tool in Phytozome v3.0. (ZIP 8760 kb) [file 12864_2018_5055_MOESM9_ESM.zip › CPG4.3_all_Sb_genes_in_region_from_Phytomine.xlsx]

## Sheet: CPG4.3_all_Sb_genes_in_region_f
Primary_Identifier	chrom	Pos_start	Pos_end	strand	gene_length	dist_from_max_GWAS_SNP	gene_defline	protein_domains_name	gene_name	protein_domains_description	protin_domains_type	ontology_term_name	GO_term	GO_description
Sobic.004G042300	Chr04	3469105	3472243	-1	3139	14074		Zinc finger, RING/FYVE/PHD-type		Zinc finger (Znf) domains are relatively small protein motifs which contain multiple finger-like protrusions that make tandem contacts with their target molecule. Some of these domains bind zinc, but many do not; instead binding other metals such as iron, or no metal at all. For example, some family members form salt bridges to stabilise the finger-like folds. They were first identified as a DNA-…	Domain
Sobic.004G042300	Chr04	3469105	3472243	-1	3139	14074		Protein of unknown function DUF1644		This family consists of sequences found in a number of hypothetical plant proteins of unknown function. The region of interest contains nine highly conserved cysteine residues and is approximately 160 amino acids in length, which probably represent a zinc-binding domain.	Family
Sobic.004G042400	Chr04	3475337	3478396	1	3060	7921		Glutamine synthetase/guanido kinase, catalytic domain		The C-terminal catalytic domains of glutamine synthetase and the guanido kinase family (which includes creatine kinase and arginine kinase) share a common structural fold, namely a common core consisting of two beta-alpha-beta2-alpha repeats [].Glutamine synthetase () (GS) []plays an essential role in the metabolism of nitrogen by catalysing the condensation of glutamate and ammonia to form gluta…	Domain
Sobic.004G042400	Chr04	3475337	3478396	1	3060	7921		Myb/SANT-like domain		This domain, found in a range of uncharacterised proteins, may be related to Myb/SANT-like DNA binding domains.	Domain
Sobic.004G042400	Chr04	3475337	3478396	1	3060	7921		Glutamine synthetase/guanido kinase, catalytic domain		The C-terminal catalytic domains of glutamine synthetase and the guanido kinase family (which includes creatine kinase and arginine kinase) share a common structural fold, namely a common core consisting of two beta-alpha-beta2-alpha repeats [].Glutamine synthetase () (GS) []plays an essential role in the metabolism of nitrogen by catalysing the condensation of glutamate and ammonia to form gluta…	Domain
Sobic.004G042400	Chr04	3475337	3478396	1	3060	7921		Myb/SANT-like domain		This domain, found in a range of uncharacterised proteins, may be related to Myb/SANT-like DNA binding domains.	Domain
Sobic.004G042501	Chr04	3483840	3486127	-1	2288	190
Sobic.004G042501	Chr04	3483840	3486127	-1	2288	190		Tify domain		The tify domain is a 36-amino acid domain only found among Embryophyta (land plants). It has been named after the most conserved amino acid pattern (TIF[F/Y]XG) it contains, but was previously known as the Zim domain. As the use of uppercase characters (TIFY) might imply that the domain is fully conserved across proteins, a lowercase lettering has been chosen in an attempt to highlight the realit…	Domain
Sobic.004G042501	Chr04	3483840	3486127	-1	2288	190		Tify domain		The tify domain is a 36-amino acid domain only found among Embryophyta (land plants). It has been named after the most conserved amino acid pattern (TIF[F/Y]XG) it contains, but was previously known as the Zim domain. As the use of uppercase characters (TIFY) might imply that the domain is fully conserved across proteins, a lowercase lettering has been chosen in an attempt to highlight the realit…	Domain
Sobic.004G042501	Chr04	3483840	3486127	-1	2288	190
Sobic.004G042501	Chr04	3483840	3486127	-1	2288	190		Tify domain		The tify domain is a 36-amino acid domain only found among Embryophyta (land plants). It has been named after the most conserved amino acid pattern (TIF[F/Y]XG) it contains, but was previously known as the Zim domain. As the use of uppercase characters (TIFY) might imply that the domain is fully conserved across proteins, a lowercase lettering has been chosen in an attempt to highlight the realit…	Domain
