# Supplementary material for: Association mapping by aerial drone reveals 213 genetic associations for Sorghum bicolor biomass traits under drought
Source: BMC Genomics. 2018 Sep 17;19:679. doi: 10.1186/s12864-018-5055-5 (PMC6142696; doi:10.1186/s12864-018-5055-5)
Supplement: Supplementary file 9 — Tables showing all genes in the regions spanned by significant SNPs for each peak. Gene information was obtained from the Phytomine tool in Phytozome v3.0. (ZIP 8760 kb) [file 12864_2018_5055_MOESM9_ESM.zip › CPG4.4_all_Sb_genes_in_region_from_Phytomine.xlsx]

## Sheet: CPG4.4_all_Sb_genes_in_region_f
Primary_Identifier	chrom	Pos_start	Pos_end	strand	gene_length	dist_from_max_GWAS_SNP	gene_defline	protein_domains_name	gene_name	protein_domains_description	protin_domains_type	ontology_term_name	GO_term	GO_description
Sobic.004G061800	Chr04	4985794	4988259	1	2466	27925		S-adenosyl-L-methionine-dependent methyltransferase		This entry represents a domain found in S-adenosyl-L-methionine-dependent methyltransferases (SAM MTases).Proteins containing this domain include members from the methyltransferase superfamily and the class I-like SAM-binding methyltransferase superfamily. Methyltransferases transfer a methyl group from a donor to an acceptor. SAM-binding methyltransferases utilise the ubiquitous methyl donor SAM…	Domain
Sobic.004G061800	Chr04	4985794	4988259	1	2466	27925		Ribosomal RNA adenine methylase transferase, N-terminal		The bacterial enzyme KsgA catalyses the transfer of a total of four methyl groups from S-adenosyl-l-methionine (S-AdoMet) to two adjacent adenosine bases in 16S rRNA. This enzyme and the resulting modified adenosine bases appear to be conserved in all species of eubacteria, eukaryotes, and archaea, and in eukaryotic organelles. Bacterial resistance to the aminoglycoside antibiotic kasugamycin inv…	Domain
Sobic.004G061800	Chr04	4985794	4988259	1	2466	27925		Ribosomal RNA adenine methyltransferase KsgA/Erm		The bacterial enzyme KsgA catalyses the transfer of a total of four methyl groups from S-adenosyl-l-methionine (S-AdoMet) to two adjacent adenosine bases in 16S rRNA. This enzyme and the resulting modified adenosine bases appear to be conserved in all species of eubacteria, eukaryotes, and archaea, and in eukaryotic organelles. Bacterial resistance to the aminoglycoside antibiotic kasugamycin inv…	Family
Sobic.004G061800	Chr04	4985794	4988259	1	2466	27925		Ribosomal RNA adenine dimethylase		The bacterial enzyme KsgA catalyses the transfer of a total of four methyl groups from S-adenosyl-l-methionine (S-AdoMet) to two adjacent adenosine bases in 16S rRNA. This enzyme and the resulting modified adenosine bases appear to be conserved in all species of eubacteria, eukaryotes, and archaea, and in eukaryotic organelles. Bacterial resistance to the aminoglycoside antibiotic kasugamycin inv…	Family
Sobic.004G061800	Chr04	4985794	4988259	1	2466	27925						rRNA processing	GO:0006364	Any process involved in the conversion of a primary ribosomal RNA (rRNA) transcript into one or more mature rRNA molecules.
Sobic.004G061800	Chr04	4985794	4988259	1	2466	27925						rRNA (adenine-N6,N6-)-dimethyltransferase activity	GO:0000179	Catalysis of the dimethylation two adjacent A residues in the loop closing the 3'-terminal stem of the 18S rRNA, using S-adenosyl-L-methionine as a methyl donor.
Sobic.004G061900	Chr04	4988593	4993809	-1	5217	22375		SUN domain		Sad1/UNC-84 (SUN)-domain proteins are inner nuclear membrane (INM) proteinsthat are part of bridging complexes linking cytoskeletal elements with thenucleoskeleton. Originaly identified based on an ~150-amino acid region ofhomology between the C terminus of the Schizosaccharomyces pombe Sad1 proteinand the Caenorhabditis elegans UNC-84 protein, SUN proteins are present in theproteomes of most euc…	Domain
Sobic.004G061900	Chr04	4988593	4993809	-1	5217	22375		Serine-tRNA synthetase, type1, N-terminal		This entry represents the N-terminal domain of Serine-tRNA synthetase, which consists of two helices in a long alpha-hairpin. Serine-tRNA synthetase () exists as monomer and belongs to class IIa aminoacyl-tRNA synthetase [].The aminoacyl-tRNA synthetase (also known as aminoacyl-tRNA ligase) catalyse the attachment of an amino acid to its cognate transfer RNA molecule in a highly specific two-step…	Domain
Sobic.004G062000	Chr04	4995399	5002773	-1	7375	13411		Galactose mutarotase-like domain		Proteins with this domain belong to the galactose mutarotase-like structural superfamily.The domain has a distorted supersandwich structure consisting of 18 strands in two sheets, and probably functions to bind carbohydrates in enzymes that act on sugars. Domains with this structure occur in several protein families, including galactose mutarotase () []; domain 5 of beta-galactosidase (); the cen…	Domain
Sobic.004G062000	Chr04	4995399	5002773	-1	7375	13411		Aldose 1-/Glucose-6-phosphate 1-epimerase		Aldose 1-epimerase () (mutarotase) is the enzyme responsible for the anomeric interconversion of D-glucose and other aldoses between their alpha- and beta-forms. Glucose-6-phosphate 1-epimerase () has been shown to catalyse the interconversion between the alpha and beta anomers from at least three hexose 6-phosphate sugars (Glc6P, Gal6P, and Man6P) [].	Family
Sobic.004G062000	Chr04	4995399	5002773	-1	7375	13411		Glycoside hydrolase-type carbohydrate-binding, subgroup		This domain has a distorted supersandwich structure consisting of 18 strands in two sheets, and probably functions to bind carbohydrates in enzymes that act on sugars. Domains with this structure occur in several protein families, including galactose mutarotase (); domain 5 of beta-galactosidase (); the central domain of hyaluronate lyase-like enzymes, such as chondroitinase AC (), chrondroitin A…	Domain
Sobic.004G062000	Chr04	4995399	5002773	-1	7375	13411		Glucose-6-phosphate 1-epimerase		Glucose-6-phosphate 1-epimerase () has been shown to catalyse the interconversion between the alpha and beta anomers from at least three hexose 6-phosphate sugars (Glc6P, Gal6P, and Man6P) [].	Family
Sobic.004G062000	Chr04	4995399	5002773	-1	7375	13411		Galactose mutarotase-like domain		Proteins with this domain belong to the galactose mutarotase-like structural superfamily.The domain has a distorted supersandwich structure consisting of 18 strands in two sheets, and probably functions to bind carbohydrates in enzymes that act on sugars. Domains with this structure occur in several protein families, including galactose mutarotase () []; domain 5 of beta-galactosidase (); the cen…	Domain
Sobic.004G062000	Chr04	4995399	5002773	-1	7375	13411		Aldose 1-/Glucose-6-phosphate 1-epimerase		Aldose 1-epimerase () (mutarotase) is the enzyme responsible for the anomeric interconversion of D-glucose and other aldoses between their alpha- and beta-forms. Glucose-6-phosphate 1-epimerase () has been shown to catalyse the interconversion between the alpha and beta anomers from at least three hexose 6-phosphate sugars (Glc6P, Gal6P, and Man6P) [].	Family
Sobic.004G062000	Chr04	4995399	5002773	-1	7375	13411		Glycoside hydrolase-type carbohydrate-binding, subgroup		This domain has a distorted supersandwich structure consisting of 18 strands in two sheets, and probably functions to bind carbohydrates in enzymes that act on sugars. Domains with this structure occur in several protein families, including galactose mutarotase (); domain 5 of beta-galactosidase (); the central domain of hyaluronate lyase-like enzymes, such as chondroitinase AC (), chrondroitin A…	Domain
Sobic.004G062000	Chr04	4995399	5002773	-1	7375	13411		Glucose-6-phosphate 1-epimerase		Glucose-6-phosphate 1-epimerase () has been shown to catalyse the interconversion between the alpha and beta anomers from at least three hexose 6-phosphate sugars (Glc6P, Gal6P, and Man6P) [].	Family
Sobic.004G062000	Chr04	4995399	5002773	-1	7375	13411		Galactose mutarotase-like domain		Proteins with this domain belong to the galactose mutarotase-like structural superfamily.The domain has a distorted supersandwich structure consisting of 18 strands in two sheets, and probably functions to bind carbohydrates in enzymes that act on sugars. Domains with this structure occur in several protein families, including galactose mutarotase () []; domain 5 of beta-galactosidase (); the cen…	Domain
Sobic.004G062000	Chr04	4995399	5002773	-1	7375	13411		Aldose 1-/Glucose-6-phosphate 1-epimerase		Aldose 1-epimerase () (mutarotase) is the enzyme responsible for the anomeric interconversion of D-glucose and other aldoses between their alpha- and beta-forms. Glucose-6-phosphate 1-epimerase () has been shown to catalyse the interconversion between the alpha and beta anomers from at least three hexose 6-phosphate sugars (Glc6P, Gal6P, and Man6P) [].	Family
Sobic.004G062000	Chr04	4995399	5002773	-1	7375	13411		Glycoside hydrolase-type carbohydrate-binding, subgroup		This domain has a distorted supersandwich structure consisting of 18 strands in two sheets, and probably functions to bind carbohydrates in enzymes that act on sugars. Domains with this structure occur in several protein families, including galactose mutarotase (); domain 5 of beta-galactosidase (); the central domain of hyaluronate lyase-like enzymes, such as chondroitinase AC (), chrondroitin A…	Domain
Sobic.004G062000	Chr04	4995399	5002773	-1	7375	13411		Glucose-6-phosphate 1-epimerase		Glucose-6-phosphate 1-epimerase () has been shown to catalyse the interconversion between the alpha and beta anomers from at least three hexose 6-phosphate sugars (Glc6P, Gal6P, and Man6P) [].	Family
Sobic.004G062100	Chr04	5015589	5019321	1	3733	0		Transcription factor, SBP-box		SBP (for SQUAMOSA-pROMOTER BINDING PROTEIN) domain is a sequence specific DNA-binding domain found in plant proteins []. Members of family probably function as transcription factors involved in the control of early flower development []. They share a highly conserved DNA-binding domain that contains two zinc-binding sites. Among the 11 possible ligands for the zinc atoms that are conserved in the…	Domain
Sobic.004G062200	Chr04	5025384	5029917	-1	4534	9200
Sobic.004G062200	Chr04	5025384	5029917	-1	4534	9200
Sobic.004G062200	Chr04	5025384	5029917	-1	4534	9200
Sobic.004G062300	Chr04	5031191	5032219	1	1029	15007		FAS1 domain		The FAS1 (fasciclin-like) domain is an extracellular module of about 140 amino acid residues. It has been suggested that the FAS1 domain represents an ancient cell adhesion domain common to plants and animals []; related FAS1 domains are also found in bacteria []. The crystal structure of FAS1 domains 3 and 4 of fasciclin I from Drosophila melanogaster(Fruit fly) has been determined, revealing a …	Domain
Sobic.004G062400	Chr04	5032454	5035025	-1	2572	16270		LSM domain, eukaryotic/archaea-type		This domain is found in Lsm (like-Sm) proteins, which have a core structure consisting of an open beta-barrel with an SH3-like topology.Lsm (like-Sm) proteins have diverse functions, and are thought to be important modulators of RNA biogenesis and function [, ]. The Sm proteins form part of specific small nuclear ribonucleoproteins (snRNPs) that are involved in the processing of pre-mRNAs to matu…	Domain
Sobic.004G062400	Chr04	5032454	5035025	-1	2572	16270		LSM domain		This domain is found as the core structure in Lsm (like-Sm) proteins and bacterial Lsm-related Hfq proteins, and as the middle domain of the mechanosensitive channel protein MscS. In each case, the domain adopts a core structure consisting of an open beta-barrel with an SH3-like topology.Lsm proteins have diverse functions, and are thought to be important modulators of RNA biogenesis and function…	Domain
Sobic.004G062400	Chr04	5032454	5035025	-1	2572	16270		Sm-like protein Lsm6/SmF		Small nuclear ribonucleoproteins (snRNPs) are components of major and minor spliceosomes that play an important role in the splicing of cellular pre-mRNAs. snRNPs contain a common core, composed of seven Sm proteins bound to snRNA. Five small snRNPs (U1, U2, U4 and U5) share the Sm heptamer ring composed of SmB/B', SmD1/2/3, SmE, SmF, and SmG (also known as snRNP-G), while U6 snRNP has aheptamer …	Family
Sobic.004G062500	Chr04	5041260	5046446	1	5187	25076		AMP-dependent synthetase/ligase		A number of prokaryotic and eukaryotic enzymes, which appear to act via an ATP-dependent covalent binding of AMP to their substrate, share a region of sequence similarity [, , ]. This region is a Ser/Thr/Gly-rich domain that is further characterised by a conserved Pro-Lys-Gly triplet. The family of enzymes includes luciferase, long chain fatty acid Co-A ligase, acetyl-CoA synthetase and various o…	Domain
Sobic.004G062500	Chr04	5041260	5046446	1	5187	25076		AMP-binding enzyme C-terminal domain		This is a small domain that is found C-terminal to . It has a central beta sheet core that is flanked by alpha helices.	Domain
Sobic.004G062500	Chr04	5041260	5046446	1	5187	25076						metabolic process	GO:0008152	The chemical reactions and pathways, including anabolism and catabolism, by which living organisms transform chemical substances. Metabolic processes typically transform small molecules, but also include macromolecular processes such as DNA repair and replication, and protein synthesis and degradation.
Sobic.004G062500	Chr04	5041260	5046446	1	5187	25076						catalytic activity	GO:0003824	Catalysis of a biochemical reaction at physiological temperatures. In biologically catalyzed reactions, the reactants are known as substrates, and the catalysts are naturally occurring macromolecular substances known as enzymes. Enzymes possess specific binding sites for substrates, and are usually composed wholly or largely of protein, but RNA that has catalytic activity (ribozyme) is often also…
Sobic.004G062600	Chr04	5048801	5050991	-1	2191	32617	(1 of 26) PF00646//PF08387 - F-box domain (F-box) // FBD (FBD)	F-box domain		First identified in cyclin-F as a protein-protein interaction motif, the F-boxis a conserved domain that is present in numerous protein with a bipartitestructure []. Through the F-box, these proteins are linked to the Skp1protein and the core of SCFs (Skp1-cullin-F-box protein ligase) complexes.SCFs complexes constitute a new class of E3 ligases []. They function incombination with the E2 enzyme …	Domain
Sobic.004G062600	Chr04	5048801	5050991	-1	2191	32617	(1 of 26) PF00646//PF08387 - F-box domain (F-box) // FBD (FBD)	FBD domain		This domain is found in F-box and other domain-containing plant proteins. Its precise function is unknown, but it is thought to be associated with nuclear processes [].	Domain
Sobic.004G062600	Chr04	5048801	5050991	-1	2191	32617	(1 of 26) PF00646//PF08387 - F-box domain (F-box) // FBD (FBD)					protein binding	GO:0005515	Interacting selectively and non-covalently with any protein or protein complex (a complex of two or more proteins that may include other nonprotein molecules).
Sobic.004G062800	Chr04	5056654	5057583	-1	930	40470
Sobic.004G062900	Chr04	5059405	5063253	1	3849	43221
Sobic.004G063000	Chr04	5064957	5066685	-1	1729	48773		Domain of unknown function DUF588		This domain is found mainly in plant proteins and may have a catalytic activity. It has a conserved arginine and aspartate that could form an active site.	Domain
Sobic.004G063000	Chr04	5064957	5066685	-1	1729	48773		Casparian strip membrane protein		This family consists of CASP and CASP-like proteins. In vascular plants Casparian strips span the cell wall of adjacent endodermal cells to form a tight junction that blocks extracellular diffusion []. Casparian Strip Membrane Domain Proteins (CASPs) are four-membrane-span proteins that recruit the lignin polymerisation machinery necessary for the deposition of Casparian strips in the endodermis.…	Family
Sobic.004G063100	Chr04	5068443	5074160	-1	5718	52259		CALMODULIN-BINDING PROTEIN60		CALMODULIN-BINDING PROTEIN60 (CBP60) family from plants have been known to be involved in both biotic and abiotic stress responses []. Some members (for example, ), are known to be involved in the induction of plant defence responses []. In Arabidopsis, CBP60s have eight members, including CBP60g and SARD1, which encode positive regulators of plant immunity that promote production of salicylic ac…	Family
Sobic.004G063100	Chr04	5068443	5074160	-1	5718	52259		CALMODULIN-BINDING PROTEIN60		CALMODULIN-BINDING PROTEIN60 (CBP60) family from plants have been known to be involved in both biotic and abiotic stress responses []. Some members (for example, ), are known to be involved in the induction of plant defence responses []. In Arabidopsis, CBP60s have eight members, including CBP60g and SARD1, which encode positive regulators of plant immunity that promote production of salicylic ac…	Family
Sobic.004G063100	Chr04	5068443	5074160	-1	5718	52259						response to stress	GO:0006950	Any process that results in a change in state or activity of a cell or an organism (in terms of movement, secretion, enzyme production, gene expression, etc.) as a result of a disturbance in organismal or cellular homeostasis, usually, but not necessarily, exogenous (e.g. temperature, humidity, ionizing radiation).
Sobic.004G063100	Chr04	5068443	5074160	-1	5718	52259						calmodulin binding	GO:0005516	Interacting selectively and non-covalently with calmodulin, a calcium-binding protein with many roles, both in the calcium-bound and calcium-free states.
Sobic.004G063200	Chr04	5083505	5085664	1	2160	67321		B-box-type zinc finger		This entry represents B-box-type zinc finger domains, which are around 40 residues in length. B-box zinc fingers can be divided into two groups, where types 1 and 2 B-box domains differ in their consensus sequence and in the spacing of the 7-8 zinc-binding residues. Several proteins contain both types 1 and 2 B-boxes, suggesting some level of cooperativity between these two domains. B-box domains…	Domain
Sobic.004G063200	Chr04	5083505	5085664	1	2160	67321		CCT domain		The CCT (CONSTANS, CO-like, and TOC1) domain is a highly conserved basic module of ~43 amino acids, which is found near the C terminus of plant proteins often involved in light signal transduction. The CCT domain is found in association with other domains, such as the B-box zinc finger, the GATA-type zinc finger, the ZIM motif or the response regulatory domain. The CCT domain contains a putative …	Domain
Sobic.004G063200	Chr04	5083505	5085664	1	2160	67321		Zinc finger, FYVE/PHD-type		Zinc finger (Znf) domains are relatively small protein motifs which contain multiple finger-like protrusions that make tandem contacts with their target molecule. Some of these domains bind zinc, but many do not; instead binding other metals such as iron, or no metal at all. For example, some family members form salt bridges to stabilise the finger-like folds. They were first identified as a DNA-…	Domain
Sobic.004G063200	Chr04	5083505	5085664	1	2160	67321		Zinc finger, RING/FYVE/PHD-type		Zinc finger (Znf) domains are relatively small protein motifs which contain multiple finger-like protrusions that make tandem contacts with their target molecule. Some of these domains bind zinc, but many do not; instead binding other metals such as iron, or no metal at all. For example, some family members form salt bridges to stabilise the finger-like folds. They were first identified as a DNA-…	Domain
Sobic.004G063200	Chr04	5083505	5085664	1	2160	67321						zinc ion binding	GO:0008270	Interacting selectively and non-covalently with zinc (Zn) ions.
Sobic.004G063200	Chr04	5083505	5085664	1	2160	67321						intracellular	GO:0005622	The living contents of a cell; the matter contained within (but not including) the plasma membrane, usually taken to exclude large vacuoles and masses of secretory or ingested material. In eukaryotes it includes the nucleus and cytoplasm.
Sobic.004G063300	Chr04	5089008	5096333	1	7326	72824		Ribonuclease/ribotoxin		This entry represents a structural domain consisting of a single helix packed against anti-parallel beta-sheet, which is found in both bacterial and fungal ribonucleases, as well as in ribotoxins such as restrictocin and alpha-sarcin. Bacterial ribonucleases include barnase [], binase [], ribonuclease Sa [], ribonuclease Sa2 [], and cytotoxic ribonuclease Sa3 []. Fungal ribonucleases include ribo…	Domain
Sobic.004G063300	Chr04	5089008	5096333	1	7326	72824		Ribonuclease/ribotoxin		This entry represents a structural domain consisting of a single helix packed against anti-parallel beta-sheet, which is found in both bacterial and fungal ribonucleases, as well as in ribotoxins such as restrictocin and alpha-sarcin. Bacterial ribonucleases include barnase [], binase [], ribonuclease Sa [], ribonuclease Sa2 [], and cytotoxic ribonuclease Sa3 []. Fungal ribonucleases include ribo…	Domain
Sobic.004G063300	Chr04	5089008	5096333	1	7326	72824		Ribonuclease/ribotoxin		This entry represents a structural domain consisting of a single helix packed against anti-parallel beta-sheet, which is found in both bacterial and fungal ribonucleases, as well as in ribotoxins such as restrictocin and alpha-sarcin. Bacterial ribonucleases include barnase [], binase [], ribonuclease Sa [], ribonuclease Sa2 [], and cytotoxic ribonuclease Sa3 []. Fungal ribonucleases include ribo…	Domain
Sobic.004G063300	Chr04	5089008	5096333	1	7326	72824						RNA binding	GO:0003723	Interacting selectively and non-covalently with an RNA molecule or a portion thereof.
Sobic.004G063300	Chr04	5089008	5096333	1	7326	72824						ribonuclease activity	GO:0004540	Catalysis of the hydrolysis of phosphodiester bonds in chains of RNA.
Sobic.004G063400	Chr04	5101897	5103071	-1	1175	85713
Sobic.004G063500	Chr04	5109555	5111680	1	2126	93371		Protein translocase SEC61 complex, gamma subunit		This family is the protein translocase SEC61 complex gamma subunit of the archaeal and eukaryotic type. It does not hit bacterial SecE proteins. Sec61 is required for protein translocation in the endoplasmic reticulum.The Sec61 complex (eukaryotes) or SecY complex (prokaryotes) forms a conserved heterotrimeric integral membrane protein complex and forms a protein-conducting channel that allows po…	Family
Sobic.004G063500	Chr04	5109555	5111680	1	2126	93371		Protein translocase complex, SecE/Sec61-gamma subunit		Secretion across the inner membrane in some Gram-negative bacteria occurs via the preprotein translocasepathway. Proteins are produced in the cytoplasm as precursors, and require a chaperone subunit to direct them tothe translocase component []. From there, the mature proteins are either targeted to the outermembrane, or remain as periplasmic proteins. The translocase protein subunits are encoded…	Family
Sobic.004G063500	Chr04	5109555	5111680	1	2126	93371		Protein translocase SecE domain		The Sec61 complex (eukaryotes) or SecY complex (prokaryotes) forms a conserved heterotrimeric integral membrane protein complex and forms a protein-conducting channel that allows polypeptides to be transferred across (or integrated into) the endoplasmic reticulum (eukaryotes) or across the cytoplasmic membrane (prokaryotes) [, ]. This complex is composed of alpha, beta and gamma subunits. The alp…	Domain
Sobic.004G063500	Chr04	5109555	5111680	1	2126	93371						membrane	GO:0016020	A lipid bilayer along with all the proteins and protein complexes embedded in it an attached to it.
Sobic.004G063500	Chr04	5109555	5111680	1	2126	93371						protein targeting	GO:0006605	The process of targeting specific proteins to particular membrane-bounded subcellular organelles. Usually requires an organelle specific protein sequence motif.
Sobic.004G063500	Chr04	5109555	5111680	1	2126	93371						intracellular protein transport	GO:0006886	The directed movement of proteins in a cell, including the movement of proteins between specific compartments or structures within a cell, such as organelles of a eukaryotic cell.
Sobic.004G063500	Chr04	5109555	5111680	1	2126	93371						protein transport	GO:0015031	The directed movement of proteins into, out of or within a cell, or between cells, by means of some agent such as a transporter or pore.
Sobic.004G063500	Chr04	5109555	5111680	1	2126	93371						P-P-bond-hydrolysis-driven protein transmembrane transporter activity	GO:0015450	Primary active carrier-mediated transport of a protein across a membrane, driven by the hydrolysis of the diphosphate bond of inorganic pyrophosphate, ATP, or another nucleoside triphosphate. The transport protein may or may not be transiently phosphorylated, but the substrate is not phosphorylated.
Sobic.004G063600	Chr04	5112426	5116381	-1	3956	96242		WD40/YVTN repeat-like-containing domain		This entry represents a WD40/YVTN repeat-like domain. Both the WD40 and the YVTN repeated motifs consist of about 40 residues, and although they consist of distinct sequences, they do share a similar structure. Structurally, both the WD40 and the YVTN repeated motifs form seven-bladed propellers (although some members can contain eight blades), which consist of seven 4-stranded beta-sheets. The W…	Domain
Sobic.004G063600	Chr04	5112426	5116381	-1	3956	96242		Vacuolar import/degradation, Vid27-related		This entry represents fungal and plant proteins and contains many hypothetical proteins. Vid27p is a cytoplasmic protein of unknown function, possibly regulates import of fructose-1,6-bisphosphatase into Vacuolar Import and Degradation (Vid) vesicles and is not essential for proteasome-dependent degradation of fructose-1,6-bisphosphatase (FBPase) [, ].	Family
Sobic.004G063750	Chr04	5119940	5120632	-1	693	103756	(1 of 4) PTHR14155//PTHR14155:SF152 - RING FINGER DOMAIN-CONTAINING // SUBFAMILY NOT NAMED	Zinc finger, RING-type		Zinc finger (Znf) domains are relatively small protein motifs which contain multiple finger-like protrusions that make tandem contacts with their target molecule. Some of these domains bind zinc, but many do not; instead binding other metals such as iron, or no metal at all. For example, some family members form salt bridges to stabilise the finger-like folds. They were first identified as a DNA-…	Domain
Sobic.004G063750	Chr04	5119940	5120632	-1	693	103756	(1 of 4) PTHR14155//PTHR14155:SF152 - RING FINGER DOMAIN-CONTAINING // SUBFAMILY NOT NAMED	Zinc finger, RING/FYVE/PHD-type		Zinc finger (Znf) domains are relatively small protein motifs which contain multiple finger-like protrusions that make tandem contacts with their target molecule. Some of these domains bind zinc, but many do not; instead binding other metals such as iron, or no metal at all. For example, some family members form salt bridges to stabilise the finger-like folds. They were first identified as a DNA-…	Domain
Sobic.004G063750	Chr04	5119940	5120632	-1	693	103756	(1 of 4) PTHR14155//PTHR14155:SF152 - RING FINGER DOMAIN-CONTAINING // SUBFAMILY NOT NAMED					zinc ion binding	GO:0008270	Interacting selectively and non-covalently with zinc (Zn) ions.
Sobic.004G063750	Chr04	5119940	5120632	-1	693	103756	(1 of 4) PTHR14155//PTHR14155:SF152 - RING FINGER DOMAIN-CONTAINING // SUBFAMILY NOT NAMED					protein binding	GO:0005515	Interacting selectively and non-covalently with any protein or protein complex (a complex of two or more proteins that may include other nonprotein molecules).
