# Supplementary material for: Association mapping by aerial drone reveals 213 genetic associations for Sorghum bicolor biomass traits under drought
Source: BMC Genomics. 2018 Sep 17;19:679. doi: 10.1186/s12864-018-5055-5 (PMC6142696; doi:10.1186/s12864-018-5055-5)
Supplement: Supplementary file 9 — Tables showing all genes in the regions spanned by significant SNPs for each peak. Gene information was obtained from the Phytomine tool in Phytozome v3.0. (ZIP 8760 kb) [file 12864_2018_5055_MOESM9_ESM.zip › CPG5.12_all_Sb_genes_in_region_from_Phytomine.xlsx]

## Sheet: CPG5.12_all_Sb_genes_in_region_
Primary_Identifier	chrom	Pos_start	Pos_end	strand	gene_length	dist_from_max_GWAS_SNP	gene_defline	protein_domains_name	gene_name	protein_domains_description	protin_domains_type	ontology_term_name	GO_term	GO_description
Sobic.005G071250	Chr05	8389620	8390266	1	647	47583		HotDog domain		This entry represents a domain found in thioesterases and thiol ester dehydratase-isomerases. This domain is also knonwn as the 'hot dog' fold from the study of the structure of Escherichia coli beta-hydroxydecanoyl thiol ester dehydrase (FabA) []. It contains the seven-stranded antiparallel beta-sheet 'bun', which wraps around a five-turn alpha-helical 'sausage'. Proteins containing this domain …	Domain
Sobic.005G071300	Chr05	8427296	8431495	-1	4200	6354		UDP-glucuronosyl/UDP-glucosyltransferase		UDP glycosyltransferases (UGT) are a superfamily of enzymes that catalyzes the addition of the glycosyl group from a UTP-sugar to a small hydrophobic molecule. This family currently consist of:Mammalian UDP-glucuronosyl transferases () (UDPGT) []. A large family of membrane-bound microsomal enzymes which catalyze the transfer of glucuronic acid to a wide variety of exogenous and endogenous lipoph…	Family
Sobic.005G071300	Chr05	8427296	8431495	-1	4200	6354						metabolic process	GO:0008152	The chemical reactions and pathways, including anabolism and catabolism, by which living organisms transform chemical substances. Metabolic processes typically transform small molecules, but also include macromolecular processes such as DNA repair and replication, and protein synthesis and degradation.
Sobic.005G071300	Chr05	8427296	8431495	-1	4200	6354						transferase activity, transferring hexosyl groups	GO:0016758	Catalysis of the transfer of a hexosyl group from one compound (donor) to another (acceptor).
Sobic.005G071401	Chr05	8438160	8439218	-1	1059	311	(1 of 17) K08770 - ubiquitin C (UBC)
Sobic.005G071500	Chr05	8455553	8457370	1	1818	17704	(1 of 3) PTHR11926:SF162 - UDP-GLYCOSYLTRANSFERASE 83A1	UDP-glucuronosyl/UDP-glucosyltransferase		UDP glycosyltransferases (UGT) are a superfamily of enzymes that catalyzes the addition of the glycosyl group from a UTP-sugar to a small hydrophobic molecule. This family currently consist of:Mammalian UDP-glucuronosyl transferases () (UDPGT) []. A large family of membrane-bound microsomal enzymes which catalyze the transfer of glucuronic acid to a wide variety of exogenous and endogenous lipoph…	Family
Sobic.005G071500	Chr05	8455553	8457370	1	1818	17704	(1 of 3) PTHR11926:SF162 - UDP-GLYCOSYLTRANSFERASE 83A1	NADP-dependent oxidoreductase domain		The aldo-keto reductase family includes a number of related monomeric NADPH-dependent oxidoreductases, such as aldehyde reductase, aldose reductase, prostaglandin F synthase, xylose reductase, rho crystallin, and many others []. All possess a similar structure, with a beta-alpha-beta fold characteristic of nucleotide binding proteins []. The fold comprises a parallel beta-8/alpha-8-barrel, which …	Domain
Sobic.005G071500	Chr05	8455553	8457370	1	1818	17704	(1 of 3) PTHR11926:SF162 - UDP-GLYCOSYLTRANSFERASE 83A1					metabolic process	GO:0008152	The chemical reactions and pathways, including anabolism and catabolism, by which living organisms transform chemical substances. Metabolic processes typically transform small molecules, but also include macromolecular processes such as DNA repair and replication, and protein synthesis and degradation.
Sobic.005G071500	Chr05	8455553	8457370	1	1818	17704	(1 of 3) PTHR11926:SF162 - UDP-GLYCOSYLTRANSFERASE 83A1					transferase activity, transferring hexosyl groups	GO:0016758	Catalysis of the transfer of a hexosyl group from one compound (donor) to another (acceptor).
Sobic.005G071700	Chr05	8492625	8496305	1	3681	54776		P-loop containing nucleoside triphosphate hydrolase		The P-loop NTPase fold is the most prevalent domain of the several distinctnucleotide-binding protein folds.The most common reaction catalysed by enzymes of the P-loop NTPase fold is the hydrolysis of the beta-gamma phosphate bond of a bound nucleoside triphosphate (NTP). The energy from NTP hydrolysis is typically utilised to induce conformational changes in other molecules, which constitutes th…	Domain
Sobic.005G071700	Chr05	8492625	8496305	1	3681	54776		NB-ARC		This is the NB-ARC domain, a novel signalling motif found in bacteria and eukaryotes, shared by plant resistance gene products and regulators of cell death in animals []. This domain has been structurally characterised in the human protein apoptotic protease-activating factor 1 (Apaf-1) []. It contains the three-layered alpha-beta fold and subsequent short alpha-helical region characteristic of t…	Domain
Sobic.005G071700	Chr05	8492625	8496305	1	3681	54776		Aldolase-type TIM barrel		This entry represents the TIM beta/alpha barrel found in aldolase and in related proteins. This TIM barrel usually covers the entire protein structure. Proteins containing this TIM barrel domain include class I aldolases, class I DAHP synthases, class II fructose-bisphosphate aldolases (FBP aldolases), and 5-aminolaevulinate dehydratase (a hybrid of classes I and II aldolases) [, , ].	Domain
Sobic.005G071700	Chr05	8492625	8496305	1	3681	54776						catalytic activity	GO:0003824	Catalysis of a biochemical reaction at physiological temperatures. In biologically catalyzed reactions, the reactants are known as substrates, and the catalysts are naturally occurring macromolecular substances known as enzymes. Enzymes possess specific binding sites for substrates, and are usually composed wholly or largely of protein, but RNA that has catalytic activity (ribozyme) is often also…
Sobic.005G071800	Chr05	8552940	8555677	1	2738	115091
Sobic.005G071900	Chr05	8560707	8564559	1	3853	122858		P-loop containing nucleoside triphosphate hydrolase		The P-loop NTPase fold is the most prevalent domain of the several distinctnucleotide-binding protein folds.The most common reaction catalysed by enzymes of the P-loop NTPase fold is the hydrolysis of the beta-gamma phosphate bond of a bound nucleoside triphosphate (NTP). The energy from NTP hydrolysis is typically utilised to induce conformational changes in other molecules, which constitutes th…	Domain
Sobic.005G071900	Chr05	8560707	8564559	1	3853	122858		NB-ARC		This is the NB-ARC domain, a novel signalling motif found in bacteria and eukaryotes, shared by plant resistance gene products and regulators of cell death in animals []. This domain has been structurally characterised in the human protein apoptotic protease-activating factor 1 (Apaf-1) []. It contains the three-layered alpha-beta fold and subsequent short alpha-helical region characteristic of t…	Domain
Sobic.005G071900	Chr05	8560707	8564559	1	3853	122858		P-loop containing nucleoside triphosphate hydrolase		The P-loop NTPase fold is the most prevalent domain of the several distinctnucleotide-binding protein folds.The most common reaction catalysed by enzymes of the P-loop NTPase fold is the hydrolysis of the beta-gamma phosphate bond of a bound nucleoside triphosphate (NTP). The energy from NTP hydrolysis is typically utilised to induce conformational changes in other molecules, which constitutes th…	Domain
Sobic.005G071900	Chr05	8560707	8564559	1	3853	122858		NB-ARC		This is the NB-ARC domain, a novel signalling motif found in bacteria and eukaryotes, shared by plant resistance gene products and regulators of cell death in animals []. This domain has been structurally characterised in the human protein apoptotic protease-activating factor 1 (Apaf-1) []. It contains the three-layered alpha-beta fold and subsequent short alpha-helical region characteristic of t…	Domain
Sobic.005G072000	Chr05	8587677	8590415	1	2739	149828	(1 of 6) PTHR23155//PTHR23155:SF621 - LEUCINE-RICH REPEAT-CONTAINING PROTEIN // SUBFAMILY NOT NAMED	P-loop containing nucleoside triphosphate hydrolase		The P-loop NTPase fold is the most prevalent domain of the several distinctnucleotide-binding protein folds.The most common reaction catalysed by enzymes of the P-loop NTPase fold is the hydrolysis of the beta-gamma phosphate bond of a bound nucleoside triphosphate (NTP). The energy from NTP hydrolysis is typically utilised to induce conformational changes in other molecules, which constitutes th…	Domain
Sobic.005G072000	Chr05	8587677	8590415	1	2739	149828	(1 of 6) PTHR23155//PTHR23155:SF621 - LEUCINE-RICH REPEAT-CONTAINING PROTEIN // SUBFAMILY NOT NAMED	NB-ARC		This is the NB-ARC domain, a novel signalling motif found in bacteria and eukaryotes, shared by plant resistance gene products and regulators of cell death in animals []. This domain has been structurally characterised in the human protein apoptotic protease-activating factor 1 (Apaf-1) []. It contains the three-layered alpha-beta fold and subsequent short alpha-helical region characteristic of t…	Domain
