# Supplementary material for: Association mapping by aerial drone reveals 213 genetic associations for Sorghum bicolor biomass traits under drought
Source: BMC Genomics. 2018 Sep 17;19:679. doi: 10.1186/s12864-018-5055-5 (PMC6142696; doi:10.1186/s12864-018-5055-5)
Supplement: Supplementary file 9 — Tables showing all genes in the regions spanned by significant SNPs for each peak. Gene information was obtained from the Phytomine tool in Phytozome v3.0. (ZIP 8760 kb) [file 12864_2018_5055_MOESM9_ESM.zip › CPG5.13_all_Sb_genes_in_region_from_Phytomine.xlsx]

## Sheet: CPG5.13_all_Sb_genes_in_region_
Primary_Identifier	chrom	Pos_start	Pos_end	strand	gene_length	dist_from_max_GWAS_SNP	gene_defline	protein_domains_name	gene_name	protein_domains_description	protin_domains_type	ontology_term_name	GO_term	GO_description
Sobic.005G078300	Chr05	9986341	9988139	-1	1799	172682		F-box domain		First identified in cyclin-F as a protein-protein interaction motif, the F-boxis a conserved domain that is present in numerous protein with a bipartitestructure []. Through the F-box, these proteins are linked to the Skp1protein and the core of SCFs (Skp1-cullin-F-box protein ligase) complexes.SCFs complexes constitute a new class of E3 ligases []. They function incombination with the E2 enzyme …	Domain
Sobic.005G078300	Chr05	9986341	9988139	-1	1799	172682		FBD domain		This domain is found in F-box and other domain-containing plant proteins. Its precise function is unknown, but it is thought to be associated with nuclear processes [].	Domain
Sobic.005G078300	Chr05	9986341	9988139	-1	1799	172682						protein binding	GO:0005515	Interacting selectively and non-covalently with any protein or protein complex (a complex of two or more proteins that may include other nonprotein molecules).
Sobic.005G078400	Chr05	10023167	10023709	1	543	137112	(1 of 77) PF14368 - Probable lipid transfer (LTP_2)	Bifunctional inhibitor/plant lipid transfer protein/seed storage helical domain		This entry represents a structural domain consisting of 4-helices with a folded leaf topology, and forming a right-handed superhelix. This domain occurs in several proteins, including:Plant lipid-transfer proteins, such as the non-specific lipid-transfer proteins ns-LTP1 and ns-LTP2 [, ].Proteinase/alpha-amylase inhibitors, such as trypsin/alpha-amylase inhibitor RBI from Eleusine coracana(Indian…	Domain
Sobic.005G078500	Chr05	10047019	10047423	1	405	113398		Bifunctional inhibitor/plant lipid transfer protein/seed storage helical domain		This entry represents a structural domain consisting of 4-helices with a folded leaf topology, and forming a right-handed superhelix. This domain occurs in several proteins, including:Plant lipid-transfer proteins, such as the non-specific lipid-transfer proteins ns-LTP1 and ns-LTP2 [, ].Proteinase/alpha-amylase inhibitors, such as trypsin/alpha-amylase inhibitor RBI from Eleusine coracana(Indian…	Domain
Sobic.005G078600	Chr05	10153750	10164813	-1	11064	0	(1 of 303) PF00646 - F-box domain (F-box)	F-box domain		First identified in cyclin-F as a protein-protein interaction motif, the F-boxis a conserved domain that is present in numerous protein with a bipartitestructure []. Through the F-box, these proteins are linked to the Skp1protein and the core of SCFs (Skp1-cullin-F-box protein ligase) complexes.SCFs complexes constitute a new class of E3 ligases []. They function incombination with the E2 enzyme …	Domain	protein binding	GO:0005515	Interacting selectively and non-covalently with any protein or protein complex (a complex of two or more proteins that may include other nonprotein molecules).
Sobic.005G078700	Chr05	10185738	10189061	1	3324	24917		F-box domain		First identified in cyclin-F as a protein-protein interaction motif, the F-boxis a conserved domain that is present in numerous protein with a bipartitestructure []. Through the F-box, these proteins are linked to the Skp1protein and the core of SCFs (Skp1-cullin-F-box protein ligase) complexes.SCFs complexes constitute a new class of E3 ligases []. They function incombination with the E2 enzyme …	Domain	protein binding	GO:0005515	Interacting selectively and non-covalently with any protein or protein complex (a complex of two or more proteins that may include other nonprotein molecules).
Sobic.005G078800	Chr05	10194284	10196712	1	2429	33463
Sobic.005G078875	Chr05	10207474	10208308	1	835	46653
Sobic.005G078950	Chr05	10227872	10230348	1	2477	67051		F-box domain		First identified in cyclin-F as a protein-protein interaction motif, the F-boxis a conserved domain that is present in numerous protein with a bipartitestructure []. Through the F-box, these proteins are linked to the Skp1protein and the core of SCFs (Skp1-cullin-F-box protein ligase) complexes.SCFs complexes constitute a new class of E3 ligases []. They function incombination with the E2 enzyme …	Domain
Sobic.005G079025	Chr05	10230984	10235552	1	4569	70163
Sobic.005G079100	Chr05	10261960	10263895	-1	1936	101139		Plant disease resistance response protein		This family contains a number of proteins which are induced during disease response in plants.	Family
Sobic.005G079100	Chr05	10261960	10263895	-1	1936	101139		Plant disease resistance response protein		This family contains a number of proteins which are induced during disease response in plants.	Family
Sobic.005G079201	Chr05	10354465	10357399	1	2935	193644		F-box domain		First identified in cyclin-F as a protein-protein interaction motif, the F-boxis a conserved domain that is present in numerous protein with a bipartitestructure []. Through the F-box, these proteins are linked to the Skp1protein and the core of SCFs (Skp1-cullin-F-box protein ligase) complexes.SCFs complexes constitute a new class of E3 ligases []. They function incombination with the E2 enzyme …	Domain
Sobic.005G079300	Chr05	10374102	10381293	-1	7192	213281		Terpene synthase, metal-binding domain		Sequences containing this domain belong to the terpene synthase family. It has been suggested that this gene family be designated tps (for terpene synthase). Sequence comparisons reveal similarities between the monoterpene (C10) synthases, sesquiterpene (C15) synthases and the diterpene (C20) synthases. It has been split into six subgroups on the basis of phylogeny, called Tpsa-Tpsf [].Tpsa inclu…	Domain
Sobic.005G079300	Chr05	10374102	10381293	-1	7192	213281		Terpenoid cyclases/protein prenyltransferase alpha-alpha toroid		Protein prenyltransferases catalyze the transfer of the carbon moiety of C15 farnesyl pyrophosphate or geranylgeranyl pyrophosphate synthase to a conserved cysteine residue in a CaaX motif of protein and peptide substrates. The addition of a farnesyl group is required to anchor proteins to the cell membrane. In the 3D structure of a mammalian Ras farnesyltransferases (Ftase), both subunits are la…	Domain
Sobic.005G079300	Chr05	10374102	10381293	-1	7192	213281		Terpene synthase, N-terminal domain		Sequences containing this domain belong to the terpene synthase family. It has been suggested that this gene family be designated tps (for terpene synthase). Sequence comparisons reveal similarities between the monoterpene (C10) synthases, sesquiterpene (C15) synthases and the diterpene (C20) synthases. It has been split into six subgroups on the basis of phylogeny, called Tpsa-Tpsf []. Tpsa incl…	Domain
Sobic.005G079300	Chr05	10374102	10381293	-1	7192	213281		Isoprenoid synthase domain		This entry represents a domain found in the isoprenoid synthase family [], which is mostly all alpha-helical with a core bundle of anti-parallel alpha-helices [].	Domain
Sobic.005G079300	Chr05	10374102	10381293	-1	7192	213281						magnesium ion binding	GO:0000287	Interacting selectively and non-covalently with magnesium (Mg) ions.
Sobic.005G079300	Chr05	10374102	10381293	-1	7192	213281						lyase activity	GO:0016829	Catalysis of the cleavage of C-C, C-O, C-N and other bonds by other means than by hydrolysis or oxidation, or conversely adding a group to a double bond. They differ from other enzymes in that two substrates are involved in one reaction direction, but only one in the other direction. When acting on the single substrate, a molecule is eliminated and this generates either a new double bond or a new…
Sobic.005G079300	Chr05	10374102	10381293	-1	7192	213281						terpene synthase activity	GO:0010333	Catalysis of the formation of cyclic terpenes through the cyclization of linear terpenes (e.g. isopentenyl-PP, geranyl-PP, farnesyl-PP and geranylgeranyl-PP) containing varying numbers of isoprene units.
Sobic.005G079400	Chr05	10412219	10414417	-1	2199	251398		Histone deacetylase domain		Regulation of transcription is, in part, modulated by reversible histone acetylation on several lysine. Histone deacetylases (HDA) catalyse the removalof the acetyl group. Histone deacetylases, acetoin utilization proteins and acetylpolyamine amidohydrolases are all members of this ancient protein superfamily [].HDAs function in multi-subunit complexes, reversing the acetylation ofhistones by his…	Domain
Sobic.005G079400	Chr05	10412219	10414417	-1	2199	251398		Histone deacetylase superfamily		Histones can be reversibly acetylated on several lysine residues. Regulation of transcription is caused in part by this mechanism. Histone deacetylases catalyse the removal of the acetyl group. Histone deacetylases, acetoin utilization proteins and acetylpolyamine amidohydrolases are all members of this ancient protein superfamily [].	Family
Sobic.005G079400	Chr05	10412219	10414417	-1	2199	251398		Histone deacetylase		Regulation of transcription is, in part, modulated by reversible histone acetylation on several lysine. Histone deacetylases (HDA) catalyse the removalof the acetyl group. Histone deacetylases, acetoin utilization proteins and acetylpolyamine amidohydrolases are all members of this ancient protein superfamily [].HDAs function in multi-subunit complexes, reversing the acetylation ofhistones by his…	Family
Sobic.005G079400	Chr05	10412219	10414417	-1	2199	251398						histone deacetylase activity	GO:0004407	Catalysis of the reaction: histone N6-acetyl-L-lysine + H2O = histone L-lysine + acetate. This reaction represents the removal of an acetyl group from a histone, a class of proteins complexed to DNA in chromatin and chromosomes.
Sobic.005G079400	Chr05	10412219	10414417	-1	2199	251398						histone deacetylation	GO:0016575	The modification of histones by removal of acetyl groups.
