# Supplementary material for: Association mapping by aerial drone reveals 213 genetic associations for Sorghum bicolor biomass traits under drought
Source: BMC Genomics. 2018 Sep 17;19:679. doi: 10.1186/s12864-018-5055-5 (PMC6142696; doi:10.1186/s12864-018-5055-5)
Supplement: Supplementary file 9 — Tables showing all genes in the regions spanned by significant SNPs for each peak. Gene information was obtained from the Phytomine tool in Phytozome v3.0. (ZIP 8760 kb) [file 12864_2018_5055_MOESM9_ESM.zip › CPG5.14_all_Sb_genes_in_region_from_Phytomine.xlsx]

## Sheet: CPG5.14_all_Sb_genes_in_region_
Primary_Identifier	chrom	Pos_start	Pos_end	strand	gene_length	dist_from_max_GWAS_SNP	gene_defline	protein_domains_name	gene_name	protein_domains_description	protin_domains_type	ontology_term_name	GO_term	GO_description
Sobic.005G086400	Chr05	11963280	11964212	1	933	64929		HSP20-like chaperone		Hsp20 is a mammalian small heat-shock protein family that occurs most abundantly in skeletal muscle and heart. It has a tendency to form dimers, via a disulphide linkage formed by an N-terminal cysteine, low heat stability and a poor chaperoning ability in comparison with other family members. Structurally, this and related proteins contain a beta-sandwich fold consisting of 8 strands in 2 beta-s…	Domain
Sobic.005G086400	Chr05	11963280	11964212	1	933	64929		Alpha crystallin/Hsp20 domain		Prokaryotic and eukaryotic organisms respond to heat shock or other environmental stress by inducing the synthesis of proteins collectively known as heat-shock proteins (hsp) []. Amongst them is a family of proteins with an average molecular weight of 20 Kd, known as the hsp20 proteins []. These seem to act as chaperones that can protect other proteins against heat-induced denaturation and aggreg…	Domain
Sobic.005G086400	Chr05	11963280	11964212	1	933	64929		Small heat shock protein HSP20		Prokaryotic and eukaryotic organisms respond to heat shock or otherenvironmental stress by inducing the synthesis of proteins collectively knownas heat-shock proteins (hsp) []. Amongst them is a family of proteins with an average molecular weight of 20 Kd, known as the hsp20 proteins [, , ]. These seem to act as chaperones thatcan protect other proteins against heat-induced denaturation and aggre…	Family
Sobic.005G086500	Chr05	12000044	12003914	1	3871	25227		Longin-like domain		VAMPs (and its homologue synaptobrevins) define a group of SNARE proteins that contain a C-terminal coiled-coil/SNARE motif, in combination with variable N-terminal domains that are used to classify VAMPs: those containing longin N-terminal domains (~150 aa) are referred to as longins, while those with shorter N-termini are referred to as brevins []. Longins are the only type of VAMP protein foun…	Domain
Sobic.005G086500	Chr05	12000044	12003914	1	3871	25227		AP complex, mu/sigma subunit		Proteins synthesized on the ribosome and processed in the endoplasmic reticulum are transported from the Golgi apparatus to the trans-Golgi network (TGN), and from there via small carrier vesicles to their final destination compartment. This traffic is bidirectional, to ensure that proteins required to form vesicles are recycled. Vesicles have specific coat proteins (such as clathrin or coatomer)…	Domain
Sobic.005G086500	Chr05	12000044	12003914	1	3871	25227		Adaptor protein complex, sigma subunit		The adaptor protein complexes mediate both the recruitment of clathrin to membranes and the recognition of sorting signals within the cytosolic tails of transmembrane cargo molecules. Adaptor protein complex 1 (AP-1) is a heterotetramer composed of two large adaptins (gamma-type subunit AP1G1 and beta-type subunit AP1B1), a medium adaptin (mu-type subunit AP1M1 or AP1M2) and a small adaptin (sigm…	Family
Sobic.005G086500	Chr05	12000044	12003914	1	3871	25227						protein transporter activity	GO:0008565	Enables the directed movement of proteins into, out of or within a cell, or between cells.
Sobic.005G086500	Chr05	12000044	12003914	1	3871	25227						protein transport	GO:0015031	The directed movement of proteins into, out of or within a cell, or between cells, by means of some agent such as a transporter or pore.
