# Supplementary material for: Association mapping by aerial drone reveals 213 genetic associations for Sorghum bicolor biomass traits under drought
Source: BMC Genomics. 2018 Sep 17;19:679. doi: 10.1186/s12864-018-5055-5 (PMC6142696; doi:10.1186/s12864-018-5055-5)
Supplement: Supplementary file 9 — Tables showing all genes in the regions spanned by significant SNPs for each peak. Gene information was obtained from the Phytomine tool in Phytozome v3.0. (ZIP 8760 kb) [file 12864_2018_5055_MOESM9_ESM.zip › CPG5.17_all_Sb_genes_in_region_from_Phytomine.xlsx]

## Sheet: CPG5.17_all_Sb_genes_in_region_
Primary_Identifier	chrom	Pos_start	Pos_end	strand	gene_length	dist_from_max_GWAS_SNP	gene_defline	protein_domains_name	gene_name	protein_domains_description	protin_domains_type	ontology_term_name	GO_term	GO_description
Sobic.005G129650	Chr05	56121270	56123653	1	2384	13702
Sobic.005G129700	Chr05	56173625	56176771	1	3147	66057		Short-chain dehydrogenase/reductase SDR		The short-chain dehydrogenases/reductases family (SDR) [, ]is a very large family of enzymes, most of which are known to be NAD- or NADP-dependent oxidoreductases. As the first member of this family to be characterised was Drosophila alcohol dehydrogenase, this family used to be called [, , ]'insect-type', or 'short-chain' alcohol dehydrogenases. Most member of this family are proteins of about 2…	Family
Sobic.005G129700	Chr05	56173625	56176771	1	3147	66057		Glucose/ribitol dehydrogenase		Glucose dehydrogenase catalyses the oxidation of D-glucose without priorphosphorylation to D-beta-gluconolactone using NAD or NADP as a coenzyme.The enzyme is a tetrameric protein, each of the 4 identical subunitscontaining 262 amino acid residues. This family is a subset of a more general family of short-chain dehydrogenases andreductases.A match to this extension indicates that the protein is n…	Family
Sobic.005G129700	Chr05	56173625	56176771	1	3147	66057		NAD(P)-binding domain		This entry represents NAD- and NADP-binding domains with a core Rossmann-type fold, which consists of 3-layers alpha/beta/alpha, where the six beta strands are parallel in the order 321456. Many different enzymes contain an NAD/NADP-binding domain, including:C-terminal domain of alcohol dehydrogenases []Tyrosine-dependent oxidoreductases (also known as short-chain dehydrogenases) []N-terminal dom…	Domain
Sobic.005G129700	Chr05	56173625	56176771	1	3147	66057		2,3-dihydro-2,3-dihydroxybenzoate dehydrogenase		The absence of free iron molecules in the surrounding environment triggers transcription of gene clusters that encode both siderophore-synthesis enzymes, and receptors that recognise iron-bound siderophores []. Classic examples are the enterobactin/enterochelin clusters found in Escherichia coliand Salmonella, although similar moieties in other pathogens have been identified. The enzymic machiner…	Family
Sobic.005G129700	Chr05	56173625	56176771	1	3147	66057						oxidation-reduction process	GO:0055114	A metabolic process that results in the removal or addition of one or more electrons to or from a substance, with or without the concomitant removal or addition of a proton or protons.
Sobic.005G129700	Chr05	56173625	56176771	1	3147	66057						2,3-dihydro-2,3-dihydroxybenzoate dehydrogenase activity	GO:0008667	Catalysis of the reaction: (2S,3S)-2,3-dihydroxy-2,3-dihydrobenzoate + NAD(+) = 2,3-dihydroxybenzoate + H(+) + NADH.
Sobic.005G129700	Chr05	56173625	56176771	1	3147	66057						siderophore biosynthetic process	GO:0019290	The chemical reactions and pathways resulting in the formation of siderophores, low molecular weight Fe(III)-chelating substances made by aerobic or facultatively anaerobic bacteria, especially when growing under iron deficient conditions. The complexes of Fe(3+)-siderophores have very high stability constants and are taken up by specific transport systems by microorganisms; the subsequent releas…
Sobic.005G129716	Chr05	56235198	56236002	1	805	127630	(1 of 39) PF00280 - Potato inhibitor I family (potato_inhibit)	Proteinase inhibitor I13, potato inhibitor I		This family of proteinase inhibitors belong to MEROPS inhibitor family I13, clan IG. They inhibit peptidases of the S1 () and S8 () families []. Potato inhibitor type I sequences are not solely restricted to potatoes but are found in other plant species for example: barley endosperm chymotrypsin inhibitor [], and pumpkin trypsin inhibitor. Exceptions are found in leech's, e.g.Hirudo medicinalis(M…	Family
Sobic.005G129732	Chr05	56264619	56265380	1	762	157051	(1 of 39) PF00280 - Potato inhibitor I family (potato_inhibit)	Proteinase inhibitor I13, potato inhibitor I		This family of proteinase inhibitors belong to MEROPS inhibitor family I13, clan IG. They inhibit peptidases of the S1 () and S8 () families []. Potato inhibitor type I sequences are not solely restricted to potatoes but are found in other plant species for example: barley endosperm chymotrypsin inhibitor [], and pumpkin trypsin inhibitor. Exceptions are found in leech's, e.g.Hirudo medicinalis(M…	Family
Sobic.005G129748	Chr05	56288493	56289510	1	1018	180925
