# Supplementary material for: Association mapping by aerial drone reveals 213 genetic associations for Sorghum bicolor biomass traits under drought
Source: BMC Genomics. 2018 Sep 17;19:679. doi: 10.1186/s12864-018-5055-5 (PMC6142696; doi:10.1186/s12864-018-5055-5)
Supplement: Supplementary file 9 — Tables showing all genes in the regions spanned by significant SNPs for each peak. Gene information was obtained from the Phytomine tool in Phytozome v3.0. (ZIP 8760 kb) [file 12864_2018_5055_MOESM9_ESM.zip › CPG5.19_all_Sb_genes_in_region_from_Phytomine.xlsx]

## Sheet: CPG5.19_all_Sb_genes_in_region_
Primary_Identifier	chrom	Pos_start	Pos_end	strand	gene_length	dist_from_max_GWAS_SNP	gene_defline	protein_domains_name	gene_name	protein_domains_description	protin_domains_type	ontology_term_name	GO_term	GO_description
Sobic.005G134000	Chr05	58064498	58069373	-1	4876	37008		Protein of unknown function DUF3754		This domain family is found in bacteria, archaea and eukaryotes, and is typically between 135 and 166 amino acids in length. There is a single completely conserved residue P that may be functionally important.	Family
Sobic.005G134100	Chr05	58078045	58079659	-1	1615	26722		Rubredoxin-type fold		Rubredoxin is a low molecular weight iron-containing bacterial and archaeal protein that is involved in electron transfer [, ], sometimesreplacing ferredoxin as an electron carrier [].The 3-D structures of a number of rubredoxins have been solved [, ]. The fold belongs to the alpha+beta class, with 2 alpha-helices and 2-3beta-strands. Its active site contains an Fe ion which is co-ordinated by th…	Domain
Sobic.005G134100	Chr05	58078045	58079659	-1	1615	26722		Rubredoxin-like domain		Rubredoxin is a low molecular weight iron-containing bacterial protein involved in electron transfer [, ], sometimes replacing ferredoxin as an electron carrier []. Rubredoxins possess a 45- to 55-residue domain containing one iron atom tetrahedrally coordinated to four cysteinyl residues. Structural analysis of the domains have shown them to be folded into a short three-stranded antiparallel bet…	Domain
Sobic.005G134100	Chr05	58078045	58079659	-1	1615	26722						iron ion binding	GO:0005506	Interacting selectively and non-covalently with iron (Fe) ions.
Sobic.005G134200	Chr05	58096385	58103150	1	6766	3231		GH3 family		GH3 protein was first isolated from Glycine max as an early auxin-responsive gene []. Later, several plant GH3 family proteins have been identified and classified into three groups: group I proteins synthesise JA-amino acid conjugates, group II proteins produce indole-3-acetic acid (IAA) conjugates, group III protein are involved in the conjugation of amino acids to 4-substituted benzoate []. Thi…	Family
