# Supplementary material for: Association mapping by aerial drone reveals 213 genetic associations for Sorghum bicolor biomass traits under drought
Source: BMC Genomics. 2018 Sep 17;19:679. doi: 10.1186/s12864-018-5055-5 (PMC6142696; doi:10.1186/s12864-018-5055-5)
Supplement: Supplementary file 9 — Tables showing all genes in the regions spanned by significant SNPs for each peak. Gene information was obtained from the Phytomine tool in Phytozome v3.0. (ZIP 8760 kb) [file 12864_2018_5055_MOESM9_ESM.zip › CPG5.1_all_Sb_genes_in_region_from_Phytomine.xlsx]

## Sheet: CPG5.1_all_Sb_genes_in_region_f
Primary_Identifier	chrom	Pos_start	Pos_end	strand	gene_length	dist_from_max_GWAS_SNP	gene_defline	protein_domains_name	gene_name	protein_domains_description	protin_domains_type	ontology_term_name	GO_term	GO_description
Sobic.005G013300	Chr05	1190324	1194712	-1	4389	6030		Thioredoxin-like fold		Several biological processes regulate the activity of target proteins through changes in the redox state of thiol groups (S2 to SH2), where a hydrogen donor is linked to an intermediary disulphide protein. Such processes include the ferredoxin/thioredoxin system, the NADP/thioredoxin system, and the glutathione/glutaredoxin system []. Several of these disulphide proteins share a common structure,…	Domain
Sobic.005G013300	Chr05	1190324	1194712	-1	4389	6030		PA domain		The PA (Protease associated) domain is found as an insert domain in diverse proteases, which include the MEROPS peptidase families A22B, M28, and S8A []. The PA domain is also found in a plant vacuolar sorting receptor and members of the RZF family, e.g. . It has been suggested that this domain forms a lid-like structure that covers the active site in active proteases, and is involved in protein …	Domain
Sobic.005G013300	Chr05	1190324	1194712	-1	4389	6030		EGF-like calcium-binding domain		A sequence of about forty amino-acid residues found in epidermal growth factor (EGF) has been shown [, , , , ]to be present in a large number of membrane-bound and extracellular, mostly animal, proteins. Many of these proteins require calcium for their biological function and a calcium-binding site has been found at the N terminus of some EGF-like domains []. Calcium-binding may be crucial for nu…	Domain
Sobic.005G013300	Chr05	1190324	1194712	-1	4389	6030						calcium ion binding	GO:0005509	Interacting selectively and non-covalently with calcium ions (Ca2+).
Sobic.005G013400	Chr05	1211003	1212487	-1	1485	26709	(1 of 97) PF03106 - WRKY DNA -binding domain (WRKY)	WRKY domain		The WRKY domain is a 60 amino acid region that is defined by the conservedamino acid sequence WRKYGQK at its N-terminal end, together with a novelzinc-finger- like motif. The WRKY domain is found in one or two copies in asuperfamily of plant transcription factors involved in the regulation ofvarious physiological programs that are unique to plants, including pathogendefence, senescence, trichome …	Domain
Sobic.005G013400	Chr05	1211003	1212487	-1	1485	26709	(1 of 97) PF03106 - WRKY DNA -binding domain (WRKY)	Rossmann-like alpha/beta/alpha sandwich fold		This entry represents domains related by a common ancestor that have a Rossmann-like, 3-layer, alpha/beta/alpha sandwich fold. Protein families in which the domain is found include:Nucleotidylyl transferases () such as cytidylyltransferases [], adenylyltransferases [].Class I aminoacyl-tRNA synthetases (catalytic domain), such as tyrosyl-tRNA synthetase () and glutaminyl-tRNA synthetase () [].Pan…	Domain
Sobic.005G013400	Chr05	1211003	1212487	-1	1485	26709	(1 of 97) PF03106 - WRKY DNA -binding domain (WRKY)					regulation of transcription, DNA-templated	GO:0006355	Any process that modulates the frequency, rate or extent of cellular DNA-templated transcription.
Sobic.005G013400	Chr05	1211003	1212487	-1	1485	26709	(1 of 97) PF03106 - WRKY DNA -binding domain (WRKY)					transcription factor activity, sequence-specific DNA binding	GO:0003700	Interacting selectively and non-covalently with a specific DNA sequence in order to modulate transcription. The transcription factor may or may not also interact selectively with a protein or macromolecular complex.
Sobic.005G013400	Chr05	1211003	1212487	-1	1485	26709	(1 of 97) PF03106 - WRKY DNA -binding domain (WRKY)					sequence-specific DNA binding	GO:0043565	Interacting selectively and non-covalently with DNA of a specific nucleotide composition, e.g. GC-rich DNA binding, or with a specific sequence motif or type of DNA e.g. promotor binding or rDNA binding.
Sobic.005G013500	Chr05	1224392	1225924	-1	1533	40098		WRKY domain		The WRKY domain is a 60 amino acid region that is defined by the conservedamino acid sequence WRKYGQK at its N-terminal end, together with a novelzinc-finger- like motif. The WRKY domain is found in one or two copies in asuperfamily of plant transcription factors involved in the regulation ofvarious physiological programs that are unique to plants, including pathogendefence, senescence, trichome …	Domain
Sobic.005G013500	Chr05	1224392	1225924	-1	1533	40098		DUF3239 domain		This domain is found in the protein family defined by ; these are putative membrane proteins, however this cannot be confirmed. Currently they have no known function.	Domain
Sobic.005G013500	Chr05	1224392	1225924	-1	1533	40098						regulation of transcription, DNA-templated	GO:0006355	Any process that modulates the frequency, rate or extent of cellular DNA-templated transcription.
Sobic.005G013500	Chr05	1224392	1225924	-1	1533	40098						transcription factor activity, sequence-specific DNA binding	GO:0003700	Interacting selectively and non-covalently with a specific DNA sequence in order to modulate transcription. The transcription factor may or may not also interact selectively with a protein or macromolecular complex.
Sobic.005G013500	Chr05	1224392	1225924	-1	1533	40098						sequence-specific DNA binding	GO:0043565	Interacting selectively and non-covalently with DNA of a specific nucleotide composition, e.g. GC-rich DNA binding, or with a specific sequence motif or type of DNA e.g. promotor binding or rDNA binding.
Sobic.005G013550	Chr05	1228069	1228416	-1	348	43775
Sobic.005G013600	Chr05	1235265	1241922	-1	6658	50971	(1 of 97) PF03106 - WRKY DNA -binding domain (WRKY)	WRKY domain		The WRKY domain is a 60 amino acid region that is defined by the conservedamino acid sequence WRKYGQK at its N-terminal end, together with a novelzinc-finger- like motif. The WRKY domain is found in one or two copies in asuperfamily of plant transcription factors involved in the regulation ofvarious physiological programs that are unique to plants, including pathogendefence, senescence, trichome …	Domain
Sobic.005G013600	Chr05	1235265	1241922	-1	6658	50971	(1 of 97) PF03106 - WRKY DNA -binding domain (WRKY)	WRKY domain		The WRKY domain is a 60 amino acid region that is defined by the conservedamino acid sequence WRKYGQK at its N-terminal end, together with a novelzinc-finger- like motif. The WRKY domain is found in one or two copies in asuperfamily of plant transcription factors involved in the regulation ofvarious physiological programs that are unique to plants, including pathogendefence, senescence, trichome …	Domain
Sobic.005G013600	Chr05	1235265	1241922	-1	6658	50971	(1 of 97) PF03106 - WRKY DNA -binding domain (WRKY)	WRKY domain		The WRKY domain is a 60 amino acid region that is defined by the conservedamino acid sequence WRKYGQK at its N-terminal end, together with a novelzinc-finger- like motif. The WRKY domain is found in one or two copies in asuperfamily of plant transcription factors involved in the regulation ofvarious physiological programs that are unique to plants, including pathogendefence, senescence, trichome …	Domain
Sobic.005G013600	Chr05	1235265	1241922	-1	6658	50971	(1 of 97) PF03106 - WRKY DNA -binding domain (WRKY)	WRKY domain		The WRKY domain is a 60 amino acid region that is defined by the conservedamino acid sequence WRKYGQK at its N-terminal end, together with a novelzinc-finger- like motif. The WRKY domain is found in one or two copies in asuperfamily of plant transcription factors involved in the regulation ofvarious physiological programs that are unique to plants, including pathogendefence, senescence, trichome …	Domain
Sobic.005G013600	Chr05	1235265	1241922	-1	6658	50971	(1 of 97) PF03106 - WRKY DNA -binding domain (WRKY)	WRKY domain		The WRKY domain is a 60 amino acid region that is defined by the conservedamino acid sequence WRKYGQK at its N-terminal end, together with a novelzinc-finger- like motif. The WRKY domain is found in one or two copies in asuperfamily of plant transcription factors involved in the regulation ofvarious physiological programs that are unique to plants, including pathogendefence, senescence, trichome …	Domain
Sobic.005G013600	Chr05	1235265	1241922	-1	6658	50971	(1 of 97) PF03106 - WRKY DNA -binding domain (WRKY)					regulation of transcription, DNA-templated	GO:0006355	Any process that modulates the frequency, rate or extent of cellular DNA-templated transcription.
Sobic.005G013600	Chr05	1235265	1241922	-1	6658	50971	(1 of 97) PF03106 - WRKY DNA -binding domain (WRKY)					transcription factor activity, sequence-specific DNA binding	GO:0003700	Interacting selectively and non-covalently with a specific DNA sequence in order to modulate transcription. The transcription factor may or may not also interact selectively with a protein or macromolecular complex.
Sobic.005G013600	Chr05	1235265	1241922	-1	6658	50971	(1 of 97) PF03106 - WRKY DNA -binding domain (WRKY)					sequence-specific DNA binding	GO:0043565	Interacting selectively and non-covalently with DNA of a specific nucleotide composition, e.g. GC-rich DNA binding, or with a specific sequence motif or type of DNA e.g. promotor binding or rDNA binding.
Sobic.005G013700	Chr05	1244182	1245382	1	1201	59888
Sobic.005G013800	Chr05	1245144	1246547	-1	1404	60850		WRKY domain		The WRKY domain is a 60 amino acid region that is defined by the conservedamino acid sequence WRKYGQK at its N-terminal end, together with a novelzinc-finger- like motif. The WRKY domain is found in one or two copies in asuperfamily of plant transcription factors involved in the regulation ofvarious physiological programs that are unique to plants, including pathogendefence, senescence, trichome …	Domain
Sobic.005G013800	Chr05	1245144	1246547	-1	1404	60850		WRKY domain		The WRKY domain is a 60 amino acid region that is defined by the conservedamino acid sequence WRKYGQK at its N-terminal end, together with a novelzinc-finger- like motif. The WRKY domain is found in one or two copies in asuperfamily of plant transcription factors involved in the regulation ofvarious physiological programs that are unique to plants, including pathogendefence, senescence, trichome …	Domain
Sobic.005G013800	Chr05	1245144	1246547	-1	1404	60850						regulation of transcription, DNA-templated	GO:0006355	Any process that modulates the frequency, rate or extent of cellular DNA-templated transcription.
Sobic.005G013800	Chr05	1245144	1246547	-1	1404	60850						transcription factor activity, sequence-specific DNA binding	GO:0003700	Interacting selectively and non-covalently with a specific DNA sequence in order to modulate transcription. The transcription factor may or may not also interact selectively with a protein or macromolecular complex.
Sobic.005G013800	Chr05	1245144	1246547	-1	1404	60850						sequence-specific DNA binding	GO:0043565	Interacting selectively and non-covalently with DNA of a specific nucleotide composition, e.g. GC-rich DNA binding, or with a specific sequence motif or type of DNA e.g. promotor binding or rDNA binding.
