# Supplementary material for: Association mapping by aerial drone reveals 213 genetic associations for Sorghum bicolor biomass traits under drought
Source: BMC Genomics. 2018 Sep 17;19:679. doi: 10.1186/s12864-018-5055-5 (PMC6142696; doi:10.1186/s12864-018-5055-5)
Supplement: Supplementary file 9 — Tables showing all genes in the regions spanned by significant SNPs for each peak. Gene information was obtained from the Phytomine tool in Phytozome v3.0. (ZIP 8760 kb) [file 12864_2018_5055_MOESM9_ESM.zip › CPG5.26_all_Sb_genes_in_region_from_Phytomine.xlsx]

## Sheet: CPG5.26_all_Sb_genes_in_region_
Primary_Identifier	chrom	Pos_start	Pos_end	strand	gene_length	dist_from_max_GWAS_SNP	gene_defline	protein_domains_name	gene_name	protein_domains_description	protin_domains_type	ontology_term_name	GO_term	GO_description
Sobic.005G206400	Chr05	69232710	69233692	1	983	118529
Sobic.005G206500	Chr05	69260461	69264619	-1	4159	87602		Sodium/calcium exchanger membrane region		The sodium/calcium exchangers are a family of integral membrane proteins. This domain covers the integral membrane regions of these proteins. Sodium/calcium exchangers regulate intracellular Ca2+ concentrations in many cells; cardiac myocytes, epithelial cells, neurons retinal rod photoreceptors and smooth muscle cells []. Ca2+ is moved into or out of the cytosol depending on Na+ concentration []…	Domain
Sobic.005G206601	Chr05	69288187	69289738	1	1552	62483	(1 of 1) 1.14.13.145 - Ent-cassa-12,15-diene 11-hydroxylase / Ent-cassadiene C11-alpha-hydroxylase	Cytochrome P450, E-class, group IV		Cytochrome P450 enzymes are a superfamily of haem-containing mono-oxygenases that are found in all kingdoms of life, and which show extraordinary diversity in their reaction chemistry. In mammals, these proteins are found primarily in microsomes of hepatocytes and other cell types, where they oxidise steroids, fatty acids and xenobiotics, and are important for the detoxification and clearance of …	Family
Sobic.005G206601	Chr05	69288187	69289738	1	1552	62483	(1 of 1) 1.14.13.145 - Ent-cassa-12,15-diene 11-hydroxylase / Ent-cassadiene C11-alpha-hydroxylase	Cytochrome P450		Cytochrome P450 enzymes are a superfamily of haem-containing mono-oxygenases that are found in all kingdoms of life, and which show extraordinary diversity in their reaction chemistry. In mammals, these proteins are found primarily in microsomes of hepatocytes and other cell types, where they oxidise steroids, fatty acids and xenobiotics, and are important for the detoxification and clearance of …	Family
Sobic.005G206601	Chr05	69288187	69289738	1	1552	62483	(1 of 1) 1.14.13.145 - Ent-cassa-12,15-diene 11-hydroxylase / Ent-cassadiene C11-alpha-hydroxylase	Cytochrome P450, E-class, group I		Cytochrome P450 enzymes are a superfamily of haem-containing mono-oxygenases that are found in all kingdoms of life, and which show extraordinary diversity in their reaction chemistry. In mammals, these proteins are found primarily in microsomes of hepatocytes and other cell types, where they oxidise steroids, fatty acids and xenobiotics, and are important for the detoxification and clearance of …	Family
Sobic.005G206601	Chr05	69288187	69289738	1	1552	62483	(1 of 1) 1.14.13.145 - Ent-cassa-12,15-diene 11-hydroxylase / Ent-cassadiene C11-alpha-hydroxylase					oxidation-reduction process	GO:0055114	A metabolic process that results in the removal or addition of one or more electrons to or from a substance, with or without the concomitant removal or addition of a proton or protons.
Sobic.005G206601	Chr05	69288187	69289738	1	1552	62483	(1 of 1) 1.14.13.145 - Ent-cassa-12,15-diene 11-hydroxylase / Ent-cassadiene C11-alpha-hydroxylase					iron ion binding	GO:0005506	Interacting selectively and non-covalently with iron (Fe) ions.
Sobic.005G206601	Chr05	69288187	69289738	1	1552	62483	(1 of 1) 1.14.13.145 - Ent-cassa-12,15-diene 11-hydroxylase / Ent-cassadiene C11-alpha-hydroxylase					heme binding	GO:0020037	Interacting selectively and non-covalently with heme, any compound of iron complexed in a porphyrin (tetrapyrrole) ring.
Sobic.005G206601	Chr05	69288187	69289738	1	1552	62483	(1 of 1) 1.14.13.145 - Ent-cassa-12,15-diene 11-hydroxylase / Ent-cassadiene C11-alpha-hydroxylase					oxidoreductase activity, acting on paired donors, with incorporation or reduction of molecular oxygen	GO:0016705	Catalysis of an oxidation-reduction (redox) reaction in which hydrogen or electrons are transferred from each of two donors, and molecular oxygen is reduced or incorporated into a donor.
Sobic.005G206700	Chr05	69290300	69293598	1	3299	58623		WD40 repeat		WD-40 repeats (also known as WD or beta-transducin repeats) are short ~40 amino acid motifs, often terminating in a Trp-Asp (W-D) dipeptide. WD40 repeats usually assume a 7-8 bladed beta-propeller fold, but proteins have been found with 4 to 16 repeated units, which also form a circularised beta-propeller structure. WD-repeat proteins are a large family found in all eukaryotes and are implicated …	Repeat
Sobic.005G206700	Chr05	69290300	69293598	1	3299	58623		G-protein beta WD-40 repeat		WD-40 repeats (also known as WD or beta-transducin repeats) are short ~40 amino acid motifs, often terminating in a Trp-Asp (W-D) dipeptide. WD40 repeats usually assume a 7-8 bladed beta-propeller fold, but proteins have been found with 4 to 16 repeated units, which also form a circularised beta-propeller structure. WD-repeat proteins are a large family found in all eukaryotes and are implicated …	Repeat
Sobic.005G206700	Chr05	69290300	69293598	1	3299	58623		WD40-repeat-containing domain		WD-40 repeats (also known as WD or beta-transducin repeats) are short ~40 amino acid motifs, often terminating in a Trp-Asp (W-D) dipeptide. WD40 repeats usually assume a 7-8 bladed beta-propeller fold, but proteins have been found with 4 to 16 repeated units, which also form a circularised beta-propeller structure. WD-repeat proteins are a large family found in all eukaryotes and are implicated …	Domain
Sobic.005G206700	Chr05	69290300	69293598	1	3299	58623		WD40/YVTN repeat-like-containing domain		This entry represents a WD40/YVTN repeat-like domain. Both the WD40 and the YVTN repeated motifs consist of about 40 residues, and although they consist of distinct sequences, they do share a similar structure. Structurally, both the WD40 and the YVTN repeated motifs form seven-bladed propellers (although some members can contain eight blades), which consist of seven 4-stranded beta-sheets. The W…	Domain
Sobic.005G206700	Chr05	69290300	69293598	1	3299	58623						protein binding	GO:0005515	Interacting selectively and non-covalently with any protein or protein complex (a complex of two or more proteins that may include other nonprotein molecules).
Sobic.005G206800	Chr05	69294474	69298139	1	3666	54082		Protein of unknown function DUF3615		This domain family is found in bacteria and eukaryotes, and is typically between 86 and 97 amino acids in length. There is a conserved FAE sequence motif. There is a single completely conserved residue F that may be functionally important.	Family
Sobic.005G206800	Chr05	69294474	69298139	1	3666	54082		Protein of unknown function DUF3615		This domain family is found in bacteria and eukaryotes, and is typically between 86 and 97 amino acids in length. There is a conserved FAE sequence motif. There is a single completely conserved residue F that may be functionally important.	Family
Sobic.005G206900	Chr05	69309133	69310248	1	1116	41973	(1 of 3) PF12507 - Human Cytomegalovirus UL139 protein (HCMV_UL139)	Herpesvirus UL139, cytomegalovirus		This entry represents eukaryotic and viral proteins of approximately 140 amino acids in length. The UL139 product shares sequence homology with human CD24, a signal transducer modulating B-cell activation responses, and the sequences in the G1c variant of UL139 contained a specific attachment site of prokaryotic membrane lipoprotein lipid [].	Family
Sobic.005G207000	Chr05	69313937	69330598	-1	16662	21623	(1 of 22) K04733 - interleukin-1 receptor-associated kinase 4 (IRAK4)	Protein kinase domain		Protein phosphorylation, which plays a key role in most cellular activities, is a reversible process mediated by proteinkinases and phosphoprotein phosphatases. Protein kinases catalyse the transfer of the gamma phosphate from nucleotide triphosphates (often ATP) to one or more amino acid residues in a protein substrate side chain, resulting in a conformational change affecting protein function. …	Domain
Sobic.005G207000	Chr05	69313937	69330598	-1	16662	21623	(1 of 22) K04733 - interleukin-1 receptor-associated kinase 4 (IRAK4)	Protein kinase-like domain		Protein kinases () modify other proteins by chemically adding phosphate groups to them. This process is fundamental to most signalling and regulatory processes in the eukaryotic cell []. The protein kinases contain a catalytic core that is common to both serine/threonine and tyrosine protein kinases. The catalytic domain contains the nucleotide-binding site and the catalytic apparatus in an inter…	Domain
Sobic.005G207000	Chr05	69313937	69330598	-1	16662	21623	(1 of 22) K04733 - interleukin-1 receptor-associated kinase 4 (IRAK4)	Tyrosine-protein kinase, catalytic domain		Protein phosphorylation, which plays a key role in most cellular activities, is a reversible process mediated by protein kinases and phosphoprotein phosphatases. Protein kinases catalyse the transfer of the gamma phosphate from nucleotide triphosphates (often ATP) to one or more amino acid residues in a protein substrate side chain, resulting in a conformational change affecting protein function.…	Domain
Sobic.005G207000	Chr05	69313937	69330598	-1	16662	21623	(1 of 22) K04733 - interleukin-1 receptor-associated kinase 4 (IRAK4)	Serine-threonine/tyrosine-protein kinase catalytic domain		Protein phosphorylation, which plays a key role in most cellular activities, is a reversible process mediated by protein kinases and phosphoprotein phosphatases. Protein kinases catalyse the transfer of the gamma phosphate from nucleotide triphosphates (often ATP) to one or more amino acid residues in a protein substrate side chain, resulting in a conformational change affecting protein function.…	Domain
Sobic.005G207000	Chr05	69313937	69330598	-1	16662	21623	(1 of 22) K04733 - interleukin-1 receptor-associated kinase 4 (IRAK4)	Concanavalin A-like lectin/glucanase domain		This entry represents the concanavalin A-like domain, which has a sandwich structure of 12-14 beta strands in two sheets with a complex topology. Proteins containing this domain include: Legume lectinsGlycosyl hydrolases family 16Galectin (animal S-lectin)Laminin G-like modulePentraxinClostridium neurotoxinsExotoxin AVibrio cholera sialidaseLeech intramolecular trans-sialidaseGlycosyl hydrolase f…	Domain
Sobic.005G207000	Chr05	69313937	69330598	-1	16662	21623	(1 of 22) K04733 - interleukin-1 receptor-associated kinase 4 (IRAK4)	Protein kinase domain		Protein phosphorylation, which plays a key role in most cellular activities, is a reversible process mediated by proteinkinases and phosphoprotein phosphatases. Protein kinases catalyse the transfer of the gamma phosphate from nucleotide triphosphates (often ATP) to one or more amino acid residues in a protein substrate side chain, resulting in a conformational change affecting protein function. …	Domain
Sobic.005G207000	Chr05	69313937	69330598	-1	16662	21623	(1 of 22) K04733 - interleukin-1 receptor-associated kinase 4 (IRAK4)	Protein kinase-like domain		Protein kinases () modify other proteins by chemically adding phosphate groups to them. This process is fundamental to most signalling and regulatory processes in the eukaryotic cell []. The protein kinases contain a catalytic core that is common to both serine/threonine and tyrosine protein kinases. The catalytic domain contains the nucleotide-binding site and the catalytic apparatus in an inter…	Domain
Sobic.005G207000	Chr05	69313937	69330598	-1	16662	21623	(1 of 22) K04733 - interleukin-1 receptor-associated kinase 4 (IRAK4)	Tyrosine-protein kinase, catalytic domain		Protein phosphorylation, which plays a key role in most cellular activities, is a reversible process mediated by protein kinases and phosphoprotein phosphatases. Protein kinases catalyse the transfer of the gamma phosphate from nucleotide triphosphates (often ATP) to one or more amino acid residues in a protein substrate side chain, resulting in a conformational change affecting protein function.…	Domain
Sobic.005G207000	Chr05	69313937	69330598	-1	16662	21623	(1 of 22) K04733 - interleukin-1 receptor-associated kinase 4 (IRAK4)	Serine-threonine/tyrosine-protein kinase catalytic domain		Protein phosphorylation, which plays a key role in most cellular activities, is a reversible process mediated by protein kinases and phosphoprotein phosphatases. Protein kinases catalyse the transfer of the gamma phosphate from nucleotide triphosphates (often ATP) to one or more amino acid residues in a protein substrate side chain, resulting in a conformational change affecting protein function.…	Domain
Sobic.005G207000	Chr05	69313937	69330598	-1	16662	21623	(1 of 22) K04733 - interleukin-1 receptor-associated kinase 4 (IRAK4)	Concanavalin A-like lectin/glucanase domain		This entry represents the concanavalin A-like domain, which has a sandwich structure of 12-14 beta strands in two sheets with a complex topology. Proteins containing this domain include: Legume lectinsGlycosyl hydrolases family 16Galectin (animal S-lectin)Laminin G-like modulePentraxinClostridium neurotoxinsExotoxin AVibrio cholera sialidaseLeech intramolecular trans-sialidaseGlycosyl hydrolase f…	Domain
Sobic.005G207000	Chr05	69313937	69330598	-1	16662	21623	(1 of 22) K04733 - interleukin-1 receptor-associated kinase 4 (IRAK4)	Protein kinase domain		Protein phosphorylation, which plays a key role in most cellular activities, is a reversible process mediated by proteinkinases and phosphoprotein phosphatases. Protein kinases catalyse the transfer of the gamma phosphate from nucleotide triphosphates (often ATP) to one or more amino acid residues in a protein substrate side chain, resulting in a conformational change affecting protein function. …	Domain
Sobic.005G207000	Chr05	69313937	69330598	-1	16662	21623	(1 of 22) K04733 - interleukin-1 receptor-associated kinase 4 (IRAK4)	Protein kinase-like domain		Protein kinases () modify other proteins by chemically adding phosphate groups to them. This process is fundamental to most signalling and regulatory processes in the eukaryotic cell []. The protein kinases contain a catalytic core that is common to both serine/threonine and tyrosine protein kinases. The catalytic domain contains the nucleotide-binding site and the catalytic apparatus in an inter…	Domain
Sobic.005G207000	Chr05	69313937	69330598	-1	16662	21623	(1 of 22) K04733 - interleukin-1 receptor-associated kinase 4 (IRAK4)	Tyrosine-protein kinase, catalytic domain		Protein phosphorylation, which plays a key role in most cellular activities, is a reversible process mediated by protein kinases and phosphoprotein phosphatases. Protein kinases catalyse the transfer of the gamma phosphate from nucleotide triphosphates (often ATP) to one or more amino acid residues in a protein substrate side chain, resulting in a conformational change affecting protein function.…	Domain
Sobic.005G207000	Chr05	69313937	69330598	-1	16662	21623	(1 of 22) K04733 - interleukin-1 receptor-associated kinase 4 (IRAK4)	Concanavalin A-like lectin/glucanase domain		This entry represents the concanavalin A-like domain, which has a sandwich structure of 12-14 beta strands in two sheets with a complex topology. Proteins containing this domain include: Legume lectinsGlycosyl hydrolases family 16Galectin (animal S-lectin)Laminin G-like modulePentraxinClostridium neurotoxinsExotoxin AVibrio cholera sialidaseLeech intramolecular trans-sialidaseGlycosyl hydrolase f…	Domain
Sobic.005G207000	Chr05	69313937	69330598	-1	16662	21623	(1 of 22) K04733 - interleukin-1 receptor-associated kinase 4 (IRAK4)	Protein kinase domain		Protein phosphorylation, which plays a key role in most cellular activities, is a reversible process mediated by proteinkinases and phosphoprotein phosphatases. Protein kinases catalyse the transfer of the gamma phosphate from nucleotide triphosphates (often ATP) to one or more amino acid residues in a protein substrate side chain, resulting in a conformational change affecting protein function. …	Domain
Sobic.005G207000	Chr05	69313937	69330598	-1	16662	21623	(1 of 22) K04733 - interleukin-1 receptor-associated kinase 4 (IRAK4)	Protein kinase-like domain		Protein kinases () modify other proteins by chemically adding phosphate groups to them. This process is fundamental to most signalling and regulatory processes in the eukaryotic cell []. The protein kinases contain a catalytic core that is common to both serine/threonine and tyrosine protein kinases. The catalytic domain contains the nucleotide-binding site and the catalytic apparatus in an inter…	Domain
Sobic.005G207000	Chr05	69313937	69330598	-1	16662	21623	(1 of 22) K04733 - interleukin-1 receptor-associated kinase 4 (IRAK4)	Concanavalin A-like lectin/glucanase domain		This entry represents the concanavalin A-like domain, which has a sandwich structure of 12-14 beta strands in two sheets with a complex topology. Proteins containing this domain include: Legume lectinsGlycosyl hydrolases family 16Galectin (animal S-lectin)Laminin G-like modulePentraxinClostridium neurotoxinsExotoxin AVibrio cholera sialidaseLeech intramolecular trans-sialidaseGlycosyl hydrolase f…	Domain
Sobic.005G207000	Chr05	69313937	69330598	-1	16662	21623	(1 of 22) K04733 - interleukin-1 receptor-associated kinase 4 (IRAK4)	Protein kinase domain		Protein phosphorylation, which plays a key role in most cellular activities, is a reversible process mediated by proteinkinases and phosphoprotein phosphatases. Protein kinases catalyse the transfer of the gamma phosphate from nucleotide triphosphates (often ATP) to one or more amino acid residues in a protein substrate side chain, resulting in a conformational change affecting protein function. …	Domain
Sobic.005G207000	Chr05	69313937	69330598	-1	16662	21623	(1 of 22) K04733 - interleukin-1 receptor-associated kinase 4 (IRAK4)	Protein kinase-like domain		Protein kinases () modify other proteins by chemically adding phosphate groups to them. This process is fundamental to most signalling and regulatory processes in the eukaryotic cell []. The protein kinases contain a catalytic core that is common to both serine/threonine and tyrosine protein kinases. The catalytic domain contains the nucleotide-binding site and the catalytic apparatus in an inter…	Domain
Sobic.005G207000	Chr05	69313937	69330598	-1	16662	21623	(1 of 22) K04733 - interleukin-1 receptor-associated kinase 4 (IRAK4)	Concanavalin A-like lectin/glucanase domain		This entry represents the concanavalin A-like domain, which has a sandwich structure of 12-14 beta strands in two sheets with a complex topology. Proteins containing this domain include: Legume lectinsGlycosyl hydrolases family 16Galectin (animal S-lectin)Laminin G-like modulePentraxinClostridium neurotoxinsExotoxin AVibrio cholera sialidaseLeech intramolecular trans-sialidaseGlycosyl hydrolase f…	Domain
Sobic.005G207000	Chr05	69313937	69330598	-1	16662	21623	(1 of 22) K04733 - interleukin-1 receptor-associated kinase 4 (IRAK4)	Protein kinase domain		Protein phosphorylation, which plays a key role in most cellular activities, is a reversible process mediated by proteinkinases and phosphoprotein phosphatases. Protein kinases catalyse the transfer of the gamma phosphate from nucleotide triphosphates (often ATP) to one or more amino acid residues in a protein substrate side chain, resulting in a conformational change affecting protein function. …	Domain
Sobic.005G207000	Chr05	69313937	69330598	-1	16662	21623	(1 of 22) K04733 - interleukin-1 receptor-associated kinase 4 (IRAK4)	Protein kinase-like domain		Protein kinases () modify other proteins by chemically adding phosphate groups to them. This process is fundamental to most signalling and regulatory processes in the eukaryotic cell []. The protein kinases contain a catalytic core that is common to both serine/threonine and tyrosine protein kinases. The catalytic domain contains the nucleotide-binding site and the catalytic apparatus in an inter…	Domain
Sobic.005G207000	Chr05	69313937	69330598	-1	16662	21623	(1 of 22) K04733 - interleukin-1 receptor-associated kinase 4 (IRAK4)	Concanavalin A-like lectin/glucanase domain		This entry represents the concanavalin A-like domain, which has a sandwich structure of 12-14 beta strands in two sheets with a complex topology. Proteins containing this domain include: Legume lectinsGlycosyl hydrolases family 16Galectin (animal S-lectin)Laminin G-like modulePentraxinClostridium neurotoxinsExotoxin AVibrio cholera sialidaseLeech intramolecular trans-sialidaseGlycosyl hydrolase f…	Domain
Sobic.005G207100	Chr05	69337335	69343150	1	5816	9071		DnaJ domain		The hsp70 chaperone machine performs many diverse roles in the cell, including folding of nascent proteins, translocation of polypeptides across organelle membranes, coordinating responses to stress, and targeting selected proteins for degradation. DnaJ is a member of the hsp40 family of molecular chaperones, which is also called the J-protein family, the members of which regulate the activity of…	Domain
Sobic.005G207200	Chr05	69344526	69346627	1	2102	5594		F-box domain		First identified in cyclin-F as a protein-protein interaction motif, the F-boxis a conserved domain that is present in numerous protein with a bipartitestructure []. Through the F-box, these proteins are linked to the Skp1protein and the core of SCFs (Skp1-cullin-F-box protein ligase) complexes.SCFs complexes constitute a new class of E3 ligases []. They function incombination with the E2 enzyme …	Domain	protein binding	GO:0005515	Interacting selectively and non-covalently with any protein or protein complex (a complex of two or more proteins that may include other nonprotein molecules).
