# Supplementary material for: Association mapping by aerial drone reveals 213 genetic associations for Sorghum bicolor biomass traits under drought
Source: BMC Genomics. 2018 Sep 17;19:679. doi: 10.1186/s12864-018-5055-5 (PMC6142696; doi:10.1186/s12864-018-5055-5)
Supplement: Supplementary file 9 — Tables showing all genes in the regions spanned by significant SNPs for each peak. Gene information was obtained from the Phytomine tool in Phytozome v3.0. (ZIP 8760 kb) [file 12864_2018_5055_MOESM9_ESM.zip › CPG5.2_all_Sb_genes_in_region_from_Phytomine.xlsx]

## Sheet: CPG5.2_all_Sb_genes_in_region_f
Primary_Identifier	chrom	Pos_start	Pos_end	strand	gene_length	dist_from_max_GWAS_SNP	gene_defline	protein_domains_name	gene_name	protein_domains_description	protin_domains_type	ontology_term_name	GO_term	GO_description
Sobic.005G014800	Chr05	1333156	1334273	-1	1118	6375		DNA-binding domain		This entry represents a DNA-binding domain with a 2-layer beta(3)-alpha fold that is found in several DNA-binding proteins, including:DNA-binding domain of tn916 integrase [].N-terminal DNA-binding domain of lambda integrase [].GCC-box DNA-binding domains of certain transcription factors [].Methyl-CpG DNA-binding domain found in Methyl-CpG-binding protein 2 (MECP2) []and methylation-dependent tra…	Domain
Sobic.005G014800	Chr05	1333156	1334273	-1	1118	6375		AP2/ERF domain		Ethylene is an endogenous plant hormone that influences many aspects of plantgrowth and development. Some defense related genes that are induced byethylene contain a cis-regulatory element known as the Ethylene-Responsive Element (ERE) []. Sequence analysis on various ERE regionshas identified a short motif rich in G/C nucleotides, the GCC-box, essential forthe response to ethylene. This short mo…	Domain
Sobic.005G014800	Chr05	1333156	1334273	-1	1118	6375						regulation of transcription, DNA-templated	GO:0006355	Any process that modulates the frequency, rate or extent of cellular DNA-templated transcription.
Sobic.005G014800	Chr05	1333156	1334273	-1	1118	6375						transcription factor activity, sequence-specific DNA binding	GO:0003700	Interacting selectively and non-covalently with a specific DNA sequence in order to modulate transcription. The transcription factor may or may not also interact selectively with a protein or macromolecular complex.
Sobic.005G014950	Chr05	1336794	1344790	-1	7997	10013	(1 of 11) PF00646//PF03478 - F-box domain (F-box) // Protein of unknown function (DUF295) (DUF295)	F-box domain		First identified in cyclin-F as a protein-protein interaction motif, the F-boxis a conserved domain that is present in numerous protein with a bipartitestructure []. Through the F-box, these proteins are linked to the Skp1protein and the core of SCFs (Skp1-cullin-F-box protein ligase) complexes.SCFs complexes constitute a new class of E3 ligases []. They function incombination with the E2 enzyme …	Domain
Sobic.005G014950	Chr05	1336794	1344790	-1	7997	10013	(1 of 11) PF00646//PF03478 - F-box domain (F-box) // Protein of unknown function (DUF295) (DUF295)	Domain unknown function DUF295		This domain is found in plant proteins, many of which also contain an F-box domain.	Domain
Sobic.005G014950	Chr05	1336794	1344790	-1	7997	10013	(1 of 11) PF00646//PF03478 - F-box domain (F-box) // Protein of unknown function (DUF295) (DUF295)					protein binding	GO:0005515	Interacting selectively and non-covalently with any protein or protein complex (a complex of two or more proteins that may include other nonprotein molecules).
Sobic.005G015100	Chr05	1348457	1350061	-1	1605	21676	(1 of 11) PF00646//PF03478 - F-box domain (F-box) // Protein of unknown function (DUF295) (DUF295)	F-box domain		First identified in cyclin-F as a protein-protein interaction motif, the F-boxis a conserved domain that is present in numerous protein with a bipartitestructure []. Through the F-box, these proteins are linked to the Skp1protein and the core of SCFs (Skp1-cullin-F-box protein ligase) complexes.SCFs complexes constitute a new class of E3 ligases []. They function incombination with the E2 enzyme …	Domain
Sobic.005G015100	Chr05	1348457	1350061	-1	1605	21676	(1 of 11) PF00646//PF03478 - F-box domain (F-box) // Protein of unknown function (DUF295) (DUF295)	Domain unknown function DUF295		This domain is found in plant proteins, many of which also contain an F-box domain.	Domain
Sobic.005G015100	Chr05	1348457	1350061	-1	1605	21676	(1 of 11) PF00646//PF03478 - F-box domain (F-box) // Protein of unknown function (DUF295) (DUF295)					protein binding	GO:0005515	Interacting selectively and non-covalently with any protein or protein complex (a complex of two or more proteins that may include other nonprotein molecules).
Sobic.005G015200	Chr05	1364609	1368530	-1	3922	37828		POZ domain		The BTB (for BR-C, ttk and bab) []or POZ (for Pox virus and Zinc finger) [, ]domain is a versatile protein-protein interaction motif involved in many cellular functions, including transcriptional regulation, cytoskeleton dynamics, ion channel assembly and gating, and targeting proteins for ubiquitination []. The BTB domain can occur alongside other domains: BTB-zinc finger (BTB-ZF), BTB-BACK-Kelc…	Domain
Sobic.005G015200	Chr05	1364609	1368530	-1	3922	37828		BTB/POZ domain		The BTB domain (Broad-Complex, Tramtrack and Bric a brac) is also known as the POZ domain (POxvirus and Zinc finger). It is a homodimerization domainoccurring at the N terminus of proteins containing multiple copies of eitherzinc fingers of the C2H2 type or Kelch repeats [, ]. Many BTB proteins are transcriptional regulators that are thought to act through the control of chromatin structure.The s…	Domain
Sobic.005G015200	Chr05	1364609	1368530	-1	3922	37828		NPH3 domain		The NRL (for NPH3/RPT2-Like) family is formed by signaling molecules specificto higher plants. Several regions of sequence and predicted structuralconservation define members of the NRL family, with three domains being mostnotable: an N-terminal BTB domain, a centrally located NPH3domain, and a C-terminal coiled coil domain. The function of the NPH3 domainis not yet known [, , , , , , , ].Some pr…	Domain
Sobic.005G015200	Chr05	1364609	1368530	-1	3922	37828		Root phototropism protein 2		Root phototropism protein 2 (RPT2) is a BTB/POZ domain-containing protein from Arabidopsis that functions as a signal transducer in the phototropic response (plant growth in response to light) []. RPT2 modulates the function of phototropin 1 (phot1), a blue light receptor kinase that detects lateral differences in low fluence rates of blue light. RPT2 is not only involved in the phototropic respo…	Family
Sobic.005G015200	Chr05	1364609	1368530	-1	3922	37828		NPH3 domain		The NRL (for NPH3/RPT2-Like) family is formed by signaling molecules specificto higher plants. Several regions of sequence and predicted structuralconservation define members of the NRL family, with three domains being mostnotable: an N-terminal BTB domain, a centrally located NPH3domain, and a C-terminal coiled coil domain. The function of the NPH3 domainis not yet known [, , , , , , , ].Some pr…	Domain
Sobic.005G015200	Chr05	1364609	1368530	-1	3922	37828		Root phototropism protein 2		Root phototropism protein 2 (RPT2) is a BTB/POZ domain-containing protein from Arabidopsis that functions as a signal transducer in the phototropic response (plant growth in response to light) []. RPT2 modulates the function of phototropin 1 (phot1), a blue light receptor kinase that detects lateral differences in low fluence rates of blue light. RPT2 is not only involved in the phototropic respo…	Family
Sobic.005G015200	Chr05	1364609	1368530	-1	3922	37828		NPH3 domain		The NRL (for NPH3/RPT2-Like) family is formed by signaling molecules specificto higher plants. Several regions of sequence and predicted structuralconservation define members of the NRL family, with three domains being mostnotable: an N-terminal BTB domain, a centrally located NPH3domain, and a C-terminal coiled coil domain. The function of the NPH3 domainis not yet known [, , , , , , , ].Some pr…	Domain
Sobic.005G015200	Chr05	1364609	1368530	-1	3922	37828		Root phototropism protein 2		Root phototropism protein 2 (RPT2) is a BTB/POZ domain-containing protein from Arabidopsis that functions as a signal transducer in the phototropic response (plant growth in response to light) []. RPT2 modulates the function of phototropin 1 (phot1), a blue light receptor kinase that detects lateral differences in low fluence rates of blue light. RPT2 is not only involved in the phototropic respo…	Family
Sobic.005G015200	Chr05	1364609	1368530	-1	3922	37828						protein binding	GO:0005515	Interacting selectively and non-covalently with any protein or protein complex (a complex of two or more proteins that may include other nonprotein molecules).
Sobic.005G015300	Chr05	1375009	1376730	-1	1722	48228		Concanavalin A-like lectin/glucanase domain		This entry represents the concanavalin A-like domain, which has a sandwich structure of 12-14 beta strands in two sheets with a complex topology. Proteins containing this domain include: Legume lectinsGlycosyl hydrolases family 16Galectin (animal S-lectin)Laminin G-like modulePentraxinClostridium neurotoxinsExotoxin AVibrio cholera sialidaseLeech intramolecular trans-sialidaseGlycosyl hydrolase f…	Domain
Sobic.005G015300	Chr05	1375009	1376730	-1	1722	48228		Protein of unknown function DUF1191		This family contains hypothetical plant proteins of unknown function.	Family
Sobic.005G015450	Chr05	1400780	1406298	1	5519	73999	(1 of 1) PTHR24282//PTHR24282:SF51 - CYTOCHROME P450 FAMILY MEMBER // SUBFAMILY NOT NAMED	Cytochrome P450, E-class, group IV		Cytochrome P450 enzymes are a superfamily of haem-containing mono-oxygenases that are found in all kingdoms of life, and which show extraordinary diversity in their reaction chemistry. In mammals, these proteins are found primarily in microsomes of hepatocytes and other cell types, where they oxidise steroids, fatty acids and xenobiotics, and are important for the detoxification and clearance of …	Family
Sobic.005G015450	Chr05	1400780	1406298	1	5519	73999	(1 of 1) PTHR24282//PTHR24282:SF51 - CYTOCHROME P450 FAMILY MEMBER // SUBFAMILY NOT NAMED	Cytochrome P450		Cytochrome P450 enzymes are a superfamily of haem-containing mono-oxygenases that are found in all kingdoms of life, and which show extraordinary diversity in their reaction chemistry. In mammals, these proteins are found primarily in microsomes of hepatocytes and other cell types, where they oxidise steroids, fatty acids and xenobiotics, and are important for the detoxification and clearance of …	Family
Sobic.005G015450	Chr05	1400780	1406298	1	5519	73999	(1 of 1) PTHR24282//PTHR24282:SF51 - CYTOCHROME P450 FAMILY MEMBER // SUBFAMILY NOT NAMED	Cytochrome P450, E-class, group I		Cytochrome P450 enzymes are a superfamily of haem-containing mono-oxygenases that are found in all kingdoms of life, and which show extraordinary diversity in their reaction chemistry. In mammals, these proteins are found primarily in microsomes of hepatocytes and other cell types, where they oxidise steroids, fatty acids and xenobiotics, and are important for the detoxification and clearance of …	Family
Sobic.005G015450	Chr05	1400780	1406298	1	5519	73999	(1 of 1) PTHR24282//PTHR24282:SF51 - CYTOCHROME P450 FAMILY MEMBER // SUBFAMILY NOT NAMED	Zinc finger, RING-type		Zinc finger (Znf) domains are relatively small protein motifs which contain multiple finger-like protrusions that make tandem contacts with their target molecule. Some of these domains bind zinc, but many do not; instead binding other metals such as iron, or no metal at all. For example, some family members form salt bridges to stabilise the finger-like folds. They were first identified as a DNA-…	Domain
Sobic.005G015450	Chr05	1400780	1406298	1	5519	73999	(1 of 1) PTHR24282//PTHR24282:SF51 - CYTOCHROME P450 FAMILY MEMBER // SUBFAMILY NOT NAMED	Zinc finger, RING/FYVE/PHD-type		Zinc finger (Znf) domains are relatively small protein motifs which contain multiple finger-like protrusions that make tandem contacts with their target molecule. Some of these domains bind zinc, but many do not; instead binding other metals such as iron, or no metal at all. For example, some family members form salt bridges to stabilise the finger-like folds. They were first identified as a DNA-…	Domain
Sobic.005G015450	Chr05	1400780	1406298	1	5519	73999	(1 of 1) PTHR24282//PTHR24282:SF51 - CYTOCHROME P450 FAMILY MEMBER // SUBFAMILY NOT NAMED					zinc ion binding	GO:0008270	Interacting selectively and non-covalently with zinc (Zn) ions.
Sobic.005G015450	Chr05	1400780	1406298	1	5519	73999	(1 of 1) PTHR24282//PTHR24282:SF51 - CYTOCHROME P450 FAMILY MEMBER // SUBFAMILY NOT NAMED					protein binding	GO:0005515	Interacting selectively and non-covalently with any protein or protein complex (a complex of two or more proteins that may include other nonprotein molecules).
Sobic.005G015450	Chr05	1400780	1406298	1	5519	73999	(1 of 1) PTHR24282//PTHR24282:SF51 - CYTOCHROME P450 FAMILY MEMBER // SUBFAMILY NOT NAMED					oxidation-reduction process	GO:0055114	A metabolic process that results in the removal or addition of one or more electrons to or from a substance, with or without the concomitant removal or addition of a proton or protons.
Sobic.005G015450	Chr05	1400780	1406298	1	5519	73999	(1 of 1) PTHR24282//PTHR24282:SF51 - CYTOCHROME P450 FAMILY MEMBER // SUBFAMILY NOT NAMED					iron ion binding	GO:0005506	Interacting selectively and non-covalently with iron (Fe) ions.
Sobic.005G015450	Chr05	1400780	1406298	1	5519	73999	(1 of 1) PTHR24282//PTHR24282:SF51 - CYTOCHROME P450 FAMILY MEMBER // SUBFAMILY NOT NAMED					heme binding	GO:0020037	Interacting selectively and non-covalently with heme, any compound of iron complexed in a porphyrin (tetrapyrrole) ring.
Sobic.005G015450	Chr05	1400780	1406298	1	5519	73999	(1 of 1) PTHR24282//PTHR24282:SF51 - CYTOCHROME P450 FAMILY MEMBER // SUBFAMILY NOT NAMED					oxidoreductase activity, acting on paired donors, with incorporation or reduction of molecular oxygen	GO:0016705	Catalysis of an oxidation-reduction (redox) reaction in which hydrogen or electrons are transferred from each of two donors, and molecular oxygen is reduced or incorporated into a donor.
Sobic.005G015600	Chr05	1408007	1411147	1	3141	81226		Cytochrome P450, E-class, group IV		Cytochrome P450 enzymes are a superfamily of haem-containing mono-oxygenases that are found in all kingdoms of life, and which show extraordinary diversity in their reaction chemistry. In mammals, these proteins are found primarily in microsomes of hepatocytes and other cell types, where they oxidise steroids, fatty acids and xenobiotics, and are important for the detoxification and clearance of …	Family
Sobic.005G015600	Chr05	1408007	1411147	1	3141	81226		Cytochrome P450		Cytochrome P450 enzymes are a superfamily of haem-containing mono-oxygenases that are found in all kingdoms of life, and which show extraordinary diversity in their reaction chemistry. In mammals, these proteins are found primarily in microsomes of hepatocytes and other cell types, where they oxidise steroids, fatty acids and xenobiotics, and are important for the detoxification and clearance of …	Family
Sobic.005G015600	Chr05	1408007	1411147	1	3141	81226		Cytochrome P450, E-class, group I		Cytochrome P450 enzymes are a superfamily of haem-containing mono-oxygenases that are found in all kingdoms of life, and which show extraordinary diversity in their reaction chemistry. In mammals, these proteins are found primarily in microsomes of hepatocytes and other cell types, where they oxidise steroids, fatty acids and xenobiotics, and are important for the detoxification and clearance of …	Family
Sobic.005G015600	Chr05	1408007	1411147	1	3141	81226		Cytochrome P450, B-class		Cytochrome P450 enzymes are a superfamily of haem-containing mono-oxygenases that are found in all kingdoms of life, and which show extraordinary diversity in their reaction chemistry. In mammals, these proteins are found primarily in microsomes of hepatocytes and other cell types, where they oxidise steroids, fatty acids and xenobiotics, and are important for the detoxification and clearance of …	Family
Sobic.005G015600	Chr05	1408007	1411147	1	3141	81226		Cytochrome P450, E-class, group II		Cytochrome P450 enzymes are a superfamily of haem-containing mono-oxygenases that are found in all kingdoms of life, and which show extraordinary diversity in their reaction chemistry. In mammals, these proteins are found primarily in microsomes of hepatocytes and other cell types, where they oxidise steroids, fatty acids and xenobiotics, and are important for the detoxification and clearance of …	Family
Sobic.005G015600	Chr05	1408007	1411147	1	3141	81226		Cytochrome P450, E-class, group IV		Cytochrome P450 enzymes are a superfamily of haem-containing mono-oxygenases that are found in all kingdoms of life, and which show extraordinary diversity in their reaction chemistry. In mammals, these proteins are found primarily in microsomes of hepatocytes and other cell types, where they oxidise steroids, fatty acids and xenobiotics, and are important for the detoxification and clearance of …	Family
Sobic.005G015600	Chr05	1408007	1411147	1	3141	81226		Cytochrome P450		Cytochrome P450 enzymes are a superfamily of haem-containing mono-oxygenases that are found in all kingdoms of life, and which show extraordinary diversity in their reaction chemistry. In mammals, these proteins are found primarily in microsomes of hepatocytes and other cell types, where they oxidise steroids, fatty acids and xenobiotics, and are important for the detoxification and clearance of …	Family
Sobic.005G015600	Chr05	1408007	1411147	1	3141	81226		Cytochrome P450, E-class, group I		Cytochrome P450 enzymes are a superfamily of haem-containing mono-oxygenases that are found in all kingdoms of life, and which show extraordinary diversity in their reaction chemistry. In mammals, these proteins are found primarily in microsomes of hepatocytes and other cell types, where they oxidise steroids, fatty acids and xenobiotics, and are important for the detoxification and clearance of …	Family
Sobic.005G015600	Chr05	1408007	1411147	1	3141	81226		Cytochrome P450, B-class		Cytochrome P450 enzymes are a superfamily of haem-containing mono-oxygenases that are found in all kingdoms of life, and which show extraordinary diversity in their reaction chemistry. In mammals, these proteins are found primarily in microsomes of hepatocytes and other cell types, where they oxidise steroids, fatty acids and xenobiotics, and are important for the detoxification and clearance of …	Family
Sobic.005G015600	Chr05	1408007	1411147	1	3141	81226		Cytochrome P450, E-class, group II		Cytochrome P450 enzymes are a superfamily of haem-containing mono-oxygenases that are found in all kingdoms of life, and which show extraordinary diversity in their reaction chemistry. In mammals, these proteins are found primarily in microsomes of hepatocytes and other cell types, where they oxidise steroids, fatty acids and xenobiotics, and are important for the detoxification and clearance of …	Family
Sobic.005G015600	Chr05	1408007	1411147	1	3141	81226						oxidation-reduction process	GO:0055114	A metabolic process that results in the removal or addition of one or more electrons to or from a substance, with or without the concomitant removal or addition of a proton or protons.
Sobic.005G015600	Chr05	1408007	1411147	1	3141	81226						iron ion binding	GO:0005506	Interacting selectively and non-covalently with iron (Fe) ions.
Sobic.005G015600	Chr05	1408007	1411147	1	3141	81226						monooxygenase activity	GO:0004497	Catalysis of the incorporation of one atom from molecular oxygen into a compound and the reduction of the other atom of oxygen to water.
Sobic.005G015600	Chr05	1408007	1411147	1	3141	81226						heme binding	GO:0020037	Interacting selectively and non-covalently with heme, any compound of iron complexed in a porphyrin (tetrapyrrole) ring.
Sobic.005G015600	Chr05	1408007	1411147	1	3141	81226						oxidoreductase activity, acting on paired donors, with incorporation or reduction of molecular oxygen	GO:0016705	Catalysis of an oxidation-reduction (redox) reaction in which hydrogen or electrons are transferred from each of two donors, and molecular oxygen is reduced or incorporated into a donor.
Sobic.005G015700	Chr05	1413275	1419057	1	5783	86494	(1 of 61) PF03168 - Late embryogenesis abundant protein (LEA_2)	Late embryogenesis abundant protein, LEA-14		Different types of LEA proteins are expressed at different stages of late embryogenesis in higher plant seed embryos and under conditions of dehydration stress [, ]. The function of these proteins is unknown.	Domain
Sobic.005G015700	Chr05	1413275	1419057	1	5783	86494	(1 of 61) PF03168 - Late embryogenesis abundant protein (LEA_2)	Immunoglobulin-like fold		This entry represents domains with an immunoglobulin-like (Ig-like) fold, which consists of a beta-sandwich of seven or more strands in two sheets with a Greek-key topology. Ig-like domains are one of the most common protein modules found in animals, occurring in a variety of different proteins. These domains are often involved in interactions, commonly with other Ig-like domains via their beta-s…	Domain
Sobic.005G015700	Chr05	1413275	1419057	1	5783	86494	(1 of 61) PF03168 - Late embryogenesis abundant protein (LEA_2)	Late embryogenesis abundant protein, LEA-14		Different types of LEA proteins are expressed at different stages of late embryogenesis in higher plant seed embryos and under conditions of dehydration stress [, ]. The function of these proteins is unknown.	Domain
Sobic.005G015700	Chr05	1413275	1419057	1	5783	86494	(1 of 61) PF03168 - Late embryogenesis abundant protein (LEA_2)	Immunoglobulin-like fold		This entry represents domains with an immunoglobulin-like (Ig-like) fold, which consists of a beta-sandwich of seven or more strands in two sheets with a Greek-key topology. Ig-like domains are one of the most common protein modules found in animals, occurring in a variety of different proteins. These domains are often involved in interactions, commonly with other Ig-like domains via their beta-s…	Domain
Sobic.005G015700	Chr05	1413275	1419057	1	5783	86494	(1 of 61) PF03168 - Late embryogenesis abundant protein (LEA_2)	Late embryogenesis abundant protein, LEA-14		Different types of LEA proteins are expressed at different stages of late embryogenesis in higher plant seed embryos and under conditions of dehydration stress [, ]. The function of these proteins is unknown.	Domain
Sobic.005G015700	Chr05	1413275	1419057	1	5783	86494	(1 of 61) PF03168 - Late embryogenesis abundant protein (LEA_2)	Immunoglobulin-like fold		This entry represents domains with an immunoglobulin-like (Ig-like) fold, which consists of a beta-sandwich of seven or more strands in two sheets with a Greek-key topology. Ig-like domains are one of the most common protein modules found in animals, occurring in a variety of different proteins. These domains are often involved in interactions, commonly with other Ig-like domains via their beta-s…	Domain
Sobic.005G015900	Chr05	1424252	1430151	1	5900	97471		DnaJ domain		The hsp70 chaperone machine performs many diverse roles in the cell, including folding of nascent proteins, translocation of polypeptides across organelle membranes, coordinating responses to stress, and targeting selected proteins for degradation. DnaJ is a member of the hsp40 family of molecular chaperones, which is also called the J-protein family, the members of which regulate the activity of…	Domain
Sobic.005G015900	Chr05	1424252	1430151	1	5900	97471		Zinc finger, RING/FYVE/PHD-type		Zinc finger (Znf) domains are relatively small protein motifs which contain multiple finger-like protrusions that make tandem contacts with their target molecule. Some of these domains bind zinc, but many do not; instead binding other metals such as iron, or no metal at all. For example, some family members form salt bridges to stabilise the finger-like folds. They were first identified as a DNA-…	Domain
Sobic.005G015900	Chr05	1424252	1430151	1	5900	97471		Domain of unknown function DUF3444		This entry represents an uncharacterised domain. This domain is found in DnaJ, cytosine-specific methyltransferases, and members from the zinc finger, C3HC4 type family.	Domain
Sobic.005G016100	Chr05	1431127	1433995	-1	2869	104346		F-box domain		First identified in cyclin-F as a protein-protein interaction motif, the F-boxis a conserved domain that is present in numerous protein with a bipartitestructure []. Through the F-box, these proteins are linked to the Skp1protein and the core of SCFs (Skp1-cullin-F-box protein ligase) complexes.SCFs complexes constitute a new class of E3 ligases []. They function incombination with the E2 enzyme …	Domain
Sobic.005G016100	Chr05	1431127	1433995	-1	2869	104346		F-box domain		First identified in cyclin-F as a protein-protein interaction motif, the F-boxis a conserved domain that is present in numerous protein with a bipartitestructure []. Through the F-box, these proteins are linked to the Skp1protein and the core of SCFs (Skp1-cullin-F-box protein ligase) complexes.SCFs complexes constitute a new class of E3 ligases []. They function incombination with the E2 enzyme …	Domain
Sobic.005G016100	Chr05	1431127	1433995	-1	2869	104346
Sobic.005G016200	Chr05	1442645	1447258	-1	4614	115864	(1 of 9) PF06075 - Plant protein of unknown function (DUF936) (DUF936)	Protein of unknown function DUF936, plant		This family consists of several hypothetical proteins from plants. The function of this family is unknown.	Family
