# Supplementary material for: Association mapping by aerial drone reveals 213 genetic associations for Sorghum bicolor biomass traits under drought
Source: BMC Genomics. 2018 Sep 17;19:679. doi: 10.1186/s12864-018-5055-5 (PMC6142696; doi:10.1186/s12864-018-5055-5)
Supplement: Supplementary file 9 — Tables showing all genes in the regions spanned by significant SNPs for each peak. Gene information was obtained from the Phytomine tool in Phytozome v3.0. (ZIP 8760 kb) [file 12864_2018_5055_MOESM9_ESM.zip › CPG5.4_all_Sb_genes_in_region_from_Phytomine.xlsx]

## Sheet: CPG5.4_all_Sb_genes_in_region_f
Primary_Identifier	chrom	Pos_start	Pos_end	strand	gene_length	dist_from_max_GWAS_SNP	gene_defline	protein_domains_name	gene_name	protein_domains_description	protin_domains_type	ontology_term_name	GO_term	GO_description
Sobic.005G030700	Chr05	2748706	2755314	-1	6609	6873	(1 of 89) 3.4.19.12 - Ubiquitinyl hydrolase 1 / Ubiquitin thiolesterase	TRAF-like		The tumour necrosis factor receptor (TNFR) associated factors (TRAFs) act as signal transducers for both TNFRs and interleukin-1/Toll-like receptors. TRAFs function in immunity, embryonic development, stress response and bone metabolism through their induction of cell proliferation, differentiation, and apoptosis []. TRAFs are characterised by two domains: an N-terminal domain containing RING and…	Domain
Sobic.005G030700	Chr05	2748706	2755314	-1	6609	6873	(1 of 89) 3.4.19.12 - Ubiquitinyl hydrolase 1 / Ubiquitin thiolesterase	MATH/TRAF domain		Although apparently functionally unrelated, intracellular TRAFs and extracellular meprins share a conserved region of about 180 residues, the meprin and TRAF homology (MATH) domain []. Meprins are mammalian tissue-specific metalloendopeptidases of the astacin family implicated in developmental, normal and pathological processes by hydrolysing a variety of proteins. Various growth factors, cytokin…	Domain
Sobic.005G030700	Chr05	2748706	2755314	-1	6609	6873	(1 of 89) 3.4.19.12 - Ubiquitinyl hydrolase 1 / Ubiquitin thiolesterase					protein binding	GO:0005515	Interacting selectively and non-covalently with any protein or protein complex (a complex of two or more proteins that may include other nonprotein molecules).
Sobic.005G030850	Chr05	2756943	2765933	-1	8991	0	(1 of 30) PF01535//PF12854//PF13041 - PPR repeat (PPR) // PPR repeat (PPR_1) // PPR repeat family (PPR_2)	Tetratricopeptide-like helical domain		The tetratrico peptide repeat region (TPR) is a structural motif present in a wide range of proteins [, , ]. It mediates protein-protein interactions and the assembly of multiprotein complexes []. The TPR motifconsists of 3-16 tandem-repeats of 34 amino acids residues, although individual TPR motifs canbe dispersed in the protein sequence. Sequence alignment of the TPR domains reveals aconsensus …	Domain
Sobic.005G030850	Chr05	2756943	2765933	-1	8991	0	(1 of 30) PF01535//PF12854//PF13041 - PPR repeat (PPR) // PPR repeat (PPR_1) // PPR repeat family (PPR_2)	Pentatricopeptide repeat		This entry represents the PPR repeat.Pentatricopeptide repeat (PPR) proteins are characterised by tandem repeats of a degenerate 35 amino acid motif []. Most of PPR proteins have roles in mitochondria or plastid []. PPR repeats were discovered while screening Arabidopsis proteins for those predicted to be targeted to mitochondria or chloroplast [, ]. Some of these proteins have been shown to play…	Repeat
Sobic.005G030850	Chr05	2756943	2765933	-1	8991	0	(1 of 30) PF01535//PF12854//PF13041 - PPR repeat (PPR) // PPR repeat (PPR_1) // PPR repeat family (PPR_2)	dsDNA mimic, putative		This entry represents hypothetical proteins such as HI1450, which is believed to act as a putative dsDNA mimic. HI1450 is an acidic protein with a core structure consisting of alpha(2)-beta(4), where the alpha-helices are packed against the side of an anti-parallel 4-stranded beta meander. As such, it has some similarity to the dsDNA mimics uracil-DNA glycosylase inhibitor and nuclease A inhibito…	Family
Sobic.005G031000	Chr05	2767610	2771688	-1	4079	5423		Pre-ATP-grasp domain		The ATP-grasp fold is one of several distinct ATP-binding folds, and is found in enzymes that catalyse the formation of amide bonds, catalysing the ATP-dependent ligation of a carboxylate-containing molecule to an amino or thiol group-containing molecule []. This fold is found in many different enzyme families, including various peptide synthetases, biotin carboxylase, synapsin, succinyl-CoA synt…	Domain
Sobic.005G031000	Chr05	2767610	2771688	-1	4079	5423		D-arabinono-1,4-lactone oxidase		This domain is specific to D-arabinono-1,4-lactone oxidase , which is involved in the final step of the D-erythroascorbic acid biosynthesis pathway [].	Domain
Sobic.005G031000	Chr05	2767610	2771688	-1	4079	5423		FAD-binding, type 2		This entry represents a FAD-binding domain that consists of two alpha+beta subdomains. Flavoenzymes have the ability to catalyse a wide range of biochemical reactions. They are involved in the dehydrogenation of a variety of metabolites, in electron transfer from and to redox centres, in light emission, in the activation of oxygen for oxidation and hydroxylation reactions []. About 1% of all euka…	Domain
Sobic.005G031000	Chr05	2767610	2771688	-1	4079	5423		FAD linked oxidase, N-terminal		Various enzymes use FAD as a co-factor, most of these enzymes are oxygen-dependent oxidoreductases, containing a covalently bound FAD group which is attached to a histidine via an 8-alpha-(N3-histidyl)-riboflavin linkage. One of the enzymes Vanillyl-alcohol oxidase (VAO, ) has a solved structure, the alignment includes theFAD binding site, called the PP-loop, between residues 99-110 []. The FAD m…	Domain
Sobic.005G031000	Chr05	2767610	2771688	-1	4079	5423		FAD-binding, type 2, subdomain 1		These FAD-binding domains consist of two alpha+beta subdomains. This entry represents the first (N-terminal) 2-layer alpha/beta subdomain, which is found in:FAD-linked oxidases (N-terminal domain), such as vanillyl-alochol oxidase () [], flavoprotein subunit of p-cresol methylhydroxylase () [], D-lactate dehydrogenases (, -cytochrome) [], Cholesterol oxidases () [], Cytokinin dehydrogenase 1 () […	Domain
Sobic.005G031000	Chr05	2767610	2771688	-1	4079	5423		CO dehydrogenase flavoprotein-like, FAD-binding, subdomain 2		This entry is found in FAD-binding domains consisting of two alpha+beta subdomains. It represents the second (C-terminal) 2-layer alpha/beta subdomain, which is found in:CO dehydrogenase flavoprotein (N-terminal domain; []) family, which includes xanthine oxidase (domain 3) () [], subunit A of xanthine dehydrogenase (domain 3) () [], medium subunit of quinoline 2-oxidoreductase (QorM) () [], and …	Domain
Sobic.005G031000	Chr05	2767610	2771688	-1	4079	5423		Vanillyl-alcohol oxidase, C-terminal subdomain 2		The C-terminal domain of certain FAD-linked oxidases consist of two structural subdomains: subdomain 1 is a 2-layer a/b or 3-layer a/b/a sandwich, and subdomain 2 is either an orthogonal alpha-bundle or a second 2-layer a/b sandwich. This entry represents the second (C-terminal) subdomain with an orthogonal alpha-bundle fold. This subdomain is found in members of the vanillyl-alcohol family, whic…	Domain
Sobic.005G031000	Chr05	2767610	2771688	-1	4079	5423		Galactonolactone dehydrogenase		This entry identifies L-galactono-gamma-lactone dehydrogenase . This enzyme performs the final step in ascorbic acid biosynthesis in higher plants. The protein is homologous to ascorbic acid biosynthesis enzymes of other species: L-gulono-gamma-lactone oxidase in rat and L-galactono-gamma-lactone oxidase in yeast. All three covalently bind the cofactor FAD.	Family
Sobic.005G031000	Chr05	2767610	2771688	-1	4079	5423		D-arabinono-1,4-lactone oxidase		This domain is specific to D-arabinono-1,4-lactone oxidase , which is involved in the final step of the D-erythroascorbic acid biosynthesis pathway [].	Domain
Sobic.005G031000	Chr05	2767610	2771688	-1	4079	5423		FAD-binding, type 2		This entry represents a FAD-binding domain that consists of two alpha+beta subdomains. Flavoenzymes have the ability to catalyse a wide range of biochemical reactions. They are involved in the dehydrogenation of a variety of metabolites, in electron transfer from and to redox centres, in light emission, in the activation of oxygen for oxidation and hydroxylation reactions []. About 1% of all euka…	Domain
Sobic.005G031000	Chr05	2767610	2771688	-1	4079	5423		FAD linked oxidase, N-terminal		Various enzymes use FAD as a co-factor, most of these enzymes are oxygen-dependent oxidoreductases, containing a covalently bound FAD group which is attached to a histidine via an 8-alpha-(N3-histidyl)-riboflavin linkage. One of the enzymes Vanillyl-alcohol oxidase (VAO, ) has a solved structure, the alignment includes theFAD binding site, called the PP-loop, between residues 99-110 []. The FAD m…	Domain
Sobic.005G031000	Chr05	2767610	2771688	-1	4079	5423		FAD-binding, type 2, subdomain 1		These FAD-binding domains consist of two alpha+beta subdomains. This entry represents the first (N-terminal) 2-layer alpha/beta subdomain, which is found in:FAD-linked oxidases (N-terminal domain), such as vanillyl-alochol oxidase () [], flavoprotein subunit of p-cresol methylhydroxylase () [], D-lactate dehydrogenases (, -cytochrome) [], Cholesterol oxidases () [], Cytokinin dehydrogenase 1 () […	Domain
Sobic.005G031000	Chr05	2767610	2771688	-1	4079	5423		CO dehydrogenase flavoprotein-like, FAD-binding, subdomain 2		This entry is found in FAD-binding domains consisting of two alpha+beta subdomains. It represents the second (C-terminal) 2-layer alpha/beta subdomain, which is found in:CO dehydrogenase flavoprotein (N-terminal domain; []) family, which includes xanthine oxidase (domain 3) () [], subunit A of xanthine dehydrogenase (domain 3) () [], medium subunit of quinoline 2-oxidoreductase (QorM) () [], and …	Domain
Sobic.005G031000	Chr05	2767610	2771688	-1	4079	5423		Galactonolactone dehydrogenase		This entry identifies L-galactono-gamma-lactone dehydrogenase . This enzyme performs the final step in ascorbic acid biosynthesis in higher plants. The protein is homologous to ascorbic acid biosynthesis enzymes of other species: L-gulono-gamma-lactone oxidase in rat and L-galactono-gamma-lactone oxidase in yeast. All three covalently bind the cofactor FAD.	Family
Sobic.005G031000	Chr05	2767610	2771688	-1	4079	5423		D-arabinono-1,4-lactone oxidase		This domain is specific to D-arabinono-1,4-lactone oxidase , which is involved in the final step of the D-erythroascorbic acid biosynthesis pathway [].	Domain
Sobic.005G031000	Chr05	2767610	2771688	-1	4079	5423		FAD-binding, type 2		This entry represents a FAD-binding domain that consists of two alpha+beta subdomains. Flavoenzymes have the ability to catalyse a wide range of biochemical reactions. They are involved in the dehydrogenation of a variety of metabolites, in electron transfer from and to redox centres, in light emission, in the activation of oxygen for oxidation and hydroxylation reactions []. About 1% of all euka…	Domain
Sobic.005G031000	Chr05	2767610	2771688	-1	4079	5423		FAD linked oxidase, N-terminal		Various enzymes use FAD as a co-factor, most of these enzymes are oxygen-dependent oxidoreductases, containing a covalently bound FAD group which is attached to a histidine via an 8-alpha-(N3-histidyl)-riboflavin linkage. One of the enzymes Vanillyl-alcohol oxidase (VAO, ) has a solved structure, the alignment includes theFAD binding site, called the PP-loop, between residues 99-110 []. The FAD m…	Domain
Sobic.005G031000	Chr05	2767610	2771688	-1	4079	5423		FAD-binding, type 2, subdomain 1		These FAD-binding domains consist of two alpha+beta subdomains. This entry represents the first (N-terminal) 2-layer alpha/beta subdomain, which is found in:FAD-linked oxidases (N-terminal domain), such as vanillyl-alochol oxidase () [], flavoprotein subunit of p-cresol methylhydroxylase () [], D-lactate dehydrogenases (, -cytochrome) [], Cholesterol oxidases () [], Cytokinin dehydrogenase 1 () […	Domain
Sobic.005G031000	Chr05	2767610	2771688	-1	4079	5423		CO dehydrogenase flavoprotein-like, FAD-binding, subdomain 2		This entry is found in FAD-binding domains consisting of two alpha+beta subdomains. It represents the second (C-terminal) 2-layer alpha/beta subdomain, which is found in:CO dehydrogenase flavoprotein (N-terminal domain; []) family, which includes xanthine oxidase (domain 3) () [], subunit A of xanthine dehydrogenase (domain 3) () [], medium subunit of quinoline 2-oxidoreductase (QorM) () [], and …	Domain
Sobic.005G031000	Chr05	2767610	2771688	-1	4079	5423		Galactonolactone dehydrogenase		This entry identifies L-galactono-gamma-lactone dehydrogenase . This enzyme performs the final step in ascorbic acid biosynthesis in higher plants. The protein is homologous to ascorbic acid biosynthesis enzymes of other species: L-gulono-gamma-lactone oxidase in rat and L-galactono-gamma-lactone oxidase in yeast. All three covalently bind the cofactor FAD.	Family
Sobic.005G031000	Chr05	2767610	2771688	-1	4079	5423						membrane	GO:0016020	A lipid bilayer along with all the proteins and protein complexes embedded in it an attached to it.
Sobic.005G031000	Chr05	2767610	2771688	-1	4079	5423						oxidation-reduction process	GO:0055114	A metabolic process that results in the removal or addition of one or more electrons to or from a substance, with or without the concomitant removal or addition of a proton or protons.
Sobic.005G031000	Chr05	2767610	2771688	-1	4079	5423						oxidoreductase activity, acting on CH-OH group of donors	GO:0016614	Catalysis of an oxidation-reduction (redox) reaction in which a CH-OH group act as a hydrogen or electron donor and reduces a hydrogen or electron acceptor.
Sobic.005G031000	Chr05	2767610	2771688	-1	4079	5423						flavin adenine dinucleotide binding	GO:0050660	Interacting selectively and non-covalently with FAD, flavin-adenine dinucleotide, the coenzyme or the prosthetic group of various flavoprotein oxidoreductase enzymes, in either the oxidized form, FAD, or the reduced form, FADH2.
Sobic.005G031000	Chr05	2767610	2771688	-1	4079	5423						catalytic activity	GO:0003824	Catalysis of a biochemical reaction at physiological temperatures. In biologically catalyzed reactions, the reactants are known as substrates, and the catalysts are naturally occurring macromolecular substances known as enzymes. Enzymes possess specific binding sites for substrates, and are usually composed wholly or largely of protein, but RNA that has catalytic activity (ribozyme) is often also…
Sobic.005G031000	Chr05	2767610	2771688	-1	4079	5423						D-arabinono-1,4-lactone oxidase activity	GO:0003885	Catalysis of the reaction: D-arabinono-1,4-lactone + O(2) = dehydro-D-arabinono-1,4-lactone + H(2)O(2) + H(+).
Sobic.005G031100	Chr05	2775069	2777414	1	2346	12882		Caskin/Ankyrin repeat-containing protein		This entry consists of Caskin 1 and 2 (containing six N-terminal ankyrin repeats) and ankyrin repeat containing proteins. The conserved fold of the ankyrin repeat unit is known from several crystal and solution structures [, , , ]. Each repeat folds into a helix-loop-helix structure with a beta-hairpin/loop region projecting out from the helices at a 90oangle. The repeats stack together to form a…	Family
Sobic.005G031100	Chr05	2775069	2777414	1	2346	12882		PGG domain		The PGG domain is named for the highly conserved sequence motif found at the start of the domain. Its function is not known.	Domain
Sobic.005G031200	Chr05	2777884	2778823	-1	940	15697	(1 of 2) 1.3.2.3 - L-galactonolactone dehydrogenase / L-galactono-gamma-lactone dehydrogenase
Sobic.005G031400	Chr05	2785455	2788196	1	2742	23268		Caskin/Ankyrin repeat-containing protein		This entry consists of Caskin 1 and 2 (containing six N-terminal ankyrin repeats) and ankyrin repeat containing proteins. The conserved fold of the ankyrin repeat unit is known from several crystal and solution structures [, , , ]. Each repeat folds into a helix-loop-helix structure with a beta-hairpin/loop region projecting out from the helices at a 90oangle. The repeats stack together to form a…	Family
Sobic.005G031400	Chr05	2785455	2788196	1	2742	23268		PGG domain		The PGG domain is named for the highly conserved sequence motif found at the start of the domain. Its function is not known.	Domain
Sobic.005G031500	Chr05	2790051	2792229	-1	2179	27864
Sobic.005G031600	Chr05	2805362	2806801	1	1440	43175	(1 of 303) PF00646 - F-box domain (F-box)	F-box domain		First identified in cyclin-F as a protein-protein interaction motif, the F-boxis a conserved domain that is present in numerous protein with a bipartitestructure []. Through the F-box, these proteins are linked to the Skp1protein and the core of SCFs (Skp1-cullin-F-box protein ligase) complexes.SCFs complexes constitute a new class of E3 ligases []. They function incombination with the E2 enzyme …	Domain
Sobic.005G031600	Chr05	2805362	2806801	1	1440	43175	(1 of 303) PF00646 - F-box domain (F-box)	Uncharacterised protein family UPF0149		This group of proteins includes the Escherichia coliproteins YgfB and YecA. The function of these proteins is unknown. The crystal structure is known for the member from Haemophilus influenzae(YgfB, ), revealing a multi-helical protein consisting of two tightly associated 3-helical bundles with different twists.	Family
Sobic.005G031600	Chr05	2805362	2806801	1	1440	43175	(1 of 303) PF00646 - F-box domain (F-box)					protein binding	GO:0005515	Interacting selectively and non-covalently with any protein or protein complex (a complex of two or more proteins that may include other nonprotein molecules).
