# Supplementary material for: Association mapping by aerial drone reveals 213 genetic associations for Sorghum bicolor biomass traits under drought
Source: BMC Genomics. 2018 Sep 17;19:679. doi: 10.1186/s12864-018-5055-5 (PMC6142696; doi:10.1186/s12864-018-5055-5)
Supplement: Supplementary file 9 — Tables showing all genes in the regions spanned by significant SNPs for each peak. Gene information was obtained from the Phytomine tool in Phytozome v3.0. (ZIP 8760 kb) [file 12864_2018_5055_MOESM9_ESM.zip › CPG5.5_all_Sb_genes_in_region_from_Phytomine.xlsx]

## Sheet: CPG5.5_all_Sb_genes_in_region_f
Primary_Identifier	chrom	Pos_start	Pos_end	strand	gene_length	dist_from_max_GWAS_SNP	gene_defline	protein_domains_name	gene_name	protein_domains_description	protin_domains_type	ontology_term_name	GO_term	GO_description
Sobic.005G041700	Chr05	3860688	3865302	-1	4615	19619
Sobic.005G041800	Chr05	3866205	3867179	1	975	17742
Sobic.005G041900	Chr05	3872914	3874107	1	1194	10814
Sobic.005G042000	Chr05	3876057	3877378	-1	1322	7543		Ribulose bisphosphate carboxylase small chain, domain		RuBisCO (ribulose-1,5-bisphosphate carboxylase/oxygenase) is a bifunctional enzyme that catalyses both the carboxylation and oxygenation of ribulose-1,5-bisphosphate (RuBP), thus fixing carbon dioxide as the first step of the Calvin cycle. RuBisCO is the major protein in the stroma of chloroplasts, and in higher plants exists as a complex of 8 large and 8 small subunits. The function of the small…	Domain
Sobic.005G042000	Chr05	3876057	3877378	-1	1322	7543		Ribulose bisphosphate carboxylase, small chain		RuBisCO (ribulose-1,5-bisphosphate carboxylase/oxygenase) is a bifunctional enzyme that catalyses both the carboxylation and oxygenation of ribulose-1,5-bisphosphate (RuBP), thus fixing carbon dioxide as the first step of the Calvin cycle. RuBisCO is the major protein in the stroma of chloroplasts, and in higher plants exists as a complex of 8 large and 8 small subunits. The function of the small…	Family
Sobic.005G042000	Chr05	3876057	3877378	-1	1322	7543		Ribulose-1,5-bisphosphate carboxylase small subunit, N-terminal		This domain is found in the N-terminal region of the small subunit of ribulose-1,5-bisphosphate in plants. It contains a conserved APF sequence motif. There are also two completely conserved residues (L and P) that may be functionally important [].	Domain
Sobic.005G042100	Chr05	3877689	3879048	1	1360	5873
