# Supplementary material for: Association mapping by aerial drone reveals 213 genetic associations for Sorghum bicolor biomass traits under drought
Source: BMC Genomics. 2018 Sep 17;19:679. doi: 10.1186/s12864-018-5055-5 (PMC6142696; doi:10.1186/s12864-018-5055-5)
Supplement: Supplementary file 9 — Tables showing all genes in the regions spanned by significant SNPs for each peak. Gene information was obtained from the Phytomine tool in Phytozome v3.0. (ZIP 8760 kb) [file 12864_2018_5055_MOESM9_ESM.zip › CPG5.8_all_Sb_genes_in_region_from_Phytomine.xlsx]

## Sheet: CPG5.8_all_Sb_genes_in_region_f
Primary_Identifier	chrom	Pos_start	Pos_end	strand	gene_length	dist_from_max_GWAS_SNP	gene_defline	protein_domains_name	gene_name	protein_domains_description	protin_domains_type	ontology_term_name	GO_term	GO_description
Sobic.005G050800	Chr05	4843952	4845046	1	1095	8472	(1 of 55) PF07893 - Protein of unknown function (DUF1668) (DUF1668)	Protein of unknown function DUF1677, Oryza sativa		The hypothetical proteins found in this family are expressed by Oryza sativa(Rice) and are of unknown function.	Family
Sobic.005G050900	Chr05	4857880	4872705	1	14826	22400
Sobic.005G051050	Chr05	4877420	4877811	1	392	41940	(1 of 3) PTHR12313//PTHR12313:SF16 - RNF5 // SUBFAMILY NOT NAMED	Zinc finger, RING-type		Zinc finger (Znf) domains are relatively small protein motifs which contain multiple finger-like protrusions that make tandem contacts with their target molecule. Some of these domains bind zinc, but many do not; instead binding other metals such as iron, or no metal at all. For example, some family members form salt bridges to stabilise the finger-like folds. They were first identified as a DNA-…	Domain
Sobic.005G051050	Chr05	4877420	4877811	1	392	41940	(1 of 3) PTHR12313//PTHR12313:SF16 - RNF5 // SUBFAMILY NOT NAMED	Zinc finger, RING/FYVE/PHD-type		Zinc finger (Znf) domains are relatively small protein motifs which contain multiple finger-like protrusions that make tandem contacts with their target molecule. Some of these domains bind zinc, but many do not; instead binding other metals such as iron, or no metal at all. For example, some family members form salt bridges to stabilise the finger-like folds. They were first identified as a DNA-…	Domain
Sobic.005G051050	Chr05	4877420	4877811	1	392	41940	(1 of 3) PTHR12313//PTHR12313:SF16 - RNF5 // SUBFAMILY NOT NAMED	Zinc finger, C3HC4 RING-type		Zinc finger (Znf) domains are relatively small protein motifs which contain multiple finger-like protrusions that make tandem contacts with their target molecule. Some of these domains bind zinc, but many do not; instead binding other metals such as iron, or no metal at all. For example, some family members form salt bridges to stabilise the finger-like folds. They were first identified as a DNA-…	Domain
Sobic.005G051050	Chr05	4877420	4877811	1	392	41940	(1 of 3) PTHR12313//PTHR12313:SF16 - RNF5 // SUBFAMILY NOT NAMED					zinc ion binding	GO:0008270	Interacting selectively and non-covalently with zinc (Zn) ions.
Sobic.005G051050	Chr05	4877420	4877811	1	392	41940	(1 of 3) PTHR12313//PTHR12313:SF16 - RNF5 // SUBFAMILY NOT NAMED					metal ion binding	GO:0046872	Interacting selectively and non-covalently with any metal ion.
Sobic.005G051050	Chr05	4877420	4877811	1	392	41940	(1 of 3) PTHR12313//PTHR12313:SF16 - RNF5 // SUBFAMILY NOT NAMED					protein binding	GO:0005515	Interacting selectively and non-covalently with any protein or protein complex (a complex of two or more proteins that may include other nonprotein molecules).
Sobic.005G051200	Chr05	4922850	4926427	-1	3578	87370	(1 of 171) PF00847 - AP2 domain (AP2)	DNA-binding domain		This entry represents a DNA-binding domain with a 2-layer beta(3)-alpha fold that is found in several DNA-binding proteins, including:DNA-binding domain of tn916 integrase [].N-terminal DNA-binding domain of lambda integrase [].GCC-box DNA-binding domains of certain transcription factors [].Methyl-CpG DNA-binding domain found in Methyl-CpG-binding protein 2 (MECP2) []and methylation-dependent tra…	Domain
Sobic.005G051200	Chr05	4922850	4926427	-1	3578	87370	(1 of 171) PF00847 - AP2 domain (AP2)	AP2/ERF domain		Ethylene is an endogenous plant hormone that influences many aspects of plantgrowth and development. Some defense related genes that are induced byethylene contain a cis-regulatory element known as the Ethylene-Responsive Element (ERE) []. Sequence analysis on various ERE regionshas identified a short motif rich in G/C nucleotides, the GCC-box, essential forthe response to ethylene. This short mo…	Domain
Sobic.005G051200	Chr05	4922850	4926427	-1	3578	87370	(1 of 171) PF00847 - AP2 domain (AP2)					regulation of transcription, DNA-templated	GO:0006355	Any process that modulates the frequency, rate or extent of cellular DNA-templated transcription.
Sobic.005G051200	Chr05	4922850	4926427	-1	3578	87370	(1 of 171) PF00847 - AP2 domain (AP2)					transcription factor activity, sequence-specific DNA binding	GO:0003700	Interacting selectively and non-covalently with a specific DNA sequence in order to modulate transcription. The transcription factor may or may not also interact selectively with a protein or macromolecular complex.
Sobic.005G051300	Chr05	4971973	4974585	1	2613	136493
Sobic.005G051500	Chr05	5013327	5014469	-1	1143	177847		Plant peroxidase		Peroxidases are haem-containing enzymes that use hydrogen peroxide asthe electron acceptor to catalyse a number of oxidative reactions. Most haem peroxidases follow the reaction scheme:Fe3++ H2O2-->[Fe4+=O]R' (Compound I) + H2O[Fe4+=O]R' + substrate -->[Fe4+=O]R (Compound II) + oxidised substrate[Fe4+=O]R + substrate -->Fe3++ H2O + oxidised substrateIn this mechanism, the enzyme reacts with one e…	Family
Sobic.005G051500	Chr05	5013327	5014469	-1	1143	177847		Haem peroxidase		Peroxidases are haem-containing enzymes that use hydrogen peroxide asthe electron acceptor to catalyse a number of oxidative reactions.Most haem peroxidases follow the reaction scheme:Fe3++ H2O2-->[Fe4+=O]R' (Compound I) + H2O[Fe4+=O]R' + substrate -->[Fe4+=O]R (Compound II) + oxidised substrate[Fe4+=O]R + substrate -->Fe3++ H2O + oxidised substrateIn this mechanism, the enzyme reacts with one eq…	Family
Sobic.005G051500	Chr05	5013327	5014469	-1	1143	177847		Haem peroxidase, plant/fungal/bacterial		Peroxidases are haem-containing enzymes that use hydrogen peroxide asthe electron acceptor to catalyse a number of oxidative reactions.Most haem peroxidases follow the reaction scheme:Fe3++ H2O2-->[Fe4+=O]R' (Compound I) + H2O[Fe4+=O]R' + substrate -->[Fe4+=O]R (Compound II) + oxidised substrate[Fe4+=O]R + substrate -->Fe3++ H2O + oxidised substrateIn this mechanism, the enzyme reacts with one eq…	Domain
Sobic.005G051500	Chr05	5013327	5014469	-1	1143	177847						peroxidase activity	GO:0004601	Catalysis of the reaction: donor + hydrogen peroxide = oxidized donor + 2 H2O.
Sobic.005G051500	Chr05	5013327	5014469	-1	1143	177847						oxidation-reduction process	GO:0055114	A metabolic process that results in the removal or addition of one or more electrons to or from a substance, with or without the concomitant removal or addition of a proton or protons.
Sobic.005G051500	Chr05	5013327	5014469	-1	1143	177847						heme binding	GO:0020037	Interacting selectively and non-covalently with heme, any compound of iron complexed in a porphyrin (tetrapyrrole) ring.
Sobic.005G051500	Chr05	5013327	5014469	-1	1143	177847						response to oxidative stress	GO:0006979	Any process that results in a change in state or activity of a cell or an organism (in terms of movement, secretion, enzyme production, gene expression, etc.) as a result of oxidative stress, a state often resulting from exposure to high levels of reactive oxygen species, e.g. superoxide anions, hydrogen peroxide (H2O2), and hydroxyl radicals.
Sobic.005G051600	Chr05	5035594	5041640	1	6047	200114	(1 of 41) PF03140 - Plant protein of unknown function (DUF247)	Protein of unknown function DUF247, plant		The function of the plant proteins constituting this family is unknown.	Family
Sobic.005G051700	Chr05	5045589	5046065	-1	477	210109
Sobic.005G051800	Chr05	5061362	5068766	1	7405	225882		Armadillo-like helical		This domain consists of a multi-helical fold comprised of two curved layers of alpha helices arranged in a regular right-handed superhelix, where the repeats that make up this structure are arranged about a common axis []. These superhelical structures present an extensive solvent-accessible surface that is well suited to binding large substrates such as proteins and nucleic acids. This topology …	Domain
Sobic.005G051800	Chr05	5061362	5068766	1	7405	225882		Armadillo-type fold		This entry represents a structural domain with an armadillo (ARM)-like fold, consisting of a multi-helical fold comprised of two curved layers of alpha helices arranged in a regular right-handed superhelix, where the repeats that make up this structure are arranged about a common axis []. These superhelical structures present an extensive solvent-accessible surface that is well suited to binding …	Domain
Sobic.005G052000	Chr05	5114336	5116118	1	1783	278856	(1 of 26) K04730 - interleukin-1 receptor-associated kinase 1 (IRAK1)	Protein kinase domain		Protein phosphorylation, which plays a key role in most cellular activities, is a reversible process mediated by proteinkinases and phosphoprotein phosphatases. Protein kinases catalyse the transfer of the gamma phosphate from nucleotide triphosphates (often ATP) to one or more amino acid residues in a protein substrate side chain, resulting in a conformational change affecting protein function. …	Domain
Sobic.005G052000	Chr05	5114336	5116118	1	1783	278856	(1 of 26) K04730 - interleukin-1 receptor-associated kinase 1 (IRAK1)	Protein kinase-like domain		Protein kinases () modify other proteins by chemically adding phosphate groups to them. This process is fundamental to most signalling and regulatory processes in the eukaryotic cell []. The protein kinases contain a catalytic core that is common to both serine/threonine and tyrosine protein kinases. The catalytic domain contains the nucleotide-binding site and the catalytic apparatus in an inter…	Domain
Sobic.005G052000	Chr05	5114336	5116118	1	1783	278856	(1 of 26) K04730 - interleukin-1 receptor-associated kinase 1 (IRAK1)	Tyrosine-protein kinase, catalytic domain		Protein phosphorylation, which plays a key role in most cellular activities, is a reversible process mediated by protein kinases and phosphoprotein phosphatases. Protein kinases catalyse the transfer of the gamma phosphate from nucleotide triphosphates (often ATP) to one or more amino acid residues in a protein substrate side chain, resulting in a conformational change affecting protein function.…	Domain
Sobic.005G052000	Chr05	5114336	5116118	1	1783	278856	(1 of 26) K04730 - interleukin-1 receptor-associated kinase 1 (IRAK1)	Serine-threonine/tyrosine-protein kinase catalytic domain		Protein phosphorylation, which plays a key role in most cellular activities, is a reversible process mediated by protein kinases and phosphoprotein phosphatases. Protein kinases catalyse the transfer of the gamma phosphate from nucleotide triphosphates (often ATP) to one or more amino acid residues in a protein substrate side chain, resulting in a conformational change affecting protein function.…	Domain
Sobic.005G052000	Chr05	5114336	5116118	1	1783	278856	(1 of 26) K04730 - interleukin-1 receptor-associated kinase 1 (IRAK1)	Concanavalin A-like lectin/glucanase domain		This entry represents the concanavalin A-like domain, which has a sandwich structure of 12-14 beta strands in two sheets with a complex topology. Proteins containing this domain include: Legume lectinsGlycosyl hydrolases family 16Galectin (animal S-lectin)Laminin G-like modulePentraxinClostridium neurotoxinsExotoxin AVibrio cholera sialidaseLeech intramolecular trans-sialidaseGlycosyl hydrolase f…	Domain
Sobic.005G052000	Chr05	5114336	5116118	1	1783	278856	(1 of 26) K04730 - interleukin-1 receptor-associated kinase 1 (IRAK1)					protein phosphorylation	GO:0006468	The process of introducing a phosphate group on to a protein.
Sobic.005G052000	Chr05	5114336	5116118	1	1783	278856	(1 of 26) K04730 - interleukin-1 receptor-associated kinase 1 (IRAK1)					protein kinase activity	GO:0004672	Catalysis of the phosphorylation of an amino acid residue in a protein, usually according to the reaction: a protein + ATP = a phosphoprotein + ADP.
