# Supplementary material for: Association mapping by aerial drone reveals 213 genetic associations for Sorghum bicolor biomass traits under drought
Source: BMC Genomics. 2018 Sep 17;19:679. doi: 10.1186/s12864-018-5055-5 (PMC6142696; doi:10.1186/s12864-018-5055-5)
Supplement: Supplementary file 9 — Tables showing all genes in the regions spanned by significant SNPs for each peak. Gene information was obtained from the Phytomine tool in Phytozome v3.0. (ZIP 8760 kb) [file 12864_2018_5055_MOESM9_ESM.zip › CPG6.10_all_Sb_genes_in_region_from_Phytomine.xlsx]

## Sheet: CPG6.10_all_Sb_genes_in_region_
Primary_Identifier	chrom	Pos_start	Pos_end	strand	gene_length	dist_from_max_GWAS_SNP	gene_defline	protein_domains_name	gene_name	protein_domains_description	protin_domains_type	ontology_term_name	GO_term	GO_description
Sobic.006G062800	Chr06	42003777	42008785	1	5009	1313612	(1 of 1) PTHR12419//PTHR12419:SF3 - OTU DOMAIN CONTAINING PROTEIN // SUBFAMILY NOT NAMED	OTU domain		An homology region containing four conserved motifs has been identified inproteins from eukaryotes, several groups of viruses and the pathogenicbacteria Chlamydia pneumoniae []. None of these proteins has a known biochemical function but low sequence similarity with the polyprotein regions of arteriviruses has lead to suggest that it could possess cysteine protease activity []. In this case, the …	Domain
Sobic.006G062900	Chr06	42013675	42018458	-1	4784	1303939		Nucleophile aminohydrolases, N-terminal		The N-terminal of the nucleophile aminohydrolase (Ntn hydrolases) provides two catalytic groups, nucleophile and proton donor. Ntn hydrolases use the side chain of the amino-terminal residue, incorporated in a beta-sheet, as the nucleophile in the catalytic attack at the carbonyl carbon. The nucleophile is cysteine in GAT, serine in penicillin acylase, and threonine in the proteasome. All the enz…	Domain
Sobic.006G062900	Chr06	42013675	42018458	-1	4784	1303939		Zinc finger, RING/FYVE/PHD-type		Zinc finger (Znf) domains are relatively small protein motifs which contain multiple finger-like protrusions that make tandem contacts with their target molecule. Some of these domains bind zinc, but many do not; instead binding other metals such as iron, or no metal at all. For example, some family members form salt bridges to stabilise the finger-like folds. They were first identified as a DNA-…	Domain
Sobic.006G063001	Chr06	42052409	42055655	1	3247	1266742
Sobic.006G063100	Chr06	42083955	42085548	-1	1594	1236849		Zinc finger, RING/FYVE/PHD-type		Zinc finger (Znf) domains are relatively small protein motifs which contain multiple finger-like protrusions that make tandem contacts with their target molecule. Some of these domains bind zinc, but many do not; instead binding other metals such as iron, or no metal at all. For example, some family members form salt bridges to stabilise the finger-like folds. They were first identified as a DNA-…	Domain
Sobic.006G063100	Chr06	42083955	42085548	-1	1594	1236849		Zinc finger, RING/FYVE/PHD-type		Zinc finger (Znf) domains are relatively small protein motifs which contain multiple finger-like protrusions that make tandem contacts with their target molecule. Some of these domains bind zinc, but many do not; instead binding other metals such as iron, or no metal at all. For example, some family members form salt bridges to stabilise the finger-like folds. They were first identified as a DNA-…	Domain
Sobic.006G063100	Chr06	42083955	42085548	-1	1594	1236849		Zinc finger, RING/FYVE/PHD-type		Zinc finger (Znf) domains are relatively small protein motifs which contain multiple finger-like protrusions that make tandem contacts with their target molecule. Some of these domains bind zinc, but many do not; instead binding other metals such as iron, or no metal at all. For example, some family members form salt bridges to stabilise the finger-like folds. They were first identified as a DNA-…	Domain
Sobic.006G063200	Chr06	42091028	42094961	-1	3934	1227436
Sobic.006G063300	Chr06	42094962	42097133	-1	2172	1225264
Sobic.006G063400	Chr06	42184148	42186970	-1	2823	1135427
Sobic.006G063400	Chr06	42184148	42186970	-1	2823	1135427
Sobic.006G063400	Chr06	42184148	42186970	-1	2823	1135427
Sobic.006G063500	Chr06	42256051	42259711	1	3661	1062686		Zinc finger, RING/FYVE/PHD-type		Zinc finger (Znf) domains are relatively small protein motifs which contain multiple finger-like protrusions that make tandem contacts with their target molecule. Some of these domains bind zinc, but many do not; instead binding other metals such as iron, or no metal at all. For example, some family members form salt bridges to stabilise the finger-like folds. They were first identified as a DNA-…	Domain
Sobic.006G063600	Chr06	42273658	42277646	1	3989	1044751		Glycoside hydrolase superfamily		O-Glycosyl hydrolases () are a widespread group of enzymes that hydrolyse the glycosidic bond between two or more carbohydrates, or between a carbohydrate and a non-carbohydrate moiety. A classification system for glycosyl hydrolases, based on sequence similarity, has led to the definition of 85 different families [, ]. This classification is available on the CAZy (CArbohydrate-Active EnZymes) we…	Domain
Sobic.006G063600	Chr06	42273658	42277646	1	3989	1044751		Glycoside hydrolase, family 13		O-Glycosyl hydrolases () are a widespread group of enzymes that hydrolyse the glycosidic bond between two or more carbohydrates, or between a carbohydrate and a non-carbohydrate moiety. A classification system for glycosyl hydrolases, based on sequence similarity, has led to the definition of 85 different families [, ]. This classification is available on the CAZy (CArbohydrate-Active EnZymes) we…	Family
Sobic.006G063600	Chr06	42273658	42277646	1	3989	1044751		Glycosyl hydrolase, family 13, catalytic domain		O-Glycosyl hydrolases () are a widespread group of enzymes that hydrolyse the glycosidic bond between two or more carbohydrates, or between a carbohydrate and a non-carbohydrate moiety. A classification system for glycosyl hydrolases, based on sequence similarity, has led to the definition of 85 different families [, ]. This classification is available on the CAZy (CArbohydrate-Active EnZymes) we…	Domain
Sobic.006G063600	Chr06	42273658	42277646	1	3989	1044751		Glycosyl hydrolase, family 13, all-beta		O-Glycosyl hydrolases () are a widespread group of enzymes that hydrolyse the glycosidic bond between two or more carbohydrates, or between a carbohydrate and a non-carbohydrate moiety. A classification system for glycosyl hydrolases, based on sequence similarity, has led to the definition of 85 different families [, ]. This classification is available on the CAZy (CArbohydrate-Active EnZymes) we…	Domain
Sobic.006G063600	Chr06	42273658	42277646	1	3989	1044751		Alpha-amylase, C-terminal beta-sheet		O-Glycosyl hydrolases () are a widespread group of enzymes that hydrolyse the glycosidic bond between two or more carbohydrates, or between a carbohydrate and a non-carbohydrate moiety. A classification system for glycosyl hydrolases, based on sequence similarity, has led to the definition of 85 different families [, ]. This classification is available on the CAZy (CArbohydrate-Active EnZymes) we…	Domain
Sobic.006G063600	Chr06	42273658	42277646	1	3989	1044751		Glycoside hydrolase, catalytic domain		O-Glycosyl hydrolases () are a widespread group of enzymes that hydrolyse the glycosidic bond between two or more carbohydrates, or between a carbohydrate and a non-carbohydrate moiety. A classification system for glycosyl hydrolases, based on sequence similarity, has led to thedefinition of 85 different families [, ]. This classification is available on the CAZy (CArbohydrate-Active EnZymes) web…	Domain
Sobic.006G063600	Chr06	42273658	42277646	1	3989	1044751		Alpha-amylase, plant		O-Glycosyl hydrolases () are a widespread group of enzymes that hydrolyse the glycosidic bond between two or more carbohydrates, or between a carbohydrate and a non-carbohydrate moiety. A classification system for glycosyl hydrolases, based on sequence similarity, has led to the definition of 85 different families [, ]. This classification is available on the CAZy (CArbohydrate-Active EnZymes) we…	Family
Sobic.006G063600	Chr06	42273658	42277646	1	3989	1044751		Glycoside hydrolase superfamily		O-Glycosyl hydrolases () are a widespread group of enzymes that hydrolyse the glycosidic bond between two or more carbohydrates, or between a carbohydrate and a non-carbohydrate moiety. A classification system for glycosyl hydrolases, based on sequence similarity, has led to the definition of 85 different families [, ]. This classification is available on the CAZy (CArbohydrate-Active EnZymes) we…	Domain
Sobic.006G063600	Chr06	42273658	42277646	1	3989	1044751		Glycoside hydrolase, family 13		O-Glycosyl hydrolases () are a widespread group of enzymes that hydrolyse the glycosidic bond between two or more carbohydrates, or between a carbohydrate and a non-carbohydrate moiety. A classification system for glycosyl hydrolases, based on sequence similarity, has led to the definition of 85 different families [, ]. This classification is available on the CAZy (CArbohydrate-Active EnZymes) we…	Family
Sobic.006G063600	Chr06	42273658	42277646	1	3989	1044751		Glycosyl hydrolase, family 13, subfamily, catalytic domain		O-Glycosyl hydrolases () are a widespread group of enzymes that hydrolyse the glycosidic bond between two or more carbohydrates, or between a carbohydrate and a non-carbohydrate moiety. A classification system for glycosyl hydrolases, based on sequence similarity, has led to the definition of 85 different families [, ]. This classification is available on the CAZy (CArbohydrate-Active EnZymes) we…	Domain
Sobic.006G063600	Chr06	42273658	42277646	1	3989	1044751		Glycosyl hydrolase, family 13, catalytic domain		O-Glycosyl hydrolases () are a widespread group of enzymes that hydrolyse the glycosidic bond between two or more carbohydrates, or between a carbohydrate and a non-carbohydrate moiety. A classification system for glycosyl hydrolases, based on sequence similarity, has led to the definition of 85 different families [, ]. This classification is available on the CAZy (CArbohydrate-Active EnZymes) we…	Domain
Sobic.006G063600	Chr06	42273658	42277646	1	3989	1044751		Glycosyl hydrolase, family 13, all-beta		O-Glycosyl hydrolases () are a widespread group of enzymes that hydrolyse the glycosidic bond between two or more carbohydrates, or between a carbohydrate and a non-carbohydrate moiety. A classification system for glycosyl hydrolases, based on sequence similarity, has led to the definition of 85 different families [, ]. This classification is available on the CAZy (CArbohydrate-Active EnZymes) we…	Domain
Sobic.006G063600	Chr06	42273658	42277646	1	3989	1044751		Alpha-amylase, C-terminal beta-sheet		O-Glycosyl hydrolases () are a widespread group of enzymes that hydrolyse the glycosidic bond between two or more carbohydrates, or between a carbohydrate and a non-carbohydrate moiety. A classification system for glycosyl hydrolases, based on sequence similarity, has led to the definition of 85 different families [, ]. This classification is available on the CAZy (CArbohydrate-Active EnZymes) we…	Domain
Sobic.006G063600	Chr06	42273658	42277646	1	3989	1044751		Glycoside hydrolase, catalytic domain		O-Glycosyl hydrolases () are a widespread group of enzymes that hydrolyse the glycosidic bond between two or more carbohydrates, or between a carbohydrate and a non-carbohydrate moiety. A classification system for glycosyl hydrolases, based on sequence similarity, has led to thedefinition of 85 different families [, ]. This classification is available on the CAZy (CArbohydrate-Active EnZymes) web…	Domain
Sobic.006G063600	Chr06	42273658	42277646	1	3989	1044751		Alpha amylase		O-Glycosyl hydrolases () are a widespread group of enzymes that hydrolyse the glycosidic bond between two or more carbohydrates, or between a carbohydrate and a non-carbohydrate moiety. A classification system for glycosyl hydrolases, based on sequence similarity, has led to the definition of 85 different families [, ]. This classification is available on the CAZy (CArbohydrate-Active EnZymes) we…	Family
Sobic.006G063600	Chr06	42273658	42277646	1	3989	1044751						carbohydrate metabolic process	GO:0005975	The chemical reactions and pathways involving carbohydrates, any of a group of organic compounds based of the general formula Cx(H2O)y. Includes the formation of carbohydrate derivatives by the addition of a carbohydrate residue to another molecule.
Sobic.006G063600	Chr06	42273658	42277646	1	3989	1044751						calcium ion binding	GO:0005509	Interacting selectively and non-covalently with calcium ions (Ca2+).
Sobic.006G063600	Chr06	42273658	42277646	1	3989	1044751						alpha-amylase activity	GO:0004556	Catalysis of the endohydrolysis of (1->4)-alpha-D-glucosidic linkages in polysaccharides containing three or more alpha-(1->4)-linked D-glucose units.
Sobic.006G063600	Chr06	42273658	42277646	1	3989	1044751						catalytic activity	GO:0003824	Catalysis of a biochemical reaction at physiological temperatures. In biologically catalyzed reactions, the reactants are known as substrates, and the catalysts are naturally occurring macromolecular substances known as enzymes. Enzymes possess specific binding sites for substrates, and are usually composed wholly or largely of protein, but RNA that has catalytic activity (ribozyme) is often also…
Sobic.006G063600	Chr06	42273658	42277646	1	3989	1044751						cation binding	GO:0043169	Interacting selectively and non-covalently with cations, charged atoms or groups of atoms with a net positive charge.
Sobic.006G063700	Chr06	42291916	42294347	1	2432	1028050		F-box domain		First identified in cyclin-F as a protein-protein interaction motif, the F-boxis a conserved domain that is present in numerous protein with a bipartitestructure []. Through the F-box, these proteins are linked to the Skp1protein and the core of SCFs (Skp1-cullin-F-box protein ligase) complexes.SCFs complexes constitute a new class of E3 ligases []. They function incombination with the E2 enzyme …	Domain
Sobic.006G063700	Chr06	42291916	42294347	1	2432	1028050		FBD domain		This domain is found in F-box and other domain-containing plant proteins. Its precise function is unknown, but it is thought to be associated with nuclear processes [].	Domain
Sobic.006G063700	Chr06	42291916	42294347	1	2432	1028050						protein binding	GO:0005515	Interacting selectively and non-covalently with any protein or protein complex (a complex of two or more proteins that may include other nonprotein molecules).
Sobic.006G063800	Chr06	42343814	42350217	1	6404	972180		HIRAN domain		The HIRAN domain (HIP116 Rad5p N-terminal) is found in the N-terminal regions of the SWI2/SNF2 proteins typified by HIP116 and Rad5p. HIRAN is found as a standalone protein in several bacteria and prophages, or fused to other catalytic domains, such as a nuclease of the restriction endonuclease fold and TDP1-like DNA phosphoesterases, in the eukaryotes []. It has been predicted that this protein …	Domain
Sobic.006G063800	Chr06	42343814	42350217	1	6404	972180		Tyrosyl-DNA phosphodiesterase C-terminal domain		Tyrosyl-DNA phosphodiesterase 1 (Tdp1) is a DNA repair enzyme that catalyses the resolution of 3' and 5' phospho-DNA adducts. This entry represents the C-terminal domain of this enzyme [].	Domain
Sobic.006G063800	Chr06	42343814	42350217	1	6404	972180		Tyrosyl-DNA phosphodiesterase I		Tyrosyl-DNA phosphodiesterase 1 (Tdp1) is a DNA repair enzyme that can remove a variety of covalent adducts from DNA through hydrolysis of a 3'-phosphodiester bond, giving rise to DNA with a free 3' phosphate [, ]. Mutations in human TDP1 gene cause spinocerebellar ataxia, autosomal recessive, with axonal neuropathy (SCAN1), which is a clinically and genetically heterogeneous group of cerebellar …	Family
Sobic.006G063800	Chr06	42343814	42350217	1	6404	972180						nucleus	GO:0005634	A membrane-bounded organelle of eukaryotic cells in which chromosomes are housed and replicated. In most cells, the nucleus contains all of the cell's chromosomes except the organellar chromosomes, and is the site of RNA synthesis and processing. In some species, or in specialized cell types, RNA metabolism or DNA replication may be absent.
Sobic.006G063800	Chr06	42343814	42350217	1	6404	972180						DNA repair	GO:0006281	The process of restoring DNA after damage. Genomes are subject to damage by chemical and physical agents in the environment (e.g. UV and ionizing radiations, chemical mutagens, fungal and bacterial toxins, etc.) and by free radicals or alkylating agents endogenously generated in metabolism. DNA is also damaged because of errors during its replication. A variety of different DNA repair pathways ha…
Sobic.006G063800	Chr06	42343814	42350217	1	6404	972180						phosphoric diester hydrolase activity	GO:0008081	Catalysis of the hydrolysis of a phosphodiester to give a phosphomonoester and a free hydroxyl group.
Sobic.006G063900	Chr06	42350403	42354293	1	3891	968104		NAD-dependent epimerase/dehydratase, N-terminal domain		This domain is found in proteins that utilise NAD as a cofactor and use nucleotide-sugar substrates for a variety of chemical reactions []. One of the best studied of these proteins is UDP-galactose 4-epimerase which catalyses the conversion of UDP-galactose to UDP-glucose during galactose metabolism [, ].	Domain
Sobic.006G063900	Chr06	42350403	42354293	1	3891	968104		NAD(P)-binding domain		This entry represents NAD- and NADP-binding domains with a core Rossmann-type fold, which consists of 3-layers alpha/beta/alpha, where the six beta strands are parallel in the order 321456. Many different enzymes contain an NAD/NADP-binding domain, including:C-terminal domain of alcohol dehydrogenases []Tyrosine-dependent oxidoreductases (also known as short-chain dehydrogenases) []N-terminal dom…	Domain
Sobic.006G064000	Chr06	42355110	42355400	-1	291	966997
Sobic.006G064100	Chr06	42356353	42360654	-1	4302	961743		PPM-type phosphatase domain		Protein phosphatases remove phosphate groups from various proteins that arethe key components of a number of signalling pathways in eukaryotes andprokaryotes. Protein phosphatases that dephosphorylate Ser and Thr residuesare classified into the phosphoprotein (PPP) and the protein phosphataseMg(2+)- or Mn(2+)-dependent (PPM) families. The core structure of PPMs is the300-residue PPM-type phosphat…	Domain
Sobic.006G064100	Chr06	42356353	42360654	-1	4302	961743		Protein phosphatase 2C		Protein phosphatase 2C (PP2C) is one of the four major classes of mammalian serine/threonine specific protein phosphatases (). PP2C []is a monomeric enzyme of about 42 kDa, that shows broad substrate specificity and is dependent on divalent cations (mainly manganese and magnesium) for its activity. The exact physiological role is still unclear. Three isozymes are currently known in mammals: PP2C-…	Family
Sobic.006G064100	Chr06	42356353	42360654	-1	4302	961743						catalytic activity	GO:0003824	Catalysis of a biochemical reaction at physiological temperatures. In biologically catalyzed reactions, the reactants are known as substrates, and the catalysts are naturally occurring macromolecular substances known as enzymes. Enzymes possess specific binding sites for substrates, and are usually composed wholly or largely of protein, but RNA that has catalytic activity (ribozyme) is often also…
Sobic.006G064100	Chr06	42356353	42360654	-1	4302	961743						protein dephosphorylation	GO:0006470	The process of removing one or more phosphoric residues from a protein.
Sobic.006G064100	Chr06	42356353	42360654	-1	4302	961743						protein serine/threonine phosphatase activity	GO:0004722	Catalysis of the reaction: protein serine phosphate + H2O = protein serine + phosphate, and protein threonine phosphate + H2O = protein threonine + phosphate.
Sobic.006G064200	Chr06	42394864	42399009	-1	4146	923388		Cobalamin (vitamin B12) biosynthesis CobW-like, C-terminal		Cobalamin (vitamin B12) is a structurally complex cofactor, consisting of a modified tetrapyrrole with a centrally chelated cobalt. Cobalamin is usually found in one of two biologically active forms: methylcobalamin and adocobalamin. Most prokaryotes, as well as animals, have cobalamin-dependent enzymes, whereas plants and fungi do not appear to use it. In bacteria and archaea, these include meth…	Domain
Sobic.006G064300	Chr06	42406933	42407539	1	607	914858		Rubredoxin-type fold		Rubredoxin is a low molecular weight iron-containing bacterial and archaeal protein that is involved in electron transfer [, ], sometimesreplacing ferredoxin as an electron carrier [].The 3-D structures of a number of rubredoxins have been solved [, ]. The fold belongs to the alpha+beta class, with 2 alpha-helices and 2-3beta-strands. Its active site contains an Fe ion which is co-ordinated by th…	Domain
Sobic.006G064400	Chr06	42410704	42412272	-1	1569	910125		Winged helix-turn-helix DNA-binding domain		Winged helix DNA-binding proteins share a related winged helix-turn-helix DNA-binding motif, where the "wings", or loops, are small beta-sheets. The winged helix motif consists of two wings (W1, W2), three alpha helices (H1, H2, H3) and three beta-sheets (S1, S2, S3) arranged in the order H1-S1-H2-H3-S2-W1-S3-W2 []. The DNA-recognition helix makes sequence-specific DNA contacts with the major gro…	Domain
Sobic.006G064450	Chr06	42416961	42420000	-1	3040	902397
Sobic.006G064500	Chr06	42427590	42429021	-1	1432	893376
Sobic.006G064600	Chr06	42451058	42457085	1	6028	865312		AMP-dependent synthetase/ligase		A number of prokaryotic and eukaryotic enzymes, which appear to act via an ATP-dependent covalent binding of AMP to their substrate, share a region of sequence similarity [, , ]. This region is a Ser/Thr/Gly-rich domain that is further characterised by a conserved Pro-Lys-Gly triplet. The family of enzymes includes luciferase, long chain fatty acid Co-A ligase, acetyl-CoA synthetase and various o…	Domain
Sobic.006G064600	Chr06	42451058	42457085	1	6028	865312		AMP-binding enzyme C-terminal domain		This is a small domain that is found C-terminal to . It has a central beta sheet core that is flanked by alpha helices.	Domain
Sobic.006G064600	Chr06	42451058	42457085	1	6028	865312		Acetate-CoA ligase		Acetyl-CoA synthetase (also known as acetate-CoA ligase and acetyl-activating enzyme) is a ubiquitous enzyme, found in both prokaryotes and eukaryotes, which catalyses the formation of acetyl-CoA from acetate, coenzyme A (CoA) and ATP as shown below []:ATP + acetate + CoA = AMP + diphosphate + acetyl-CoAThe activity of this enzyme is crucial for maintaining the required levels of acetyl-CoA, a ke…	Family
Sobic.006G064600	Chr06	42451058	42457085	1	6028	865312						metabolic process	GO:0008152	The chemical reactions and pathways, including anabolism and catabolism, by which living organisms transform chemical substances. Metabolic processes typically transform small molecules, but also include macromolecular processes such as DNA repair and replication, and protein synthesis and degradation.
Sobic.006G064600	Chr06	42451058	42457085	1	6028	865312						catalytic activity	GO:0003824	Catalysis of a biochemical reaction at physiological temperatures. In biologically catalyzed reactions, the reactants are known as substrates, and the catalysts are naturally occurring macromolecular substances known as enzymes. Enzymes possess specific binding sites for substrates, and are usually composed wholly or largely of protein, but RNA that has catalytic activity (ribozyme) is often also…
Sobic.006G064600	Chr06	42451058	42457085	1	6028	865312						acetate-CoA ligase activity	GO:0003987	Catalysis of the reaction: ATP + acetate + CoA = AMP + diphosphate + acetyl-CoA.
Sobic.006G064600	Chr06	42451058	42457085	1	6028	865312						AMP binding	GO:0016208	Interacting selectively and non-covalently with AMP, adenosine monophosphate.
Sobic.006G064600	Chr06	42451058	42457085	1	6028	865312						acetyl-CoA biosynthetic process from acetate	GO:0019427	The chemical reactions and pathways resulting in the formation of acetyl-CoA from acetate, either directly or via acetylphosphate.
Sobic.006G064700	Chr06	42466730	42468514	-1	1785	853883	(1 of 2) PTHR26402//PTHR26402:SF593 - RESPONSE REGULATOR OF TWO-COMPONENT SYSTEM // SUBFAMILY NOT NAMED	CheY-like superfamily		CheY is a member of the response regulator family in bacterial two-component signalling systems, where CheY receives the signal from the sensor partner, usually a histidine protein kinase. Signal transduction involves phosphotransfer, whereby the histidine kinase phosphorylates a conserved aspartate in the response regulator to activate responses to environmental signals []. CheY is a single doma…	Domain
Sobic.006G064700	Chr06	42466730	42468514	-1	1785	853883	(1 of 2) PTHR26402//PTHR26402:SF593 - RESPONSE REGULATOR OF TWO-COMPONENT SYSTEM // SUBFAMILY NOT NAMED	Signal transduction response regulator, receiver domain		Two-component signal transduction systems enable bacteria to sense, respond, and adapt to a wide range of environments, stressors, and growth conditions []. Some bacteria can contain up to as many as 200 two-component systems that need tight regulation to prevent unwanted cross-talk []. These pathways have been adapted to response to a wide variety of stimuli, including nutrients, cellular redox …	Domain
Sobic.006G064700	Chr06	42466730	42468514	-1	1785	853883	(1 of 2) PTHR26402//PTHR26402:SF593 - RESPONSE REGULATOR OF TWO-COMPONENT SYSTEM // SUBFAMILY NOT NAMED					phosphorelay signal transduction system	GO:0000160	A conserved series of molecular signals found in prokaryotes and eukaryotes; involves autophosphorylation of a histidine kinase and the transfer of the phosphate group to an aspartate that then acts as a phospho-donor to response regulator proteins.
Sobic.006G064800	Chr06	42478852	42488215	-1	9364	834182		Protein of unknown function DUF1624		These sequences are found in hypothetical proteins of unknown function expressed by bacterial and archaeal species. The region in question is approximately 230 residues long.	Family
Sobic.006G064900	Chr06	42484872	42485969	1	1098	836428
Sobic.006G065000	Chr06	42486857	42487537	1	681	834860
Sobic.006G065100	Chr06	42497973	42504258	1	6286	818139		AAA+ ATPase domain		The AAA+ superfamily of ATPases is found in all kingdoms of living organisms where they participate in diverse cellular processes including membrane fusion, proteolysis and DNA replication. Although the terms AAA+ and AAA are often used loosely and interchangeably, the classical AAA family members are distinguished by their possession of the SRH region in the AAA module. Many AAA+ proteins are in…	Domain
Sobic.006G065100	Chr06	42497973	42504258	1	6286	818139		P-loop containing nucleoside triphosphate hydrolase		The P-loop NTPase fold is the most prevalent domain of the several distinctnucleotide-binding protein folds.The most common reaction catalysed by enzymes of the P-loop NTPase fold is the hydrolysis of the beta-gamma phosphate bond of a bound nucleoside triphosphate (NTP). The energy from NTP hydrolysis is typically utilised to induce conformational changes in other molecules, which constitutes th…	Domain
Sobic.006G065100	Chr06	42497973	42504258	1	6286	818139		ATPase, AAA-type, core		AAA ATPases (ATPases Associated with diverse cellular Activities) form a large protein family and play a number of roles in the cell including cell-cycle regulation, protein proteolysis and disaggregation, organelle biogenesis and intracellular transport. Some of them function as molecular chaperones, subunits of proteolytic complexes or independent proteases (FtsH, Lon). They also act as DNA hel…	Domain
Sobic.006G065100	Chr06	42497973	42504258	1	6286	818139		ATPase, dynein-related, AAA domain		The ATPases Associated to a variety of cellular Activities (AAA) are a family distinguished by a highly conserved module of 230 amino acids []. The highly conserved nature of this module across taxa suggests that it has a key cellular role. Members of the family are involved in diverse cellular functions including gene expression, peroxisome assembly and vesicle mediated transport. Although the r…	Domain
Sobic.006G065100	Chr06	42497973	42504258	1	6286	818139		ClpA/B family		This family belongs to the AAA+ (ATPase associated with diverse cellular activities) superfamily. Most of these proteins of this family (ClpA, ClpC, ClpD, ClpE, ClpX, HslU) are involved in proteolysis and associate with a separate proteolytic subunit (ClpP, HslV) to form the active protease. ClpB is not involved in proteolysis but rather acts in collaboration with the DnaK (Hsp70) chaperone syste…	Family
Sobic.006G065100	Chr06	42497973	42504258	1	6286	818139		Clp, N-terminal		This short domain is found in one or two copies at the amino terminus of ClpA and ClpB proteins from bacteria and eukaryotes. The function of these domains is uncertain but they may form a protein binding site []. The proteins are thought to be subunits of ATP-dependent proteases which act as chaperones to target the proteases to substrates.	Domain
Sobic.006G065100	Chr06	42497973	42504258	1	6286	818139		Clp ATPase, C-terminal		Most Clp ATPases form complexes with peptidase subunits and are involved in protein degradation, though some, such as ClpB, do not associate with peptidases and are involved in protein disaggregation []. This entry represents the C-terminal domain of Clp ATPases, often referred to as the D2-small domain, which forms a mixed alpha-beta structure. Compared with the adjacent AAA D1-small domain () i…	Domain
Sobic.006G065100	Chr06	42497973	42504258	1	6286	818139		Double Clp-N motif		ClpA is an ATP-dependent chaperone and part of the ClpAP protease that participates in regulatory protein degradation and the dissolution and degradation of protein aggregates []. ClpA recognises sequences in specific proteins, which it then unfolds in an ATP-dependent manner and transports into the degradation chamber of the associated ClpP protein [, ]. A small adaptor-like protein, ClpS, modul…	Domain
Sobic.006G065100	Chr06	42497973	42504258	1	6286	818139						ATP binding	GO:0005524	Interacting selectively and non-covalently with ATP, adenosine 5'-triphosphate, a universally important coenzyme and enzyme regulator.
Sobic.006G065100	Chr06	42497973	42504258	1	6286	818139						ATPase activity	GO:0016887	Catalysis of the reaction: ATP + H2O = ADP + phosphate + 2 H+. May or may not be coupled to another reaction.
Sobic.006G065100	Chr06	42497973	42504258	1	6286	818139						protein metabolic process	GO:0019538	The chemical reactions and pathways involving a specific protein, rather than of proteins in general. Includes protein modification.
Sobic.006G065200	Chr06	42503682	42508722	-1	5041	813675		Mitochondrial inner membrane translocase subunit Tim17/Tim22/Tim23/peroxisomal protein PMP24		The membrane-embedded multi-protein complexes of mitochondria mediate the transport of nuclear-encoded proteins across and into the outer or inner mitochondrial membranes []. The TOM (translocase of the outer mitochondrial membrane) complex consists of cytosol-exposed receptors and a pore-forming core, and mediates the transport of proteins from the cytosol across and into the outer mitochondrial…	Family
Sobic.006G065200	Chr06	42503682	42508722	-1	5041	813675		Sterile alpha motif domain		The sterile alpha motif (SAM) domain is a putative protein interaction module present in a wide variety of proteins []involved in many biological processes. The SAM domain that spreads over around 70 residues is found in diverseeukaryotic organisms []. SAM domains have been shown to homo- and hetero-oligomerise, forming multiple self-association architectures and also binding to various non-SAMdo…	Domain
Sobic.006G065200	Chr06	42503682	42508722	-1	5041	813675		Sterile alpha motif/pointed domain		Sterile alpha motif (SAM) domains are known to be involved in diverse protein-protein interactions, associating with both SAM-containing and non-SAM-containing proteins pathway []. SAM domains exhibit a conserved structure, consisting of a 4-5-helical bundle of two orthogonally packed alpha-hairpins. However SAM domains display a diversity of function, being involved in interactions with proteins…	Domain
Sobic.006G065200	Chr06	42503682	42508722	-1	5041	813675						protein binding	GO:0005515	Interacting selectively and non-covalently with any protein or protein complex (a complex of two or more proteins that may include other nonprotein molecules).
Sobic.006G065300	Chr06	42527768	42533003	-1	5236	789394		Short-chain dehydrogenase/reductase SDR		The short-chain dehydrogenases/reductases family (SDR) [, ]is a very large family of enzymes, most of which are known to be NAD- or NADP-dependent oxidoreductases. As the first member of this family to be characterised was Drosophila alcohol dehydrogenase, this family used to be called [, , ]'insect-type', or 'short-chain' alcohol dehydrogenases. Most member of this family are proteins of about 2…	Family
Sobic.006G065300	Chr06	42527768	42533003	-1	5236	789394		Glucose/ribitol dehydrogenase		Glucose dehydrogenase catalyses the oxidation of D-glucose without priorphosphorylation to D-beta-gluconolactone using NAD or NADP as a coenzyme.The enzyme is a tetrameric protein, each of the 4 identical subunitscontaining 262 amino acid residues. This family is a subset of a more general family of short-chain dehydrogenases andreductases.A match to this extension indicates that the protein is n…	Family
Sobic.006G065300	Chr06	42527768	42533003	-1	5236	789394		NAD(P)-binding domain		This entry represents NAD- and NADP-binding domains with a core Rossmann-type fold, which consists of 3-layers alpha/beta/alpha, where the six beta strands are parallel in the order 321456. Many different enzymes contain an NAD/NADP-binding domain, including:C-terminal domain of alcohol dehydrogenases []Tyrosine-dependent oxidoreductases (also known as short-chain dehydrogenases) []N-terminal dom…	Domain
Sobic.006G065300	Chr06	42527768	42533003	-1	5236	789394		2,3-dihydro-2,3-dihydroxybenzoate dehydrogenase		The absence of free iron molecules in the surrounding environment triggers transcription of gene clusters that encode both siderophore-synthesis enzymes, and receptors that recognise iron-bound siderophores []. Classic examples are the enterobactin/enterochelin clusters found in Escherichia coliand Salmonella, although similar moieties in other pathogens have been identified. The enzymic machiner…	Family
Sobic.006G065300	Chr06	42527768	42533003	-1	5236	789394		Short-chain dehydrogenase/reductase SDR		The short-chain dehydrogenases/reductases family (SDR) [, ]is a very large family of enzymes, most of which are known to be NAD- or NADP-dependent oxidoreductases. As the first member of this family to be characterised was Drosophila alcohol dehydrogenase, this family used to be called [, , ]'insect-type', or 'short-chain' alcohol dehydrogenases. Most member of this family are proteins of about 2…	Family
Sobic.006G065300	Chr06	42527768	42533003	-1	5236	789394		Glucose/ribitol dehydrogenase		Glucose dehydrogenase catalyses the oxidation of D-glucose without priorphosphorylation to D-beta-gluconolactone using NAD or NADP as a coenzyme.The enzyme is a tetrameric protein, each of the 4 identical subunitscontaining 262 amino acid residues. This family is a subset of a more general family of short-chain dehydrogenases andreductases.A match to this extension indicates that the protein is n…	Family
Sobic.006G065300	Chr06	42527768	42533003	-1	5236	789394		NAD(P)-binding domain		This entry represents NAD- and NADP-binding domains with a core Rossmann-type fold, which consists of 3-layers alpha/beta/alpha, where the six beta strands are parallel in the order 321456. Many different enzymes contain an NAD/NADP-binding domain, including:C-terminal domain of alcohol dehydrogenases []Tyrosine-dependent oxidoreductases (also known as short-chain dehydrogenases) []N-terminal dom…	Domain
Sobic.006G065300	Chr06	42527768	42533003	-1	5236	789394		2,3-dihydro-2,3-dihydroxybenzoate dehydrogenase		The absence of free iron molecules in the surrounding environment triggers transcription of gene clusters that encode both siderophore-synthesis enzymes, and receptors that recognise iron-bound siderophores []. Classic examples are the enterobactin/enterochelin clusters found in Escherichia coliand Salmonella, although similar moieties in other pathogens have been identified. The enzymic machiner…	Family
Sobic.006G065300	Chr06	42527768	42533003	-1	5236	789394						oxidation-reduction process	GO:0055114	A metabolic process that results in the removal or addition of one or more electrons to or from a substance, with or without the concomitant removal or addition of a proton or protons.
Sobic.006G065300	Chr06	42527768	42533003	-1	5236	789394						2,3-dihydro-2,3-dihydroxybenzoate dehydrogenase activity	GO:0008667	Catalysis of the reaction: (2S,3S)-2,3-dihydroxy-2,3-dihydrobenzoate + NAD(+) = 2,3-dihydroxybenzoate + H(+) + NADH.
Sobic.006G065300	Chr06	42527768	42533003	-1	5236	789394						siderophore biosynthetic process	GO:0019290	The chemical reactions and pathways resulting in the formation of siderophores, low molecular weight Fe(III)-chelating substances made by aerobic or facultatively anaerobic bacteria, especially when growing under iron deficient conditions. The complexes of Fe(3+)-siderophores have very high stability constants and are taken up by specific transport systems by microorganisms; the subsequent releas…
Sobic.006G065400	Chr06	42537010	42538185	-1	1176	784212
Sobic.006G065500	Chr06	42539746	42540602	-1	857	781795
Sobic.006G065600	Chr06	42540881	42550410	-1	9530	771987	(1 of 2) PF07082 - Protein of unknown function (DUF1350) (DUF1350)	Alpha/Beta hydrolase fold		This entry represent the Alpha/Beta hydrolase fold.The alpha/beta hydrolase fold []is common to a number of hydrolytic enzymes of widely differing phylogenetic origin and catalytic function. The core of each enzyme is an alpha/beta-sheet (rather than a barrel), containing 8 strands connected by helices []. The enzymes are believed to have diverged from a common ancestor, preserving the arrangemen…	Domain
Sobic.006G065600	Chr06	42540881	42550410	-1	9530	771987	(1 of 2) PF07082 - Protein of unknown function (DUF1350) (DUF1350)	Protein of unknown function DUF1350		This family consists of several hypothetical proteins from both cyanobacteria and plants. Members of this family are typically around 250 residues in length. The function of this family is unknown but the species distribution indicates that the family may be involved in photosynthesis.	Family
Sobic.006G065600	Chr06	42540881	42550410	-1	9530	771987	(1 of 2) PF07082 - Protein of unknown function (DUF1350) (DUF1350)	Alpha/Beta hydrolase fold		This entry represent the Alpha/Beta hydrolase fold.The alpha/beta hydrolase fold []is common to a number of hydrolytic enzymes of widely differing phylogenetic origin and catalytic function. The core of each enzyme is an alpha/beta-sheet (rather than a barrel), containing 8 strands connected by helices []. The enzymes are believed to have diverged from a common ancestor, preserving the arrangemen…	Domain
Sobic.006G065600	Chr06	42540881	42550410	-1	9530	771987	(1 of 2) PF07082 - Protein of unknown function (DUF1350) (DUF1350)	Protein of unknown function DUF1350		This family consists of several hypothetical proteins from both cyanobacteria and plants. Members of this family are typically around 250 residues in length. The function of this family is unknown but the species distribution indicates that the family may be involved in photosynthesis.	Family
Sobic.006G065600	Chr06	42540881	42550410	-1	9530	771987	(1 of 2) PF07082 - Protein of unknown function (DUF1350) (DUF1350)	Alpha/Beta hydrolase fold		This entry represent the Alpha/Beta hydrolase fold.The alpha/beta hydrolase fold []is common to a number of hydrolytic enzymes of widely differing phylogenetic origin and catalytic function. The core of each enzyme is an alpha/beta-sheet (rather than a barrel), containing 8 strands connected by helices []. The enzymes are believed to have diverged from a common ancestor, preserving the arrangemen…	Domain
Sobic.006G065600	Chr06	42540881	42550410	-1	9530	771987	(1 of 2) PF07082 - Protein of unknown function (DUF1350) (DUF1350)	Protein of unknown function DUF1350		This family consists of several hypothetical proteins from both cyanobacteria and plants. Members of this family are typically around 250 residues in length. The function of this family is unknown but the species distribution indicates that the family may be involved in photosynthesis.	Family
Sobic.006G065600	Chr06	42540881	42550410	-1	9530	771987	(1 of 2) PF07082 - Protein of unknown function (DUF1350) (DUF1350)	Alpha/Beta hydrolase fold		This entry represent the Alpha/Beta hydrolase fold.The alpha/beta hydrolase fold []is common to a number of hydrolytic enzymes of widely differing phylogenetic origin and catalytic function. The core of each enzyme is an alpha/beta-sheet (rather than a barrel), containing 8 strands connected by helices []. The enzymes are believed to have diverged from a common ancestor, preserving the arrangemen…	Domain
Sobic.006G065600	Chr06	42540881	42550410	-1	9530	771987	(1 of 2) PF07082 - Protein of unknown function (DUF1350) (DUF1350)	Protein of unknown function DUF1350		This family consists of several hypothetical proteins from both cyanobacteria and plants. Members of this family are typically around 250 residues in length. The function of this family is unknown but the species distribution indicates that the family may be involved in photosynthesis.	Family
Sobic.006G065600	Chr06	42540881	42550410	-1	9530	771987	(1 of 2) PF07082 - Protein of unknown function (DUF1350) (DUF1350)	Alpha/Beta hydrolase fold		This entry represent the Alpha/Beta hydrolase fold.The alpha/beta hydrolase fold []is common to a number of hydrolytic enzymes of widely differing phylogenetic origin and catalytic function. The core of each enzyme is an alpha/beta-sheet (rather than a barrel), containing 8 strands connected by helices []. The enzymes are believed to have diverged from a common ancestor, preserving the arrangemen…	Domain
Sobic.006G065600	Chr06	42540881	42550410	-1	9530	771987	(1 of 2) PF07082 - Protein of unknown function (DUF1350) (DUF1350)	Protein of unknown function DUF1350		This family consists of several hypothetical proteins from both cyanobacteria and plants. Members of this family are typically around 250 residues in length. The function of this family is unknown but the species distribution indicates that the family may be involved in photosynthesis.	Family
Sobic.006G065700	Chr06	42550679	42553083	1	2405	769314
Sobic.006G065700	Chr06	42550679	42553083	1	2405	769314
Sobic.006G065800	Chr06	42573605	42580030	1	6426	742367		Aspartate/glutamate/uridylate kinase		This entry contains proteins with various specificities and includes the aspartate, glutamate and uridylate kinase families. In prokaryotes and plants the synthesis of the essential amino acids lysine and threonine is predominantly regulated by feed-back inhibition of aspartate kinase (AK) and dihydrodipicolinate synthase (DHPS). In Escherichia coli, thrA, metLM, and lysC encode aspartokinase iso…	Domain
Sobic.006G065800	Chr06	42573605	42580030	1	6426	742367		Aspartate/glutamate/uridylate kinase		This entry contains proteins with various specificities and includes the aspartate, glutamate and uridylate kinase families. In prokaryotes and plants the synthesis of the essential amino acids lysine and threonine is predominantly regulated by feed-back inhibition of aspartate kinase (AK) and dihydrodipicolinate synthase (DHPS). In Escherichia coli, thrA, metLM, and lysC encode aspartokinase iso…	Domain
Sobic.006G065850	Chr06	42575942	42577052	1	1111	745345	(1 of 1) PTHR31973:SF5 - AMINOTRANSFERASE-LIKE, PLANT MOBILE DOMAIN FAMILY PROTEIN-RELATED
Sobic.006G065900	Chr06	42581293	42584350	-1	3058	738047
Sobic.006G066000	Chr06	42591143	42596410	1	5268	725987
Sobic.006G066000	Chr06	42591143	42596410	1	5268	725987
Sobic.006G066000	Chr06	42591143	42596410	1	5268	725987
Sobic.006G066000	Chr06	42591143	42596410	1	5268	725987
Sobic.006G066000	Chr06	42591143	42596410	1	5268	725987
Sobic.006G066000	Chr06	42591143	42596410	1	5268	725987
Sobic.006G066000	Chr06	42591143	42596410	1	5268	725987
Sobic.006G066000	Chr06	42591143	42596410	1	5268	725987
Sobic.006G066000	Chr06	42591143	42596410	1	5268	725987
Sobic.006G066000	Chr06	42591143	42596410	1	5268	725987
Sobic.006G066050	Chr06	42602047	42605883	-1	3837	716514
Sobic.006G066100	Chr06	42631203	42632539	-1	1337	689858
Sobic.006G066150	Chr06	42650058	42650879	-1	822	671518
Sobic.006G066200	Chr06	42651494	42654196	1	2703	668201		ACT domain		The ACT domain is found in a variety of contexts and is proposed to be a conserved regulatory binding fold. ACT domains are linked to a wide range of metabolic enzymes that are regulated by amino acid concentration. The archetypical ACT domain is the C-terminal regulatory domain of 3-phosphoglycerate dehydrogenase (3PGDH), which folds with a ferredoxin-like topology. A pair of ACT domains form an…	Domain
Sobic.006G066200	Chr06	42651494	42654196	1	2703	668201		Prephenate dehydratase		Prephenate dehydratase (, PDT) catalyses the decarboxylation of prephenate to phenylpyruvate. In microorganisms it is part of the terminal pathway of phenylalanine biosynthesis. In some bacteria such as Escherichia coliPDT is part of a bifunctional enzyme (P-protein) that also catalyses the transformation of chorismate into prephenate (chorismate mutase, , ) while in other bacteria it is a monofu…	Domain
Sobic.006G066200	Chr06	42651494	42654196	1	2703	668201						prephenate dehydratase activity	GO:0004664	Catalysis of the reaction: prephenate = phenylpyruvate + H2O + CO2.
Sobic.006G066200	Chr06	42651494	42654196	1	2703	668201						L-phenylalanine biosynthetic process	GO:0009094	The chemical reactions and pathways resulting in the formation of L-phenylalanine, the L-enantiomer of 2-amino-3-phenylpropanoic acid, i.e. (2S)-2-amino-3-phenylpropanoic acid.
Sobic.006G066300	Chr06	42662100	42663221	1	1122	659176	(1 of 11) PF05910 - Plant protein of unknown function (DUF868) (DUF868)	Protein of unknown function DUF868, plant		This family consists of several hypothetical proteins from plants. The function of this family is unknown.	Family
Sobic.006G066400	Chr06	42681511	42683185	1	1675	639212		Cytochrome P450, E-class, group IV		Cytochrome P450 enzymes are a superfamily of haem-containing mono-oxygenases that are found in all kingdoms of life, and which show extraordinary diversity in their reaction chemistry. In mammals, these proteins are found primarily in microsomes of hepatocytes and other cell types, where they oxidise steroids, fatty acids and xenobiotics, and are important for the detoxification and clearance of …	Family
Sobic.006G066400	Chr06	42681511	42683185	1	1675	639212		Cytochrome P450		Cytochrome P450 enzymes are a superfamily of haem-containing mono-oxygenases that are found in all kingdoms of life, and which show extraordinary diversity in their reaction chemistry. In mammals, these proteins are found primarily in microsomes of hepatocytes and other cell types, where they oxidise steroids, fatty acids and xenobiotics, and are important for the detoxification and clearance of …	Family
Sobic.006G066400	Chr06	42681511	42683185	1	1675	639212		Cytochrome P450, E-class, group I		Cytochrome P450 enzymes are a superfamily of haem-containing mono-oxygenases that are found in all kingdoms of life, and which show extraordinary diversity in their reaction chemistry. In mammals, these proteins are found primarily in microsomes of hepatocytes and other cell types, where they oxidise steroids, fatty acids and xenobiotics, and are important for the detoxification and clearance of …	Family
Sobic.006G066400	Chr06	42681511	42683185	1	1675	639212						oxidation-reduction process	GO:0055114	A metabolic process that results in the removal or addition of one or more electrons to or from a substance, with or without the concomitant removal or addition of a proton or protons.
Sobic.006G066400	Chr06	42681511	42683185	1	1675	639212						iron ion binding	GO:0005506	Interacting selectively and non-covalently with iron (Fe) ions.
Sobic.006G066400	Chr06	42681511	42683185	1	1675	639212						heme binding	GO:0020037	Interacting selectively and non-covalently with heme, any compound of iron complexed in a porphyrin (tetrapyrrole) ring.
Sobic.006G066400	Chr06	42681511	42683185	1	1675	639212						oxidoreductase activity, acting on paired donors, with incorporation or reduction of molecular oxygen	GO:0016705	Catalysis of an oxidation-reduction (redox) reaction in which hydrogen or electrons are transferred from each of two donors, and molecular oxygen is reduced or incorporated into a donor.
Sobic.006G066500	Chr06	42687333	42690550	-1	3218	631847		RAB6-interacting golgin		This entry represents RAB6-interacting golgin, including SCYL1BP1 (also known as GORAB) from humans. SCYL1BP1 localises to the Golgi apparatus and interacts with Rab6 [, ]. Therefore, SCYL1BP1 is identified as a golgin, a protein that tether vesicles to the Golgi apparatus. This entry also includes plant proteins, such as TaSRG () from wheat. TaSRG plays a role in stress response in plants [].	Family
Sobic.006G066600	Chr06	42692211	42697583	-1	5373	624814		DNA binding protein S1FA		S1FA is an unusual small plant peptide of only 70 amino acids with a basicdomain which contains a nuclear localization signal and a putative DNA binding helix. S1FA is highly conservedbetween dicotyledonous and monocotyledonous plants and may be a DNA-binding protein that specifically recognises the negative promoter element S1F [].	Family
Sobic.006G066650	Chr06	42697394	42701470	-1	4077	620927
Sobic.006G066650	Chr06	42697394	42701470	-1	4077	620927
Sobic.006G066650	Chr06	42697394	42701470	-1	4077	620927
Sobic.006G066700	Chr06	42702584	42706502	-1	3919	615895		F-box domain		First identified in cyclin-F as a protein-protein interaction motif, the F-boxis a conserved domain that is present in numerous protein with a bipartitestructure []. Through the F-box, these proteins are linked to the Skp1protein and the core of SCFs (Skp1-cullin-F-box protein ligase) complexes.SCFs complexes constitute a new class of E3 ligases []. They function incombination with the E2 enzyme …	Domain
Sobic.006G066700	Chr06	42702584	42706502	-1	3919	615895		FBD domain		This domain is found in F-box and other domain-containing plant proteins. Its precise function is unknown, but it is thought to be associated with nuclear processes [].	Domain
Sobic.006G066700	Chr06	42702584	42706502	-1	3919	615895		F-box domain		First identified in cyclin-F as a protein-protein interaction motif, the F-boxis a conserved domain that is present in numerous protein with a bipartitestructure []. Through the F-box, these proteins are linked to the Skp1protein and the core of SCFs (Skp1-cullin-F-box protein ligase) complexes.SCFs complexes constitute a new class of E3 ligases []. They function incombination with the E2 enzyme …	Domain
Sobic.006G066700	Chr06	42702584	42706502	-1	3919	615895		F-box domain		First identified in cyclin-F as a protein-protein interaction motif, the F-boxis a conserved domain that is present in numerous protein with a bipartitestructure []. Through the F-box, these proteins are linked to the Skp1protein and the core of SCFs (Skp1-cullin-F-box protein ligase) complexes.SCFs complexes constitute a new class of E3 ligases []. They function incombination with the E2 enzyme …	Domain
Sobic.006G066700	Chr06	42702584	42706502	-1	3919	615895						protein binding	GO:0005515	Interacting selectively and non-covalently with any protein or protein complex (a complex of two or more proteins that may include other nonprotein molecules).
Sobic.006G066800	Chr06	42707963	42717710	-1	9748	604687	(1 of 1) PTHR10357:SF141 - 1,4-ALPHA-GLUCAN-BRANCHING ENZYME 2-1, CHLOROPLASTIC/AMYLOPLASTIC-RELATED	Glycoside hydrolase superfamily		O-Glycosyl hydrolases () are a widespread group of enzymes that hydrolyse the glycosidic bond between two or more carbohydrates, or between a carbohydrate and a non-carbohydrate moiety. A classification system for glycosyl hydrolases, based on sequence similarity, has led to the definition of 85 different families [, ]. This classification is available on the CAZy (CArbohydrate-Active EnZymes) we…	Domain
Sobic.006G066800	Chr06	42707963	42717710	-1	9748	604687	(1 of 1) PTHR10357:SF141 - 1,4-ALPHA-GLUCAN-BRANCHING ENZYME 2-1, CHLOROPLASTIC/AMYLOPLASTIC-RELATED	Glycoside hydrolase, family 13		O-Glycosyl hydrolases () are a widespread group of enzymes that hydrolyse the glycosidic bond between two or more carbohydrates, or between a carbohydrate and a non-carbohydrate moiety. A classification system for glycosyl hydrolases, based on sequence similarity, has led to the definition of 85 different families [, ]. This classification is available on the CAZy (CArbohydrate-Active EnZymes) we…	Family
Sobic.006G066800	Chr06	42707963	42717710	-1	9748	604687	(1 of 1) PTHR10357:SF141 - 1,4-ALPHA-GLUCAN-BRANCHING ENZYME 2-1, CHLOROPLASTIC/AMYLOPLASTIC-RELATED	Glycosyl hydrolase, family 13, subfamily, catalytic domain		O-Glycosyl hydrolases () are a widespread group of enzymes that hydrolyse the glycosidic bond between two or more carbohydrates, or between a carbohydrate and a non-carbohydrate moiety. A classification system for glycosyl hydrolases, based on sequence similarity, has led to the definition of 85 different families [, ]. This classification is available on the CAZy (CArbohydrate-Active EnZymes) we…	Domain
Sobic.006G066800	Chr06	42707963	42717710	-1	9748	604687	(1 of 1) PTHR10357:SF141 - 1,4-ALPHA-GLUCAN-BRANCHING ENZYME 2-1, CHLOROPLASTIC/AMYLOPLASTIC-RELATED	Glycoside hydrolase, family 13, N-terminal		O-Glycosyl hydrolases () are a widespread group of enzymes that hydrolyse the glycosidic bond between two or more carbohydrates, or between a carbohydrate and a non-carbohydrate moiety. A classification system for glycosyl hydrolases, based on sequence similarity, has led to the definition of 85 different families [, ]. This classification is available on the CAZy (CArbohydrate-Active EnZymes) we…	Domain
Sobic.006G066800	Chr06	42707963	42717710	-1	9748	604687	(1 of 1) PTHR10357:SF141 - 1,4-ALPHA-GLUCAN-BRANCHING ENZYME 2-1, CHLOROPLASTIC/AMYLOPLASTIC-RELATED	Glycosyl hydrolase, family 13, catalytic domain		O-Glycosyl hydrolases () are a widespread group of enzymes that hydrolyse the glycosidic bond between two or more carbohydrates, or between a carbohydrate and a non-carbohydrate moiety. A classification system for glycosyl hydrolases, based on sequence similarity, has led to the definition of 85 different families [, ]. This classification is available on the CAZy (CArbohydrate-Active EnZymes) we…	Domain
Sobic.006G066800	Chr06	42707963	42717710	-1	9748	604687	(1 of 1) PTHR10357:SF141 - 1,4-ALPHA-GLUCAN-BRANCHING ENZYME 2-1, CHLOROPLASTIC/AMYLOPLASTIC-RELATED	Immunoglobulin E-set		The immunoglobulin (Ig) like fold, which consists of a beta-sandwich of seven or more strands in two sheets with a greek-key topology, is one of the most common protein modules found in animals. Many different unrelated proteins share an Ig-like fold, which is often involved in interactions, commonly with other Ig-like domains via their beta-sheets []. Of these, the "early" set (E set) domains ar…	Domain
Sobic.006G066800	Chr06	42707963	42717710	-1	9748	604687	(1 of 1) PTHR10357:SF141 - 1,4-ALPHA-GLUCAN-BRANCHING ENZYME 2-1, CHLOROPLASTIC/AMYLOPLASTIC-RELATED	Glycosyl hydrolase, family 13, all-beta		O-Glycosyl hydrolases () are a widespread group of enzymes that hydrolyse the glycosidic bond between two or more carbohydrates, or between a carbohydrate and a non-carbohydrate moiety. A classification system for glycosyl hydrolases, based on sequence similarity, has led to the definition of 85 different families [, ]. This classification is available on the CAZy (CArbohydrate-Active EnZymes) we…	Domain
Sobic.006G066800	Chr06	42707963	42717710	-1	9748	604687	(1 of 1) PTHR10357:SF141 - 1,4-ALPHA-GLUCAN-BRANCHING ENZYME 2-1, CHLOROPLASTIC/AMYLOPLASTIC-RELATED	Glycoside hydrolase, catalytic domain		O-Glycosyl hydrolases () are a widespread group of enzymes that hydrolyse the glycosidic bond between two or more carbohydrates, or between a carbohydrate and a non-carbohydrate moiety. A classification system for glycosyl hydrolases, based on sequence similarity, has led to thedefinition of 85 different families [, ]. This classification is available on the CAZy (CArbohydrate-Active EnZymes) web…	Domain
Sobic.006G066800	Chr06	42707963	42717710	-1	9748	604687	(1 of 1) PTHR10357:SF141 - 1,4-ALPHA-GLUCAN-BRANCHING ENZYME 2-1, CHLOROPLASTIC/AMYLOPLASTIC-RELATED	Immunoglobulin-like fold		This entry represents domains with an immunoglobulin-like (Ig-like) fold, which consists of a beta-sandwich of seven or more strands in two sheets with a Greek-key topology. Ig-like domains are one of the most common protein modules found in animals, occurring in a variety of different proteins. These domains are often involved in interactions, commonly with other Ig-like domains via their beta-s…	Domain
Sobic.006G066800	Chr06	42707963	42717710	-1	9748	604687	(1 of 1) PTHR10357:SF141 - 1,4-ALPHA-GLUCAN-BRANCHING ENZYME 2-1, CHLOROPLASTIC/AMYLOPLASTIC-RELATED	Alpha-amylase/branching enzyme, C-terminal all beta		This entry represents the all-beta C-terminal domain that is found in members of the glycosyl hydrolase 13 family, such as alpha-amylases and 1,4-alpha-glucan branching enzyme. This domain forms a Greek key beta-barrel fold in these enzymes [].Alpha-amylase is classified as family 13 of the glycosyl hydrolases and is present in archaea, bacteria, plants and animals. Alpha-amylase is an essential …	Domain
Sobic.006G066800	Chr06	42707963	42717710	-1	9748	604687	(1 of 1) PTHR10357:SF141 - 1,4-ALPHA-GLUCAN-BRANCHING ENZYME 2-1, CHLOROPLASTIC/AMYLOPLASTIC-RELATED	1,4-alpha-glucan-branching enzyme, GlgB		This entry represents the glycogen branching enzyme, GlgB, which is responsible for the transfer of chains of approximately seven alpha(1,4)-linked glucosyl residues to other similar chains (in new alpha-(1,6) linkages) in the biosynthesis of glycogen []. The branching enzyme is responsible for the degree of alpha(1,6) branch linkages found in polysaccharides [].	Family
Sobic.006G066800	Chr06	42707963	42717710	-1	9748	604687	(1 of 1) PTHR10357:SF141 - 1,4-ALPHA-GLUCAN-BRANCHING ENZYME 2-1, CHLOROPLASTIC/AMYLOPLASTIC-RELATED					glycogen biosynthetic process	GO:0005978	The chemical reactions and pathways resulting in the formation of glycogen, a polydisperse, highly branched glucan composed of chains of D-glucose residues.
Sobic.006G066800	Chr06	42707963	42717710	-1	9748	604687	(1 of 1) PTHR10357:SF141 - 1,4-ALPHA-GLUCAN-BRANCHING ENZYME 2-1, CHLOROPLASTIC/AMYLOPLASTIC-RELATED					1,4-alpha-glucan branching enzyme activity	GO:0003844	Catalysis of the transfer of a segment of a (1->4)-alpha-D-glucan chain to a primary hydroxyl group in a similar glucan chain.
Sobic.006G066900	Chr06	42718980	42722791	-1	3812	599606		Metallo-dependent phosphatase-like		This entry represents a domain found in metallo-dependent phosphatases. Proteins containing this domain include: Purple acid phosphatases []. DNA double-strand break repair nucleases []. 5'-nucleotidases (syn. UDP-sugar hydrolase). Protein serine/threonine phosphatase. Phosphoesterase-related proteins. TT1561-like proteins. YfcE-like proteins. Hypothetical protein aq_1666.DR1281-like proteins. TT…	Domain
Sobic.006G067000	Chr06	42723881	42725688	-1	1808	596709	(1 of 164) PF01535//PF13041 - PPR repeat (PPR) // PPR repeat family (PPR_2)	Tetratricopeptide-like helical domain		The tetratrico peptide repeat region (TPR) is a structural motif present in a wide range of proteins [, , ]. It mediates protein-protein interactions and the assembly of multiprotein complexes []. The TPR motifconsists of 3-16 tandem-repeats of 34 amino acids residues, although individual TPR motifs canbe dispersed in the protein sequence. Sequence alignment of the TPR domains reveals aconsensus …	Domain
Sobic.006G067000	Chr06	42723881	42725688	-1	1808	596709	(1 of 164) PF01535//PF13041 - PPR repeat (PPR) // PPR repeat family (PPR_2)	Pentatricopeptide repeat		This entry represents the PPR repeat.Pentatricopeptide repeat (PPR) proteins are characterised by tandem repeats of a degenerate 35 amino acid motif []. Most of PPR proteins have roles in mitochondria or plastid []. PPR repeats were discovered while screening Arabidopsis proteins for those predicted to be targeted to mitochondria or chloroplast [, ]. Some of these proteins have been shown to play…	Repeat
Sobic.006G067050	Chr06	42751421	42752998	-1	1578	569399
Sobic.006G067100	Chr06	42753303	42756717	-1	3415	565680	(1 of 8) 3.2.2.22 - rRNA N-glycosylase / rRNA N-glycosidase	Ribosome-inactivating protein, subdomain 1		A number of bacterial and plant toxins act by inhibiting protein synthesis in eukaryotic cells. The toxins of the shiga and ricin family inactivate 60S ribosomal subunits by an N-glycosidic cleavage which releases a specific adenine base from the sugar-phosphate backbone of 28S rRNA [, , ]. Members of the family include shiga and shiga-like toxins, and type I (e.g. trichosanthin and luffin) and t…	Domain
Sobic.006G067100	Chr06	42753303	42756717	-1	3415	565680	(1 of 8) 3.2.2.22 - rRNA N-glycosylase / rRNA N-glycosidase	Ribosome-inactivating protein		A number of bacterial and plant toxins act by inhibiting protein synthesis in eukaryotic cells. The toxins of the shiga and ricin family inactivate 60S ribosomal subunits by an N-glycosidic cleavage which releases a specific adenine base from the sugar-phosphate backbone of 28S rRNA [, , ]. Members of the family include shiga and shiga-like toxins, and type I (e.g. trichosanthin and luffin) and t…	Family
Sobic.006G067100	Chr06	42753303	42756717	-1	3415	565680	(1 of 8) 3.2.2.22 - rRNA N-glycosylase / rRNA N-glycosidase					rRNA N-glycosylase activity	GO:0030598	Catalysis of the hydrolysis of the N-glycosylic bond at A-4324 in 28S rRNA from rat ribosomes or corresponding sites in 28S RNA from other species.
Sobic.006G067100	Chr06	42753303	42756717	-1	3415	565680	(1 of 8) 3.2.2.22 - rRNA N-glycosylase / rRNA N-glycosidase					negative regulation of translation	GO:0017148	Any process that stops, prevents, or reduces the frequency, rate or extent of the chemical reactions and pathways resulting in the formation of proteins by the translation of mRNA.
Sobic.006G067150	Chr06	42758806	42759413	-1	608	562984
Sobic.006G067200	Chr06	42760512	42761535	-1	1024	560862
Sobic.006G067300	Chr06	42769007	42770832	1	1826	551565	(1 of 303) PF00646 - F-box domain (F-box)	F-box domain		First identified in cyclin-F as a protein-protein interaction motif, the F-boxis a conserved domain that is present in numerous protein with a bipartitestructure []. Through the F-box, these proteins are linked to the Skp1protein and the core of SCFs (Skp1-cullin-F-box protein ligase) complexes.SCFs complexes constitute a new class of E3 ligases []. They function incombination with the E2 enzyme …	Domain	protein binding	GO:0005515	Interacting selectively and non-covalently with any protein or protein complex (a complex of two or more proteins that may include other nonprotein molecules).
Sobic.006G067400	Chr06	42774078	42778987	-1	4910	543410	(1 of 5) 2.4.1.18 - 1,4-alpha-glucan branching enzyme / Glycogen branching enzyme	Metallo-dependent phosphatase-like		This entry represents a domain found in metallo-dependent phosphatases. Proteins containing this domain include: Purple acid phosphatases []. DNA double-strand break repair nucleases []. 5'-nucleotidases (syn. UDP-sugar hydrolase). Protein serine/threonine phosphatase. Phosphoesterase-related proteins. TT1561-like proteins. YfcE-like proteins. Hypothetical protein aq_1666.DR1281-like proteins. TT…	Domain
Sobic.006G067400	Chr06	42774078	42778987	-1	4910	543410	(1 of 5) 2.4.1.18 - 1,4-alpha-glucan branching enzyme / Glycogen branching enzyme	Calcineurin-like phosphoesterase domain, apaH type		This domain is found in a diverse range of phosphoesterases [], including bis(5'-nucleosyl)-tetraphosphatase (apaH), nucleotidases, sphingomyelin phosphodiesterases and 2'-3' cAMP phosphodiesterases, as well as nucleases such as bacterial SbcD or archaeal/yeast Mre11. The most conserved regions in this domain centre around the metal chelating residues.	Domain
Sobic.006G067400	Chr06	42774078	42778987	-1	4910	543410	(1 of 5) 2.4.1.18 - 1,4-alpha-glucan branching enzyme / Glycogen branching enzyme					hydrolase activity	GO:0016787	Catalysis of the hydrolysis of various bonds, e.g. C-O, C-N, C-C, phosphoric anhydride bonds, etc. Hydrolase is the systematic name for any enzyme of EC class 3.
Sobic.006G067500	Chr06	42781244	42785442	-1	4199	536955		Metallo-dependent phosphatase-like		This entry represents a domain found in metallo-dependent phosphatases. Proteins containing this domain include: Purple acid phosphatases []. DNA double-strand break repair nucleases []. 5'-nucleotidases (syn. UDP-sugar hydrolase). Protein serine/threonine phosphatase. Phosphoesterase-related proteins. TT1561-like proteins. YfcE-like proteins. Hypothetical protein aq_1666.DR1281-like proteins. TT…	Domain
Sobic.006G067500	Chr06	42781244	42785442	-1	4199	536955		Calcineurin-like phosphoesterase domain, apaH type		This domain is found in a diverse range of phosphoesterases [], including bis(5'-nucleosyl)-tetraphosphatase (apaH), nucleotidases, sphingomyelin phosphodiesterases and 2'-3' cAMP phosphodiesterases, as well as nucleases such as bacterial SbcD or archaeal/yeast Mre11. The most conserved regions in this domain centre around the metal chelating residues.	Domain
Sobic.006G067500	Chr06	42781244	42785442	-1	4199	536955						hydrolase activity	GO:0016787	Catalysis of the hydrolysis of various bonds, e.g. C-O, C-N, C-C, phosphoric anhydride bonds, etc. Hydrolase is the systematic name for any enzyme of EC class 3.
Sobic.006G067600	Chr06	42785485	42802516	1	17032	519881		Histone deacetylase domain		Regulation of transcription is, in part, modulated by reversible histone acetylation on several lysine. Histone deacetylases (HDA) catalyse the removalof the acetyl group. Histone deacetylases, acetoin utilization proteins and acetylpolyamine amidohydrolases are all members of this ancient protein superfamily [].HDAs function in multi-subunit complexes, reversing the acetylation ofhistones by his…	Domain
Sobic.006G067600	Chr06	42785485	42802516	1	17032	519881		Histone deacetylase superfamily		Histones can be reversibly acetylated on several lysine residues. Regulation of transcription is caused in part by this mechanism. Histone deacetylases catalyse the removal of the acetyl group. Histone deacetylases, acetoin utilization proteins and acetylpolyamine amidohydrolases are all members of this ancient protein superfamily [].	Family
Sobic.006G067600	Chr06	42785485	42802516	1	17032	519881		Histone deacetylase		Regulation of transcription is, in part, modulated by reversible histone acetylation on several lysine. Histone deacetylases (HDA) catalyse the removalof the acetyl group. Histone deacetylases, acetoin utilization proteins and acetylpolyamine amidohydrolases are all members of this ancient protein superfamily [].HDAs function in multi-subunit complexes, reversing the acetylation ofhistones by his…	Family
Sobic.006G067600	Chr06	42785485	42802516	1	17032	519881		Histone deacetylase domain		Regulation of transcription is, in part, modulated by reversible histone acetylation on several lysine. Histone deacetylases (HDA) catalyse the removalof the acetyl group. Histone deacetylases, acetoin utilization proteins and acetylpolyamine amidohydrolases are all members of this ancient protein superfamily [].HDAs function in multi-subunit complexes, reversing the acetylation ofhistones by his…	Domain
Sobic.006G067600	Chr06	42785485	42802516	1	17032	519881		Histone deacetylase superfamily		Histones can be reversibly acetylated on several lysine residues. Regulation of transcription is caused in part by this mechanism. Histone deacetylases catalyse the removal of the acetyl group. Histone deacetylases, acetoin utilization proteins and acetylpolyamine amidohydrolases are all members of this ancient protein superfamily [].	Family
Sobic.006G067600	Chr06	42785485	42802516	1	17032	519881		Histone deacetylase		Regulation of transcription is, in part, modulated by reversible histone acetylation on several lysine. Histone deacetylases (HDA) catalyse the removalof the acetyl group. Histone deacetylases, acetoin utilization proteins and acetylpolyamine amidohydrolases are all members of this ancient protein superfamily [].HDAs function in multi-subunit complexes, reversing the acetylation ofhistones by his…	Family
Sobic.006G067600	Chr06	42785485	42802516	1	17032	519881		Histone deacetylase domain		Regulation of transcription is, in part, modulated by reversible histone acetylation on several lysine. Histone deacetylases (HDA) catalyse the removalof the acetyl group. Histone deacetylases, acetoin utilization proteins and acetylpolyamine amidohydrolases are all members of this ancient protein superfamily [].HDAs function in multi-subunit complexes, reversing the acetylation ofhistones by his…	Domain
Sobic.006G067600	Chr06	42785485	42802516	1	17032	519881		Histone deacetylase superfamily		Histones can be reversibly acetylated on several lysine residues. Regulation of transcription is caused in part by this mechanism. Histone deacetylases catalyse the removal of the acetyl group. Histone deacetylases, acetoin utilization proteins and acetylpolyamine amidohydrolases are all members of this ancient protein superfamily [].	Family
Sobic.006G067600	Chr06	42785485	42802516	1	17032	519881		Histone deacetylase		Regulation of transcription is, in part, modulated by reversible histone acetylation on several lysine. Histone deacetylases (HDA) catalyse the removalof the acetyl group. Histone deacetylases, acetoin utilization proteins and acetylpolyamine amidohydrolases are all members of this ancient protein superfamily [].HDAs function in multi-subunit complexes, reversing the acetylation ofhistones by his…	Family
Sobic.006G067600	Chr06	42785485	42802516	1	17032	519881						histone deacetylase activity	GO:0004407	Catalysis of the reaction: histone N6-acetyl-L-lysine + H2O = histone L-lysine + acetate. This reaction represents the removal of an acetyl group from a histone, a class of proteins complexed to DNA in chromatin and chromosomes.
Sobic.006G067600	Chr06	42785485	42802516	1	17032	519881						histone deacetylation	GO:0016575	The modification of histones by removal of acetyl groups.
Sobic.006G067700	Chr06	42803037	42807520	-1	4484	514877		Protein kinase domain		Protein phosphorylation, which plays a key role in most cellular activities, is a reversible process mediated by proteinkinases and phosphoprotein phosphatases. Protein kinases catalyse the transfer of the gamma phosphate from nucleotide triphosphates (often ATP) to one or more amino acid residues in a protein substrate side chain, resulting in a conformational change affecting protein function. …	Domain
Sobic.006G067700	Chr06	42803037	42807520	-1	4484	514877		Protein kinase-like domain		Protein kinases () modify other proteins by chemically adding phosphate groups to them. This process is fundamental to most signalling and regulatory processes in the eukaryotic cell []. The protein kinases contain a catalytic core that is common to both serine/threonine and tyrosine protein kinases. The catalytic domain contains the nucleotide-binding site and the catalytic apparatus in an inter…	Domain
Sobic.006G067700	Chr06	42803037	42807520	-1	4484	514877		Tyrosine-protein kinase, catalytic domain		Protein phosphorylation, which plays a key role in most cellular activities, is a reversible process mediated by protein kinases and phosphoprotein phosphatases. Protein kinases catalyse the transfer of the gamma phosphate from nucleotide triphosphates (often ATP) to one or more amino acid residues in a protein substrate side chain, resulting in a conformational change affecting protein function.…	Domain
Sobic.006G067700	Chr06	42803037	42807520	-1	4484	514877		Serine-threonine/tyrosine-protein kinase catalytic domain		Protein phosphorylation, which plays a key role in most cellular activities, is a reversible process mediated by protein kinases and phosphoprotein phosphatases. Protein kinases catalyse the transfer of the gamma phosphate from nucleotide triphosphates (often ATP) to one or more amino acid residues in a protein substrate side chain, resulting in a conformational change affecting protein function.…	Domain
Sobic.006G067700	Chr06	42803037	42807520	-1	4484	514877		Pleckstrin-homology domain (PH domain)/Phosphotyrosine-binding domain (PTB)		Pleckstrin homology (PH) domains are small modular domains that occur in a large variety of signalling proteins, where they serve as simple targeting domains that bind lipids [, , ]. PH domains have a partly opened beta-barrel topology that is capped by an alpha helix. The structure of PH domains is similar to the phosphotyrosine-binding domain (PTB) found in IRS-1 (insulin receptor substrate 1),…	Domain
Sobic.006G067700	Chr06	42803037	42807520	-1	4484	514877		Protein kinase domain		Protein phosphorylation, which plays a key role in most cellular activities, is a reversible process mediated by proteinkinases and phosphoprotein phosphatases. Protein kinases catalyse the transfer of the gamma phosphate from nucleotide triphosphates (often ATP) to one or more amino acid residues in a protein substrate side chain, resulting in a conformational change affecting protein function. …	Domain
Sobic.006G067700	Chr06	42803037	42807520	-1	4484	514877		Protein kinase-like domain		Protein kinases () modify other proteins by chemically adding phosphate groups to them. This process is fundamental to most signalling and regulatory processes in the eukaryotic cell []. The protein kinases contain a catalytic core that is common to both serine/threonine and tyrosine protein kinases. The catalytic domain contains the nucleotide-binding site and the catalytic apparatus in an inter…	Domain
Sobic.006G067700	Chr06	42803037	42807520	-1	4484	514877		Tyrosine-protein kinase, catalytic domain		Protein phosphorylation, which plays a key role in most cellular activities, is a reversible process mediated by protein kinases and phosphoprotein phosphatases. Protein kinases catalyse the transfer of the gamma phosphate from nucleotide triphosphates (often ATP) to one or more amino acid residues in a protein substrate side chain, resulting in a conformational change affecting protein function.…	Domain
Sobic.006G067700	Chr06	42803037	42807520	-1	4484	514877		Serine-threonine/tyrosine-protein kinase catalytic domain		Protein phosphorylation, which plays a key role in most cellular activities, is a reversible process mediated by protein kinases and phosphoprotein phosphatases. Protein kinases catalyse the transfer of the gamma phosphate from nucleotide triphosphates (often ATP) to one or more amino acid residues in a protein substrate side chain, resulting in a conformational change affecting protein function.…	Domain
Sobic.006G067700	Chr06	42803037	42807520	-1	4484	514877		Pleckstrin-homology domain (PH domain)/Phosphotyrosine-binding domain (PTB)		Pleckstrin homology (PH) domains are small modular domains that occur in a large variety of signalling proteins, where they serve as simple targeting domains that bind lipids [, , ]. PH domains have a partly opened beta-barrel topology that is capped by an alpha helix. The structure of PH domains is similar to the phosphotyrosine-binding domain (PTB) found in IRS-1 (insulin receptor substrate 1),…	Domain
Sobic.006G067800	Chr06	42823157	42825066	-1	1910	497331		Iron dependent repressor, metal binding and dimerisation domain		The diphtheria toxin repressor protein (DTXR) is a member of this group []. In Corynebacterium diphtheriaewhere it has been studied in some detail this protein actsas an iron-binding repressor of dipheteria toxin gene expression and may serve as a global regulator of gene expression. The N terminus may be involved in iron binding andmay associate with the Tox operator. Binding of DTXR to Tox oper…	Domain
Sobic.006G067800	Chr06	42823157	42825066	-1	1910	497331						transition metal ion binding	GO:0046914	Interacting selectively and non-covalently with a transition metal ions; a transition metal is an element whose atom has an incomplete d-subshell of extranuclear electrons, or which gives rise to a cation or cations with an incomplete d-subshell. Transition metals often have more than one valency state. Biologically relevant transition metals include vanadium, manganese, iron, copper, cobalt, nic…
Sobic.006G067800	Chr06	42823157	42825066	-1	1910	497331						protein dimerization activity	GO:0046983	The formation of a protein dimer, a macromolecular structure consists of two noncovalently associated identical or nonidentical subunits.
Sobic.006G067900	Chr06	42825191	42830591	1	5401	491806
Sobic.006G068000	Chr06	42831323	42832956	1	1634	489441		Root cap		The cells at the periphery of the root cap are continuously sloughed off from the root into the mucilage, and are thought to be programmed to die [].This family represents a conserved region approximately 60 residues in length within plant root cap proteins, which may be involved in the process.	Family
Sobic.006G068100	Chr06	42833573	42835724	-1	2152	486673		Metallo-dependent phosphatase-like		This entry represents a domain found in metallo-dependent phosphatases. Proteins containing this domain include: Purple acid phosphatases []. DNA double-strand break repair nucleases []. 5'-nucleotidases (syn. UDP-sugar hydrolase). Protein serine/threonine phosphatase. Phosphoesterase-related proteins. TT1561-like proteins. YfcE-like proteins. Hypothetical protein aq_1666.DR1281-like proteins. TT…	Domain
Sobic.006G068100	Chr06	42833573	42835724	-1	2152	486673		Calcineurin-like phosphoesterase domain, apaH type		This domain is found in a diverse range of phosphoesterases [], including bis(5'-nucleosyl)-tetraphosphatase (apaH), nucleotidases, sphingomyelin phosphodiesterases and 2'-3' cAMP phosphodiesterases, as well as nucleases such as bacterial SbcD or archaeal/yeast Mre11. The most conserved regions in this domain centre around the metal chelating residues.	Domain
Sobic.006G068100	Chr06	42833573	42835724	-1	2152	486673		Purple acid phosphatase-like, N-terminal		Purple acid phosphatases (PAPs) are ubiquitous binuclear metal-containing acid hydrolases characterised by their acidic pH optima and their intense purple colour due to a TyrO-to-FeIII charge-transfer transition. The amino acid residues coordinating the metal ions are conserved in all PAPs. Active PAPs contain an FeIII ion coordinated to Tyr O, a His N, and an Asp O2, in addition to a divalent me…	Domain
Sobic.006G068100	Chr06	42833573	42835724	-1	2152	486673		Iron/zinc purple acid phosphatase-like C-terminal domain		This domain is found at the C terminus of purple acid phosphatase proteins [].	Domain
Sobic.006G068100	Chr06	42833573	42835724	-1	2152	486673		Purple acid phosphatase, N-terminal		Purple acid phosphatases (PAPs) are ubiquitous binuclear metal-containing acid hydrolases characterised by their acidic pH optima and their intense purple colour due to a TyrO-to-FeIII charge-transfer transition. The amino acid residues coordinating the metal ions are conserved in all PAPs. Active PAPs contain an FeIII ion coordinated to Tyr O, a His N, and an Asp O2, in addition to a divalent me…	Domain
Sobic.006G068100	Chr06	42833573	42835724	-1	2152	486673						hydrolase activity	GO:0016787	Catalysis of the hydrolysis of various bonds, e.g. C-O, C-N, C-C, phosphoric anhydride bonds, etc. Hydrolase is the systematic name for any enzyme of EC class 3.
Sobic.006G068200	Chr06	42845276	42846733	1	1458	475664
Sobic.006G068300	Chr06	42914834	42916601	-1	1768	405796		Phosphatidylethanolamine-binding protein PEBP		The PEBP (PhosphatidylEthanolamine-Binding Protein) family is a highly conserved group of proteins that have been identified in numerous tissues in a wide variety of organisms, including bacteria, yeast, nematodes, plants, drosophila and mammals. The various functionsdescribed for members of this family include lipid binding, neuronal development [], serine protease inhibition [], the control of …	Family
Sobic.006G068300	Chr06	42914834	42916601	-1	1768	405796		Phosphatidylethanolamine-binding protein PEBP		The PEBP (PhosphatidylEthanolamine-Binding Protein) family is a highly conserved group of proteins that have been identified in numerous tissues in a wide variety of organisms, including bacteria, yeast, nematodes, plants, drosophila and mammals. The various functionsdescribed for members of this family include lipid binding, neuronal development [], serine protease inhibition [], the control of …	Family
Sobic.006G068350	Chr06	43066399	43075020	-1	8622	247377
Sobic.006G068400	Chr06	43097855	43118358	1	20504	204039	(1 of 3) K15199 - general transcription factor 3C polypeptide 1 (GTF3C1)
Sobic.006G068500	Chr06	43157107	43158216	-1	1110	164181
Sobic.006G068500	Chr06	43157107	43158216	-1	1110	164181
Sobic.006G068700	Chr06	43181421	43182244	1	824	140153	(1 of 1) PTHR10992//PTHR10992:SF835 - ALPHA/BETA HYDROLASE FOLD-CONTAINING PROTEIN // SUBFAMILY NOT NAMED	Alpha/Beta hydrolase fold		This entry represent the Alpha/Beta hydrolase fold.The alpha/beta hydrolase fold []is common to a number of hydrolytic enzymes of widely differing phylogenetic origin and catalytic function. The core of each enzyme is an alpha/beta-sheet (rather than a barrel), containing 8 strands connected by helices []. The enzymes are believed to have diverged from a common ancestor, preserving the arrangemen…	Domain
Sobic.006G068800	Chr06	43187004	43191138	1	4135	131259		Alpha/Beta hydrolase fold		This entry represent the Alpha/Beta hydrolase fold.The alpha/beta hydrolase fold []is common to a number of hydrolytic enzymes of widely differing phylogenetic origin and catalytic function. The core of each enzyme is an alpha/beta-sheet (rather than a barrel), containing 8 strands connected by helices []. The enzymes are believed to have diverged from a common ancestor, preserving the arrangemen…	Domain
Sobic.006G068800	Chr06	43187004	43191138	1	4135	131259		Alpha/beta hydrolase fold-5		The alpha/beta hydrolase fold []is common to a number of hydrolytic enzymes of widely differing phylogenetic origin and catalytic function. The core of each enzyme is an alpha/beta-sheet (rather than a barrel), containing 8 strands connected by helices []. The enzymes are believed to have diverged from a common ancestor, preserving the arrangement of the catalytic residues. All have a catalytic t…	Domain
Sobic.006G068900	Chr06	43197697	43199765	1	2069	122632
Sobic.006G069000	Chr06	43203448	43206618	1	3171	115779		Beta-grasp domain		This domain has a beta-grasp fold with a core structure consisting of beta(2)-alpha-beta(2), which is similar to that found inubiquitin []. Domains with this type of structure are found in the 2Fe-2S ferredoxin family (including putidaredoxin and adrenodoxin) [], the 2Fe-2S ferredoxin-related family (including aldehyde reductase, and xanthine dehydrogenase) [], the TGS family (including threonyl-…	Domain
Sobic.006G069000	Chr06	43203448	43206618	1	3171	115779		2Fe-2S ferredoxin-type iron-sulfur binding domain		Ferredoxins are small, acidic, electron transfer proteins that are ubiquitousin biological redox systems. They have either 4Fe-4S, 3Fe-4S, or 2Fe-2Scluster. Among them, ferredoxin with one 2Fe-2S cluster per molecule arepresent in plants, animals, and bacteria, and form a distinct Ferredoxinfamily []. They are proteins of around one hundred amino acids with four conserved cysteine residues to whi…	Domain
Sobic.006G069000	Chr06	43203448	43206618	1	3171	115779		Ferredoxin [2Fe-2S], plant		This entry represents single domain 2Fe-2S (also called plant type) ferredoxins. In general, these occur as a single domain proteins or with a chloroplast transit peptide. In higher plants, ferredoxin is the unique soluble electron carrier protein located in the stroma, and a wide variety of essential metabolic and signalling processes depend upon the reduction by ferredoxin. Species tend to be p…	Family
Sobic.006G069000	Chr06	43203448	43206618	1	3171	115779						electron carrier activity	GO:0009055	Any molecular entity that serves as an electron acceptor and electron donor in an electron transport chain. An electron transport chain is a process in which a series of electron carriers operate together to transfer electrons from donors to any of several different terminal electron acceptors to generate a transmembrane electrochemical gradient.
Sobic.006G069000	Chr06	43203448	43206618	1	3171	115779						iron-sulfur cluster binding	GO:0051536	Interacting selectively and non-covalently with an iron-sulfur cluster, a combination of iron and sulfur atoms.
Sobic.006G069050	Chr06	43206592	43207420	-1	829	114977	(1 of 2) PTHR23315:SF75 - U-BOX DOMAIN-CONTAINING PROTEIN 9	U box domain		This entry represents the U-box domain.The molecular mechanism underlying the transfer of ubiquitin (Ub) to a substrate consists of three key enzymatic steps. First, ubiquitin itself is adenylated at its C-terminal glycine residue by an activating enzyme (E1). Second, the adenylated Ub forms a covalent linkage to a conjugating enzyme (E2). Finally, a ligating enzyme (E3) recruits both the Ub-char…	Domain
Sobic.006G069050	Chr06	43206592	43207420	-1	829	114977	(1 of 2) PTHR23315:SF75 - U-BOX DOMAIN-CONTAINING PROTEIN 9	Zinc finger, RING/FYVE/PHD-type		Zinc finger (Znf) domains are relatively small protein motifs which contain multiple finger-like protrusions that make tandem contacts with their target molecule. Some of these domains bind zinc, but many do not; instead binding other metals such as iron, or no metal at all. For example, some family members form salt bridges to stabilise the finger-like folds. They were first identified as a DNA-…	Domain
Sobic.006G069050	Chr06	43206592	43207420	-1	829	114977	(1 of 2) PTHR23315:SF75 - U-BOX DOMAIN-CONTAINING PROTEIN 9					ubiquitin-protein transferase activity	GO:0004842	Catalysis of the transfer of ubiquitin from one protein to another via the reaction X-Ub + Y --> Y-Ub + X, where both X-Ub and Y-Ub are covalent linkages.
Sobic.006G069050	Chr06	43206592	43207420	-1	829	114977	(1 of 2) PTHR23315:SF75 - U-BOX DOMAIN-CONTAINING PROTEIN 9					protein ubiquitination	GO:0016567	The process in which one or more ubiquitin groups are added to a protein.
Sobic.006G069100	Chr06	43209380	43219358	1	9979	103039	(1 of 19) PF01535//PF13041//PF13812//PF14432 - PPR repeat (PPR) // PPR repeat family (PPR_2) // Pentatricopeptide repeat domain (PPR_3) // DYW family of nucleic acid deaminases (DYW_deaminase)	Tetratricopeptide-like helical domain		The tetratrico peptide repeat region (TPR) is a structural motif present in a wide range of proteins [, , ]. It mediates protein-protein interactions and the assembly of multiprotein complexes []. The TPR motifconsists of 3-16 tandem-repeats of 34 amino acids residues, although individual TPR motifs canbe dispersed in the protein sequence. Sequence alignment of the TPR domains reveals aconsensus …	Domain
Sobic.006G069100	Chr06	43209380	43219358	1	9979	103039	(1 of 19) PF01535//PF13041//PF13812//PF14432 - PPR repeat (PPR) // PPR repeat family (PPR_2) // Pentatricopeptide repeat domain (PPR_3) // DYW family of nucleic acid deaminases (DYW_deaminase)	Pentatricopeptide repeat		This entry represents the PPR repeat.Pentatricopeptide repeat (PPR) proteins are characterised by tandem repeats of a degenerate 35 amino acid motif []. Most of PPR proteins have roles in mitochondria or plastid []. PPR repeats were discovered while screening Arabidopsis proteins for those predicted to be targeted to mitochondria or chloroplast [, ]. Some of these proteins have been shown to play…	Repeat
Sobic.006G069200	Chr06	43233100	43241921	1	8822	80476		Glycoside hydrolase, family 17		O-Glycosyl hydrolases () are a widespread group of enzymes that hydrolyse the glycosidic bond between two or more carbohydrates, or between a carbohydrate and a non-carbohydrate moiety. A classification system for glycosyl hydrolases, based on sequence similarity, has led to the definition of 85 different families [, ]. This classification is available on the CAZy (CArbohydrate-Active EnZymes) we…	Family
Sobic.006G069200	Chr06	43233100	43241921	1	8822	80476		Glycoside hydrolase superfamily		O-Glycosyl hydrolases () are a widespread group of enzymes that hydrolyse the glycosidic bond between two or more carbohydrates, or between a carbohydrate and a non-carbohydrate moiety. A classification system for glycosyl hydrolases, based on sequence similarity, has led to the definition of 85 different families [, ]. This classification is available on the CAZy (CArbohydrate-Active EnZymes) we…	Domain
Sobic.006G069200	Chr06	43233100	43241921	1	8822	80476		Glycoside hydrolase, catalytic domain		O-Glycosyl hydrolases () are a widespread group of enzymes that hydrolyse the glycosidic bond between two or more carbohydrates, or between a carbohydrate and a non-carbohydrate moiety. A classification system for glycosyl hydrolases, based on sequence similarity, has led to thedefinition of 85 different families [, ]. This classification is available on the CAZy (CArbohydrate-Active EnZymes) web…	Domain
Sobic.006G069200	Chr06	43233100	43241921	1	8822	80476		Glycoside hydrolase, family 17		O-Glycosyl hydrolases () are a widespread group of enzymes that hydrolyse the glycosidic bond between two or more carbohydrates, or between a carbohydrate and a non-carbohydrate moiety. A classification system for glycosyl hydrolases, based on sequence similarity, has led to the definition of 85 different families [, ]. This classification is available on the CAZy (CArbohydrate-Active EnZymes) we…	Family
Sobic.006G069200	Chr06	43233100	43241921	1	8822	80476		Glycoside hydrolase superfamily		O-Glycosyl hydrolases () are a widespread group of enzymes that hydrolyse the glycosidic bond between two or more carbohydrates, or between a carbohydrate and a non-carbohydrate moiety. A classification system for glycosyl hydrolases, based on sequence similarity, has led to the definition of 85 different families [, ]. This classification is available on the CAZy (CArbohydrate-Active EnZymes) we…	Domain
Sobic.006G069200	Chr06	43233100	43241921	1	8822	80476		Glycoside hydrolase, catalytic domain		O-Glycosyl hydrolases () are a widespread group of enzymes that hydrolyse the glycosidic bond between two or more carbohydrates, or between a carbohydrate and a non-carbohydrate moiety. A classification system for glycosyl hydrolases, based on sequence similarity, has led to thedefinition of 85 different families [, ]. This classification is available on the CAZy (CArbohydrate-Active EnZymes) web…	Domain
Sobic.006G069200	Chr06	43233100	43241921	1	8822	80476		Glycoside hydrolase, family 17		O-Glycosyl hydrolases () are a widespread group of enzymes that hydrolyse the glycosidic bond between two or more carbohydrates, or between a carbohydrate and a non-carbohydrate moiety. A classification system for glycosyl hydrolases, based on sequence similarity, has led to the definition of 85 different families [, ]. This classification is available on the CAZy (CArbohydrate-Active EnZymes) we…	Family
Sobic.006G069200	Chr06	43233100	43241921	1	8822	80476		Glycoside hydrolase superfamily		O-Glycosyl hydrolases () are a widespread group of enzymes that hydrolyse the glycosidic bond between two or more carbohydrates, or between a carbohydrate and a non-carbohydrate moiety. A classification system for glycosyl hydrolases, based on sequence similarity, has led to the definition of 85 different families [, ]. This classification is available on the CAZy (CArbohydrate-Active EnZymes) we…	Domain
Sobic.006G069200	Chr06	43233100	43241921	1	8822	80476		Glycoside hydrolase, catalytic domain		O-Glycosyl hydrolases () are a widespread group of enzymes that hydrolyse the glycosidic bond between two or more carbohydrates, or between a carbohydrate and a non-carbohydrate moiety. A classification system for glycosyl hydrolases, based on sequence similarity, has led to thedefinition of 85 different families [, ]. This classification is available on the CAZy (CArbohydrate-Active EnZymes) web…	Domain
Sobic.006G069200	Chr06	43233100	43241921	1	8822	80476						carbohydrate metabolic process	GO:0005975	The chemical reactions and pathways involving carbohydrates, any of a group of organic compounds based of the general formula Cx(H2O)y. Includes the formation of carbohydrate derivatives by the addition of a carbohydrate residue to another molecule.
Sobic.006G069200	Chr06	43233100	43241921	1	8822	80476						hydrolase activity, hydrolyzing O-glycosyl compounds	GO:0004553	Catalysis of the hydrolysis of any O-glycosyl bond.
Sobic.006G069300	Chr06	43243302	43245534	1	2233	76863		Carbonic anhydrase, alpha-class		Carbonic anhydrases (CA: ) are zinc metalloenzymes which catalyse the reversible hydration of carbon dioxide to bicarbonate [, ]. CAs have essential roles in facilitating the transport of carbon dioxide and protons in the intracellular space, across biological membranes and in the layers of the extracellular space; they are also involved in many other processes, from respiration and photosynthesi…	Family
Sobic.006G069300	Chr06	43243302	43245534	1	2233	76863		Alpha carbonic anhydrase		Carbonic anhydrases (CA: ) are zinc metalloenzymes which catalyse the reversible hydration of carbon dioxide to bicarbonate [, ]. The alpha-CAs are found predominantly in animals but also in bacteria and green algae. There are at least 15 isoforms found in mammals, which can be subdivided into cytosolic CAs (CA-I, CA-II, CA-III, CA-VII and CA XIII), mitochondrial CAs (CA-VA and CA-VB), secreted C…	Domain
Sobic.006G069400	Chr06	43249188	43250689	1	1502	71708
Sobic.006G069500	Chr06	43250944	43252930	1	1987	69467		Thioredoxin-like fold		Several biological processes regulate the activity of target proteins through changes in the redox state of thiol groups (S2 to SH2), where a hydrogen donor is linked to an intermediary disulphide protein. Such processes include the ferredoxin/thioredoxin system, the NADP/thioredoxin system, and the glutathione/glutaredoxin system []. Several of these disulphide proteins share a common structure,…	Domain
Sobic.006G069500	Chr06	43250944	43252930	1	1987	69467		Heat shock protein DnaJ, cysteine-rich domain		The hsp70 chaperone machine performs many diverse roles in the cell, including folding of nascent proteins, translocation of polypeptides across organelle membranes, coordinating responses to stress, and targeting selected proteins for degradation. DnaJ is a member of the hsp40 family of molecular chaperones, which is also called the J-protein family, the members of which regulate the activity of…	Domain
Sobic.006G069500	Chr06	43250944	43252930	1	1987	69467		Glutaredoxin		Glutaredoxins [, , ], also known as thioltransferases (disulphide reductases, are small proteins of approximately one hundred amino-acid residues which utilise glutathione and NADPH as cofactors. Oxidized glutathione is regenerated by glutathione reductase. Together these components compose the glutathione system []. Glutaredoxin functions as an electron carrier in the glutathione-dependent synth…	Domain
Sobic.006G069500	Chr06	43250944	43252930	1	1987	69467						unfolded protein binding	GO:0051082	Interacting selectively and non-covalently with an unfolded protein.
Sobic.006G069500	Chr06	43250944	43252930	1	1987	69467						heat shock protein binding	GO:0031072	Interacting selectively and non-covalently with a heat shock protein, any protein synthesized or activated in response to heat shock.
Sobic.006G069766	Chr06	43258895	43261993	-1	3099	60404
Sobic.006G070032	Chr06	43277256	43279871	-1	2616	42526	(1 of 12) K01193 - beta-fructofuranosidase (E3.2.1.26, sacA)	Concanavalin A-like lectin/glucanase domain		This entry represents the concanavalin A-like domain, which has a sandwich structure of 12-14 beta strands in two sheets with a complex topology. Proteins containing this domain include: Legume lectinsGlycosyl hydrolases family 16Galectin (animal S-lectin)Laminin G-like modulePentraxinClostridium neurotoxinsExotoxin AVibrio cholera sialidaseLeech intramolecular trans-sialidaseGlycosyl hydrolase f…	Domain
Sobic.006G070032	Chr06	43277256	43279871	-1	2616	42526	(1 of 12) K01193 - beta-fructofuranosidase (E3.2.1.26, sacA)	Glycosyl hydrolase family 32, C-terminal		This domain corresponds to the C-terminal domain of glycosyl hydrolase family 32. It forms a beta sandwich module [].	Domain
Sobic.006G070032	Chr06	43277256	43279871	-1	2616	42526	(1 of 12) K01193 - beta-fructofuranosidase (E3.2.1.26, sacA)	Glycosyl hydrolase family 32, N-terminal		This domain corresponds to the N-terminal domain of glycosyl transferase family 32 which forms a five bladed beta propeller structure [].	Domain
Sobic.006G070032	Chr06	43277256	43279871	-1	2616	42526	(1 of 12) K01193 - beta-fructofuranosidase (E3.2.1.26, sacA)	Glycoside hydrolase, family 32		O-Glycosyl hydrolases () are a widespread group of enzymes that hydrolyse the glycosidic bond between two or more carbohydrates, or between a carbohydrate and a non-carbohydrate moiety. A classification system for glycosyl hydrolases, based on sequence similarity, has led to the definition of 85 different families [, ]. This classification is available on the CAZy (CArbohydrate-Active EnZymes) we…	Family
Sobic.006G070032	Chr06	43277256	43279871	-1	2616	42526	(1 of 12) K01193 - beta-fructofuranosidase (E3.2.1.26, sacA)	Glycosyl hydrolase, five-bladed beta-propellor domain		This entry represents a five-bladed beta-propellor domain found in some glycosyl hydrolases. In particular it is found in the arabinase, levansucrase and invertase families [, , ].	Domain
Sobic.006G070298	Chr06	43304436	43308204	-1	3769	14193	(1 of 12) K01193 - beta-fructofuranosidase (E3.2.1.26, sacA)	Concanavalin A-like lectin/glucanase domain		This entry represents the concanavalin A-like domain, which has a sandwich structure of 12-14 beta strands in two sheets with a complex topology. Proteins containing this domain include: Legume lectinsGlycosyl hydrolases family 16Galectin (animal S-lectin)Laminin G-like modulePentraxinClostridium neurotoxinsExotoxin AVibrio cholera sialidaseLeech intramolecular trans-sialidaseGlycosyl hydrolase f…	Domain
Sobic.006G070298	Chr06	43304436	43308204	-1	3769	14193	(1 of 12) K01193 - beta-fructofuranosidase (E3.2.1.26, sacA)	Glycosyl hydrolase family 32, C-terminal		This domain corresponds to the C-terminal domain of glycosyl hydrolase family 32. It forms a beta sandwich module [].	Domain
Sobic.006G070298	Chr06	43304436	43308204	-1	3769	14193	(1 of 12) K01193 - beta-fructofuranosidase (E3.2.1.26, sacA)	Glycosyl hydrolase family 32, N-terminal		This domain corresponds to the N-terminal domain of glycosyl transferase family 32 which forms a five bladed beta propeller structure [].	Domain
Sobic.006G070298	Chr06	43304436	43308204	-1	3769	14193	(1 of 12) K01193 - beta-fructofuranosidase (E3.2.1.26, sacA)	Glycoside hydrolase, family 32		O-Glycosyl hydrolases () are a widespread group of enzymes that hydrolyse the glycosidic bond between two or more carbohydrates, or between a carbohydrate and a non-carbohydrate moiety. A classification system for glycosyl hydrolases, based on sequence similarity, has led to the definition of 85 different families [, ]. This classification is available on the CAZy (CArbohydrate-Active EnZymes) we…	Family
Sobic.006G070298	Chr06	43304436	43308204	-1	3769	14193	(1 of 12) K01193 - beta-fructofuranosidase (E3.2.1.26, sacA)	Glycosyl hydrolase, five-bladed beta-propellor domain		This entry represents a five-bladed beta-propellor domain found in some glycosyl hydrolases. In particular it is found in the arabinase, levansucrase and invertase families [, , ].	Domain
Sobic.006G070564	Chr06	43320306	43324194	-1	3889	0	(1 of 12) K01193 - beta-fructofuranosidase (E3.2.1.26, sacA)	Concanavalin A-like lectin/glucanase domain		This entry represents the concanavalin A-like domain, which has a sandwich structure of 12-14 beta strands in two sheets with a complex topology. Proteins containing this domain include: Legume lectinsGlycosyl hydrolases family 16Galectin (animal S-lectin)Laminin G-like modulePentraxinClostridium neurotoxinsExotoxin AVibrio cholera sialidaseLeech intramolecular trans-sialidaseGlycosyl hydrolase f…	Domain
Sobic.006G070564	Chr06	43320306	43324194	-1	3889	0	(1 of 12) K01193 - beta-fructofuranosidase (E3.2.1.26, sacA)	Glycosyl hydrolase family 32, C-terminal		This domain corresponds to the C-terminal domain of glycosyl hydrolase family 32. It forms a beta sandwich module [].	Domain
Sobic.006G070564	Chr06	43320306	43324194	-1	3889	0	(1 of 12) K01193 - beta-fructofuranosidase (E3.2.1.26, sacA)	Glycosyl hydrolase family 32, N-terminal		This domain corresponds to the N-terminal domain of glycosyl transferase family 32 which forms a five bladed beta propeller structure [].	Domain
Sobic.006G070564	Chr06	43320306	43324194	-1	3889	0	(1 of 12) K01193 - beta-fructofuranosidase (E3.2.1.26, sacA)	Glycoside hydrolase, family 32		O-Glycosyl hydrolases () are a widespread group of enzymes that hydrolyse the glycosidic bond between two or more carbohydrates, or between a carbohydrate and a non-carbohydrate moiety. A classification system for glycosyl hydrolases, based on sequence similarity, has led to the definition of 85 different families [, ]. This classification is available on the CAZy (CArbohydrate-Active EnZymes) we…	Family
Sobic.006G070564	Chr06	43320306	43324194	-1	3889	0	(1 of 12) K01193 - beta-fructofuranosidase (E3.2.1.26, sacA)	Glycosyl hydrolase, five-bladed beta-propellor domain		This entry represents a five-bladed beta-propellor domain found in some glycosyl hydrolases. In particular it is found in the arabinase, levansucrase and invertase families [, , ].	Domain
Sobic.006G070830	Chr06	43344453	43349422	1	4970	22056	(1 of 12) K01193 - beta-fructofuranosidase (E3.2.1.26, sacA)	Concanavalin A-like lectin/glucanase domain		This entry represents the concanavalin A-like domain, which has a sandwich structure of 12-14 beta strands in two sheets with a complex topology. Proteins containing this domain include: Legume lectinsGlycosyl hydrolases family 16Galectin (animal S-lectin)Laminin G-like modulePentraxinClostridium neurotoxinsExotoxin AVibrio cholera sialidaseLeech intramolecular trans-sialidaseGlycosyl hydrolase f…	Domain
Sobic.006G070830	Chr06	43344453	43349422	1	4970	22056	(1 of 12) K01193 - beta-fructofuranosidase (E3.2.1.26, sacA)	Glycosyl hydrolase family 32, C-terminal		This domain corresponds to the C-terminal domain of glycosyl hydrolase family 32. It forms a beta sandwich module [].	Domain
Sobic.006G070830	Chr06	43344453	43349422	1	4970	22056	(1 of 12) K01193 - beta-fructofuranosidase (E3.2.1.26, sacA)	Glycosyl hydrolase family 32, N-terminal		This domain corresponds to the N-terminal domain of glycosyl transferase family 32 which forms a five bladed beta propeller structure [].	Domain
Sobic.006G070830	Chr06	43344453	43349422	1	4970	22056	(1 of 12) K01193 - beta-fructofuranosidase (E3.2.1.26, sacA)	Glycoside hydrolase, family 32		O-Glycosyl hydrolases () are a widespread group of enzymes that hydrolyse the glycosidic bond between two or more carbohydrates, or between a carbohydrate and a non-carbohydrate moiety. A classification system for glycosyl hydrolases, based on sequence similarity, has led to the definition of 85 different families [, ]. This classification is available on the CAZy (CArbohydrate-Active EnZymes) we…	Family
Sobic.006G070830	Chr06	43344453	43349422	1	4970	22056	(1 of 12) K01193 - beta-fructofuranosidase (E3.2.1.26, sacA)	Glycosyl hydrolase, five-bladed beta-propellor domain		This entry represents a five-bladed beta-propellor domain found in some glycosyl hydrolases. In particular it is found in the arabinase, levansucrase and invertase families [, , ].	Domain
Sobic.006G071096	Chr06	43353433	43354267	1	835	31036	(1 of 9) PF11250 - Fantastic Four meristem regulator (FAF)	The fantastic four family		This entry represents a plant specific family called "fantastic four". Members in this family include FAF1/2/3/4 from Arabidopsis thaliana. They may be modulators of the genetic circuit that regulates the meristem [].	Family
Sobic.006G071362	Chr06	43359681	43366424	1	6744	37284	(1 of 1) K02021 - putative ABC transport system ATP-binding protein (ABC.MR)	AAA+ ATPase domain		The AAA+ superfamily of ATPases is found in all kingdoms of living organisms where they participate in diverse cellular processes including membrane fusion, proteolysis and DNA replication. Although the terms AAA+ and AAA are often used loosely and interchangeably, the classical AAA family members are distinguished by their possession of the SRH region in the AAA module. Many AAA+ proteins are in…	Domain
Sobic.006G071362	Chr06	43359681	43366424	1	6744	37284	(1 of 1) K02021 - putative ABC transport system ATP-binding protein (ABC.MR)	P-loop containing nucleoside triphosphate hydrolase		The P-loop NTPase fold is the most prevalent domain of the several distinctnucleotide-binding protein folds.The most common reaction catalysed by enzymes of the P-loop NTPase fold is the hydrolysis of the beta-gamma phosphate bond of a bound nucleoside triphosphate (NTP). The energy from NTP hydrolysis is typically utilised to induce conformational changes in other molecules, which constitutes th…	Domain
Sobic.006G071362	Chr06	43359681	43366424	1	6744	37284	(1 of 1) K02021 - putative ABC transport system ATP-binding protein (ABC.MR)	ABC transporter-like		ABC transporters belong to the ATP-Binding Cassette (ABC) superfamily, which uses the hydrolysis of ATP to energise diverse biological systems. ABC transporters minimally consist of two conserved regions: a highly conserved ATP binding cassette (ABC) and a less conserved transmembrane domain (TMD). These can be found on the same protein or on two different ones. Most ABC transporters function as …	Domain
Sobic.006G071362	Chr06	43359681	43366424	1	6744	37284	(1 of 1) K02021 - putative ABC transport system ATP-binding protein (ABC.MR)	ABC transporter type 1, transmembrane domain		ABC transporters belong to the ATP-Binding Cassette (ABC) superfamily, which uses the hydrolysis of ATP to energise diverse biological systems. ABC transporters minimally consist of two conserved regions: a highly conserved ATP binding cassette (ABC) and a less conserved transmembrane domain (TMD). These can be found on the same protein or on two different ones. Most ABC transporters function as …	Domain
Sobic.006G071628	Chr06	43367068	43375291	-1	8224	44671	(1 of 2) PTHR13803//PTHR13803:SF10 - SEC24-RELATED PROTEIN // SUBFAMILY NOT NAMED	ADF-H/Gelsolin-like domain		This entry represents a domain found in the actin-depolymerising factors (ADF), the villin/gelsolin family members and the C-terminal of the Sec23/Sec24 proteins. It consists the mixed beta-sheet structure. The ADF-H (actin-depolymerising factor homology) domain is an ~150-amino acid motif that is present in three phylogenetically distinct classes of eukaryotic actin-binding proteins [, , ]. This…	Domain
Sobic.006G071628	Chr06	43367068	43375291	-1	8224	44671	(1 of 2) PTHR13803//PTHR13803:SF10 - SEC24-RELATED PROTEIN // SUBFAMILY NOT NAMED	Zinc finger, Sec23/Sec24-type		Zinc finger (Znf) domains are relatively small protein motifs which contain multiple finger-like protrusions that make tandem contacts with their target molecule. Some of these domains bind zinc, but many do not; instead binding other metals such as iron, or no metal at all. For example, some family members form salt bridges to stabilise the finger-like folds. They were first identified as a DNA-…	Domain
Sobic.006G071628	Chr06	43367068	43375291	-1	8224	44671	(1 of 2) PTHR13803//PTHR13803:SF10 - SEC24-RELATED PROTEIN // SUBFAMILY NOT NAMED	Sec23/Sec24 beta-sandwich		COPII (coat protein complex II)-coated vesicles carry proteins from the endoplasmic reticulum (ER) to the Golgi complex []. COPII-coated vesicles form on the ER by the stepwise recruitment of three cytosolic components: Sar1-GTP to initiate coat formation, Sec23/24 heterodimer to select SNARE and cargo molecules, and Sec13/31 to induce coat polymerisation and membrane deformation []. Sec23 p and …	Domain
Sobic.006G071628	Chr06	43367068	43375291	-1	8224	44671	(1 of 2) PTHR13803//PTHR13803:SF10 - SEC24-RELATED PROTEIN // SUBFAMILY NOT NAMED	von Willebrand factor, type A		The von Willebrand factor is a large multimeric glycoprotein found in bloodplasma. Mutant forms are involved in the aetiology of bleeding disorders []. In von Willebrand factor, the type A domain (vWF) is the prototype fora protein superfamily. The vWF domain is found in various plasma proteins:complement factors B, C2, CR3 and CR4; the integrins (I-domains); collagen types VI, VII, XII and XIV; …	Domain
Sobic.006G071628	Chr06	43367068	43375291	-1	8224	44671	(1 of 2) PTHR13803//PTHR13803:SF10 - SEC24-RELATED PROTEIN // SUBFAMILY NOT NAMED	Sec23/Sec24, trunk domain		COPII (coat protein complex II)-coated vesicles carry proteins from the endoplasmic reticulum (ER) to the Golgi complex []. COPII-coated vesicles form on the ER by the stepwise recruitment of three cytosolic components: Sar1-GTP to initiate coat formation, Sec23/24 heterodimer to select SNARE and cargo molecules, and Sec13/31 to induce coat polymerisation and membrane deformation []. Sec23 p and …	Domain
Sobic.006G071628	Chr06	43367068	43375291	-1	8224	44671	(1 of 2) PTHR13803//PTHR13803:SF10 - SEC24-RELATED PROTEIN // SUBFAMILY NOT NAMED	Sec23/Sec24, helical domain		COPII (coat protein complex II)-coated vesicles carry proteins from the endoplasmic reticulum (ER) to the Golgi complex []. COPII-coated vesicles form on the ER by the stepwise recruitment of three cytosolic components: Sar1-GTP to initiate coat formation, Sec23/24 heterodimer to select SNARE and cargo molecules, and Sec13/31 to induce coat polymerisation and membrane deformation []. Sec23 p and …	Domain
Sobic.006G071628	Chr06	43367068	43375291	-1	8224	44671	(1 of 2) PTHR13803//PTHR13803:SF10 - SEC24-RELATED PROTEIN // SUBFAMILY NOT NAMED	ADF-H/Gelsolin-like domain		This entry represents a domain found in the actin-depolymerising factors (ADF), the villin/gelsolin family members and the C-terminal of the Sec23/Sec24 proteins. It consists the mixed beta-sheet structure. The ADF-H (actin-depolymerising factor homology) domain is an ~150-amino acid motif that is present in three phylogenetically distinct classes of eukaryotic actin-binding proteins [, , ]. This…	Domain
Sobic.006G071628	Chr06	43367068	43375291	-1	8224	44671	(1 of 2) PTHR13803//PTHR13803:SF10 - SEC24-RELATED PROTEIN // SUBFAMILY NOT NAMED	Zinc finger, Sec23/Sec24-type		Zinc finger (Znf) domains are relatively small protein motifs which contain multiple finger-like protrusions that make tandem contacts with their target molecule. Some of these domains bind zinc, but many do not; instead binding other metals such as iron, or no metal at all. For example, some family members form salt bridges to stabilise the finger-like folds. They were first identified as a DNA-…	Domain
Sobic.006G071628	Chr06	43367068	43375291	-1	8224	44671	(1 of 2) PTHR13803//PTHR13803:SF10 - SEC24-RELATED PROTEIN // SUBFAMILY NOT NAMED	Sec23/Sec24 beta-sandwich		COPII (coat protein complex II)-coated vesicles carry proteins from the endoplasmic reticulum (ER) to the Golgi complex []. COPII-coated vesicles form on the ER by the stepwise recruitment of three cytosolic components: Sar1-GTP to initiate coat formation, Sec23/24 heterodimer to select SNARE and cargo molecules, and Sec13/31 to induce coat polymerisation and membrane deformation []. Sec23 p and …	Domain
Sobic.006G071628	Chr06	43367068	43375291	-1	8224	44671	(1 of 2) PTHR13803//PTHR13803:SF10 - SEC24-RELATED PROTEIN // SUBFAMILY NOT NAMED	von Willebrand factor, type A		The von Willebrand factor is a large multimeric glycoprotein found in bloodplasma. Mutant forms are involved in the aetiology of bleeding disorders []. In von Willebrand factor, the type A domain (vWF) is the prototype fora protein superfamily. The vWF domain is found in various plasma proteins:complement factors B, C2, CR3 and CR4; the integrins (I-domains); collagen types VI, VII, XII and XIV; …	Domain
Sobic.006G071628	Chr06	43367068	43375291	-1	8224	44671	(1 of 2) PTHR13803//PTHR13803:SF10 - SEC24-RELATED PROTEIN // SUBFAMILY NOT NAMED	Sec23/Sec24, trunk domain		COPII (coat protein complex II)-coated vesicles carry proteins from the endoplasmic reticulum (ER) to the Golgi complex []. COPII-coated vesicles form on the ER by the stepwise recruitment of three cytosolic components: Sar1-GTP to initiate coat formation, Sec23/24 heterodimer to select SNARE and cargo molecules, and Sec13/31 to induce coat polymerisation and membrane deformation []. Sec23 p and …	Domain
Sobic.006G071628	Chr06	43367068	43375291	-1	8224	44671	(1 of 2) PTHR13803//PTHR13803:SF10 - SEC24-RELATED PROTEIN // SUBFAMILY NOT NAMED	Sec23/Sec24, helical domain		COPII (coat protein complex II)-coated vesicles carry proteins from the endoplasmic reticulum (ER) to the Golgi complex []. COPII-coated vesicles form on the ER by the stepwise recruitment of three cytosolic components: Sar1-GTP to initiate coat formation, Sec23/24 heterodimer to select SNARE and cargo molecules, and Sec13/31 to induce coat polymerisation and membrane deformation []. Sec23 p and …	Domain
Sobic.006G071628	Chr06	43367068	43375291	-1	8224	44671	(1 of 2) PTHR13803//PTHR13803:SF10 - SEC24-RELATED PROTEIN // SUBFAMILY NOT NAMED	ADF-H/Gelsolin-like domain		This entry represents a domain found in the actin-depolymerising factors (ADF), the villin/gelsolin family members and the C-terminal of the Sec23/Sec24 proteins. It consists the mixed beta-sheet structure. The ADF-H (actin-depolymerising factor homology) domain is an ~150-amino acid motif that is present in three phylogenetically distinct classes of eukaryotic actin-binding proteins [, , ]. This…	Domain
Sobic.006G071628	Chr06	43367068	43375291	-1	8224	44671	(1 of 2) PTHR13803//PTHR13803:SF10 - SEC24-RELATED PROTEIN // SUBFAMILY NOT NAMED	Sec23/Sec24 beta-sandwich		COPII (coat protein complex II)-coated vesicles carry proteins from the endoplasmic reticulum (ER) to the Golgi complex []. COPII-coated vesicles form on the ER by the stepwise recruitment of three cytosolic components: Sar1-GTP to initiate coat formation, Sec23/24 heterodimer to select SNARE and cargo molecules, and Sec13/31 to induce coat polymerisation and membrane deformation []. Sec23 p and …	Domain
Sobic.006G071628	Chr06	43367068	43375291	-1	8224	44671	(1 of 2) PTHR13803//PTHR13803:SF10 - SEC24-RELATED PROTEIN // SUBFAMILY NOT NAMED	von Willebrand factor, type A		The von Willebrand factor is a large multimeric glycoprotein found in bloodplasma. Mutant forms are involved in the aetiology of bleeding disorders []. In von Willebrand factor, the type A domain (vWF) is the prototype fora protein superfamily. The vWF domain is found in various plasma proteins:complement factors B, C2, CR3 and CR4; the integrins (I-domains); collagen types VI, VII, XII and XIV; …	Domain
Sobic.006G071628	Chr06	43367068	43375291	-1	8224	44671	(1 of 2) PTHR13803//PTHR13803:SF10 - SEC24-RELATED PROTEIN // SUBFAMILY NOT NAMED	Sec23/Sec24, trunk domain		COPII (coat protein complex II)-coated vesicles carry proteins from the endoplasmic reticulum (ER) to the Golgi complex []. COPII-coated vesicles form on the ER by the stepwise recruitment of three cytosolic components: Sar1-GTP to initiate coat formation, Sec23/24 heterodimer to select SNARE and cargo molecules, and Sec13/31 to induce coat polymerisation and membrane deformation []. Sec23 p and …	Domain
Sobic.006G071628	Chr06	43367068	43375291	-1	8224	44671	(1 of 2) PTHR13803//PTHR13803:SF10 - SEC24-RELATED PROTEIN // SUBFAMILY NOT NAMED	Sec23/Sec24, helical domain		COPII (coat protein complex II)-coated vesicles carry proteins from the endoplasmic reticulum (ER) to the Golgi complex []. COPII-coated vesicles form on the ER by the stepwise recruitment of three cytosolic components: Sar1-GTP to initiate coat formation, Sec23/24 heterodimer to select SNARE and cargo molecules, and Sec13/31 to induce coat polymerisation and membrane deformation []. Sec23 p and …	Domain
Sobic.006G071628	Chr06	43367068	43375291	-1	8224	44671	(1 of 2) PTHR13803//PTHR13803:SF10 - SEC24-RELATED PROTEIN // SUBFAMILY NOT NAMED					intracellular protein transport	GO:0006886	The directed movement of proteins in a cell, including the movement of proteins between specific compartments or structures within a cell, such as organelles of a eukaryotic cell.
Sobic.006G071628	Chr06	43367068	43375291	-1	8224	44671	(1 of 2) PTHR13803//PTHR13803:SF10 - SEC24-RELATED PROTEIN // SUBFAMILY NOT NAMED					ER to Golgi vesicle-mediated transport	GO:0006888	The directed movement of substances from the endoplasmic reticulum (ER) to the Golgi, mediated by COP II vesicles. Small COP II coated vesicles form from the ER and then fuse directly with the cis-Golgi. Larger structures are transported along microtubules to the cis-Golgi.
Sobic.006G071628	Chr06	43367068	43375291	-1	8224	44671	(1 of 2) PTHR13803//PTHR13803:SF10 - SEC24-RELATED PROTEIN // SUBFAMILY NOT NAMED					COPII vesicle coat	GO:0030127	One of two multimeric complexes that forms a membrane vesicle coat. COPII is best characterized in S. cerevisiae, where the subunits are called Sar1p, Sec13p, Sec31p, Sec23p, and Sec24p. Vesicles with COPII coats are found associated with endoplasmic reticulum (ER) membranes at steady state.
Sobic.006G071814	Chr06	43377910	43378526	-1	617	55513
Sobic.006G072000	Chr06	43382689	43386301	-1	3613	60292
Sobic.006G072201	Chr06	43407199	43411555	-1	4357	84802	(1 of 3) PTHR12553//PTHR12553:SF47 - RIBONUCLEASE Z // SUBFAMILY NOT NAMED
Sobic.006G072201	Chr06	43407199	43411555	-1	4357	84802	(1 of 3) PTHR12553//PTHR12553:SF47 - RIBONUCLEASE Z // SUBFAMILY NOT NAMED
Sobic.006G072201	Chr06	43407199	43411555	-1	4357	84802	(1 of 3) PTHR12553//PTHR12553:SF47 - RIBONUCLEASE Z // SUBFAMILY NOT NAMED
Sobic.006G072201	Chr06	43407199	43411555	-1	4357	84802	(1 of 3) PTHR12553//PTHR12553:SF47 - RIBONUCLEASE Z // SUBFAMILY NOT NAMED
Sobic.006G072400	Chr06	43429842	43432200	1	2359	107445		Senescence regulator S40		Proteins in this family include AtS40-3 (At4g18980) from Arabidopsis thaliana and HvS40 from barley. HvS40 plays a role in regulation of leaf senescence [, ]. AtS40-3 is induced during senescence and is also regulated in response to dark treatment, ABA, salicylicacid and pathogen attack [].	Family
Sobic.006G072501	Chr06	43474420	43491285	1	16866	152023		Mitochondrial fission protein ELM1-like		In plants, this family is involved in mitochondrial fission. It binds to dynamin-related proteins and plays a role in their relocation from the cytosol to mitochondrial fission sites []. Its function in bacteria is unknown.	Family
Sobic.006G072601	Chr06	43497871	43504622	-1	6752	175474
Sobic.006G072701	Chr06	43502626	43503352	1	727	180229
Sobic.006G072800	Chr06	43525723	43527208	-1	1486	203326
Sobic.006G072900	Chr06	43527820	43532572	-1	4753	205423	(1 of 3) PTHR10992//PTHR10992:SF779 - ALPHA/BETA HYDROLASE FOLD-CONTAINING PROTEIN // SUBFAMILY NOT NAMED	Alpha/Beta hydrolase fold		This entry represent the Alpha/Beta hydrolase fold.The alpha/beta hydrolase fold []is common to a number of hydrolytic enzymes of widely differing phylogenetic origin and catalytic function. The core of each enzyme is an alpha/beta-sheet (rather than a barrel), containing 8 strands connected by helices []. The enzymes are believed to have diverged from a common ancestor, preserving the arrangemen…	Domain
Sobic.006G073001	Chr06	43533177	43536434	1	3258	210780
Sobic.006G073100	Chr06	43547533	43554736	-1	7204	225136	(1 of 2) PTHR13832//PTHR13832:SF285 - PROTEIN PHOSPHATASE 2C // SUBFAMILY NOT NAMED	PPM-type phosphatase domain		Protein phosphatases remove phosphate groups from various proteins that arethe key components of a number of signalling pathways in eukaryotes andprokaryotes. Protein phosphatases that dephosphorylate Ser and Thr residuesare classified into the phosphoprotein (PPP) and the protein phosphataseMg(2+)- or Mn(2+)-dependent (PPM) families. The core structure of PPMs is the300-residue PPM-type phosphat…	Domain
Sobic.006G073100	Chr06	43547533	43554736	-1	7204	225136	(1 of 2) PTHR13832//PTHR13832:SF285 - PROTEIN PHOSPHATASE 2C // SUBFAMILY NOT NAMED	Protein phosphatase 2C		Protein phosphatase 2C (PP2C) is one of the four major classes of mammalian serine/threonine specific protein phosphatases (). PP2C []is a monomeric enzyme of about 42 kDa, that shows broad substrate specificity and is dependent on divalent cations (mainly manganese and magnesium) for its activity. The exact physiological role is still unclear. Three isozymes are currently known in mammals: PP2C-…	Family
Sobic.006G073100	Chr06	43547533	43554736	-1	7204	225136	(1 of 2) PTHR13832//PTHR13832:SF285 - PROTEIN PHOSPHATASE 2C // SUBFAMILY NOT NAMED					catalytic activity	GO:0003824	Catalysis of a biochemical reaction at physiological temperatures. In biologically catalyzed reactions, the reactants are known as substrates, and the catalysts are naturally occurring macromolecular substances known as enzymes. Enzymes possess specific binding sites for substrates, and are usually composed wholly or largely of protein, but RNA that has catalytic activity (ribozyme) is often also…
Sobic.006G073100	Chr06	43547533	43554736	-1	7204	225136	(1 of 2) PTHR13832//PTHR13832:SF285 - PROTEIN PHOSPHATASE 2C // SUBFAMILY NOT NAMED					protein dephosphorylation	GO:0006470	The process of removing one or more phosphoric residues from a protein.
Sobic.006G073100	Chr06	43547533	43554736	-1	7204	225136	(1 of 2) PTHR13832//PTHR13832:SF285 - PROTEIN PHOSPHATASE 2C // SUBFAMILY NOT NAMED					protein serine/threonine phosphatase activity	GO:0004722	Catalysis of the reaction: protein serine phosphate + H2O = protein serine + phosphate, and protein threonine phosphate + H2O = protein threonine + phosphate.
Sobic.006G073150	Chr06	43555672	43563306	-1	7635	233275
Sobic.006G073200	Chr06	43572712	43578266	1	5555	250315		OTU domain		An homology region containing four conserved motifs has been identified inproteins from eukaryotes, several groups of viruses and the pathogenicbacteria Chlamydia pneumoniae []. None of these proteins has a known biochemical function but low sequence similarity with the polyprotein regions of arteriviruses has lead to suggest that it could possess cysteine protease activity []. In this case, the …	Domain
Sobic.006G073200	Chr06	43572712	43578266	1	5555	250315		UBA-like		UBA domains are a commonly occurring sequence motif of approximately 45 amino acid residues that are found in diverse proteins involved in the ubiquitin/proteasome pathway, DNA excision-repair, and cell signalling via protein kinases []. HHR23A, the human homologue of yeast Rad23A is a nucleotide excision-repair protein that contains both an internal and a C-terminal UBA domain. The fold of the U…	Domain
Sobic.006G073200	Chr06	43572712	43578266	1	5555	250315		OTU domain-containing protein 5/Otubain-like deubiquitinase 1		Proteins in this entry are deubiquitinases, including OTUD5 (OTU domain-containing protein 5) from animals and otubain-like deubiquitinase 1 (OTLD1, AT2G27350, ) from Arabidopsis. Human OTUD5, also known as DUBA, functions as negative regulator of the innate immune system [, ]and is a post-translational suppressor of IL-17 production in T cells []. Arabidopsis OTLD1 is involved in transcriptional…	Family
Sobic.006G073200	Chr06	43572712	43578266	1	5555	250315		OTU domain		An homology region containing four conserved motifs has been identified inproteins from eukaryotes, several groups of viruses and the pathogenicbacteria Chlamydia pneumoniae []. None of these proteins has a known biochemical function but low sequence similarity with the polyprotein regions of arteriviruses has lead to suggest that it could possess cysteine protease activity []. In this case, the …	Domain
Sobic.006G073200	Chr06	43572712	43578266	1	5555	250315		UBA-like		UBA domains are a commonly occurring sequence motif of approximately 45 amino acid residues that are found in diverse proteins involved in the ubiquitin/proteasome pathway, DNA excision-repair, and cell signalling via protein kinases []. HHR23A, the human homologue of yeast Rad23A is a nucleotide excision-repair protein that contains both an internal and a C-terminal UBA domain. The fold of the U…	Domain
Sobic.006G073200	Chr06	43572712	43578266	1	5555	250315		OTU domain-containing protein 5/Otubain-like deubiquitinase 1		Proteins in this entry are deubiquitinases, including OTUD5 (OTU domain-containing protein 5) from animals and otubain-like deubiquitinase 1 (OTLD1, AT2G27350, ) from Arabidopsis. Human OTUD5, also known as DUBA, functions as negative regulator of the innate immune system [, ]and is a post-translational suppressor of IL-17 production in T cells []. Arabidopsis OTLD1 is involved in transcriptional…	Family
Sobic.006G073200	Chr06	43572712	43578266	1	5555	250315						protein deubiquitination	GO:0016579	The removal of one or more ubiquitin groups from a protein.
Sobic.006G073200	Chr06	43572712	43578266	1	5555	250315						ubiquitin-specific protease activity	GO:0004843	Catalysis of the thiol-dependent hydrolysis of a peptide bond formed by the C-terminal glycine of ubiquitin.
Sobic.006G073300	Chr06	43582949	43585937	1	2989	260552		RNA recognition motif domain		Many eukaryotic proteins containing one or more copies of a putative RNA-binding domain of about 90 amino acids are known to bind single-stranded RNAs [, , ]. The largest group of single strand RNA-binding proteins is the eukaryotic RNA recognition motif (RRM) family that contains an eight amino acid RNP-1 consensus sequence [, ]. RRM proteins have a variety of RNA binding preferences and functio…	Domain
Sobic.006G073300	Chr06	43582949	43585937	1	2989	260552		Nucleotide-binding alpha-beta plait domain		This entry represents nucleotide-binding domains with an alpha-beta plait structure, which consists of either a ferredoxin-like (beta-alpha-beta)2 fold, such as that found in RNA-binding domains of various ribonucleoproteins or in viral DNA-binding domains [, ]; or a beta-(alpha)-beta-alpha-beta(2) fold, such as that found in the ribosomal protein L23 [].	Domain
Sobic.006G073300	Chr06	43582949	43585937	1	2989	260552						nucleic acid binding	GO:0003676	Interacting selectively and non-covalently with any nucleic acid.
Sobic.006G073300	Chr06	43582949	43585937	1	2989	260552						nucleotide binding	GO:0000166	Interacting selectively and non-covalently with a nucleotide, any compound consisting of a nucleoside that is esterified with (ortho)phosphate or an oligophosphate at any hydroxyl group on the ribose or deoxyribose.
Sobic.006G073400	Chr06	43586277	43587227	-1	951	263880		F-box domain		First identified in cyclin-F as a protein-protein interaction motif, the F-boxis a conserved domain that is present in numerous protein with a bipartitestructure []. Through the F-box, these proteins are linked to the Skp1protein and the core of SCFs (Skp1-cullin-F-box protein ligase) complexes.SCFs complexes constitute a new class of E3 ligases []. They function incombination with the E2 enzyme …	Domain
Sobic.006G073500	Chr06	43601531	43602602	1	1072	279134		Photosystem I PsaO		Members of this family are the PsaO protein of photosystem I. This protein is found in chloroplasts but not in Cyanobacteria.	Family
