# Supplementary material for: Association mapping by aerial drone reveals 213 genetic associations for Sorghum bicolor biomass traits under drought
Source: BMC Genomics. 2018 Sep 17;19:679. doi: 10.1186/s12864-018-5055-5 (PMC6142696; doi:10.1186/s12864-018-5055-5)
Supplement: Supplementary file 9 — Tables showing all genes in the regions spanned by significant SNPs for each peak. Gene information was obtained from the Phytomine tool in Phytozome v3.0. (ZIP 8760 kb) [file 12864_2018_5055_MOESM9_ESM.zip › CPG6.11_all_Sb_genes_in_region_from_Phytomine.xlsx]

## Sheet: CPG6.11_all_Sb_genes_in_region_
Primary_Identifier	chrom	Pos_start	Pos_end	strand	gene_length	dist_from_max_GWAS_SNP	gene_defline	protein_domains_name	gene_name	protein_domains_description	protin_domains_type	ontology_term_name	GO_term	GO_description
Sobic.006G080400	Chr06	44899067	44904589	1	5523	5053	(1 of 1) K11851 - ubiquitin carboxyl-terminal hydrolase 30 [EC:3.4.19.12] (USP30)	PAN2 domain		This entry represents a domain found in PAN2. The poly(A)-specific nuclease (PAN) is a deadenylating enzyme involved in cytoplasmic mRNA turnover. Both yeast and mammalian PAN have been shown to contain two subunits, PAN2 and PAN3; PAN2 is the catalytic subunit [].	Domain
Sobic.006G080400	Chr06	44899067	44904589	1	5523	5053	(1 of 1) K11851 - ubiquitin carboxyl-terminal hydrolase 30 [EC:3.4.19.12] (USP30)	Ubiquitin specific protease domain		Protein ubiquitination is a reversible posttranslational modification, whichaffects a large number of cellular processes including protein degradation,trafficking, cell signaling and the DNA damage response. Ubiquitination isreversible, and dedicated deubiquitinases exist which hydrolyze isopeptidebonds. Ubiquitin specific proteases (USPs) () are the largest family of deubiquitinating enzymes. US…	Domain
Sobic.006G080400	Chr06	44899067	44904589	1	5523	5053	(1 of 1) K11851 - ubiquitin carboxyl-terminal hydrolase 30 [EC:3.4.19.12] (USP30)	Ubiquitin specific protease domain		Protein ubiquitination is a reversible posttranslational modification, whichaffects a large number of cellular processes including protein degradation,trafficking, cell signaling and the DNA damage response. Ubiquitination isreversible, and dedicated deubiquitinases exist which hydrolyze isopeptidebonds. Ubiquitin specific proteases (USPs) () are the largest family of deubiquitinating enzymes. US…	Domain
Sobic.006G080400	Chr06	44899067	44904589	1	5523	5053	(1 of 1) K11851 - ubiquitin carboxyl-terminal hydrolase 30 [EC:3.4.19.12] (USP30)	Peptidase C19, ubiquitin carboxyl-terminal hydrolase		Ubiquitin carboxyl-terminal hydrolases (UCH) () []are thiol proteases that recognise and hydrolyse the peptide bond at the C-terminal glycine of ubiquitin. These enzymes are involved in the processing of poly-ubiquitin precursors as well as that of ubiquinated proteins. The deubiquitinsing proteases can be split into 2 size ranges, 20-30 kDa() and 100-200 kDa []: the second class consist of large…	Domain
Sobic.006G080500	Chr06	44905218	44909416	1	4199	226	(1 of 4) PTHR11514//PTHR11514:SF57 - MYC // SUBFAMILY NOT NAMED	Myc-type, basic helix-loop-helix (bHLH) domain		A number of eukaryotic proteins, which probably are sequence specific DNA-binding proteins that act as transcription factors, share a conserved domainof 40 to 50 amino acid residues. It has been proposed []that this domain isformed of two amphipathic helices joined by a variable length linker regionthat could form a loop. This 'helix-loop-helix' (HLH) domain mediates proteindimerization and has b…	Domain	protein dimerization activity	GO:0046983	The formation of a protein dimer, a macromolecular structure consists of two noncovalently associated identical or nonidentical subunits.
Sobic.006G080600	Chr06	44912068	44917805	-1	5738	2426	(1 of 3) PTHR13301:SF53 - CELLULOSE SYNTHASE-LIKE PROTEIN B1-RELATED	Nucleotide-diphospho-sugar transferases		This entry represents a domain with a Rossmann like fold and can be found in diverse glycosyltransferases. The biosynthesis of disaccharides, oligosaccharides and polysaccharides involves the action of hundreds of different glycosyltransferases. These enzymes catalyse the transfer of sugar moieties from activated donor molecules to specific acceptor molecules, forming glycosidic bonds. A classifi…	Domain
Sobic.006G080600	Chr06	44912068	44917805	-1	5738	2426	(1 of 3) PTHR13301:SF53 - CELLULOSE SYNTHASE-LIKE PROTEIN B1-RELATED	Cellulose synthase		Cellulose, an aggregate of unbranched polymers of beta-1,4-linked glucose residues, is the major component of wood and thus paper, and is synthesized by plants, most algae, some bacteria and fungi, and even some animals. The genes that synthesize cellulose in higher plants differ greatly from the well-characterised genes found in Acetobacter and Agrobacterium spp. More correctly designated as "ce…	Family
