# Supplementary material for: Association mapping by aerial drone reveals 213 genetic associations for Sorghum bicolor biomass traits under drought
Source: BMC Genomics. 2018 Sep 17;19:679. doi: 10.1186/s12864-018-5055-5 (PMC6142696; doi:10.1186/s12864-018-5055-5)
Supplement: Supplementary file 9 — Tables showing all genes in the regions spanned by significant SNPs for each peak. Gene information was obtained from the Phytomine tool in Phytozome v3.0. (ZIP 8760 kb) [file 12864_2018_5055_MOESM9_ESM.zip › CPG6.18_all_Sb_genes_in_region_from_Phytomine.xlsx]

## Sheet: CPG6.18_all_Sb_genes_in_region_
Primary_Identifier	chrom	Pos_start	Pos_end	strand	gene_length	dist_from_max_GWAS_SNP	gene_defline	protein_domains_name	gene_name	protein_domains_description	protin_domains_type	ontology_term_name	GO_term	GO_description
Sobic.006G253400	Chr06	59117111	59124041	-1	6931	538142	(1 of 3) PTHR22939//PTHR22939:SF96 - SERINE PROTEASE FAMILY S1C HTRA-RELATED // SUBFAMILY NOT NAMED	PDZ domain		PDZ domains (also known as Discs-large homologous regions (DHR) or GLGF)) are found in diverse signalling proteins in bacteria, yeasts, plants, insects and vertebrates [, ]. PDZ domains can occur in one or multiple copies and are nearly always found in cytoplasmic proteins. They bind either the carboxyl-terminal sequences of proteins or internal peptide sequences []. In most cases, interaction be…	Domain
Sobic.006G253400	Chr06	59117111	59124041	-1	6931	538142	(1 of 3) PTHR22939//PTHR22939:SF96 - SERINE PROTEASE FAMILY S1C HTRA-RELATED // SUBFAMILY NOT NAMED	Peptidase S1, PA clan		This entry represents a domain found in proteases belonging to the MEROPS peptidase family S1 (clan PA). This domain has the two beta barrel structure. The PA clan contains both cysteine and serine proteases that can be found in plants, animals, fungi, eubacteria, archaea and viruses [].	Domain
Sobic.006G253500	Chr06	59135010	59138418	1	3409	523765	(1 of 34) PF13365 - Trypsin-like peptidase domain (Trypsin_2)	Peptidase S1, PA clan		This entry represents a domain found in proteases belonging to the MEROPS peptidase family S1 (clan PA). This domain has the two beta barrel structure. The PA clan contains both cysteine and serine proteases that can be found in plants, animals, fungi, eubacteria, archaea and viruses [].	Domain
Sobic.006G253500	Chr06	59135010	59138418	1	3409	523765	(1 of 34) PF13365 - Trypsin-like peptidase domain (Trypsin_2)	Peptidase S1, PA clan		This entry represents a domain found in proteases belonging to the MEROPS peptidase family S1 (clan PA). This domain has the two beta barrel structure. The PA clan contains both cysteine and serine proteases that can be found in plants, animals, fungi, eubacteria, archaea and viruses [].	Domain
Sobic.006G253500	Chr06	59135010	59138418	1	3409	523765	(1 of 34) PF13365 - Trypsin-like peptidase domain (Trypsin_2)	Peptidase S1, PA clan		This entry represents a domain found in proteases belonging to the MEROPS peptidase family S1 (clan PA). This domain has the two beta barrel structure. The PA clan contains both cysteine and serine proteases that can be found in plants, animals, fungi, eubacteria, archaea and viruses [].	Domain
Sobic.006G253500	Chr06	59135010	59138418	1	3409	523765	(1 of 34) PF13365 - Trypsin-like peptidase domain (Trypsin_2)	Peptidase S1, PA clan		This entry represents a domain found in proteases belonging to the MEROPS peptidase family S1 (clan PA). This domain has the two beta barrel structure. The PA clan contains both cysteine and serine proteases that can be found in plants, animals, fungi, eubacteria, archaea and viruses [].	Domain
Sobic.006G253600	Chr06	59140101	59140983	1	883	521200
Sobic.006G253700	Chr06	59145455	59146403	-1	949	515780		Small auxin-up RNA		This entry represents a group of plant auxin-responsive proteins, known as small auxin-up RNA (SAUR) []. The first SAUR gene was originally identified in soybean hypocotyls []. SAUR genes are mainly expressed in growing hypocotyls or other elongating tissues, implying that they play a role in the regulation of cell elongation []. SAUR proteins may provide a mechanistic link between auxin and plas…	Family	response to auxin	GO:0009733	Any process that results in a change in state or activity of a cell or an organism (in terms of movement, secretion, enzyme production, gene expression, etc.) as a result of an auxin stimulus.
Sobic.006G253801	Chr06	59148970	59150146	-1	1177	512037		Small auxin-up RNA		This entry represents a group of plant auxin-responsive proteins, known as small auxin-up RNA (SAUR) []. The first SAUR gene was originally identified in soybean hypocotyls []. SAUR genes are mainly expressed in growing hypocotyls or other elongating tissues, implying that they play a role in the regulation of cell elongation []. SAUR proteins may provide a mechanistic link between auxin and plas…	Family	response to auxin	GO:0009733	Any process that results in a change in state or activity of a cell or an organism (in terms of movement, secretion, enzyme production, gene expression, etc.) as a result of an auxin stimulus.
Sobic.006G253900	Chr06	59156764	59158685	-1	1922	503498		Oxoglutarate/iron-dependent dioxygenase		Enzymes with the Fe(2+) and 2-oxoglutarate (2OG)-dependent dioxygenase domain typically catalyse the oxidation of an organic substrate using a dioxygen molecule, mostly by using ferrous iron as the active site cofactor and 2OG as a co-substrate which is decarboxylated to succinate and CO2 []. Iron 2OG dioxygenase domain proteins are widespread among eukaryotes and bacteria. In metazoans, prolyl h…	Domain
Sobic.006G253900	Chr06	59156764	59158685	-1	1922	503498		Non-haem dioxygenase N-terminal domain		This is the highly conserved N-terminal region of proteins with 2-oxoglutarate/Fe(II)-dependent dioxygenase activity [].	Domain
Sobic.006G253900	Chr06	59156764	59158685	-1	1922	503498		Isopenicillin N synthase-like		Isopenicillin N synthase (IPNS) catalyses conversion of the linear tripeptide delta-(L-alpha-aminoadipoyl)-L-cysteinyl-D-valine (ACV) to isopenicillin N (IPN), the central step in biosynthesis of the beta-lactam antibiotics. IPNS is a nonhaem-Fe2+-dependent enzyme. It belongs to a class of nonhaem Fe2+-containing enzymes which includes 2-oxoglutarate-dependent dioxygenases, 2-oxoglutarate-depende…	Domain
Sobic.006G253900	Chr06	59156764	59158685	-1	1922	503498						oxidoreductase activity	GO:0016491	Catalysis of an oxidation-reduction (redox) reaction, a reversible chemical reaction in which the oxidation state of an atom or atoms within a molecule is altered. One substrate acts as a hydrogen or electron donor and becomes oxidized, while the other acts as hydrogen or electron acceptor and becomes reduced.
Sobic.006G253900	Chr06	59156764	59158685	-1	1922	503498						oxidation-reduction process	GO:0055114	A metabolic process that results in the removal or addition of one or more electrons to or from a substance, with or without the concomitant removal or addition of a proton or protons.
Sobic.006G254000	Chr06	59160397	59162347	-1	1951	499836	(1 of 2) K00475 - naringenin 3-dioxygenase (E1.14.11.9)	Oxoglutarate/iron-dependent dioxygenase		Enzymes with the Fe(2+) and 2-oxoglutarate (2OG)-dependent dioxygenase domain typically catalyse the oxidation of an organic substrate using a dioxygen molecule, mostly by using ferrous iron as the active site cofactor and 2OG as a co-substrate which is decarboxylated to succinate and CO2 []. Iron 2OG dioxygenase domain proteins are widespread among eukaryotes and bacteria. In metazoans, prolyl h…	Domain
Sobic.006G254000	Chr06	59160397	59162347	-1	1951	499836	(1 of 2) K00475 - naringenin 3-dioxygenase (E1.14.11.9)	Non-haem dioxygenase N-terminal domain		This is the highly conserved N-terminal region of proteins with 2-oxoglutarate/Fe(II)-dependent dioxygenase activity [].	Domain
Sobic.006G254000	Chr06	59160397	59162347	-1	1951	499836	(1 of 2) K00475 - naringenin 3-dioxygenase (E1.14.11.9)	Isopenicillin N synthase-like		Isopenicillin N synthase (IPNS) catalyses conversion of the linear tripeptide delta-(L-alpha-aminoadipoyl)-L-cysteinyl-D-valine (ACV) to isopenicillin N (IPN), the central step in biosynthesis of the beta-lactam antibiotics. IPNS is a nonhaem-Fe2+-dependent enzyme. It belongs to a class of nonhaem Fe2+-containing enzymes which includes 2-oxoglutarate-dependent dioxygenases, 2-oxoglutarate-depende…	Domain
Sobic.006G254000	Chr06	59160397	59162347	-1	1951	499836	(1 of 2) K00475 - naringenin 3-dioxygenase (E1.14.11.9)					oxidoreductase activity	GO:0016491	Catalysis of an oxidation-reduction (redox) reaction, a reversible chemical reaction in which the oxidation state of an atom or atoms within a molecule is altered. One substrate acts as a hydrogen or electron donor and becomes oxidized, while the other acts as hydrogen or electron acceptor and becomes reduced.
Sobic.006G254000	Chr06	59160397	59162347	-1	1951	499836	(1 of 2) K00475 - naringenin 3-dioxygenase (E1.14.11.9)					oxidation-reduction process	GO:0055114	A metabolic process that results in the removal or addition of one or more electrons to or from a substance, with or without the concomitant removal or addition of a proton or protons.
Sobic.006G254100	Chr06	59165104	59170003	-1	4900	492180		GTP cyclohydrolase I domain		GTP cyclohydrolase I () catalyses the biosynthesis of formic acid and dihydroneopterin triphosphate from GTP. This reaction is the first step in the biosynthesis of tetrahydrofolate in prokaryotes, of tetrahydrobiopterin in vertebrates, and of pteridine-containing pigments in insects. The comparison of the sequence of the enzyme from bacterial and eukaryotic sources shows that the structure of th…	Domain
Sobic.006G254100	Chr06	59165104	59170003	-1	4900	492180		GTP cyclohydrolase I		GTP cyclohydrolase I () catalyses the biosynthesis of formic acid and dihydroneopterin triphosphate from GTP. This reaction is the first step in the biosynthesis of tetrahydrofolate in prokaryotes, of tetrahydrobiopterin in vertebrates, and of pteridine-containing pigments in insects. The comparison of the sequence of the enzyme from bacterial and eukaryotic sources shows that the structure of th…	Family
Sobic.006G254100	Chr06	59165104	59170003	-1	4900	492180		GTP cyclohydrolase I domain		GTP cyclohydrolase I () catalyses the biosynthesis of formic acid and dihydroneopterin triphosphate from GTP. This reaction is the first step in the biosynthesis of tetrahydrofolate in prokaryotes, of tetrahydrobiopterin in vertebrates, and of pteridine-containing pigments in insects. The comparison of the sequence of the enzyme from bacterial and eukaryotic sources shows that the structure of th…	Domain
Sobic.006G254100	Chr06	59165104	59170003	-1	4900	492180		GTP cyclohydrolase I		GTP cyclohydrolase I () catalyses the biosynthesis of formic acid and dihydroneopterin triphosphate from GTP. This reaction is the first step in the biosynthesis of tetrahydrofolate in prokaryotes, of tetrahydrobiopterin in vertebrates, and of pteridine-containing pigments in insects. The comparison of the sequence of the enzyme from bacterial and eukaryotic sources shows that the structure of th…	Family
Sobic.006G254200	Chr06	59173805	59177685	-1	3881	484498		PDZ domain		PDZ domains (also known as Discs-large homologous regions (DHR) or GLGF)) are found in diverse signalling proteins in bacteria, yeasts, plants, insects and vertebrates [, ]. PDZ domains can occur in one or multiple copies and are nearly always found in cytoplasmic proteins. They bind either the carboxyl-terminal sequences of proteins or internal peptide sequences []. In most cases, interaction be…	Domain
Sobic.006G254200	Chr06	59173805	59177685	-1	3881	484498		Peptidase S1, PA clan		This entry represents a domain found in proteases belonging to the MEROPS peptidase family S1 (clan PA). This domain has the two beta barrel structure. The PA clan contains both cysteine and serine proteases that can be found in plants, animals, fungi, eubacteria, archaea and viruses [].	Domain
Sobic.006G254200	Chr06	59173805	59177685	-1	3881	484498		Peptidase S1C		This group of serine peptidases and non-peptidase homologues belong to the MEROPS peptidase family S1, subfamily S1C (protease Do subfamily, clan PS(S)). A type example is the protease Do from Escherichia coli. Other members of this group include the E. coli htrA gene product (HrtA or DegP protein), which is essential for bacterialsurvival at temperatures above 42 degrees [, ]and for digesting mi…	Family
Sobic.006G254200	Chr06	59173805	59177685	-1	3881	484498		PDZ domain		PDZ domains (also known as Discs-large homologous regions (DHR) or GLGF)) are found in diverse signalling proteins in bacteria, yeasts, plants, insects and vertebrates [, ]. PDZ domains can occur in one or multiple copies and are nearly always found in cytoplasmic proteins. They bind either the carboxyl-terminal sequences of proteins or internal peptide sequences []. In most cases, interaction be…	Domain
Sobic.006G254200	Chr06	59173805	59177685	-1	3881	484498		Peptidase S1, PA clan		This entry represents a domain found in proteases belonging to the MEROPS peptidase family S1 (clan PA). This domain has the two beta barrel structure. The PA clan contains both cysteine and serine proteases that can be found in plants, animals, fungi, eubacteria, archaea and viruses [].	Domain
Sobic.006G254200	Chr06	59173805	59177685	-1	3881	484498		Peptidase S1C		This group of serine peptidases and non-peptidase homologues belong to the MEROPS peptidase family S1, subfamily S1C (protease Do subfamily, clan PS(S)). A type example is the protease Do from Escherichia coli. Other members of this group include the E. coli htrA gene product (HrtA or DegP protein), which is essential for bacterialsurvival at temperatures above 42 degrees [, ]and for digesting mi…	Family
Sobic.006G254200	Chr06	59173805	59177685	-1	3881	484498						proteolysis	GO:0006508	The hydrolysis of proteins into smaller polypeptides and/or amino acids by cleavage of their peptide bonds.
Sobic.006G254200	Chr06	59173805	59177685	-1	3881	484498						serine-type endopeptidase activity	GO:0004252	Catalysis of the hydrolysis of internal, alpha-peptide bonds in a polypeptide chain by a catalytic mechanism that involves a catalytic triad consisting of a serine nucleophile that is activated by a proton relay involving an acidic residue (e.g. aspartate or glutamate) and a basic residue (usually histidine).
Sobic.006G254300	Chr06	59182147	59189271	1	7125	472912		Regulator of chromosome condensation 1/beta-lactamase-inhibitor protein II		The beta-lactamase-inhibitor protein II (BLIP-II) is a secreted protein produced by the soil bacteria Streptomyces exfoliates SMF19. BLIP-II acts as a potent inhibitor of beta-lactamases such as TEM-1, which is the most widespread resistance enzyme to penicillin antibiotics. BLIP-II binds competitively to TEM-1, but no direct contacts are made with TEM-1 active site residues. BLIP-II shows no seq…	Domain
Sobic.006G254300	Chr06	59182147	59189271	1	7125	472912		Regulator of chromosome condensation, RCC1		The regulator of chromosome condensation (RCC1) []is a eukaryotic proteinwhich binds to chromatin and interacts with ran, a nuclear GTP-bindingprotein , to promote the loss of bound GDP and the uptake offresh GTP, thus acting as a guanine-nucleotide dissociation stimulator (GDS).The interaction of RCC1 with ran probably plays an important role in theregulation of gene expression.RCC1, known as PR…	Repeat
Sobic.006G254300	Chr06	59182147	59189271	1	7125	472912		AT hook-like		High mobility group (HMG)-I proteins bind preferentially to the minor grooveof A.T-rich regions in double-stranded DNA [, ]. DNA-binding of these, andseveral related, proteins is effected by an 11-residue domain known as anA.T-hook [].Within known HMG-I proteins are found three highly conserved regions, closely related to the consensus sequence TPKRPRGRPKK []. A synthetic oligopeptide with this s…	Family
Sobic.006G254400	Chr06	59192619	59198141	1	5523	464042		PDZ domain		PDZ domains (also known as Discs-large homologous regions (DHR) or GLGF)) are found in diverse signalling proteins in bacteria, yeasts, plants, insects and vertebrates [, ]. PDZ domains can occur in one or multiple copies and are nearly always found in cytoplasmic proteins. They bind either the carboxyl-terminal sequences of proteins or internal peptide sequences []. In most cases, interaction be…	Domain
Sobic.006G254400	Chr06	59192619	59198141	1	5523	464042		Peptidase S1, PA clan		This entry represents a domain found in proteases belonging to the MEROPS peptidase family S1 (clan PA). This domain has the two beta barrel structure. The PA clan contains both cysteine and serine proteases that can be found in plants, animals, fungi, eubacteria, archaea and viruses [].	Domain
Sobic.006G254500	Chr06	59205287	59210822	1	5536	451361		IQ motif, EF-hand binding site		The IQ motif is an extremely basic unit of about 23 amino acids, whose conserved core usually fits the consensus A-x(3)-I-Q-x(2)-F-R-x(4)-K-K. The IQ motif, which can be present in one or more copies, serves as a binding site for different EF-hand proteins including the essential and regulatory myosin light chains, calmodulin (CaM), and CaM-like proteins [, ].Many IQ motifs are protein kinase C (…	Binding_site
Sobic.006G254500	Chr06	59205287	59210822	1	5536	451361		Myosin-like IQ motif-containing domain		This entry represents a subdomain that spans the IQ motif () of myosins, Ras GTPase-activating-like protein IQGAP1 and abnormal spindle protein (Asp). The IQ motif is an extremely basic unit of about 23 amino acids, whose conserved core usually fits the consensus A-x(3)-I-Q-x(2)-F-R-x(4)-K-K. The IQ motif, which can be present in one or more copies, serves as a binding site for different EF-hand …	Domain
Sobic.006G254500	Chr06	59205287	59210822	1	5536	451361						protein binding	GO:0005515	Interacting selectively and non-covalently with any protein or protein complex (a complex of two or more proteins that may include other nonprotein molecules).
Sobic.006G254600	Chr06	59214778	59221143	-1	6366	441040		Zinc finger, CCCH-type		Zinc finger (Znf) domains are relatively small protein motifs which contain multiple finger-like protrusions that make tandem contacts with their target molecule. Some of these domains bind zinc, but many do not; instead binding other metals such as iron, or no metal at all. For example, some family members form salt bridges to stabilise the finger-like folds. They were first identified as a DNA-…	Domain
Sobic.006G254700	Chr06	59221941	59223625	-1	1685	438558		PHF5-like		Phf5 is a member of a novel murine multigene family that is highly conserved during evolution and belongs to the superfamily of PHD-finger proteins. At least one example, from Mus musculus(Mouse), may act as a chromatin-associated protein []. The Schizosaccharomyces pombe(Fission yeast) ini1 gene is essential, required for splicing []. It is localised in the nucleus, but not detected in the nucle…	Family
Sobic.006G254800	Chr06	59223579	59226721	1	3143	435462		Ubiquitin-related domain		Ubiquitin (Ub) and Ub-like proteins are typified by a beta-grasp fold. Ub-like proteins (Ubl) such as Nedd8 []and SUMO []are also covalently linked to target polypeptides, just as Ub itself. This fold is also found in Ub-related domains, such as the UBX domain []and Ras-binding domain (RBD) [].	Domain
Sobic.006G254900	Chr06	59228203	59230361	-1	2159	431822		Homeodomain-like		Homeodomain proteins are transcription factors that share a related DNA binding homeodomain []. The homeodomain was first identified in a number of Drosophila homeotic and segmentation proteins, but is now known to be well conserved in many other animals, including vertebrates. The domain binds DNA through a helix-turn-helix (HTH) structure. The HTH motif is characterised by two alpha-helices, wh…	Domain
Sobic.006G254900	Chr06	59228203	59230361	-1	2159	431822		Homeobox domain		The homeobox domain or homeodomain was first identified in a number of drosophila homeotic and segmentation proteins, but is now known to be well-conserved in many other animals, including vertebrates [, ]. Hox genes encode homeodomain-containing transcriptional regulators that operate differential genetic programs along the anterior-posterior axis of animal bodies []. The domain binds DNA throug…	Domain
Sobic.006G254900	Chr06	59228203	59230361	-1	2159	431822						DNA binding	GO:0003677	Any molecular function by which a gene product interacts selectively and non-covalently with DNA (deoxyribonucleic acid).
Sobic.006G255000	Chr06	59250690	59254130	-1	3441	408053		TLDc domain		TLDc is a domain of unknown function, restricted to eukaryotes, and commonly found in TBC () and LysM () domain containing proteins [].	Domain
Sobic.006G255000	Chr06	59250690	59254130	-1	3441	408053		TLDc domain		TLDc is a domain of unknown function, restricted to eukaryotes, and commonly found in TBC () and LysM () domain containing proteins [].	Domain
Sobic.006G255100	Chr06	59255501	59258068	-1	2568	404115	(1 of 1) PTHR10657//PTHR10657:SF18 - PEPTIDYL-PROLYL CIS-TRANS ISOMERASE // SUBFAMILY NOT NAMED	Peptidyl-prolyl cis-trans isomerase, PpiC-type		Peptidyl-prolyl cis-trans isomerase () (PPIase or rotamase) is anenzyme that accelerates protein folding by catalyzing the cis-transisomerization of proline imidic peptide bonds in oligopeptides []. Mostcharacterised PPiases belong to two families, the cyclophilin-type and the the FKBP-type. A third family has been discovered []. So far, the only biochemically characterised member of this family …	Domain	isomerase activity	GO:0016853	Catalysis of the geometric or structural changes within one molecule. Isomerase is the systematic name for any enzyme of EC class 5.
Sobic.006G255200	Chr06	59256192	59256685	1	494	405498
Sobic.006G255300	Chr06	59259845	59266545	-1	6701	395638		DNA-binding pseudobarrel domain		This entry represents a DNA recocognition domain found in the restriction endonuclease EcoRII and numerous transcription factors. The EcoRII structure has been studied and forms an eight-stranded beta-sheet with the strands in the order of b2, b5, b4, b3, b7, b6, b1 and b8. They are mostly antiparallel to each other except that b3 is parallel to b7. Alternatively, it may also be viewed as consist…	Domain
Sobic.006G255300	Chr06	59259845	59266545	-1	6701	395638		B3 DNA binding domain		Two DNA binding proteins, RAV1 and RAV2 from Arabidopsis thalianacontain two distinct amino acid sequence domains found only in higher plant species. The N-terminal regions of RAV1 and RAV2 are homologous to the AP2 DNA-binding domain (see ) present in a family of transcription factors, while the C-terminal region exhibits homology to the highly conserved C-terminal domain, designated B3, of VP1/…	Domain
Sobic.006G255300	Chr06	59259845	59266545	-1	6701	395638		Auxin response factor		This pattern represents a conserved region of auxin-responsive transcription factors.The plant hormone auxin (indole-3-acetic acid) can regulate the gene expression of several families, including Aux/IAA, GH3 and SAUR families. Two related families of proteins, Aux/IAA proteins () and the auxin response factors (ARF), are key regulators of auxin-modulated gene expression []. There are multiple AR…	Domain
Sobic.006G255300	Chr06	59259845	59266545	-1	6701	395638		AUX/IAA protein		The Aux/IAA family of genes are key regulators of auxin-modified gene expression []. The plant hormone auxin (indole-3-acetic acid, IAA) regulates diverse cellular and developmental responses in plants, including cell division, expansion, differentiation and patterning of embryo responses []. Auxin can regulate the gene expression of several families, including GH3 and SAUR, as well as Aux/IAA it…	Family
Sobic.006G255300	Chr06	59259845	59266545	-1	6701	395638		DNA-binding pseudobarrel domain		This entry represents a DNA recocognition domain found in the restriction endonuclease EcoRII and numerous transcription factors. The EcoRII structure has been studied and forms an eight-stranded beta-sheet with the strands in the order of b2, b5, b4, b3, b7, b6, b1 and b8. They are mostly antiparallel to each other except that b3 is parallel to b7. Alternatively, it may also be viewed as consist…	Domain
Sobic.006G255300	Chr06	59259845	59266545	-1	6701	395638		B3 DNA binding domain		Two DNA binding proteins, RAV1 and RAV2 from Arabidopsis thalianacontain two distinct amino acid sequence domains found only in higher plant species. The N-terminal regions of RAV1 and RAV2 are homologous to the AP2 DNA-binding domain (see ) present in a family of transcription factors, while the C-terminal region exhibits homology to the highly conserved C-terminal domain, designated B3, of VP1/…	Domain
Sobic.006G255300	Chr06	59259845	59266545	-1	6701	395638		Auxin response factor		This pattern represents a conserved region of auxin-responsive transcription factors.The plant hormone auxin (indole-3-acetic acid) can regulate the gene expression of several families, including Aux/IAA, GH3 and SAUR families. Two related families of proteins, Aux/IAA proteins () and the auxin response factors (ARF), are key regulators of auxin-modulated gene expression []. There are multiple AR…	Domain
Sobic.006G255300	Chr06	59259845	59266545	-1	6701	395638		AUX/IAA protein		The Aux/IAA family of genes are key regulators of auxin-modified gene expression []. The plant hormone auxin (indole-3-acetic acid, IAA) regulates diverse cellular and developmental responses in plants, including cell division, expansion, differentiation and patterning of embryo responses []. Auxin can regulate the gene expression of several families, including GH3 and SAUR, as well as Aux/IAA it…	Family
Sobic.006G255300	Chr06	59259845	59266545	-1	6701	395638		DNA-binding pseudobarrel domain		This entry represents a DNA recocognition domain found in the restriction endonuclease EcoRII and numerous transcription factors. The EcoRII structure has been studied and forms an eight-stranded beta-sheet with the strands in the order of b2, b5, b4, b3, b7, b6, b1 and b8. They are mostly antiparallel to each other except that b3 is parallel to b7. Alternatively, it may also be viewed as consist…	Domain
Sobic.006G255300	Chr06	59259845	59266545	-1	6701	395638		B3 DNA binding domain		Two DNA binding proteins, RAV1 and RAV2 from Arabidopsis thalianacontain two distinct amino acid sequence domains found only in higher plant species. The N-terminal regions of RAV1 and RAV2 are homologous to the AP2 DNA-binding domain (see ) present in a family of transcription factors, while the C-terminal region exhibits homology to the highly conserved C-terminal domain, designated B3, of VP1/…	Domain
Sobic.006G255300	Chr06	59259845	59266545	-1	6701	395638		Auxin response factor		This pattern represents a conserved region of auxin-responsive transcription factors.The plant hormone auxin (indole-3-acetic acid) can regulate the gene expression of several families, including Aux/IAA, GH3 and SAUR families. Two related families of proteins, Aux/IAA proteins () and the auxin response factors (ARF), are key regulators of auxin-modulated gene expression []. There are multiple AR…	Domain
Sobic.006G255300	Chr06	59259845	59266545	-1	6701	395638		AUX/IAA protein		The Aux/IAA family of genes are key regulators of auxin-modified gene expression []. The plant hormone auxin (indole-3-acetic acid, IAA) regulates diverse cellular and developmental responses in plants, including cell division, expansion, differentiation and patterning of embryo responses []. Auxin can regulate the gene expression of several families, including GH3 and SAUR, as well as Aux/IAA it…	Family
Sobic.006G255300	Chr06	59259845	59266545	-1	6701	395638		DNA-binding pseudobarrel domain		This entry represents a DNA recocognition domain found in the restriction endonuclease EcoRII and numerous transcription factors. The EcoRII structure has been studied and forms an eight-stranded beta-sheet with the strands in the order of b2, b5, b4, b3, b7, b6, b1 and b8. They are mostly antiparallel to each other except that b3 is parallel to b7. Alternatively, it may also be viewed as consist…	Domain
Sobic.006G255300	Chr06	59259845	59266545	-1	6701	395638		B3 DNA binding domain		Two DNA binding proteins, RAV1 and RAV2 from Arabidopsis thalianacontain two distinct amino acid sequence domains found only in higher plant species. The N-terminal regions of RAV1 and RAV2 are homologous to the AP2 DNA-binding domain (see ) present in a family of transcription factors, while the C-terminal region exhibits homology to the highly conserved C-terminal domain, designated B3, of VP1/…	Domain
Sobic.006G255300	Chr06	59259845	59266545	-1	6701	395638		Auxin response factor		This pattern represents a conserved region of auxin-responsive transcription factors.The plant hormone auxin (indole-3-acetic acid) can regulate the gene expression of several families, including Aux/IAA, GH3 and SAUR families. Two related families of proteins, Aux/IAA proteins () and the auxin response factors (ARF), are key regulators of auxin-modulated gene expression []. There are multiple AR…	Domain
Sobic.006G255300	Chr06	59259845	59266545	-1	6701	395638		AUX/IAA protein		The Aux/IAA family of genes are key regulators of auxin-modified gene expression []. The plant hormone auxin (indole-3-acetic acid, IAA) regulates diverse cellular and developmental responses in plants, including cell division, expansion, differentiation and patterning of embryo responses []. Auxin can regulate the gene expression of several families, including GH3 and SAUR, as well as Aux/IAA it…	Family
Sobic.006G255300	Chr06	59259845	59266545	-1	6701	395638						regulation of transcription, DNA-templated	GO:0006355	Any process that modulates the frequency, rate or extent of cellular DNA-templated transcription.
Sobic.006G255300	Chr06	59259845	59266545	-1	6701	395638						nucleus	GO:0005634	A membrane-bounded organelle of eukaryotic cells in which chromosomes are housed and replicated. In most cells, the nucleus contains all of the cell's chromosomes except the organellar chromosomes, and is the site of RNA synthesis and processing. In some species, or in specialized cell types, RNA metabolism or DNA replication may be absent.
Sobic.006G255400	Chr06	59275784	59278068	-1	2285	384115		Concanavalin A-like lectin/glucanase domain		This entry represents the concanavalin A-like domain, which has a sandwich structure of 12-14 beta strands in two sheets with a complex topology. Proteins containing this domain include: Legume lectinsGlycosyl hydrolases family 16Galectin (animal S-lectin)Laminin G-like modulePentraxinClostridium neurotoxinsExotoxin AVibrio cholera sialidaseLeech intramolecular trans-sialidaseGlycosyl hydrolase f…	Domain
Sobic.006G255400	Chr06	59275784	59278068	-1	2285	384115		Glycosyl hydrolase family 32, C-terminal		This domain corresponds to the C-terminal domain of glycosyl hydrolase family 32. It forms a beta sandwich module [].	Domain
Sobic.006G255400	Chr06	59275784	59278068	-1	2285	384115		Glycosyl hydrolase family 32, N-terminal		This domain corresponds to the N-terminal domain of glycosyl transferase family 32 which forms a five bladed beta propeller structure [].	Domain
Sobic.006G255400	Chr06	59275784	59278068	-1	2285	384115		Glycoside hydrolase, family 32		O-Glycosyl hydrolases () are a widespread group of enzymes that hydrolyse the glycosidic bond between two or more carbohydrates, or between a carbohydrate and a non-carbohydrate moiety. A classification system for glycosyl hydrolases, based on sequence similarity, has led to the definition of 85 different families [, ]. This classification is available on the CAZy (CArbohydrate-Active EnZymes) we…	Family
Sobic.006G255400	Chr06	59275784	59278068	-1	2285	384115		Glycosyl hydrolase, five-bladed beta-propellor domain		This entry represents a five-bladed beta-propellor domain found in some glycosyl hydrolases. In particular it is found in the arabinase, levansucrase and invertase families [, , ].	Domain
Sobic.006G255500	Chr06	59279446	59282158	-1	2713	380025		Concanavalin A-like lectin/glucanase domain		This entry represents the concanavalin A-like domain, which has a sandwich structure of 12-14 beta strands in two sheets with a complex topology. Proteins containing this domain include: Legume lectinsGlycosyl hydrolases family 16Galectin (animal S-lectin)Laminin G-like modulePentraxinClostridium neurotoxinsExotoxin AVibrio cholera sialidaseLeech intramolecular trans-sialidaseGlycosyl hydrolase f…	Domain
Sobic.006G255500	Chr06	59279446	59282158	-1	2713	380025		Glycosyl hydrolase family 32, C-terminal		This domain corresponds to the C-terminal domain of glycosyl hydrolase family 32. It forms a beta sandwich module [].	Domain
Sobic.006G255500	Chr06	59279446	59282158	-1	2713	380025		Glycosyl hydrolase family 32, N-terminal		This domain corresponds to the N-terminal domain of glycosyl transferase family 32 which forms a five bladed beta propeller structure [].	Domain
Sobic.006G255500	Chr06	59279446	59282158	-1	2713	380025		Glycoside hydrolase, family 32		O-Glycosyl hydrolases () are a widespread group of enzymes that hydrolyse the glycosidic bond between two or more carbohydrates, or between a carbohydrate and a non-carbohydrate moiety. A classification system for glycosyl hydrolases, based on sequence similarity, has led to the definition of 85 different families [, ]. This classification is available on the CAZy (CArbohydrate-Active EnZymes) we…	Family
Sobic.006G255500	Chr06	59279446	59282158	-1	2713	380025		Glycosyl hydrolase, five-bladed beta-propellor domain		This entry represents a five-bladed beta-propellor domain found in some glycosyl hydrolases. In particular it is found in the arabinase, levansucrase and invertase families [, , ].	Domain
Sobic.006G255600	Chr06	59283344	59286521	-1	3178	375662		Concanavalin A-like lectin/glucanase domain		This entry represents the concanavalin A-like domain, which has a sandwich structure of 12-14 beta strands in two sheets with a complex topology. Proteins containing this domain include: Legume lectinsGlycosyl hydrolases family 16Galectin (animal S-lectin)Laminin G-like modulePentraxinClostridium neurotoxinsExotoxin AVibrio cholera sialidaseLeech intramolecular trans-sialidaseGlycosyl hydrolase f…	Domain
Sobic.006G255600	Chr06	59283344	59286521	-1	3178	375662		Glycosyl hydrolase family 32, C-terminal		This domain corresponds to the C-terminal domain of glycosyl hydrolase family 32. It forms a beta sandwich module [].	Domain
Sobic.006G255600	Chr06	59283344	59286521	-1	3178	375662		Glycosyl hydrolase family 32, N-terminal		This domain corresponds to the N-terminal domain of glycosyl transferase family 32 which forms a five bladed beta propeller structure [].	Domain
Sobic.006G255600	Chr06	59283344	59286521	-1	3178	375662		Glycoside hydrolase, family 32		O-Glycosyl hydrolases () are a widespread group of enzymes that hydrolyse the glycosidic bond between two or more carbohydrates, or between a carbohydrate and a non-carbohydrate moiety. A classification system for glycosyl hydrolases, based on sequence similarity, has led to the definition of 85 different families [, ]. This classification is available on the CAZy (CArbohydrate-Active EnZymes) we…	Family
Sobic.006G255600	Chr06	59283344	59286521	-1	3178	375662		Glycosyl hydrolase, five-bladed beta-propellor domain		This entry represents a five-bladed beta-propellor domain found in some glycosyl hydrolases. In particular it is found in the arabinase, levansucrase and invertase families [, , ].	Domain
Sobic.006G255700	Chr06	59286578	59287098	1	521	375085
Sobic.006G255800	Chr06	59287992	59289913	1	1922	372270		Cysteine alpha-hairpin motif superfamily		This entry represents the cysteine alpha-hairpin motif. Proteins with this structure includemature T-cell proliferation 1 neighbour protein and cytochrome c oxidase-assembly factors COX23 and COX19.	Domain
Sobic.006G255900	Chr06	59290516	59293596	-1	3081	368587		Tubulin/FtsZ, C-terminal		This domain is found in the tubulin alpha, beta and gamma chains, aswell as the bacterial FtsZ family of proteins. These proteinsare GTPases and are involved in polymer formation. Tubulin is the major componentof microtubules, while FtsZ is the polymer-forming proteinof bacterial cell division, it is part of a ring in the middle of thedividing cell that is required for constriction of cell membra…	Domain
Sobic.006G255900	Chr06	59290516	59293596	-1	3081	368587		Tubulin/FtsZ, GTPase domain		This entry represents a GTPase domain found in all tubulin chains, such as tubulin alpha, beta and gamma chains, and some bacterial FtsZ proteins []. These proteins are involved in polymer formation. Tubulin is the major component of microtubules, while FtsZ is the polymer-forming proteinof bacterial cell division, it is part of a ring in the middle of thedividing cell that is required for constr…	Domain
Sobic.006G255900	Chr06	59290516	59293596	-1	3081	368587		Tubulin/FtsZ, 2-layer sandwich domain		This domain is found in the tubulin alpha, beta and gamma chains, aswell as the bacterial FtsZ family of proteins. These proteinsare GTPases and are involved in polymer formation. Tubulin is the major componentof microtubules, while FtsZ is the polymer-forming proteinof bacterial cell division, it is part of a ring in the middle of thedividing cell that is required for constriction of cell membra…	Domain
Sobic.006G255900	Chr06	59290516	59293596	-1	3081	368587		Cell division protein FtsZ		This entry represents a group of FtsZ/tubulin GTPase domain containing proteins, including prokatyotic FtsZ and CetZ, and plant ARC3. FtsZ is a homologue of eukaryotic tubulin and is involved in the process of cell division, particularly in septum formation in bacteria []. CetZ co-exists with FtsZ in many archaea. Cetz does not affect cell division, instead, it is involved in cell shape control […	Family
Sobic.006G255900	Chr06	59290516	59293596	-1	3081	368587		Cell division protein FtsZ, C-terminal		The FtsZ family of proteins are involved in polymer formation. FtsZ is the polymer-forming protein of bacterial cell division. It is part of a ring in the middle of the dividing cell that is required for constriction of cell membrane and cell envelope to yield two daughter cells. FtsZ is a GTPase, like tubulin []. FtsZ can polymerise into tubes, sheets, and rings in vitro and is ubiquitous in eub…	Domain
Sobic.006G255900	Chr06	59290516	59293596	-1	3081	368587						GTP binding	GO:0005525	Interacting selectively and non-covalently with GTP, guanosine triphosphate.
Sobic.006G255900	Chr06	59290516	59293596	-1	3081	368587						GTPase activity	GO:0003924	Catalysis of the reaction: GTP + H2O = GDP + phosphate.
Sobic.006G256000	Chr06	59295686	59296638	-1	953	365545
Sobic.006G256100	Chr06	59297416	59302053	1	4638	360130		Homeodomain-like		Homeodomain proteins are transcription factors that share a related DNA binding homeodomain []. The homeodomain was first identified in a number of Drosophila homeotic and segmentation proteins, but is now known to be well conserved in many other animals, including vertebrates. The domain binds DNA through a helix-turn-helix (HTH) structure. The HTH motif is characterised by two alpha-helices, wh…	Domain
Sobic.006G256100	Chr06	59297416	59302053	1	4638	360130		SWIB/MDM2 domain		The SWI/SNF family of complexes, which are conserved from yeast to humans, are ATP-dependent chromatin-remodelling proteins that facilitate transcription activation []. The mammalian complexes are made up of 9-12 proteins called BAFs (BRG1-associated factors). The BAF60 family have at least three members: BAF60a, which is ubiquitous, BAF60b and BAF60c, which are expressed in muscle and pancreatic…	Domain
Sobic.006G256100	Chr06	59297416	59302053	1	4638	360130		DEK, C-terminal		DEK is a chromatin associated protein that is linked with cancers and autoimmune disease. This domain is found at the C-terminal of DEK and is of clinical importance since it can reverse the characteristic abnormal DNA-mutagen sensitivity in fibroblasts from ataxia-telangiectasia (A-T) patients []. The structure of this domain shows it to be homologous to the E2F/DP transcription factor family []…	Domain
Sobic.006G256100	Chr06	59297416	59302053	1	4638	360130		SWIB domain		The SWI/SNF family of complexes, which are conserved from yeast to humans, are ATP-dependent chromatin-remodelling proteins that facilitate transcription activation []. The mammalian complexes are made up of 9-12 proteins called BAFs (BRG1-associated factors). The BAF60 family have at least three members: BAF60a, which is ubiquitous, BAF60b and BAF60c, which are expressed in muscle and pancreatic…	Domain
Sobic.006G256100	Chr06	59297416	59302053	1	4638	360130		Homeodomain-like		Homeodomain proteins are transcription factors that share a related DNA binding homeodomain []. The homeodomain was first identified in a number of Drosophila homeotic and segmentation proteins, but is now known to be well conserved in many other animals, including vertebrates. The domain binds DNA through a helix-turn-helix (HTH) structure. The HTH motif is characterised by two alpha-helices, wh…	Domain
Sobic.006G256100	Chr06	59297416	59302053	1	4638	360130		SWIB/MDM2 domain		The SWI/SNF family of complexes, which are conserved from yeast to humans, are ATP-dependent chromatin-remodelling proteins that facilitate transcription activation []. The mammalian complexes are made up of 9-12 proteins called BAFs (BRG1-associated factors). The BAF60 family have at least three members: BAF60a, which is ubiquitous, BAF60b and BAF60c, which are expressed in muscle and pancreatic…	Domain
Sobic.006G256100	Chr06	59297416	59302053	1	4638	360130		DEK, C-terminal		DEK is a chromatin associated protein that is linked with cancers and autoimmune disease. This domain is found at the C-terminal of DEK and is of clinical importance since it can reverse the characteristic abnormal DNA-mutagen sensitivity in fibroblasts from ataxia-telangiectasia (A-T) patients []. The structure of this domain shows it to be homologous to the E2F/DP transcription factor family []…	Domain
Sobic.006G256100	Chr06	59297416	59302053	1	4638	360130		SWIB domain		The SWI/SNF family of complexes, which are conserved from yeast to humans, are ATP-dependent chromatin-remodelling proteins that facilitate transcription activation []. The mammalian complexes are made up of 9-12 proteins called BAFs (BRG1-associated factors). The BAF60 family have at least three members: BAF60a, which is ubiquitous, BAF60b and BAF60c, which are expressed in muscle and pancreatic…	Domain
Sobic.006G256100	Chr06	59297416	59302053	1	4638	360130						DNA binding	GO:0003677	Any molecular function by which a gene product interacts selectively and non-covalently with DNA (deoxyribonucleic acid).
Sobic.006G256100	Chr06	59297416	59302053	1	4638	360130						protein binding	GO:0005515	Interacting selectively and non-covalently with any protein or protein complex (a complex of two or more proteins that may include other nonprotein molecules).
Sobic.006G256200	Chr06	59302650	59306252	-1	3603	355931		Homeodomain-like		Homeodomain proteins are transcription factors that share a related DNA binding homeodomain []. The homeodomain was first identified in a number of Drosophila homeotic and segmentation proteins, but is now known to be well conserved in many other animals, including vertebrates. The domain binds DNA through a helix-turn-helix (HTH) structure. The HTH motif is characterised by two alpha-helices, wh…	Domain
Sobic.006G256200	Chr06	59302650	59306252	-1	3603	355931		SANT/Myb domain		The retroviral oncogene v-myb, and its cellular counterpart c-myb, encode nuclear DNA-binding proteins. In myb, one of the most conserved regions consisting of three tandem repeats has been shown to be involved in DNA-binding [].The SANT domain is present in nuclear receptor co-repressors and in the subunits of many chromatin-remodelling complexes []. It has a strong structural similarity to the …	Domain
Sobic.006G256200	Chr06	59302650	59306252	-1	3603	355931		Myb domain, plants		This DNA-binding domain is restricted to (but common in) plant proteins, many of which also contain a response regulator domain. The domain appears related to the Myb-like DNA-binding domain [, ].	Domain
Sobic.006G256200	Chr06	59302650	59306252	-1	3603	355931		MYB-CC type transcription factor, LHEQLE-containing domain		This domain is found towards the C terminus of Myb-CC type transcription factors, and carries a highly conserved LHEQLE sequence motif.	Domain
Sobic.006G256200	Chr06	59302650	59306252	-1	3603	355931		Homeodomain-like		Homeodomain proteins are transcription factors that share a related DNA binding homeodomain []. The homeodomain was first identified in a number of Drosophila homeotic and segmentation proteins, but is now known to be well conserved in many other animals, including vertebrates. The domain binds DNA through a helix-turn-helix (HTH) structure. The HTH motif is characterised by two alpha-helices, wh…	Domain
Sobic.006G256200	Chr06	59302650	59306252	-1	3603	355931		SANT/Myb domain		The retroviral oncogene v-myb, and its cellular counterpart c-myb, encode nuclear DNA-binding proteins. In myb, one of the most conserved regions consisting of three tandem repeats has been shown to be involved in DNA-binding [].The SANT domain is present in nuclear receptor co-repressors and in the subunits of many chromatin-remodelling complexes []. It has a strong structural similarity to the …	Domain
Sobic.006G256200	Chr06	59302650	59306252	-1	3603	355931		Myb domain, plants		This DNA-binding domain is restricted to (but common in) plant proteins, many of which also contain a response regulator domain. The domain appears related to the Myb-like DNA-binding domain [, ].	Domain
Sobic.006G256200	Chr06	59302650	59306252	-1	3603	355931		MYB-CC type transcription factor, LHEQLE-containing domain		This domain is found towards the C terminus of Myb-CC type transcription factors, and carries a highly conserved LHEQLE sequence motif.	Domain
Sobic.006G256200	Chr06	59302650	59306252	-1	3603	355931		Phosphoribosylaminoimidazole carboxylase PurE domain		Two distinct mechanisms for the production of 4-carboxy-5-aminoimidazole ribonucleotide (CAIR) in de novo purine biosynthesis are known. The first one requires PurK and PurE for the overall conversion of AIR to CAIR. In Escherichia coli, PurK and PurE exist as independent enzymes. In plants and fungi, PurK and PurE exist as domains of a fusion protein, phosphoribosylaminoimidazole carboxylase (AI…	Domain
Sobic.006G256200	Chr06	59302650	59306252	-1	3603	355931		Homeodomain-like		Homeodomain proteins are transcription factors that share a related DNA binding homeodomain []. The homeodomain was first identified in a number of Drosophila homeotic and segmentation proteins, but is now known to be well conserved in many other animals, including vertebrates. The domain binds DNA through a helix-turn-helix (HTH) structure. The HTH motif is characterised by two alpha-helices, wh…	Domain
Sobic.006G256200	Chr06	59302650	59306252	-1	3603	355931		SANT/Myb domain		The retroviral oncogene v-myb, and its cellular counterpart c-myb, encode nuclear DNA-binding proteins. In myb, one of the most conserved regions consisting of three tandem repeats has been shown to be involved in DNA-binding [].The SANT domain is present in nuclear receptor co-repressors and in the subunits of many chromatin-remodelling complexes []. It has a strong structural similarity to the …	Domain
Sobic.006G256200	Chr06	59302650	59306252	-1	3603	355931		Myb domain		The myb-type HTH domain is a DNA-binding, helix-turn-helix (HTH) domain of approximately 55 amino acids, typically occurring in a tandem repeat in eukaryotic transcription factors. The domain is named after the retroviral oncogene v-myb, and its cellular counterpart c-myb, which encode nuclear DNA-binding proteins that specifically recognise the sequence YAAC(G/T)G [, ]. Myb proteins contain thre…	Domain
Sobic.006G256200	Chr06	59302650	59306252	-1	3603	355931		Myb domain, plants		This DNA-binding domain is restricted to (but common in) plant proteins, many of which also contain a response regulator domain. The domain appears related to the Myb-like DNA-binding domain [, ].	Domain
Sobic.006G256200	Chr06	59302650	59306252	-1	3603	355931		MYB-CC type transcription factor, LHEQLE-containing domain		This domain is found towards the C terminus of Myb-CC type transcription factors, and carries a highly conserved LHEQLE sequence motif.	Domain
Sobic.006G256200	Chr06	59302650	59306252	-1	3603	355931		Homeodomain-like		Homeodomain proteins are transcription factors that share a related DNA binding homeodomain []. The homeodomain was first identified in a number of Drosophila homeotic and segmentation proteins, but is now known to be well conserved in many other animals, including vertebrates. The domain binds DNA through a helix-turn-helix (HTH) structure. The HTH motif is characterised by two alpha-helices, wh…	Domain
Sobic.006G256200	Chr06	59302650	59306252	-1	3603	355931		SANT/Myb domain		The retroviral oncogene v-myb, and its cellular counterpart c-myb, encode nuclear DNA-binding proteins. In myb, one of the most conserved regions consisting of three tandem repeats has been shown to be involved in DNA-binding [].The SANT domain is present in nuclear receptor co-repressors and in the subunits of many chromatin-remodelling complexes []. It has a strong structural similarity to the …	Domain
Sobic.006G256200	Chr06	59302650	59306252	-1	3603	355931		Myb domain		The myb-type HTH domain is a DNA-binding, helix-turn-helix (HTH) domain of approximately 55 amino acids, typically occurring in a tandem repeat in eukaryotic transcription factors. The domain is named after the retroviral oncogene v-myb, and its cellular counterpart c-myb, which encode nuclear DNA-binding proteins that specifically recognise the sequence YAAC(G/T)G [, ]. Myb proteins contain thre…	Domain
Sobic.006G256200	Chr06	59302650	59306252	-1	3603	355931		Myb domain, plants		This DNA-binding domain is restricted to (but common in) plant proteins, many of which also contain a response regulator domain. The domain appears related to the Myb-like DNA-binding domain [, ].	Domain
Sobic.006G256200	Chr06	59302650	59306252	-1	3603	355931		MYB-CC type transcription factor, LHEQLE-containing domain		This domain is found towards the C terminus of Myb-CC type transcription factors, and carries a highly conserved LHEQLE sequence motif.	Domain
Sobic.006G256200	Chr06	59302650	59306252	-1	3603	355931		Homeodomain-like		Homeodomain proteins are transcription factors that share a related DNA binding homeodomain []. The homeodomain was first identified in a number of Drosophila homeotic and segmentation proteins, but is now known to be well conserved in many other animals, including vertebrates. The domain binds DNA through a helix-turn-helix (HTH) structure. The HTH motif is characterised by two alpha-helices, wh…	Domain
Sobic.006G256200	Chr06	59302650	59306252	-1	3603	355931		SANT/Myb domain		The retroviral oncogene v-myb, and its cellular counterpart c-myb, encode nuclear DNA-binding proteins. In myb, one of the most conserved regions consisting of three tandem repeats has been shown to be involved in DNA-binding [].The SANT domain is present in nuclear receptor co-repressors and in the subunits of many chromatin-remodelling complexes []. It has a strong structural similarity to the …	Domain
Sobic.006G256200	Chr06	59302650	59306252	-1	3603	355931		Myb domain		The myb-type HTH domain is a DNA-binding, helix-turn-helix (HTH) domain of approximately 55 amino acids, typically occurring in a tandem repeat in eukaryotic transcription factors. The domain is named after the retroviral oncogene v-myb, and its cellular counterpart c-myb, which encode nuclear DNA-binding proteins that specifically recognise the sequence YAAC(G/T)G [, ]. Myb proteins contain thre…	Domain
Sobic.006G256200	Chr06	59302650	59306252	-1	3603	355931		Myb domain, plants		This DNA-binding domain is restricted to (but common in) plant proteins, many of which also contain a response regulator domain. The domain appears related to the Myb-like DNA-binding domain [, ].	Domain
Sobic.006G256200	Chr06	59302650	59306252	-1	3603	355931		MYB-CC type transcription factor, LHEQLE-containing domain		This domain is found towards the C terminus of Myb-CC type transcription factors, and carries a highly conserved LHEQLE sequence motif.	Domain
Sobic.006G256200	Chr06	59302650	59306252	-1	3603	355931		Homeodomain-like		Homeodomain proteins are transcription factors that share a related DNA binding homeodomain []. The homeodomain was first identified in a number of Drosophila homeotic and segmentation proteins, but is now known to be well conserved in many other animals, including vertebrates. The domain binds DNA through a helix-turn-helix (HTH) structure. The HTH motif is characterised by two alpha-helices, wh…	Domain
Sobic.006G256200	Chr06	59302650	59306252	-1	3603	355931		SANT/Myb domain		The retroviral oncogene v-myb, and its cellular counterpart c-myb, encode nuclear DNA-binding proteins. In myb, one of the most conserved regions consisting of three tandem repeats has been shown to be involved in DNA-binding [].The SANT domain is present in nuclear receptor co-repressors and in the subunits of many chromatin-remodelling complexes []. It has a strong structural similarity to the …	Domain
Sobic.006G256200	Chr06	59302650	59306252	-1	3603	355931		Myb domain		The myb-type HTH domain is a DNA-binding, helix-turn-helix (HTH) domain of approximately 55 amino acids, typically occurring in a tandem repeat in eukaryotic transcription factors. The domain is named after the retroviral oncogene v-myb, and its cellular counterpart c-myb, which encode nuclear DNA-binding proteins that specifically recognise the sequence YAAC(G/T)G [, ]. Myb proteins contain thre…	Domain
Sobic.006G256200	Chr06	59302650	59306252	-1	3603	355931		Myb domain, plants		This DNA-binding domain is restricted to (but common in) plant proteins, many of which also contain a response regulator domain. The domain appears related to the Myb-like DNA-binding domain [, ].	Domain
Sobic.006G256200	Chr06	59302650	59306252	-1	3603	355931		MYB-CC type transcription factor, LHEQLE-containing domain		This domain is found towards the C terminus of Myb-CC type transcription factors, and carries a highly conserved LHEQLE sequence motif.	Domain
Sobic.006G256200	Chr06	59302650	59306252	-1	3603	355931		Phosphoribosylaminoimidazole carboxylase PurE domain		Two distinct mechanisms for the production of 4-carboxy-5-aminoimidazole ribonucleotide (CAIR) in de novo purine biosynthesis are known. The first one requires PurK and PurE for the overall conversion of AIR to CAIR. In Escherichia coli, PurK and PurE exist as independent enzymes. In plants and fungi, PurK and PurE exist as domains of a fusion protein, phosphoribosylaminoimidazole carboxylase (AI…	Domain
Sobic.006G256200	Chr06	59302650	59306252	-1	3603	355931		Homeodomain-like		Homeodomain proteins are transcription factors that share a related DNA binding homeodomain []. The homeodomain was first identified in a number of Drosophila homeotic and segmentation proteins, but is now known to be well conserved in many other animals, including vertebrates. The domain binds DNA through a helix-turn-helix (HTH) structure. The HTH motif is characterised by two alpha-helices, wh…	Domain
Sobic.006G256200	Chr06	59302650	59306252	-1	3603	355931		SANT/Myb domain		The retroviral oncogene v-myb, and its cellular counterpart c-myb, encode nuclear DNA-binding proteins. In myb, one of the most conserved regions consisting of three tandem repeats has been shown to be involved in DNA-binding [].The SANT domain is present in nuclear receptor co-repressors and in the subunits of many chromatin-remodelling complexes []. It has a strong structural similarity to the …	Domain
Sobic.006G256200	Chr06	59302650	59306252	-1	3603	355931		Myb domain		The myb-type HTH domain is a DNA-binding, helix-turn-helix (HTH) domain of approximately 55 amino acids, typically occurring in a tandem repeat in eukaryotic transcription factors. The domain is named after the retroviral oncogene v-myb, and its cellular counterpart c-myb, which encode nuclear DNA-binding proteins that specifically recognise the sequence YAAC(G/T)G [, ]. Myb proteins contain thre…	Domain
Sobic.006G256200	Chr06	59302650	59306252	-1	3603	355931		Myb domain, plants		This DNA-binding domain is restricted to (but common in) plant proteins, many of which also contain a response regulator domain. The domain appears related to the Myb-like DNA-binding domain [, ].	Domain
Sobic.006G256200	Chr06	59302650	59306252	-1	3603	355931		MYB-CC type transcription factor, LHEQLE-containing domain		This domain is found towards the C terminus of Myb-CC type transcription factors, and carries a highly conserved LHEQLE sequence motif.	Domain
Sobic.006G256200	Chr06	59302650	59306252	-1	3603	355931		Phosphoribosylaminoimidazole carboxylase PurE domain		Two distinct mechanisms for the production of 4-carboxy-5-aminoimidazole ribonucleotide (CAIR) in de novo purine biosynthesis are known. The first one requires PurK and PurE for the overall conversion of AIR to CAIR. In Escherichia coli, PurK and PurE exist as independent enzymes. In plants and fungi, PurK and PurE exist as domains of a fusion protein, phosphoribosylaminoimidazole carboxylase (AI…	Domain
Sobic.006G256200	Chr06	59302650	59306252	-1	3603	355931		Homeodomain-like		Homeodomain proteins are transcription factors that share a related DNA binding homeodomain []. The homeodomain was first identified in a number of Drosophila homeotic and segmentation proteins, but is now known to be well conserved in many other animals, including vertebrates. The domain binds DNA through a helix-turn-helix (HTH) structure. The HTH motif is characterised by two alpha-helices, wh…	Domain
Sobic.006G256200	Chr06	59302650	59306252	-1	3603	355931		SANT/Myb domain		The retroviral oncogene v-myb, and its cellular counterpart c-myb, encode nuclear DNA-binding proteins. In myb, one of the most conserved regions consisting of three tandem repeats has been shown to be involved in DNA-binding [].The SANT domain is present in nuclear receptor co-repressors and in the subunits of many chromatin-remodelling complexes []. It has a strong structural similarity to the …	Domain
Sobic.006G256200	Chr06	59302650	59306252	-1	3603	355931		Myb domain		The myb-type HTH domain is a DNA-binding, helix-turn-helix (HTH) domain of approximately 55 amino acids, typically occurring in a tandem repeat in eukaryotic transcription factors. The domain is named after the retroviral oncogene v-myb, and its cellular counterpart c-myb, which encode nuclear DNA-binding proteins that specifically recognise the sequence YAAC(G/T)G [, ]. Myb proteins contain thre…	Domain
Sobic.006G256200	Chr06	59302650	59306252	-1	3603	355931		Myb domain, plants		This DNA-binding domain is restricted to (but common in) plant proteins, many of which also contain a response regulator domain. The domain appears related to the Myb-like DNA-binding domain [, ].	Domain
Sobic.006G256200	Chr06	59302650	59306252	-1	3603	355931		MYB-CC type transcription factor, LHEQLE-containing domain		This domain is found towards the C terminus of Myb-CC type transcription factors, and carries a highly conserved LHEQLE sequence motif.	Domain
Sobic.006G256200	Chr06	59302650	59306252	-1	3603	355931		Phosphoribosylaminoimidazole carboxylase PurE domain		Two distinct mechanisms for the production of 4-carboxy-5-aminoimidazole ribonucleotide (CAIR) in de novo purine biosynthesis are known. The first one requires PurK and PurE for the overall conversion of AIR to CAIR. In Escherichia coli, PurK and PurE exist as independent enzymes. In plants and fungi, PurK and PurE exist as domains of a fusion protein, phosphoribosylaminoimidazole carboxylase (AI…	Domain
Sobic.006G256200	Chr06	59302650	59306252	-1	3603	355931						DNA binding	GO:0003677	Any molecular function by which a gene product interacts selectively and non-covalently with DNA (deoxyribonucleic acid).
Sobic.006G256200	Chr06	59302650	59306252	-1	3603	355931						'de novo' IMP biosynthetic process	GO:0006189	The chemical reactions and pathways resulting in the formation of IMP, inosine monophosphate, by the stepwise assembly of a purine ring on ribose 5-phosphate.
Sobic.006G256300	Chr06	59308934	59314790	-1	5857	347393		Rossmann-like alpha/beta/alpha sandwich fold		This entry represents domains related by a common ancestor that have a Rossmann-like, 3-layer, alpha/beta/alpha sandwich fold. Protein families in which the domain is found include:Nucleotidylyl transferases () such as cytidylyltransferases [], adenylyltransferases [].Class I aminoacyl-tRNA synthetases (catalytic domain), such as tyrosyl-tRNA synthetase () and glutaminyl-tRNA synthetase () [].Pan…	Domain
Sobic.006G256300	Chr06	59308934	59314790	-1	5857	347393		Aminoacyl-tRNA synthetase, class 1a, anticodon-binding		Aminoacyl-tRNA synthetase (aaRS) is a key enzyme during protein biosynthesis. Each aaRS contains a catalytic central domain (CCD), responsible for activating amino acid, and an anticodon-binding domain (ABD), necessary for binding the anticodon in cognate tRNA. aaRSs are classified into class I and II (aaRS-I and aaRS-II) based on the topologies of CCDs. Whereas the structure of the CCDs is simil…	Domain
Sobic.006G256300	Chr06	59308934	59314790	-1	5857	347393		Methionyl/Valyl/Leucyl/Isoleucyl-tRNA synthetase, anticodon-binding		The aminoacyl-tRNA synthetase (also known as aminoacyl-tRNA ligase) catalyse the attachment of an amino acid to its cognate transfer RNA molecule in a highly specific two-step reaction. These proteins differ widely in size and oligomeric state, and have limited sequence homology []. The 20 aminoacyl-tRNA synthetases are divided into two classes, I and II. Class I aminoacyl-tRNA synthetases contai…	Domain
Sobic.006G256300	Chr06	59308934	59314790	-1	5857	347393		Valyl/Leucyl/Isoleucyl-tRNA synthetase, editing domain		Certain aminoacyl-tRNA synthetases prevent potential errors in protein synthesis through deacylation of mischarged tRNAs. The close homologues isoleucyl-tRNA synthetase (IleRS) and valyl-tRNA synthetase (ValRS) deacylate Val-tRNAIle and Thr-tRNAVal, respectively. These reactions strictly require the presence of the cognate tRNA. In the absence of tRNA, the enzymatically generated misactivated ade…	Domain
Sobic.006G256300	Chr06	59308934	59314790	-1	5857	347393		Leucyl-tRNA synthetase, class Ia, archaeal/eukaryotic cytosolic		The aminoacyl-tRNA synthetase (also known as aminoacyl-tRNA ligase) catalyse the attachment of an amino acid to its cognate transfer RNA molecule in a highly specific two-step reaction.These proteins differ widely in size and oligomeric state, and have limited sequence homology []. The 20 aminoacyl-tRNA synthetases are divided into two classes, I and II. Class I aminoacyl-tRNA synthetases contain…	Family
Sobic.006G256300	Chr06	59308934	59314790	-1	5857	347393		Aminoacyl-tRNA synthetase, class Ia		The aminoacyl-tRNA synthetase (alsoknown as aminoacyl-tRNA ligase) catalyse the attachment of an amino acid to its cognate transfer RNA molecule in a highly specific two-step reaction. These proteins differ widely in size and oligomeric state, and have limited sequence homology []. The 20 aminoacyl-tRNA synthetases are divided into two classes, I and II. Class I aminoacyl-tRNA synthetases contain…	Domain
Sobic.006G256300	Chr06	59308934	59314790	-1	5857	347393		CobE/GbiG C-terminal domain		Cobalt-precorrin-5A hydrolase CbiG is specific for anaerobic cobalamin (vitamin B12) biosynthesis. CbiG, which shows homology with CobE of the aerobic pathway, participates in the conversion of cobalt-precorrin 5 into cobalt-precorrin 6 []. CbiG is responsible for the opening of the delta-lactone ring and extrusion of the C2-unit []. The aerobic pathway uses molecular oxygen to trigger the events…	Domain
Sobic.006G256300	Chr06	59308934	59314790	-1	5857	347393		Rossmann-like alpha/beta/alpha sandwich fold		This entry represents domains related by a common ancestor that have a Rossmann-like, 3-layer, alpha/beta/alpha sandwich fold. Protein families in which the domain is found include:Nucleotidylyl transferases () such as cytidylyltransferases [], adenylyltransferases [].Class I aminoacyl-tRNA synthetases (catalytic domain), such as tyrosyl-tRNA synthetase () and glutaminyl-tRNA synthetase () [].Pan…	Domain
Sobic.006G256300	Chr06	59308934	59314790	-1	5857	347393		Aminoacyl-tRNA synthetase, class 1a, anticodon-binding		Aminoacyl-tRNA synthetase (aaRS) is a key enzyme during protein biosynthesis. Each aaRS contains a catalytic central domain (CCD), responsible for activating amino acid, and an anticodon-binding domain (ABD), necessary for binding the anticodon in cognate tRNA. aaRSs are classified into class I and II (aaRS-I and aaRS-II) based on the topologies of CCDs. Whereas the structure of the CCDs is simil…	Domain
Sobic.006G256300	Chr06	59308934	59314790	-1	5857	347393		Methionyl/Valyl/Leucyl/Isoleucyl-tRNA synthetase, anticodon-binding		The aminoacyl-tRNA synthetase (also known as aminoacyl-tRNA ligase) catalyse the attachment of an amino acid to its cognate transfer RNA molecule in a highly specific two-step reaction. These proteins differ widely in size and oligomeric state, and have limited sequence homology []. The 20 aminoacyl-tRNA synthetases are divided into two classes, I and II. Class I aminoacyl-tRNA synthetases contai…	Domain
Sobic.006G256300	Chr06	59308934	59314790	-1	5857	347393		Valyl/Leucyl/Isoleucyl-tRNA synthetase, editing domain		Certain aminoacyl-tRNA synthetases prevent potential errors in protein synthesis through deacylation of mischarged tRNAs. The close homologues isoleucyl-tRNA synthetase (IleRS) and valyl-tRNA synthetase (ValRS) deacylate Val-tRNAIle and Thr-tRNAVal, respectively. These reactions strictly require the presence of the cognate tRNA. In the absence of tRNA, the enzymatically generated misactivated ade…	Domain
Sobic.006G256300	Chr06	59308934	59314790	-1	5857	347393		Leucyl-tRNA synthetase, class Ia, archaeal/eukaryotic cytosolic		The aminoacyl-tRNA synthetase (also known as aminoacyl-tRNA ligase) catalyse the attachment of an amino acid to its cognate transfer RNA molecule in a highly specific two-step reaction.These proteins differ widely in size and oligomeric state, and have limited sequence homology []. The 20 aminoacyl-tRNA synthetases are divided into two classes, I and II. Class I aminoacyl-tRNA synthetases contain…	Family
Sobic.006G256300	Chr06	59308934	59314790	-1	5857	347393		Aminoacyl-tRNA synthetase, class Ia		The aminoacyl-tRNA synthetase (alsoknown as aminoacyl-tRNA ligase) catalyse the attachment of an amino acid to its cognate transfer RNA molecule in a highly specific two-step reaction. These proteins differ widely in size and oligomeric state, and have limited sequence homology []. The 20 aminoacyl-tRNA synthetases are divided into two classes, I and II. Class I aminoacyl-tRNA synthetases contain…	Domain
Sobic.006G256300	Chr06	59308934	59314790	-1	5857	347393		CobE/GbiG C-terminal domain		Cobalt-precorrin-5A hydrolase CbiG is specific for anaerobic cobalamin (vitamin B12) biosynthesis. CbiG, which shows homology with CobE of the aerobic pathway, participates in the conversion of cobalt-precorrin 5 into cobalt-precorrin 6 []. CbiG is responsible for the opening of the delta-lactone ring and extrusion of the C2-unit []. The aerobic pathway uses molecular oxygen to trigger the events…	Domain
Sobic.006G256300	Chr06	59308934	59314790	-1	5857	347393		Rossmann-like alpha/beta/alpha sandwich fold		This entry represents domains related by a common ancestor that have a Rossmann-like, 3-layer, alpha/beta/alpha sandwich fold. Protein families in which the domain is found include:Nucleotidylyl transferases () such as cytidylyltransferases [], adenylyltransferases [].Class I aminoacyl-tRNA synthetases (catalytic domain), such as tyrosyl-tRNA synthetase () and glutaminyl-tRNA synthetase () [].Pan…	Domain
Sobic.006G256300	Chr06	59308934	59314790	-1	5857	347393		Aminoacyl-tRNA synthetase, class 1a, anticodon-binding		Aminoacyl-tRNA synthetase (aaRS) is a key enzyme during protein biosynthesis. Each aaRS contains a catalytic central domain (CCD), responsible for activating amino acid, and an anticodon-binding domain (ABD), necessary for binding the anticodon in cognate tRNA. aaRSs are classified into class I and II (aaRS-I and aaRS-II) based on the topologies of CCDs. Whereas the structure of the CCDs is simil…	Domain
Sobic.006G256300	Chr06	59308934	59314790	-1	5857	347393		Methionyl/Valyl/Leucyl/Isoleucyl-tRNA synthetase, anticodon-binding		The aminoacyl-tRNA synthetase (also known as aminoacyl-tRNA ligase) catalyse the attachment of an amino acid to its cognate transfer RNA molecule in a highly specific two-step reaction. These proteins differ widely in size and oligomeric state, and have limited sequence homology []. The 20 aminoacyl-tRNA synthetases are divided into two classes, I and II. Class I aminoacyl-tRNA synthetases contai…	Domain
Sobic.006G256300	Chr06	59308934	59314790	-1	5857	347393		Valyl/Leucyl/Isoleucyl-tRNA synthetase, editing domain		Certain aminoacyl-tRNA synthetases prevent potential errors in protein synthesis through deacylation of mischarged tRNAs. The close homologues isoleucyl-tRNA synthetase (IleRS) and valyl-tRNA synthetase (ValRS) deacylate Val-tRNAIle and Thr-tRNAVal, respectively. These reactions strictly require the presence of the cognate tRNA. In the absence of tRNA, the enzymatically generated misactivated ade…	Domain
Sobic.006G256300	Chr06	59308934	59314790	-1	5857	347393		Leucyl-tRNA synthetase, class Ia, archaeal/eukaryotic cytosolic		The aminoacyl-tRNA synthetase (also known as aminoacyl-tRNA ligase) catalyse the attachment of an amino acid to its cognate transfer RNA molecule in a highly specific two-step reaction.These proteins differ widely in size and oligomeric state, and have limited sequence homology []. The 20 aminoacyl-tRNA synthetases are divided into two classes, I and II. Class I aminoacyl-tRNA synthetases contain…	Family
Sobic.006G256300	Chr06	59308934	59314790	-1	5857	347393		Aminoacyl-tRNA synthetase, class Ia		The aminoacyl-tRNA synthetase (alsoknown as aminoacyl-tRNA ligase) catalyse the attachment of an amino acid to its cognate transfer RNA molecule in a highly specific two-step reaction. These proteins differ widely in size and oligomeric state, and have limited sequence homology []. The 20 aminoacyl-tRNA synthetases are divided into two classes, I and II. Class I aminoacyl-tRNA synthetases contain…	Domain
Sobic.006G256300	Chr06	59308934	59314790	-1	5857	347393		CobE/GbiG C-terminal domain		Cobalt-precorrin-5A hydrolase CbiG is specific for anaerobic cobalamin (vitamin B12) biosynthesis. CbiG, which shows homology with CobE of the aerobic pathway, participates in the conversion of cobalt-precorrin 5 into cobalt-precorrin 6 []. CbiG is responsible for the opening of the delta-lactone ring and extrusion of the C2-unit []. The aerobic pathway uses molecular oxygen to trigger the events…	Domain
Sobic.006G256300	Chr06	59308934	59314790	-1	5857	347393		Rossmann-like alpha/beta/alpha sandwich fold		This entry represents domains related by a common ancestor that have a Rossmann-like, 3-layer, alpha/beta/alpha sandwich fold. Protein families in which the domain is found include:Nucleotidylyl transferases () such as cytidylyltransferases [], adenylyltransferases [].Class I aminoacyl-tRNA synthetases (catalytic domain), such as tyrosyl-tRNA synthetase () and glutaminyl-tRNA synthetase () [].Pan…	Domain
Sobic.006G256300	Chr06	59308934	59314790	-1	5857	347393		Aminoacyl-tRNA synthetase, class 1a, anticodon-binding		Aminoacyl-tRNA synthetase (aaRS) is a key enzyme during protein biosynthesis. Each aaRS contains a catalytic central domain (CCD), responsible for activating amino acid, and an anticodon-binding domain (ABD), necessary for binding the anticodon in cognate tRNA. aaRSs are classified into class I and II (aaRS-I and aaRS-II) based on the topologies of CCDs. Whereas the structure of the CCDs is simil…	Domain
Sobic.006G256300	Chr06	59308934	59314790	-1	5857	347393		Methionyl/Valyl/Leucyl/Isoleucyl-tRNA synthetase, anticodon-binding		The aminoacyl-tRNA synthetase (also known as aminoacyl-tRNA ligase) catalyse the attachment of an amino acid to its cognate transfer RNA molecule in a highly specific two-step reaction. These proteins differ widely in size and oligomeric state, and have limited sequence homology []. The 20 aminoacyl-tRNA synthetases are divided into two classes, I and II. Class I aminoacyl-tRNA synthetases contai…	Domain
Sobic.006G256300	Chr06	59308934	59314790	-1	5857	347393		Valyl/Leucyl/Isoleucyl-tRNA synthetase, editing domain		Certain aminoacyl-tRNA synthetases prevent potential errors in protein synthesis through deacylation of mischarged tRNAs. The close homologues isoleucyl-tRNA synthetase (IleRS) and valyl-tRNA synthetase (ValRS) deacylate Val-tRNAIle and Thr-tRNAVal, respectively. These reactions strictly require the presence of the cognate tRNA. In the absence of tRNA, the enzymatically generated misactivated ade…	Domain
Sobic.006G256300	Chr06	59308934	59314790	-1	5857	347393		Leucyl-tRNA synthetase, class Ia, archaeal/eukaryotic cytosolic		The aminoacyl-tRNA synthetase (also known as aminoacyl-tRNA ligase) catalyse the attachment of an amino acid to its cognate transfer RNA molecule in a highly specific two-step reaction.These proteins differ widely in size and oligomeric state, and have limited sequence homology []. The 20 aminoacyl-tRNA synthetases are divided into two classes, I and II. Class I aminoacyl-tRNA synthetases contain…	Family
Sobic.006G256300	Chr06	59308934	59314790	-1	5857	347393		Aminoacyl-tRNA synthetase, class Ia		The aminoacyl-tRNA synthetase (alsoknown as aminoacyl-tRNA ligase) catalyse the attachment of an amino acid to its cognate transfer RNA molecule in a highly specific two-step reaction. These proteins differ widely in size and oligomeric state, and have limited sequence homology []. The 20 aminoacyl-tRNA synthetases are divided into two classes, I and II. Class I aminoacyl-tRNA synthetases contain…	Domain
Sobic.006G256300	Chr06	59308934	59314790	-1	5857	347393		CobE/GbiG C-terminal domain		Cobalt-precorrin-5A hydrolase CbiG is specific for anaerobic cobalamin (vitamin B12) biosynthesis. CbiG, which shows homology with CobE of the aerobic pathway, participates in the conversion of cobalt-precorrin 5 into cobalt-precorrin 6 []. CbiG is responsible for the opening of the delta-lactone ring and extrusion of the C2-unit []. The aerobic pathway uses molecular oxygen to trigger the events…	Domain
Sobic.006G256300	Chr06	59308934	59314790	-1	5857	347393		Rossmann-like alpha/beta/alpha sandwich fold		This entry represents domains related by a common ancestor that have a Rossmann-like, 3-layer, alpha/beta/alpha sandwich fold. Protein families in which the domain is found include:Nucleotidylyl transferases () such as cytidylyltransferases [], adenylyltransferases [].Class I aminoacyl-tRNA synthetases (catalytic domain), such as tyrosyl-tRNA synthetase () and glutaminyl-tRNA synthetase () [].Pan…	Domain
Sobic.006G256300	Chr06	59308934	59314790	-1	5857	347393		Aminoacyl-tRNA synthetase, class 1a, anticodon-binding		Aminoacyl-tRNA synthetase (aaRS) is a key enzyme during protein biosynthesis. Each aaRS contains a catalytic central domain (CCD), responsible for activating amino acid, and an anticodon-binding domain (ABD), necessary for binding the anticodon in cognate tRNA. aaRSs are classified into class I and II (aaRS-I and aaRS-II) based on the topologies of CCDs. Whereas the structure of the CCDs is simil…	Domain
Sobic.006G256300	Chr06	59308934	59314790	-1	5857	347393		Methionyl/Valyl/Leucyl/Isoleucyl-tRNA synthetase, anticodon-binding		The aminoacyl-tRNA synthetase (also known as aminoacyl-tRNA ligase) catalyse the attachment of an amino acid to its cognate transfer RNA molecule in a highly specific two-step reaction. These proteins differ widely in size and oligomeric state, and have limited sequence homology []. The 20 aminoacyl-tRNA synthetases are divided into two classes, I and II. Class I aminoacyl-tRNA synthetases contai…	Domain
Sobic.006G256300	Chr06	59308934	59314790	-1	5857	347393		Valyl/Leucyl/Isoleucyl-tRNA synthetase, editing domain		Certain aminoacyl-tRNA synthetases prevent potential errors in protein synthesis through deacylation of mischarged tRNAs. The close homologues isoleucyl-tRNA synthetase (IleRS) and valyl-tRNA synthetase (ValRS) deacylate Val-tRNAIle and Thr-tRNAVal, respectively. These reactions strictly require the presence of the cognate tRNA. In the absence of tRNA, the enzymatically generated misactivated ade…	Domain
Sobic.006G256300	Chr06	59308934	59314790	-1	5857	347393		Leucyl-tRNA synthetase, class Ia, archaeal/eukaryotic cytosolic		The aminoacyl-tRNA synthetase (also known as aminoacyl-tRNA ligase) catalyse the attachment of an amino acid to its cognate transfer RNA molecule in a highly specific two-step reaction.These proteins differ widely in size and oligomeric state, and have limited sequence homology []. The 20 aminoacyl-tRNA synthetases are divided into two classes, I and II. Class I aminoacyl-tRNA synthetases contain…	Family
Sobic.006G256300	Chr06	59308934	59314790	-1	5857	347393		Aminoacyl-tRNA synthetase, class Ia		The aminoacyl-tRNA synthetase (alsoknown as aminoacyl-tRNA ligase) catalyse the attachment of an amino acid to its cognate transfer RNA molecule in a highly specific two-step reaction. These proteins differ widely in size and oligomeric state, and have limited sequence homology []. The 20 aminoacyl-tRNA synthetases are divided into two classes, I and II. Class I aminoacyl-tRNA synthetases contain…	Domain
Sobic.006G256300	Chr06	59308934	59314790	-1	5857	347393		CobE/GbiG C-terminal domain		Cobalt-precorrin-5A hydrolase CbiG is specific for anaerobic cobalamin (vitamin B12) biosynthesis. CbiG, which shows homology with CobE of the aerobic pathway, participates in the conversion of cobalt-precorrin 5 into cobalt-precorrin 6 []. CbiG is responsible for the opening of the delta-lactone ring and extrusion of the C2-unit []. The aerobic pathway uses molecular oxygen to trigger the events…	Domain
Sobic.006G256300	Chr06	59308934	59314790	-1	5857	347393						tRNA aminoacylation for protein translation	GO:0006418	The synthesis of aminoacyl tRNA by the formation of an ester bond between the 3'-hydroxyl group of the most 3' adenosine of the tRNA, to be used in ribosome-mediated polypeptide synthesis.
Sobic.006G256300	Chr06	59308934	59314790	-1	5857	347393						nucleotide binding	GO:0000166	Interacting selectively and non-covalently with a nucleotide, any compound consisting of a nucleoside that is esterified with (ortho)phosphate or an oligophosphate at any hydroxyl group on the ribose or deoxyribose.
Sobic.006G256300	Chr06	59308934	59314790	-1	5857	347393						aminoacyl-tRNA editing activity	GO:0002161	The hydrolysis of an incorrectly aminoacylated tRNA.
Sobic.006G256400	Chr06	59318653	59319720	1	1068	342463		Protein of unknown function DUF761, plant		This family consists of several plant proteins of unknown function.	Family
Sobic.006G256500	Chr06	59322095	59325398	1	3304	336785		Zinc finger, CCCH-type		Zinc finger (Znf) domains are relatively small protein motifs which contain multiple finger-like protrusions that make tandem contacts with their target molecule. Some of these domains bind zinc, but many do not; instead binding other metals such as iron, or no metal at all. For example, some family members form salt bridges to stabilise the finger-like folds. They were first identified as a DNA-…	Domain
Sobic.006G256500	Chr06	59322095	59325398	1	3304	336785		K Homology domain, type 1		The K homology (KH) domain was first identified in the human heterogeneousnuclear ribonucleoprotein (hnRNP) K. It is a domain of around 70 amino acidsthat is present in a wide variety of quite diverse nucleic acid-bindingproteins []. It has been shown to bind RNA [, ]. Like many other RNA-binding motifs, KH motifs are found in one or multiple copies (14 copies in chicken vigilin) and, at least fo…	Domain
Sobic.006G256500	Chr06	59322095	59325398	1	3304	336785		K Homology domain		The K homology (KH) domain was first identified in the human heterogeneous nuclear ribonucleoprotein (hnRNP) K. An evolutionarily conserved sequence of around 70 amino acids, the KH domain is present in a wide variety of nucleic acid-binding proteins. The KH domain binds RNA, and can function in RNA recognition []. It is found in multiple copies in several proteins, where they can function cooper…	Domain
Sobic.006G256500	Chr06	59322095	59325398	1	3304	336785		Zinc finger, CCCH-type		Zinc finger (Znf) domains are relatively small protein motifs which contain multiple finger-like protrusions that make tandem contacts with their target molecule. Some of these domains bind zinc, but many do not; instead binding other metals such as iron, or no metal at all. For example, some family members form salt bridges to stabilise the finger-like folds. They were first identified as a DNA-…	Domain
Sobic.006G256500	Chr06	59322095	59325398	1	3304	336785		K Homology domain, type 1		The K homology (KH) domain was first identified in the human heterogeneousnuclear ribonucleoprotein (hnRNP) K. It is a domain of around 70 amino acidsthat is present in a wide variety of quite diverse nucleic acid-bindingproteins []. It has been shown to bind RNA [, ]. Like many other RNA-binding motifs, KH motifs are found in one or multiple copies (14 copies in chicken vigilin) and, at least fo…	Domain
Sobic.006G256500	Chr06	59322095	59325398	1	3304	336785		K Homology domain		The K homology (KH) domain was first identified in the human heterogeneous nuclear ribonucleoprotein (hnRNP) K. An evolutionarily conserved sequence of around 70 amino acids, the KH domain is present in a wide variety of nucleic acid-binding proteins. The KH domain binds RNA, and can function in RNA recognition []. It is found in multiple copies in several proteins, where they can function cooper…	Domain
Sobic.006G256500	Chr06	59322095	59325398	1	3304	336785						RNA binding	GO:0003723	Interacting selectively and non-covalently with an RNA molecule or a portion thereof.
Sobic.006G256600	Chr06	59325650	59330162	1	4513	332021		Plastid lipid-associated protein/fibrillin conserved domain		This family identifies a conserved domain found in a number of plastid lipid-associated proteins (PAPs) that are thought to form together with other plastoglobulins a coat on the surface of the lipoprotein particle. The coat may contain receptors for attachment to the thylakoid membrane as well as regulatory proteins that may function in the transfer of lipids to and from the thylakoid membranes.…	Family
Sobic.006G256700	Chr06	59330329	59331263	-1	935	330920		VQ		This short motif is found in a variety of plant proteins. These proteins vary greatly in length and are mostly composed of low complexity regions. They all conserve a short motif FXhVQChTG, where X is any amino acid and h is a hydrophobic amino acid. The function of this motif is uncertain, however one protein in this family has been found to bind the SigA sigma factor . It would seem plausible t…	Domain
Sobic.006G256801	Chr06	59337636	59339790	-1	2155	322393
Sobic.006G256900	Chr06	59344133	59345078	-1	946	317105	(1 of 3) PTHR21495//PTHR21495:SF62 - NUCLEOPORIN-RELATED // SUBFAMILY NOT NAMED	Plant disease resistance response protein		This family contains a number of proteins which are induced during disease response in plants.	Family
Sobic.006G257001	Chr06	59349091	59351952	-1	2862	310231		NO signalling/Golgi transport ligand-binding domain		This domain is found in different trafficking protein particle complex (TRAPP) subunits involved in vesicular transport from the endoplasmic reticulum to Golgi []. It is also found in soluble guanylate cyclases, where it binds heme via a covalent linkage to histidine []. Soluble guanylate cyclases are nitric oxide-responsive signaling proteins.	Domain
Sobic.006G257001	Chr06	59349091	59351952	-1	2862	310231		Transport protein particle (TRAPP) component		TRAPP plays a key role in the targeting and/or fusion of ER-to-Golgi transport vesicles with their acceptor compartment. TRAPP is a large multimeric protein that contains at least 10 subunits. This family contains many TRAPP family proteins. The Bet3 subunit is one of the better characterised TRAPP proteins and has a dimeric structure []with hydrophobic channels. The channel entrances are located…	Family
Sobic.006G257001	Chr06	59349091	59351952	-1	2862	310231		Bet3-like protein		This entry includes Bet3 and Bet3-like proteins from eukaryotes. They seem to be involved in vesicle-mediated transport. Budding yeast Bet3 is the core component of transport protein particle (TRAPP) complexes I-III. The TRAPPI complex recognises the coat (COPII) on ER-derived vesicles, whereas the TRAPPII complex recognises the coat (COPI) on Golgi-derived vesicles []. TRAPPIII is responsible fo…	Family
Sobic.006G257100	Chr06	59352942	59353934	-1	993	308249		Plant disease resistance response protein		This family contains a number of proteins which are induced during disease response in plants.	Family
Sobic.006G257200	Chr06	59354479	59364312	-1	9834	297871		P-loop containing nucleoside triphosphate hydrolase		The P-loop NTPase fold is the most prevalent domain of the several distinctnucleotide-binding protein folds.The most common reaction catalysed by enzymes of the P-loop NTPase fold is the hydrolysis of the beta-gamma phosphate bond of a bound nucleoside triphosphate (NTP). The energy from NTP hydrolysis is typically utilised to induce conformational changes in other molecules, which constitutes th…	Domain
Sobic.006G257200	Chr06	59354479	59364312	-1	9834	297871		Kinesin-like protein		Kinesin [, , ]is a microtubule-associated force-producing protein that play a role in organelle transport. The kinesin motor activity is directed toward the microtubule's plus end. Kinesin is an oligomeric complex composed of two heavy chains and two light chains. The maintenance of the quaternary structure does not require interchain disulphide bonds.This entry includes kinesin heavy chain and k…	Family
Sobic.006G257200	Chr06	59354479	59364312	-1	9834	297871		Kinesin motor domain		Kinesin [, , ]is a microtubule-associated force-producing protein that may play a role in organelle transport. The kinesin motor activity is directed toward the microtubule's plus end. Kinesin is an oligomeric complex composed of two heavy chains and two light chains. The maintenance of the quaternary structure does not require interchain disulphide bonds.The heavy chain is composed of three stru…	Domain
Sobic.006G257200	Chr06	59354479	59364312	-1	9834	297871		Pleckstrin-homology domain (PH domain)/Phosphotyrosine-binding domain (PTB)		Pleckstrin homology (PH) domains are small modular domains that occur in a large variety of signalling proteins, where they serve as simple targeting domains that bind lipids [, , ]. PH domains have a partly opened beta-barrel topology that is capped by an alpha helix. The structure of PH domains is similar to the phosphotyrosine-binding domain (PTB) found in IRS-1 (insulin receptor substrate 1),…	Domain
Sobic.006G257200	Chr06	59354479	59364312	-1	9834	297871		FERM central domain		The FERM domain (F for 4.1 protein, E for ezrin, R for radixin and M for moesin) is a widespread protein module involved in localising proteins to the plasma membrane []. FERM domains are found in a number of cytoskeletal-associated proteins that associate with various proteins at the interface between the plasma membrane and the cytoskeleton. The FERM domain is located at the N terminus of the m…	Domain
Sobic.006G257200	Chr06	59354479	59364312	-1	9834	297871		MyTH4 domain		The microtubule-based kinesin motors and actin-based myosin motors generate movements required for intracellular trafficking, cell division, and muscle contraction. In general, these proteins consist of a motor domain that generates movement and a tail region that varies widely from class to class and is thought to mediate many of the regulatory or cargo binding functions specific to each class o…	Domain
Sobic.006G257200	Chr06	59354479	59364312	-1	9834	297871		FERM, N-terminal		This domain is the N-terminal ubiquitin-like structural domain of the FERM domain. The FERM domain (F for 4.1 protein, E for ezrin, R for radixin and M for moesin) is a widespread protein module involved in localising proteins to the plasma membrane []. FERM domains are found in a number of cytoskeletal-associated proteins that associate with various proteins at the interface between the plasma m…	Domain
Sobic.006G257200	Chr06	59354479	59364312	-1	9834	297871		FERM domain		The FERM domain (F for 4.1 protein, E for ezrin, R for radixin and M for moesin) is a widespread protein module involved in localising proteins to the plasma membrane []. FERM domains are found in a number of cytoskeletal-associated proteins that associate with various proteins at the interface between the plasma membrane and the cytoskeleton. The FERM domain is located at the N terminus of the m…	Domain
Sobic.006G257200	Chr06	59354479	59364312	-1	9834	297871		FERM/acyl-CoA-binding protein, 3-helical bundle		This entry represents a structural domain with a core structure consisting of a 3-helical closed bundle with a left-handed twist, in an up-and-down arrangement. This structural motif occurs as subdomain 2 within FERM domains, as well as in acyl-CoA-binding proteins. The FERM domain (band F ezrin-radixin-moesin homology domains) has such a structure, acting as a common membrane-binding module invo…	Domain
Sobic.006G257200	Chr06	59354479	59364312	-1	9834	297871		Prismane-like		Prismane (hybrid-cluster) proteins are present in a wide range of bacteria and archaea, and are characterised by their two Fe/S centres: a [4Fe-4S]cubane cluster, and a hybrid [4Fe-2S-2O]cluster []. Prismane proteins contain four domains: two spectrin repeat-like 3-helical bundle domains, and two alpha/beta domains with Rossmann-fold topology. Several proteins are structurally related to Prismane…	Domain
Sobic.006G257200	Chr06	59354479	59364312	-1	9834	297871						ATP binding	GO:0005524	Interacting selectively and non-covalently with ATP, adenosine 5'-triphosphate, a universally important coenzyme and enzyme regulator.
Sobic.006G257200	Chr06	59354479	59364312	-1	9834	297871						oxidoreductase activity	GO:0016491	Catalysis of an oxidation-reduction (redox) reaction, a reversible chemical reaction in which the oxidation state of an atom or atoms within a molecule is altered. One substrate acts as a hydrogen or electron donor and becomes oxidized, while the other acts as hydrogen or electron acceptor and becomes reduced.
Sobic.006G257200	Chr06	59354479	59364312	-1	9834	297871						oxidation-reduction process	GO:0055114	A metabolic process that results in the removal or addition of one or more electrons to or from a substance, with or without the concomitant removal or addition of a proton or protons.
Sobic.006G257200	Chr06	59354479	59364312	-1	9834	297871						catalytic activity	GO:0003824	Catalysis of a biochemical reaction at physiological temperatures. In biologically catalyzed reactions, the reactants are known as substrates, and the catalysts are naturally occurring macromolecular substances known as enzymes. Enzymes possess specific binding sites for substrates, and are usually composed wholly or largely of protein, but RNA that has catalytic activity (ribozyme) is often also…
Sobic.006G257200	Chr06	59354479	59364312	-1	9834	297871						cytoskeleton	GO:0005856	Any of the various filamentous elements that form the internal framework of cells, and typically remain after treatment of the cells with mild detergent to remove membrane constituents and soluble components of the cytoplasm. The term embraces intermediate filaments, microfilaments, microtubules, the microtrabecular lattice, and other structures characterized by a polymeric filamentous nature and…
Sobic.006G257200	Chr06	59354479	59364312	-1	9834	297871						microtubule binding	GO:0008017	Interacting selectively and non-covalently with microtubules, filaments composed of tubulin monomers.
Sobic.006G257200	Chr06	59354479	59364312	-1	9834	297871						microtubule motor activity	GO:0003777	Catalysis of movement along a microtubule, coupled to the hydrolysis of a nucleoside triphosphate (usually ATP).
Sobic.006G257200	Chr06	59354479	59364312	-1	9834	297871						microtubule-based movement	GO:0007018	A microtubule-based process that is mediated by motor proteins and results in the movement of organelles, other microtubules, or other particles along microtubules.
Sobic.006G257200	Chr06	59354479	59364312	-1	9834	297871						kinesin complex	GO:0005871	Any complex that includes a dimer of molecules from the kinesin superfamily, a group of related proteins that contain an extended region of predicted alpha-helical coiled coil in the main chain that likely produces dimerization. The native complexes of several kinesin family members have also been shown to contain additional peptides, often designated light chains as all of the noncatalytic subun…
Sobic.006G257250	Chr06	59369108	59371013	1	1906	291170
Sobic.006G257300	Chr06	59371515	59374604	-1	3090	287579	(1 of 1) PTHR12497:SF1 - N-ACYLPHOSPHATIDYLETHANOLAMINE SYNTHASE	Phospholipid/glycerol acyltransferase		This family contains acyltransferases involved in phospholipid biosynthesis and other proteins of unknown function []. This domain is found in tafazzins, defects in which are the cause of Barth syndrome; a severe inherited disorder which is often fatal in childhood and is characterised by cardiac and skeletal abnormalities. Phospholipid/glycerol acyltransferase is not found in the viruses or the …	Domain
Sobic.006G257300	Chr06	59371515	59374604	-1	3090	287579	(1 of 1) PTHR12497:SF1 - N-ACYLPHOSPHATIDYLETHANOLAMINE SYNTHASE	Tafazzin		This entry includes tafazzin and its homologues, such as Taz1 from yeasts and N-acylphosphatidylethanolamine synthase from plants. Tafazzin is an enzyme involved in the cardiolipin remodelling pathway [, ]. The phospholipid cardiolipin is an important component of the inner mitochondrial membrane that is involved in mitochondrial energy production and apoptosis []. In humans tafazzin is expressed…	Family
Sobic.006G257300	Chr06	59371515	59374604	-1	3090	287579	(1 of 1) PTHR12497:SF1 - N-ACYLPHOSPHATIDYLETHANOLAMINE SYNTHASE	Phospholipid/glycerol acyltransferase		This family contains acyltransferases involved in phospholipid biosynthesis and other proteins of unknown function []. This domain is found in tafazzins, defects in which are the cause of Barth syndrome; a severe inherited disorder which is often fatal in childhood and is characterised by cardiac and skeletal abnormalities. Phospholipid/glycerol acyltransferase is not found in the viruses or the …	Domain
Sobic.006G257300	Chr06	59371515	59374604	-1	3090	287579	(1 of 1) PTHR12497:SF1 - N-ACYLPHOSPHATIDYLETHANOLAMINE SYNTHASE	Tafazzin		This entry includes tafazzin and its homologues, such as Taz1 from yeasts and N-acylphosphatidylethanolamine synthase from plants. Tafazzin is an enzyme involved in the cardiolipin remodelling pathway [, ]. The phospholipid cardiolipin is an important component of the inner mitochondrial membrane that is involved in mitochondrial energy production and apoptosis []. In humans tafazzin is expressed…	Family
Sobic.006G257300	Chr06	59371515	59374604	-1	3090	287579	(1 of 1) PTHR12497:SF1 - N-ACYLPHOSPHATIDYLETHANOLAMINE SYNTHASE					metabolic process	GO:0008152	The chemical reactions and pathways, including anabolism and catabolism, by which living organisms transform chemical substances. Metabolic processes typically transform small molecules, but also include macromolecular processes such as DNA repair and replication, and protein synthesis and degradation.
Sobic.006G257300	Chr06	59371515	59374604	-1	3090	287579	(1 of 1) PTHR12497:SF1 - N-ACYLPHOSPHATIDYLETHANOLAMINE SYNTHASE					transferase activity, transferring acyl groups	GO:0016746	Catalysis of the transfer of an acyl group from one compound (donor) to another (acceptor).
Sobic.006G257300	Chr06	59371515	59374604	-1	3090	287579	(1 of 1) PTHR12497:SF1 - N-ACYLPHOSPHATIDYLETHANOLAMINE SYNTHASE					phospholipid metabolic process	GO:0006644	The chemical reactions and pathways involving phospholipids, any lipid containing phosphoric acid as a mono- or diester.
Sobic.006G257400	Chr06	59380710	59384053	1	3344	278130		Oxoglutarate/iron-dependent dioxygenase		Enzymes with the Fe(2+) and 2-oxoglutarate (2OG)-dependent dioxygenase domain typically catalyse the oxidation of an organic substrate using a dioxygen molecule, mostly by using ferrous iron as the active site cofactor and 2OG as a co-substrate which is decarboxylated to succinate and CO2 []. Iron 2OG dioxygenase domain proteins are widespread among eukaryotes and bacteria. In metazoans, prolyl h…	Domain
Sobic.006G257400	Chr06	59380710	59384053	1	3344	278130		Non-haem dioxygenase N-terminal domain		This is the highly conserved N-terminal region of proteins with 2-oxoglutarate/Fe(II)-dependent dioxygenase activity [].	Domain
Sobic.006G257400	Chr06	59380710	59384053	1	3344	278130		Isopenicillin N synthase-like		Isopenicillin N synthase (IPNS) catalyses conversion of the linear tripeptide delta-(L-alpha-aminoadipoyl)-L-cysteinyl-D-valine (ACV) to isopenicillin N (IPN), the central step in biosynthesis of the beta-lactam antibiotics. IPNS is a nonhaem-Fe2+-dependent enzyme. It belongs to a class of nonhaem Fe2+-containing enzymes which includes 2-oxoglutarate-dependent dioxygenases, 2-oxoglutarate-depende…	Domain
Sobic.006G257400	Chr06	59380710	59384053	1	3344	278130		Oxoglutarate/iron-dependent dioxygenase		Enzymes with the Fe(2+) and 2-oxoglutarate (2OG)-dependent dioxygenase domain typically catalyse the oxidation of an organic substrate using a dioxygen molecule, mostly by using ferrous iron as the active site cofactor and 2OG as a co-substrate which is decarboxylated to succinate and CO2 []. Iron 2OG dioxygenase domain proteins are widespread among eukaryotes and bacteria. In metazoans, prolyl h…	Domain
Sobic.006G257400	Chr06	59380710	59384053	1	3344	278130		Non-haem dioxygenase N-terminal domain		This is the highly conserved N-terminal region of proteins with 2-oxoglutarate/Fe(II)-dependent dioxygenase activity [].	Domain
Sobic.006G257400	Chr06	59380710	59384053	1	3344	278130		Isopenicillin N synthase-like		Isopenicillin N synthase (IPNS) catalyses conversion of the linear tripeptide delta-(L-alpha-aminoadipoyl)-L-cysteinyl-D-valine (ACV) to isopenicillin N (IPN), the central step in biosynthesis of the beta-lactam antibiotics. IPNS is a nonhaem-Fe2+-dependent enzyme. It belongs to a class of nonhaem Fe2+-containing enzymes which includes 2-oxoglutarate-dependent dioxygenases, 2-oxoglutarate-depende…	Domain
Sobic.006G257400	Chr06	59380710	59384053	1	3344	278130		Oxoglutarate/iron-dependent dioxygenase		Enzymes with the Fe(2+) and 2-oxoglutarate (2OG)-dependent dioxygenase domain typically catalyse the oxidation of an organic substrate using a dioxygen molecule, mostly by using ferrous iron as the active site cofactor and 2OG as a co-substrate which is decarboxylated to succinate and CO2 []. Iron 2OG dioxygenase domain proteins are widespread among eukaryotes and bacteria. In metazoans, prolyl h…	Domain
Sobic.006G257400	Chr06	59380710	59384053	1	3344	278130		Isopenicillin N synthase-like		Isopenicillin N synthase (IPNS) catalyses conversion of the linear tripeptide delta-(L-alpha-aminoadipoyl)-L-cysteinyl-D-valine (ACV) to isopenicillin N (IPN), the central step in biosynthesis of the beta-lactam antibiotics. IPNS is a nonhaem-Fe2+-dependent enzyme. It belongs to a class of nonhaem Fe2+-containing enzymes which includes 2-oxoglutarate-dependent dioxygenases, 2-oxoglutarate-depende…	Domain
Sobic.006G257400	Chr06	59380710	59384053	1	3344	278130		Oxoglutarate/iron-dependent dioxygenase		Enzymes with the Fe(2+) and 2-oxoglutarate (2OG)-dependent dioxygenase domain typically catalyse the oxidation of an organic substrate using a dioxygen molecule, mostly by using ferrous iron as the active site cofactor and 2OG as a co-substrate which is decarboxylated to succinate and CO2 []. Iron 2OG dioxygenase domain proteins are widespread among eukaryotes and bacteria. In metazoans, prolyl h…	Domain
Sobic.006G257400	Chr06	59380710	59384053	1	3344	278130		Isopenicillin N synthase-like		Isopenicillin N synthase (IPNS) catalyses conversion of the linear tripeptide delta-(L-alpha-aminoadipoyl)-L-cysteinyl-D-valine (ACV) to isopenicillin N (IPN), the central step in biosynthesis of the beta-lactam antibiotics. IPNS is a nonhaem-Fe2+-dependent enzyme. It belongs to a class of nonhaem Fe2+-containing enzymes which includes 2-oxoglutarate-dependent dioxygenases, 2-oxoglutarate-depende…	Domain
Sobic.006G257400	Chr06	59380710	59384053	1	3344	278130		Oxoglutarate/iron-dependent dioxygenase		Enzymes with the Fe(2+) and 2-oxoglutarate (2OG)-dependent dioxygenase domain typically catalyse the oxidation of an organic substrate using a dioxygen molecule, mostly by using ferrous iron as the active site cofactor and 2OG as a co-substrate which is decarboxylated to succinate and CO2 []. Iron 2OG dioxygenase domain proteins are widespread among eukaryotes and bacteria. In metazoans, prolyl h…	Domain
Sobic.006G257400	Chr06	59380710	59384053	1	3344	278130		Isopenicillin N synthase-like		Isopenicillin N synthase (IPNS) catalyses conversion of the linear tripeptide delta-(L-alpha-aminoadipoyl)-L-cysteinyl-D-valine (ACV) to isopenicillin N (IPN), the central step in biosynthesis of the beta-lactam antibiotics. IPNS is a nonhaem-Fe2+-dependent enzyme. It belongs to a class of nonhaem Fe2+-containing enzymes which includes 2-oxoglutarate-dependent dioxygenases, 2-oxoglutarate-depende…	Domain
Sobic.006G257400	Chr06	59380710	59384053	1	3344	278130		Oxoglutarate/iron-dependent dioxygenase		Enzymes with the Fe(2+) and 2-oxoglutarate (2OG)-dependent dioxygenase domain typically catalyse the oxidation of an organic substrate using a dioxygen molecule, mostly by using ferrous iron as the active site cofactor and 2OG as a co-substrate which is decarboxylated to succinate and CO2 []. Iron 2OG dioxygenase domain proteins are widespread among eukaryotes and bacteria. In metazoans, prolyl h…	Domain
Sobic.006G257400	Chr06	59380710	59384053	1	3344	278130		Isopenicillin N synthase-like		Isopenicillin N synthase (IPNS) catalyses conversion of the linear tripeptide delta-(L-alpha-aminoadipoyl)-L-cysteinyl-D-valine (ACV) to isopenicillin N (IPN), the central step in biosynthesis of the beta-lactam antibiotics. IPNS is a nonhaem-Fe2+-dependent enzyme. It belongs to a class of nonhaem Fe2+-containing enzymes which includes 2-oxoglutarate-dependent dioxygenases, 2-oxoglutarate-depende…	Domain
Sobic.006G257400	Chr06	59380710	59384053	1	3344	278130						oxidoreductase activity	GO:0016491	Catalysis of an oxidation-reduction (redox) reaction, a reversible chemical reaction in which the oxidation state of an atom or atoms within a molecule is altered. One substrate acts as a hydrogen or electron donor and becomes oxidized, while the other acts as hydrogen or electron acceptor and becomes reduced.
Sobic.006G257400	Chr06	59380710	59384053	1	3344	278130						oxidation-reduction process	GO:0055114	A metabolic process that results in the removal or addition of one or more electrons to or from a substance, with or without the concomitant removal or addition of a proton or protons.
Sobic.006G257500	Chr06	59390001	59391444	-1	1444	270739		Oxoglutarate/iron-dependent dioxygenase		Enzymes with the Fe(2+) and 2-oxoglutarate (2OG)-dependent dioxygenase domain typically catalyse the oxidation of an organic substrate using a dioxygen molecule, mostly by using ferrous iron as the active site cofactor and 2OG as a co-substrate which is decarboxylated to succinate and CO2 []. Iron 2OG dioxygenase domain proteins are widespread among eukaryotes and bacteria. In metazoans, prolyl h…	Domain
Sobic.006G257500	Chr06	59390001	59391444	-1	1444	270739		Non-haem dioxygenase N-terminal domain		This is the highly conserved N-terminal region of proteins with 2-oxoglutarate/Fe(II)-dependent dioxygenase activity [].	Domain
Sobic.006G257500	Chr06	59390001	59391444	-1	1444	270739		Isopenicillin N synthase-like		Isopenicillin N synthase (IPNS) catalyses conversion of the linear tripeptide delta-(L-alpha-aminoadipoyl)-L-cysteinyl-D-valine (ACV) to isopenicillin N (IPN), the central step in biosynthesis of the beta-lactam antibiotics. IPNS is a nonhaem-Fe2+-dependent enzyme. It belongs to a class of nonhaem Fe2+-containing enzymes which includes 2-oxoglutarate-dependent dioxygenases, 2-oxoglutarate-depende…	Domain
Sobic.006G257500	Chr06	59390001	59391444	-1	1444	270739						oxidoreductase activity	GO:0016491	Catalysis of an oxidation-reduction (redox) reaction, a reversible chemical reaction in which the oxidation state of an atom or atoms within a molecule is altered. One substrate acts as a hydrogen or electron donor and becomes oxidized, while the other acts as hydrogen or electron acceptor and becomes reduced.
Sobic.006G257500	Chr06	59390001	59391444	-1	1444	270739						oxidation-reduction process	GO:0055114	A metabolic process that results in the removal or addition of one or more electrons to or from a substance, with or without the concomitant removal or addition of a proton or protons.
Sobic.006G257550	Chr06	59393471	59394228	1	758	267955
Sobic.006G257600	Chr06	59395007	59403950	-1	8944	258233	(1 of 1) PTHR10589//PTHR10589:SF31 - UBIQUITIN CARBOXYL-TERMINAL HYDROLASE // SUBFAMILY NOT NAMED	Peptidase C12, ubiquitin carboxyl-terminal hydrolase		This group of cysteine peptidases belong to the MEROPS peptidase family C12 (ubiquitin C-terminal hydrolase family, clan CA). Families within the CA clan are loosely termed papain-like as protein fold of the peptidase unit resembles that of papain, the type example for clan CA. The type example is the human ubiquitin C-terminal hydrolase UCH-L1.Ubiquitinis highly conserved, commonly found conjuga…	Domain
Sobic.006G257600	Chr06	59395007	59403950	-1	8944	258233	(1 of 1) PTHR10589//PTHR10589:SF31 - UBIQUITIN CARBOXYL-TERMINAL HYDROLASE // SUBFAMILY NOT NAMED					intracellular	GO:0005622	The living contents of a cell; the matter contained within (but not including) the plasma membrane, usually taken to exclude large vacuoles and masses of secretory or ingested material. In eukaryotes it includes the nucleus and cytoplasm.
Sobic.006G257600	Chr06	59395007	59403950	-1	8944	258233	(1 of 1) PTHR10589//PTHR10589:SF31 - UBIQUITIN CARBOXYL-TERMINAL HYDROLASE // SUBFAMILY NOT NAMED					ubiquitin-dependent protein catabolic process	GO:0006511	The chemical reactions and pathways resulting in the breakdown of a protein or peptide by hydrolysis of its peptide bonds, initiated by the covalent attachment of a ubiquitin group, or multiple ubiquitin groups, to the protein.
Sobic.006G257600	Chr06	59395007	59403950	-1	8944	258233	(1 of 1) PTHR10589//PTHR10589:SF31 - UBIQUITIN CARBOXYL-TERMINAL HYDROLASE // SUBFAMILY NOT NAMED					ubiquitin-specific protease activity	GO:0004843	Catalysis of the thiol-dependent hydrolysis of a peptide bond formed by the C-terminal glycine of ubiquitin.
Sobic.006G257700	Chr06	59412504	59414022	1	1519	248161		Heavy metal-associated domain, HMA		Proteins that transport heavy metals in micro-organisms and mammals share similarities in their sequences and structures.These proteins provide an important focus for research, some being involved in bacterial resistance to toxic metals, such as lead and cadmium, while others are involved in inherited human syndromes, such as Wilson's and Menke's diseases []. A conserved domain has been found in …	Domain
Sobic.006G257700	Chr06	59412504	59414022	1	1519	248161						metal ion binding	GO:0046872	Interacting selectively and non-covalently with any metal ion.
Sobic.006G257700	Chr06	59412504	59414022	1	1519	248161						metal ion transport	GO:0030001	The directed movement of metal ions, any metal ion with an electric charge, into, out of or within a cell, or between cells, by means of some agent such as a transporter or pore.
Sobic.006G257800	Chr06	59414601	59419506	1	4906	242677		F-box domain		First identified in cyclin-F as a protein-protein interaction motif, the F-boxis a conserved domain that is present in numerous protein with a bipartitestructure []. Through the F-box, these proteins are linked to the Skp1protein and the core of SCFs (Skp1-cullin-F-box protein ligase) complexes.SCFs complexes constitute a new class of E3 ligases []. They function incombination with the E2 enzyme …	Domain
Sobic.006G257800	Chr06	59414601	59419506	1	4906	242677		Actin family		Actin [, ]is a ubiquitous protein involved in the formation of filaments that are major components of the cytoskeleton. These filaments interact with myosin to produce a sliding effect, which is the basis of muscular contraction and many aspects of cell motility, including cytokinesis. Each actin protomer binds one molecule of ATP and has one high affinity site for either calcium or magnesium ion…	Family
Sobic.006G257800	Chr06	59414601	59419506	1	4906	242677		Plant actin-related protein 8		This entry represents the plant actin-related protein 8 (Arp8). Arabidopsis encodes six nuclear actin-related proteins (ARPs), Arp8 is the only one that contains an F-box domain and an actin homology domain []. It is ubiquitously expressed in all organs and cell types in Arabidopsis. Unlike other eukaryotic nuclear ARPs, Arabidopsis Arp8 is localised to the interphase nucleolus, suggesting a role…	Family
Sobic.006G257800	Chr06	59414601	59419506	1	4906	242677						protein binding	GO:0005515	Interacting selectively and non-covalently with any protein or protein complex (a complex of two or more proteins that may include other nonprotein molecules).
Sobic.006G257900	Chr06	59420396	59422685	-1	2290	239498		Ubiquitin-conjugating enzyme/RWD-like		This entry represents a structural domain with an alpha-beta(4)-alpha(3) core fold. Domains of this structure are found in:Ubiquitin conjugating enzyme E2, as well as related proteins such as ubiquitin carrier protein 4 and ubiquitin-protein ligase W [].The UEV domain in tumour susceptibility gene 101 []and vacuolar protein sorting-associated protein [].RWD domain, found in RING finger and WD rep…	Domain
Sobic.006G257900	Chr06	59420396	59422685	-1	2290	239498		Ubiquitin-conjugating enzyme E2		Ubiquitin-conjugating enzymes (UBC or E2 enzymes) [, , ]catalyse the covalent attachment of ubiquitin to target proteins. Ubiquitinylation is an ATP-dependent process that involves the action of at least three enzymes: a ubiquitin-activating enzyme (E1, ), a ubiquitin-conjugating enzyme (E2), and a ubiquitin ligase (E3, , ), which work sequentially in a cascade []. The E1 enzyme mediates an ATP-d…	Domain
Sobic.006G257900	Chr06	59420396	59422685	-1	2290	239498		RWD domain		The RWD domain is a conserved region of about 110 amino acid residues, whichhas been identified in the mouse GCN2 eIF2alpha kinase and histidyl-tRNAsynthetase and in presumed orthologues in other eukaryotic species from yeast tovertebrates. Additionally, it is also found in WD repeat containing proteins,yeast DEAD (DEXD)-like helicases, many RING-finger containing proteins, theUPF0029 uncharacter…	Domain
Sobic.006G257900	Chr06	59420396	59422685	-1	2290	239498						protein binding	GO:0005515	Interacting selectively and non-covalently with any protein or protein complex (a complex of two or more proteins that may include other nonprotein molecules).
Sobic.006G258000	Chr06	59424739	59432820	1	8082	229363		Winged helix-turn-helix DNA-binding domain		Winged helix DNA-binding proteins share a related winged helix-turn-helix DNA-binding motif, where the "wings", or loops, are small beta-sheets. The winged helix motif consists of two wings (W1, W2), three alpha helices (H1, H2, H3) and three beta-sheets (S1, S2, S3) arranged in the order H1-S1-H2-H3-S2-W1-S3-W2 []. The DNA-recognition helix makes sequence-specific DNA contacts with the major gro…	Domain
Sobic.006G258000	Chr06	59424739	59432820	1	8082	229363		Regulatory protein RecX		RecX is a putative bacterial regulatory protein []. The gene encoding RecX is found downstream of recA, and it is suggested that the RecX protein might be regulator of RecA activity by interaction with the RecA protein or filament [].	Family
Sobic.006G258000	Chr06	59424739	59432820	1	8082	229363		Winged helix-turn-helix DNA-binding domain		Winged helix DNA-binding proteins share a related winged helix-turn-helix DNA-binding motif, where the "wings", or loops, are small beta-sheets. The winged helix motif consists of two wings (W1, W2), three alpha helices (H1, H2, H3) and three beta-sheets (S1, S2, S3) arranged in the order H1-S1-H2-H3-S2-W1-S3-W2 []. The DNA-recognition helix makes sequence-specific DNA contacts with the major gro…	Domain
Sobic.006G258000	Chr06	59424739	59432820	1	8082	229363		Regulatory protein RecX		RecX is a putative bacterial regulatory protein []. The gene encoding RecX is found downstream of recA, and it is suggested that the RecX protein might be regulator of RecA activity by interaction with the RecA protein or filament [].	Family
Sobic.006G258000	Chr06	59424739	59432820	1	8082	229363						regulation of DNA repair	GO:0006282	Any process that modulates the frequency, rate or extent of DNA repair.
Sobic.006G258100	Chr06	59425548	59431258	-1	5711	230925
Sobic.006G258200	Chr06	59433196	59433721	1	526	228462
Sobic.006G258300	Chr06	59435229	59446705	-1	11477	215478		RmlC-like cupin domain		RmlC (dTDP (deoxythymidine diphosphates)-4-dehydrorhamnose 3,5-epimerase; ) is a dTDP-sugar isomerase enzyme involved in the synthesis of L-rhamnose, a saccharide required for the virulence of some pathogenic bacteria []. RmlC is a dimer, each monomer being formed from two beta-sheets arranged in a beta-sandwich, where the substrate-binding site is located between the two sheets of both monomers.…	Domain
Sobic.006G258300	Chr06	59435229	59446705	-1	11477	215478		RmlC-like jelly roll fold		This entry represents domains with a double-stranded beta-helix jelly roll fold such as that found in RmlC (deoxythymidine diphosphates-4-dehydrorhamnose 3,5-epimerase; ), a dTDP-sugar isomerase enzyme involved in the synthesis of L-rhamnose, a saccharide required for the virulence of some pathogenic bacteria [].Other protein families contain domains that share this jelly roll fold, including glu…	Domain
Sobic.006G258300	Chr06	59435229	59446705	-1	11477	215478		Cysteine oxygenase/2-aminoethanethiol dioxygenase		This entry includes cysteine oxidases (PCOs) from plants and 2-aminoethanethiol dioxygenases (ADOs) from animals. PCOs oxidize N-terminal cysteine residues, thus preparing the protein for N-end rule pathway-mediated proteasomal degradation []. ADO is responsible for endogenous cysteamine dioxygenase activity [].	Family
Sobic.006G258300	Chr06	59435229	59446705	-1	11477	215478		RmlC-like cupin domain		RmlC (dTDP (deoxythymidine diphosphates)-4-dehydrorhamnose 3,5-epimerase; ) is a dTDP-sugar isomerase enzyme involved in the synthesis of L-rhamnose, a saccharide required for the virulence of some pathogenic bacteria []. RmlC is a dimer, each monomer being formed from two beta-sheets arranged in a beta-sandwich, where the substrate-binding site is located between the two sheets of both monomers.…	Domain
Sobic.006G258300	Chr06	59435229	59446705	-1	11477	215478		RmlC-like jelly roll fold		This entry represents domains with a double-stranded beta-helix jelly roll fold such as that found in RmlC (deoxythymidine diphosphates-4-dehydrorhamnose 3,5-epimerase; ), a dTDP-sugar isomerase enzyme involved in the synthesis of L-rhamnose, a saccharide required for the virulence of some pathogenic bacteria [].Other protein families contain domains that share this jelly roll fold, including glu…	Domain
Sobic.006G258300	Chr06	59435229	59446705	-1	11477	215478		Cysteine oxygenase/2-aminoethanethiol dioxygenase		This entry includes cysteine oxidases (PCOs) from plants and 2-aminoethanethiol dioxygenases (ADOs) from animals. PCOs oxidize N-terminal cysteine residues, thus preparing the protein for N-end rule pathway-mediated proteasomal degradation []. ADO is responsible for endogenous cysteamine dioxygenase activity [].	Family
Sobic.006G258300	Chr06	59435229	59446705	-1	11477	215478		RmlC-like cupin domain		RmlC (dTDP (deoxythymidine diphosphates)-4-dehydrorhamnose 3,5-epimerase; ) is a dTDP-sugar isomerase enzyme involved in the synthesis of L-rhamnose, a saccharide required for the virulence of some pathogenic bacteria []. RmlC is a dimer, each monomer being formed from two beta-sheets arranged in a beta-sandwich, where the substrate-binding site is located between the two sheets of both monomers.…	Domain
Sobic.006G258300	Chr06	59435229	59446705	-1	11477	215478		RmlC-like jelly roll fold		This entry represents domains with a double-stranded beta-helix jelly roll fold such as that found in RmlC (deoxythymidine diphosphates-4-dehydrorhamnose 3,5-epimerase; ), a dTDP-sugar isomerase enzyme involved in the synthesis of L-rhamnose, a saccharide required for the virulence of some pathogenic bacteria [].Other protein families contain domains that share this jelly roll fold, including glu…	Domain
Sobic.006G258300	Chr06	59435229	59446705	-1	11477	215478		Cysteine oxygenase/2-aminoethanethiol dioxygenase		This entry includes cysteine oxidases (PCOs) from plants and 2-aminoethanethiol dioxygenases (ADOs) from animals. PCOs oxidize N-terminal cysteine residues, thus preparing the protein for N-end rule pathway-mediated proteasomal degradation []. ADO is responsible for endogenous cysteamine dioxygenase activity [].	Family
Sobic.006G258300	Chr06	59435229	59446705	-1	11477	215478		RmlC-like cupin domain		RmlC (dTDP (deoxythymidine diphosphates)-4-dehydrorhamnose 3,5-epimerase; ) is a dTDP-sugar isomerase enzyme involved in the synthesis of L-rhamnose, a saccharide required for the virulence of some pathogenic bacteria []. RmlC is a dimer, each monomer being formed from two beta-sheets arranged in a beta-sandwich, where the substrate-binding site is located between the two sheets of both monomers.…	Domain
Sobic.006G258300	Chr06	59435229	59446705	-1	11477	215478		RmlC-like jelly roll fold		This entry represents domains with a double-stranded beta-helix jelly roll fold such as that found in RmlC (deoxythymidine diphosphates-4-dehydrorhamnose 3,5-epimerase; ), a dTDP-sugar isomerase enzyme involved in the synthesis of L-rhamnose, a saccharide required for the virulence of some pathogenic bacteria [].Other protein families contain domains that share this jelly roll fold, including glu…	Domain
Sobic.006G258300	Chr06	59435229	59446705	-1	11477	215478		Cysteine oxygenase/2-aminoethanethiol dioxygenase		This entry includes cysteine oxidases (PCOs) from plants and 2-aminoethanethiol dioxygenases (ADOs) from animals. PCOs oxidize N-terminal cysteine residues, thus preparing the protein for N-end rule pathway-mediated proteasomal degradation []. ADO is responsible for endogenous cysteamine dioxygenase activity [].	Family
Sobic.006G258300	Chr06	59435229	59446705	-1	11477	215478		RmlC-like cupin domain		RmlC (dTDP (deoxythymidine diphosphates)-4-dehydrorhamnose 3,5-epimerase; ) is a dTDP-sugar isomerase enzyme involved in the synthesis of L-rhamnose, a saccharide required for the virulence of some pathogenic bacteria []. RmlC is a dimer, each monomer being formed from two beta-sheets arranged in a beta-sandwich, where the substrate-binding site is located between the two sheets of both monomers.…	Domain
Sobic.006G258300	Chr06	59435229	59446705	-1	11477	215478		RmlC-like jelly roll fold		This entry represents domains with a double-stranded beta-helix jelly roll fold such as that found in RmlC (deoxythymidine diphosphates-4-dehydrorhamnose 3,5-epimerase; ), a dTDP-sugar isomerase enzyme involved in the synthesis of L-rhamnose, a saccharide required for the virulence of some pathogenic bacteria [].Other protein families contain domains that share this jelly roll fold, including glu…	Domain
Sobic.006G258300	Chr06	59435229	59446705	-1	11477	215478		Cysteine oxygenase/2-aminoethanethiol dioxygenase		This entry includes cysteine oxidases (PCOs) from plants and 2-aminoethanethiol dioxygenases (ADOs) from animals. PCOs oxidize N-terminal cysteine residues, thus preparing the protein for N-end rule pathway-mediated proteasomal degradation []. ADO is responsible for endogenous cysteamine dioxygenase activity [].	Family
Sobic.006G258300	Chr06	59435229	59446705	-1	11477	215478						oxidation-reduction process	GO:0055114	A metabolic process that results in the removal or addition of one or more electrons to or from a substance, with or without the concomitant removal or addition of a proton or protons.
Sobic.006G258300	Chr06	59435229	59446705	-1	11477	215478						oxidoreductase activity, acting on single donors with incorporation of molecular oxygen, incorporation of two atoms of oxygen	GO:0016702	Catalysis of an oxidation-reduction (redox) reaction in which hydrogen or electrons are transferred from one donor, and two oxygen atoms is incorporated into a donor.
Sobic.006G258400	Chr06	59451480	59454496	1	3017	207687		F-box domain		First identified in cyclin-F as a protein-protein interaction motif, the F-boxis a conserved domain that is present in numerous protein with a bipartitestructure []. Through the F-box, these proteins are linked to the Skp1protein and the core of SCFs (Skp1-cullin-F-box protein ligase) complexes.SCFs complexes constitute a new class of E3 ligases []. They function incombination with the E2 enzyme …	Domain
Sobic.006G258400	Chr06	59451480	59454496	1	3017	207687		Galactose oxidase/kelch, beta-propeller		This entry represents a beta-propeller domain found in galactose oxidase and in Kelch repeat-containing proteins.The known functions of kelch-containing proteins are diverse: scruin is an actin cross-linking protein; galactose oxidase catalyses the oxidation of the hydroxyl group at the C6 position in D-galactose; neuraminidase hydrolyses sialic acid residues from glycoproteins; and kelch may hav…	Domain
Sobic.006G258400	Chr06	59451480	59454496	1	3017	207687		Galactose oxidase, beta-propeller		Galactose oxidase () is a monomeric enzyme that contains a single copper ion and catalyses the stereospecific oxidation of primary alcohols to their corresponding aldehyde []. The protein contains an unusual covalent thioether bond between a tyrosine and a cysteine that forms during its maturation []. Galactose oxidase is a three-domain protein: the N-terminal domain forms a jelly-roll sandwich, …	Domain
Sobic.006G258400	Chr06	59451480	59454496	1	3017	207687						protein binding	GO:0005515	Interacting selectively and non-covalently with any protein or protein complex (a complex of two or more proteins that may include other nonprotein molecules).
Sobic.006G258500	Chr06	59455944	59458942	-1	2999	203241		Ubiquitin-related domain		Ubiquitin (Ub) and Ub-like proteins are typified by a beta-grasp fold. Ub-like proteins (Ubl) such as Nedd8 []and SUMO []are also covalently linked to target polypeptides, just as Ub itself. This fold is also found in Ub-related domains, such as the UBX domain []and Ras-binding domain (RBD) [].	Domain
Sobic.006G258500	Chr06	59455944	59458942	-1	2999	203241		Phosphatidylinositol 3-/4-kinase, catalytic domain		Phosphatidylinositol 3-kinase (PI3-kinase) () []is an enzymethat phosphorylates phosphoinositides on the 3-hydroxyl group of the inositolring. The three products of PI3-kinase - PI-3-P,PI-3,4-P(2) and PI-3,4,5-P(3) function as secondary messengers in cell signalling.Phosphatidylinositol 4-kinase (PI4-kinase) () []is an enzymethat acts on phosphatidylinositol (PI) in thefirst committed step in the…	Domain
Sobic.006G258500	Chr06	59455944	59458942	-1	2999	203241		Ubiquitin-related domain		Ubiquitin (Ub) and Ub-like proteins are typified by a beta-grasp fold. Ub-like proteins (Ubl) such as Nedd8 []and SUMO []are also covalently linked to target polypeptides, just as Ub itself. This fold is also found in Ub-related domains, such as the UBX domain []and Ras-binding domain (RBD) [].	Domain
Sobic.006G258500	Chr06	59455944	59458942	-1	2999	203241		Phosphatidylinositol 3-/4-kinase, catalytic domain		Phosphatidylinositol 3-kinase (PI3-kinase) () []is an enzymethat phosphorylates phosphoinositides on the 3-hydroxyl group of the inositolring. The three products of PI3-kinase - PI-3-P,PI-3,4-P(2) and PI-3,4,5-P(3) function as secondary messengers in cell signalling.Phosphatidylinositol 4-kinase (PI4-kinase) () []is an enzymethat acts on phosphatidylinositol (PI) in thefirst committed step in the…	Domain
Sobic.006G258500	Chr06	59455944	59458942	-1	2999	203241						phosphotransferase activity, alcohol group as acceptor	GO:0016773	Catalysis of the transfer of a phosphorus-containing group from one compound (donor) to an alcohol group (acceptor).
Sobic.006G258600	Chr06	59461747	59466525	1	4779	195658		Protein of unknown function DUF393		Members of this family have two highly conserved cysteine residues near their N terminus. The function of these proteins is unknown.	Family
Sobic.006G258600	Chr06	59461747	59466525	1	4779	195658		Thioredoxin-like fold		Several biological processes regulate the activity of target proteins through changes in the redox state of thiol groups (S2 to SH2), where a hydrogen donor is linked to an intermediary disulphide protein. Such processes include the ferredoxin/thioredoxin system, the NADP/thioredoxin system, and the glutathione/glutaredoxin system []. Several of these disulphide proteins share a common structure,…	Domain
Sobic.006G258600	Chr06	59461747	59466525	1	4779	195658		Protein of unknown function DUF393		Members of this family have two highly conserved cysteine residues near their N terminus. The function of these proteins is unknown.	Family
Sobic.006G258700	Chr06	59466091	59470127	-1	4037	192056		Alternative oxidase		The alternative oxidase (AOX) is an enzyme that forms part of the electron transport chain in mitochondria of different organisms [, ]. Proteins homologous to the mitochondrial oxidase have also been identified in bacterial genomes [, ]. The oxidase provides an alternative route for electrons passing through the electron transport chain to reduce oxygen. However, as several proton-pumping steps a…	Family
Sobic.006G258700	Chr06	59466091	59470127	-1	4037	192056		Alternative oxidase		The alternative oxidase (AOX) is an enzyme that forms part of the electron transport chain in mitochondria of different organisms [, ]. Proteins homologous to the mitochondrial oxidase have also been identified in bacterial genomes [, ]. The oxidase provides an alternative route for electrons passing through the electron transport chain to reduce oxygen. However, as several proton-pumping steps a…	Family
Sobic.006G258700	Chr06	59466091	59470127	-1	4037	192056						oxidation-reduction process	GO:0055114	A metabolic process that results in the removal or addition of one or more electrons to or from a substance, with or without the concomitant removal or addition of a proton or protons.
Sobic.006G258700	Chr06	59466091	59470127	-1	4037	192056						alternative oxidase activity	GO:0009916	Catalysis of the oxidation of ubiquinol by diverting electrons from the standard electron transfer chain, transferring them from ubiquinol to oxygen and generating water as the product.
Sobic.006G258800	Chr06	59470927	59474298	-1	3372	187885		Alternative oxidase		The alternative oxidase (AOX) is an enzyme that forms part of the electron transport chain in mitochondria of different organisms [, ]. Proteins homologous to the mitochondrial oxidase have also been identified in bacterial genomes [, ]. The oxidase provides an alternative route for electrons passing through the electron transport chain to reduce oxygen. However, as several proton-pumping steps a…	Family
Sobic.006G258800	Chr06	59470927	59474298	-1	3372	187885		Alternative oxidase		The alternative oxidase (AOX) is an enzyme that forms part of the electron transport chain in mitochondria of different organisms [, ]. Proteins homologous to the mitochondrial oxidase have also been identified in bacterial genomes [, ]. The oxidase provides an alternative route for electrons passing through the electron transport chain to reduce oxygen. However, as several proton-pumping steps a…	Family
Sobic.006G258800	Chr06	59470927	59474298	-1	3372	187885		Alternative oxidase		The alternative oxidase (AOX) is an enzyme that forms part of the electron transport chain in mitochondria of different organisms [, ]. Proteins homologous to the mitochondrial oxidase have also been identified in bacterial genomes [, ]. The oxidase provides an alternative route for electrons passing through the electron transport chain to reduce oxygen. However, as several proton-pumping steps a…	Family
Sobic.006G258800	Chr06	59470927	59474298	-1	3372	187885						oxidation-reduction process	GO:0055114	A metabolic process that results in the removal or addition of one or more electrons to or from a substance, with or without the concomitant removal or addition of a proton or protons.
Sobic.006G258800	Chr06	59470927	59474298	-1	3372	187885						alternative oxidase activity	GO:0009916	Catalysis of the oxidation of ubiquinol by diverting electrons from the standard electron transfer chain, transferring them from ubiquinol to oxygen and generating water as the product.
Sobic.006G258900	Chr06	59475016	59483626	-1	8611	178557
Sobic.006G259000	Chr06	59485847	59487621	-1	1775	174562	(1 of 33) K09286 - EREBP-like factor (EREBP)	DNA-binding domain		This entry represents a DNA-binding domain with a 2-layer beta(3)-alpha fold that is found in several DNA-binding proteins, including:DNA-binding domain of tn916 integrase [].N-terminal DNA-binding domain of lambda integrase [].GCC-box DNA-binding domains of certain transcription factors [].Methyl-CpG DNA-binding domain found in Methyl-CpG-binding protein 2 (MECP2) []and methylation-dependent tra…	Domain
Sobic.006G259000	Chr06	59485847	59487621	-1	1775	174562	(1 of 33) K09286 - EREBP-like factor (EREBP)	AP2/ERF domain		Ethylene is an endogenous plant hormone that influences many aspects of plantgrowth and development. Some defense related genes that are induced byethylene contain a cis-regulatory element known as the Ethylene-Responsive Element (ERE) []. Sequence analysis on various ERE regionshas identified a short motif rich in G/C nucleotides, the GCC-box, essential forthe response to ethylene. This short mo…	Domain
Sobic.006G259000	Chr06	59485847	59487621	-1	1775	174562	(1 of 33) K09286 - EREBP-like factor (EREBP)					regulation of transcription, DNA-templated	GO:0006355	Any process that modulates the frequency, rate or extent of cellular DNA-templated transcription.
Sobic.006G259000	Chr06	59485847	59487621	-1	1775	174562	(1 of 33) K09286 - EREBP-like factor (EREBP)					transcription factor activity, sequence-specific DNA binding	GO:0003700	Interacting selectively and non-covalently with a specific DNA sequence in order to modulate transcription. The transcription factor may or may not also interact selectively with a protein or macromolecular complex.
Sobic.006G259100	Chr06	59490812	59495313	1	4502	166870		P-loop containing nucleoside triphosphate hydrolase		The P-loop NTPase fold is the most prevalent domain of the several distinctnucleotide-binding protein folds.The most common reaction catalysed by enzymes of the P-loop NTPase fold is the hydrolysis of the beta-gamma phosphate bond of a bound nucleoside triphosphate (NTP). The energy from NTP hydrolysis is typically utilised to induce conformational changes in other molecules, which constitutes th…	Domain
Sobic.006G259100	Chr06	59490812	59495313	1	4502	166870		EF-hand domain		Many calcium-binding proteins belong to the same evolutionary family and sharea type of calcium-binding domain known as the EF-hand. This type ofdomain consists of a twelve residue loop flanked on both sides by a twelveresidue alpha-helical domain. In an EF-hand loop the calcium ion iscoordinated in a pentagonal bipyramidal configuration. The six residuesinvolved in the binding are in positions 1…	Domain
Sobic.006G259100	Chr06	59490812	59495313	1	4502	166870		EF-hand domain pair		This domain consists of a duplication of two EF-hand units, where each unit is composed of two helices connected by a twelve-residue calcium-binding loop. The calcium ion in the EF-hand loop is coordinated in a pentagonal bipyramidal configuration. Many calcium-binding proteins contain an EF-hand type calcium-binding domain [, ]. These include: calbindin D9K, S100 proteins such as calcyclin, polc…	Domain
Sobic.006G259100	Chr06	59490812	59495313	1	4502	166870		Dynamin-type guanine nucleotide-binding (G) domain		This entry represents the dynamin-type guanine nucleotide-binding (G) domain. Members of the dynamin GTPase family appear to be ubiquitous. They catalyze diverse membrane remodelling events in endocytosis, cell division, and plastid maintenance. Their functional versatility also extends to other core cellular processes, such as maintenance of cell shape or centrosome cohesion. Members of the dyna…	Domain
Sobic.006G259100	Chr06	59490812	59495313	1	4502	166870		EH domain		The EH (for Eps15 Homology) domain is a protein-protein interaction module of approximately 95 residues which was originally identified as a repeated sequence present in three copies at the N terminus of the tyrosine kinase substrates Eps15 and Eps15R [, ]. The EH domain was subsequently found in several proteins implicated in endocytosis, vesicle transport and signal transduction in organisms ra…	Domain
Sobic.006G259100	Chr06	59490812	59495313	1	4502	166870						calcium ion binding	GO:0005509	Interacting selectively and non-covalently with calcium ions (Ca2+).
Sobic.006G259201	Chr06	59496740	59498104	1	1365	164079	(1 of 1) PTHR31903:SF6 - F12F1.11-RELATED
Sobic.006G259300	Chr06	59503843	59508051	1	4209	154132	(1 of 5) K10781 - fatty acyl-ACP thioesterase B (FATB)	HotDog domain		This entry represents a domain found in thioesterases and thiol ester dehydratase-isomerases. This domain is also knonwn as the 'hot dog' fold from the study of the structure of Escherichia coli beta-hydroxydecanoyl thiol ester dehydrase (FabA) []. It contains the seven-stranded antiparallel beta-sheet 'bun', which wraps around a five-turn alpha-helical 'sausage'. Proteins containing this domain …	Domain
Sobic.006G259300	Chr06	59503843	59508051	1	4209	154132	(1 of 5) K10781 - fatty acyl-ACP thioesterase B (FATB)	Acyl-ACP thioesterase		This entry represents various acyl-acyl carrier protein (ACP) thioesterases (TE) which terminate fatty acyl group extension via hydrolysing an acyl group on a fatty acid []. These proteins contain a duplication of two 4HBT-like domains.	Family
Sobic.006G259401	Chr06	59510394	59515646	-1	5253	146537	(1 of 1) PTHR10655//PTHR10655:SF30 - LYSOPHOSPHOLIPASE-RELATED // SUBFAMILY NOT NAMED	Alpha/Beta hydrolase fold		This entry represent the Alpha/Beta hydrolase fold.The alpha/beta hydrolase fold []is common to a number of hydrolytic enzymes of widely differing phylogenetic origin and catalytic function. The core of each enzyme is an alpha/beta-sheet (rather than a barrel), containing 8 strands connected by helices []. The enzymes are believed to have diverged from a common ancestor, preserving the arrangemen…	Domain
Sobic.006G259401	Chr06	59510394	59515646	-1	5253	146537	(1 of 1) PTHR10655//PTHR10655:SF30 - LYSOPHOSPHOLIPASE-RELATED // SUBFAMILY NOT NAMED	Alpha/beta hydrolase fold-5		The alpha/beta hydrolase fold []is common to a number of hydrolytic enzymes of widely differing phylogenetic origin and catalytic function. The core of each enzyme is an alpha/beta-sheet (rather than a barrel), containing 8 strands connected by helices []. The enzymes are believed to have diverged from a common ancestor, preserving the arrangement of the catalytic residues. All have a catalytic t…	Domain
Sobic.006G259501	Chr06	59516253	59518419	-1	2167	143764
Sobic.006G259600	Chr06	59518697	59522447	-1	3751	139736	(1 of 2) 2.7.1.100 - S-methyl-5-thioribose kinase / MTR kinase	Protein kinase-like domain		Protein kinases () modify other proteins by chemically adding phosphate groups to them. This process is fundamental to most signalling and regulatory processes in the eukaryotic cell []. The protein kinases contain a catalytic core that is common to both serine/threonine and tyrosine protein kinases. The catalytic domain contains the nucleotide-binding site and the catalytic apparatus in an inter…	Domain
Sobic.006G259600	Chr06	59518697	59522447	-1	3751	139736	(1 of 2) 2.7.1.100 - S-methyl-5-thioribose kinase / MTR kinase	Aminoglycoside phosphotransferase		This entry consists of bacterial antibiotic resistance proteins,which confer resistance to various aminoglycosides they include:-aminoglycoside 3'-phosphotransferase or kanamycin kinase / neomycin-kanamycin phosphotransferase and streptomycin 3''-kinaseor streptomycin 3''-phosphotransferase. The aminoglycoside phosphotransferases inactivate aminoglycoside antibiotics via phosphorylation []. The p…	Domain
Sobic.006G259600	Chr06	59518697	59522447	-1	3751	139736	(1 of 2) 2.7.1.100 - S-methyl-5-thioribose kinase / MTR kinase	Methylthioribose kinase		Members of this family are 5-methylthioribose kinases () that catalyse phosphorylation of 5-methylthioribose (MTR), a step in the recycling of methionine from 5'-methylthioadenosine, a co-product of polyamine biosynthesis. The preceding step of methylthioadenosine (MTA) hydrolysis to MTR is catalysed by 5'-methylthioadenosine/S-adenosylhomocysteine (MTA/AdoHcy) nucleosidase ().Bacillus subtilispr…	Family
Sobic.006G259600	Chr06	59518697	59522447	-1	3751	139736	(1 of 2) 2.7.1.100 - S-methyl-5-thioribose kinase / MTR kinase					methionine biosynthetic process	GO:0009086	The chemical reactions and pathways resulting in the formation of methionine (2-amino-4-(methylthio)butanoic acid), a sulfur-containing, essential amino acid found in peptide linkage in proteins.
Sobic.006G259600	Chr06	59518697	59522447	-1	3751	139736	(1 of 2) 2.7.1.100 - S-methyl-5-thioribose kinase / MTR kinase					S-methyl-5-thioribose kinase activity	GO:0046522	Catalysis of the reaction: S-methyl-5-thio-D-ribose + ATP = S-methyl-5-thio-alpha-D-ribose 1-phosphate + ADP + 2 H(+).
Sobic.006G259700	Chr06	59525197	59528676	-1	3480	133507		Protein kinase-like domain		Protein kinases () modify other proteins by chemically adding phosphate groups to them. This process is fundamental to most signalling and regulatory processes in the eukaryotic cell []. The protein kinases contain a catalytic core that is common to both serine/threonine and tyrosine protein kinases. The catalytic domain contains the nucleotide-binding site and the catalytic apparatus in an inter…	Domain
Sobic.006G259700	Chr06	59525197	59528676	-1	3480	133507		Aminoglycoside phosphotransferase		This entry consists of bacterial antibiotic resistance proteins,which confer resistance to various aminoglycosides they include:-aminoglycoside 3'-phosphotransferase or kanamycin kinase / neomycin-kanamycin phosphotransferase and streptomycin 3''-kinaseor streptomycin 3''-phosphotransferase. The aminoglycoside phosphotransferases inactivate aminoglycoside antibiotics via phosphorylation []. The p…	Domain
Sobic.006G259700	Chr06	59525197	59528676	-1	3480	133507		Methylthioribose kinase		Members of this family are 5-methylthioribose kinases () that catalyse phosphorylation of 5-methylthioribose (MTR), a step in the recycling of methionine from 5'-methylthioadenosine, a co-product of polyamine biosynthesis. The preceding step of methylthioadenosine (MTA) hydrolysis to MTR is catalysed by 5'-methylthioadenosine/S-adenosylhomocysteine (MTA/AdoHcy) nucleosidase ().Bacillus subtilispr…	Family
Sobic.006G259700	Chr06	59525197	59528676	-1	3480	133507		Protein kinase-like domain		Protein kinases () modify other proteins by chemically adding phosphate groups to them. This process is fundamental to most signalling and regulatory processes in the eukaryotic cell []. The protein kinases contain a catalytic core that is common to both serine/threonine and tyrosine protein kinases. The catalytic domain contains the nucleotide-binding site and the catalytic apparatus in an inter…	Domain
Sobic.006G259700	Chr06	59525197	59528676	-1	3480	133507		Aminoglycoside phosphotransferase		This entry consists of bacterial antibiotic resistance proteins,which confer resistance to various aminoglycosides they include:-aminoglycoside 3'-phosphotransferase or kanamycin kinase / neomycin-kanamycin phosphotransferase and streptomycin 3''-kinaseor streptomycin 3''-phosphotransferase. The aminoglycoside phosphotransferases inactivate aminoglycoside antibiotics via phosphorylation []. The p…	Domain
Sobic.006G259700	Chr06	59525197	59528676	-1	3480	133507		Methylthioribose kinase		Members of this family are 5-methylthioribose kinases () that catalyse phosphorylation of 5-methylthioribose (MTR), a step in the recycling of methionine from 5'-methylthioadenosine, a co-product of polyamine biosynthesis. The preceding step of methylthioadenosine (MTA) hydrolysis to MTR is catalysed by 5'-methylthioadenosine/S-adenosylhomocysteine (MTA/AdoHcy) nucleosidase ().Bacillus subtilispr…	Family
Sobic.006G259700	Chr06	59525197	59528676	-1	3480	133507						methionine biosynthetic process	GO:0009086	The chemical reactions and pathways resulting in the formation of methionine (2-amino-4-(methylthio)butanoic acid), a sulfur-containing, essential amino acid found in peptide linkage in proteins.
Sobic.006G259700	Chr06	59525197	59528676	-1	3480	133507						S-methyl-5-thioribose kinase activity	GO:0046522	Catalysis of the reaction: S-methyl-5-thio-D-ribose + ATP = S-methyl-5-thio-alpha-D-ribose 1-phosphate + ADP + 2 H(+).
Sobic.006G259800	Chr06	59530755	59532984	-1	2230	129199		Myc-type, basic helix-loop-helix (bHLH) domain		A number of eukaryotic proteins, which probably are sequence specific DNA-binding proteins that act as transcription factors, share a conserved domainof 40 to 50 amino acid residues. It has been proposed []that this domain isformed of two amphipathic helices joined by a variable length linker regionthat could form a loop. This 'helix-loop-helix' (HLH) domain mediates proteindimerization and has b…	Domain	protein dimerization activity	GO:0046983	The formation of a protein dimer, a macromolecular structure consists of two noncovalently associated identical or nonidentical subunits.
Sobic.006G259900	Chr06	59533986	59539254	1	5269	122929		Reticulon		Eukaryotic proteins of the reticulon (RTN) family all share an association with the endoplasmic reticulum (ER). Whereas amino-terminal regions are not related to one another, all reticulon proteins share a 200 amino acid residue region of sequence similarity at the C-terminal. This region contains twolarge hydrophobic regions separated by a 66 residue hydrophilic segment. Theconserved hydrophobic…	Domain
Sobic.006G260101	Chr06	59543021	59551920	-1	8900	110263
Sobic.006G260000	Chr06	59543021	59548427	1	5407	113756		Protein of unknown function DUF3615		This domain family is found in bacteria and eukaryotes, and is typically between 86 and 97 amino acids in length. There is a conserved FAE sequence motif. There is a single completely conserved residue F that may be functionally important.	Family
Sobic.006G260200	Chr06	59552171	59553880	1	1710	108303
Sobic.006G260300	Chr06	59555668	59559490	-1	3823	102693		Peptidase C1A		This group of cysteine peptidases belong to MEROPS peptidase family C1, sub-family C1A (papain family, clan CA). It includes proteins classed as non-peptidase homologues. These are have either been shown experimentally to lack peptidase activity or lack one or more of the active site residues. The papain family has a wide variety of activities, including broad-range (papain) and narrow-range endo…	Family
Sobic.006G260300	Chr06	59555668	59559490	-1	3823	102693		Peptidase C1A, papain C-terminal		Cysteine peptidases have characteristic molecular topologies, which can be seen not only in their three-dimensional structures, but commonly also in the two-dimensional structures. These are peptidases in which the nucleophile is the sulphydryl group of a cysteine residue. Cysteine proteases are divided into clans (proteins which are evolutionary related), and further sub-divided into families, o…	Domain
Sobic.006G260300	Chr06	59555668	59559490	-1	3823	102693		Cathepsin propeptide inhibitor domain (I29)		This entry represents a peptidase inhibitor domain, which belongs to MEROPS peptidase inhibitor family I29. The domain is also found at the N terminus of a variety of peptidase precursors that belong to MEROPS peptidase subfamily C1A; these include cathepsin L, papain, and procaricain () []. It forms an alpha-helical domain that runs through the substrate-binding site, preventing access. Removal …	Domain
Sobic.006G260300	Chr06	59555668	59559490	-1	3823	102693		Granulin		Metazoan granulins []are a family of cysteine-rich peptides of about 6 Kd which mayhave multiple biological activity. A precursor protein (known as acrogranin)potentially encodes seven different forms of granulin (grnA to grnG) which areprobably released by post-translational proteolytic processing. Granulins are evolutionary related to a PMP-D1, a peptide extracted from thepars intercerebralis o…	Domain
Sobic.006G260300	Chr06	59555668	59559490	-1	3823	102693						proteolysis	GO:0006508	The hydrolysis of proteins into smaller polypeptides and/or amino acids by cleavage of their peptide bonds.
Sobic.006G260300	Chr06	59555668	59559490	-1	3823	102693						cysteine-type peptidase activity	GO:0008234	Catalysis of the hydrolysis of peptide bonds in a polypeptide chain by a mechanism in which the sulfhydryl group of a cysteine residue at the active center acts as a nucleophile.
Sobic.006G260400	Chr06	59567707	59570012	-1	2306	92171
Sobic.006G260500	Chr06	59569860	59576445	1	6586	85738		Reduced growth phenotype protein 1		Rgp1 forms heterodimer with Ric1 () which associates with Golgi membranes and functions as a guanyl-nucleotide exchange factor [].	Family
Sobic.006G260600	Chr06	59576822	59580590	-1	3769	81593		OTU domain		An homology region containing four conserved motifs has been identified inproteins from eukaryotes, several groups of viruses and the pathogenicbacteria Chlamydia pneumoniae []. None of these proteins has a known biochemical function but low sequence similarity with the polyprotein regions of arteriviruses has lead to suggest that it could possess cysteine protease activity []. In this case, the …	Domain
Sobic.006G260600	Chr06	59576822	59580590	-1	3769	81593		OTU domain		An homology region containing four conserved motifs has been identified inproteins from eukaryotes, several groups of viruses and the pathogenicbacteria Chlamydia pneumoniae []. None of these proteins has a known biochemical function but low sequence similarity with the polyprotein regions of arteriviruses has lead to suggest that it could possess cysteine protease activity []. In this case, the …	Domain
Sobic.006G260600	Chr06	59576822	59580590	-1	3769	81593		OTU domain		An homology region containing four conserved motifs has been identified inproteins from eukaryotes, several groups of viruses and the pathogenicbacteria Chlamydia pneumoniae []. None of these proteins has a known biochemical function but low sequence similarity with the polyprotein regions of arteriviruses has lead to suggest that it could possess cysteine protease activity []. In this case, the …	Domain
Sobic.006G260600	Chr06	59576822	59580590	-1	3769	81593		OTU domain		An homology region containing four conserved motifs has been identified inproteins from eukaryotes, several groups of viruses and the pathogenicbacteria Chlamydia pneumoniae []. None of these proteins has a known biochemical function but low sequence similarity with the polyprotein regions of arteriviruses has lead to suggest that it could possess cysteine protease activity []. In this case, the …	Domain
Sobic.006G260700	Chr06	59581125	59582874	1	1750	79309		Peptidase C1A		This group of cysteine peptidases belong to MEROPS peptidase family C1, sub-family C1A (papain family, clan CA). It includes proteins classed as non-peptidase homologues. These are have either been shown experimentally to lack peptidase activity or lack one or more of the active site residues. The papain family has a wide variety of activities, including broad-range (papain) and narrow-range endo…	Family
Sobic.006G260700	Chr06	59581125	59582874	1	1750	79309		Peptidase C1A, papain C-terminal		Cysteine peptidases have characteristic molecular topologies, which can be seen not only in their three-dimensional structures, but commonly also in the two-dimensional structures. These are peptidases in which the nucleophile is the sulphydryl group of a cysteine residue. Cysteine proteases are divided into clans (proteins which are evolutionary related), and further sub-divided into families, o…	Domain
Sobic.006G260700	Chr06	59581125	59582874	1	1750	79309		Cathepsin propeptide inhibitor domain (I29)		This entry represents a peptidase inhibitor domain, which belongs to MEROPS peptidase inhibitor family I29. The domain is also found at the N terminus of a variety of peptidase precursors that belong to MEROPS peptidase subfamily C1A; these include cathepsin L, papain, and procaricain () []. It forms an alpha-helical domain that runs through the substrate-binding site, preventing access. Removal …	Domain
Sobic.006G260700	Chr06	59581125	59582874	1	1750	79309		Granulin		Metazoan granulins []are a family of cysteine-rich peptides of about 6 Kd which mayhave multiple biological activity. A precursor protein (known as acrogranin)potentially encodes seven different forms of granulin (grnA to grnG) which areprobably released by post-translational proteolytic processing. Granulins are evolutionary related to a PMP-D1, a peptide extracted from thepars intercerebralis o…	Domain
Sobic.006G260700	Chr06	59581125	59582874	1	1750	79309						proteolysis	GO:0006508	The hydrolysis of proteins into smaller polypeptides and/or amino acids by cleavage of their peptide bonds.
Sobic.006G260700	Chr06	59581125	59582874	1	1750	79309						cysteine-type peptidase activity	GO:0008234	Catalysis of the hydrolysis of peptide bonds in a polypeptide chain by a mechanism in which the sulfhydryl group of a cysteine residue at the active center acts as a nucleophile.
Sobic.006G260800	Chr06	59583355	59584969	1	1615	77214	(1 of 1) 2.7.1.182 - Phytol kinase
Sobic.006G260900	Chr06	59585913	59588488	-1	2576	73695		Exostosin-like		There are five identiied human EXT family proteins (EXT1, EXT2, EXTL1, EXTL2 and EXTL3), which are members of the hereditary multiple exostoses family of tumor suppressors []. They are glycosyltransferases required for the biosynthesis of heparan sulfate. Hereditary multiple exostoses (EXT) is an autosomal dominant disorder that is characterised by the appearance of multiple outgrowths of the lon…	Family
Sobic.006G260900	Chr06	59585913	59588488	-1	2576	73695		Exostosin-like		There are five identiied human EXT family proteins (EXT1, EXT2, EXTL1, EXTL2 and EXTL3), which are members of the hereditary multiple exostoses family of tumor suppressors []. They are glycosyltransferases required for the biosynthesis of heparan sulfate. Hereditary multiple exostoses (EXT) is an autosomal dominant disorder that is characterised by the appearance of multiple outgrowths of the lon…	Family
Sobic.006G261000	Chr06	59588916	59590532	1	1617	71651		Cytochrome P450, E-class, group IV		Cytochrome P450 enzymes are a superfamily of haem-containing mono-oxygenases that are found in all kingdoms of life, and which show extraordinary diversity in their reaction chemistry. In mammals, these proteins are found primarily in microsomes of hepatocytes and other cell types, where they oxidise steroids, fatty acids and xenobiotics, and are important for the detoxification and clearance of …	Family
Sobic.006G261000	Chr06	59588916	59590532	1	1617	71651		Cytochrome P450		Cytochrome P450 enzymes are a superfamily of haem-containing mono-oxygenases that are found in all kingdoms of life, and which show extraordinary diversity in their reaction chemistry. In mammals, these proteins are found primarily in microsomes of hepatocytes and other cell types, where they oxidise steroids, fatty acids and xenobiotics, and are important for the detoxification and clearance of …	Family
Sobic.006G261000	Chr06	59588916	59590532	1	1617	71651		Cytochrome P450, E-class, group I		Cytochrome P450 enzymes are a superfamily of haem-containing mono-oxygenases that are found in all kingdoms of life, and which show extraordinary diversity in their reaction chemistry. In mammals, these proteins are found primarily in microsomes of hepatocytes and other cell types, where they oxidise steroids, fatty acids and xenobiotics, and are important for the detoxification and clearance of …	Family
Sobic.006G261000	Chr06	59588916	59590532	1	1617	71651						oxidation-reduction process	GO:0055114	A metabolic process that results in the removal or addition of one or more electrons to or from a substance, with or without the concomitant removal or addition of a proton or protons.
Sobic.006G261000	Chr06	59588916	59590532	1	1617	71651						iron ion binding	GO:0005506	Interacting selectively and non-covalently with iron (Fe) ions.
Sobic.006G261000	Chr06	59588916	59590532	1	1617	71651						heme binding	GO:0020037	Interacting selectively and non-covalently with heme, any compound of iron complexed in a porphyrin (tetrapyrrole) ring.
Sobic.006G261000	Chr06	59588916	59590532	1	1617	71651						oxidoreductase activity, acting on paired donors, with incorporation or reduction of molecular oxygen	GO:0016705	Catalysis of an oxidation-reduction (redox) reaction in which hydrogen or electrons are transferred from each of two donors, and molecular oxygen is reduced or incorporated into a donor.
Sobic.006G261100	Chr06	59593119	59598375	1	5257	63808		Thioredoxin-like fold		Several biological processes regulate the activity of target proteins through changes in the redox state of thiol groups (S2 to SH2), where a hydrogen donor is linked to an intermediary disulphide protein. Such processes include the ferredoxin/thioredoxin system, the NADP/thioredoxin system, and the glutathione/glutaredoxin system []. Several of these disulphide proteins share a common structure,…	Domain
Sobic.006G261100	Chr06	59593119	59598375	1	5257	63808		Ubiquitin-related domain		Ubiquitin (Ub) and Ub-like proteins are typified by a beta-grasp fold. Ub-like proteins (Ubl) such as Nedd8 []and SUMO []are also covalently linked to target polypeptides, just as Ub itself. This fold is also found in Ub-related domains, such as the UBX domain []and Ras-binding domain (RBD) [].	Domain
Sobic.006G261100	Chr06	59593119	59598375	1	5257	63808		UBA-like		UBA domains are a commonly occurring sequence motif of approximately 45 amino acid residues that are found in diverse proteins involved in the ubiquitin/proteasome pathway, DNA excision-repair, and cell signalling via protein kinases []. HHR23A, the human homologue of yeast Rad23A is a nucleotide excision-repair protein that contains both an internal and a C-terminal UBA domain. The fold of the U…	Domain
Sobic.006G261100	Chr06	59593119	59598375	1	5257	63808		UBX domain		The UBX domain is found in ubiquitin-regulatory proteins, which are members of the ubiquitination pathway, as well as a number of other proteins including FAF-1 (FAS-associated factor 1), the human Rep-8 reproduction protein and several hypothetical proteins from yeast. The function of the UBX domain is not known although the fragment of avian FAF-1 containing the UBX domain causes apoptosis of t…	Domain
Sobic.006G261100	Chr06	59593119	59598375	1	5257	63808		Ubiquitin interacting motif		The Ubiquitin Interacting Motif (UIM), or 'LALAL-motif', is a stretch of about 20 amino acid residues, which was first described in the 26S proteasome subunit PSD4/RPN-10 that is known to recognise ubiquitin [,]. In addition, the UIM is found, often in tandem or triplet arrays, in a variety of proteins either involved in ubiquitination and ubiquitin metabolism, or known to interact with ubiquitin…	Conserved_site
Sobic.006G261100	Chr06	59593119	59598375	1	5257	63808		UAS		UAS is a domain of unknown function found in FAF1 proteins (FAS-associated factor 1) and in otherproteins, many of which are described as having no known function.	Domain
Sobic.006G261100	Chr06	59593119	59598375	1	5257	63808		UBX domain-containing protein 2/7		This entry represents UBX domain-containing proteins 2 (Ubx2) and 7 (UBXN7).VCP/p97 or Cdc48 is a eukaryotic ATPase involved in membrane fusion, protein transport, and protein degradation. Ubx2 interacts with Cdc48 in fission yeast []. UBXN7 is a ubiquitin-binding adapter that links a subset of NEDD8-associated cullin ring ligases (CRLs) to VCP/p97 to regulate turnover of their ubiquitination sub…	Family
Sobic.006G261100	Chr06	59593119	59598375	1	5257	63808						protein binding	GO:0005515	Interacting selectively and non-covalently with any protein or protein complex (a complex of two or more proteins that may include other nonprotein molecules).
Sobic.006G261200	Chr06	59608893	59612102	-1	3210	50081		Myb-like domain		The retroviral oncogene v-myb, and its cellular counterpart c-myb, encode nuclear DNA-binding proteins. In myb, one of the most conserved regions consisting of three tandem repeats has been shown to be involved in DNA-binding [].The SANT domain is present in nuclear receptor co-repressors and in the subunits of many chromatin-remodelling complexes []. It has a strong structural similarity to the …	Domain
Sobic.006G261200	Chr06	59608893	59612102	-1	3210	50081		Homeodomain-like		Homeodomain proteins are transcription factors that share a related DNA binding homeodomain []. The homeodomain was first identified in a number of Drosophila homeotic and segmentation proteins, but is now known to be well conserved in many other animals, including vertebrates. The domain binds DNA through a helix-turn-helix (HTH) structure. The HTH motif is characterised by two alpha-helices, wh…	Domain
Sobic.006G261200	Chr06	59608893	59612102	-1	3210	50081						DNA binding	GO:0003677	Any molecular function by which a gene product interacts selectively and non-covalently with DNA (deoxyribonucleic acid).
Sobic.006G261300	Chr06	59616529	59620380	-1	3852	41803	(1 of 2) PTHR23359:SF94 - ADENYLATE KINASE 1, MITOCHONDRIAL-RELATED	P-loop containing nucleoside triphosphate hydrolase		The P-loop NTPase fold is the most prevalent domain of the several distinctnucleotide-binding protein folds.The most common reaction catalysed by enzymes of the P-loop NTPase fold is the hydrolysis of the beta-gamma phosphate bond of a bound nucleoside triphosphate (NTP). The energy from NTP hydrolysis is typically utilised to induce conformational changes in other molecules, which constitutes th…	Domain
Sobic.006G261300	Chr06	59616529	59620380	-1	3852	41803	(1 of 2) PTHR23359:SF94 - ADENYLATE KINASE 1, MITOCHONDRIAL-RELATED	Adenylate kinase/UMP-CMP kinase		Adenylate kinases (ADK) are phosphotransferases that catalyse the reversible reaction AMP + MgATP = ADP + MgADPan essential reaction for many processes in living cells. Two ADK isozymes have been identified in mammalian cells. These specifically bind AMP and favour binding to ATP over other nucleotide triphosphates (AK1 is cytosolic and AK2 is located in the mitochondria). A third ADK has been id…	Family
Sobic.006G261300	Chr06	59616529	59620380	-1	3852	41803	(1 of 2) PTHR23359:SF94 - ADENYLATE KINASE 1, MITOCHONDRIAL-RELATED	Adenylate kinase subfamily		Adenylate kinase () converts ATP + AMP to ADP + ADP, that is, it uses ATP as a phosphate donor for AMP. Most members of this family are known or believed to be adenylate kinase. However, some members accept other nucleotide triphosphates as donors, may be unable to use ATP, and may fail to complement adenylate kinase mutants. An example of a nucleoside-triphosphate--adenylate kinase () is , a GTP…	Family
Sobic.006G261300	Chr06	59616529	59620380	-1	3852	41803	(1 of 2) PTHR23359:SF94 - ADENYLATE KINASE 1, MITOCHONDRIAL-RELATED	P-loop containing nucleoside triphosphate hydrolase		The P-loop NTPase fold is the most prevalent domain of the several distinctnucleotide-binding protein folds.The most common reaction catalysed by enzymes of the P-loop NTPase fold is the hydrolysis of the beta-gamma phosphate bond of a bound nucleoside triphosphate (NTP). The energy from NTP hydrolysis is typically utilised to induce conformational changes in other molecules, which constitutes th…	Domain
Sobic.006G261300	Chr06	59616529	59620380	-1	3852	41803	(1 of 2) PTHR23359:SF94 - ADENYLATE KINASE 1, MITOCHONDRIAL-RELATED	Adenylate kinase/UMP-CMP kinase		Adenylate kinases (ADK) are phosphotransferases that catalyse the reversible reaction AMP + MgATP = ADP + MgADPan essential reaction for many processes in living cells. Two ADK isozymes have been identified in mammalian cells. These specifically bind AMP and favour binding to ATP over other nucleotide triphosphates (AK1 is cytosolic and AK2 is located in the mitochondria). A third ADK has been id…	Family
Sobic.006G261300	Chr06	59616529	59620380	-1	3852	41803	(1 of 2) PTHR23359:SF94 - ADENYLATE KINASE 1, MITOCHONDRIAL-RELATED	Adenylate kinase subfamily		Adenylate kinase () converts ATP + AMP to ADP + ADP, that is, it uses ATP as a phosphate donor for AMP. Most members of this family are known or believed to be adenylate kinase. However, some members accept other nucleotide triphosphates as donors, may be unable to use ATP, and may fail to complement adenylate kinase mutants. An example of a nucleoside-triphosphate--adenylate kinase () is , a GTP…	Family
Sobic.006G261300	Chr06	59616529	59620380	-1	3852	41803	(1 of 2) PTHR23359:SF94 - ADENYLATE KINASE 1, MITOCHONDRIAL-RELATED	P-loop containing nucleoside triphosphate hydrolase		The P-loop NTPase fold is the most prevalent domain of the several distinctnucleotide-binding protein folds.The most common reaction catalysed by enzymes of the P-loop NTPase fold is the hydrolysis of the beta-gamma phosphate bond of a bound nucleoside triphosphate (NTP). The energy from NTP hydrolysis is typically utilised to induce conformational changes in other molecules, which constitutes th…	Domain
Sobic.006G261300	Chr06	59616529	59620380	-1	3852	41803	(1 of 2) PTHR23359:SF94 - ADENYLATE KINASE 1, MITOCHONDRIAL-RELATED	Adenylate kinase/UMP-CMP kinase		Adenylate kinases (ADK) are phosphotransferases that catalyse the reversible reaction AMP + MgATP = ADP + MgADPan essential reaction for many processes in living cells. Two ADK isozymes have been identified in mammalian cells. These specifically bind AMP and favour binding to ATP over other nucleotide triphosphates (AK1 is cytosolic and AK2 is located in the mitochondria). A third ADK has been id…	Family
Sobic.006G261300	Chr06	59616529	59620380	-1	3852	41803	(1 of 2) PTHR23359:SF94 - ADENYLATE KINASE 1, MITOCHONDRIAL-RELATED	Adenylate kinase subfamily		Adenylate kinase () converts ATP + AMP to ADP + ADP, that is, it uses ATP as a phosphate donor for AMP. Most members of this family are known or believed to be adenylate kinase. However, some members accept other nucleotide triphosphates as donors, may be unable to use ATP, and may fail to complement adenylate kinase mutants. An example of a nucleoside-triphosphate--adenylate kinase () is , a GTP…	Family
Sobic.006G261300	Chr06	59616529	59620380	-1	3852	41803	(1 of 2) PTHR23359:SF94 - ADENYLATE KINASE 1, MITOCHONDRIAL-RELATED					ATP binding	GO:0005524	Interacting selectively and non-covalently with ATP, adenosine 5'-triphosphate, a universally important coenzyme and enzyme regulator.
Sobic.006G261300	Chr06	59616529	59620380	-1	3852	41803	(1 of 2) PTHR23359:SF94 - ADENYLATE KINASE 1, MITOCHONDRIAL-RELATED					nucleobase-containing compound kinase activity	GO:0019205	Catalysis of the transfer of a phosphate group, usually from ATP or GTP, to a nucleobase, nucleoside, nucleotide or polynucleotide substrate.
Sobic.006G261300	Chr06	59616529	59620380	-1	3852	41803	(1 of 2) PTHR23359:SF94 - ADENYLATE KINASE 1, MITOCHONDRIAL-RELATED					nucleobase-containing compound metabolic process	GO:0006139	Any cellular metabolic process involving nucleobases, nucleosides, nucleotides and nucleic acids.
Sobic.006G261400	Chr06	59623087	59628999	-1	5913	33184		Peptidase S1, PA clan		This entry represents a domain found in proteases belonging to the MEROPS peptidase family S1 (clan PA). This domain has the two beta barrel structure. The PA clan contains both cysteine and serine proteases that can be found in plants, animals, fungi, eubacteria, archaea and viruses [].	Domain
Sobic.006G261500	Chr06	59630132	59633512	-1	3381	28671		Thiolase-like		This entry represents a structural domain with a thiolase-like 3-layer alpha/beta/alpha topology. This domain usually occurs in two similar copies that are related by a pseudo-dyad, and which arose through duplication. The proteins in this entry can be split into two groups: those related to thiolase, and those related to chalcone synthase. The thiolase-like enzymes include:Thiolase, where the to…	Domain
Sobic.006G261500	Chr06	59630132	59633512	-1	3381	28671		Flavin amine oxidase		Monoamine oxidases (MAO) A and B are encoded by two genes derived from a common ancestral gene []. The enzymes catalyse the oxidative deamination of biogenic and xenobiotic amines and have important roles in the metabolism of neuroactive and vasoactive amines in the central nervous system and peripheral tissues []. MAO-A preferentially oxidises biogenic amines such as 5-hydroxytryptamine, norepin…	Family
Sobic.006G261500	Chr06	59630132	59633512	-1	3381	28671						oxidoreductase activity	GO:0016491	Catalysis of an oxidation-reduction (redox) reaction, a reversible chemical reaction in which the oxidation state of an atom or atoms within a molecule is altered. One substrate acts as a hydrogen or electron donor and becomes oxidized, while the other acts as hydrogen or electron acceptor and becomes reduced.
Sobic.006G261500	Chr06	59630132	59633512	-1	3381	28671						oxidation-reduction process	GO:0055114	A metabolic process that results in the removal or addition of one or more electrons to or from a substance, with or without the concomitant removal or addition of a proton or protons.
Sobic.006G261500	Chr06	59630132	59633512	-1	3381	28671						metabolic process	GO:0008152	The chemical reactions and pathways, including anabolism and catabolism, by which living organisms transform chemical substances. Metabolic processes typically transform small molecules, but also include macromolecular processes such as DNA repair and replication, and protein synthesis and degradation.
Sobic.006G261500	Chr06	59630132	59633512	-1	3381	28671						catalytic activity	GO:0003824	Catalysis of a biochemical reaction at physiological temperatures. In biologically catalyzed reactions, the reactants are known as substrates, and the catalysts are naturally occurring macromolecular substances known as enzymes. Enzymes possess specific binding sites for substrates, and are usually composed wholly or largely of protein, but RNA that has catalytic activity (ribozyme) is often also…
Sobic.006G261550	Chr06	59633759	59634385	1	627	27798
Sobic.006G261600	Chr06	59644857	59649073	-1	4217	13110		Flavin amine oxidase		Monoamine oxidases (MAO) A and B are encoded by two genes derived from a common ancestral gene []. The enzymes catalyse the oxidative deamination of biogenic and xenobiotic amines and have important roles in the metabolism of neuroactive and vasoactive amines in the central nervous system and peripheral tissues []. MAO-A preferentially oxidises biogenic amines such as 5-hydroxytryptamine, norepin…	Family
Sobic.006G261600	Chr06	59644857	59649073	-1	4217	13110						oxidoreductase activity	GO:0016491	Catalysis of an oxidation-reduction (redox) reaction, a reversible chemical reaction in which the oxidation state of an atom or atoms within a molecule is altered. One substrate acts as a hydrogen or electron donor and becomes oxidized, while the other acts as hydrogen or electron acceptor and becomes reduced.
Sobic.006G261600	Chr06	59644857	59649073	-1	4217	13110						oxidation-reduction process	GO:0055114	A metabolic process that results in the removal or addition of one or more electrons to or from a substance, with or without the concomitant removal or addition of a proton or protons.
Sobic.006G261650	Chr06	59647332	59648234	1	903	13949		WRKY domain		The WRKY domain is a 60 amino acid region that is defined by the conservedamino acid sequence WRKYGQK at its N-terminal end, together with a novelzinc-finger- like motif. The WRKY domain is found in one or two copies in asuperfamily of plant transcription factors involved in the regulation ofvarious physiological programs that are unique to plants, including pathogendefence, senescence, trichome …	Domain
Sobic.006G261700	Chr06	59660434	59664020	-1	3587	0		Class I glutamine amidotransferase-like		This entry represents the class I glutamine amidotransferase-like domain.Glutamine amidotransferase (GATase) enzymes catalyse the removal of the ammonia group from glutamine and then transfer this group to a substrate to form a new carbon-nitrogen group []. The GATase domain exists either as a separate polypeptidic subunit or as part of a larger polypeptide fused in different ways to a synthase d…	Domain
Sobic.006G261700	Chr06	59660434	59664020	-1	3587	0		DJ-1/PfpI		The domain is found in protease PfpI []. It is also found in other members of the DJ-1/ThiJ/PfpI superfamily [].	Domain
Sobic.006G261700	Chr06	59660434	59664020	-1	3587	0		Peptidase C56, PfpI		Cysteine peptidases have characteristic molecular topologies, which can be seen not only in their three-dimensional structures, but commonly also in the two-dimensional structures. These are peptidases in which the nucleophile is the sulphydryl group of a cysteine residue. Cysteine proteases are divided into clans (proteins which are evolutionary related), and further sub-divided into families, o…	Family
Sobic.006G261700	Chr06	59660434	59664020	-1	3587	0						hydrolase activity, acting on glycosyl bonds	GO:0016798	Catalysis of the hydrolysis of any glycosyl bond.
Sobic.006G261800	Chr06	59665228	59669122	-1	3895	3045		Zinc finger, CCCH-type		Zinc finger (Znf) domains are relatively small protein motifs which contain multiple finger-like protrusions that make tandem contacts with their target molecule. Some of these domains bind zinc, but many do not; instead binding other metals such as iron, or no metal at all. For example, some family members form salt bridges to stabilise the finger-like folds. They were first identified as a DNA-…	Domain
Sobic.006G261900	Chr06	59670062	59672940	-1	2879	7879
Sobic.006G262001	Chr06	59691550	59697771	1	6222	29367
