# Supplementary material for: Association mapping by aerial drone reveals 213 genetic associations for Sorghum bicolor biomass traits under drought
Source: BMC Genomics. 2018 Sep 17;19:679. doi: 10.1186/s12864-018-5055-5 (PMC6142696; doi:10.1186/s12864-018-5055-5)
Supplement: Supplementary file 9 — Tables showing all genes in the regions spanned by significant SNPs for each peak. Gene information was obtained from the Phytomine tool in Phytozome v3.0. (ZIP 8760 kb) [file 12864_2018_5055_MOESM9_ESM.zip › CPG6.5_all_Sb_genes_in_region_from_Phytomine.xlsx]

## Sheet: CPG6.5_all_Sb_genes_in_region_f
Primary_Identifier	chrom	Pos_start	Pos_end	strand	gene_length	dist_from_max_GWAS_SNP	gene_defline	protein_domains_name	gene_name	protein_domains_description	protin_domains_type	ontology_term_name	GO_term	GO_description
Sobic.006G051750	Chr06	38164894	38167546	-1	2653	29023
Sobic.006G051800	Chr06	38176208	38184325	1	8118	12244	(1 of 1) PTHR23335:SF1 - CALMODULIN-BINDING TRANSCRIPTION ACTIVATOR 4	P-loop containing nucleoside triphosphate hydrolase		The P-loop NTPase fold is the most prevalent domain of the several distinctnucleotide-binding protein folds.The most common reaction catalysed by enzymes of the P-loop NTPase fold is the hydrolysis of the beta-gamma phosphate bond of a bound nucleoside triphosphate (NTP). The energy from NTP hydrolysis is typically utilised to induce conformational changes in other molecules, which constitutes th…	Domain
Sobic.006G051800	Chr06	38176208	38184325	1	8118	12244	(1 of 1) PTHR23335:SF1 - CALMODULIN-BINDING TRANSCRIPTION ACTIVATOR 4	Ankyrin repeat-containing domain		This entry represents the ankyrin repeat-containing domain. These domains contain multiple repeats of a beta(2)-alpha(2) motif. The ankyrin repeat is one of the most common protein-protein interaction motifs in nature. Ankyrin repeats are tandemly repeated modules of about 33 amino acids. They occur in a large number of functionally diverse proteins mainly from eukaryotes. The few known examples …	Domain
Sobic.006G051800	Chr06	38176208	38184325	1	8118	12244	(1 of 1) PTHR23335:SF1 - CALMODULIN-BINDING TRANSCRIPTION ACTIVATOR 4	Ankyrin repeat		The ankyrin repeat is one of the most common protein-protein interaction motifs in nature. Ankyrin repeats are tandemly repeated modules of about 33 amino acids. They occur in a large number of functionally diverse proteins mainly from eukaryotes. The few known examples from prokaryotes and viruses may be the result of horizontal gene transfers []. The repeat has been found in proteins of diverse…	Repeat
Sobic.006G051800	Chr06	38176208	38184325	1	8118	12244	(1 of 1) PTHR23335:SF1 - CALMODULIN-BINDING TRANSCRIPTION ACTIVATOR 4	Immunoglobulin E-set		The immunoglobulin (Ig) like fold, which consists of a beta-sandwich of seven or more strands in two sheets with a greek-key topology, is one of the most common protein modules found in animals. Many different unrelated proteins share an Ig-like fold, which is often involved in interactions, commonly with other Ig-like domains via their beta-sheets []. Of these, the "early" set (E set) domains ar…	Domain
Sobic.006G051800	Chr06	38176208	38184325	1	8118	12244	(1 of 1) PTHR23335:SF1 - CALMODULIN-BINDING TRANSCRIPTION ACTIVATOR 4	IQ motif, EF-hand binding site		The IQ motif is an extremely basic unit of about 23 amino acids, whose conserved core usually fits the consensus A-x(3)-I-Q-x(2)-F-R-x(4)-K-K. The IQ motif, which can be present in one or more copies, serves as a binding site for different EF-hand proteins including the essential and regulatory myosin light chains, calmodulin (CaM), and CaM-like proteins [, ].Many IQ motifs are protein kinase C (…	Binding_site
Sobic.006G051800	Chr06	38176208	38184325	1	8118	12244	(1 of 1) PTHR23335:SF1 - CALMODULIN-BINDING TRANSCRIPTION ACTIVATOR 4	Immunoglobulin-like fold		This entry represents domains with an immunoglobulin-like (Ig-like) fold, which consists of a beta-sandwich of seven or more strands in two sheets with a Greek-key topology. Ig-like domains are one of the most common protein modules found in animals, occurring in a variety of different proteins. These domains are often involved in interactions, commonly with other Ig-like domains via their beta-s…	Domain
Sobic.006G051800	Chr06	38176208	38184325	1	8118	12244	(1 of 1) PTHR23335:SF1 - CALMODULIN-BINDING TRANSCRIPTION ACTIVATOR 4	CG-1 DNA-binding domain		CG-1 domains are highly conserved domains of about 130 amino-acid residues containing a predicted bipartite nuclear localisation signal. They are named after a partial cDNA clone isolated from parsley encoding a sequence-specific DNA-binding protein []. CG-1 domains are found in CAMTA proteins (for CAlModulin -binding Transcription Activator), which are transcription factors containing a calmodul…	Domain
Sobic.006G051800	Chr06	38176208	38184325	1	8118	12244	(1 of 1) PTHR23335:SF1 - CALMODULIN-BINDING TRANSCRIPTION ACTIVATOR 4	IPT domain		The IPT (Ig-like, plexins, transcription factors) domain has an immunoglobulin like fold []. These domains are found in cell surface receptors such as Met and Ron as well as in intracellular transcription factors where it is involved in DNA binding. The Ron tyrosine kinase receptor shares with the members of its subfamily (Met and Sea) a unique functional feature: the control of cell dissociation…	Domain
Sobic.006G051800	Chr06	38176208	38184325	1	8118	12244	(1 of 1) PTHR23335:SF1 - CALMODULIN-BINDING TRANSCRIPTION ACTIVATOR 4					DNA binding	GO:0003677	Any molecular function by which a gene product interacts selectively and non-covalently with DNA (deoxyribonucleic acid).
Sobic.006G051800	Chr06	38176208	38184325	1	8118	12244	(1 of 1) PTHR23335:SF1 - CALMODULIN-BINDING TRANSCRIPTION ACTIVATOR 4					nucleus	GO:0005634	A membrane-bounded organelle of eukaryotic cells in which chromosomes are housed and replicated. In most cells, the nucleus contains all of the cell's chromosomes except the organellar chromosomes, and is the site of RNA synthesis and processing. In some species, or in specialized cell types, RNA metabolism or DNA replication may be absent.
Sobic.006G051800	Chr06	38176208	38184325	1	8118	12244	(1 of 1) PTHR23335:SF1 - CALMODULIN-BINDING TRANSCRIPTION ACTIVATOR 4					protein binding	GO:0005515	Interacting selectively and non-covalently with any protein or protein complex (a complex of two or more proteins that may include other nonprotein molecules).
Sobic.006G051850	Chr06	38186560	38188860	1	2301	7709
