# Supplementary material for: Association mapping by aerial drone reveals 213 genetic associations for Sorghum bicolor biomass traits under drought
Source: BMC Genomics. 2018 Sep 17;19:679. doi: 10.1186/s12864-018-5055-5 (PMC6142696; doi:10.1186/s12864-018-5055-5)
Supplement: Supplementary file 9 — Tables showing all genes in the regions spanned by significant SNPs for each peak. Gene information was obtained from the Phytomine tool in Phytozome v3.0. (ZIP 8760 kb) [file 12864_2018_5055_MOESM9_ESM.zip › CPG6.7_all_Sb_genes_in_region_from_Phytomine.xlsx]

## Sheet: CPG6.7_all_Sb_genes_in_region_f
Primary_Identifier	chrom	Pos_start	Pos_end	strand	gene_length	dist_from_max_GWAS_SNP	gene_defline	protein_domains_name	gene_name	protein_domains_description	protin_domains_type	ontology_term_name	GO_term	GO_description
Sobic.006G054800	Chr06	39648478	39653716	1	5239	18812		PLC-like phosphodiesterase, TIM beta/alpha-barrel domain		This entry represents a structural domain consisting of a TIM beta/alpha-barrel. These domains are found in several phospholipase C (PLC) like phosphodiesterases, including:Mammalian phospholipase C isozyme D1 [].Bacterial phosphatidylinositol-specific phospholipase C [].Glycerophosphodiester phosphodiesterases, such as GlpQ from Escherichia coliand UgpQ from Agrobacterium tumefaciens[].Phospholi…	Domain
Sobic.006G054800	Chr06	39648478	39653716	1	5239	18812		Glycerophosphodiester phosphodiesterase domain		This entry represents the GP-PDE domain.The glycerophosphodiester phosphodiesterases (GD-PDEs) were initiallycharacterised in bacteria, where they have functional roles for production ofmetabolic carbon and phosphate sources from glycerophosphodiesters and inadherence to and degradation of mammalian host-cell membranes. Mammalian GP-GDEs have been identified more recently and shown to be implicat…	Domain
Sobic.006G054800	Chr06	39648478	39653716	1	5239	18812		PLC-like phosphodiesterase, TIM beta/alpha-barrel domain		This entry represents a structural domain consisting of a TIM beta/alpha-barrel. These domains are found in several phospholipase C (PLC) like phosphodiesterases, including:Mammalian phospholipase C isozyme D1 [].Bacterial phosphatidylinositol-specific phospholipase C [].Glycerophosphodiester phosphodiesterases, such as GlpQ from Escherichia coliand UgpQ from Agrobacterium tumefaciens[].Phospholi…	Domain
Sobic.006G054800	Chr06	39648478	39653716	1	5239	18812		Glycerophosphodiester phosphodiesterase domain		This entry represents the GP-PDE domain.The glycerophosphodiester phosphodiesterases (GD-PDEs) were initiallycharacterised in bacteria, where they have functional roles for production ofmetabolic carbon and phosphate sources from glycerophosphodiesters and inadherence to and degradation of mammalian host-cell membranes. Mammalian GP-GDEs have been identified more recently and shown to be implicat…	Domain
Sobic.006G054800	Chr06	39648478	39653716	1	5239	18812		PLC-like phosphodiesterase, TIM beta/alpha-barrel domain		This entry represents a structural domain consisting of a TIM beta/alpha-barrel. These domains are found in several phospholipase C (PLC) like phosphodiesterases, including:Mammalian phospholipase C isozyme D1 [].Bacterial phosphatidylinositol-specific phospholipase C [].Glycerophosphodiester phosphodiesterases, such as GlpQ from Escherichia coliand UgpQ from Agrobacterium tumefaciens[].Phospholi…	Domain
Sobic.006G054800	Chr06	39648478	39653716	1	5239	18812		Glycerophosphodiester phosphodiesterase domain		This entry represents the GP-PDE domain.The glycerophosphodiester phosphodiesterases (GD-PDEs) were initiallycharacterised in bacteria, where they have functional roles for production ofmetabolic carbon and phosphate sources from glycerophosphodiesters and inadherence to and degradation of mammalian host-cell membranes. Mammalian GP-GDEs have been identified more recently and shown to be implicat…	Domain
Sobic.006G054800	Chr06	39648478	39653716	1	5239	18812		PLC-like phosphodiesterase, TIM beta/alpha-barrel domain		This entry represents a structural domain consisting of a TIM beta/alpha-barrel. These domains are found in several phospholipase C (PLC) like phosphodiesterases, including:Mammalian phospholipase C isozyme D1 [].Bacterial phosphatidylinositol-specific phospholipase C [].Glycerophosphodiester phosphodiesterases, such as GlpQ from Escherichia coliand UgpQ from Agrobacterium tumefaciens[].Phospholi…	Domain
Sobic.006G054800	Chr06	39648478	39653716	1	5239	18812		Glycerophosphodiester phosphodiesterase domain		This entry represents the GP-PDE domain.The glycerophosphodiester phosphodiesterases (GD-PDEs) were initiallycharacterised in bacteria, where they have functional roles for production ofmetabolic carbon and phosphate sources from glycerophosphodiesters and inadherence to and degradation of mammalian host-cell membranes. Mammalian GP-GDEs have been identified more recently and shown to be implicat…	Domain
Sobic.006G054800	Chr06	39648478	39653716	1	5239	18812						lipid metabolic process	GO:0006629	The chemical reactions and pathways involving lipids, compounds soluble in an organic solvent but not, or sparingly, in an aqueous solvent. Includes fatty acids; neutral fats, other fatty-acid esters, and soaps; long-chain (fatty) alcohols and waxes; sphingoids and other long-chain bases; glycolipids, phospholipids and sphingolipids; and carotenes, polyprenols, sterols, terpenes and other isopren…
Sobic.006G054800	Chr06	39648478	39653716	1	5239	18812						phosphoric diester hydrolase activity	GO:0008081	Catalysis of the hydrolysis of a phosphodiester to give a phosphomonoester and a free hydroxyl group.
Sobic.006G054900	Chr06	39667163	39667897	-1	735	4631		Protein of unknown function DUF538		This family consists of several plant proteins of unknown function.	Family
