# Supplementary material for: Association mapping by aerial drone reveals 213 genetic associations for Sorghum bicolor biomass traits under drought
Source: BMC Genomics. 2018 Sep 17;19:679. doi: 10.1186/s12864-018-5055-5 (PMC6142696; doi:10.1186/s12864-018-5055-5)
Supplement: Supplementary file 9 — Tables showing all genes in the regions spanned by significant SNPs for each peak. Gene information was obtained from the Phytomine tool in Phytozome v3.0. (ZIP 8760 kb) [file 12864_2018_5055_MOESM9_ESM.zip › CPG7.12_all_Sb_genes_in_region_from_Phytomine.xlsx]

## Sheet: CPG7.12_all_Sb_genes_in_region_
Primary_Identifier	chrom	Pos_start	Pos_end	strand	gene_length	dist_from_max_GWAS_SNP	gene_defline	protein_domains_name	gene_name	protein_domains_description	protin_domains_type	ontology_term_name	GO_term	GO_description
Sobic.007G155300	Chr07	58925288	58926097	-1	810	704237		Myc-type, basic helix-loop-helix (bHLH) domain		A number of eukaryotic proteins, which probably are sequence specific DNA-binding proteins that act as transcription factors, share a conserved domainof 40 to 50 amino acid residues. It has been proposed []that this domain isformed of two amphipathic helices joined by a variable length linker regionthat could form a loop. This 'helix-loop-helix' (HLH) domain mediates proteindimerization and has b…	Domain	protein dimerization activity	GO:0046983	The formation of a protein dimer, a macromolecular structure consists of two noncovalently associated identical or nonidentical subunits.
Sobic.007G155400	Chr07	58953607	58959132	1	5526	671202	(1 of 21) PF03763 - Remorin, C-terminal region (Remorin_C)	Remorin, C-terminal		Remorins are plant-specific plasma membrane-associated proteins. In tobacco remorin co-purifies with lipid rafts. Most remorins have a variable, proline-rich N-half and a more conserved C-half that is predicted to form coiled coils. Consistent with this, circular dichroism studies have demonstrated that much of the protein is alpha-helical. Remorins exist in plasma membrane preparations as oligom…	Domain
Sobic.007G155500	Chr07	58966837	58971432	1	4596	658902	(1 of 1) PTHR24015:SF594 - PENTATRICOPEPTIDE REPEAT-CONTAINING PROTEIN	Tetratricopeptide-like helical domain		The tetratrico peptide repeat region (TPR) is a structural motif present in a wide range of proteins [, , ]. It mediates protein-protein interactions and the assembly of multiprotein complexes []. The TPR motifconsists of 3-16 tandem-repeats of 34 amino acids residues, although individual TPR motifs canbe dispersed in the protein sequence. Sequence alignment of the TPR domains reveals aconsensus …	Domain
Sobic.007G155500	Chr07	58966837	58971432	1	4596	658902	(1 of 1) PTHR24015:SF594 - PENTATRICOPEPTIDE REPEAT-CONTAINING PROTEIN	Pentatricopeptide repeat		This entry represents the PPR repeat.Pentatricopeptide repeat (PPR) proteins are characterised by tandem repeats of a degenerate 35 amino acid motif []. Most of PPR proteins have roles in mitochondria or plastid []. PPR repeats were discovered while screening Arabidopsis proteins for those predicted to be targeted to mitochondria or chloroplast [, ]. Some of these proteins have been shown to play…	Repeat
Sobic.007G155600	Chr07	58972619	58978353	-1	5735	651981	(1 of 1) PTHR11019:SF49 - PROTEIN DJ-1 HOMOLOG C	Class I glutamine amidotransferase-like		This entry represents the class I glutamine amidotransferase-like domain.Glutamine amidotransferase (GATase) enzymes catalyse the removal of the ammonia group from glutamine and then transfer this group to a substrate to form a new carbon-nitrogen group []. The GATase domain exists either as a separate polypeptidic subunit or as part of a larger polypeptide fused in different ways to a synthase d…	Domain
Sobic.007G155600	Chr07	58972619	58978353	-1	5735	651981	(1 of 1) PTHR11019:SF49 - PROTEIN DJ-1 HOMOLOG C	DJ-1/PfpI		The domain is found in protease PfpI []. It is also found in other members of the DJ-1/ThiJ/PfpI superfamily [].	Domain
Sobic.007G155600	Chr07	58972619	58978353	-1	5735	651981	(1 of 1) PTHR11019:SF49 - PROTEIN DJ-1 HOMOLOG C	DJ-1		These sequences represent the DJ-1 clade of the so-called ThiJ/PfpI family of proteins. PfpI, represented by , is a putative intracellular cysteine protease. DJ-1 is described as an oncogene that acts cooperatively with H-Ras []. Many members of the DJ-1 clade are annotated (apparently incorrectly) as ThiJ (thiamine pyridinylase), a protein of thiamine biosynthesis. However, published reports of …	Family
Sobic.007G155600	Chr07	58972619	58978353	-1	5735	651981	(1 of 1) PTHR11019:SF49 - PROTEIN DJ-1 HOMOLOG C	Class I glutamine amidotransferase-like		This entry represents the class I glutamine amidotransferase-like domain.Glutamine amidotransferase (GATase) enzymes catalyse the removal of the ammonia group from glutamine and then transfer this group to a substrate to form a new carbon-nitrogen group []. The GATase domain exists either as a separate polypeptidic subunit or as part of a larger polypeptide fused in different ways to a synthase d…	Domain
Sobic.007G155600	Chr07	58972619	58978353	-1	5735	651981	(1 of 1) PTHR11019:SF49 - PROTEIN DJ-1 HOMOLOG C	DJ-1/PfpI		The domain is found in protease PfpI []. It is also found in other members of the DJ-1/ThiJ/PfpI superfamily [].	Domain
Sobic.007G155600	Chr07	58972619	58978353	-1	5735	651981	(1 of 1) PTHR11019:SF49 - PROTEIN DJ-1 HOMOLOG C	DJ-1		These sequences represent the DJ-1 clade of the so-called ThiJ/PfpI family of proteins. PfpI, represented by , is a putative intracellular cysteine protease. DJ-1 is described as an oncogene that acts cooperatively with H-Ras []. Many members of the DJ-1 clade are annotated (apparently incorrectly) as ThiJ (thiamine pyridinylase), a protein of thiamine biosynthesis. However, published reports of …	Family
Sobic.007G155700	Chr07	58978638	58986816	-1	8179	643518		P-loop containing nucleoside triphosphate hydrolase		The P-loop NTPase fold is the most prevalent domain of the several distinctnucleotide-binding protein folds.The most common reaction catalysed by enzymes of the P-loop NTPase fold is the hydrolysis of the beta-gamma phosphate bond of a bound nucleoside triphosphate (NTP). The energy from NTP hydrolysis is typically utilised to induce conformational changes in other molecules, which constitutes th…	Domain
Sobic.007G155700	Chr07	58978638	58986816	-1	8179	643518		Helicase superfamily 1/2, ATP-binding domain		Helicases have been classified in 5 superfamilies (SF1-SF5). All of theproteins bind ATP and, consequently, all of them carry the classical Walker A(phosphate-binding loop or P-loop) and Walker B(Mg2+-binding aspartic acid) motifs. For the two largest groups, commonlyreferred to as SF1 and SF2, a total of seven characteristic motifs has beenidentified []. These two superfamilies encompass a large…	Domain
Sobic.007G155700	Chr07	58978638	58986816	-1	8179	643518		Helicase, C-terminal		Helicases have been classified in 5 superfamilies (SF1-SF5). For the two largest groups, commonly referred to as SF1 and SF2, a total of seven characteristic motifs has been identified []. These two superfamilies encompass a large number of DNA and RNA helicases from archaea, eubacteria, eukaryotes and viruses.This entry represents the C-terminal domain found in proteins belonging to the helicase…	Domain
Sobic.007G155700	Chr07	58978638	58986816	-1	8179	643518		DEAD/DEAH box helicase domain		Proteins with this domain include the DEAD and DEAH box helicases. Helicases are involved in unwinding nucleic acids. The DEAD box helicases are involved in various aspects of RNA metabolism, including nuclear transcription, pre mRNA splicing, ribosome biogenesis, nucleocytoplasmic transport, translation, RNA decay and organellar gene expression.	Domain
Sobic.007G155700	Chr07	58978638	58986816	-1	8179	643518		RNA helicase, DEAD-box type, Q motif		RNA helicases from the DEAD-box family are found in almost all organisms andhave important roles in RNA metabolism such as splicing, RNA transport,ribosome biogenesis, translation and RNA decay. They are enzymes that unwinddouble-stranded RNA molecules in an energy dependent fashion through thehydrolysis of NTP. DEAD-box RNA helicases belong to superfamily 2 (SF2) ofhelicases. As other SF1 and SF…	Domain
Sobic.007G155700	Chr07	58978638	58986816	-1	8179	643518						ATP binding	GO:0005524	Interacting selectively and non-covalently with ATP, adenosine 5'-triphosphate, a universally important coenzyme and enzyme regulator.
Sobic.007G155700	Chr07	58978638	58986816	-1	8179	643518						nucleic acid binding	GO:0003676	Interacting selectively and non-covalently with any nucleic acid.
Sobic.007G155900	Chr07	58990694	58996047	1	5354	634287	(1 of 4) PTHR22952//PTHR22952:SF190 - CAMP-RESPONSE ELEMENT BINDING PROTEIN-RELATED // SUBFAMILY NOT NAMED	Basic-leucine zipper domain		The basic-leucine zipper (bZIP) domain transcription factors []of eukaryotic are proteins that contain a basic region mediating sequence-specific DNA-binding followed by a leucine zipper region required for dimerisation.	Domain
Sobic.007G155900	Chr07	58990694	58996047	1	5354	634287	(1 of 4) PTHR22952//PTHR22952:SF190 - CAMP-RESPONSE ELEMENT BINDING PROTEIN-RELATED // SUBFAMILY NOT NAMED	Basic-leucine zipper domain		The basic-leucine zipper (bZIP) domain transcription factors []of eukaryotic are proteins that contain a basic region mediating sequence-specific DNA-binding followed by a leucine zipper region required for dimerisation.	Domain
Sobic.007G155900	Chr07	58990694	58996047	1	5354	634287	(1 of 4) PTHR22952//PTHR22952:SF190 - CAMP-RESPONSE ELEMENT BINDING PROTEIN-RELATED // SUBFAMILY NOT NAMED	Basic-leucine zipper domain		The basic-leucine zipper (bZIP) domain transcription factors []of eukaryotic are proteins that contain a basic region mediating sequence-specific DNA-binding followed by a leucine zipper region required for dimerisation.	Domain
Sobic.007G155900	Chr07	58990694	58996047	1	5354	634287	(1 of 4) PTHR22952//PTHR22952:SF190 - CAMP-RESPONSE ELEMENT BINDING PROTEIN-RELATED // SUBFAMILY NOT NAMED	Basic-leucine zipper domain		The basic-leucine zipper (bZIP) domain transcription factors []of eukaryotic are proteins that contain a basic region mediating sequence-specific DNA-binding followed by a leucine zipper region required for dimerisation.	Domain
Sobic.007G155900	Chr07	58990694	58996047	1	5354	634287	(1 of 4) PTHR22952//PTHR22952:SF190 - CAMP-RESPONSE ELEMENT BINDING PROTEIN-RELATED // SUBFAMILY NOT NAMED					regulation of transcription, DNA-templated	GO:0006355	Any process that modulates the frequency, rate or extent of cellular DNA-templated transcription.
Sobic.007G155900	Chr07	58990694	58996047	1	5354	634287	(1 of 4) PTHR22952//PTHR22952:SF190 - CAMP-RESPONSE ELEMENT BINDING PROTEIN-RELATED // SUBFAMILY NOT NAMED					transcription factor activity, sequence-specific DNA binding	GO:0003700	Interacting selectively and non-covalently with a specific DNA sequence in order to modulate transcription. The transcription factor may or may not also interact selectively with a protein or macromolecular complex.
Sobic.007G155900	Chr07	58990694	58996047	1	5354	634287	(1 of 4) PTHR22952//PTHR22952:SF190 - CAMP-RESPONSE ELEMENT BINDING PROTEIN-RELATED // SUBFAMILY NOT NAMED					sequence-specific DNA binding	GO:0043565	Interacting selectively and non-covalently with DNA of a specific nucleotide composition, e.g. GC-rich DNA binding, or with a specific sequence motif or type of DNA e.g. promotor binding or rDNA binding.
Sobic.007G155950	Chr07	58991958	58993198	-1	1241	637136
Sobic.007G156000	Chr07	59001351	59001956	-1	606	628378	(1 of 9) PF02892 - BED zinc finger (zf-BED)	Zinc finger, BED-type		The BED finger, which was named after the Drosophila proteins BEAF and DREF, isfound in one or more copies in cellular regulatory factors and transposasesfrom plants, animals and fungi. The BED finger is an about 50 to 60 amino acidresidues domain that contains a characteristic motif with two highly conservedaromatic positions, as well as a shared pattern of cysteines and histidinesthat is predic…	Domain	DNA binding	GO:0003677	Any molecular function by which a gene product interacts selectively and non-covalently with DNA (deoxyribonucleic acid).
Sobic.007G156101	Chr07	59026191	59027459	-1	1269	602875
Sobic.007G156200	Chr07	59040053	59047388	1	7336	582946		Glycosyl transferase family 10		The biosynthesis of disaccharides, oligosaccharides and polysaccharides involves the action of hundreds of different glycosyltransferases. These enzymes catalyse the transfer of sugar moieties from activated donor molecules to specific acceptor molecules, forming glycosidic bonds. A classification of glycosyltransferases using nucleotide diphospho-sugar, nucleotide monophospho-sugar and sugar pho…	Family
Sobic.007G156200	Chr07	59040053	59047388	1	7336	582946						membrane	GO:0016020	A lipid bilayer along with all the proteins and protein complexes embedded in it an attached to it.
Sobic.007G156200	Chr07	59040053	59047388	1	7336	582946						fucosyltransferase activity	GO:0008417	Catalysis of the transfer of a fucosyl group to an acceptor molecule, typically another carbohydrate or a lipid.
Sobic.007G156200	Chr07	59040053	59047388	1	7336	582946						protein glycosylation	GO:0006486	A protein modification process that results in the addition of a carbohydrate or carbohydrate derivative unit to a protein amino acid, e.g. the addition of glycan chains to proteins.
Sobic.007G156300	Chr07	59051433	59056905	-1	5473	573429		Cytochrome P450, E-class, group IV		Cytochrome P450 enzymes are a superfamily of haem-containing mono-oxygenases that are found in all kingdoms of life, and which show extraordinary diversity in their reaction chemistry. In mammals, these proteins are found primarily in microsomes of hepatocytes and other cell types, where they oxidise steroids, fatty acids and xenobiotics, and are important for the detoxification and clearance of …	Family
Sobic.007G156300	Chr07	59051433	59056905	-1	5473	573429		Cytochrome P450		Cytochrome P450 enzymes are a superfamily of haem-containing mono-oxygenases that are found in all kingdoms of life, and which show extraordinary diversity in their reaction chemistry. In mammals, these proteins are found primarily in microsomes of hepatocytes and other cell types, where they oxidise steroids, fatty acids and xenobiotics, and are important for the detoxification and clearance of …	Family
Sobic.007G156300	Chr07	59051433	59056905	-1	5473	573429		Cytochrome P450, E-class, group I		Cytochrome P450 enzymes are a superfamily of haem-containing mono-oxygenases that are found in all kingdoms of life, and which show extraordinary diversity in their reaction chemistry. In mammals, these proteins are found primarily in microsomes of hepatocytes and other cell types, where they oxidise steroids, fatty acids and xenobiotics, and are important for the detoxification and clearance of …	Family
Sobic.007G156300	Chr07	59051433	59056905	-1	5473	573429		Cytochrome P450, B-class		Cytochrome P450 enzymes are a superfamily of haem-containing mono-oxygenases that are found in all kingdoms of life, and which show extraordinary diversity in their reaction chemistry. In mammals, these proteins are found primarily in microsomes of hepatocytes and other cell types, where they oxidise steroids, fatty acids and xenobiotics, and are important for the detoxification and clearance of …	Family
Sobic.007G156300	Chr07	59051433	59056905	-1	5473	573429						oxidation-reduction process	GO:0055114	A metabolic process that results in the removal or addition of one or more electrons to or from a substance, with or without the concomitant removal or addition of a proton or protons.
Sobic.007G156300	Chr07	59051433	59056905	-1	5473	573429						iron ion binding	GO:0005506	Interacting selectively and non-covalently with iron (Fe) ions.
Sobic.007G156300	Chr07	59051433	59056905	-1	5473	573429						monooxygenase activity	GO:0004497	Catalysis of the incorporation of one atom from molecular oxygen into a compound and the reduction of the other atom of oxygen to water.
Sobic.007G156300	Chr07	59051433	59056905	-1	5473	573429						heme binding	GO:0020037	Interacting selectively and non-covalently with heme, any compound of iron complexed in a porphyrin (tetrapyrrole) ring.
Sobic.007G156300	Chr07	59051433	59056905	-1	5473	573429						oxidoreductase activity, acting on paired donors, with incorporation or reduction of molecular oxygen	GO:0016705	Catalysis of an oxidation-reduction (redox) reaction in which hydrogen or electrons are transferred from each of two donors, and molecular oxygen is reduced or incorporated into a donor.
Sobic.007G156400	Chr07	59088290	59090180	1	1891	540154		Glycoside hydrolase superfamily		O-Glycosyl hydrolases () are a widespread group of enzymes that hydrolyse the glycosidic bond between two or more carbohydrates, or between a carbohydrate and a non-carbohydrate moiety. A classification system for glycosyl hydrolases, based on sequence similarity, has led to the definition of 85 different families [, ]. This classification is available on the CAZy (CArbohydrate-Active EnZymes) we…	Domain
Sobic.007G156400	Chr07	59088290	59090180	1	1891	540154		Glycoside hydrolase, family 13		O-Glycosyl hydrolases () are a widespread group of enzymes that hydrolyse the glycosidic bond between two or more carbohydrates, or between a carbohydrate and a non-carbohydrate moiety. A classification system for glycosyl hydrolases, based on sequence similarity, has led to the definition of 85 different families [, ]. This classification is available on the CAZy (CArbohydrate-Active EnZymes) we…	Family
Sobic.007G156400	Chr07	59088290	59090180	1	1891	540154		Glycosyl hydrolase, family 13, catalytic domain		O-Glycosyl hydrolases () are a widespread group of enzymes that hydrolyse the glycosidic bond between two or more carbohydrates, or between a carbohydrate and a non-carbohydrate moiety. A classification system for glycosyl hydrolases, based on sequence similarity, has led to the definition of 85 different families [, ]. This classification is available on the CAZy (CArbohydrate-Active EnZymes) we…	Domain
Sobic.007G156400	Chr07	59088290	59090180	1	1891	540154		Glycosyl hydrolase, family 13, all-beta		O-Glycosyl hydrolases () are a widespread group of enzymes that hydrolyse the glycosidic bond between two or more carbohydrates, or between a carbohydrate and a non-carbohydrate moiety. A classification system for glycosyl hydrolases, based on sequence similarity, has led to the definition of 85 different families [, ]. This classification is available on the CAZy (CArbohydrate-Active EnZymes) we…	Domain
Sobic.007G156400	Chr07	59088290	59090180	1	1891	540154		Alpha-amylase, C-terminal beta-sheet		O-Glycosyl hydrolases () are a widespread group of enzymes that hydrolyse the glycosidic bond between two or more carbohydrates, or between a carbohydrate and a non-carbohydrate moiety. A classification system for glycosyl hydrolases, based on sequence similarity, has led to the definition of 85 different families [, ]. This classification is available on the CAZy (CArbohydrate-Active EnZymes) we…	Domain
Sobic.007G156400	Chr07	59088290	59090180	1	1891	540154		Glycoside hydrolase, catalytic domain		O-Glycosyl hydrolases () are a widespread group of enzymes that hydrolyse the glycosidic bond between two or more carbohydrates, or between a carbohydrate and a non-carbohydrate moiety. A classification system for glycosyl hydrolases, based on sequence similarity, has led to thedefinition of 85 different families [, ]. This classification is available on the CAZy (CArbohydrate-Active EnZymes) web…	Domain
Sobic.007G156400	Chr07	59088290	59090180	1	1891	540154		Alpha amylase		O-Glycosyl hydrolases () are a widespread group of enzymes that hydrolyse the glycosidic bond between two or more carbohydrates, or between a carbohydrate and a non-carbohydrate moiety. A classification system for glycosyl hydrolases, based on sequence similarity, has led to the definition of 85 different families [, ]. This classification is available on the CAZy (CArbohydrate-Active EnZymes) we…	Family
Sobic.007G156400	Chr07	59088290	59090180	1	1891	540154		Alpha-amylase, plant		O-Glycosyl hydrolases () are a widespread group of enzymes that hydrolyse the glycosidic bond between two or more carbohydrates, or between a carbohydrate and a non-carbohydrate moiety. A classification system for glycosyl hydrolases, based on sequence similarity, has led to the definition of 85 different families [, ]. This classification is available on the CAZy (CArbohydrate-Active EnZymes) we…	Family
Sobic.007G156400	Chr07	59088290	59090180	1	1891	540154						carbohydrate metabolic process	GO:0005975	The chemical reactions and pathways involving carbohydrates, any of a group of organic compounds based of the general formula Cx(H2O)y. Includes the formation of carbohydrate derivatives by the addition of a carbohydrate residue to another molecule.
Sobic.007G156400	Chr07	59088290	59090180	1	1891	540154						catalytic activity	GO:0003824	Catalysis of a biochemical reaction at physiological temperatures. In biologically catalyzed reactions, the reactants are known as substrates, and the catalysts are naturally occurring macromolecular substances known as enzymes. Enzymes possess specific binding sites for substrates, and are usually composed wholly or largely of protein, but RNA that has catalytic activity (ribozyme) is often also…
Sobic.007G156400	Chr07	59088290	59090180	1	1891	540154						cation binding	GO:0043169	Interacting selectively and non-covalently with cations, charged atoms or groups of atoms with a net positive charge.
Sobic.007G156400	Chr07	59088290	59090180	1	1891	540154						calcium ion binding	GO:0005509	Interacting selectively and non-covalently with calcium ions (Ca2+).
Sobic.007G156400	Chr07	59088290	59090180	1	1891	540154						alpha-amylase activity	GO:0004556	Catalysis of the endohydrolysis of (1->4)-alpha-D-glucosidic linkages in polysaccharides containing three or more alpha-(1->4)-linked D-glucose units.
Sobic.007G156500	Chr07	59093012	59094885	1	1874	535449		Glycoside hydrolase superfamily		O-Glycosyl hydrolases () are a widespread group of enzymes that hydrolyse the glycosidic bond between two or more carbohydrates, or between a carbohydrate and a non-carbohydrate moiety. A classification system for glycosyl hydrolases, based on sequence similarity, has led to the definition of 85 different families [, ]. This classification is available on the CAZy (CArbohydrate-Active EnZymes) we…	Domain
Sobic.007G156500	Chr07	59093012	59094885	1	1874	535449		Glycoside hydrolase, family 13		O-Glycosyl hydrolases () are a widespread group of enzymes that hydrolyse the glycosidic bond between two or more carbohydrates, or between a carbohydrate and a non-carbohydrate moiety. A classification system for glycosyl hydrolases, based on sequence similarity, has led to the definition of 85 different families [, ]. This classification is available on the CAZy (CArbohydrate-Active EnZymes) we…	Family
Sobic.007G156500	Chr07	59093012	59094885	1	1874	535449		Glycosyl hydrolase, family 13, catalytic domain		O-Glycosyl hydrolases () are a widespread group of enzymes that hydrolyse the glycosidic bond between two or more carbohydrates, or between a carbohydrate and a non-carbohydrate moiety. A classification system for glycosyl hydrolases, based on sequence similarity, has led to the definition of 85 different families [, ]. This classification is available on the CAZy (CArbohydrate-Active EnZymes) we…	Domain
Sobic.007G156500	Chr07	59093012	59094885	1	1874	535449		Glycosyl hydrolase, family 13, all-beta		O-Glycosyl hydrolases () are a widespread group of enzymes that hydrolyse the glycosidic bond between two or more carbohydrates, or between a carbohydrate and a non-carbohydrate moiety. A classification system for glycosyl hydrolases, based on sequence similarity, has led to the definition of 85 different families [, ]. This classification is available on the CAZy (CArbohydrate-Active EnZymes) we…	Domain
Sobic.007G156500	Chr07	59093012	59094885	1	1874	535449		Alpha-amylase, C-terminal beta-sheet		O-Glycosyl hydrolases () are a widespread group of enzymes that hydrolyse the glycosidic bond between two or more carbohydrates, or between a carbohydrate and a non-carbohydrate moiety. A classification system for glycosyl hydrolases, based on sequence similarity, has led to the definition of 85 different families [, ]. This classification is available on the CAZy (CArbohydrate-Active EnZymes) we…	Domain
Sobic.007G156500	Chr07	59093012	59094885	1	1874	535449		Glycoside hydrolase, catalytic domain		O-Glycosyl hydrolases () are a widespread group of enzymes that hydrolyse the glycosidic bond between two or more carbohydrates, or between a carbohydrate and a non-carbohydrate moiety. A classification system for glycosyl hydrolases, based on sequence similarity, has led to thedefinition of 85 different families [, ]. This classification is available on the CAZy (CArbohydrate-Active EnZymes) web…	Domain
Sobic.007G156500	Chr07	59093012	59094885	1	1874	535449		Alpha amylase		O-Glycosyl hydrolases () are a widespread group of enzymes that hydrolyse the glycosidic bond between two or more carbohydrates, or between a carbohydrate and a non-carbohydrate moiety. A classification system for glycosyl hydrolases, based on sequence similarity, has led to the definition of 85 different families [, ]. This classification is available on the CAZy (CArbohydrate-Active EnZymes) we…	Family
Sobic.007G156500	Chr07	59093012	59094885	1	1874	535449		Alpha-amylase, plant		O-Glycosyl hydrolases () are a widespread group of enzymes that hydrolyse the glycosidic bond between two or more carbohydrates, or between a carbohydrate and a non-carbohydrate moiety. A classification system for glycosyl hydrolases, based on sequence similarity, has led to the definition of 85 different families [, ]. This classification is available on the CAZy (CArbohydrate-Active EnZymes) we…	Family
Sobic.007G156500	Chr07	59093012	59094885	1	1874	535449		Glycoside hydrolase superfamily		O-Glycosyl hydrolases () are a widespread group of enzymes that hydrolyse the glycosidic bond between two or more carbohydrates, or between a carbohydrate and a non-carbohydrate moiety. A classification system for glycosyl hydrolases, based on sequence similarity, has led to the definition of 85 different families [, ]. This classification is available on the CAZy (CArbohydrate-Active EnZymes) we…	Domain
Sobic.007G156500	Chr07	59093012	59094885	1	1874	535449		Glycoside hydrolase, family 13		O-Glycosyl hydrolases () are a widespread group of enzymes that hydrolyse the glycosidic bond between two or more carbohydrates, or between a carbohydrate and a non-carbohydrate moiety. A classification system for glycosyl hydrolases, based on sequence similarity, has led to the definition of 85 different families [, ]. This classification is available on the CAZy (CArbohydrate-Active EnZymes) we…	Family
Sobic.007G156500	Chr07	59093012	59094885	1	1874	535449		Glycosyl hydrolase, family 13, catalytic domain		O-Glycosyl hydrolases () are a widespread group of enzymes that hydrolyse the glycosidic bond between two or more carbohydrates, or between a carbohydrate and a non-carbohydrate moiety. A classification system for glycosyl hydrolases, based on sequence similarity, has led to the definition of 85 different families [, ]. This classification is available on the CAZy (CArbohydrate-Active EnZymes) we…	Domain
Sobic.007G156500	Chr07	59093012	59094885	1	1874	535449		Glycosyl hydrolase, family 13, all-beta		O-Glycosyl hydrolases () are a widespread group of enzymes that hydrolyse the glycosidic bond between two or more carbohydrates, or between a carbohydrate and a non-carbohydrate moiety. A classification system for glycosyl hydrolases, based on sequence similarity, has led to the definition of 85 different families [, ]. This classification is available on the CAZy (CArbohydrate-Active EnZymes) we…	Domain
Sobic.007G156500	Chr07	59093012	59094885	1	1874	535449		Alpha-amylase, C-terminal beta-sheet		O-Glycosyl hydrolases () are a widespread group of enzymes that hydrolyse the glycosidic bond between two or more carbohydrates, or between a carbohydrate and a non-carbohydrate moiety. A classification system for glycosyl hydrolases, based on sequence similarity, has led to the definition of 85 different families [, ]. This classification is available on the CAZy (CArbohydrate-Active EnZymes) we…	Domain
Sobic.007G156500	Chr07	59093012	59094885	1	1874	535449		Glycoside hydrolase, catalytic domain		O-Glycosyl hydrolases () are a widespread group of enzymes that hydrolyse the glycosidic bond between two or more carbohydrates, or between a carbohydrate and a non-carbohydrate moiety. A classification system for glycosyl hydrolases, based on sequence similarity, has led to thedefinition of 85 different families [, ]. This classification is available on the CAZy (CArbohydrate-Active EnZymes) web…	Domain
Sobic.007G156500	Chr07	59093012	59094885	1	1874	535449		Alpha amylase		O-Glycosyl hydrolases () are a widespread group of enzymes that hydrolyse the glycosidic bond between two or more carbohydrates, or between a carbohydrate and a non-carbohydrate moiety. A classification system for glycosyl hydrolases, based on sequence similarity, has led to the definition of 85 different families [, ]. This classification is available on the CAZy (CArbohydrate-Active EnZymes) we…	Family
Sobic.007G156500	Chr07	59093012	59094885	1	1874	535449		Alpha-amylase, plant		O-Glycosyl hydrolases () are a widespread group of enzymes that hydrolyse the glycosidic bond between two or more carbohydrates, or between a carbohydrate and a non-carbohydrate moiety. A classification system for glycosyl hydrolases, based on sequence similarity, has led to the definition of 85 different families [, ]. This classification is available on the CAZy (CArbohydrate-Active EnZymes) we…	Family
Sobic.007G156500	Chr07	59093012	59094885	1	1874	535449						carbohydrate metabolic process	GO:0005975	The chemical reactions and pathways involving carbohydrates, any of a group of organic compounds based of the general formula Cx(H2O)y. Includes the formation of carbohydrate derivatives by the addition of a carbohydrate residue to another molecule.
Sobic.007G156500	Chr07	59093012	59094885	1	1874	535449						catalytic activity	GO:0003824	Catalysis of a biochemical reaction at physiological temperatures. In biologically catalyzed reactions, the reactants are known as substrates, and the catalysts are naturally occurring macromolecular substances known as enzymes. Enzymes possess specific binding sites for substrates, and are usually composed wholly or largely of protein, but RNA that has catalytic activity (ribozyme) is often also…
Sobic.007G156500	Chr07	59093012	59094885	1	1874	535449						cation binding	GO:0043169	Interacting selectively and non-covalently with cations, charged atoms or groups of atoms with a net positive charge.
Sobic.007G156500	Chr07	59093012	59094885	1	1874	535449						calcium ion binding	GO:0005509	Interacting selectively and non-covalently with calcium ions (Ca2+).
Sobic.007G156500	Chr07	59093012	59094885	1	1874	535449						alpha-amylase activity	GO:0004556	Catalysis of the endohydrolysis of (1->4)-alpha-D-glucosidic linkages in polysaccharides containing three or more alpha-(1->4)-linked D-glucose units.
Sobic.007G156600	Chr07	59096561	59097688	1	1128	532646	(1 of 2) PTHR23024//PTHR23024:SF146 - MEMBER OF 'GDXG' FAMILY OF LIPOLYTIC ENZYMES // SUBFAMILY NOT NAMED	Alpha/Beta hydrolase fold		This entry represent the Alpha/Beta hydrolase fold.The alpha/beta hydrolase fold []is common to a number of hydrolytic enzymes of widely differing phylogenetic origin and catalytic function. The core of each enzyme is an alpha/beta-sheet (rather than a barrel), containing 8 strands connected by helices []. The enzymes are believed to have diverged from a common ancestor, preserving the arrangemen…	Domain
Sobic.007G156600	Chr07	59096561	59097688	1	1128	532646	(1 of 2) PTHR23024//PTHR23024:SF146 - MEMBER OF 'GDXG' FAMILY OF LIPOLYTIC ENZYMES // SUBFAMILY NOT NAMED	Alpha/beta hydrolase fold-5		The alpha/beta hydrolase fold []is common to a number of hydrolytic enzymes of widely differing phylogenetic origin and catalytic function. The core of each enzyme is an alpha/beta-sheet (rather than a barrel), containing 8 strands connected by helices []. The enzymes are believed to have diverged from a common ancestor, preserving the arrangement of the catalytic residues. All have a catalytic t…	Domain
Sobic.007G156700	Chr07	59108983	59109873	1	891	520461		DNA-binding domain		This entry represents a DNA-binding domain with a 2-layer beta(3)-alpha fold that is found in several DNA-binding proteins, including:DNA-binding domain of tn916 integrase [].N-terminal DNA-binding domain of lambda integrase [].GCC-box DNA-binding domains of certain transcription factors [].Methyl-CpG DNA-binding domain found in Methyl-CpG-binding protein 2 (MECP2) []and methylation-dependent tra…	Domain
Sobic.007G156700	Chr07	59108983	59109873	1	891	520461		AP2/ERF domain		Ethylene is an endogenous plant hormone that influences many aspects of plantgrowth and development. Some defense related genes that are induced byethylene contain a cis-regulatory element known as the Ethylene-Responsive Element (ERE) []. Sequence analysis on various ERE regionshas identified a short motif rich in G/C nucleotides, the GCC-box, essential forthe response to ethylene. This short mo…	Domain
Sobic.007G156700	Chr07	59108983	59109873	1	891	520461						regulation of transcription, DNA-templated	GO:0006355	Any process that modulates the frequency, rate or extent of cellular DNA-templated transcription.
Sobic.007G156700	Chr07	59108983	59109873	1	891	520461						transcription factor activity, sequence-specific DNA binding	GO:0003700	Interacting selectively and non-covalently with a specific DNA sequence in order to modulate transcription. The transcription factor may or may not also interact selectively with a protein or macromolecular complex.
Sobic.007G156800	Chr07	59120488	59121768	1	1281	508566
Sobic.007G156900	Chr07	59126493	59128091	-1	1599	502243
Sobic.007G157000	Chr07	59133969	59141420	1	7452	488914		ADF-H/Gelsolin-like domain		This entry represents a domain found in the actin-depolymerising factors (ADF), the villin/gelsolin family members and the C-terminal of the Sec23/Sec24 proteins. It consists the mixed beta-sheet structure. The ADF-H (actin-depolymerising factor homology) domain is an ~150-amino acid motif that is present in three phylogenetically distinct classes of eukaryotic actin-binding proteins [, , ]. This…	Domain
Sobic.007G157000	Chr07	59133969	59141420	1	7452	488914		Zinc finger, Sec23/Sec24-type		Zinc finger (Znf) domains are relatively small protein motifs which contain multiple finger-like protrusions that make tandem contacts with their target molecule. Some of these domains bind zinc, but many do not; instead binding other metals such as iron, or no metal at all. For example, some family members form salt bridges to stabilise the finger-like folds. They were first identified as a DNA-…	Domain
Sobic.007G157000	Chr07	59133969	59141420	1	7452	488914		Gelsolin-like domain		Gelsolin is a cytoplasmic, calcium-regulated, actin-modulating protein that binds to the barbed ends of actin filaments, preventing monomer exchange (end-blocking or capping) []. It can promote nucleation (the assembly of monomers into filaments), as well as sever existing filaments. In addition, this protein binds with high affinity to fibronectin. Plasma gelsolin and cytoplasmic gelsolin are de…	Domain
Sobic.007G157000	Chr07	59133969	59141420	1	7452	488914		Sec23/Sec24 beta-sandwich		COPII (coat protein complex II)-coated vesicles carry proteins from the endoplasmic reticulum (ER) to the Golgi complex []. COPII-coated vesicles form on the ER by the stepwise recruitment of three cytosolic components: Sar1-GTP to initiate coat formation, Sec23/24 heterodimer to select SNARE and cargo molecules, and Sec13/31 to induce coat polymerisation and membrane deformation []. Sec23 p and …	Domain
Sobic.007G157000	Chr07	59133969	59141420	1	7452	488914		von Willebrand factor, type A		The von Willebrand factor is a large multimeric glycoprotein found in bloodplasma. Mutant forms are involved in the aetiology of bleeding disorders []. In von Willebrand factor, the type A domain (vWF) is the prototype fora protein superfamily. The vWF domain is found in various plasma proteins:complement factors B, C2, CR3 and CR4; the integrins (I-domains); collagen types VI, VII, XII and XIV; …	Domain
Sobic.007G157000	Chr07	59133969	59141420	1	7452	488914		Sec23/Sec24, trunk domain		COPII (coat protein complex II)-coated vesicles carry proteins from the endoplasmic reticulum (ER) to the Golgi complex []. COPII-coated vesicles form on the ER by the stepwise recruitment of three cytosolic components: Sar1-GTP to initiate coat formation, Sec23/24 heterodimer to select SNARE and cargo molecules, and Sec13/31 to induce coat polymerisation and membrane deformation []. Sec23 p and …	Domain
Sobic.007G157000	Chr07	59133969	59141420	1	7452	488914		Sec23/Sec24, helical domain		COPII (coat protein complex II)-coated vesicles carry proteins from the endoplasmic reticulum (ER) to the Golgi complex []. COPII-coated vesicles form on the ER by the stepwise recruitment of three cytosolic components: Sar1-GTP to initiate coat formation, Sec23/24 heterodimer to select SNARE and cargo molecules, and Sec13/31 to induce coat polymerisation and membrane deformation []. Sec23 p and …	Domain
Sobic.007G157000	Chr07	59133969	59141420	1	7452	488914		ADF-H/Gelsolin-like domain		This entry represents a domain found in the actin-depolymerising factors (ADF), the villin/gelsolin family members and the C-terminal of the Sec23/Sec24 proteins. It consists the mixed beta-sheet structure. The ADF-H (actin-depolymerising factor homology) domain is an ~150-amino acid motif that is present in three phylogenetically distinct classes of eukaryotic actin-binding proteins [, , ]. This…	Domain
Sobic.007G157000	Chr07	59133969	59141420	1	7452	488914		Zinc finger, Sec23/Sec24-type		Zinc finger (Znf) domains are relatively small protein motifs which contain multiple finger-like protrusions that make tandem contacts with their target molecule. Some of these domains bind zinc, but many do not; instead binding other metals such as iron, or no metal at all. For example, some family members form salt bridges to stabilise the finger-like folds. They were first identified as a DNA-…	Domain
Sobic.007G157000	Chr07	59133969	59141420	1	7452	488914		Gelsolin-like domain		Gelsolin is a cytoplasmic, calcium-regulated, actin-modulating protein that binds to the barbed ends of actin filaments, preventing monomer exchange (end-blocking or capping) []. It can promote nucleation (the assembly of monomers into filaments), as well as sever existing filaments. In addition, this protein binds with high affinity to fibronectin. Plasma gelsolin and cytoplasmic gelsolin are de…	Domain
Sobic.007G157000	Chr07	59133969	59141420	1	7452	488914		Sec23/Sec24 beta-sandwich		COPII (coat protein complex II)-coated vesicles carry proteins from the endoplasmic reticulum (ER) to the Golgi complex []. COPII-coated vesicles form on the ER by the stepwise recruitment of three cytosolic components: Sar1-GTP to initiate coat formation, Sec23/24 heterodimer to select SNARE and cargo molecules, and Sec13/31 to induce coat polymerisation and membrane deformation []. Sec23 p and …	Domain
Sobic.007G157000	Chr07	59133969	59141420	1	7452	488914		von Willebrand factor, type A		The von Willebrand factor is a large multimeric glycoprotein found in bloodplasma. Mutant forms are involved in the aetiology of bleeding disorders []. In von Willebrand factor, the type A domain (vWF) is the prototype fora protein superfamily. The vWF domain is found in various plasma proteins:complement factors B, C2, CR3 and CR4; the integrins (I-domains); collagen types VI, VII, XII and XIV; …	Domain
Sobic.007G157000	Chr07	59133969	59141420	1	7452	488914		Sec23/Sec24, trunk domain		COPII (coat protein complex II)-coated vesicles carry proteins from the endoplasmic reticulum (ER) to the Golgi complex []. COPII-coated vesicles form on the ER by the stepwise recruitment of three cytosolic components: Sar1-GTP to initiate coat formation, Sec23/24 heterodimer to select SNARE and cargo molecules, and Sec13/31 to induce coat polymerisation and membrane deformation []. Sec23 p and …	Domain
Sobic.007G157000	Chr07	59133969	59141420	1	7452	488914		Sec23/Sec24, helical domain		COPII (coat protein complex II)-coated vesicles carry proteins from the endoplasmic reticulum (ER) to the Golgi complex []. COPII-coated vesicles form on the ER by the stepwise recruitment of three cytosolic components: Sar1-GTP to initiate coat formation, Sec23/24 heterodimer to select SNARE and cargo molecules, and Sec13/31 to induce coat polymerisation and membrane deformation []. Sec23 p and …	Domain
Sobic.007G157000	Chr07	59133969	59141420	1	7452	488914						intracellular protein transport	GO:0006886	The directed movement of proteins in a cell, including the movement of proteins between specific compartments or structures within a cell, such as organelles of a eukaryotic cell.
Sobic.007G157000	Chr07	59133969	59141420	1	7452	488914						ER to Golgi vesicle-mediated transport	GO:0006888	The directed movement of substances from the endoplasmic reticulum (ER) to the Golgi, mediated by COP II vesicles. Small COP II coated vesicles form from the ER and then fuse directly with the cis-Golgi. Larger structures are transported along microtubules to the cis-Golgi.
Sobic.007G157000	Chr07	59133969	59141420	1	7452	488914						COPII vesicle coat	GO:0030127	One of two multimeric complexes that forms a membrane vesicle coat. COPII is best characterized in S. cerevisiae, where the subunits are called Sar1p, Sec13p, Sec31p, Sec23p, and Sec24p. Vesicles with COPII coats are found associated with endoplasmic reticulum (ER) membranes at steady state.
Sobic.007G157100	Chr07	59142059	59143249	-1	1191	487085		Alpha/Beta hydrolase fold		This entry represent the Alpha/Beta hydrolase fold.The alpha/beta hydrolase fold []is common to a number of hydrolytic enzymes of widely differing phylogenetic origin and catalytic function. The core of each enzyme is an alpha/beta-sheet (rather than a barrel), containing 8 strands connected by helices []. The enzymes are believed to have diverged from a common ancestor, preserving the arrangemen…	Domain
Sobic.007G157100	Chr07	59142059	59143249	-1	1191	487085		Alpha/beta hydrolase fold-5		The alpha/beta hydrolase fold []is common to a number of hydrolytic enzymes of widely differing phylogenetic origin and catalytic function. The core of each enzyme is an alpha/beta-sheet (rather than a barrel), containing 8 strands connected by helices []. The enzymes are believed to have diverged from a common ancestor, preserving the arrangement of the catalytic residues. All have a catalytic t…	Domain
Sobic.007G157200	Chr07	59145959	59146711	1	753	483623
Sobic.007G157300	Chr07	59151663	59154784	-1	3122	475550		NAD(P)-binding domain		This entry represents NAD- and NADP-binding domains with a core Rossmann-type fold, which consists of 3-layers alpha/beta/alpha, where the six beta strands are parallel in the order 321456. Many different enzymes contain an NAD/NADP-binding domain, including:C-terminal domain of alcohol dehydrogenases []Tyrosine-dependent oxidoreductases (also known as short-chain dehydrogenases) []N-terminal dom…	Domain
Sobic.007G157400	Chr07	59169316	59170305	1	990	460029	(1 of 8) 4.2.1.105 - 2-hydroxyisoflavanone dehydratase	Alpha/Beta hydrolase fold		This entry represent the Alpha/Beta hydrolase fold.The alpha/beta hydrolase fold []is common to a number of hydrolytic enzymes of widely differing phylogenetic origin and catalytic function. The core of each enzyme is an alpha/beta-sheet (rather than a barrel), containing 8 strands connected by helices []. The enzymes are believed to have diverged from a common ancestor, preserving the arrangemen…	Domain
Sobic.007G157400	Chr07	59169316	59170305	1	990	460029	(1 of 8) 4.2.1.105 - 2-hydroxyisoflavanone dehydratase	Alpha/beta hydrolase fold-5		The alpha/beta hydrolase fold []is common to a number of hydrolytic enzymes of widely differing phylogenetic origin and catalytic function. The core of each enzyme is an alpha/beta-sheet (rather than a barrel), containing 8 strands connected by helices []. The enzymes are believed to have diverged from a common ancestor, preserving the arrangement of the catalytic residues. All have a catalytic t…	Domain
Sobic.007G157500	Chr07	59178554	59180235	1	1682	450099		Alpha/Beta hydrolase fold		This entry represent the Alpha/Beta hydrolase fold.The alpha/beta hydrolase fold []is common to a number of hydrolytic enzymes of widely differing phylogenetic origin and catalytic function. The core of each enzyme is an alpha/beta-sheet (rather than a barrel), containing 8 strands connected by helices []. The enzymes are believed to have diverged from a common ancestor, preserving the arrangemen…	Domain
Sobic.007G157500	Chr07	59178554	59180235	1	1682	450099		Alpha/beta hydrolase fold-5		The alpha/beta hydrolase fold []is common to a number of hydrolytic enzymes of widely differing phylogenetic origin and catalytic function. The core of each enzyme is an alpha/beta-sheet (rather than a barrel), containing 8 strands connected by helices []. The enzymes are believed to have diverged from a common ancestor, preserving the arrangement of the catalytic residues. All have a catalytic t…	Domain
Sobic.007G157550	Chr07	59181045	59182097	1	1053	448237	(1 of 5) PTHR23024//PTHR23024:SF137 - MEMBER OF 'GDXG' FAMILY OF LIPOLYTIC ENZYMES // SUBFAMILY NOT NAMED	Alpha/Beta hydrolase fold		This entry represent the Alpha/Beta hydrolase fold.The alpha/beta hydrolase fold []is common to a number of hydrolytic enzymes of widely differing phylogenetic origin and catalytic function. The core of each enzyme is an alpha/beta-sheet (rather than a barrel), containing 8 strands connected by helices []. The enzymes are believed to have diverged from a common ancestor, preserving the arrangemen…	Domain
Sobic.007G157550	Chr07	59181045	59182097	1	1053	448237	(1 of 5) PTHR23024//PTHR23024:SF137 - MEMBER OF 'GDXG' FAMILY OF LIPOLYTIC ENZYMES // SUBFAMILY NOT NAMED	Alpha/beta hydrolase fold-3		The alpha/beta hydrolase fold []is common to a number of hydrolytic enzymes of widely differing phylogenetic origin and catalytic function. The core of each enzyme is an alpha/beta-sheet (rather than a barrel), containing 8 strands connected by helices []. The enzymes are believed to have diverged from a common ancestor, preserving the arrangement of the catalytic residues. All have a catalytic t…	Domain
Sobic.007G157600	Chr07	59186439	59189578	1	3140	440756
Sobic.007G157700	Chr07	59193179	59197076	1	3898	433258		NAD-dependent epimerase/dehydratase, N-terminal domain		This domain is found in proteins that utilise NAD as a cofactor and use nucleotide-sugar substrates for a variety of chemical reactions []. One of the best studied of these proteins is UDP-galactose 4-epimerase which catalyses the conversion of UDP-galactose to UDP-glucose during galactose metabolism [, ].	Domain
Sobic.007G157700	Chr07	59193179	59197076	1	3898	433258		NAD(P)-binding domain		This entry represents NAD- and NADP-binding domains with a core Rossmann-type fold, which consists of 3-layers alpha/beta/alpha, where the six beta strands are parallel in the order 321456. Many different enzymes contain an NAD/NADP-binding domain, including:C-terminal domain of alcohol dehydrogenases []Tyrosine-dependent oxidoreductases (also known as short-chain dehydrogenases) []N-terminal dom…	Domain
Sobic.007G157800	Chr07	59196668	59197672	1	1005	432662		Alpha/Beta hydrolase fold		This entry represent the Alpha/Beta hydrolase fold.The alpha/beta hydrolase fold []is common to a number of hydrolytic enzymes of widely differing phylogenetic origin and catalytic function. The core of each enzyme is an alpha/beta-sheet (rather than a barrel), containing 8 strands connected by helices []. The enzymes are believed to have diverged from a common ancestor, preserving the arrangemen…	Domain
Sobic.007G157800	Chr07	59196668	59197672	1	1005	432662		Carboxylesterase, type B		Higher eukaryotes have many distinct esterases. Among the different types arethose which act on carboxylic esters (). Carboxyl-esterases havebeen classified into three categories (A, B and C) on the basis ofdifferential patterns of inhibition by organophosphates. The sequence of anumber of type-B carboxylesterases indicates [, , ]that the majority are evolutionary related. As is the case for lipa…	Domain
Sobic.007G157900	Chr07	59197523	59200365	1	2843	429969	(1 of 3) PTHR23024//PTHR23024:SF150 - MEMBER OF 'GDXG' FAMILY OF LIPOLYTIC ENZYMES // SUBFAMILY NOT NAMED	Alpha/Beta hydrolase fold		This entry represent the Alpha/Beta hydrolase fold.The alpha/beta hydrolase fold []is common to a number of hydrolytic enzymes of widely differing phylogenetic origin and catalytic function. The core of each enzyme is an alpha/beta-sheet (rather than a barrel), containing 8 strands connected by helices []. The enzymes are believed to have diverged from a common ancestor, preserving the arrangemen…	Domain
Sobic.007G157900	Chr07	59197523	59200365	1	2843	429969	(1 of 3) PTHR23024//PTHR23024:SF150 - MEMBER OF 'GDXG' FAMILY OF LIPOLYTIC ENZYMES // SUBFAMILY NOT NAMED	Alpha/beta hydrolase fold-5		The alpha/beta hydrolase fold []is common to a number of hydrolytic enzymes of widely differing phylogenetic origin and catalytic function. The core of each enzyme is an alpha/beta-sheet (rather than a barrel), containing 8 strands connected by helices []. The enzymes are believed to have diverged from a common ancestor, preserving the arrangement of the catalytic residues. All have a catalytic t…	Domain
Sobic.007G158000	Chr07	59215121	59215768	1	648	414566
Sobic.007G158100	Chr07	59243636	59249123	1	5488	381211		Domain of unknown function DUF547		This is a conserved region found in uncharacterised proteins from Caenorhabditis elegansand Arabidopsis thaliana(Mouse-ear cress).	Domain
Sobic.007G158100	Chr07	59243636	59249123	1	5488	381211		Ternary complex factor MIP1, leucine-zipper		This leucine-zipper domain can be found in MIP1 proteins and in putative Rho GTPase-activating proteins. MIP1 proteins, here largely from plants, are subunits of the TORC2 (rictor-mTOR) protein complex controlling cell growth and proliferation []. The leucine-zipper is likely to be the region that interacts with plant MADS-box factors [],	Domain
Sobic.007G158100	Chr07	59243636	59249123	1	5488	381211		Domain of unknown function DUF547		This is a conserved region found in uncharacterised proteins from Caenorhabditis elegansand Arabidopsis thaliana(Mouse-ear cress).	Domain
Sobic.007G158100	Chr07	59243636	59249123	1	5488	381211		Ternary complex factor MIP1, leucine-zipper		This leucine-zipper domain can be found in MIP1 proteins and in putative Rho GTPase-activating proteins. MIP1 proteins, here largely from plants, are subunits of the TORC2 (rictor-mTOR) protein complex controlling cell growth and proliferation []. The leucine-zipper is likely to be the region that interacts with plant MADS-box factors [],	Domain
Sobic.007G158200	Chr07	59256036	59261113	1	5078	369221		Glucose/ribitol dehydrogenase		Glucose dehydrogenase catalyses the oxidation of D-glucose without priorphosphorylation to D-beta-gluconolactone using NAD or NADP as a coenzyme.The enzyme is a tetrameric protein, each of the 4 identical subunitscontaining 262 amino acid residues. This family is a subset of a more general family of short-chain dehydrogenases andreductases.A match to this extension indicates that the protein is n…	Family
Sobic.007G158200	Chr07	59256036	59261113	1	5078	369221		NAD(P)-binding domain		This entry represents NAD- and NADP-binding domains with a core Rossmann-type fold, which consists of 3-layers alpha/beta/alpha, where the six beta strands are parallel in the order 321456. Many different enzymes contain an NAD/NADP-binding domain, including:C-terminal domain of alcohol dehydrogenases []Tyrosine-dependent oxidoreductases (also known as short-chain dehydrogenases) []N-terminal dom…	Domain
Sobic.007G158200	Chr07	59256036	59261113	1	5078	369221		Short-chain dehydrogenase/reductase SDR		The short-chain dehydrogenases/reductases family (SDR) [, ]is a very large family of enzymes, most of which are known to be NAD- or NADP-dependent oxidoreductases. As the first member of this family to be characterised was Drosophila alcohol dehydrogenase, this family used to be called [, , ]'insect-type', or 'short-chain' alcohol dehydrogenases. Most member of this family are proteins of about 2…	Family
Sobic.007G158200	Chr07	59256036	59261113	1	5078	369221		Glucose/ribitol dehydrogenase		Glucose dehydrogenase catalyses the oxidation of D-glucose without priorphosphorylation to D-beta-gluconolactone using NAD or NADP as a coenzyme.The enzyme is a tetrameric protein, each of the 4 identical subunitscontaining 262 amino acid residues. This family is a subset of a more general family of short-chain dehydrogenases andreductases.A match to this extension indicates that the protein is n…	Family
Sobic.007G158200	Chr07	59256036	59261113	1	5078	369221		NAD(P)-binding domain		This entry represents NAD- and NADP-binding domains with a core Rossmann-type fold, which consists of 3-layers alpha/beta/alpha, where the six beta strands are parallel in the order 321456. Many different enzymes contain an NAD/NADP-binding domain, including:C-terminal domain of alcohol dehydrogenases []Tyrosine-dependent oxidoreductases (also known as short-chain dehydrogenases) []N-terminal dom…	Domain
Sobic.007G158200	Chr07	59256036	59261113	1	5078	369221		Glucose/ribitol dehydrogenase		Glucose dehydrogenase catalyses the oxidation of D-glucose without priorphosphorylation to D-beta-gluconolactone using NAD or NADP as a coenzyme.The enzyme is a tetrameric protein, each of the 4 identical subunitscontaining 262 amino acid residues. This family is a subset of a more general family of short-chain dehydrogenases andreductases.A match to this extension indicates that the protein is n…	Family
Sobic.007G158200	Chr07	59256036	59261113	1	5078	369221		NAD(P)-binding domain		This entry represents NAD- and NADP-binding domains with a core Rossmann-type fold, which consists of 3-layers alpha/beta/alpha, where the six beta strands are parallel in the order 321456. Many different enzymes contain an NAD/NADP-binding domain, including:C-terminal domain of alcohol dehydrogenases []Tyrosine-dependent oxidoreductases (also known as short-chain dehydrogenases) []N-terminal dom…	Domain
Sobic.007G158300	Chr07	59261967	59265600	-1	3634	364734		Histidine phosphatase superfamily, clade-1		The histidine phosphatase superfamily is so named because catalysiscentres on a conserved His residue that is transiently phosphorylatedduring the catalytic cycle. Other conserved residues contribute to a'phosphate pocket' and interact with the phospho group of substratebefore, during and after its transfer to the His residue. Structure andsequence analyses show that different families contribute…	Family
Sobic.007G158300	Chr07	59261967	59265600	-1	3634	364734		Histidine phosphatase superfamily		The histidine phosphatase superfamily is a large and functionally diverse group of proteins. They share a conserved catalytic core centred on a histidine which becomes phosphorylated during the course of the reaction. The superfamily is mainly composed of phosphatases, but the best-studied member is dPGM (cofactor-dependent phosphoglycerate mutase). The superfamilycontains two branches sharing ve…	Family
Sobic.007G158400	Chr07	59271366	59272328	1	963	358006		Protein of unknown function DUF617, plant		This family of hypothetical plant proteins are defined by a region of about 170 amino acids found at the C terminus. These proteins have highly divergent N-terminal regions rich in low complexity sequence. PSI-BLAST reveals no clear similarity to any characterised protein. At least 12 distinct members are found in Arabidopsis thaliana(Mouse-ear cress).	Family
Sobic.007G158500	Chr07	59276872	59279308	-1	2437	351026		Acyl transferase/acyl hydrolase/lysophospholipase		This entry represents a structural domain with a 3-layer alpha/beta/alpha topology. This domain can be found in acyl transferases such as bacterial malonyl-CoA ACP transacylase (FabD) and the homologous domain from eukaryotic fatty acid synthase []. This domain is also found in lysophospholipases such as cytosolic phospholipase A2 (which has additional structural features) [], and in patatin prot…	Domain
Sobic.007G158500	Chr07	59276872	59279308	-1	2437	351026		Patatin/Phospholipase A2-related		This domain is structurally and functionally related to the animal cytosolic phospholipase A2. This domain is found in the patatin glycoproteins from the total soluble protein in potato tubers []. Patatin is a storage protein but it also has the enzymatic activity of lipid acyl hydrolase, catalysing the cleavage of fatty acids from membrane lipids [].	Domain
Sobic.007G158500	Chr07	59276872	59279308	-1	2437	351026						metabolic process	GO:0008152	The chemical reactions and pathways, including anabolism and catabolism, by which living organisms transform chemical substances. Metabolic processes typically transform small molecules, but also include macromolecular processes such as DNA repair and replication, and protein synthesis and degradation.
Sobic.007G158600	Chr07	59287251	59289657	-1	2407	340677		Acyl transferase/acyl hydrolase/lysophospholipase		This entry represents a structural domain with a 3-layer alpha/beta/alpha topology. This domain can be found in acyl transferases such as bacterial malonyl-CoA ACP transacylase (FabD) and the homologous domain from eukaryotic fatty acid synthase []. This domain is also found in lysophospholipases such as cytosolic phospholipase A2 (which has additional structural features) [], and in patatin prot…	Domain
Sobic.007G158600	Chr07	59287251	59289657	-1	2407	340677		Patatin/Phospholipase A2-related		This domain is structurally and functionally related to the animal cytosolic phospholipase A2. This domain is found in the patatin glycoproteins from the total soluble protein in potato tubers []. Patatin is a storage protein but it also has the enzymatic activity of lipid acyl hydrolase, catalysing the cleavage of fatty acids from membrane lipids [].	Domain
Sobic.007G158600	Chr07	59287251	59289657	-1	2407	340677						metabolic process	GO:0008152	The chemical reactions and pathways, including anabolism and catabolism, by which living organisms transform chemical substances. Metabolic processes typically transform small molecules, but also include macromolecular processes such as DNA repair and replication, and protein synthesis and degradation.
Sobic.007G158700	Chr07	59306457	59312833	-1	6377	317501		Acyl transferase/acyl hydrolase/lysophospholipase		This entry represents a structural domain with a 3-layer alpha/beta/alpha topology. This domain can be found in acyl transferases such as bacterial malonyl-CoA ACP transacylase (FabD) and the homologous domain from eukaryotic fatty acid synthase []. This domain is also found in lysophospholipases such as cytosolic phospholipase A2 (which has additional structural features) [], and in patatin prot…	Domain
Sobic.007G158700	Chr07	59306457	59312833	-1	6377	317501		Patatin/Phospholipase A2-related		This domain is structurally and functionally related to the animal cytosolic phospholipase A2. This domain is found in the patatin glycoproteins from the total soluble protein in potato tubers []. Patatin is a storage protein but it also has the enzymatic activity of lipid acyl hydrolase, catalysing the cleavage of fatty acids from membrane lipids [].	Domain
Sobic.007G158700	Chr07	59306457	59312833	-1	6377	317501						metabolic process	GO:0008152	The chemical reactions and pathways, including anabolism and catabolism, by which living organisms transform chemical substances. Metabolic processes typically transform small molecules, but also include macromolecular processes such as DNA repair and replication, and protein synthesis and degradation.
Sobic.007G158800	Chr07	59351417	59354482	-1	3066	275852		Acyl transferase/acyl hydrolase/lysophospholipase		This entry represents a structural domain with a 3-layer alpha/beta/alpha topology. This domain can be found in acyl transferases such as bacterial malonyl-CoA ACP transacylase (FabD) and the homologous domain from eukaryotic fatty acid synthase []. This domain is also found in lysophospholipases such as cytosolic phospholipase A2 (which has additional structural features) [], and in patatin prot…	Domain
Sobic.007G158800	Chr07	59351417	59354482	-1	3066	275852		Patatin/Phospholipase A2-related		This domain is structurally and functionally related to the animal cytosolic phospholipase A2. This domain is found in the patatin glycoproteins from the total soluble protein in potato tubers []. Patatin is a storage protein but it also has the enzymatic activity of lipid acyl hydrolase, catalysing the cleavage of fatty acids from membrane lipids [].	Domain
Sobic.007G158800	Chr07	59351417	59354482	-1	3066	275852		Acyl transferase/acyl hydrolase/lysophospholipase		This entry represents a structural domain with a 3-layer alpha/beta/alpha topology. This domain can be found in acyl transferases such as bacterial malonyl-CoA ACP transacylase (FabD) and the homologous domain from eukaryotic fatty acid synthase []. This domain is also found in lysophospholipases such as cytosolic phospholipase A2 (which has additional structural features) [], and in patatin prot…	Domain
Sobic.007G158800	Chr07	59351417	59354482	-1	3066	275852		Patatin/Phospholipase A2-related		This domain is structurally and functionally related to the animal cytosolic phospholipase A2. This domain is found in the patatin glycoproteins from the total soluble protein in potato tubers []. Patatin is a storage protein but it also has the enzymatic activity of lipid acyl hydrolase, catalysing the cleavage of fatty acids from membrane lipids [].	Domain
Sobic.007G158800	Chr07	59351417	59354482	-1	3066	275852						metabolic process	GO:0008152	The chemical reactions and pathways, including anabolism and catabolism, by which living organisms transform chemical substances. Metabolic processes typically transform small molecules, but also include macromolecular processes such as DNA repair and replication, and protein synthesis and degradation.
Sobic.007G158900	Chr07	59357483	59361759	-1	4277	268575	(1 of 1) PTHR32297:SF1 - SODIUM CHANNEL MODIFIER 1
Sobic.007G159000	Chr07	59365978	59375269	1	9292	255065		DnaJ domain		The hsp70 chaperone machine performs many diverse roles in the cell, including folding of nascent proteins, translocation of polypeptides across organelle membranes, coordinating responses to stress, and targeting selected proteins for degradation. DnaJ is a member of the hsp40 family of molecular chaperones, which is also called the J-protein family, the members of which regulate the activity of…	Domain
Sobic.007G159100	Chr07	59376191	59376954	-1	764	253380		Tetraspanin/Peripherin		Tetraspanins are a distinct family of proteins, containing four transmembrane domains: a small outer loop (EC1), a larger outer loop (EC2), a small inner loop (IL) and short cytoplasmic tails. They contain characteristic structural features, including 4-6 conserved extracellular cysteine residues, and polar residues within transmembrane domains. A fundamental role of tetraspanins appears to be or…	Family	integral component of membrane	GO:0016021	The component of a membrane consisting of the gene products and protein complexes having at least some part of their peptide sequence embedded in the hydrophobic region of the membrane.
Sobic.007G159200	Chr07	59380006	59385544	1	5539	244790	(1 of 15) PF00855 - PWWP domain (PWWP)	PWWP domain		The PWWP domain is an around 70 amino acids domain that was named after itscentral core 'Pro-Trp-Trp-Pro'. The PWWP domain is found in one or, lessfrequently, in two copies in nuclear, often DNA-binding proteins that functionas transcription factors regulating developmental processes. Due to itsposition, the composition of amino acids close to the PWWP motif and thepattern of other domains presen…	Domain
Sobic.007G159200	Chr07	59380006	59385544	1	5539	244790	(1 of 15) PF00855 - PWWP domain (PWWP)	PWWP domain		The PWWP domain is an around 70 amino acids domain that was named after itscentral core 'Pro-Trp-Trp-Pro'. The PWWP domain is found in one or, lessfrequently, in two copies in nuclear, often DNA-binding proteins that functionas transcription factors regulating developmental processes. Due to itsposition, the composition of amino acids close to the PWWP motif and thepattern of other domains presen…	Domain
Sobic.007G159300	Chr07	59389601	59391465	1	1865	238869		Myc-type, basic helix-loop-helix (bHLH) domain		A number of eukaryotic proteins, which probably are sequence specific DNA-binding proteins that act as transcription factors, share a conserved domainof 40 to 50 amino acid residues. It has been proposed []that this domain isformed of two amphipathic helices joined by a variable length linker regionthat could form a loop. This 'helix-loop-helix' (HLH) domain mediates proteindimerization and has b…	Domain	protein dimerization activity	GO:0046983	The formation of a protein dimer, a macromolecular structure consists of two noncovalently associated identical or nonidentical subunits.
Sobic.007G159450	Chr07	59393313	59393813	1	501	236521
Sobic.007G159600	Chr07	59397076	59397576	1	501	232758
Sobic.007G159650	Chr07	59400362	59400853	1	492	229481
Sobic.007G159500	Chr07	59403200	59404363	-1	1164	225971		Ribosomal protein S5 domain 2-type fold		Domain 2 of the ribosomal protein S5 has a left-handed, 2-layer alpha/beta fold with a core structure consisting of beta(3)-alpha-beta-alpha. Domains with this fold are found in numerous RNA/DNA-binding proteins, as well as in kinases from the GHMP kinase family. Proteins containing this alpha/beta fold domain include: Translational machinery components (ribosomal proteins S5 and S9, and domain I…	Domain
Sobic.007G159500	Chr07	59403200	59404363	-1	1164	225971		Impact, N-terminal		The Impact protein is a translational regulator that ensures constant high levels of translation under amino acid starvation. It acts by interacting with Gcn1/Gcn1L1, thereby preventing activation of Gcn2 protein kinases (EIF2AK1 to 4) and subsequent down-regulation of protein synthesis. It is evolutionary conserved from eukaryotes to archaea []. This entry represents the N-terminal domain of the…	Domain
Sobic.007G159500	Chr07	59403200	59404363	-1	1164	225971		Impact family		The Impact protein is a translational regulator that ensures constant high levels of translation under amino acid starvation. It acts by interacting with Gcn1/Gcn1L1, thereby preventing activation of Gcn2 protein kinases (EIF2AK1 to 4) and subsequent down-regulation of protein synthesis. It is evolutionary conserved from eukaryotes to archaea [].	Family
Sobic.007G159700	Chr07	59406245	59409313	-1	3069	221021		ClpP/crotonase-like domain		This ClpP/crotonase-like domain is formed from repeated beta/beta/alpha units, which comprises two perpendicular beta-sheet surrounded by alpha-helices. Proteins containing this domain can be classified into four structural families []: The Clp protease, Clp subunit family. The tail-specific protease, catalytic domain family. Members include tricorn proteases. The crotonase-like family.The biotin…	Domain
Sobic.007G159700	Chr07	59406245	59409313	-1	3069	221021		ATPase, F0 complex, subunit D, mitochondrial		Transmembrane ATPases are membrane-bound enzyme complexes/ion transporters that use ATP hydrolysis to drive the transport of protons across a membrane. Some transmembrane ATPases also work in reverse, harnessing the energy from a proton gradient, using the flux of ions across the membrane via the ATPase proton channel to drive the synthesis of ATP. There are several different types of transmembra…	Family
Sobic.007G159800	Chr07	59410962	59417573	-1	6612	212761	(1 of 26) PF03479 - Domain of unknown function (DUF296) (DUF296)	PPC domain		The Plants and Prokaryotes Conserved (PPC) domain contains a hydrophobicregion in the C-terminal, and in the case of plants, is often found in severalproteins with the AT-hook motif. Proteins with PPC domains are found inBacteria, Archaea and the plant kingdom [, ].The PPC domain has a single alpha-helix packed against an antiparallel beta-sheet, which is formed by five beta-strands []:	Domain
Sobic.007G159900	Chr07	59420427	59428481	-1	8055	201853		PAN2 domain		This entry represents a domain found in PAN2. The poly(A)-specific nuclease (PAN) is a deadenylating enzyme involved in cytoplasmic mRNA turnover. Both yeast and mammalian PAN have been shown to contain two subunits, PAN2 and PAN3; PAN2 is the catalytic subunit [].	Domain
Sobic.007G159900	Chr07	59420427	59428481	-1	8055	201853		Ubiquitin specific protease domain		Protein ubiquitination is a reversible posttranslational modification, whichaffects a large number of cellular processes including protein degradation,trafficking, cell signaling and the DNA damage response. Ubiquitination isreversible, and dedicated deubiquitinases exist which hydrolyze isopeptidebonds. Ubiquitin specific proteases (USPs) () are the largest family of deubiquitinating enzymes. US…	Domain
Sobic.007G159900	Chr07	59420427	59428481	-1	8055	201853		PAN2 domain		This entry represents a domain found in PAN2. The poly(A)-specific nuclease (PAN) is a deadenylating enzyme involved in cytoplasmic mRNA turnover. Both yeast and mammalian PAN have been shown to contain two subunits, PAN2 and PAN3; PAN2 is the catalytic subunit [].	Domain
Sobic.007G159900	Chr07	59420427	59428481	-1	8055	201853		Ubiquitin specific protease domain		Protein ubiquitination is a reversible posttranslational modification, whichaffects a large number of cellular processes including protein degradation,trafficking, cell signaling and the DNA damage response. Ubiquitination isreversible, and dedicated deubiquitinases exist which hydrolyze isopeptidebonds. Ubiquitin specific proteases (USPs) () are the largest family of deubiquitinating enzymes. US…	Domain
Sobic.007G160050	Chr07	59437391	59456374	1	18984	173960
Sobic.007G160050	Chr07	59437391	59456374	1	18984	173960
Sobic.007G160050	Chr07	59437391	59456374	1	18984	173960
Sobic.007G160050	Chr07	59437391	59456374	1	18984	173960
Sobic.007G160050	Chr07	59437391	59456374	1	18984	173960
Sobic.007G160050	Chr07	59437391	59456374	1	18984	173960
Sobic.007G160050	Chr07	59437391	59456374	1	18984	173960
Sobic.007G160050	Chr07	59437391	59456374	1	18984	173960
Sobic.007G160050	Chr07	59437391	59456374	1	18984	173960
Sobic.007G160200	Chr07	59457682	59460237	-1	2556	170097		Mitochondrial carrier protein		A variety of substrate carrier proteins that are involved in energy transferare found in the inner mitochondrial membrane [, , , ]. Such proteins include:ADP/ATP carrier protein (ADP/ATP translocase); 2-oxoglutarate/malate carrierprotein; phosphate carrier protein; tricarboxylate transport protein (or citrate transport protein); Graves disease carrier protein; yeast mitochondrial proteins MRS3 an…	Family
Sobic.007G160200	Chr07	59457682	59460237	-1	2556	170097		Mitochondrial carrier domain		This entry represents a structural domain found in mitochondrial carrier proteins. Six alpha-helices form a compact transmembrane domain, which, at the surface towards the space between inner and outer mitochondrial membranes, reveals a deep depression. The structure suggests that transport substrates bind to the bottom of the cavity and that translocation results from a transition from a 'pit' t…	Domain
Sobic.007G160200	Chr07	59457682	59460237	-1	2556	170097		Mitochondrial substrate/solute carrier		A variety of substrate carrier proteins that are involved in energy transfer are found in the inner mitochondrial membrane or integral to the membrane of other eukaryotic organelles such as the peroxisome [, , , , ]. Such proteins include: ADP, ATP carrier protein (ADP/ATP translocase); 2-oxoglutarate/malate carrier protein; phosphate carrier protein; tricarboxylate transport protein (or citrate …	Repeat
Sobic.007G160200	Chr07	59457682	59460237	-1	2556	170097		Mitochondrial brown fat uncoupling protein		A variety of substrate carrier proteins that are involved in energy transferare found in the inner mitochondrial membrane [, , , , ]. Such proteins include:ADP,ATP carrier protein (ADP/ATP translocase); 2-oxoglutarate/malate carrierprotein; phosphate carrier protein; tricarboxylate transport protein (or citrate transport protein); Graves disease carrier protein; yeast mito-chondrial proteins MRS3…	Family
Sobic.007G160200	Chr07	59457682	59460237	-1	2556	170097						transmembrane transport	GO:0055085	The process in which a solute is transported across a lipid bilayer, from one side of a membrane to the other
Sobic.007G160300	Chr07	59490876	59494505	1	3630	135829		Cyclin-like		This cyclin-like domain is found in cyclins, but it is also found as the core domain in transcription factor IIB (TFIIB) []and in the retinoblastoma tumour suppressor []. It consists of a duplication of a fold consisting of 5 helices, one of them surrounded by the others.	Domain
Sobic.007G160300	Chr07	59490876	59494505	1	3630	135829		Cyclin, N-terminal		Cyclins are eukaryotic proteins that play an active role in controlling nuclear cell division cycles [], and regulate cyclin dependent kinases (CDKs). Cyclins, together with the p34 (cdc2) or cdk2 kinases, form the Maturation Promoting Factor (MPF). There are two main groups of cyclins, G1/S cyclins, which are essential for the control of the cell cycle at the G1/S (start) transition, and G2/M cy…	Domain
Sobic.007G160300	Chr07	59490876	59494505	1	3630	135829		Cyclin, C-terminal domain		Cyclins are eukaryotic proteins that play an active role in controlling nuclear cell division cycles [], and regulate cyclin dependent kinases (CDKs). Cyclins, together with the p34 (cdc2) or cdk2 kinases, form the Maturation Promoting Factor (MPF). There are two main groups of cyclins, G1/S cyclins, which are essential for the control of the cell cycle at the G1/S (start) transition, and G2/M cy…	Domain
Sobic.007G160300	Chr07	59490876	59494505	1	3630	135829						nucleus	GO:0005634	A membrane-bounded organelle of eukaryotic cells in which chromosomes are housed and replicated. In most cells, the nucleus contains all of the cell's chromosomes except the organellar chromosomes, and is the site of RNA synthesis and processing. In some species, or in specialized cell types, RNA metabolism or DNA replication may be absent.
Sobic.007G160400	Chr07	59510515	59514391	-1	3877	115943		Homeodomain-like		Homeodomain proteins are transcription factors that share a related DNA binding homeodomain []. The homeodomain was first identified in a number of Drosophila homeotic and segmentation proteins, but is now known to be well conserved in many other animals, including vertebrates. The domain binds DNA through a helix-turn-helix (HTH) structure. The HTH motif is characterised by two alpha-helices, wh…	Domain
Sobic.007G160400	Chr07	59510515	59514391	-1	3877	115943		ZF-HD homeobox protein, Cys/His-rich dimerisation domain		The homeodomain (HD) is a 60-amino acid DNA-binding domain found in manytranscription factors. HD-containing proteins are found indiverse organisms such as humans, Drosophila, nematode worms, and plants,where they play important roles in development. Zinc-finger-homeodomain (ZF-HD) subfamily proteins have only been identified in plants, and likely playplant specific roles. ZF-HD proteins are expr…	Domain
Sobic.007G160400	Chr07	59510515	59514391	-1	3877	115943		Homeodomain, ZF-HD class		This entry represents a class of homeobox domain that differs substantially from the typical homeobox domain described in . It is found in both C4 and C3 plants [].	Domain
Sobic.007G160400	Chr07	59510515	59514391	-1	3877	115943						DNA binding	GO:0003677	Any molecular function by which a gene product interacts selectively and non-covalently with DNA (deoxyribonucleic acid).
Sobic.007G160501	Chr07	59522603	59523928	-1	1326	106406
Sobic.007G160600	Chr07	59533720	59536239	-1	2520	94095	(1 of 1) PTHR24349//PTHR24349:SF146 - SERINE/THREONINE-PROTEIN KINASE // SUBFAMILY NOT NAMED	Protein kinase domain		Protein phosphorylation, which plays a key role in most cellular activities, is a reversible process mediated by proteinkinases and phosphoprotein phosphatases. Protein kinases catalyse the transfer of the gamma phosphate from nucleotide triphosphates (often ATP) to one or more amino acid residues in a protein substrate side chain, resulting in a conformational change affecting protein function. …	Domain
Sobic.007G160600	Chr07	59533720	59536239	-1	2520	94095	(1 of 1) PTHR24349//PTHR24349:SF146 - SERINE/THREONINE-PROTEIN KINASE // SUBFAMILY NOT NAMED	Protein kinase-like domain		Protein kinases () modify other proteins by chemically adding phosphate groups to them. This process is fundamental to most signalling and regulatory processes in the eukaryotic cell []. The protein kinases contain a catalytic core that is common to both serine/threonine and tyrosine protein kinases. The catalytic domain contains the nucleotide-binding site and the catalytic apparatus in an inter…	Domain
Sobic.007G160600	Chr07	59533720	59536239	-1	2520	94095	(1 of 1) PTHR24349//PTHR24349:SF146 - SERINE/THREONINE-PROTEIN KINASE // SUBFAMILY NOT NAMED	Tyrosine-protein kinase, catalytic domain		Protein phosphorylation, which plays a key role in most cellular activities, is a reversible process mediated by protein kinases and phosphoprotein phosphatases. Protein kinases catalyse the transfer of the gamma phosphate from nucleotide triphosphates (often ATP) to one or more amino acid residues in a protein substrate side chain, resulting in a conformational change affecting protein function.…	Domain
Sobic.007G160600	Chr07	59533720	59536239	-1	2520	94095	(1 of 1) PTHR24349//PTHR24349:SF146 - SERINE/THREONINE-PROTEIN KINASE // SUBFAMILY NOT NAMED	Serine-threonine/tyrosine-protein kinase catalytic domain		Protein phosphorylation, which plays a key role in most cellular activities, is a reversible process mediated by protein kinases and phosphoprotein phosphatases. Protein kinases catalyse the transfer of the gamma phosphate from nucleotide triphosphates (often ATP) to one or more amino acid residues in a protein substrate side chain, resulting in a conformational change affecting protein function.…	Domain
Sobic.007G160700	Chr07	59554478	59559414	1	4937	70920		Multi antimicrobial extrusion protein		Characterised members of the Multi Antimicrobial Extrusion (MATE) family function as drug/sodium antiporters. These proteins mediate resistance to a wide range of cationic dyes, fluroquinolones, aminoglycosides and other structurally diverse antibodies and drugs. MATE proteins are found in bacteria, archaea and eukaryotes. These proteins are predicted to have 12 alpha-helical transmembrane region…	Family
Sobic.007G160700	Chr07	59554478	59559414	1	4937	70920						membrane	GO:0016020	A lipid bilayer along with all the proteins and protein complexes embedded in it an attached to it.
Sobic.007G160700	Chr07	59554478	59559414	1	4937	70920						transmembrane transport	GO:0055085	The process in which a solute is transported across a lipid bilayer, from one side of a membrane to the other
Sobic.007G160700	Chr07	59554478	59559414	1	4937	70920						drug transmembrane transporter activity	GO:0015238	Enables the directed movement of a drug from one side of a membrane to the other. A drug is any naturally occurring or synthetic substance, other than a nutrient, that, when administered or applied to an organism, affects the structure or functioning of the organism; in particular, any such substance used in the diagnosis, prevention, or treatment of disease.
Sobic.007G160700	Chr07	59554478	59559414	1	4937	70920						antiporter activity	GO:0015297	Enables the active transport of a solute across a membrane by a mechanism whereby two or more species are transported in opposite directions in a tightly coupled process not directly linked to a form of energy other than chemiosmotic energy. The reaction is: solute A(out) + solute B(in) = solute A(in) + solute B(out).
Sobic.007G160700	Chr07	59554478	59559414	1	4937	70920						drug transmembrane transport	GO:0006855	The process in which a drug is transported from one side of a membrane to the other by means of some agent such as a transporter or pore.
Sobic.007G160900	Chr07	59569387	59571148	-1	1762	59186	(1 of 2) PTHR11654//PTHR11654:SF182 - OLIGOPEPTIDE TRANSPORTER-RELATED // SUBFAMILY NOT NAMED	Major facilitator superfamily domain		Transporters can be grouped in two classes, primary and secondary carriers. The primary active transporters drive solute accumulation or extrusion by using ATP hydrolysis, photon absorption, electron flow, substrate decarboxylation or methyl transfer. If charged molecules are unidirectionally pumped as a consequence of the consumption of a primary cellular energy source, electron chemical potenti…	Domain
Sobic.007G160900	Chr07	59569387	59571148	-1	1762	59186	(1 of 2) PTHR11654//PTHR11654:SF182 - OLIGOPEPTIDE TRANSPORTER-RELATED // SUBFAMILY NOT NAMED	Proton-dependent oligopeptide transporter family		The proton-dependent oligopeptide transporter (POT) family (also known as the peptide transport (PTR) family) is made up of a group of energy-dependent transporters found in a organisms as diverse as bacteria and humans. The POT family of proteins is distinct from the ABC-type peptide transporters and was uncovered by sequence analyses of peptide transport proteins []. They seem to be mainly invo…	Family
Sobic.007G160900	Chr07	59569387	59571148	-1	1762	59186	(1 of 2) PTHR11654//PTHR11654:SF182 - OLIGOPEPTIDE TRANSPORTER-RELATED // SUBFAMILY NOT NAMED					transporter activity	GO:0005215	Enables the directed movement of substances (such as macromolecules, small molecules, ions) into, out of or within a cell, or between cells.
Sobic.007G160900	Chr07	59569387	59571148	-1	1762	59186	(1 of 2) PTHR11654//PTHR11654:SF182 - OLIGOPEPTIDE TRANSPORTER-RELATED // SUBFAMILY NOT NAMED					transport	GO:0006810	The directed movement of substances (such as macromolecules, small molecules, ions) into, out of or within a cell, or between cells, or within a multicellular organism by means of some agent such as a transporter or pore.
Sobic.007G160900	Chr07	59569387	59571148	-1	1762	59186	(1 of 2) PTHR11654//PTHR11654:SF182 - OLIGOPEPTIDE TRANSPORTER-RELATED // SUBFAMILY NOT NAMED					membrane	GO:0016020	A lipid bilayer along with all the proteins and protein complexes embedded in it an attached to it.
Sobic.007G161000	Chr07	59579454	59591629	1	12176	38705		P-loop containing nucleoside triphosphate hydrolase		The P-loop NTPase fold is the most prevalent domain of the several distinctnucleotide-binding protein folds.The most common reaction catalysed by enzymes of the P-loop NTPase fold is the hydrolysis of the beta-gamma phosphate bond of a bound nucleoside triphosphate (NTP). The energy from NTP hydrolysis is typically utilised to induce conformational changes in other molecules, which constitutes th…	Domain
Sobic.007G161000	Chr07	59579454	59591629	1	12176	38705		SMCs flexible hinge		This entry represents the hinge region of the SMC (Structural Maintenance of Chromosomes) family of proteins. The hinge region is responsible for formation of the DNA interacting dimer. It is also possible that the precise structure of it is an essential determinant of the specificity of the DNA-protein interaction [].	Domain
Sobic.007G161000	Chr07	59579454	59591629	1	12176	38705		Structural maintenance of chromosomes protein		The SMC (structural maintenance of chromosomes) family of proteins, exist in virtually all organisms, including bacteria and archaea. The SMC proteins are essential for successful chromosome transmission during replication and segregation of the genome in all organisms. They function together with other proteins in a range of chromosomal transactions, including chromosome condensation, sister-chr…	Family
Sobic.007G161000	Chr07	59579454	59591629	1	12176	38705						protein binding	GO:0005515	Interacting selectively and non-covalently with any protein or protein complex (a complex of two or more proteins that may include other nonprotein molecules).
Sobic.007G161000	Chr07	59579454	59591629	1	12176	38705						ATP binding	GO:0005524	Interacting selectively and non-covalently with ATP, adenosine 5'-triphosphate, a universally important coenzyme and enzyme regulator.
Sobic.007G161000	Chr07	59579454	59591629	1	12176	38705						chromosome	GO:0005694	A structure composed of a very long molecule of DNA and associated proteins (e.g. histones) that carries hereditary information.
Sobic.007G161000	Chr07	59579454	59591629	1	12176	38705						chromosome organization	GO:0051276	A process that is carried out at the cellular level that results in the assembly, arrangement of constituent parts, or disassembly of chromosomes, structures composed of a very long molecule of DNA and associated proteins that carries hereditary information. This term covers covalent modifications at the molecular level as well as spatial relationships among the major components of a chromosome.
Sobic.007G161100	Chr07	59591961	59593030	-1	1070	37304		ENTH/VHS		This entry represents domains with a multi-helical, alpha-alpha 2-layered structural fold as found in: the ENTH domain of Epsin; the VHS domain of Hrs, Tom1, and ADP-ribosylation factors; the RPR domain of PCF11 protein; and the N-terminal domain of phosphoinositide-binding clathrin adaptor.The epsin NH2-terminal homology (ENTH) domain is a membrane interacting module composed of a superhelix of …	Domain
Sobic.007G161100	Chr07	59591961	59593030	-1	1070	37304		ENTH domain		The ENTH (Epsin N-terminal homology) domain is approximately 150 amino acids in length and is always found located at the N-termini of proteins. The domain forms a compact globular structure, composed of 9 alpha-helices connected by loops of varying length. The general topology is determined by three helical hairpins that are stacked consecutively with a right hand twist []. An N-terminal helix f…	Domain
Sobic.007G161200	Chr07	59594341	59597751	-1	3411	32583		Twin-arginine translocation pathway, signal sequence		The twin-arginine translocation (Tat) pathway serves the role of transporting folded proteins across energy-transducing membranes []. Homologues of the genes that encode the transport apparatus occur in archaea, bacteria, chloroplasts, and plant mitochondria []. In bacteria, the Tat pathway catalyses the export of proteins from the cytoplasm across the inner/cytoplasmic membrane. In chloroplasts,…	Conserved_site
Sobic.007G161200	Chr07	59594341	59597751	-1	3411	32583		Twin-arginine translocation pathway, signal sequence		The twin-arginine translocation (Tat) pathway serves the role of transporting folded proteins across energy-transducing membranes []. Homologues of the genes that encode the transport apparatus occur in archaea, bacteria, chloroplasts, and plant mitochondria []. In bacteria, the Tat pathway catalyses the export of proteins from the cytoplasm across the inner/cytoplasmic membrane. In chloroplasts,…	Conserved_site
Sobic.007G161300	Chr07	59598094	59601604	1	3511	28730	(1 of 3) PTHR13856//PTHR13856:SF85 - VHS DOMAIN CONTAINING PROTEIN FAMILY // SUBFAMILY NOT NAMED
Sobic.007G161400	Chr07	59601980	59604798	-1	2819	25536		Mpv17/PMP22		The 22 kDa peroxisomal membrane protein (PMP22) is a major component of peroxisomal membranes. PMP22 seems to be involved in pore-forming activity and may contribute to the unspecific permeability of the organelle membrane. PMP22 is synthesised on free cytosolic ribosomes and then directed to the peroxisome membrane by specific targeting information []. Mpv17 is a closely related peroxisomal prot…	Family
Sobic.007G161400	Chr07	59601980	59604798	-1	2819	25536		Mpv17/PMP22		The 22 kDa peroxisomal membrane protein (PMP22) is a major component of peroxisomal membranes. PMP22 seems to be involved in pore-forming activity and may contribute to the unspecific permeability of the organelle membrane. PMP22 is synthesised on free cytosolic ribosomes and then directed to the peroxisome membrane by specific targeting information []. Mpv17 is a closely related peroxisomal prot…	Family
Sobic.007G161450	Chr07	59604088	59607885	1	3798	22449
Sobic.007G161450	Chr07	59604088	59607885	1	3798	22449
Sobic.007G161500	Chr07	59607468	59608684	-1	1217	21650
Sobic.007G161600	Chr07	59608685	59613541	-1	4857	16793		SET domain		The SET domain is a 130 to 140 amino acid, evolutionary well conserved sequence motif that was initially characterised in the Drosophila proteins Su(var)3-9, Enhancer-of-zeste and Trithorax. In addition to these chromosomal proteins modulating gene activities and/or chromatin structure, the SET domain is found in proteins of diverse functions ranging from yeast to mammals, but also including some…	Domain
Sobic.007G161600	Chr07	59608685	59613541	-1	4857	16793		Pre-SET domain		This region is found in a number of histone lysine methyltransferases (HMTase), N-terminal to the SET domain; it is generally described as the pre-SET domain.Histone lysine methylation is part of the histone code that regulated chromatin function and epigenetic control of gene function. Histone lysine methyltransferases (HMTase) differ both in their substrate specificity for the various acceptor …	Domain
Sobic.007G161600	Chr07	59608685	59613541	-1	4857	16793		Pre-SET zinc-binding sub-group		This region is found in a number of histone lysine methyltransferases (HMTase), N-terminal to the SET domain; it is generally described as the pre-SET domain..Histone lysine methylation is part of the histone code that regulated chromatin function and epigenetic control of gene function. Histone lysine methyltransferases (HMTase) differ both in their substrate specificity for the various acceptor…	Domain
Sobic.007G161600	Chr07	59608685	59613541	-1	4857	16793		WIYLD domain		This entry represents a presumed domain which has been predicted to contain three alpha helices. It was named the WIYLD domain based on the pattern of the ost conserved residues []. This domain appears to be specific to plant SET-domain proteins.	Domain
Sobic.007G161600	Chr07	59608685	59613541	-1	4857	16793		Histone-lysine N-methyltransferase SUVR1/2/4		This entry represents histone-lysine N-methyltransferase SUVR1, 2 and 4.Methyltransferases (EC 2.1.1.-) constitute an important class of enzymes present in every life form. They transfer a methyl group most frequently from S-adenosyl L-methionine (SAM or AdoMet) to a nucleophilic acceptor such as oxygen leading to S-adenosyl-L-homocysteine (AdoHcy) and a methylated molecule [, , ]. All these enzy…	Family
Sobic.007G161600	Chr07	59608685	59613541	-1	4857	16793						zinc ion binding	GO:0008270	Interacting selectively and non-covalently with zinc (Zn) ions.
Sobic.007G161600	Chr07	59608685	59613541	-1	4857	16793						nucleus	GO:0005634	A membrane-bounded organelle of eukaryotic cells in which chromosomes are housed and replicated. In most cells, the nucleus contains all of the cell's chromosomes except the organellar chromosomes, and is the site of RNA synthesis and processing. In some species, or in specialized cell types, RNA metabolism or DNA replication may be absent.
Sobic.007G161600	Chr07	59608685	59613541	-1	4857	16793						protein binding	GO:0005515	Interacting selectively and non-covalently with any protein or protein complex (a complex of two or more proteins that may include other nonprotein molecules).
Sobic.007G161600	Chr07	59608685	59613541	-1	4857	16793						histone-lysine N-methyltransferase activity	GO:0018024	Catalysis of the reaction: S-adenosyl-L-methionine + histone L-lysine = S-adenosyl-L-homocysteine + histone N6-methyl-L-lysine. The methylation of peptidyl-lysine in histones forms N6-methyl-L-lysine, N6,N6-dimethyl-L-lysine and N6,N6,N6-trimethyl-L-lysine derivatives.
Sobic.007G161600	Chr07	59608685	59613541	-1	4857	16793						histone lysine methylation	GO:0034968	The modification of a histone by addition of one or more methyl groups to a lysine residue.
Sobic.007G161700	Chr07	59613790	59614958	1	1169	15376		Mitochondrial import receptor subunit Tom22		The mitochondrial protein translocase family, which is responsible for movement of nuclear encoded pre-proteins into mitochondria, is very complex with at least 19 components. These proteins include several chaperone proteins, four proteins of the outer membrane translocase (Tom) import receptor, five proteins of the Tom channel complex, five proteins of the inner membrane translocase (Tim) and t…	Family
Sobic.007G161700	Chr07	59613790	59614958	1	1169	15376		Mitochondrial outer membrane translocase complex, subunit Tom22, plant		This group represents a mitochondrial import receptor, Tom22 subunit, plant type.	Family
Sobic.007G161800	Chr07	59615098	59618876	-1	3779	11458		Ribokinase-like		This domain is found in phosphotransferases that have an alcohol group as an acceptor (). However, 4-amino-5-hydroxymethyl-2-methylpyrimidine phosphate kinase (HMPP kinase) catalyses two phosphorylation reactions: one to a hydroxymethyl group of hydroxymethyl pyrimidine (HMP) and the second to the phosphomethyl group of HMPP []. The common structural feature for the enzymes in this superfamily is…	Domain
Sobic.007G161800	Chr07	59615098	59618876	-1	3779	11458		Ribokinase		Ribokinases participate in the first step of ribose metabolism, and are members of the superfamily of carbohydrate kinases. Ribokinases phosphorylate ribose to ribose-5-phosphate in the presence of ATP and magnesium []:ATP + D-Ribose = ADP + D-Ribose-5-PhosphateThe phosphorylated sugar may then enter the pentose phosphate pathway [].There are indications that the phosphorylated sugar may also be …	Family
Sobic.007G161800	Chr07	59615098	59618876	-1	3779	11458		Carbohydrate kinase PfkB		This domain is found in a variety of carbohydrate and pyrimidine kinases. It is found in phosphomethylpyrimidine kinase (), which is part of the thiamine pyrophosphate (TPP) synthesis pathway - TPP being an essential cofactor for many enzymes []. It is also found in 2-keto-3-deoxygluconate kinase, which is a component of the Entner-Doudoroff pathway in hyperthermophilic archaea [].	Domain
Sobic.007G162000	Chr07	59629138	59635918	1	6781	0		Domain of unknown function DUF239		This presumed domain is functionally uncharacterised.	Domain
Sobic.007G162000	Chr07	59629138	59635918	1	6781	0		Domain of unknown function DUF4409		The function of this domain is not known.	Domain
Sobic.007G162000	Chr07	59629138	59635918	1	6781	0		Domain of unknown function DUF239		This presumed domain is functionally uncharacterised.	Domain
Sobic.007G162000	Chr07	59629138	59635918	1	6781	0		Domain of unknown function DUF4409		The function of this domain is not known.	Domain
Sobic.007G162100	Chr07	59640023	59645228	1	5206	9689		HAD-like domain		The haloacid dehydrogenase (HAD) superfamily includes phosphatases, phosphonatases, P-type ATPases, beta-phosphoglucomutases, phosphomannomutases, and dehalogenases, which are involved in a variety of cellular processes ranging from amino acid biosynthesis to detoxification[].Crystal structures of proteins from the HAD superfamily show that these proteins all share a conserved alpha/beta-domain c…	Domain
Sobic.007G162100	Chr07	59640023	59645228	1	5206	9689		Thiaminase-2/PQQC		Proteins containing this domain are found in all the three major phyla of life: archaebacteria, eubacteria, and eukaryotes. InBacillus subtilis, TenA is one of a number of proteins that enhance the expression of extracellular enzymes, such asalkaline protease, neutral protease and levansucrase []and has been identified as a Thiaminase 2 []. The THI-4 protein, which is involved in thiamine biosynt…	Domain
Sobic.007G162100	Chr07	59640023	59645228	1	5206	9689		Haem oxygenase-like, multi-helical		This entry represents a multi-helical structural domain consisting of two structural repeats (duplication) of a 3-helical motif. This domain can be found in both eukaryotic and prokaryotic haem oxygenases [, ], in TENA/THI-4 proteins that lack the haem-binding site [], and in coenzyme PQQ (pyrrolo-quinoline-quinone) biosynthesis protein C (PqqC) [].Haem oxygenase () (HO) is the microsomal enzyme …	Domain
Sobic.007G162200	Chr07	59645251	59646836	-1	1586	14917	(1 of 1) PTHR22835//PTHR22835:SF204 - ZINC FINGER FYVE DOMAIN CONTAINING PROTEIN // SUBFAMILY NOT NAMED	SGNH hydrolase-type esterase domain		This entry represents the SGNH hydrolase-type esterase domain, which has a similar fold to flavoproteins, namely a three-layer alpha/beta/alpha structure, where the beta-sheets are composed of five parallel strands. Enzymes containing this domain act as esterases and lipases, but have little sequence homology to true lipases [, ]. Proteins containing this type of esterase domain have been found i…	Domain
Sobic.007G162200	Chr07	59645251	59646836	-1	1586	14917	(1 of 1) PTHR22835//PTHR22835:SF204 - ZINC FINGER FYVE DOMAIN CONTAINING PROTEIN // SUBFAMILY NOT NAMED	GDSL lipase/esterase		GDSL esterases and lipases are hydrolytic enzymes with multifunctional properties []. This new subclass of lipolytic enzymes possesses a distinct GDSL sequence motif different from the GxSxG motif found in many lipases []. Members include; Aeromonas hydrophilalipase, Vibrio mimicusarylesterase, Vibrio parahaemolyticusthermolabile haemolysin, rabbit phospholipase (AdRab-B), and Brassica napusanter…	Domain
Sobic.007G162200	Chr07	59645251	59646836	-1	1586	14917	(1 of 1) PTHR22835//PTHR22835:SF204 - ZINC FINGER FYVE DOMAIN CONTAINING PROTEIN // SUBFAMILY NOT NAMED					hydrolase activity, acting on ester bonds	GO:0016788	Catalysis of the hydrolysis of any ester bond.
Sobic.007G162250	Chr07	59647109	59647336	-1	228	16775
Sobic.007G162300	Chr07	59647432	59650157	-1	2726	17098		Thioredoxin-like fold		Several biological processes regulate the activity of target proteins through changes in the redox state of thiol groups (S2 to SH2), where a hydrogen donor is linked to an intermediary disulphide protein. Such processes include the ferredoxin/thioredoxin system, the NADP/thioredoxin system, and the glutathione/glutaredoxin system []. Several of these disulphide proteins share a common structure,…	Domain
Sobic.007G162300	Chr07	59647432	59650157	-1	2726	17098		Glutaredoxin		Glutaredoxins [, , ], also known as thioltransferases (disulphide reductases, are small proteins of approximately one hundred amino-acid residues which utilise glutathione and NADPH as cofactors. Oxidized glutathione is regenerated by glutathione reductase. Together these components compose the glutathione system []. Glutaredoxin functions as an electron carrier in the glutathione-dependent synth…	Domain
Sobic.007G162300	Chr07	59647432	59650157	-1	2726	17098		Glutaredoxin subgroup		Glutaredoxins [, , ], also known as thioltransferases (disulphide reductases, are small proteins of approximately one hundred amino-acid residues which utilise glutathione and NADPH as cofactors. Oxidized glutathione is regenerated by glutathione reductase. Together these components compose the glutathione system []. Glutaredoxin functions as an electron carrier in the glutathione-dependent synth…	Domain
Sobic.007G162400	Chr07	59653952	59655850	1	1899	23618		AAA+ ATPase domain		The AAA+ superfamily of ATPases is found in all kingdoms of living organisms where they participate in diverse cellular processes including membrane fusion, proteolysis and DNA replication. Although the terms AAA+ and AAA are often used loosely and interchangeably, the classical AAA family members are distinguished by their possession of the SRH region in the AAA module. Many AAA+ proteins are in…	Domain
Sobic.007G162400	Chr07	59653952	59655850	1	1899	23618		P-loop containing nucleoside triphosphate hydrolase		The P-loop NTPase fold is the most prevalent domain of the several distinctnucleotide-binding protein folds.The most common reaction catalysed by enzymes of the P-loop NTPase fold is the hydrolysis of the beta-gamma phosphate bond of a bound nucleoside triphosphate (NTP). The energy from NTP hydrolysis is typically utilised to induce conformational changes in other molecules, which constitutes th…	Domain
Sobic.007G162400	Chr07	59653952	59655850	1	1899	23618		ABC transporter-like		ABC transporters belong to the ATP-Binding Cassette (ABC) superfamily, which uses the hydrolysis of ATP to energise diverse biological systems. ABC transporters minimally consist of two conserved regions: a highly conserved ATP binding cassette (ABC) and a less conserved transmembrane domain (TMD). These can be found on the same protein or on two different ones. Most ABC transporters function as …	Domain
Sobic.007G162400	Chr07	59653952	59655850	1	1899	23618		ABC-2 type transporter		ABC transporters belong to the ATP-Binding Cassette (ABC) superfamily, which uses the hydrolysis of ATP to energise diverse biological systems. ABC transporters minimally consist of two conserved regions: a highly conserved ATP binding cassette (ABC) and a less conserved transmembrane domain (TMD). These can be found on the same protein or on two different ones. Most ABC transporters function as …	Domain
Sobic.007G162400	Chr07	59653952	59655850	1	1899	23618						membrane	GO:0016020	A lipid bilayer along with all the proteins and protein complexes embedded in it an attached to it.
Sobic.007G162500	Chr07	59660820	59664676	1	3857	30486		SET domain		The SET domain is a 130 to 140 amino acid, evolutionary well conserved sequence motif that was initially characterised in the Drosophila proteins Su(var)3-9, Enhancer-of-zeste and Trithorax. In addition to these chromosomal proteins modulating gene activities and/or chromatin structure, the SET domain is found in proteins of diverse functions ranging from yeast to mammals, but also including some…	Domain
Sobic.007G162500	Chr07	59660820	59664676	1	3857	30486		Pre-SET domain		This region is found in a number of histone lysine methyltransferases (HMTase), N-terminal to the SET domain; it is generally described as the pre-SET domain.Histone lysine methylation is part of the histone code that regulated chromatin function and epigenetic control of gene function. Histone lysine methyltransferases (HMTase) differ both in their substrate specificity for the various acceptor …	Domain
Sobic.007G162500	Chr07	59660820	59664676	1	3857	30486		PUA-like domain		This entry represents domains with a PUA-like structure, consisting of a pseudo-barrel composed of mixed folded sheets of five strands. This structural motif is found in:PUA-containing proteins.The N-terminal of ATP sulphurylases, which contains extra structures, some similar to the PK beta-barrel domain [].Several bacterial hypothetical proteins, such as the N-terminal domain of YggJ [].The PUA …	Domain
Sobic.007G162500	Chr07	59660820	59664676	1	3857	30486		SRA-YDG		This domain has been termed SRA-YDG, for SET and Ring finger Associated, and because of the conserved YDG motif within the domain. Further characteristics of the domain are the conservation of up to 13 evenly spaced glycine residues and a VRV(I/V)RG motif. The domain is mainly found in plants and animals and in bacteria. In animals, this domain is associated with the Np95-like ring finger protein…	Domain
Sobic.007G162500	Chr07	59660820	59664676	1	3857	30486		Pre-SET zinc-binding sub-group		This region is found in a number of histone lysine methyltransferases (HMTase), N-terminal to the SET domain; it is generally described as the pre-SET domain..Histone lysine methylation is part of the histone code that regulated chromatin function and epigenetic control of gene function. Histone lysine methyltransferases (HMTase) differ both in their substrate specificity for the various acceptor…	Domain
Sobic.007G162500	Chr07	59660820	59664676	1	3857	30486		Histone H3-K9 methyltransferase, plant		In general, members of this family methylate 'Lys-9' of histone H3. It also methylates 'Lys-27' of histone H3 []and 'Lys-20' of H4, and cytosine []. H3 'Lys-9' methylationrepresents a specific tag for epigenetic transcriptional repression []. This enzyme plays a central role in gene silencing []. The silencing mechanism via DNA CpNpG methylation requires the targeting of chromomethylase CMT3 to m…	Family
Sobic.007G162500	Chr07	59660820	59664676	1	3857	30486						zinc ion binding	GO:0008270	Interacting selectively and non-covalently with zinc (Zn) ions.
Sobic.007G162500	Chr07	59660820	59664676	1	3857	30486						nucleus	GO:0005634	A membrane-bounded organelle of eukaryotic cells in which chromosomes are housed and replicated. In most cells, the nucleus contains all of the cell's chromosomes except the organellar chromosomes, and is the site of RNA synthesis and processing. In some species, or in specialized cell types, RNA metabolism or DNA replication may be absent.
Sobic.007G162500	Chr07	59660820	59664676	1	3857	30486						protein binding	GO:0005515	Interacting selectively and non-covalently with any protein or protein complex (a complex of two or more proteins that may include other nonprotein molecules).
Sobic.007G162500	Chr07	59660820	59664676	1	3857	30486						histone binding	GO:0042393	Interacting selectively and non-covalently with a histone, any of a group of water-soluble proteins found in association with the DNA of plant and animal chromosomes. They are involved in the condensation and coiling of chromosomes during cell division and have also been implicated in nonspecific suppression of gene activity.
Sobic.007G162500	Chr07	59660820	59664676	1	3857	30486						histone-lysine N-methyltransferase activity	GO:0018024	Catalysis of the reaction: S-adenosyl-L-methionine + histone L-lysine = S-adenosyl-L-homocysteine + histone N6-methyl-L-lysine. The methylation of peptidyl-lysine in histones forms N6-methyl-L-lysine, N6,N6-dimethyl-L-lysine and N6,N6,N6-trimethyl-L-lysine derivatives.
Sobic.007G162500	Chr07	59660820	59664676	1	3857	30486						histone lysine methylation	GO:0034968	The modification of a histone by addition of one or more methyl groups to a lysine residue.
Sobic.007G162500	Chr07	59660820	59664676	1	3857	30486						histone methylation	GO:0016571	The modification of histones by addition of methyl groups.
Sobic.007G162600	Chr07	59667687	59672991	1	5305	37353		Prismane-like		Prismane (hybrid-cluster) proteins are present in a wide range of bacteria and archaea, and are characterised by their two Fe/S centres: a [4Fe-4S]cubane cluster, and a hybrid [4Fe-2S-2O]cluster []. Prismane proteins contain four domains: two spectrin repeat-like 3-helical bundle domains, and two alpha/beta domains with Rossmann-fold topology. Several proteins are structurally related to Prismane…	Domain
Sobic.007G162600	Chr07	59667687	59672991	1	5305	37353		Coenzyme F420 hydrogenase/dehydrogenase beta subunit, C-terminal		Coenzyme F420 hydrogenase () reduces the low-potential two-electron acceptor coenzyme F420. This family contains the C-termini of F420 hydrogenase and dehydrogenase beta subunits [, ]. The C terminus of Methanobacterium formicicumformate dehydrogenase beta chain (, ) is also represented in this entry []. This region is often found in association with the 4Fe-4S binding domain (), and the N termin…	Domain
Sobic.007G162600	Chr07	59667687	59672991	1	5305	37353		Coenzyme F420 hydrogenase/dehydrogenase beta subunit, N-terminal		Coenzyme F420 hydrogenase () reduces the low-potential two-electron acceptor coenzyme F420. This entry contains the N termini of F420 hydrogenase and dehydrogenase beta subunits [, ]. The N terminus of Methanobacterium formicicumformate dehydrogenase beta chain (, ) is also represented in this entry []. This region is often found in association with the 4Fe-4S binding domain (), and the C terminu…	Domain
Sobic.007G162600	Chr07	59667687	59672991	1	5305	37353		Prismane-like		Prismane (hybrid-cluster) proteins are present in a wide range of bacteria and archaea, and are characterised by their two Fe/S centres: a [4Fe-4S]cubane cluster, and a hybrid [4Fe-2S-2O]cluster []. Prismane proteins contain four domains: two spectrin repeat-like 3-helical bundle domains, and two alpha/beta domains with Rossmann-fold topology. Several proteins are structurally related to Prismane…	Domain
Sobic.007G162600	Chr07	59667687	59672991	1	5305	37353		Coenzyme F420 hydrogenase/dehydrogenase beta subunit, C-terminal		Coenzyme F420 hydrogenase () reduces the low-potential two-electron acceptor coenzyme F420. This family contains the C-termini of F420 hydrogenase and dehydrogenase beta subunits [, ]. The C terminus of Methanobacterium formicicumformate dehydrogenase beta chain (, ) is also represented in this entry []. This region is often found in association with the 4Fe-4S binding domain (), and the N termin…	Domain
Sobic.007G162600	Chr07	59667687	59672991	1	5305	37353		Coenzyme F420 hydrogenase/dehydrogenase beta subunit, N-terminal		Coenzyme F420 hydrogenase () reduces the low-potential two-electron acceptor coenzyme F420. This entry contains the N termini of F420 hydrogenase and dehydrogenase beta subunits [, ]. The N terminus of Methanobacterium formicicumformate dehydrogenase beta chain (, ) is also represented in this entry []. This region is often found in association with the 4Fe-4S binding domain (), and the C terminu…	Domain
Sobic.007G162600	Chr07	59667687	59672991	1	5305	37353		Prismane-like		Prismane (hybrid-cluster) proteins are present in a wide range of bacteria and archaea, and are characterised by their two Fe/S centres: a [4Fe-4S]cubane cluster, and a hybrid [4Fe-2S-2O]cluster []. Prismane proteins contain four domains: two spectrin repeat-like 3-helical bundle domains, and two alpha/beta domains with Rossmann-fold topology. Several proteins are structurally related to Prismane…	Domain
Sobic.007G162600	Chr07	59667687	59672991	1	5305	37353		Coenzyme F420 hydrogenase/dehydrogenase beta subunit, C-terminal		Coenzyme F420 hydrogenase () reduces the low-potential two-electron acceptor coenzyme F420. This family contains the C-termini of F420 hydrogenase and dehydrogenase beta subunits [, ]. The C terminus of Methanobacterium formicicumformate dehydrogenase beta chain (, ) is also represented in this entry []. This region is often found in association with the 4Fe-4S binding domain (), and the N termin…	Domain
Sobic.007G162600	Chr07	59667687	59672991	1	5305	37353		Coenzyme F420 hydrogenase/dehydrogenase beta subunit, N-terminal		Coenzyme F420 hydrogenase () reduces the low-potential two-electron acceptor coenzyme F420. This entry contains the N termini of F420 hydrogenase and dehydrogenase beta subunits [, ]. The N terminus of Methanobacterium formicicumformate dehydrogenase beta chain (, ) is also represented in this entry []. This region is often found in association with the 4Fe-4S binding domain (), and the C terminu…	Domain
Sobic.007G162600	Chr07	59667687	59672991	1	5305	37353		Prismane-like		Prismane (hybrid-cluster) proteins are present in a wide range of bacteria and archaea, and are characterised by their two Fe/S centres: a [4Fe-4S]cubane cluster, and a hybrid [4Fe-2S-2O]cluster []. Prismane proteins contain four domains: two spectrin repeat-like 3-helical bundle domains, and two alpha/beta domains with Rossmann-fold topology. Several proteins are structurally related to Prismane…	Domain
Sobic.007G162600	Chr07	59667687	59672991	1	5305	37353		Coenzyme F420 hydrogenase/dehydrogenase beta subunit, C-terminal		Coenzyme F420 hydrogenase () reduces the low-potential two-electron acceptor coenzyme F420. This family contains the C-termini of F420 hydrogenase and dehydrogenase beta subunits [, ]. The C terminus of Methanobacterium formicicumformate dehydrogenase beta chain (, ) is also represented in this entry []. This region is often found in association with the 4Fe-4S binding domain (), and the N termin…	Domain
Sobic.007G162600	Chr07	59667687	59672991	1	5305	37353		Coenzyme F420 hydrogenase/dehydrogenase beta subunit, N-terminal		Coenzyme F420 hydrogenase () reduces the low-potential two-electron acceptor coenzyme F420. This entry contains the N termini of F420 hydrogenase and dehydrogenase beta subunits [, ]. The N terminus of Methanobacterium formicicumformate dehydrogenase beta chain (, ) is also represented in this entry []. This region is often found in association with the 4Fe-4S binding domain (), and the C terminu…	Domain
Sobic.007G162600	Chr07	59667687	59672991	1	5305	37353						oxidoreductase activity	GO:0016491	Catalysis of an oxidation-reduction (redox) reaction, a reversible chemical reaction in which the oxidation state of an atom or atoms within a molecule is altered. One substrate acts as a hydrogen or electron donor and becomes oxidized, while the other acts as hydrogen or electron acceptor and becomes reduced.
Sobic.007G162600	Chr07	59667687	59672991	1	5305	37353						oxidation-reduction process	GO:0055114	A metabolic process that results in the removal or addition of one or more electrons to or from a substance, with or without the concomitant removal or addition of a proton or protons.
Sobic.007G162600	Chr07	59667687	59672991	1	5305	37353						catalytic activity	GO:0003824	Catalysis of a biochemical reaction at physiological temperatures. In biologically catalyzed reactions, the reactants are known as substrates, and the catalysts are naturally occurring macromolecular substances known as enzymes. Enzymes possess specific binding sites for substrates, and are usually composed wholly or largely of protein, but RNA that has catalytic activity (ribozyme) is often also…
Sobic.007G162700	Chr07	59682179	59683345	1	1167	51845		DNA-binding domain		This entry represents a DNA-binding domain with a 2-layer beta(3)-alpha fold that is found in several DNA-binding proteins, including:DNA-binding domain of tn916 integrase [].N-terminal DNA-binding domain of lambda integrase [].GCC-box DNA-binding domains of certain transcription factors [].Methyl-CpG DNA-binding domain found in Methyl-CpG-binding protein 2 (MECP2) []and methylation-dependent tra…	Domain
Sobic.007G162700	Chr07	59682179	59683345	1	1167	51845		AP2/ERF domain		Ethylene is an endogenous plant hormone that influences many aspects of plantgrowth and development. Some defense related genes that are induced byethylene contain a cis-regulatory element known as the Ethylene-Responsive Element (ERE) []. Sequence analysis on various ERE regionshas identified a short motif rich in G/C nucleotides, the GCC-box, essential forthe response to ethylene. This short mo…	Domain
Sobic.007G162700	Chr07	59682179	59683345	1	1167	51845						regulation of transcription, DNA-templated	GO:0006355	Any process that modulates the frequency, rate or extent of cellular DNA-templated transcription.
Sobic.007G162700	Chr07	59682179	59683345	1	1167	51845						transcription factor activity, sequence-specific DNA binding	GO:0003700	Interacting selectively and non-covalently with a specific DNA sequence in order to modulate transcription. The transcription factor may or may not also interact selectively with a protein or macromolecular complex.
Sobic.007G162800	Chr07	59690507	59694076	1	3570	60173		Zinc finger, CCHC-type		Zinc finger (Znf) domains are relatively small protein motifs which contain multiple finger-like protrusions that make tandem contacts with their target molecule. Some of these domains bind zinc, but many do not; instead binding other metals such as iron, or no metal at all. For example, some family members form salt bridges to stabilise the finger-like folds. They were first identified as a DNA-…	Domain
Sobic.007G162800	Chr07	59690507	59694076	1	3570	60173		Coactivator CBP, KIX domain		The nuclear factor CREB activates transcription of target genes in part through direct interactions with the KIX domain of the coactivator CBP in aphosphorylation-dependent manner []. This provides a model foractivator:coactivator interactions. The KIX domain of CBP also binds to transactivation domains of other nuclear factors including Myb and Jun.	Domain
Sobic.007G162800	Chr07	59690507	59694076	1	3570	60173		Zinc finger, CCHC-type		Zinc finger (Znf) domains are relatively small protein motifs which contain multiple finger-like protrusions that make tandem contacts with their target molecule. Some of these domains bind zinc, but many do not; instead binding other metals such as iron, or no metal at all. For example, some family members form salt bridges to stabilise the finger-like folds. They were first identified as a DNA-…	Domain
Sobic.007G162800	Chr07	59690507	59694076	1	3570	60173		Coactivator CBP, KIX domain		The nuclear factor CREB activates transcription of target genes in part through direct interactions with the KIX domain of the coactivator CBP in aphosphorylation-dependent manner []. This provides a model foractivator:coactivator interactions. The KIX domain of CBP also binds to transactivation domains of other nuclear factors including Myb and Jun.	Domain
Sobic.007G162800	Chr07	59690507	59694076	1	3570	60173						zinc ion binding	GO:0008270	Interacting selectively and non-covalently with zinc (Zn) ions.
Sobic.007G162800	Chr07	59690507	59694076	1	3570	60173						nucleic acid binding	GO:0003676	Interacting selectively and non-covalently with any nucleic acid.
Sobic.007G162901	Chr07	59698592	59707878	1	9287	68258	(1 of 3) PF16987 - KIX domain (KIX_2)	Caspase-like domain		This entry represents the caspase-like domain found in caspases, metacaspases and peptidases of the C25 family (gingipains).Caspases (Cysteine-dependent ASPartyl-specific proteASE) are cysteine peptidases []. They are tightly regulated proteins that require zymogen activation to become active, and once active can be regulated by caspase inhibitors. Caspases are mainly involved in mediating cell d…	Domain
Sobic.007G162901	Chr07	59698592	59707878	1	9287	68258	(1 of 3) PF16987 - KIX domain (KIX_2)	Coactivator CBP, KIX domain		The nuclear factor CREB activates transcription of target genes in part through direct interactions with the KIX domain of the coactivator CBP in aphosphorylation-dependent manner []. This provides a model foractivator:coactivator interactions. The KIX domain of CBP also binds to transactivation domains of other nuclear factors including Myb and Jun.	Domain
Sobic.007G162901	Chr07	59698592	59707878	1	9287	68258	(1 of 3) PF16987 - KIX domain (KIX_2)	Adenine-specific methyltransferase, domain 2		This entry represents the alpha-helical domain (annotated in CATH as Domain 2) found in the adenine-specific N(4)/N(6)-methyltransferase family. It is around 100 amino acids in length.	Domain
Sobic.007G163001	Chr07	59712524	59722156	1	9633	82190
Sobic.007G163001	Chr07	59712524	59722156	1	9633	82190
Sobic.007G163100	Chr07	59730719	59749288	1	18570	100385	(1 of 1) K14972 - PAX-interacting protein 1 (PAXIP1, PTIP)	Coactivator CBP, KIX domain		The nuclear factor CREB activates transcription of target genes in part through direct interactions with the KIX domain of the coactivator CBP in aphosphorylation-dependent manner []. This provides a model foractivator:coactivator interactions. The KIX domain of CBP also binds to transactivation domains of other nuclear factors including Myb and Jun.	Domain
Sobic.007G163100	Chr07	59730719	59749288	1	18570	100385	(1 of 1) K14972 - PAX-interacting protein 1 (PAXIP1, PTIP)	Coactivator CBP, KIX domain		The nuclear factor CREB activates transcription of target genes in part through direct interactions with the KIX domain of the coactivator CBP in aphosphorylation-dependent manner []. This provides a model foractivator:coactivator interactions. The KIX domain of CBP also binds to transactivation domains of other nuclear factors including Myb and Jun.	Domain
Sobic.007G163100	Chr07	59730719	59749288	1	18570	100385	(1 of 1) K14972 - PAX-interacting protein 1 (PAXIP1, PTIP)
Sobic.007G163200	Chr07	59750324	59752683	-1	2360	119990		Dimethylaniline monooxygenase, N-oxide-forming		This group represents dimethylaniline monooxygenase (N-oxide-forming) []. The flavin-containing monooxygenases (FMOs) (dimethylaniline monooxygenase N-oxide forming) are important for the oxidative metabolism of a wide variety of natural and synthetic compounds. Five mammalian FMO enzymes have been identified (FMO1-5), each exhibiting a distinct but broadsubstrate specificity []. In Arabidopsis, …	Family
Sobic.007G163300	Chr07	59767413	59768828	1	1416	137079
Sobic.007G163400	Chr07	59785413	59787524	-1	2112	155079		Protein kinase domain		Protein phosphorylation, which plays a key role in most cellular activities, is a reversible process mediated by proteinkinases and phosphoprotein phosphatases. Protein kinases catalyse the transfer of the gamma phosphate from nucleotide triphosphates (often ATP) to one or more amino acid residues in a protein substrate side chain, resulting in a conformational change affecting protein function. …	Domain
Sobic.007G163400	Chr07	59785413	59787524	-1	2112	155079		Protein kinase-like domain		Protein kinases () modify other proteins by chemically adding phosphate groups to them. This process is fundamental to most signalling and regulatory processes in the eukaryotic cell []. The protein kinases contain a catalytic core that is common to both serine/threonine and tyrosine protein kinases. The catalytic domain contains the nucleotide-binding site and the catalytic apparatus in an inter…	Domain
Sobic.007G163400	Chr07	59785413	59787524	-1	2112	155079		Tyrosine-protein kinase, catalytic domain		Protein phosphorylation, which plays a key role in most cellular activities, is a reversible process mediated by protein kinases and phosphoprotein phosphatases. Protein kinases catalyse the transfer of the gamma phosphate from nucleotide triphosphates (often ATP) to one or more amino acid residues in a protein substrate side chain, resulting in a conformational change affecting protein function.…	Domain
Sobic.007G163400	Chr07	59785413	59787524	-1	2112	155079		Serine-threonine/tyrosine-protein kinase catalytic domain		Protein phosphorylation, which plays a key role in most cellular activities, is a reversible process mediated by protein kinases and phosphoprotein phosphatases. Protein kinases catalyse the transfer of the gamma phosphate from nucleotide triphosphates (often ATP) to one or more amino acid residues in a protein substrate side chain, resulting in a conformational change affecting protein function.…	Domain
Sobic.007G163400	Chr07	59785413	59787524	-1	2112	155079		Leucine-rich repeat		Leucine-rich repeats (LRR) consist of 2-45 motifs of 20-30 amino acids in length that generally folds into an arc or horseshoe shape []. LRRs occur in proteins ranging from viruses to eukaryotes, and appear to provide a structural framework for the formation of protein-protein interactions [, ].Proteins containing LRRs include tyrosine kinase receptors, cell-adhesion molecules, virulence factors,…	Repeat
Sobic.007G163433	Chr07	59789858	59791143	1	1286	159524
Sobic.007G163466	Chr07	59793941	59794950	-1	1010	163607	(1 of 8) PTHR11260//PTHR11260:SF313 - GLUTATHIONE S-TRANSFERASE, GST, SUPERFAMILY, GST DOMAIN CONTAINING // SUBFAMILY NOT NAMED	Homeodomain-like		Homeodomain proteins are transcription factors that share a related DNA binding homeodomain []. The homeodomain was first identified in a number of Drosophila homeotic and segmentation proteins, but is now known to be well conserved in many other animals, including vertebrates. The domain binds DNA through a helix-turn-helix (HTH) structure. The HTH motif is characterised by two alpha-helices, wh…	Domain
Sobic.007G163466	Chr07	59793941	59794950	-1	1010	163607	(1 of 8) PTHR11260//PTHR11260:SF313 - GLUTATHIONE S-TRANSFERASE, GST, SUPERFAMILY, GST DOMAIN CONTAINING // SUBFAMILY NOT NAMED	No apical meristem-associated, C-terminal domain		This domain is found in a number of fungal and plant proteins including NAM (no apical meristem)-like proteins.	Domain
Sobic.007G163466	Chr07	59793941	59794950	-1	1010	163607	(1 of 8) PTHR11260//PTHR11260:SF313 - GLUTATHIONE S-TRANSFERASE, GST, SUPERFAMILY, GST DOMAIN CONTAINING // SUBFAMILY NOT NAMED					DNA binding	GO:0003677	Any molecular function by which a gene product interacts selectively and non-covalently with DNA (deoxyribonucleic acid).
Sobic.007G163500	Chr07	59802268	59805953	1	3686	171934		Cullin repeat-like-containing domain		Cullins are a family of hydrophobic proteins that act as scaffolds for ubiquitin ligases (E3). Cullins are found throughout eukaryotes. Humans express seven cullins (Cul1, 2, 3, 4A, 4B, 5 and 7), each forming part of a multi-subunit ubiquitin complex. Cullin-RING ubiquitin ligases (CRLs), such as Cul1 (SCF) [], play an essential role in targeting proteins for ubiquitin-mediated destruction; as su…	Domain
Sobic.007G163600	Chr07	59807255	59809036	1	1782	176921
Sobic.007G163700	Chr07	59809466	59813384	1	3919	179132		Zinc finger, double-stranded RNA binding		This zinc finger is found in archaea and eukaryotes, and is approximately 30 amino acids in length. The mammalian members of this group occur multiple times along the protein, joined by flexible linkers, and are referred to as JAZ - dsRNA-binding ZF protein - zinc-fingers. The JAZ proteins are expressed in all tissues tested and localise in the nucleus, particularly the nucleolus []. JAZ preferen…	Domain
Sobic.007G163700	Chr07	59809466	59813384	1	3919	179132		Zinc finger, U1-type		Zinc finger (Znf) domains are relatively small protein motifs which contain multiple finger-like protrusions that make tandem contacts with their target molecule. Some of these domains bind zinc, but many do not; instead binding other metals such as iron, or no metal at all. For example, some family members form salt bridges to stabilise the finger-like folds. They were first identified as a DNA-…	Domain
Sobic.007G163800	Chr07	59821905	59829921	-1	8017	191571		AAA+ ATPase domain		The AAA+ superfamily of ATPases is found in all kingdoms of living organisms where they participate in diverse cellular processes including membrane fusion, proteolysis and DNA replication. Although the terms AAA+ and AAA are often used loosely and interchangeably, the classical AAA family members are distinguished by their possession of the SRH region in the AAA module. Many AAA+ proteins are in…	Domain
Sobic.007G163800	Chr07	59821905	59829921	-1	8017	191571		P-loop containing nucleoside triphosphate hydrolase		The P-loop NTPase fold is the most prevalent domain of the several distinctnucleotide-binding protein folds.The most common reaction catalysed by enzymes of the P-loop NTPase fold is the hydrolysis of the beta-gamma phosphate bond of a bound nucleoside triphosphate (NTP). The energy from NTP hydrolysis is typically utilised to induce conformational changes in other molecules, which constitutes th…	Domain
Sobic.007G163800	Chr07	59821905	59829921	-1	8017	191571		ABC transporter-like		ABC transporters belong to the ATP-Binding Cassette (ABC) superfamily, which uses the hydrolysis of ATP to energise diverse biological systems. ABC transporters minimally consist of two conserved regions: a highly conserved ATP binding cassette (ABC) and a less conserved transmembrane domain (TMD). These can be found on the same protein or on two different ones. Most ABC transporters function as …	Domain
Sobic.007G163800	Chr07	59821905	59829921	-1	8017	191571		ABC transporter type 1, transmembrane domain		ABC transporters belong to the ATP-Binding Cassette (ABC) superfamily, which uses the hydrolysis of ATP to energise diverse biological systems. ABC transporters minimally consist of two conserved regions: a highly conserved ATP binding cassette (ABC) and a less conserved transmembrane domain (TMD). These can be found on the same protein or on two different ones. Most ABC transporters function as …	Domain
Sobic.007G163800	Chr07	59821905	59829921	-1	8017	191571		AAA+ ATPase domain		The AAA+ superfamily of ATPases is found in all kingdoms of living organisms where they participate in diverse cellular processes including membrane fusion, proteolysis and DNA replication. Although the terms AAA+ and AAA are often used loosely and interchangeably, the classical AAA family members are distinguished by their possession of the SRH region in the AAA module. Many AAA+ proteins are in…	Domain
Sobic.007G163800	Chr07	59821905	59829921	-1	8017	191571		P-loop containing nucleoside triphosphate hydrolase		The P-loop NTPase fold is the most prevalent domain of the several distinctnucleotide-binding protein folds.The most common reaction catalysed by enzymes of the P-loop NTPase fold is the hydrolysis of the beta-gamma phosphate bond of a bound nucleoside triphosphate (NTP). The energy from NTP hydrolysis is typically utilised to induce conformational changes in other molecules, which constitutes th…	Domain
Sobic.007G163800	Chr07	59821905	59829921	-1	8017	191571		ABC transporter-like		ABC transporters belong to the ATP-Binding Cassette (ABC) superfamily, which uses the hydrolysis of ATP to energise diverse biological systems. ABC transporters minimally consist of two conserved regions: a highly conserved ATP binding cassette (ABC) and a less conserved transmembrane domain (TMD). These can be found on the same protein or on two different ones. Most ABC transporters function as …	Domain
Sobic.007G163800	Chr07	59821905	59829921	-1	8017	191571		ABC transporter type 1, transmembrane domain		ABC transporters belong to the ATP-Binding Cassette (ABC) superfamily, which uses the hydrolysis of ATP to energise diverse biological systems. ABC transporters minimally consist of two conserved regions: a highly conserved ATP binding cassette (ABC) and a less conserved transmembrane domain (TMD). These can be found on the same protein or on two different ones. Most ABC transporters function as …	Domain
Sobic.007G163901	Chr07	59845372	59847591	1	2220	215038
Sobic.007G164000	Chr07	59857721	59861140	1	3420	227387		AAA+ ATPase domain		The AAA+ superfamily of ATPases is found in all kingdoms of living organisms where they participate in diverse cellular processes including membrane fusion, proteolysis and DNA replication. Although the terms AAA+ and AAA are often used loosely and interchangeably, the classical AAA family members are distinguished by their possession of the SRH region in the AAA module. Many AAA+ proteins are in…	Domain
Sobic.007G164000	Chr07	59857721	59861140	1	3420	227387		P-loop containing nucleoside triphosphate hydrolase		The P-loop NTPase fold is the most prevalent domain of the several distinctnucleotide-binding protein folds.The most common reaction catalysed by enzymes of the P-loop NTPase fold is the hydrolysis of the beta-gamma phosphate bond of a bound nucleoside triphosphate (NTP). The energy from NTP hydrolysis is typically utilised to induce conformational changes in other molecules, which constitutes th…	Domain
Sobic.007G164000	Chr07	59857721	59861140	1	3420	227387		ABC transporter-like		ABC transporters belong to the ATP-Binding Cassette (ABC) superfamily, which uses the hydrolysis of ATP to energise diverse biological systems. ABC transporters minimally consist of two conserved regions: a highly conserved ATP binding cassette (ABC) and a less conserved transmembrane domain (TMD). These can be found on the same protein or on two different ones. Most ABC transporters function as …	Domain
Sobic.007G164050	Chr07	59886957	59890913	-1	3957	256623
Sobic.007G164101	Chr07	59894108	59904355	1	10248	263774	(1 of 1) KOG0508//KOG4214//KOG4412 - Ankyrin repeat protein // Myotrophin and similar proteins // 26S proteasome regulatory complex, subunit PSMD10	Ankyrin repeat-containing domain		This entry represents the ankyrin repeat-containing domain. These domains contain multiple repeats of a beta(2)-alpha(2) motif. The ankyrin repeat is one of the most common protein-protein interaction motifs in nature. Ankyrin repeats are tandemly repeated modules of about 33 amino acids. They occur in a large number of functionally diverse proteins mainly from eukaryotes. The few known examples …	Domain
Sobic.007G164101	Chr07	59894108	59904355	1	10248	263774	(1 of 1) KOG0508//KOG4214//KOG4412 - Ankyrin repeat protein // Myotrophin and similar proteins // 26S proteasome regulatory complex, subunit PSMD10	Ankyrin repeat		The ankyrin repeat is one of the most common protein-protein interaction motifs in nature. Ankyrin repeats are tandemly repeated modules of about 33 amino acids. They occur in a large number of functionally diverse proteins mainly from eukaryotes. The few known examples from prokaryotes and viruses may be the result of horizontal gene transfers []. The repeat has been found in proteins of diverse…	Repeat
Sobic.007G164101	Chr07	59894108	59904355	1	10248	263774	(1 of 1) KOG0508//KOG4214//KOG4412 - Ankyrin repeat protein // Myotrophin and similar proteins // 26S proteasome regulatory complex, subunit PSMD10	UBA-like		UBA domains are a commonly occurring sequence motif of approximately 45 amino acid residues that are found in diverse proteins involved in the ubiquitin/proteasome pathway, DNA excision-repair, and cell signalling via protein kinases []. HHR23A, the human homologue of yeast Rad23A is a nucleotide excision-repair protein that contains both an internal and a C-terminal UBA domain. The fold of the U…	Domain
Sobic.007G164101	Chr07	59894108	59904355	1	10248	263774	(1 of 1) KOG0508//KOG4214//KOG4412 - Ankyrin repeat protein // Myotrophin and similar proteins // 26S proteasome regulatory complex, subunit PSMD10	Ubiquitin-associated domain		UBA domains are a commonly occurring sequence motif of approximately 45 amino acid residues that are found in diverse proteins involved in the ubiquitin/proteasome pathway, DNA excision-repair, and cell signalling via protein kinases []. The human homologue of yeast Rad23A is one example of a nucleotide excision-repair protein that contains both an internal and a C-terminal UBA domain. The soluti…	Domain
Sobic.007G164101	Chr07	59894108	59904355	1	10248	263774	(1 of 1) KOG0508//KOG4214//KOG4412 - Ankyrin repeat protein // Myotrophin and similar proteins // 26S proteasome regulatory complex, subunit PSMD10	Ankyrin repeat-containing domain		This entry represents the ankyrin repeat-containing domain. These domains contain multiple repeats of a beta(2)-alpha(2) motif. The ankyrin repeat is one of the most common protein-protein interaction motifs in nature. Ankyrin repeats are tandemly repeated modules of about 33 amino acids. They occur in a large number of functionally diverse proteins mainly from eukaryotes. The few known examples …	Domain
Sobic.007G164101	Chr07	59894108	59904355	1	10248	263774	(1 of 1) KOG0508//KOG4214//KOG4412 - Ankyrin repeat protein // Myotrophin and similar proteins // 26S proteasome regulatory complex, subunit PSMD10	Ankyrin repeat		The ankyrin repeat is one of the most common protein-protein interaction motifs in nature. Ankyrin repeats are tandemly repeated modules of about 33 amino acids. They occur in a large number of functionally diverse proteins mainly from eukaryotes. The few known examples from prokaryotes and viruses may be the result of horizontal gene transfers []. The repeat has been found in proteins of diverse…	Repeat
Sobic.007G164101	Chr07	59894108	59904355	1	10248	263774	(1 of 1) KOG0508//KOG4214//KOG4412 - Ankyrin repeat protein // Myotrophin and similar proteins // 26S proteasome regulatory complex, subunit PSMD10	UBA-like		UBA domains are a commonly occurring sequence motif of approximately 45 amino acid residues that are found in diverse proteins involved in the ubiquitin/proteasome pathway, DNA excision-repair, and cell signalling via protein kinases []. HHR23A, the human homologue of yeast Rad23A is a nucleotide excision-repair protein that contains both an internal and a C-terminal UBA domain. The fold of the U…	Domain
Sobic.007G164101	Chr07	59894108	59904355	1	10248	263774	(1 of 1) KOG0508//KOG4214//KOG4412 - Ankyrin repeat protein // Myotrophin and similar proteins // 26S proteasome regulatory complex, subunit PSMD10	Ubiquitin-associated domain		UBA domains are a commonly occurring sequence motif of approximately 45 amino acid residues that are found in diverse proteins involved in the ubiquitin/proteasome pathway, DNA excision-repair, and cell signalling via protein kinases []. The human homologue of yeast Rad23A is one example of a nucleotide excision-repair protein that contains both an internal and a C-terminal UBA domain. The soluti…	Domain
Sobic.007G164101	Chr07	59894108	59904355	1	10248	263774	(1 of 1) KOG0508//KOG4214//KOG4412 - Ankyrin repeat protein // Myotrophin and similar proteins // 26S proteasome regulatory complex, subunit PSMD10	Ankyrin repeat-containing domain		This entry represents the ankyrin repeat-containing domain. These domains contain multiple repeats of a beta(2)-alpha(2) motif. The ankyrin repeat is one of the most common protein-protein interaction motifs in nature. Ankyrin repeats are tandemly repeated modules of about 33 amino acids. They occur in a large number of functionally diverse proteins mainly from eukaryotes. The few known examples …	Domain
Sobic.007G164101	Chr07	59894108	59904355	1	10248	263774	(1 of 1) KOG0508//KOG4214//KOG4412 - Ankyrin repeat protein // Myotrophin and similar proteins // 26S proteasome regulatory complex, subunit PSMD10	Ankyrin repeat		The ankyrin repeat is one of the most common protein-protein interaction motifs in nature. Ankyrin repeats are tandemly repeated modules of about 33 amino acids. They occur in a large number of functionally diverse proteins mainly from eukaryotes. The few known examples from prokaryotes and viruses may be the result of horizontal gene transfers []. The repeat has been found in proteins of diverse…	Repeat
Sobic.007G164101	Chr07	59894108	59904355	1	10248	263774	(1 of 1) KOG0508//KOG4214//KOG4412 - Ankyrin repeat protein // Myotrophin and similar proteins // 26S proteasome regulatory complex, subunit PSMD10	UBA-like		UBA domains are a commonly occurring sequence motif of approximately 45 amino acid residues that are found in diverse proteins involved in the ubiquitin/proteasome pathway, DNA excision-repair, and cell signalling via protein kinases []. HHR23A, the human homologue of yeast Rad23A is a nucleotide excision-repair protein that contains both an internal and a C-terminal UBA domain. The fold of the U…	Domain
Sobic.007G164101	Chr07	59894108	59904355	1	10248	263774	(1 of 1) KOG0508//KOG4214//KOG4412 - Ankyrin repeat protein // Myotrophin and similar proteins // 26S proteasome regulatory complex, subunit PSMD10	Ubiquitin-associated domain		UBA domains are a commonly occurring sequence motif of approximately 45 amino acid residues that are found in diverse proteins involved in the ubiquitin/proteasome pathway, DNA excision-repair, and cell signalling via protein kinases []. The human homologue of yeast Rad23A is one example of a nucleotide excision-repair protein that contains both an internal and a C-terminal UBA domain. The soluti…	Domain
Sobic.007G164101	Chr07	59894108	59904355	1	10248	263774	(1 of 1) KOG0508//KOG4214//KOG4412 - Ankyrin repeat protein // Myotrophin and similar proteins // 26S proteasome regulatory complex, subunit PSMD10	Ankyrin repeat-containing domain		This entry represents the ankyrin repeat-containing domain. These domains contain multiple repeats of a beta(2)-alpha(2) motif. The ankyrin repeat is one of the most common protein-protein interaction motifs in nature. Ankyrin repeats are tandemly repeated modules of about 33 amino acids. They occur in a large number of functionally diverse proteins mainly from eukaryotes. The few known examples …	Domain
Sobic.007G164101	Chr07	59894108	59904355	1	10248	263774	(1 of 1) KOG0508//KOG4214//KOG4412 - Ankyrin repeat protein // Myotrophin and similar proteins // 26S proteasome regulatory complex, subunit PSMD10	Ankyrin repeat		The ankyrin repeat is one of the most common protein-protein interaction motifs in nature. Ankyrin repeats are tandemly repeated modules of about 33 amino acids. They occur in a large number of functionally diverse proteins mainly from eukaryotes. The few known examples from prokaryotes and viruses may be the result of horizontal gene transfers []. The repeat has been found in proteins of diverse…	Repeat
Sobic.007G164101	Chr07	59894108	59904355	1	10248	263774	(1 of 1) KOG0508//KOG4214//KOG4412 - Ankyrin repeat protein // Myotrophin and similar proteins // 26S proteasome regulatory complex, subunit PSMD10	UBA-like		UBA domains are a commonly occurring sequence motif of approximately 45 amino acid residues that are found in diverse proteins involved in the ubiquitin/proteasome pathway, DNA excision-repair, and cell signalling via protein kinases []. HHR23A, the human homologue of yeast Rad23A is a nucleotide excision-repair protein that contains both an internal and a C-terminal UBA domain. The fold of the U…	Domain
Sobic.007G164101	Chr07	59894108	59904355	1	10248	263774	(1 of 1) KOG0508//KOG4214//KOG4412 - Ankyrin repeat protein // Myotrophin and similar proteins // 26S proteasome regulatory complex, subunit PSMD10	Ubiquitin-associated domain		UBA domains are a commonly occurring sequence motif of approximately 45 amino acid residues that are found in diverse proteins involved in the ubiquitin/proteasome pathway, DNA excision-repair, and cell signalling via protein kinases []. The human homologue of yeast Rad23A is one example of a nucleotide excision-repair protein that contains both an internal and a C-terminal UBA domain. The soluti…	Domain
Sobic.007G164101	Chr07	59894108	59904355	1	10248	263774	(1 of 1) KOG0508//KOG4214//KOG4412 - Ankyrin repeat protein // Myotrophin and similar proteins // 26S proteasome regulatory complex, subunit PSMD10	Ankyrin repeat-containing domain		This entry represents the ankyrin repeat-containing domain. These domains contain multiple repeats of a beta(2)-alpha(2) motif. The ankyrin repeat is one of the most common protein-protein interaction motifs in nature. Ankyrin repeats are tandemly repeated modules of about 33 amino acids. They occur in a large number of functionally diverse proteins mainly from eukaryotes. The few known examples …	Domain
Sobic.007G164101	Chr07	59894108	59904355	1	10248	263774	(1 of 1) KOG0508//KOG4214//KOG4412 - Ankyrin repeat protein // Myotrophin and similar proteins // 26S proteasome regulatory complex, subunit PSMD10	Ankyrin repeat		The ankyrin repeat is one of the most common protein-protein interaction motifs in nature. Ankyrin repeats are tandemly repeated modules of about 33 amino acids. They occur in a large number of functionally diverse proteins mainly from eukaryotes. The few known examples from prokaryotes and viruses may be the result of horizontal gene transfers []. The repeat has been found in proteins of diverse…	Repeat
Sobic.007G164101	Chr07	59894108	59904355	1	10248	263774	(1 of 1) KOG0508//KOG4214//KOG4412 - Ankyrin repeat protein // Myotrophin and similar proteins // 26S proteasome regulatory complex, subunit PSMD10	UBA-like		UBA domains are a commonly occurring sequence motif of approximately 45 amino acid residues that are found in diverse proteins involved in the ubiquitin/proteasome pathway, DNA excision-repair, and cell signalling via protein kinases []. HHR23A, the human homologue of yeast Rad23A is a nucleotide excision-repair protein that contains both an internal and a C-terminal UBA domain. The fold of the U…	Domain
Sobic.007G164101	Chr07	59894108	59904355	1	10248	263774	(1 of 1) KOG0508//KOG4214//KOG4412 - Ankyrin repeat protein // Myotrophin and similar proteins // 26S proteasome regulatory complex, subunit PSMD10	Ubiquitin-associated domain		UBA domains are a commonly occurring sequence motif of approximately 45 amino acid residues that are found in diverse proteins involved in the ubiquitin/proteasome pathway, DNA excision-repair, and cell signalling via protein kinases []. The human homologue of yeast Rad23A is one example of a nucleotide excision-repair protein that contains both an internal and a C-terminal UBA domain. The soluti…	Domain
Sobic.007G164101	Chr07	59894108	59904355	1	10248	263774	(1 of 1) KOG0508//KOG4214//KOG4412 - Ankyrin repeat protein // Myotrophin and similar proteins // 26S proteasome regulatory complex, subunit PSMD10	Ankyrin repeat-containing domain		This entry represents the ankyrin repeat-containing domain. These domains contain multiple repeats of a beta(2)-alpha(2) motif. The ankyrin repeat is one of the most common protein-protein interaction motifs in nature. Ankyrin repeats are tandemly repeated modules of about 33 amino acids. They occur in a large number of functionally diverse proteins mainly from eukaryotes. The few known examples …	Domain
Sobic.007G164101	Chr07	59894108	59904355	1	10248	263774	(1 of 1) KOG0508//KOG4214//KOG4412 - Ankyrin repeat protein // Myotrophin and similar proteins // 26S proteasome regulatory complex, subunit PSMD10	Ankyrin repeat		The ankyrin repeat is one of the most common protein-protein interaction motifs in nature. Ankyrin repeats are tandemly repeated modules of about 33 amino acids. They occur in a large number of functionally diverse proteins mainly from eukaryotes. The few known examples from prokaryotes and viruses may be the result of horizontal gene transfers []. The repeat has been found in proteins of diverse…	Repeat
Sobic.007G164101	Chr07	59894108	59904355	1	10248	263774	(1 of 1) KOG0508//KOG4214//KOG4412 - Ankyrin repeat protein // Myotrophin and similar proteins // 26S proteasome regulatory complex, subunit PSMD10	UBA-like		UBA domains are a commonly occurring sequence motif of approximately 45 amino acid residues that are found in diverse proteins involved in the ubiquitin/proteasome pathway, DNA excision-repair, and cell signalling via protein kinases []. HHR23A, the human homologue of yeast Rad23A is a nucleotide excision-repair protein that contains both an internal and a C-terminal UBA domain. The fold of the U…	Domain
Sobic.007G164101	Chr07	59894108	59904355	1	10248	263774	(1 of 1) KOG0508//KOG4214//KOG4412 - Ankyrin repeat protein // Myotrophin and similar proteins // 26S proteasome regulatory complex, subunit PSMD10	Ubiquitin-associated domain		UBA domains are a commonly occurring sequence motif of approximately 45 amino acid residues that are found in diverse proteins involved in the ubiquitin/proteasome pathway, DNA excision-repair, and cell signalling via protein kinases []. The human homologue of yeast Rad23A is one example of a nucleotide excision-repair protein that contains both an internal and a C-terminal UBA domain. The soluti…	Domain
Sobic.007G164101	Chr07	59894108	59904355	1	10248	263774	(1 of 1) KOG0508//KOG4214//KOG4412 - Ankyrin repeat protein // Myotrophin and similar proteins // 26S proteasome regulatory complex, subunit PSMD10	Ankyrin repeat-containing domain		This entry represents the ankyrin repeat-containing domain. These domains contain multiple repeats of a beta(2)-alpha(2) motif. The ankyrin repeat is one of the most common protein-protein interaction motifs in nature. Ankyrin repeats are tandemly repeated modules of about 33 amino acids. They occur in a large number of functionally diverse proteins mainly from eukaryotes. The few known examples …	Domain
Sobic.007G164101	Chr07	59894108	59904355	1	10248	263774	(1 of 1) KOG0508//KOG4214//KOG4412 - Ankyrin repeat protein // Myotrophin and similar proteins // 26S proteasome regulatory complex, subunit PSMD10	Ankyrin repeat		The ankyrin repeat is one of the most common protein-protein interaction motifs in nature. Ankyrin repeats are tandemly repeated modules of about 33 amino acids. They occur in a large number of functionally diverse proteins mainly from eukaryotes. The few known examples from prokaryotes and viruses may be the result of horizontal gene transfers []. The repeat has been found in proteins of diverse…	Repeat
Sobic.007G164101	Chr07	59894108	59904355	1	10248	263774	(1 of 1) KOG0508//KOG4214//KOG4412 - Ankyrin repeat protein // Myotrophin and similar proteins // 26S proteasome regulatory complex, subunit PSMD10	UBA-like		UBA domains are a commonly occurring sequence motif of approximately 45 amino acid residues that are found in diverse proteins involved in the ubiquitin/proteasome pathway, DNA excision-repair, and cell signalling via protein kinases []. HHR23A, the human homologue of yeast Rad23A is a nucleotide excision-repair protein that contains both an internal and a C-terminal UBA domain. The fold of the U…	Domain
Sobic.007G164101	Chr07	59894108	59904355	1	10248	263774	(1 of 1) KOG0508//KOG4214//KOG4412 - Ankyrin repeat protein // Myotrophin and similar proteins // 26S proteasome regulatory complex, subunit PSMD10	Ubiquitin-associated domain		UBA domains are a commonly occurring sequence motif of approximately 45 amino acid residues that are found in diverse proteins involved in the ubiquitin/proteasome pathway, DNA excision-repair, and cell signalling via protein kinases []. The human homologue of yeast Rad23A is one example of a nucleotide excision-repair protein that contains both an internal and a C-terminal UBA domain. The soluti…	Domain
Sobic.007G164151	Chr07	59915163	59916564	-1	1402	284829	(1 of 68) PF07762 - Protein of unknown function (DUF1618) (DUF1618)	Domain of unknown function DUF1618		The proteins of this entry are mainly hypothetical proteins expressed by Oryza sativa.	Domain
Sobic.007G164200	Chr07	59920322	59923651	-1	3330	289988	(1 of 68) PF07762 - Protein of unknown function (DUF1618) (DUF1618)	Domain of unknown function DUF1618		The proteins of this entry are mainly hypothetical proteins expressed by Oryza sativa.	Domain
Sobic.007G164300	Chr07	59934313	59935360	1	1048	303979		Cyclophilin-type peptidyl-prolyl cis-trans isomerase		Cyclophilins exhibit peptidyl-prolyl cis-trans isomerase (PPIase) activity (), accelerating protein folding by catalysing the cis-trans isomerisation of proline imidic peptide bonds in oligopeptides [, ]. They also have protein chaperone-like functions []and are the major high-affinity binding proteins for the immunosuppressive drug cyclosporin A (CSA) in vertebrates [].Cyclophilins are found in …	Family
Sobic.007G164300	Chr07	59934313	59935360	1	1048	303979		Cyclophilin-like domain		This entry represents a beta-barrel domain that constitutes the core of cyclophilin-type peptidyl-prolyl cis-trans isomerases () and can also be found in the C-terminal of some bacterial uncharacterised proteins, such as PH0987 from Pyrococcus horikoshii () and from Bacillus cereus.	Domain
Sobic.007G164300	Chr07	59934313	59935360	1	1048	303979		Cyclophilin-type peptidyl-prolyl cis-trans isomerase domain		Cyclophilins exhibit peptidyl-prolyl cis-trans isomerase (PPIase) activity (), accelerating protein folding by catalysing the cis-trans isomerisation of proline imidic peptide bonds in oligopeptides [, ]. They also have protein chaperone-like functions []and are the major high-affinity binding proteins for the immunosuppressive drug cyclosporin A (CSA) in vertebrates [].Cyclophilins are found in …	Domain
Sobic.007G164300	Chr07	59934313	59935360	1	1048	303979						protein folding	GO:0006457	The process of assisting in the covalent and noncovalent assembly of single chain polypeptides or multisubunit complexes into the correct tertiary structure.
Sobic.007G164300	Chr07	59934313	59935360	1	1048	303979						peptidyl-prolyl cis-trans isomerase activity	GO:0003755	Catalysis of the reaction: peptidyl-proline (omega=180) = peptidyl-proline (omega=0).
Sobic.007G164300	Chr07	59934313	59935360	1	1048	303979						protein peptidyl-prolyl isomerization	GO:0000413	The modification of a protein by cis-trans isomerization of a proline residue.
Sobic.007G164400	Chr07	59944610	59946235	-1	1626	314276	(1 of 7) 3.6.3.27 - Phosphate-transporting ATPase / ABC phosphate transporter	Major facilitator superfamily domain		Transporters can be grouped in two classes, primary and secondary carriers. The primary active transporters drive solute accumulation or extrusion by using ATP hydrolysis, photon absorption, electron flow, substrate decarboxylation or methyl transfer. If charged molecules are unidirectionally pumped as a consequence of the consumption of a primary cellular energy source, electron chemical potenti…	Domain
Sobic.007G164400	Chr07	59944610	59946235	-1	1626	314276	(1 of 7) 3.6.3.27 - Phosphate-transporting ATPase / ABC phosphate transporter	Major facilitator superfamily		Among the different families of transporter, only two occur ubiquitously in all classifications of organisms. These are the ATP-Binding Cassette (ABC) superfamily and the Major Facilitator Superfamily (MFS). The MFS transporters are single-polypeptide secondary carriers capable only of transporting small solutes in response to chemiosmotic ion gradients [, ].	Family
Sobic.007G164400	Chr07	59944610	59946235	-1	1626	314276	(1 of 7) 3.6.3.27 - Phosphate-transporting ATPase / ABC phosphate transporter	Phosphate permease		In yeast the high-affinity transporter for external inorganic phosphate is not essential since a constitutive, low-affinity transporter exists. The induction of the yeast protein is depressed by phosphate starvation.	Family
Sobic.007G164400	Chr07	59944610	59946235	-1	1626	314276	(1 of 7) 3.6.3.27 - Phosphate-transporting ATPase / ABC phosphate transporter					integral component of membrane	GO:0016021	The component of a membrane consisting of the gene products and protein complexes having at least some part of their peptide sequence embedded in the hydrophobic region of the membrane.
Sobic.007G164400	Chr07	59944610	59946235	-1	1626	314276	(1 of 7) 3.6.3.27 - Phosphate-transporting ATPase / ABC phosphate transporter					inorganic phosphate transmembrane transporter activity	GO:0005315	Enables the transfer of a inorganic phosphate from one side of a membrane to the other, up its concentration gradient. The transporter binds the solute and undergoes a series of conformational changes. Transport works equally well in either direction and is driven by a chemiosmotic source of energy. Chemiosmotic sources of energy include uniport, symport or antiport.
Sobic.007G164400	Chr07	59944610	59946235	-1	1626	314276	(1 of 7) 3.6.3.27 - Phosphate-transporting ATPase / ABC phosphate transporter					phosphate ion transport	GO:0006817	The directed movement of phosphate into, out of or within a cell, or between cells, by means of some agent such as a transporter or pore.
Sobic.007G164500	Chr07	59955592	59956510	1	919	325258
Sobic.007G164600	Chr07	59960653	59961438	1	786	330319
Sobic.007G164750	Chr07	59971368	59972045	1	678	341034
Sobic.007G164900	Chr07	59977348	59978348	-1	1001	347014		DNA-binding domain		This entry represents a DNA-binding domain with a 2-layer beta(3)-alpha fold that is found in several DNA-binding proteins, including:DNA-binding domain of tn916 integrase [].N-terminal DNA-binding domain of lambda integrase [].GCC-box DNA-binding domains of certain transcription factors [].Methyl-CpG DNA-binding domain found in Methyl-CpG-binding protein 2 (MECP2) []and methylation-dependent tra…	Domain
Sobic.007G164900	Chr07	59977348	59978348	-1	1001	347014		AP2/ERF domain		Ethylene is an endogenous plant hormone that influences many aspects of plantgrowth and development. Some defense related genes that are induced byethylene contain a cis-regulatory element known as the Ethylene-Responsive Element (ERE) []. Sequence analysis on various ERE regionshas identified a short motif rich in G/C nucleotides, the GCC-box, essential forthe response to ethylene. This short mo…	Domain
Sobic.007G164900	Chr07	59977348	59978348	-1	1001	347014						regulation of transcription, DNA-templated	GO:0006355	Any process that modulates the frequency, rate or extent of cellular DNA-templated transcription.
Sobic.007G164900	Chr07	59977348	59978348	-1	1001	347014						transcription factor activity, sequence-specific DNA binding	GO:0003700	Interacting selectively and non-covalently with a specific DNA sequence in order to modulate transcription. The transcription factor may or may not also interact selectively with a protein or macromolecular complex.
Sobic.007G165000	Chr07	59985843	59988226	1	2384	355509	(1 of 2) PTHR14155//PTHR14155:SF113 - RING FINGER DOMAIN-CONTAINING // SUBFAMILY NOT NAMED	Zinc finger, RING-type		Zinc finger (Znf) domains are relatively small protein motifs which contain multiple finger-like protrusions that make tandem contacts with their target molecule. Some of these domains bind zinc, but many do not; instead binding other metals such as iron, or no metal at all. For example, some family members form salt bridges to stabilise the finger-like folds. They were first identified as a DNA-…	Domain
Sobic.007G165000	Chr07	59985843	59988226	1	2384	355509	(1 of 2) PTHR14155//PTHR14155:SF113 - RING FINGER DOMAIN-CONTAINING // SUBFAMILY NOT NAMED	Zinc finger, RING/FYVE/PHD-type		Zinc finger (Znf) domains are relatively small protein motifs which contain multiple finger-like protrusions that make tandem contacts with their target molecule. Some of these domains bind zinc, but many do not; instead binding other metals such as iron, or no metal at all. For example, some family members form salt bridges to stabilise the finger-like folds. They were first identified as a DNA-…	Domain
Sobic.007G165000	Chr07	59985843	59988226	1	2384	355509	(1 of 2) PTHR14155//PTHR14155:SF113 - RING FINGER DOMAIN-CONTAINING // SUBFAMILY NOT NAMED					zinc ion binding	GO:0008270	Interacting selectively and non-covalently with zinc (Zn) ions.
Sobic.007G165000	Chr07	59985843	59988226	1	2384	355509	(1 of 2) PTHR14155//PTHR14155:SF113 - RING FINGER DOMAIN-CONTAINING // SUBFAMILY NOT NAMED					protein binding	GO:0005515	Interacting selectively and non-covalently with any protein or protein complex (a complex of two or more proteins that may include other nonprotein molecules).
Sobic.007G165100	Chr07	59994953	59996526	1	1574	364619		Lateral organ boundaries, LOB		The lateral organ boundaries (LOB) gene is expressed at the adaxial base of initiating lateral organs and encodes a plant-specific protein of unknown function. The N-terminal one half of the LOB protein contains a conserved approximately 100-amino acid domain (the LOB domain) that is present in 42 other Arabidopsis thalianaproteins and in proteins from a variety of other plant species. Genes enco…	Domain
Sobic.007G165200	Chr07	59996143	59998135	-1	1993	365809
Sobic.007G165300	Chr07	59998003	60001289	1	3287	367669		Target SNARE coiled-coil homology domain		The process of vesicular fusion with target membranes depends on a set of SNAREs (SNAP-Receptors), which are associated with the fusing membranes [, ]. Target SNAREs (t-SNAREs) are localised on the target membrane and belong to two different families, the syntaxin-like family and the SNAP-25 like family. One member of each family, together with av-SNARE localised on the vesicular membrane, are re…	Domain
Sobic.007G165300	Chr07	59998003	60001289	1	3287	367669		Target SNARE coiled-coil homology domain		The process of vesicular fusion with target membranes depends on a set of SNAREs (SNAP-Receptors), which are associated with the fusing membranes [, ]. Target SNAREs (t-SNAREs) are localised on the target membrane and belong to two different families, the syntaxin-like family and the SNAP-25 like family. One member of each family, together with av-SNARE localised on the vesicular membrane, are re…	Domain
Sobic.007G165400	Chr07	60005750	60007130	1	1381	375416	(1 of 2) PTHR31100:SF3 - AT-HOOK MOTIF NUCLEAR LOCALIZED PROTEIN 19-RELATED	PPC domain		The Plants and Prokaryotes Conserved (PPC) domain contains a hydrophobicregion in the C-terminal, and in the case of plants, is often found in severalproteins with the AT-hook motif. Proteins with PPC domains are found inBacteria, Archaea and the plant kingdom [, ].The PPC domain has a single alpha-helix packed against an antiparallel beta-sheet, which is formed by five beta-strands []:	Domain
Sobic.007G165500	Chr07	60022285	60028316	1	6032	391951	(1 of 1) PTHR11206//PTHR11206:SF131 - MULTIDRUG RESISTANCE PROTEIN // SUBFAMILY NOT NAMED	Multi antimicrobial extrusion protein		Characterised members of the Multi Antimicrobial Extrusion (MATE) family function as drug/sodium antiporters. These proteins mediate resistance to a wide range of cationic dyes, fluroquinolones, aminoglycosides and other structurally diverse antibodies and drugs. MATE proteins are found in bacteria, archaea and eukaryotes. These proteins are predicted to have 12 alpha-helical transmembrane region…	Family
Sobic.007G165500	Chr07	60022285	60028316	1	6032	391951	(1 of 1) PTHR11206//PTHR11206:SF131 - MULTIDRUG RESISTANCE PROTEIN // SUBFAMILY NOT NAMED					membrane	GO:0016020	A lipid bilayer along with all the proteins and protein complexes embedded in it an attached to it.
Sobic.007G165500	Chr07	60022285	60028316	1	6032	391951	(1 of 1) PTHR11206//PTHR11206:SF131 - MULTIDRUG RESISTANCE PROTEIN // SUBFAMILY NOT NAMED					transmembrane transport	GO:0055085	The process in which a solute is transported across a lipid bilayer, from one side of a membrane to the other
Sobic.007G165500	Chr07	60022285	60028316	1	6032	391951	(1 of 1) PTHR11206//PTHR11206:SF131 - MULTIDRUG RESISTANCE PROTEIN // SUBFAMILY NOT NAMED					drug transmembrane transporter activity	GO:0015238	Enables the directed movement of a drug from one side of a membrane to the other. A drug is any naturally occurring or synthetic substance, other than a nutrient, that, when administered or applied to an organism, affects the structure or functioning of the organism; in particular, any such substance used in the diagnosis, prevention, or treatment of disease.
Sobic.007G165500	Chr07	60022285	60028316	1	6032	391951	(1 of 1) PTHR11206//PTHR11206:SF131 - MULTIDRUG RESISTANCE PROTEIN // SUBFAMILY NOT NAMED					antiporter activity	GO:0015297	Enables the active transport of a solute across a membrane by a mechanism whereby two or more species are transported in opposite directions in a tightly coupled process not directly linked to a form of energy other than chemiosmotic energy. The reaction is: solute A(out) + solute B(in) = solute A(in) + solute B(out).
Sobic.007G165500	Chr07	60022285	60028316	1	6032	391951	(1 of 1) PTHR11206//PTHR11206:SF131 - MULTIDRUG RESISTANCE PROTEIN // SUBFAMILY NOT NAMED					drug transmembrane transport	GO:0006855	The process in which a drug is transported from one side of a membrane to the other by means of some agent such as a transporter or pore.
Sobic.007G165600	Chr07	60032398	60043960	1	11563	402064		Peptidase M1, alanine aminopeptidase/leukotriene A4 hydrolase		This group of metallopeptidases belong to the MEROPS peptidase family M1 (clan MA(E)), the type example being aminopeptidase N from Homo sapiens(Human). The protein fold of the peptidase domain for members of this family resembles that of thermolysin, the type example for clan MA.Membrane alanine aminopeptidase ()is part of the HEXXH+Egroup; it consists entirely of aminopeptidases, spread across …	Family
Sobic.007G165600	Chr07	60032398	60043960	1	11563	402064		Peptidase M1, membrane alanine aminopeptidase, N-terminal		Metalloproteases are the most diverse of the four main types of protease, with more than 50 families identified to date. In these enzymes, a divalent cation, usually zinc, activates the water molecule. The metal ionis held in place by amino acid ligands, usually three in number. The known metal ligands are His, Glu, Asp or Lys and at least one other residue is required for catalysis, which may pl…	Domain
Sobic.007G165600	Chr07	60032398	60043960	1	11563	402064		Peptidase M1, alanyl aminopeptidase		Metalloproteases are the most diverse of the four main types of protease, with more than 50 families identified to date. In these enzymes, a divalent cation, usually zinc, activates the water molecule. The metal ion is held in place by amino acid ligands, usually three in number. The known metal ligands are His, Glu, Asp or Lys and at least one other residue is required for catalysis, which may p…	Family
Sobic.007G165600	Chr07	60032398	60043960	1	11563	402064		Peptidase M1, alanyl aminopeptidase, C-terminal		Metalloproteases are the most diverse of the four main types of protease, with more than 50 families identified to date. In these enzymes, a divalent cation, usually zinc, activates the water molecule. The metal ion is held in place by amino acid ligands, usually three in number. The known metal ligands are His, Glu, Asp or Lys and at least one other residue is required for catalysis, which may p…	Domain
Sobic.007G165600	Chr07	60032398	60043960	1	11563	402064						zinc ion binding	GO:0008270	Interacting selectively and non-covalently with zinc (Zn) ions.
Sobic.007G165600	Chr07	60032398	60043960	1	11563	402064						metallopeptidase activity	GO:0008237	Catalysis of the hydrolysis of peptide bonds by a mechanism in which water acts as a nucleophile, one or two metal ions hold the water molecule in place, and charged amino acid side chains are ligands for the metal ions.
Sobic.007G165701	Chr07	60044139	60045011	1	873	413805	(1 of 87) PF00168 - C2 domain (C2)	C2 domain		The C2 domain is a Ca2+-dependent membrane-targeting module found in many cellular proteins involved in signal transduction or membrane trafficking. C2 domains are unique among membrane targeting domains in that they show wide range of lipid selectivity for the major components of cell membranes, including phosphatidylserine and phosphatidylcholine. This C2 domain is about 116 amino-acid residues…	Domain	protein binding	GO:0005515	Interacting selectively and non-covalently with any protein or protein complex (a complex of two or more proteins that may include other nonprotein molecules).
Sobic.007G165800	Chr07	60102559	60105535	1	2977	472225		Transferase		This family includes a number of transferase enzymes, mainly from plants and fungi. These include anthranilate N-hydroxycinnamoyl/benzoyltransferase that catalyses the first committed reaction of phytoalexin biosynthesis []. Deacetylvindoline 4-O-acetyltransferase () catalyses the last step in vindoline biosynthesis is also a member of this family []. The motif HXXXD is probably part of the activ…	Family
Sobic.007G165800	Chr07	60102559	60105535	1	2977	472225		Chloramphenicol acetyltransferase-like domain		Chloramphenicol acetyltransferase (CAT) catalyzes the acetyl-CoA dependent acetylation of chloramphenicol, resulting in the inactivation of the antibiotic. The crystal structure of the type III enzyme from Escherichia coli with chloramphenicol bound has been determined. CAT is a trimer of identical subunits (monomer Mr 25,000) and the trimeric structure is stabilised by a number of hydrogen bonds…	Domain
Sobic.007G165900	Chr07	60107796	60112013	1	4218	477462		Peptidase C12, ubiquitin carboxyl-terminal hydrolase		This group of cysteine peptidases belong to the MEROPS peptidase family C12 (ubiquitin C-terminal hydrolase family, clan CA). Families within the CA clan are loosely termed papain-like as protein fold of the peptidase unit resembles that of papain, the type example for clan CA. The type example is the human ubiquitin C-terminal hydrolase UCH-L1.Ubiquitinis highly conserved, commonly found conjuga…	Domain
Sobic.007G165900	Chr07	60107796	60112013	1	4218	477462		Ubiquitinyl hydrolase, UCH37 type		This group represents an ubiquitin carboxyl-terminal hydrolase, UCH37type.	Family
Sobic.007G165900	Chr07	60107796	60112013	1	4218	477462						intracellular	GO:0005622	The living contents of a cell; the matter contained within (but not including) the plasma membrane, usually taken to exclude large vacuoles and masses of secretory or ingested material. In eukaryotes it includes the nucleus and cytoplasm.
Sobic.007G165900	Chr07	60107796	60112013	1	4218	477462						ubiquitin-dependent protein catabolic process	GO:0006511	The chemical reactions and pathways resulting in the breakdown of a protein or peptide by hydrolysis of its peptide bonds, initiated by the covalent attachment of a ubiquitin group, or multiple ubiquitin groups, to the protein.
Sobic.007G165900	Chr07	60107796	60112013	1	4218	477462						ubiquitin-specific protease activity	GO:0004843	Catalysis of the thiol-dependent hydrolysis of a peptide bond formed by the C-terminal glycine of ubiquitin.
Sobic.007G165900	Chr07	60107796	60112013	1	4218	477462						omega peptidase activity	GO:0008242	Catalysis of the removal of terminal peptide residues that are substituted, cyclized or linked by isopeptide bonds (peptide linkages other than those of alpha-carboxyl to alpha-amino groups).
Sobic.007G166000	Chr07	60116057	60119139	1	3083	485723		Zinc finger, C2H2		Zinc finger (Znf) domains are relatively small protein motifs which contain multiple finger-like protrusions that make tandem contacts with their target molecule. Some of these domains bind zinc, but many do not; instead binding other metals such as iron, or no metal at all. For example, some family members form salt bridges to stabilise the finger-like folds. They were first identified as a DNA-…	Domain
Sobic.007G166000	Chr07	60116057	60119139	1	3083	485723		Zinc finger, C2H2-like		Zinc finger (Znf) domains are relatively small protein motifs which contain multiple finger-like protrusions that make tandem contacts with their target molecule. Some of these domains bind zinc, but many do not; instead binding other metals such as iron, or no metal at all. For example, some family members form salt bridges to stabilise the finger-like folds. They were first identified as a DNA-…	Domain
Sobic.007G166000	Chr07	60116057	60119139	1	3083	485723		Zinc finger C2H2-type/integrase DNA-binding domain		Zinc finger (Znf) domains are relatively small protein motifs which contain multiple finger-like protrusions that make tandem contacts with their target molecule. Some of these domains bind zinc, but many do not; instead binding other metals such as iron, or no metal at all. For example, some family members form salt bridges to stabilise the finger-like folds. They were first identified as a DNA-…	Domain
Sobic.007G166000	Chr07	60116057	60119139	1	3083	485723						metal ion binding	GO:0046872	Interacting selectively and non-covalently with any metal ion.
Sobic.007G166100	Chr07	60137051	60141707	1	4657	506717		NAC domain		The NAC domain (for Petunia hybrida(Petunia) NAM and for Arabidopsis ATAF1, ATAF2, and CUC2) is an N-terminal module of ~160 amino acids, which is found in proteins of the NAC family of plant-specific transcriptional regulators (no apical meristem (NAM) proteins) []. NAC proteins are involved in developmental processes, including formation of the shoot apical meristem, floral organs and lateral s…	Domain
Sobic.007G166100	Chr07	60137051	60141707	1	4657	506717						DNA binding	GO:0003677	Any molecular function by which a gene product interacts selectively and non-covalently with DNA (deoxyribonucleic acid).
Sobic.007G166100	Chr07	60137051	60141707	1	4657	506717						regulation of transcription, DNA-templated	GO:0006355	Any process that modulates the frequency, rate or extent of cellular DNA-templated transcription.
Sobic.007G166200	Chr07	60144110	60147894	-1	3785	513776		NAD(P)-binding domain		This entry represents NAD- and NADP-binding domains with a core Rossmann-type fold, which consists of 3-layers alpha/beta/alpha, where the six beta strands are parallel in the order 321456. Many different enzymes contain an NAD/NADP-binding domain, including:C-terminal domain of alcohol dehydrogenases []Tyrosine-dependent oxidoreductases (also known as short-chain dehydrogenases) []N-terminal dom…	Domain
Sobic.007G166200	Chr07	60144110	60147894	-1	3785	513776		Lactate/malate dehydrogenase, C-terminal		L-lactate dehydrogenases are metabolic enzymes which catalyse the conversion of L-lactate to pyruvate, the last step in anaerobic glycolysis []. L-lactate dehydrogenase is also found as a lens crystallin in bird and crocodile eyes. L-2-hydroxyisocaproate dehydrogenases are also members of the family. Malate dehydrogenases catalyse the interconversion of malate to oxaloacetate []. The enzyme parti…	Domain
Sobic.007G166200	Chr07	60144110	60147894	-1	3785	513776		Lactate dehydrogenase/glycoside hydrolase, family 4, C-terminal		This entry represents a structural motif found at the C-terminal of lactate dehydrogenase ()and malate dehydrogenases (), as well as at the C-terminal of family 4 glycoside hydrolases (). These domains have an unusual fold consisting of segregated alpha-helical and beta-sheet regions, although they contain predominantly anti-parallel beta-sheets [, , ].L-lactate dehydrogenases are metabolic enzym…	Domain
Sobic.007G166200	Chr07	60144110	60147894	-1	3785	513776		Lactate/malate dehydrogenase, N-terminal		L-lactate dehydrogenases are metabolic enzymes which catalyse the conversion of L-lactate to pyruvate, the last step in anaerobic glycolysis []. L-lactate dehydrogenase is also found as a lens crystallin in bird and crocodile eyes. L-2-hydroxyisocaproate dehydrogenases are also members of the family. Malate dehydrogenases catalyse the interconversion of malate to oxaloacetate []. The enzyme parti…	Domain
Sobic.007G166200	Chr07	60144110	60147894	-1	3785	513776		Malate dehydrogenase, type 2		Malate dehydrogenases catalyse the interconversion of malate and oxaloacetate using dinucleotide cofactors []. The enzymes in this entry are found in archaea, bacteria and eukaryotes and fall into two distinct groups. The first group are cytoplamsic, NAD-dependent enzymes which participate in the citric acid cycle (). The second group are found in plant chloroplasts, use NADP as cofactor, and par…	Family
Sobic.007G166200	Chr07	60144110	60147894	-1	3785	513776		Malate dehydrogenase, NADP-dependent, plants		This entry represents the NADP-dependent malate dehydrogenase found in plants, mosses and green algae and localised to the chloroplast. Malate dehydrogenase converts oxaloacetate into malate, a critical step in the C4 cycle which allows circumvention of the effects of photorespiration. Malate is subsequently transported from the chloroplast to the cytoplasm (and then to the bundle sheath cells in…	Family
Sobic.007G166200	Chr07	60144110	60147894	-1	3785	513776		NAD(P)-binding domain		This entry represents NAD- and NADP-binding domains with a core Rossmann-type fold, which consists of 3-layers alpha/beta/alpha, where the six beta strands are parallel in the order 321456. Many different enzymes contain an NAD/NADP-binding domain, including:C-terminal domain of alcohol dehydrogenases []Tyrosine-dependent oxidoreductases (also known as short-chain dehydrogenases) []N-terminal dom…	Domain
Sobic.007G166200	Chr07	60144110	60147894	-1	3785	513776		Lactate/malate dehydrogenase, C-terminal		L-lactate dehydrogenases are metabolic enzymes which catalyse the conversion of L-lactate to pyruvate, the last step in anaerobic glycolysis []. L-lactate dehydrogenase is also found as a lens crystallin in bird and crocodile eyes. L-2-hydroxyisocaproate dehydrogenases are also members of the family. Malate dehydrogenases catalyse the interconversion of malate to oxaloacetate []. The enzyme parti…	Domain
Sobic.007G166200	Chr07	60144110	60147894	-1	3785	513776		Lactate dehydrogenase/glycoside hydrolase, family 4, C-terminal		This entry represents a structural motif found at the C-terminal of lactate dehydrogenase ()and malate dehydrogenases (), as well as at the C-terminal of family 4 glycoside hydrolases (). These domains have an unusual fold consisting of segregated alpha-helical and beta-sheet regions, although they contain predominantly anti-parallel beta-sheets [, , ].L-lactate dehydrogenases are metabolic enzym…	Domain
Sobic.007G166200	Chr07	60144110	60147894	-1	3785	513776		Lactate/malate dehydrogenase, N-terminal		L-lactate dehydrogenases are metabolic enzymes which catalyse the conversion of L-lactate to pyruvate, the last step in anaerobic glycolysis []. L-lactate dehydrogenase is also found as a lens crystallin in bird and crocodile eyes. L-2-hydroxyisocaproate dehydrogenases are also members of the family. Malate dehydrogenases catalyse the interconversion of malate to oxaloacetate []. The enzyme parti…	Domain
Sobic.007G166200	Chr07	60144110	60147894	-1	3785	513776		Malate dehydrogenase, type 2		Malate dehydrogenases catalyse the interconversion of malate and oxaloacetate using dinucleotide cofactors []. The enzymes in this entry are found in archaea, bacteria and eukaryotes and fall into two distinct groups. The first group are cytoplamsic, NAD-dependent enzymes which participate in the citric acid cycle (). The second group are found in plant chloroplasts, use NADP as cofactor, and par…	Family
Sobic.007G166200	Chr07	60144110	60147894	-1	3785	513776		Malate dehydrogenase, NADP-dependent, plants		This entry represents the NADP-dependent malate dehydrogenase found in plants, mosses and green algae and localised to the chloroplast. Malate dehydrogenase converts oxaloacetate into malate, a critical step in the C4 cycle which allows circumvention of the effects of photorespiration. Malate is subsequently transported from the chloroplast to the cytoplasm (and then to the bundle sheath cells in…	Family
Sobic.007G166200	Chr07	60144110	60147894	-1	3785	513776						oxidation-reduction process	GO:0055114	A metabolic process that results in the removal or addition of one or more electrons to or from a substance, with or without the concomitant removal or addition of a proton or protons.
Sobic.007G166200	Chr07	60144110	60147894	-1	3785	513776						malate metabolic process	GO:0006108	The chemical reactions and pathways involving malate, the anion of hydroxybutanedioic acid, a chiral hydroxydicarboxylic acid. The (+) enantiomer is an important intermediate in metabolism as a component of both the TCA cycle and the glyoxylate cycle.
Sobic.007G166200	Chr07	60144110	60147894	-1	3785	513776						malate dehydrogenase (NADP+) activity	GO:0046554	Catalysis of the reaction: (S)-malate + NADP+ = oxaloacetate + NADPH + H+.
Sobic.007G166300	Chr07	60149510	60153216	-1	3707	519176		NAD(P)-binding domain		This entry represents NAD- and NADP-binding domains with a core Rossmann-type fold, which consists of 3-layers alpha/beta/alpha, where the six beta strands are parallel in the order 321456. Many different enzymes contain an NAD/NADP-binding domain, including:C-terminal domain of alcohol dehydrogenases []Tyrosine-dependent oxidoreductases (also known as short-chain dehydrogenases) []N-terminal dom…	Domain
Sobic.007G166300	Chr07	60149510	60153216	-1	3707	519176		Lactate/malate dehydrogenase, C-terminal		L-lactate dehydrogenases are metabolic enzymes which catalyse the conversion of L-lactate to pyruvate, the last step in anaerobic glycolysis []. L-lactate dehydrogenase is also found as a lens crystallin in bird and crocodile eyes. L-2-hydroxyisocaproate dehydrogenases are also members of the family. Malate dehydrogenases catalyse the interconversion of malate to oxaloacetate []. The enzyme parti…	Domain
Sobic.007G166300	Chr07	60149510	60153216	-1	3707	519176		Lactate dehydrogenase/glycoside hydrolase, family 4, C-terminal		This entry represents a structural motif found at the C-terminal of lactate dehydrogenase ()and malate dehydrogenases (), as well as at the C-terminal of family 4 glycoside hydrolases (). These domains have an unusual fold consisting of segregated alpha-helical and beta-sheet regions, although they contain predominantly anti-parallel beta-sheets [, , ].L-lactate dehydrogenases are metabolic enzym…	Domain
Sobic.007G166300	Chr07	60149510	60153216	-1	3707	519176		Lactate/malate dehydrogenase, N-terminal		L-lactate dehydrogenases are metabolic enzymes which catalyse the conversion of L-lactate to pyruvate, the last step in anaerobic glycolysis []. L-lactate dehydrogenase is also found as a lens crystallin in bird and crocodile eyes. L-2-hydroxyisocaproate dehydrogenases are also members of the family. Malate dehydrogenases catalyse the interconversion of malate to oxaloacetate []. The enzyme parti…	Domain
Sobic.007G166300	Chr07	60149510	60153216	-1	3707	519176		Malate dehydrogenase, type 2		Malate dehydrogenases catalyse the interconversion of malate and oxaloacetate using dinucleotide cofactors []. The enzymes in this entry are found in archaea, bacteria and eukaryotes and fall into two distinct groups. The first group are cytoplamsic, NAD-dependent enzymes which participate in the citric acid cycle (). The second group are found in plant chloroplasts, use NADP as cofactor, and par…	Family
Sobic.007G166300	Chr07	60149510	60153216	-1	3707	519176		Malate dehydrogenase, NADP-dependent, plants		This entry represents the NADP-dependent malate dehydrogenase found in plants, mosses and green algae and localised to the chloroplast. Malate dehydrogenase converts oxaloacetate into malate, a critical step in the C4 cycle which allows circumvention of the effects of photorespiration. Malate is subsequently transported from the chloroplast to the cytoplasm (and then to the bundle sheath cells in…	Family
Sobic.007G166300	Chr07	60149510	60153216	-1	3707	519176						oxidation-reduction process	GO:0055114	A metabolic process that results in the removal or addition of one or more electrons to or from a substance, with or without the concomitant removal or addition of a proton or protons.
Sobic.007G166300	Chr07	60149510	60153216	-1	3707	519176						malate metabolic process	GO:0006108	The chemical reactions and pathways involving malate, the anion of hydroxybutanedioic acid, a chiral hydroxydicarboxylic acid. The (+) enantiomer is an important intermediate in metabolism as a component of both the TCA cycle and the glyoxylate cycle.
Sobic.007G166300	Chr07	60149510	60153216	-1	3707	519176						malate dehydrogenase (NADP+) activity	GO:0046554	Catalysis of the reaction: (S)-malate + NADP+ = oxaloacetate + NADPH + H+.
Sobic.007G166400	Chr07	60157678	60162106	1	4429	527344		Mediator complex, subunit Med31		The Mediator complex is a coactivator involved in the regulated transcription of nearly all RNA polymerase II-dependent genes. Mediator functions as a bridge to convey information from gene-specific regulatory proteins to the basal RNA polymerase II transcription machinery. The Mediator complex, having a compact conformation in its free form, is recruited to promoters by direct interactions with …	Family
Sobic.007G166400	Chr07	60157678	60162106	1	4429	527344						regulation of transcription, DNA-templated	GO:0006355	Any process that modulates the frequency, rate or extent of cellular DNA-templated transcription.
Sobic.007G166400	Chr07	60157678	60162106	1	4429	527344						RNA polymerase II transcription cofactor activity	GO:0001104	Interacting selectively and non-covalently with an RNA polymerase II (RNAP II) regulatory transcription factor and also with the RNAP II basal transcription machinery in order to modulate transcription. Cofactors generally do not bind DNA, but rather mediate protein-protein interactions between regulatory transcription factors and the basal RNAP II transcription machinery.
Sobic.007G166400	Chr07	60157678	60162106	1	4429	527344						mediator complex	GO:0016592	A protein complex that interacts with the carboxy-terminal domain of the largest subunit of RNA polymerase II and plays an active role in transducing the signal from a transcription factor to the transcriptional machinery. The mediator complex is required for activation of transcription of most protein-coding genes, but can also act as a transcriptional corepressor. The Saccharomyces complex cont…
Sobic.007G166500	Chr07	60163042	60163905	1	864	532708		RlpA-like double-psi beta-barrel domain		Rare lipoprotein A (RlpA) contains a conserved region that has the double-psi beta-barrel (DPBB) fold [, ]. RlpA is a bacterial septal ring protein and a lytic transglycosylase that contributes to rod shape and daughter cell separation in Pseudomonas aeruginosa []. It has been shown to act as a prc mutant suppressor in Escherichia coli []. The DPBB fold is often an enzymatic domain. Proteins cont…	Domain
Sobic.007G166500	Chr07	60163042	60163905	1	864	532708		Expansin/Lol pI		Expansins are unusual proteins that mediate cell wall extension in plants []. They are believed to act as a sort of chemical grease, allowing polymers to slide past one another by disrupting non-covalent hydrogen bonds that hold many wall polymers to one another. This process is notdegradative and hence does not weaken the wall, which could otherwise rupture under internal pressure during growth.…	Family
Sobic.007G166500	Chr07	60163042	60163905	1	864	532708		Expansin/pollen allergen, DPBB domain		This entry represents a N-terminal domain that has a Barwin-like double psi beta-barrel structure(DPBB). It is found in proteins like expasin and pollen allergens. The major timothy grass pollen allergen Phl p 1 is one of the most potent and frequently recognised environmental allergens [].	Domain
Sobic.007G166500	Chr07	60163042	60163905	1	864	532708		Expansin		Expansins are unusual proteins that mediate cell wall extension in plants. They are believed to act as a sort of chemical grease, allowingpolymers to slide past one another by disrupting non-covalent hydrogenbonds that hold many wall polymers to one another. This process is notdegradative and hence does not weaken the wall, which could otherwiserupture under internal pressure during growth.Sequen…	Family
Sobic.007G166500	Chr07	60163042	60163905	1	864	532708		Expansin, cellulose-binding-like domain		Expansins are secreted proteins of 25 to 27 Kd that were isolated first fromyoung cucumber seedling and subsequently from other plant tissues. Expressionof expansin genes correlates with growth of cells. Increase in expansincontent also occurs during fruit ripening. Expansins act on the cell wall topromote its extensibility. The model for its mechanism of action postulatesthat expansins break non…	Domain
Sobic.007G166600	Chr07	60165035	60167803	-1	2769	534701		Superoxide dismutase [Cu-Zn], chloroplastic		Chloroplastic copper/zinc superoxide dismutase CSD2 can detoxify superoxide radicals, its expression is regulated by miR398 [, ]. MicroRNAs (miRNAs) recognise target mRNAs for degradation or translational repression and play important roles in plant growth, development, and stress responses. Down-regulation of miR398 in response to oxidative stress permits up-regulation of CSD2, and thereby helps…	Family
Sobic.007G166600	Chr07	60165035	60167803	-1	2769	534701		Superoxide dismutase, copper/zinc binding domain		Superoxide dismutases are ubiquitous metalloproteins that prevent damageby oxygen-mediated free radicals by catalysing the dismutation of superoxideinto molecular oxygen and hydrogen peroxide []. Superoxide is a normal by-product of aerobic respiration and is produced by a number of reactions, including oxidative phosphorylation and photosynthesis. The dismutaseenzymes have a very high catalytic …	Domain
Sobic.007G166600	Chr07	60165035	60167803	-1	2769	534701						metal ion binding	GO:0046872	Interacting selectively and non-covalently with any metal ion.
Sobic.007G166600	Chr07	60165035	60167803	-1	2769	534701						oxidation-reduction process	GO:0055114	A metabolic process that results in the removal or addition of one or more electrons to or from a substance, with or without the concomitant removal or addition of a proton or protons.
Sobic.007G166600	Chr07	60165035	60167803	-1	2769	534701						superoxide metabolic process	GO:0006801	The chemical reactions and pathways involving superoxide, the superoxide anion O2- (superoxide free radical), or any compound containing this species.
Sobic.007G166701	Chr07	60176310	60176571	1	262	545976
Sobic.007G166800	Chr07	60176588	60180835	1	4248	546254		Protein of unknown function DUF966		This is a family of plant proteins confined to monocotyledons and mosses, with unknown function	Family
Sobic.007G166800	Chr07	60176588	60180835	1	4248	546254		Uncharacterised conserved protein UCP031043		This entry represents a group of uncharacterised plant proteins, including protein UPSTREAM OF FLC (UFC, At5g10150) from Arabidopsis. UFC is part of a three-gene cluster containing FLC, UFC and DFC, which is coordinately regulated in response to vernalization [].	Family
Sobic.007G166900	Chr07	60187173	60190004	-1	2832	556839		WAT1-related protein		The plant drug/metabolite exporter (DME) family consists of a group of plant WAT1 (walls are thin1)-related proteins. They contain the EamA domains that can be found in some drug/metabolite exporters in bacteria. Arabidopsis WAT1 is required for secondary cell-wall deposition [, ], and conferred broad-spectrum resistance to vascular pathogens []. Auxin-induced protein 5NG4, another member of the …	Family
Sobic.007G166900	Chr07	60187173	60190004	-1	2832	556839		EamA domain		EamA (named after the O-acetyl-serine/cysteine export gene in E. coli) domain is found in a wide range of proteins including the Erwinia chrysanthemi PecM protein, which is involved in pectinase, cellulase and blue pigment regulation, the Salmonella typhimurium PagO protein (function unknown), and some members of the solute carrier family group 35 (SLC35) nucleoside-sugar transporters. Many membe…	Domain
Sobic.007G166900	Chr07	60187173	60190004	-1	2832	556839						membrane	GO:0016020	A lipid bilayer along with all the proteins and protein complexes embedded in it an attached to it.
Sobic.007G166900	Chr07	60187173	60190004	-1	2832	556839						integral component of membrane	GO:0016021	The component of a membrane consisting of the gene products and protein complexes having at least some part of their peptide sequence embedded in the hydrophobic region of the membrane.
Sobic.007G166900	Chr07	60187173	60190004	-1	2832	556839						transmembrane transporter activity	GO:0022857	Enables the transfer of a substance from one side of a membrane to the other.
