# Supplementary material for: Association mapping by aerial drone reveals 213 genetic associations for Sorghum bicolor biomass traits under drought
Source: BMC Genomics. 2018 Sep 17;19:679. doi: 10.1186/s12864-018-5055-5 (PMC6142696; doi:10.1186/s12864-018-5055-5)
Supplement: Supplementary file 9 — Tables showing all genes in the regions spanned by significant SNPs for each peak. Gene information was obtained from the Phytomine tool in Phytozome v3.0. (ZIP 8760 kb) [file 12864_2018_5055_MOESM9_ESM.zip › CPG7.14_all_Sb_genes_in_region_from_Phytomine.csv]

Primary_Identifier	chrom	Pos_start	Pos_end	strand	gene_length	dist_from_max_GWAS_SNP	gene_defline	protein_domains_name	gene_name	protein_domains_description	protin_domains_type	ontology_term_name	GO_term	GO_description
Sobic.007G191600	Chr07	62433083	62439129	-1	6047	55092		Ribosomal protein S5 domain 2-type fold		Domain 2 of the ribosomal protein S5 has a left-handed, 2-layer alpha/beta fold with a core structure consisting of beta(3)-alpha-beta-alpha. Domains with this fold are found in numerous RNA/DNA-binding proteins, as well as in kinases from the GHMP kinase family. Proteins containing this alpha/beta fold domain include: Translational machinery components (ribosomal proteins S5 and S9, and domain I…	Domain
Sobic.007G191600	Chr07	62433083	62439129	-1	6047	55092		Exoribonuclease, phosphorolytic domain 2		The PH (phosphorolytic) domain is responsible for 3'-5' exoribonuclease activity, although in some proteins this domain has lost its catalytic function. An active PH domain uses inorganic phosphate as a nucleophile, adding it across the phosphodiester bond between the end two nucleotides in order to release ribonucleoside 5'-diphosphate (rNDP) from the 3' end of the RNA substrate.PH domains can b…	Domain
Sobic.007G191600	Chr07	62433083	62439129	-1	6047	55092		Exoribonuclease, phosphorolytic domain 1		The PH (phosphorolytic) domain is responsible for 3'-5' exoribonuclease activity, although in some proteins this domain has lost its catalytic function. An active PH domain uses inorganic phosphate as a nucleophile, adding it across the phosphodiester bond between the end two nucleotides in order torelease ribonucleoside 5'-diphosphate (rNDP) from the 3' end of the RNA substrate.PH domains can be…	Domain
Sobic.007G191700	Chr07	62440167	62444690	-1	4524	49531		Vesicle transport protein, Use1		This entry represents a family of proteins, approximately 300 residues in length, involved in vesicle transport. They have a single C-terminal transmembrane domain and a SNARE [soluble NSF (N-ethylmaleimide-sensitive fusion protein) attachment protein receptor]domain of approximately 60 residues. The SNARE domains are essential for membrane fusion and are conserved from yeasts to humans. Use1 is …	Family
Sobic.007G191800	Chr07	62447556	62451183	-1	3628	43038		Armadillo-like helical		This domain consists of a multi-helical fold comprised of two curved layers of alpha helices arranged in a regular right-handed superhelix, where the repeats that make up this structure are arranged about a common axis []. These superhelical structures present an extensive solvent-accessible surface that is well suited to binding large substrates such as proteins and nucleic acids. This topology …	Domain
Sobic.007G191800	Chr07	62447556	62451183	-1	3628	43038		Armadillo-type fold		This entry represents a structural domain with an armadillo (ARM)-like fold, consisting of a multi-helical fold comprised of two curved layers of alpha helices arranged in a regular right-handed superhelix, where the repeats that make up this structure are arranged about a common axis []. These superhelical structures present an extensive solvent-accessible surface that is well suited to binding …	Domain
Sobic.007G191800	Chr07	62447556	62451183	-1	3628	43038		CLASP N-terminal domain		This domain is found in the N-terminal region of CLIP-associated proteins (CLASPs), which are widely conserved microtubule plus-end-tracking proteins that regulate the stability of dynamic microtubules [, ]. The domain is also found in other proteins involved in microtubule binding, including STU1, MOR1 and spindle pole body component Alp14.	Domain
Sobic.007G191800	Chr07	62447556	62451183	-1	3628	43038		Armadillo-like helical		This domain consists of a multi-helical fold comprised of two curved layers of alpha helices arranged in a regular right-handed superhelix, where the repeats that make up this structure are arranged about a common axis []. These superhelical structures present an extensive solvent-accessible surface that is well suited to binding large substrates such as proteins and nucleic acids. This topology …	Domain
Sobic.007G191800	Chr07	62447556	62451183	-1	3628	43038		Armadillo-type fold		This entry represents a structural domain with an armadillo (ARM)-like fold, consisting of a multi-helical fold comprised of two curved layers of alpha helices arranged in a regular right-handed superhelix, where the repeats that make up this structure are arranged about a common axis []. These superhelical structures present an extensive solvent-accessible surface that is well suited to binding …	Domain
Sobic.007G191800	Chr07	62447556	62451183	-1	3628	43038		CLASP N-terminal domain		This domain is found in the N-terminal region of CLIP-associated proteins (CLASPs), which are widely conserved microtubule plus-end-tracking proteins that regulate the stability of dynamic microtubules [, ]. The domain is also found in other proteins involved in microtubule binding, including STU1, MOR1 and spindle pole body component Alp14.	Domain
Sobic.007G191900	Chr07	62457346	62460818	-1	3473	33403		ACT domain		The ACT domain is found in a variety of contexts and is proposed to be a conserved regulatory binding fold. ACT domains are linked to a wide range of metabolic enzymes that are regulated by amino acid concentration. The archetypical ACT domain is the C-terminal regulatory domain of 3-phosphoglycerate dehydrogenase (3PGDH), which folds with a ferredoxin-like topology. A pair of ACT domains form an…	Domain
Sobic.007G192000	Chr07	62476299	62479389	-1	3091	14832		ACT domain		The ACT domain is found in a variety of contexts and is proposed to be a conserved regulatory binding fold. ACT domains are linked to a wide range of metabolic enzymes that are regulated by amino acid concentration. The archetypical ACT domain is the C-terminal regulatory domain of 3-phosphoglycerate dehydrogenase (3PGDH), which folds with a ferredoxin-like topology. A pair of ACT domains form an…	Domain
Sobic.007G192000	Chr07	62476299	62479389	-1	3091	14832		ACT domain		The ACT domain is found in a variety of contexts and is proposed to be a conserved regulatory binding fold. ACT domains are linked to a wide range of metabolic enzymes that are regulated by amino acid concentration. The archetypical ACT domain is the C-terminal regulatory domain of 3-phosphoglycerate dehydrogenase (3PGDH), which folds with a ferredoxin-like topology. A pair of ACT domains form an…	Domain
Sobic.007G192100	Chr07	62489682	62492948	1	3267	1273		TMP21-related		This group of proteins consists of TMP21 (also known as transmembrane emp24 domain-containing protein 10) and related proteins, which are members of the p24 family. The p24 family is a widely conserved family of transmembrane proteins that plays a functional role in the initiation of assembly of COPI (Coat protein I) coated vesicles. COPI coated vesicles are involved in protein transport within t…	Family
Sobic.007G192100	Chr07	62489682	62492948	1	3267	1273		GOLD domain		The GOLD (for Golgi dynamics) domain is a protein module found in severaleukaryotic Golgi and lipid-traffic proteins. It is typically between 90 and150 amino acids long. Most of the size difference observed in the GOLD-domainsuperfamily is traceable to a single large low-complexity insert that is seenin some versions of the domain. With the exception of the p24 proteins, whichhave a simple archit…	Domain
Sobic.007G192100	Chr07	62489682	62492948	1	3267	1273						transport	GO:0006810	The directed movement of substances (such as macromolecules, small molecules, ions) into, out of or within a cell, or between cells, or within a multicellular organism by means of some agent such as a transporter or pore.
Sobic.007G192100	Chr07	62489682	62492948	1	3267	1273						integral component of membrane	GO:0016021	The component of a membrane consisting of the gene products and protein complexes having at least some part of their peptide sequence embedded in the hydrophobic region of the membrane.
Sobic.007G192200	Chr07	62494424	62496714	1	2291	203		Bifunctional inhibitor/plant lipid transfer protein/seed storage helical domain		This entry represents a structural domain consisting of 4-helices with a folded leaf topology, and forming a right-handed superhelix. This domain occurs in several proteins, including:Plant lipid-transfer proteins, such as the non-specific lipid-transfer proteins ns-LTP1 and ns-LTP2 [, ].Proteinase/alpha-amylase inhibitors, such as trypsin/alpha-amylase inhibitor RBI from Eleusine coracana(Indian…	Domain
Sobic.007G192300	Chr07	62502279	62505522	1	3244	8058		Plant peroxidase		Peroxidases are haem-containing enzymes that use hydrogen peroxide asthe electron acceptor to catalyse a number of oxidative reactions. Most haem peroxidases follow the reaction scheme:Fe3++ H2O2-->[Fe4+=O]R' (Compound I) + H2O[Fe4+=O]R' + substrate -->[Fe4+=O]R (Compound II) + oxidised substrate[Fe4+=O]R + substrate -->Fe3++ H2O + oxidised substrateIn this mechanism, the enzyme reacts with one e…	Family
Sobic.007G192300	Chr07	62502279	62505522	1	3244	8058		Haem peroxidase		Peroxidases are haem-containing enzymes that use hydrogen peroxide asthe electron acceptor to catalyse a number of oxidative reactions.Most haem peroxidases follow the reaction scheme:Fe3++ H2O2-->[Fe4+=O]R' (Compound I) + H2O[Fe4+=O]R' + substrate -->[Fe4+=O]R (Compound II) + oxidised substrate[Fe4+=O]R + substrate -->Fe3++ H2O + oxidised substrateIn this mechanism, the enzyme reacts with one eq…	Family
Sobic.007G192300	Chr07	62502279	62505522	1	3244	8058		Haem peroxidase, plant/fungal/bacterial		Peroxidases are haem-containing enzymes that use hydrogen peroxide asthe electron acceptor to catalyse a number of oxidative reactions.Most haem peroxidases follow the reaction scheme:Fe3++ H2O2-->[Fe4+=O]R' (Compound I) + H2O[Fe4+=O]R' + substrate -->[Fe4+=O]R (Compound II) + oxidised substrate[Fe4+=O]R + substrate -->Fe3++ H2O + oxidised substrateIn this mechanism, the enzyme reacts with one eq…	Domain
Sobic.007G192300	Chr07	62502279	62505522	1	3244	8058		Plant ascorbate peroxidase		Peroxidases are haem-containing enzymes that use hydrogen peroxide as the electron acceptor to catalyse a number of oxidative reactions. They are found in bacteria, fungi, plants and animals. On the basis of sequence similarity, fungal, plant and bacterial peroxidases can be viewed as members of a superfamily consisting of 3 major classes. Class I, the intracellular peroxidases, includes yeast cy…	Family
Sobic.007G192300	Chr07	62502279	62505522	1	3244	8058						peroxidase activity	GO:0004601	Catalysis of the reaction: donor + hydrogen peroxide = oxidized donor + 2 H2O.
Sobic.007G192300	Chr07	62502279	62505522	1	3244	8058						oxidation-reduction process	GO:0055114	A metabolic process that results in the removal or addition of one or more electrons to or from a substance, with or without the concomitant removal or addition of a proton or protons.
Sobic.007G192300	Chr07	62502279	62505522	1	3244	8058						heme binding	GO:0020037	Interacting selectively and non-covalently with heme, any compound of iron complexed in a porphyrin (tetrapyrrole) ring.
Sobic.007G192300	Chr07	62502279	62505522	1	3244	8058						response to oxidative stress	GO:0006979	Any process that results in a change in state or activity of a cell or an organism (in terms of movement, secretion, enzyme production, gene expression, etc.) as a result of oxidative stress, a state often resulting from exposure to high levels of reactive oxygen species, e.g. superoxide anions, hydrogen peroxide (H2O2), and hydroxyl radicals.
Sobic.007G192400	Chr07	62506440	62509452	-1	3013	12219		Cyclin-like		This cyclin-like domain is found in cyclins, but it is also found as the core domain in transcription factor IIB (TFIIB) []and in the retinoblastoma tumour suppressor []. It consists of a duplication of a fold consisting of 5 helices, one of them surrounded by the others.	Domain
Sobic.007G192400	Chr07	62506440	62509452	-1	3013	12219		Transcription factor TFIIB		In eukaryotes, transcription initiation by polymerase II is modulated by both general and specific transcription factors. The general factors (which include TFIIA, TFIIB, TFIID, TFIIE, TFIIF, TFIIG and TFIIH) operate through common promoter elements, such as the TATA box. Transcription factor IIB (TFIIB) is of central importance in transcription of class II genes. It associates with TFIID-TFIIA b…	Family
Sobic.007G192400	Chr07	62506440	62509452	-1	3013	12219						zinc ion binding	GO:0008270	Interacting selectively and non-covalently with zinc (Zn) ions.
Sobic.007G192400	Chr07	62506440	62509452	-1	3013	12219						regulation of transcription, DNA-templated	GO:0006355	Any process that modulates the frequency, rate or extent of cellular DNA-templated transcription.
Sobic.007G192400	Chr07	62506440	62509452	-1	3013	12219						DNA-templated transcription, initiation	GO:0006352	Any process involved in the assembly of the RNA polymerase preinitiation complex (PIC) at the core promoter region of a DNA template, resulting in the subsequent synthesis of RNA from that promoter. The initiation phase includes PIC assembly and the formation of the first few bonds in the RNA chain, including abortive initiation, which occurs when the first few nucleotides are repeatedly synthesi…
Sobic.007G192500	Chr07	62510350	62516642	-1	6293	16129		Major facilitator superfamily domain		Transporters can be grouped in two classes, primary and secondary carriers. The primary active transporters drive solute accumulation or extrusion by using ATP hydrolysis, photon absorption, electron flow, substrate decarboxylation or methyl transfer. If charged molecules are unidirectionally pumped as a consequence of the consumption of a primary cellular energy source, electron chemical potenti…	Domain
Sobic.007G192500	Chr07	62510350	62516642	-1	6293	16129		Nodulin-like		This entry represents a conserved region within plant nodulin-like proteins and a number of uncharacterised proteins.	Domain
Sobic.007G192500	Chr07	62510350	62516642	-1	6293	16129		Major facilitator superfamily domain		Transporters can be grouped in two classes, primary and secondary carriers. The primary active transporters drive solute accumulation or extrusion by using ATP hydrolysis, photon absorption, electron flow, substrate decarboxylation or methyl transfer. If charged molecules are unidirectionally pumped as a consequence of the consumption of a primary cellular energy source, electron chemical potenti…	Domain
Sobic.007G192500	Chr07	62510350	62516642	-1	6293	16129		Nodulin-like		This entry represents a conserved region within plant nodulin-like proteins and a number of uncharacterised proteins.	Domain
Sobic.007G192600	Chr07	62517985	62522969	-1	4985	23764		Peptidase M24, structural domain		This entry contains proteins that belong to MEROPS peptidase family M24 (clan MG), which share a common structural-fold, the "pita-bread" fold. The fold contains both alpha helices and an anti-parallel beta sheet within two structurally similar domains that are thought to be derived from an ancient gene duplication. The active site, where conserved, is located between the two domains. The fold is…	Domain
Sobic.007G192600	Chr07	62517985	62522969	-1	4985	23764		FACT complex subunit Spt16p/Cdc68p		Proteins in this entry are subunits the FACT complex; the FACT complex is a stable heterodimer in Saccharomyces cerevisiae(Baker's yeast) comprising Spt16p and Pob3p. The complex plays a role in transcription initiation and promotes binding of TATA-binding protein (TBP) to a TATA box in chromatin []; it also facilitates RNA Polymerase II transcription elongation through nucleosomes by destabilisi…	Domain
Sobic.007G192600	Chr07	62517985	62522969	-1	4985	23764		FACT complex subunit Spt16, N-terminal lobe domain		Spt16 is a component of the FACT (facilitator of chromatin transcription) complex, a general chromatin factor that acts to reorganise nucleosomes [, ]. In budding yeasts, the N-terminal domain (NTD) of Spt16 includes a smaller N-terminal lobe (residues 1-175) and a larger C-terminal lobe (residues 176-447). This entry represents the N-terminal lobe domain. Its structure is similar to the RuvC/RNa…	Domain
Sobic.007G192600	Chr07	62517985	62522969	-1	4985	23764		Domain of unknown function DUF1747		This is a domain of unknown function that is associated with a number of different protein families. It is found in Rtt106p, which is a histone chaperone involved in heterochromatin-mediated silencing []. It is also found in genes annotated as metallopeptidases and various FACT complex subunits.	Domain
Sobic.007G192600	Chr07	62517985	62522969	-1	4985	23764		Creatinase/Aminopeptidase P/Spt16, N-terminal		This entry represents the N-terminal domain of creatinase and aminopeptidase P, and the N-terminal lobe domain of the FACT complex subunit Spt16. Creatinase or creatine amidinohydrolase () catalyses the conversion of creatine and water to sarcosine and urea. The enzyme works as a homodimer, and is induced by choline chloride. Each monomer of creatinase has two clearly defined domains, a small N-t…	Domain
Sobic.007G192600	Chr07	62517985	62522969	-1	4985	23764		Peptidase M24, structural domain		This entry contains proteins that belong to MEROPS peptidase family M24 (clan MG), which share a common structural-fold, the "pita-bread" fold. The fold contains both alpha helices and an anti-parallel beta sheet within two structurally similar domains that are thought to be derived from an ancient gene duplication. The active site, where conserved, is located between the two domains. The fold is…	Domain
Sobic.007G192600	Chr07	62517985	62522969	-1	4985	23764		FACT complex subunit Spt16p/Cdc68p		Proteins in this entry are subunits the FACT complex; the FACT complex is a stable heterodimer in Saccharomyces cerevisiae(Baker's yeast) comprising Spt16p and Pob3p. The complex plays a role in transcription initiation and promotes binding of TATA-binding protein (TBP) to a TATA box in chromatin []; it also facilitates RNA Polymerase II transcription elongation through nucleosomes by destabilisi…	Domain
Sobic.007G192600	Chr07	62517985	62522969	-1	4985	23764		FACT complex subunit Spt16, N-terminal lobe domain		Spt16 is a component of the FACT (facilitator of chromatin transcription) complex, a general chromatin factor that acts to reorganise nucleosomes [, ]. In budding yeasts, the N-terminal domain (NTD) of Spt16 includes a smaller N-terminal lobe (residues 1-175) and a larger C-terminal lobe (residues 176-447). This entry represents the N-terminal lobe domain. Its structure is similar to the RuvC/RNa…	Domain
Sobic.007G192600	Chr07	62517985	62522969	-1	4985	23764		Creatinase/Aminopeptidase P/Spt16, N-terminal		This entry represents the N-terminal domain of creatinase and aminopeptidase P, and the N-terminal lobe domain of the FACT complex subunit Spt16. Creatinase or creatine amidinohydrolase () catalyses the conversion of creatine and water to sarcosine and urea. The enzyme works as a homodimer, and is induced by choline chloride. Each monomer of creatinase has two clearly defined domains, a small N-t…	Domain
Sobic.007G192600	Chr07	62517985	62522969	-1	4985	23764		Peptidase M24, structural domain		This entry contains proteins that belong to MEROPS peptidase family M24 (clan MG), which share a common structural-fold, the "pita-bread" fold. The fold contains both alpha helices and an anti-parallel beta sheet within two structurally similar domains that are thought to be derived from an ancient gene duplication. The active site, where conserved, is located between the two domains. The fold is…	Domain
Sobic.007G192600	Chr07	62517985	62522969	-1	4985	23764		FACT complex subunit Spt16p/Cdc68p		Proteins in this entry are subunits the FACT complex; the FACT complex is a stable heterodimer in Saccharomyces cerevisiae(Baker's yeast) comprising Spt16p and Pob3p. The complex plays a role in transcription initiation and promotes binding of TATA-binding protein (TBP) to a TATA box in chromatin []; it also facilitates RNA Polymerase II transcription elongation through nucleosomes by destabilisi…	Domain
Sobic.007G192600	Chr07	62517985	62522969	-1	4985	23764		Creatinase/Aminopeptidase P/Spt16, N-terminal		This entry represents the N-terminal domain of creatinase and aminopeptidase P, and the N-terminal lobe domain of the FACT complex subunit Spt16. Creatinase or creatine amidinohydrolase () catalyses the conversion of creatine and water to sarcosine and urea. The enzyme works as a homodimer, and is induced by choline chloride. Each monomer of creatinase has two clearly defined domains, a small N-t…	Domain
Sobic.007G192600	Chr07	62517985	62522969	-1	4985	23764		Peptidase M24, structural domain		This entry contains proteins that belong to MEROPS peptidase family M24 (clan MG), which share a common structural-fold, the "pita-bread" fold. The fold contains both alpha helices and an anti-parallel beta sheet within two structurally similar domains that are thought to be derived from an ancient gene duplication. The active site, where conserved, is located between the two domains. The fold is…	Domain
Sobic.007G192600	Chr07	62517985	62522969	-1	4985	23764		FACT complex subunit Spt16p/Cdc68p		Proteins in this entry are subunits the FACT complex; the FACT complex is a stable heterodimer in Saccharomyces cerevisiae(Baker's yeast) comprising Spt16p and Pob3p. The complex plays a role in transcription initiation and promotes binding of TATA-binding protein (TBP) to a TATA box in chromatin []; it also facilitates RNA Polymerase II transcription elongation through nucleosomes by destabilisi…	Domain
Sobic.007G192600	Chr07	62517985	62522969	-1	4985	23764		Creatinase/Aminopeptidase P/Spt16, N-terminal		This entry represents the N-terminal domain of creatinase and aminopeptidase P, and the N-terminal lobe domain of the FACT complex subunit Spt16. Creatinase or creatine amidinohydrolase () catalyses the conversion of creatine and water to sarcosine and urea. The enzyme works as a homodimer, and is induced by choline chloride. Each monomer of creatinase has two clearly defined domains, a small N-t…	Domain
Sobic.007G192700	Chr07	62526244	62529026	-1	2783	32023		Nascent polypeptide-associated complex NAC domain		Nascent polypeptide-associated complex (NAC) is among the first ribosome-associated entities to bind the nascent polypeptide after peptide bond formation. The nascent polypeptide-associated complex (NAC) of yeast functions in the targeting process of ribosomes to the ER membrane []. NAC may prevent binding of ribosome nascent chains (RNCs) without a signal sequence to yeast membranes.	Domain
Sobic.007G192700	Chr07	62526244	62529026	-1	2783	32023		UBA-like		UBA domains are a commonly occurring sequence motif of approximately 45 amino acid residues that are found in diverse proteins involved in the ubiquitin/proteasome pathway, DNA excision-repair, and cell signalling via protein kinases []. HHR23A, the human homologue of yeast Rad23A is a nucleotide excision-repair protein that contains both an internal and a C-terminal UBA domain. The fold of the U…	Domain
Sobic.007G192700	Chr07	62526244	62529026	-1	2783	32023		Nascent polypeptide-associated complex subunit alpha		In Saccharomyces cerevisiae, nascent polypeptide-associated complex subunit alpha (also known as EGD2) is a component of the nascent polypeptide-associated complex (NAC), a dynamic component of the ribosomal exit tunnel, protecting the emerging polypeptides from interaction with other cytoplasmic proteins to ensure appropriate nascent protein targeting [, , ]. In human and mouse, nascent polypept…	Family
Sobic.007G192800	Chr07	62531759	62535313	1	3555	37538		Nuclear transport factor 2, eukaryote		Ran () is an evolutionary conserved member of the Ras superfamily of small GTPases that regulates all receptor-mediated transport between thenucleus and the cytoplasm. Importreceptors bind their cargos in the cytoplasm where the concentration of RanGTP is low and release their cargos in thenucleus where the concentration of RanGTP is high []. Export receptors respond to Ran GTP in the oppositeman…	Domain
Sobic.007G192800	Chr07	62531759	62535313	1	3555	37538		Nuclear transport factor 2		Nuclear transport factor 2 (NTF2) is a homodimer which stimulates efficient nuclear import of a cargo protein. NTF2 binds to both RanGDP and FxFG repeat-containing nucleoporins. NTF2 folds into a cone with a deep hydrophobic cavity, the opening of which is surrounded by several negatively charged residues. RanGDP binds to NTF2 by inserting a conserved phenylalanine residue into the hydrophobic po…	Domain
Sobic.007G192900	Chr07	62534894	62549800	-1	14907	40673	(1 of 1) PTHR11945//PTHR11945:SF239 - MADS BOX PROTEIN // SUBFAMILY NOT NAMED	Transcription factor, MADS-box		Human serum response factor (SRF) is a ubiquitous nuclear protein importantfor cell proliferation and differentiation. SRF function is essentialfor transcriptional regulation of numerous growth-factor-inducible genes,such as c-fos oncogene and muscle-specific actin genes. A core domain of around 90 amino acids is sufficient for the activitiesof DNA-binding, dimerisation and interaction with acces…	Domain
Sobic.007G192900	Chr07	62534894	62549800	-1	14907	40673	(1 of 1) PTHR11945//PTHR11945:SF239 - MADS BOX PROTEIN // SUBFAMILY NOT NAMED					DNA binding	GO:0003677	Any molecular function by which a gene product interacts selectively and non-covalently with DNA (deoxyribonucleic acid).
Sobic.007G192900	Chr07	62534894	62549800	-1	14907	40673	(1 of 1) PTHR11945//PTHR11945:SF239 - MADS BOX PROTEIN // SUBFAMILY NOT NAMED					protein dimerization activity	GO:0046983	The formation of a protein dimer, a macromolecular structure consists of two noncovalently associated identical or nonidentical subunits.
Sobic.007G193000	Chr07	62536121	62538940	-1	2820	41900
Sobic.007G193200	Chr07	62578262	62583771	-1	5510	84041		Nucleoside phosphorylase domain		Phosphorylases in this entry include:Purine nucleoside phosphorylase () (PNP) from most bacteria (gene deoD), which catalyses the cleavage of guanosine or inosine to respective bases and sugar-1-phosphate molecules [].Uridine phosphorylase () (UdRPase) from bacteria (gene udp) and mammals, which catalyses the cleavage of uridine into uracil and ribose-1-phosphate, the products of the reaction are…	Domain
Sobic.007G193200	Chr07	62578262	62583771	-1	5510	84041		Nucleoside phosphorylase		The following phosphorylases belong to the same family:Purine nucleoside phosphorylase () (PNP) from most bacteria (gene deoD), which catalyses the cleavage of guanosine or inosine to respective bases and sugar-1-phosphate molecules [].Uridine phosphorylase () (UdRPase) from bacteria (gene udp) and mammals, which catalyses the cleavage of uridine into uracil and ribose-1-phosphate, the products o…	Family
Sobic.007G193200	Chr07	62578262	62583771	-1	5510	84041						catalytic activity	GO:0003824	Catalysis of a biochemical reaction at physiological temperatures. In biologically catalyzed reactions, the reactants are known as substrates, and the catalysts are naturally occurring macromolecular substances known as enzymes. Enzymes possess specific binding sites for substrates, and are usually composed wholly or largely of protein, but RNA that has catalytic activity (ribozyme) is often also…
Sobic.007G193200	Chr07	62578262	62583771	-1	5510	84041						nucleoside metabolic process	GO:0009116	The chemical reactions and pathways involving a nucleoside, a nucleobase linked to either beta-D-ribofuranose (a ribonucleoside) or 2-deoxy-beta-D-ribofuranose, (a deoxyribonucleoside), e.g. adenosine, guanosine, inosine, cytidine, uridine and deoxyadenosine, deoxyguanosine, deoxycytidine and thymidine (= deoxythymidine).
Sobic.007G193300	Chr07	62587839	62595684	-1	7846	93618		Transcription factor, MADS-box		Human serum response factor (SRF) is a ubiquitous nuclear protein importantfor cell proliferation and differentiation. SRF function is essentialfor transcriptional regulation of numerous growth-factor-inducible genes,such as c-fos oncogene and muscle-specific actin genes. A core domain of around 90 amino acids is sufficient for the activitiesof DNA-binding, dimerisation and interaction with acces…	Domain
Sobic.007G193300	Chr07	62587839	62595684	-1	7846	93618		Transcription factor, K-box		MADS genes in plants encode key developmental regulators of vegetative and reproductive development. The majority of the plant MADS proteins share a stereotypical MIKC structure. It comprises (from N- to C-terminal) an N-terminal domain, which is, however, present only in a minority of proteins; a MADS domain (see , ), which is the major determinant of DNA-binding but which also performs dimerisa…	Domain
Sobic.007G193300	Chr07	62587839	62595684	-1	7846	93618						DNA binding	GO:0003677	Any molecular function by which a gene product interacts selectively and non-covalently with DNA (deoxyribonucleic acid).
Sobic.007G193300	Chr07	62587839	62595684	-1	7846	93618						protein dimerization activity	GO:0046983	The formation of a protein dimer, a macromolecular structure consists of two noncovalently associated identical or nonidentical subunits.
Sobic.007G193400	Chr07	62603718	62604379	-1	662	109497
