# Supplementary material for: Association mapping by aerial drone reveals 213 genetic associations for Sorghum bicolor biomass traits under drought
Source: BMC Genomics. 2018 Sep 17;19:679. doi: 10.1186/s12864-018-5055-5 (PMC6142696; doi:10.1186/s12864-018-5055-5)
Supplement: Supplementary file 9 — Tables showing all genes in the regions spanned by significant SNPs for each peak. Gene information was obtained from the Phytomine tool in Phytozome v3.0. (ZIP 8760 kb) [file 12864_2018_5055_MOESM9_ESM.zip › CPG7.16_all_Sb_genes_in_region_from_Phytomine.xlsx]

## Sheet: CPG7.16_all_Sb_genes_in_region_
Primary_Identifier	chrom	Pos_start	Pos_end	strand	gene_length	dist_from_max_GWAS_SNP	gene_defline	protein_domains_name	gene_name	protein_domains_description	protin_domains_type	ontology_term_name	GO_term	GO_description
Sobic.007G206900	Chr07	63649822	63654209	-1	4388	276240		Glycoside hydrolase, catalytic domain		O-Glycosyl hydrolases () are a widespread group of enzymes that hydrolyse the glycosidic bond between two or more carbohydrates, or between a carbohydrate and a non-carbohydrate moiety. A classification system for glycosyl hydrolases, based on sequence similarity, has led to thedefinition of 85 different families [, ]. This classification is available on the CAZy (CArbohydrate-Active EnZymes) web…	Domain
Sobic.007G207000	Chr07	63654716	63661145	-1	6430	269304		Ankyrin repeat-containing domain		This entry represents the ankyrin repeat-containing domain. These domains contain multiple repeats of a beta(2)-alpha(2) motif. The ankyrin repeat is one of the most common protein-protein interaction motifs in nature. Ankyrin repeats are tandemly repeated modules of about 33 amino acids. They occur in a large number of functionally diverse proteins mainly from eukaryotes. The few known examples …	Domain
Sobic.007G207000	Chr07	63654716	63661145	-1	6430	269304		Transcription factor, SBP-box		SBP (for SQUAMOSA-pROMOTER BINDING PROTEIN) domain is a sequence specific DNA-binding domain found in plant proteins []. Members of family probably function as transcription factors involved in the control of early flower development []. They share a highly conserved DNA-binding domain that contains two zinc-binding sites. Among the 11 possible ligands for the zinc atoms that are conserved in the…	Domain
Sobic.007G207000	Chr07	63654716	63661145	-1	6430	269304		Ankyrin repeat-containing domain		This entry represents the ankyrin repeat-containing domain. These domains contain multiple repeats of a beta(2)-alpha(2) motif. The ankyrin repeat is one of the most common protein-protein interaction motifs in nature. Ankyrin repeats are tandemly repeated modules of about 33 amino acids. They occur in a large number of functionally diverse proteins mainly from eukaryotes. The few known examples …	Domain
Sobic.007G207000	Chr07	63654716	63661145	-1	6430	269304		Transcription factor, SBP-box		SBP (for SQUAMOSA-pROMOTER BINDING PROTEIN) domain is a sequence specific DNA-binding domain found in plant proteins []. Members of family probably function as transcription factors involved in the control of early flower development []. They share a highly conserved DNA-binding domain that contains two zinc-binding sites. Among the 11 possible ligands for the zinc atoms that are conserved in the…	Domain
Sobic.007G207100	Chr07	63669577	63670002	1	426	260447		K homology domain-like, alpha/beta		The K homology domain is a common RNA-binding motif present in one or multiple copies in both prokaryotic and eukaryotic regulatory proteins. The KH motifs may act cooperatively to bind RNA in the case of multiple motifs, or independently in the case of single KH motif proteins. Prokaryotic (pKH) and eukaryotic (eKH) KH domains share a KH-motif, but have different topologies. The pKH domain has b…	Domain
Sobic.007G207100	Chr07	63669577	63670002	1	426	260447		Ribosomal protein S3, C-terminal		Ribosomes are the particles that catalyse mRNA-directed protein synthesis in all organisms. The codons of the mRNA are exposed on the ribosome to allow tRNA binding. This leads to the incorporation of amino acids into the growing polypeptide chain in accordance with the genetic information. Incoming amino acid monomers enter the ribosomal A site in the form of aminoacyl-tRNAs complexed with elong…	Domain
Sobic.007G207100	Chr07	63669577	63670002	1	426	260447		K homology domain, prokaryotic type		The K homology domain is a common RNA-binding motif present in one or multiple copies in both prokaryotic and eukaryotic regulatory proteins. The KH motifs may act cooperatively to bind RNA in the case of multiple motifs, or independently in the case of single KH motif proteins. Prokaryotic (pKH) and eukaryotic (eKH) KH domains share a KH-motif, but have different topologies. The pKH domain has b…	Domain
Sobic.007G207100	Chr07	63669577	63670002	1	426	260447						RNA binding	GO:0003723	Interacting selectively and non-covalently with an RNA molecule or a portion thereof.
Sobic.007G207100	Chr07	63669577	63670002	1	426	260447						structural constituent of ribosome	GO:0003735	The action of a molecule that contributes to the structural integrity of the ribosome.
Sobic.007G207100	Chr07	63669577	63670002	1	426	260447						translation	GO:0006412	The cellular metabolic process in which a protein is formed, using the sequence of a mature mRNA molecule to specify the sequence of amino acids in a polypeptide chain. Translation is mediated by the ribosome, and begins with the formation of a ternary complex between aminoacylated initiator methionine tRNA, GTP, and initiation factor 2, which subsequently associates with the small subunit of the…
Sobic.007G207100	Chr07	63669577	63670002	1	426	260447						ribosome	GO:0005840	An intracellular organelle, about 200 A in diameter, consisting of RNA and protein. It is the site of protein biosynthesis resulting from translation of messenger RNA (mRNA). It consists of two subunits, one large and one small, each containing only protein and RNA. Both the ribosome and its subunits are characterized by their sedimentation coefficients, expressed in Svedberg units (symbol: S). H…
Sobic.007G207200	Chr07	63675014	63683179	-1	8166	247270	(1 of 2) K01890 - phenylalanyl-tRNA synthetase beta chain (FARSB, pheT)	Phenylalanyl-tRNA synthetase		The aminoacyl-tRNA synthetase (also known as aminoacyl-tRNA ligase) catalyse the attachment of an amino acid to its cognate transfer RNA molecule in a highly specific two-step reaction. These proteins differ widely in size and oligomeric state, and have limited sequence homology []. The 20 aminoacyl-tRNA synthetases are divided into two classes, I and II. Class I aminoacyl-tRNA synthetases contai…	Domain
Sobic.007G207200	Chr07	63675014	63683179	-1	8166	247270	(1 of 2) K01890 - phenylalanyl-tRNA synthetase beta chain (FARSB, pheT)	Phenylalanyl-tRNA synthetase, class IIc, beta subunit, archae/euk cytosolic		The aminoacyl-tRNA synthetase (also known as aminoacyl-tRNA ligase) catalyse the attachment of an amino acid to its cognate transfer RNA molecule in a highly specific two-step reaction. These proteins differ widely in size and oligomeric state, and have limited sequence homology []. The 20 aminoacyl-tRNA synthetases are divided into two classes, I and II. Class I aminoacyl-tRNA synthetases contai…	Family
Sobic.007G207200	Chr07	63675014	63683179	-1	8166	247270	(1 of 2) K01890 - phenylalanyl-tRNA synthetase beta chain (FARSB, pheT)	Putative DNA-binding domain		A putative DNA-binding domain with a conserved structure is found in several different protein families. The core structure of the domain consists of a three-helical fold that is architecturally similar to that of the "winged-helix" fold, but is topologically distinct. Representatives of this domain can be found in domains B1 and B5 from the beta subunit of phenylalanine-tRNA synthetases [], the …	Domain
Sobic.007G207200	Chr07	63675014	63683179	-1	8166	247270	(1 of 2) K01890 - phenylalanyl-tRNA synthetase beta chain (FARSB, pheT)	Phenylalanyl-tRNA synthetase, B3/B4		This entry represents the B3/B4 domain found in tRNA synthetase beta subunits as well as in some non-tRNA synthetase proteins. This domain has a 3-layer structure, and contains a beta-sandwich fold of unusual topology, and contains a putativetRNA-binding structural motif []. In Thermus thermophilus, both the catalytic alpha- and the non-catalytic beta-subunits comprise the characteristic fold of …	Domain
Sobic.007G207200	Chr07	63675014	63683179	-1	8166	247270	(1 of 2) K01890 - phenylalanyl-tRNA synthetase beta chain (FARSB, pheT)	B3/B4 tRNA-binding domain		This entry represents the B3/B4 domain found in tRNA synthetase beta subunits as well as in some non-tRNA synthetase proteins. This domain has a 3-layer structure, and contains a beta-sandwich fold of unusual topology, and contains a putative tRNA-binding structural motif []. In Thermus thermophilus, both the catalytic alpha- and the non-catalytic beta-subunits comprise the characteristic fold of…	Domain
Sobic.007G207200	Chr07	63675014	63683179	-1	8166	247270	(1 of 2) K01890 - phenylalanyl-tRNA synthetase beta chain (FARSB, pheT)	tRNA synthetase, B5-domain		Domain B5 is found in phenylalanine-tRNA synthetase beta subunits. This domain has been shown to bind DNA through a winged helix-turn-helix motif []. Phenylalanine-tRNA synthetase may influence common cellular processes via DNA binding, in addition to its aminoacylation function.	Domain
Sobic.007G207200	Chr07	63675014	63683179	-1	8166	247270	(1 of 2) K01890 - phenylalanyl-tRNA synthetase beta chain (FARSB, pheT)					RNA binding	GO:0003723	Interacting selectively and non-covalently with an RNA molecule or a portion thereof.
Sobic.007G207200	Chr07	63675014	63683179	-1	8166	247270	(1 of 2) K01890 - phenylalanyl-tRNA synthetase beta chain (FARSB, pheT)					ATP binding	GO:0005524	Interacting selectively and non-covalently with ATP, adenosine 5'-triphosphate, a universally important coenzyme and enzyme regulator.
Sobic.007G207200	Chr07	63675014	63683179	-1	8166	247270	(1 of 2) K01890 - phenylalanyl-tRNA synthetase beta chain (FARSB, pheT)					magnesium ion binding	GO:0000287	Interacting selectively and non-covalently with magnesium (Mg) ions.
Sobic.007G207200	Chr07	63675014	63683179	-1	8166	247270	(1 of 2) K01890 - phenylalanyl-tRNA synthetase beta chain (FARSB, pheT)					phenylalanyl-tRNA aminoacylation	GO:0006432	The process of coupling phenylalanine to phenylalanyl-tRNA, catalyzed by phenylalanyl-tRNA synthetase. In tRNA aminoacylation, the amino acid is first activated by linkage to AMP and then transferred to either the 2'- or the 3'-hydroxyl group of the 3'-adenosine residue of the tRNA.
Sobic.007G207300	Chr07	63683142	63683555	-1	414	246894		Domain of unknown function CP12		This entry represents an uncharacterised domain found in calvin cycle protein CP12 and other proteins. This domain is sometimes found in association cystathionine-beta-synthase domains.	Domain
Sobic.007G207300	Chr07	63683142	63683555	-1	414	246894		Protein serine/threonine phosphatase 2C, C-terminal		Protein phosphatase 2C (PP2C) is involved in regulating cellular responses to stress in various eukaryotes. It consists of two domains: an N-terminal catalytic domain and a C-terminal domain characteristic of mammalian PP2Cs. This domain consists of three antiparallel alpha helices, one of which packs against two corresponding alpha-helices of the N-terminal domain. The C-terminal domain does not…	Domain
Sobic.007G207400	Chr07	63684207	63688601	-1	4395	241848	(1 of 1) PTHR11668:SF241 - SERINE/THREONINE-PROTEIN PHOSPHATASE 7 INACTIVE HOMOLOG-RELATED	Metallo-dependent phosphatase-like		This entry represents a domain found in metallo-dependent phosphatases. Proteins containing this domain include: Purple acid phosphatases []. DNA double-strand break repair nucleases []. 5'-nucleotidases (syn. UDP-sugar hydrolase). Protein serine/threonine phosphatase. Phosphoesterase-related proteins. TT1561-like proteins. YfcE-like proteins. Hypothetical protein aq_1666.DR1281-like proteins. TT…	Domain
Sobic.007G207400	Chr07	63684207	63688601	-1	4395	241848	(1 of 1) PTHR11668:SF241 - SERINE/THREONINE-PROTEIN PHOSPHATASE 7 INACTIVE HOMOLOG-RELATED	Calcineurin-like phosphoesterase domain, apaH type		This domain is found in a diverse range of phosphoesterases [], including bis(5'-nucleosyl)-tetraphosphatase (apaH), nucleotidases, sphingomyelin phosphodiesterases and 2'-3' cAMP phosphodiesterases, as well as nucleases such as bacterial SbcD or archaeal/yeast Mre11. The most conserved regions in this domain centre around the metal chelating residues.	Domain
Sobic.007G207400	Chr07	63684207	63688601	-1	4395	241848	(1 of 1) PTHR11668:SF241 - SERINE/THREONINE-PROTEIN PHOSPHATASE 7 INACTIVE HOMOLOG-RELATED	Serine/threonine-specific protein phosphatase/bis(5-nucleosyl)-tetraphosphatase		Protein phosphorylation plays a central role in the regulation of cell functions [], causing the activation or inhibition of many enzymes involved in various biochemical pathways []. Kinases and phosphatases are the enzymes responsible for this, and may themselves be subject to control through the action of hormones and growth factors []. Serine/threonine(S/T) phosphatases () catalyse the dephosp…	Domain
Sobic.007G207400	Chr07	63684207	63688601	-1	4395	241848	(1 of 1) PTHR11668:SF241 - SERINE/THREONINE-PROTEIN PHOSPHATASE 7 INACTIVE HOMOLOG-RELATED					hydrolase activity	GO:0016787	Catalysis of the hydrolysis of various bonds, e.g. C-O, C-N, C-C, phosphoric anhydride bonds, etc. Hydrolase is the systematic name for any enzyme of EC class 3.
Sobic.007G207500	Chr07	63690628	63693422	-1	2795	237027
Sobic.007G207500	Chr07	63690628	63693422	-1	2795	237027
Sobic.007G207600	Chr07	63695448	63700004	-1	4557	230445		Hydroxymethylglutaryl-CoA reductase, class I/II, substrate-binding domain		There are two distinct classes of hydroxymethylglutaryl-coenzyme A (HMG-CoA) reductase enzymes: class I consists of eukaryotic and most archaeal enzymes (), while class II consists of prokaryotic enzymes () [, ].Class I HMG-CoA reductases catalyse the NADP-dependent synthesis of mevalonate from 3-hydroxy-3-methylglutaryl-CoA (HMG-CoA). In vertebrates, membrane-bound HMG-CoA reductase is the rate-…	Domain
Sobic.007G207600	Chr07	63695448	63700004	-1	4557	230445		Hydroxymethylglutaryl-CoA reductase, class I/II, catalytic domain		There are two distinct classes of hydroxymethylglutaryl-coenzyme A (HMG-CoA) reductase enzymes: class I consists of eukaryotic and most archaeal enzymes (), while class II consists of prokaryotic enzymes () [, ].Class I HMG-CoA reductases catalyse the NADP-dependent synthesis of mevalonate from 3-hydroxy-3-methylglutaryl-CoA (HMG-CoA). In vertebrates, membrane-bound HMG-CoA reductase is the rate-…	Domain
Sobic.007G207600	Chr07	63695448	63700004	-1	4557	230445		Hydroxymethylglutaryl-CoA reductase, eukaryotic/arcaheal type		There are two distinct classes of hydroxymethylglutaryl-coenzyme A (HMG-CoA) reductase enzymes: class I consists of eukaryotic and most archaeal enzymes (), while class II consists of prokaryotic enzymes () [, ].Class I HMG-CoA reductases catalyse the NADP-dependent synthesis of mevalonate from 3-hydroxy-3-methylglutaryl-CoA (HMG-CoA). In vertebrates, membrane-bound HMG-CoA reductase is the rate-…	Family
Sobic.007G207600	Chr07	63695448	63700004	-1	4557	230445		Hydroxymethylglutaryl-CoA reductase, class I/II, NAD/NADP-binding domain		There are two distinct classes of hydroxymethylglutaryl-coenzyme A (HMG-CoA) reductase enzymes: class I consists of eukaryotic and most archaeal enzymes (), while class II consists of prokaryotic enzymes () [, ].Class I HMG-CoA reductases catalyse the NADP-dependent synthesis of mevalonate from 3-hydroxy-3-methylglutaryl-CoA (HMG-CoA). In vertebrates, membrane-bound HMG-CoA reductase is the rate-…	Domain
Sobic.007G207600	Chr07	63695448	63700004	-1	4557	230445		Hydroxymethylglutaryl-CoA reductase, class I/II		There are two distinct classes of hydroxymethylglutaryl-coenzyme A (HMG-CoA) reductase enzymes: class I consists of eukaryotic and most archaeal enzymes (), while class II consists of prokaryotic enzymes () [, ].Class I HMG-CoA reductases catalyse the NADP-dependent synthesis of mevalonate from 3-hydroxy-3-methylglutaryl-CoA (HMG-CoA). In vertebrates, membrane-bound HMG-CoA reductase is the rate-…	Family
Sobic.007G207600	Chr07	63695448	63700004	-1	4557	230445		Hydroxymethylglutaryl-CoA reductase, N-terminal		There are two distinct classes of hydroxymethylglutaryl-coenzyme A (HMG-CoA) reductase enzymes: class I consists of eukaryotic and most archaeal enzymes (), while class II consists of prokaryotic enzymes () [, ].Class I HMG-CoA reductases catalyse the NADP-dependent synthesis of mevalonate from 3-hydroxy-3-methylglutaryl-CoA (HMG-CoA). In vertebrates, membrane-bound HMG-CoA reductase is the rate-…	Domain
Sobic.007G207600	Chr07	63695448	63700004	-1	4557	230445						integral component of membrane	GO:0016021	The component of a membrane consisting of the gene products and protein complexes having at least some part of their peptide sequence embedded in the hydrophobic region of the membrane.
Sobic.007G207600	Chr07	63695448	63700004	-1	4557	230445						isoprenoid biosynthetic process	GO:0008299	The chemical reactions and pathways resulting in the formation of any isoprenoid compound, isoprene (2-methylbuta-1,3-diene) or compounds containing or derived from linked isoprene (3-methyl-2-butenylene) residues.
Sobic.007G207600	Chr07	63695448	63700004	-1	4557	230445						oxidation-reduction process	GO:0055114	A metabolic process that results in the removal or addition of one or more electrons to or from a substance, with or without the concomitant removal or addition of a proton or protons.
Sobic.007G207600	Chr07	63695448	63700004	-1	4557	230445						NADP binding	GO:0050661	Interacting selectively and non-covalently with nicotinamide-adenine dinucleotide phosphate, a coenzyme involved in many redox and biosynthetic reactions; binding may be to either the oxidized form, NADP+, or the reduced form, NADPH.
Sobic.007G207600	Chr07	63695448	63700004	-1	4557	230445						coenzyme binding	GO:0050662	Interacting selectively and non-covalently with a coenzyme, any of various nonprotein organic cofactors that are required, in addition to an enzyme and a substrate, for an enzymatic reaction to proceed.
Sobic.007G207600	Chr07	63695448	63700004	-1	4557	230445						oxidoreductase activity, acting on the CH-OH group of donors, NAD or NADP as acceptor	GO:0016616	Catalysis of an oxidation-reduction (redox) reaction in which a CH-OH group acts as a hydrogen or electron donor and reduces NAD+ or NADP.
Sobic.007G207600	Chr07	63695448	63700004	-1	4557	230445						hydroxymethylglutaryl-CoA reductase (NADPH) activity	GO:0004420	Catalysis of the reaction: (R)-mevalonate + CoA + 2 NADP(+) = (S)-3-hydroxy-3-methylglutaryl-CoA + 2 H(+) + 2 NADPH.
Sobic.007G207600	Chr07	63695448	63700004	-1	4557	230445						coenzyme A metabolic process	GO:0015936	The chemical reactions and pathways involving coenzyme A, 3'-phosphoadenosine-(5')diphospho(4')pantatheine, an acyl carrier in many acylation and acyl-transfer reactions in which the intermediate is a thiol ester.
Sobic.007G207700	Chr07	63707364	63709522	-1	2159	220927	(1 of 3) K07760 - cyclin-dependent kinase [EC:2.7.11.22] (CDK)	Protein kinase domain		Protein phosphorylation, which plays a key role in most cellular activities, is a reversible process mediated by proteinkinases and phosphoprotein phosphatases. Protein kinases catalyse the transfer of the gamma phosphate from nucleotide triphosphates (often ATP) to one or more amino acid residues in a protein substrate side chain, resulting in a conformational change affecting protein function. …	Domain
Sobic.007G207700	Chr07	63707364	63709522	-1	2159	220927	(1 of 3) K07760 - cyclin-dependent kinase [EC:2.7.11.22] (CDK)	Protein kinase-like domain		Protein kinases () modify other proteins by chemically adding phosphate groups to them. This process is fundamental to most signalling and regulatory processes in the eukaryotic cell []. The protein kinases contain a catalytic core that is common to both serine/threonine and tyrosine protein kinases. The catalytic domain contains the nucleotide-binding site and the catalytic apparatus in an inter…	Domain
Sobic.007G207700	Chr07	63707364	63709522	-1	2159	220927	(1 of 3) K07760 - cyclin-dependent kinase [EC:2.7.11.22] (CDK)	Tyrosine-protein kinase, catalytic domain		Protein phosphorylation, which plays a key role in most cellular activities, is a reversible process mediated by protein kinases and phosphoprotein phosphatases. Protein kinases catalyse the transfer of the gamma phosphate from nucleotide triphosphates (often ATP) to one or more amino acid residues in a protein substrate side chain, resulting in a conformational change affecting protein function.…	Domain
Sobic.007G207800	Chr07	63710911	63713134	-1	2224	217315		PsbP family		Oxygenic photosynthesis uses two multi-subunit photosystems (I and II) located in the cell membranes of cyanobacteria and in the thylakoid membranes of chloroplasts in plants and algae. Photosystem II (PSII) has a P680 reaction centre containing chlorophyll 'a' that uses light energy to carry out the oxidation (splitting) of water molecules, and to produce ATP via a proton pump. Photosystem I (PS…	Family
Sobic.007G207800	Chr07	63710911	63713134	-1	2224	217315		Mog1/PsbP, alpha/beta/alpha sandwich		This entry represents a structural domain consisting of a 3-layer alpha/beta/alpha fold. The beta layer is composed of seven beta-sheets, and the overall order is: (beta-hairpin)-beta(3)-alpha-beta(4)-alpha. Domains with this structure are found in the following protein families:Ran-binding protein Mog1, which interacts with Ran GTPase to stimulate guanine nucleotide release, suggesting Mog1 regu…	Domain
Sobic.007G207800	Chr07	63710911	63713134	-1	2224	217315		PsbP family		Oxygenic photosynthesis uses two multi-subunit photosystems (I and II) located in the cell membranes of cyanobacteria and in the thylakoid membranes of chloroplasts in plants and algae. Photosystem II (PSII) has a P680 reaction centre containing chlorophyll 'a' that uses light energy to carry out the oxidation (splitting) of water molecules, and to produce ATP via a proton pump. Photosystem I (PS…	Family
Sobic.007G207800	Chr07	63710911	63713134	-1	2224	217315		Mog1/PsbP, alpha/beta/alpha sandwich		This entry represents a structural domain consisting of a 3-layer alpha/beta/alpha fold. The beta layer is composed of seven beta-sheets, and the overall order is: (beta-hairpin)-beta(3)-alpha-beta(4)-alpha. Domains with this structure are found in the following protein families:Ran-binding protein Mog1, which interacts with Ran GTPase to stimulate guanine nucleotide release, suggesting Mog1 regu…	Domain
Sobic.007G207800	Chr07	63710911	63713134	-1	2224	217315		PsbP family		Oxygenic photosynthesis uses two multi-subunit photosystems (I and II) located in the cell membranes of cyanobacteria and in the thylakoid membranes of chloroplasts in plants and algae. Photosystem II (PSII) has a P680 reaction centre containing chlorophyll 'a' that uses light energy to carry out the oxidation (splitting) of water molecules, and to produce ATP via a proton pump. Photosystem I (PS…	Family
Sobic.007G207800	Chr07	63710911	63713134	-1	2224	217315		Mog1/PsbP, alpha/beta/alpha sandwich		This entry represents a structural domain consisting of a 3-layer alpha/beta/alpha fold. The beta layer is composed of seven beta-sheets, and the overall order is: (beta-hairpin)-beta(3)-alpha-beta(4)-alpha. Domains with this structure are found in the following protein families:Ran-binding protein Mog1, which interacts with Ran GTPase to stimulate guanine nucleotide release, suggesting Mog1 regu…	Domain
Sobic.007G207900	Chr07	63721123	63724892	1	3770	205557		AT hook, DNA-binding motif		AT hooks are DNA-binding motifs with a preference for A/T rich regions. These motifs are found in a variety of proteins, including the high mobility group (HMG) proteins [], in DNA-binding proteins from plants []and in hBRG1 protein, a central ATPase of the human switching/sucrose non-fermenting (SWI/SNF) remodeling complex [].	Conserved_site
Sobic.007G207900	Chr07	63721123	63724892	1	3770	205557		PPC domain		The Plants and Prokaryotes Conserved (PPC) domain contains a hydrophobicregion in the C-terminal, and in the case of plants, is often found in severalproteins with the AT-hook motif. Proteins with PPC domains are found inBacteria, Archaea and the plant kingdom [, ].The PPC domain has a single alpha-helix packed against an antiparallel beta-sheet, which is formed by five beta-strands []:	Domain
Sobic.007G207900	Chr07	63721123	63724892	1	3770	205557		AT hook, DNA-binding motif		AT hooks are DNA-binding motifs with a preference for A/T rich regions. These motifs are found in a variety of proteins, including the high mobility group (HMG) proteins [], in DNA-binding proteins from plants []and in hBRG1 protein, a central ATPase of the human switching/sucrose non-fermenting (SWI/SNF) remodeling complex [].	Conserved_site
Sobic.007G207900	Chr07	63721123	63724892	1	3770	205557		PPC domain		The Plants and Prokaryotes Conserved (PPC) domain contains a hydrophobicregion in the C-terminal, and in the case of plants, is often found in severalproteins with the AT-hook motif. Proteins with PPC domains are found inBacteria, Archaea and the plant kingdom [, ].The PPC domain has a single alpha-helix packed against an antiparallel beta-sheet, which is formed by five beta-strands []:	Domain
Sobic.007G208000	Chr07	63725193	63727702	-1	2510	202747		Terpenoid cyclases/protein prenyltransferase alpha-alpha toroid		Protein prenyltransferases catalyze the transfer of the carbon moiety of C15 farnesyl pyrophosphate or geranylgeranyl pyrophosphate synthase to a conserved cysteine residue in a CaaX motif of protein and peptide substrates. The addition of a farnesyl group is required to anchor proteins to the cell membrane. In the 3D structure of a mammalian Ras farnesyltransferases (Ftase), both subunits are la…	Domain
Sobic.007G208000	Chr07	63725193	63727702	-1	2510	202747		PFTB repeat		This repeat is found in a number of proteins, including prenyltransferase subunit beta and geranylgeranyl transferase subunit beta.	Repeat
Sobic.007G208100	Chr07	63731992	63734971	-1	2980	195478	(1 of 1) PTHR22814//PTHR22814:SF125 - COPPER TRANSPORT PROTEIN ATOX1-RELATED // SUBFAMILY NOT NAMED	Heavy metal-associated domain, HMA		Proteins that transport heavy metals in micro-organisms and mammals share similarities in their sequences and structures.These proteins provide an important focus for research, some being involved in bacterial resistance to toxic metals, such as lead and cadmium, while others are involved in inherited human syndromes, such as Wilson's and Menke's diseases []. A conserved domain has been found in …	Domain
Sobic.007G208100	Chr07	63731992	63734971	-1	2980	195478	(1 of 1) PTHR22814//PTHR22814:SF125 - COPPER TRANSPORT PROTEIN ATOX1-RELATED // SUBFAMILY NOT NAMED					metal ion binding	GO:0046872	Interacting selectively and non-covalently with any metal ion.
Sobic.007G208100	Chr07	63731992	63734971	-1	2980	195478	(1 of 1) PTHR22814//PTHR22814:SF125 - COPPER TRANSPORT PROTEIN ATOX1-RELATED // SUBFAMILY NOT NAMED					metal ion transport	GO:0030001	The directed movement of metal ions, any metal ion with an electric charge, into, out of or within a cell, or between cells, by means of some agent such as a transporter or pore.
Sobic.007G208200	Chr07	63735167	63738141	-1	2975	192308
Sobic.007G208300	Chr07	63740858	63745071	1	4214	185378		Peptidase M20, dimerisation domain		This domain consists of 4 beta strands and two alpha helices which make up the dimerisation surface of members of the MEROPS peptidase family M20 []. This family includes a range of zinc exopeptidases: carboxypeptidases, dipeptidases and specialised aminopeptidases [].	Domain
Sobic.007G208300	Chr07	63740858	63745071	1	4214	185378		Peptidase M20		This group of proteins contains the metallopeptidases and non-peptidase homologues (amidohydrolases) that belong to the MEROPS peptidase family M20 (clan MH) []. The peptidases of this clan have two catalytic zinc ions at the active site, bound by His/Asp, Asp, Glu, Asp/Glu and His. The catalysed reaction involves the release of an N-terminal amino acid, usually neutral or hydrophobic, from a pol…	Family
Sobic.007G208300	Chr07	63740858	63745071	1	4214	185378		N-acyl-L-amino-acid amidohydrolase		This entry represents a family of eukaryotic N-acyl-L-amino-acid amidohydrolase () is a homodimeric zinc-binding mammalian enzyme that catalyzes the hydrolysis of N-alpha-acylated amino acids except L-aspartic acid [, ]. These enzymes are listed as being members ofMEROPS peptidase family S20A (clan MH).	Family
Sobic.007G208300	Chr07	63740858	63745071	1	4214	185378						cytoplasm	GO:0005737	All of the contents of a cell excluding the plasma membrane and nucleus, but including other subcellular structures.
Sobic.007G208300	Chr07	63740858	63745071	1	4214	185378						cellular amino acid metabolic process	GO:0006520	The chemical reactions and pathways involving amino acids, carboxylic acids containing one or more amino groups, as carried out by individual cells.
Sobic.007G208300	Chr07	63740858	63745071	1	4214	185378						aminoacylase activity	GO:0004046	Catalysis of the reaction: an N-acyl-L-amino acid + H2O = a carboxylate + an L-amino acid.
Sobic.007G208400	Chr07	63745471	63747399	1	1929	183050		Tetratricopeptide-like helical domain		The tetratrico peptide repeat region (TPR) is a structural motif present in a wide range of proteins [, , ]. It mediates protein-protein interactions and the assembly of multiprotein complexes []. The TPR motifconsists of 3-16 tandem-repeats of 34 amino acids residues, although individual TPR motifs canbe dispersed in the protein sequence. Sequence alignment of the TPR domains reveals aconsensus …	Domain
Sobic.007G208400	Chr07	63745471	63747399	1	1929	183050		Pentatricopeptide repeat		This entry represents the PPR repeat.Pentatricopeptide repeat (PPR) proteins are characterised by tandem repeats of a degenerate 35 amino acid motif []. Most of PPR proteins have roles in mitochondria or plastid []. PPR repeats were discovered while screening Arabidopsis proteins for those predicted to be targeted to mitochondria or chloroplast [, ]. Some of these proteins have been shown to play…	Repeat
Sobic.007G208500	Chr07	63747661	63751218	1	3558	179231
Sobic.007G208600	Chr07	63754649	63757498	1	2850	172951		Leucine-rich repeat		Leucine-rich repeats (LRR) consist of 2-45 motifs of 20-30 amino acids in length that generally folds into an arc or horseshoe shape []. LRRs occur in proteins ranging from viruses to eukaryotes, and appear to provide a structural framework for the formation of protein-protein interactions [, ].Proteins containing LRRs include tyrosine kinase receptors, cell-adhesion molecules, virulence factors,…	Repeat
Sobic.007G208700	Chr07	63761699	63767283	-1	5585	163166	(1 of 12) PF07714//PF13947 - Protein tyrosine kinase (Pkinase_Tyr) // Wall-associated receptor kinase galacturonan-binding (GUB_WAK_bind)	Protein kinase domain		Protein phosphorylation, which plays a key role in most cellular activities, is a reversible process mediated by proteinkinases and phosphoprotein phosphatases. Protein kinases catalyse the transfer of the gamma phosphate from nucleotide triphosphates (often ATP) to one or more amino acid residues in a protein substrate side chain, resulting in a conformational change affecting protein function. …	Domain
Sobic.007G208700	Chr07	63761699	63767283	-1	5585	163166	(1 of 12) PF07714//PF13947 - Protein tyrosine kinase (Pkinase_Tyr) // Wall-associated receptor kinase galacturonan-binding (GUB_WAK_bind)	Protein kinase-like domain		Protein kinases () modify other proteins by chemically adding phosphate groups to them. This process is fundamental to most signalling and regulatory processes in the eukaryotic cell []. The protein kinases contain a catalytic core that is common to both serine/threonine and tyrosine protein kinases. The catalytic domain contains the nucleotide-binding site and the catalytic apparatus in an inter…	Domain
Sobic.007G208700	Chr07	63761699	63767283	-1	5585	163166	(1 of 12) PF07714//PF13947 - Protein tyrosine kinase (Pkinase_Tyr) // Wall-associated receptor kinase galacturonan-binding (GUB_WAK_bind)	Serine-threonine/tyrosine-protein kinase catalytic domain		Protein phosphorylation, which plays a key role in most cellular activities, is a reversible process mediated by protein kinases and phosphoprotein phosphatases. Protein kinases catalyse the transfer of the gamma phosphate from nucleotide triphosphates (often ATP) to one or more amino acid residues in a protein substrate side chain, resulting in a conformational change affecting protein function.…	Domain
Sobic.007G208700	Chr07	63761699	63767283	-1	5585	163166	(1 of 12) PF07714//PF13947 - Protein tyrosine kinase (Pkinase_Tyr) // Wall-associated receptor kinase galacturonan-binding (GUB_WAK_bind)	Concanavalin A-like lectin/glucanase domain		This entry represents the concanavalin A-like domain, which has a sandwich structure of 12-14 beta strands in two sheets with a complex topology. Proteins containing this domain include: Legume lectinsGlycosyl hydrolases family 16Galectin (animal S-lectin)Laminin G-like modulePentraxinClostridium neurotoxinsExotoxin AVibrio cholera sialidaseLeech intramolecular trans-sialidaseGlycosyl hydrolase f…	Domain
Sobic.007G208700	Chr07	63761699	63767283	-1	5585	163166	(1 of 12) PF07714//PF13947 - Protein tyrosine kinase (Pkinase_Tyr) // Wall-associated receptor kinase galacturonan-binding (GUB_WAK_bind)	EGF-like calcium-binding domain		A sequence of about forty amino-acid residues found in epidermal growth factor (EGF) has been shown [, , , , ]to be present in a large number of membrane-bound and extracellular, mostly animal, proteins. Many of these proteins require calcium for their biological function and a calcium-binding site has been found at the N terminus of some EGF-like domains []. Calcium-binding may be crucial for nu…	Domain
Sobic.007G208700	Chr07	63761699	63767283	-1	5585	163166	(1 of 12) PF07714//PF13947 - Protein tyrosine kinase (Pkinase_Tyr) // Wall-associated receptor kinase galacturonan-binding (GUB_WAK_bind)	Wall-associated receptor kinase galacturonan-binding domain		Wall-associated kinases (WAKs) are transmembrane proteins containing a cytoplasmic Serine/Threonine kinase domain and an extracellular domain in contact with the pectin fraction of the plant cell wall []. The cysteine-rich galacturonan-binding domain is located near the N-terminal end of the extracellular domain and binds to the cell-wall pectins [, ].	Domain
Sobic.007G208700	Chr07	63761699	63767283	-1	5585	163166	(1 of 12) PF07714//PF13947 - Protein tyrosine kinase (Pkinase_Tyr) // Wall-associated receptor kinase galacturonan-binding (GUB_WAK_bind)					calcium ion binding	GO:0005509	Interacting selectively and non-covalently with calcium ions (Ca2+).
Sobic.007G208800	Chr07	63769364	63774603	-1	5240	155846	(1 of 2) PF00069//PF07645 - Protein kinase domain (Pkinase) // Calcium-binding EGF domain (EGF_CA)	Protein kinase domain		Protein phosphorylation, which plays a key role in most cellular activities, is a reversible process mediated by proteinkinases and phosphoprotein phosphatases. Protein kinases catalyse the transfer of the gamma phosphate from nucleotide triphosphates (often ATP) to one or more amino acid residues in a protein substrate side chain, resulting in a conformational change affecting protein function. …	Domain
Sobic.007G208800	Chr07	63769364	63774603	-1	5240	155846	(1 of 2) PF00069//PF07645 - Protein kinase domain (Pkinase) // Calcium-binding EGF domain (EGF_CA)	Protein kinase-like domain		Protein kinases () modify other proteins by chemically adding phosphate groups to them. This process is fundamental to most signalling and regulatory processes in the eukaryotic cell []. The protein kinases contain a catalytic core that is common to both serine/threonine and tyrosine protein kinases. The catalytic domain contains the nucleotide-binding site and the catalytic apparatus in an inter…	Domain
Sobic.007G208800	Chr07	63769364	63774603	-1	5240	155846	(1 of 2) PF00069//PF07645 - Protein kinase domain (Pkinase) // Calcium-binding EGF domain (EGF_CA)	Serine-threonine/tyrosine-protein kinase catalytic domain		Protein phosphorylation, which plays a key role in most cellular activities, is a reversible process mediated by protein kinases and phosphoprotein phosphatases. Protein kinases catalyse the transfer of the gamma phosphate from nucleotide triphosphates (often ATP) to one or more amino acid residues in a protein substrate side chain, resulting in a conformational change affecting protein function.…	Domain
Sobic.007G208800	Chr07	63769364	63774603	-1	5240	155846	(1 of 2) PF00069//PF07645 - Protein kinase domain (Pkinase) // Calcium-binding EGF domain (EGF_CA)	Concanavalin A-like lectin/glucanase domain		This entry represents the concanavalin A-like domain, which has a sandwich structure of 12-14 beta strands in two sheets with a complex topology. Proteins containing this domain include: Legume lectinsGlycosyl hydrolases family 16Galectin (animal S-lectin)Laminin G-like modulePentraxinClostridium neurotoxinsExotoxin AVibrio cholera sialidaseLeech intramolecular trans-sialidaseGlycosyl hydrolase f…	Domain
Sobic.007G208800	Chr07	63769364	63774603	-1	5240	155846	(1 of 2) PF00069//PF07645 - Protein kinase domain (Pkinase) // Calcium-binding EGF domain (EGF_CA)	EGF-like domain		A sequence of about thirty to forty amino-acid residues long found in the sequence of epidermalgrowth factor (EGF) has been shown [, , , , , ]to be present, in a more or less conserved form, in a large number of other, mostly animal proteins.The functional significance of EGF domains in what appear to be unrelated proteins is not yet clear.However, a common feature is that these repeats are found…	Domain
Sobic.007G208800	Chr07	63769364	63774603	-1	5240	155846	(1 of 2) PF00069//PF07645 - Protein kinase domain (Pkinase) // Calcium-binding EGF domain (EGF_CA)	EGF-like calcium-binding domain		A sequence of about forty amino-acid residues found in epidermal growth factor (EGF) has been shown [, , , , ]to be present in a large number of membrane-bound and extracellular, mostly animal, proteins. Many of these proteins require calcium for their biological function and a calcium-binding site has been found at the N terminus of some EGF-like domains []. Calcium-binding may be crucial for nu…	Domain
Sobic.007G208800	Chr07	63769364	63774603	-1	5240	155846	(1 of 2) PF00069//PF07645 - Protein kinase domain (Pkinase) // Calcium-binding EGF domain (EGF_CA)					calcium ion binding	GO:0005509	Interacting selectively and non-covalently with calcium ions (Ca2+).
Sobic.007G208800	Chr07	63769364	63774603	-1	5240	155846	(1 of 2) PF00069//PF07645 - Protein kinase domain (Pkinase) // Calcium-binding EGF domain (EGF_CA)					protein phosphorylation	GO:0006468	The process of introducing a phosphate group on to a protein.
Sobic.007G208800	Chr07	63769364	63774603	-1	5240	155846	(1 of 2) PF00069//PF07645 - Protein kinase domain (Pkinase) // Calcium-binding EGF domain (EGF_CA)					protein kinase activity	GO:0004672	Catalysis of the phosphorylation of an amino acid residue in a protein, usually according to the reaction: a protein + ATP = a phosphoprotein + ADP.
Sobic.007G208900	Chr07	63780437	63783986	1	3550	146463	(1 of 3) PTHR23155//PTHR23155:SF486 - LEUCINE-RICH REPEAT-CONTAINING PROTEIN // SUBFAMILY NOT NAMED	P-loop containing nucleoside triphosphate hydrolase		The P-loop NTPase fold is the most prevalent domain of the several distinctnucleotide-binding protein folds.The most common reaction catalysed by enzymes of the P-loop NTPase fold is the hydrolysis of the beta-gamma phosphate bond of a bound nucleoside triphosphate (NTP). The energy from NTP hydrolysis is typically utilised to induce conformational changes in other molecules, which constitutes th…	Domain
Sobic.007G208900	Chr07	63780437	63783986	1	3550	146463	(1 of 3) PTHR23155//PTHR23155:SF486 - LEUCINE-RICH REPEAT-CONTAINING PROTEIN // SUBFAMILY NOT NAMED	NB-ARC		This is the NB-ARC domain, a novel signalling motif found in bacteria and eukaryotes, shared by plant resistance gene products and regulators of cell death in animals []. This domain has been structurally characterised in the human protein apoptotic protease-activating factor 1 (Apaf-1) []. It contains the three-layered alpha-beta fold and subsequent short alpha-helical region characteristic of t…	Domain
Sobic.007G208900	Chr07	63780437	63783986	1	3550	146463	(1 of 3) PTHR23155//PTHR23155:SF486 - LEUCINE-RICH REPEAT-CONTAINING PROTEIN // SUBFAMILY NOT NAMED	P-loop containing nucleoside triphosphate hydrolase		The P-loop NTPase fold is the most prevalent domain of the several distinctnucleotide-binding protein folds.The most common reaction catalysed by enzymes of the P-loop NTPase fold is the hydrolysis of the beta-gamma phosphate bond of a bound nucleoside triphosphate (NTP). The energy from NTP hydrolysis is typically utilised to induce conformational changes in other molecules, which constitutes th…	Domain
Sobic.007G208900	Chr07	63780437	63783986	1	3550	146463	(1 of 3) PTHR23155//PTHR23155:SF486 - LEUCINE-RICH REPEAT-CONTAINING PROTEIN // SUBFAMILY NOT NAMED	NB-ARC		This is the NB-ARC domain, a novel signalling motif found in bacteria and eukaryotes, shared by plant resistance gene products and regulators of cell death in animals []. This domain has been structurally characterised in the human protein apoptotic protease-activating factor 1 (Apaf-1) []. It contains the three-layered alpha-beta fold and subsequent short alpha-helical region characteristic of t…	Domain
Sobic.007G208900	Chr07	63780437	63783986	1	3550	146463	(1 of 3) PTHR23155//PTHR23155:SF486 - LEUCINE-RICH REPEAT-CONTAINING PROTEIN // SUBFAMILY NOT NAMED	P-loop containing nucleoside triphosphate hydrolase		The P-loop NTPase fold is the most prevalent domain of the several distinctnucleotide-binding protein folds.The most common reaction catalysed by enzymes of the P-loop NTPase fold is the hydrolysis of the beta-gamma phosphate bond of a bound nucleoside triphosphate (NTP). The energy from NTP hydrolysis is typically utilised to induce conformational changes in other molecules, which constitutes th…	Domain
Sobic.007G208900	Chr07	63780437	63783986	1	3550	146463	(1 of 3) PTHR23155//PTHR23155:SF486 - LEUCINE-RICH REPEAT-CONTAINING PROTEIN // SUBFAMILY NOT NAMED	NB-ARC		This is the NB-ARC domain, a novel signalling motif found in bacteria and eukaryotes, shared by plant resistance gene products and regulators of cell death in animals []. This domain has been structurally characterised in the human protein apoptotic protease-activating factor 1 (Apaf-1) []. It contains the three-layered alpha-beta fold and subsequent short alpha-helical region characteristic of t…	Domain
Sobic.007G208900	Chr07	63780437	63783986	1	3550	146463	(1 of 3) PTHR23155//PTHR23155:SF486 - LEUCINE-RICH REPEAT-CONTAINING PROTEIN // SUBFAMILY NOT NAMED	P-loop containing nucleoside triphosphate hydrolase		The P-loop NTPase fold is the most prevalent domain of the several distinctnucleotide-binding protein folds.The most common reaction catalysed by enzymes of the P-loop NTPase fold is the hydrolysis of the beta-gamma phosphate bond of a bound nucleoside triphosphate (NTP). The energy from NTP hydrolysis is typically utilised to induce conformational changes in other molecules, which constitutes th…	Domain
Sobic.007G208900	Chr07	63780437	63783986	1	3550	146463	(1 of 3) PTHR23155//PTHR23155:SF486 - LEUCINE-RICH REPEAT-CONTAINING PROTEIN // SUBFAMILY NOT NAMED	NB-ARC		This is the NB-ARC domain, a novel signalling motif found in bacteria and eukaryotes, shared by plant resistance gene products and regulators of cell death in animals []. This domain has been structurally characterised in the human protein apoptotic protease-activating factor 1 (Apaf-1) []. It contains the three-layered alpha-beta fold and subsequent short alpha-helical region characteristic of t…	Domain
Sobic.007G209000	Chr07	63787018	63788066	1	1049	142383
Sobic.007G209100	Chr07	63790679	63792243	1	1565	138206		Prion/Doppel protein, beta-ribbon domain		This entry represents the C-terminal beta-ribbon domain found in prion proteins []and the prion-like Doppel proteins []. This domain has a beta-alpha-beta-alpha(2) structure that contains an antiparallel beta-ribbon.Prion protein (PrP-c) [, , ]is a small glycoprotein found in high quantity in the brain of animals infected with certain degenerative neurological diseases, such as sheep scrapie and …	Domain
Sobic.007G209200	Chr07	63801241	63803995	1	2755	126454		NAC domain		The NAC domain (for Petunia hybrida(Petunia) NAM and for Arabidopsis ATAF1, ATAF2, and CUC2) is an N-terminal module of ~160 amino acids, which is found in proteins of the NAC family of plant-specific transcriptional regulators (no apical meristem (NAM) proteins) []. NAC proteins are involved in developmental processes, including formation of the shoot apical meristem, floral organs and lateral s…	Domain
Sobic.007G209200	Chr07	63801241	63803995	1	2755	126454						DNA binding	GO:0003677	Any molecular function by which a gene product interacts selectively and non-covalently with DNA (deoxyribonucleic acid).
Sobic.007G209200	Chr07	63801241	63803995	1	2755	126454						regulation of transcription, DNA-templated	GO:0006355	Any process that modulates the frequency, rate or extent of cellular DNA-templated transcription.
Sobic.007G209300	Chr07	63811960	63816561	-1	4602	113888		Non-structural maintenance of chromosome element 4, C-terminal		Nse4 is a component of the Smc5/6 DNA repair complex. It forms interactions with Smc5 and Nse1 []. The exact function of this highly conserved C-terminal domain is not known.	Domain
Sobic.007G209300	Chr07	63811960	63816561	-1	4602	113888		Nse4/EID family		Proteins in the NSE4/EID (Non-structural maintenance of chromosomes element 4/EP300-interacting inhibitor of differentiation 3) family are components of the Smc5/6 complex that is involved in repair of DNA double-strand breaks by homologous recombination. The complex may promote sister chromatid homologous recombination by recruiting the SMC1-SMC3 cohesin complex to double-strand breaks. The comp…	Family
Sobic.007G209300	Chr07	63811960	63816561	-1	4602	113888		Non-structural maintenance of chromosome element 4, C-terminal		Nse4 is a component of the Smc5/6 DNA repair complex. It forms interactions with Smc5 and Nse1 []. The exact function of this highly conserved C-terminal domain is not known.	Domain
Sobic.007G209300	Chr07	63811960	63816561	-1	4602	113888		Nse4/EID family		Proteins in the NSE4/EID (Non-structural maintenance of chromosomes element 4/EP300-interacting inhibitor of differentiation 3) family are components of the Smc5/6 complex that is involved in repair of DNA double-strand breaks by homologous recombination. The complex may promote sister chromatid homologous recombination by recruiting the SMC1-SMC3 cohesin complex to double-strand breaks. The comp…	Family
Sobic.007G209300	Chr07	63811960	63816561	-1	4602	113888		Non-structural maintenance of chromosome element 4, C-terminal		Nse4 is a component of the Smc5/6 DNA repair complex. It forms interactions with Smc5 and Nse1 []. The exact function of this highly conserved C-terminal domain is not known.	Domain
Sobic.007G209300	Chr07	63811960	63816561	-1	4602	113888		Nse4/EID family		Proteins in the NSE4/EID (Non-structural maintenance of chromosomes element 4/EP300-interacting inhibitor of differentiation 3) family are components of the Smc5/6 complex that is involved in repair of DNA double-strand breaks by homologous recombination. The complex may promote sister chromatid homologous recombination by recruiting the SMC1-SMC3 cohesin complex to double-strand breaks. The comp…	Family
Sobic.007G209300	Chr07	63811960	63816561	-1	4602	113888		Non-structural maintenance of chromosome element 4, C-terminal		Nse4 is a component of the Smc5/6 DNA repair complex. It forms interactions with Smc5 and Nse1 []. The exact function of this highly conserved C-terminal domain is not known.	Domain
Sobic.007G209300	Chr07	63811960	63816561	-1	4602	113888		Nse4/EID family		Proteins in the NSE4/EID (Non-structural maintenance of chromosomes element 4/EP300-interacting inhibitor of differentiation 3) family are components of the Smc5/6 complex that is involved in repair of DNA double-strand breaks by homologous recombination. The complex may promote sister chromatid homologous recombination by recruiting the SMC1-SMC3 cohesin complex to double-strand breaks. The comp…	Family
Sobic.007G209300	Chr07	63811960	63816561	-1	4602	113888		Non-structural maintenance of chromosome element 4, C-terminal		Nse4 is a component of the Smc5/6 DNA repair complex. It forms interactions with Smc5 and Nse1 []. The exact function of this highly conserved C-terminal domain is not known.	Domain
Sobic.007G209300	Chr07	63811960	63816561	-1	4602	113888		Nse4/EID family		Proteins in the NSE4/EID (Non-structural maintenance of chromosomes element 4/EP300-interacting inhibitor of differentiation 3) family are components of the Smc5/6 complex that is involved in repair of DNA double-strand breaks by homologous recombination. The complex may promote sister chromatid homologous recombination by recruiting the SMC1-SMC3 cohesin complex to double-strand breaks. The comp…	Family
Sobic.007G209300	Chr07	63811960	63816561	-1	4602	113888		Non-structural maintenance of chromosome element 4, C-terminal		Nse4 is a component of the Smc5/6 DNA repair complex. It forms interactions with Smc5 and Nse1 []. The exact function of this highly conserved C-terminal domain is not known.	Domain
Sobic.007G209300	Chr07	63811960	63816561	-1	4602	113888		Nse4/EID family		Proteins in the NSE4/EID (Non-structural maintenance of chromosomes element 4/EP300-interacting inhibitor of differentiation 3) family are components of the Smc5/6 complex that is involved in repair of DNA double-strand breaks by homologous recombination. The complex may promote sister chromatid homologous recombination by recruiting the SMC1-SMC3 cohesin complex to double-strand breaks. The comp…	Family
Sobic.007G209300	Chr07	63811960	63816561	-1	4602	113888						nucleus	GO:0005634	A membrane-bounded organelle of eukaryotic cells in which chromosomes are housed and replicated. In most cells, the nucleus contains all of the cell's chromosomes except the organellar chromosomes, and is the site of RNA synthesis and processing. In some species, or in specialized cell types, RNA metabolism or DNA replication may be absent.
Sobic.007G209300	Chr07	63811960	63816561	-1	4602	113888						DNA repair	GO:0006281	The process of restoring DNA after damage. Genomes are subject to damage by chemical and physical agents in the environment (e.g. UV and ionizing radiations, chemical mutagens, fungal and bacterial toxins, etc.) and by free radicals or alkylating agents endogenously generated in metabolism. DNA is also damaged because of errors during its replication. A variety of different DNA repair pathways ha…
Sobic.007G209300	Chr07	63811960	63816561	-1	4602	113888						Smc5-Smc6 complex	GO:0030915	A conserved complex that contains a heterodimer of SMC proteins (Smc5p and Smc6p, or homologs thereof) and several other proteins, and is involved in DNA repair and maintaining cell cycle arrest following DNA damage. In S. cerevisiae, this is an octameric complex called Mms21-Smc5-Smc6 complex, with at least five of its subunits conserved in fission yeast and humans.
Sobic.007G209400	Chr07	63820185	63823118	1	2934	107331
Sobic.007G209500	Chr07	63825982	63829603	1	3622	100846		Homeodomain-like		Homeodomain proteins are transcription factors that share a related DNA binding homeodomain []. The homeodomain was first identified in a number of Drosophila homeotic and segmentation proteins, but is now known to be well conserved in many other animals, including vertebrates. The domain binds DNA through a helix-turn-helix (HTH) structure. The HTH motif is characterised by two alpha-helices, wh…	Domain
Sobic.007G209500	Chr07	63825982	63829603	1	3622	100846		SANT/Myb domain		The retroviral oncogene v-myb, and its cellular counterpart c-myb, encode nuclear DNA-binding proteins. In myb, one of the most conserved regions consisting of three tandem repeats has been shown to be involved in DNA-binding [].The SANT domain is present in nuclear receptor co-repressors and in the subunits of many chromatin-remodelling complexes []. It has a strong structural similarity to the …	Domain
Sobic.007G209500	Chr07	63825982	63829603	1	3622	100846		Bromodomain		Bromodomains are found in a variety of mammalian, invertebrate and yeast DNA-binding proteins []. Bromodomains can interact withacetylated lysine [].In some proteins, the classical bromodomain has diverged to such anextent that parts of the region are either missing or contain an insertion(e.g., mammalian protein HRX, Caenorhabditis eleganshypothetical protein ZK783.4, yeast protein YTA7). The br…	Domain
Sobic.007G209500	Chr07	63825982	63829603	1	3622	100846						DNA binding	GO:0003677	Any molecular function by which a gene product interacts selectively and non-covalently with DNA (deoxyribonucleic acid).
Sobic.007G209500	Chr07	63825982	63829603	1	3622	100846						protein binding	GO:0005515	Interacting selectively and non-covalently with any protein or protein complex (a complex of two or more proteins that may include other nonprotein molecules).
Sobic.007G209600	Chr07	63837229	63841320	-1	4092	89129	(1 of 10) PF03735 - ENT domain (ENT)	PsbQ-like domain		This entry represents a four helix up-down bundle domain found in a number of proteins including PsbQ from chloroplast and cyanobacterial photosystem II, and cyclocphilins involved in the assembly and maintenanace of phtosystem II [, , ].	Domain
Sobic.007G209600	Chr07	63837229	63841320	-1	4092	89129	(1 of 10) PF03735 - ENT domain (ENT)	EMSY N-terminal		This entry represents a protein regulator which is able to repress transcription, possibly via its interaction with a multi protein chromatin re-modeling complex that modifies the chromatin. Its interaction with BRCA2 suggests that it may play a central role in the DNA repair function of BRCA2 [].	Domain
Sobic.007G209700	Chr07	63842364	63843670	1	1307	86779
Sobic.007G209800	Chr07	63844637	63846191	1	1555	84258		Short-chain dehydrogenase/reductase SDR		The short-chain dehydrogenases/reductases family (SDR) [, ]is a very large family of enzymes, most of which are known to be NAD- or NADP-dependent oxidoreductases. As the first member of this family to be characterised was Drosophila alcohol dehydrogenase, this family used to be called [, , ]'insect-type', or 'short-chain' alcohol dehydrogenases. Most member of this family are proteins of about 2…	Family
Sobic.007G209800	Chr07	63844637	63846191	1	1555	84258		Glucose/ribitol dehydrogenase		Glucose dehydrogenase catalyses the oxidation of D-glucose without priorphosphorylation to D-beta-gluconolactone using NAD or NADP as a coenzyme.The enzyme is a tetrameric protein, each of the 4 identical subunitscontaining 262 amino acid residues. This family is a subset of a more general family of short-chain dehydrogenases andreductases.A match to this extension indicates that the protein is n…	Family
Sobic.007G209800	Chr07	63844637	63846191	1	1555	84258		NAD(P)-binding domain		This entry represents NAD- and NADP-binding domains with a core Rossmann-type fold, which consists of 3-layers alpha/beta/alpha, where the six beta strands are parallel in the order 321456. Many different enzymes contain an NAD/NADP-binding domain, including:C-terminal domain of alcohol dehydrogenases []Tyrosine-dependent oxidoreductases (also known as short-chain dehydrogenases) []N-terminal dom…	Domain
Sobic.007G209800	Chr07	63844637	63846191	1	1555	84258		2,3-dihydro-2,3-dihydroxybenzoate dehydrogenase		The absence of free iron molecules in the surrounding environment triggers transcription of gene clusters that encode both siderophore-synthesis enzymes, and receptors that recognise iron-bound siderophores []. Classic examples are the enterobactin/enterochelin clusters found in Escherichia coliand Salmonella, although similar moieties in other pathogens have been identified. The enzymic machiner…	Family
Sobic.007G209800	Chr07	63844637	63846191	1	1555	84258		Polyketide synthase, ketoreductase domain		This domain is found in polyketide and fatty acid synthases that catalyse the first step in the reductive modification of the beta-carbonyl centres in the growing polyketide chain. It uses NADPH to reduce the keto group to a hydroxy group [].	Domain
Sobic.007G209800	Chr07	63844637	63846191	1	1555	84258						oxidation-reduction process	GO:0055114	A metabolic process that results in the removal or addition of one or more electrons to or from a substance, with or without the concomitant removal or addition of a proton or protons.
Sobic.007G209800	Chr07	63844637	63846191	1	1555	84258						2,3-dihydro-2,3-dihydroxybenzoate dehydrogenase activity	GO:0008667	Catalysis of the reaction: (2S,3S)-2,3-dihydroxy-2,3-dihydrobenzoate + NAD(+) = 2,3-dihydroxybenzoate + H(+) + NADH.
Sobic.007G209800	Chr07	63844637	63846191	1	1555	84258						siderophore biosynthetic process	GO:0019290	The chemical reactions and pathways resulting in the formation of siderophores, low molecular weight Fe(III)-chelating substances made by aerobic or facultatively anaerobic bacteria, especially when growing under iron deficient conditions. The complexes of Fe(3+)-siderophores have very high stability constants and are taken up by specific transport systems by microorganisms; the subsequent releas…
Sobic.007G209900	Chr07	63846667	63851805	-1	5139	78644		Potassium transporter		This is a family of K+ potassium transporters that are conserved across phyla, having both bacterial (KUP) [], yeast (HAK) [], and plant (AtKT) []sequences as members.	Family
Sobic.007G209900	Chr07	63846667	63851805	-1	5139	78644						membrane	GO:0016020	A lipid bilayer along with all the proteins and protein complexes embedded in it an attached to it.
Sobic.007G209900	Chr07	63846667	63851805	-1	5139	78644						potassium ion transmembrane transport	GO:0071805	A process in which a potassium ion is transported from one side of a membrane to the other.
Sobic.007G209900	Chr07	63846667	63851805	-1	5139	78644						potassium ion transmembrane transporter activity	GO:0015079	Enables the transfer of potassium ions (K+) from one side of a membrane to the other.
Sobic.007G210000	Chr07	63853272	63856770	-1	3499	73679		Ribosomal protein L18/L5		Ribosomes are the particles that catalyse mRNA-directed protein synthesis in all organisms. The codons of the mRNA are exposed on the ribosome to allow tRNA binding. This leads to the incorporation of amino acids into the growing polypeptide chain in accordance with the genetic information. Incoming amino acid monomers enter the ribosomal A site in the form of aminoacyl-tRNAs complexed with elong…	Family
Sobic.007G210100	Chr07	63863537	63867801	1	4265	62648
Sobic.007G210100	Chr07	63863537	63867801	1	4265	62648
Sobic.007G210200	Chr07	63877957	63882169	1	4213	48280		Transcription factor, SBP-box		SBP (for SQUAMOSA-pROMOTER BINDING PROTEIN) domain is a sequence specific DNA-binding domain found in plant proteins []. Members of family probably function as transcription factors involved in the control of early flower development []. They share a highly conserved DNA-binding domain that contains two zinc-binding sites. Among the 11 possible ligands for the zinc atoms that are conserved in the…	Domain
Sobic.007G210200	Chr07	63877957	63882169	1	4213	48280		Transcription factor, SBP-box		SBP (for SQUAMOSA-pROMOTER BINDING PROTEIN) domain is a sequence specific DNA-binding domain found in plant proteins []. Members of family probably function as transcription factors involved in the control of early flower development []. They share a highly conserved DNA-binding domain that contains two zinc-binding sites. Among the 11 possible ligands for the zinc atoms that are conserved in the…	Domain
Sobic.007G210300	Chr07	63883924	63887348	-1	3425	43101		G-patch domain		The G-patch domain is an approximately 48 amino acid domain, which is found ina single copy in several RNA-associated proteins and in type D retroviralpolyproteins. It is widespread among eukaryotes but is absent in archaea andbacteria. The G-patch domain has been called after its most notable feature,the presence of six highly conserved glycine residues. The position followingthe first conserved…	Domain
Sobic.007G210300	Chr07	63883924	63887348	-1	3425	43101		Domain of unknown function DUF4187		This short, cysteine-rich domain is often found C-terminal to a G-patch domain.	Domain
Sobic.007G210300	Chr07	63883924	63887348	-1	3425	43101		Spp2/MOS2, G-patch domain		Spp2 is a yeast G-patch protein and spliceosome component that interacts with the ATP-dependent DExH-box splicing factor Prp2 []. This interaction involves the G-patch sequence in Spp2 and is required for the recruitment of Prp2 to the spliceosome before the first catalytic step of splicing. It has been proposed that Spp2 might be an accessory factor that confers spliceosome specificity on Prp2 […	Domain
Sobic.007G210300	Chr07	63883924	63887348	-1	3425	43101		G-patch domain		The G-patch domain is an approximately 48 amino acid domain, which is found ina single copy in several RNA-associated proteins and in type D retroviralpolyproteins. It is widespread among eukaryotes but is absent in archaea andbacteria. The G-patch domain has been called after its most notable feature,the presence of six highly conserved glycine residues. The position followingthe first conserved…	Domain
Sobic.007G210300	Chr07	63883924	63887348	-1	3425	43101		Domain of unknown function DUF4187		This short, cysteine-rich domain is often found C-terminal to a G-patch domain.	Domain
Sobic.007G210300	Chr07	63883924	63887348	-1	3425	43101		Spp2/MOS2, G-patch domain		Spp2 is a yeast G-patch protein and spliceosome component that interacts with the ATP-dependent DExH-box splicing factor Prp2 []. This interaction involves the G-patch sequence in Spp2 and is required for the recruitment of Prp2 to the spliceosome before the first catalytic step of splicing. It has been proposed that Spp2 might be an accessory factor that confers spliceosome specificity on Prp2 […	Domain
Sobic.007G210300	Chr07	63883924	63887348	-1	3425	43101		G-patch domain		The G-patch domain is an approximately 48 amino acid domain, which is found ina single copy in several RNA-associated proteins and in type D retroviralpolyproteins. It is widespread among eukaryotes but is absent in archaea andbacteria. The G-patch domain has been called after its most notable feature,the presence of six highly conserved glycine residues. The position followingthe first conserved…	Domain
Sobic.007G210300	Chr07	63883924	63887348	-1	3425	43101		Domain of unknown function DUF4187		This short, cysteine-rich domain is often found C-terminal to a G-patch domain.	Domain
Sobic.007G210300	Chr07	63883924	63887348	-1	3425	43101		Spp2/MOS2, G-patch domain		Spp2 is a yeast G-patch protein and spliceosome component that interacts with the ATP-dependent DExH-box splicing factor Prp2 []. This interaction involves the G-patch sequence in Spp2 and is required for the recruitment of Prp2 to the spliceosome before the first catalytic step of splicing. It has been proposed that Spp2 might be an accessory factor that confers spliceosome specificity on Prp2 […	Domain
Sobic.007G210300	Chr07	63883924	63887348	-1	3425	43101						nucleic acid binding	GO:0003676	Interacting selectively and non-covalently with any nucleic acid.
Sobic.007G210400	Chr07	63894436	63911575	-1	17140	18874		Lipoxygenase, plant		Lipoxygenases () are a class of iron-containing dioxygenases which catalyses the hydroperoxidation of lipids, containing a cis,cis-1,4-pentadiene structure. They are common in plants where they may be involved in a number of diverse aspects of plant physiology including growth and development, pest resistance, and senescence or responses to wounding. In mammals a number of lipoxygenases isozymes …	Family
Sobic.007G210400	Chr07	63894436	63911575	-1	17140	18874		Lipoxygenase, C-terminal		Lipoxygenases () are a class of iron-containing dioxygenases which catalyses the hydroperoxidation of lipids, containing a cis,cis-1,4-pentadiene structure. They are common in plants where they may be involved in a number of diverse aspects of plant physiology including growth and development, pest resistance, and senescence or responses to wounding. In mammals a number of lipoxygenases isozymes …	Domain
Sobic.007G210400	Chr07	63894436	63911575	-1	17140	18874		Lipoxygenase		Lipoxygenases () are a class of iron-containing dioxygenases which catalyses the hydroperoxidation of lipids, containing a cis,cis-1,4-pentadiene structure. They are common in plants where they may be involved in a number of diverse aspects of plant physiology including growth and development, pest resistance, and senescence or responses to wounding. In mammals a number of lipoxygenases isozymes …	Family
Sobic.007G210400	Chr07	63894436	63911575	-1	17140	18874		PLAT/LH2 domain		This entry represents a domain found in a variety of membrane or lipid associated proteins. It is known as the PLAT (Polycystin-1, Lipoxygenase, Alpha-Toxin) domain or LH2 (Lipoxygenase homology) domain, is found in a variety of membrane or lipid associated proteins. Structurally, this domain forms a beta-sandwich composed of two sheets of four strands each [, , ]. The most highly conserved regio…	Domain
Sobic.007G210400	Chr07	63894436	63911575	-1	17140	18874		Lipoxygenase, domain 3		This entry represents a subdomain found in lipoxygenases. This subdomain is part of the C-terminal domain described by .Lipoxygenases () are a class of iron-containing dioxygenases which catalyses the hydroperoxidation of lipids, containing a cis,cis-1,4-pentadiene structure. They are common in plants where they may be involved in a number of diverse aspects of plant physiology including growth a…	Domain
Sobic.007G210400	Chr07	63894436	63911575	-1	17140	18874						metal ion binding	GO:0046872	Interacting selectively and non-covalently with any metal ion.
Sobic.007G210400	Chr07	63894436	63911575	-1	17140	18874						protein binding	GO:0005515	Interacting selectively and non-covalently with any protein or protein complex (a complex of two or more proteins that may include other nonprotein molecules).
Sobic.007G210400	Chr07	63894436	63911575	-1	17140	18874						oxidoreductase activity	GO:0016491	Catalysis of an oxidation-reduction (redox) reaction, a reversible chemical reaction in which the oxidation state of an atom or atoms within a molecule is altered. One substrate acts as a hydrogen or electron donor and becomes oxidized, while the other acts as hydrogen or electron acceptor and becomes reduced.
Sobic.007G210400	Chr07	63894436	63911575	-1	17140	18874						oxidation-reduction process	GO:0055114	A metabolic process that results in the removal or addition of one or more electrons to or from a substance, with or without the concomitant removal or addition of a proton or protons.
Sobic.007G210400	Chr07	63894436	63911575	-1	17140	18874						oxidoreductase activity, acting on single donors with incorporation of molecular oxygen, incorporation of two atoms of oxygen	GO:0016702	Catalysis of an oxidation-reduction (redox) reaction in which hydrogen or electrons are transferred from one donor, and two oxygen atoms is incorporated into a donor.
