# Supplementary material for: Association mapping by aerial drone reveals 213 genetic associations for Sorghum bicolor biomass traits under drought
Source: BMC Genomics. 2018 Sep 17;19:679. doi: 10.1186/s12864-018-5055-5 (PMC6142696; doi:10.1186/s12864-018-5055-5)
Supplement: Supplementary file 9 — Tables showing all genes in the regions spanned by significant SNPs for each peak. Gene information was obtained from the Phytomine tool in Phytozome v3.0. (ZIP 8760 kb) [file 12864_2018_5055_MOESM9_ESM.zip › CPG7.2_all_Sb_genes_in_region_from_Phytomine.xlsx]

## Sheet: CPG7.2_all_Sb_genes_in_region_f
Primary_Identifier	chrom	Pos_start	Pos_end	strand	gene_length	dist_from_max_GWAS_SNP	gene_defline	protein_domains_name	gene_name	protein_domains_description	protin_domains_type	ontology_term_name	GO_term	GO_description
Sobic.007G010900	Chr07	965138	969372	-1	4235	320897		Alpha/Beta hydrolase fold		This entry represent the Alpha/Beta hydrolase fold.The alpha/beta hydrolase fold []is common to a number of hydrolytic enzymes of widely differing phylogenetic origin and catalytic function. The core of each enzyme is an alpha/beta-sheet (rather than a barrel), containing 8 strands connected by helices []. The enzymes are believed to have diverged from a common ancestor, preserving the arrangemen…	Domain
Sobic.007G010900	Chr07	965138	969372	-1	4235	320897		Alpha/beta hydrolase fold-1		The alpha/beta hydrolase fold []is common to a number of hydrolytic enzymes of widely differing phylogenetic origin and catalytic function. The core of each enzyme is an alpha/beta-sheet (rather than a barrel), containing 8 strands connected by helices []. The enzymes are believed to have diverged from a common ancestor, preserving the arrangement of the catalytic residues. All have a catalytic t…	Domain
Sobic.007G011000	Chr07	979929	982450	-1	2522	307819		Longin-like domain		VAMPs (and its homologue synaptobrevins) define a group of SNARE proteins that contain a C-terminal coiled-coil/SNARE motif, in combination with variable N-terminal domains that are used to classify VAMPs: those containing longin N-terminal domains (~150 aa) are referred to as longins, while those with shorter N-termini are referred to as brevins []. Longins are the only type of VAMP protein foun…	Domain
Sobic.007G011000	Chr07	979929	982450	-1	2522	307819		Longin domain		VAMPs (and its homologue synaptobrevins) define a group of SNARE proteins that contain a C-terminal coiled-coil/SNARE domain, in combination with variable N-terminal domains that are used to classify VAMPs: those containing longin N-terminal domains (~150 aa) are referred to as longins, while those with shorter N-termini are referred to as brevins []. Longins are the only type of VAMP protein fou…	Domain
Sobic.007G011000	Chr07	979929	982450	-1	2522	307819		Synaptobrevin		Synaptobrevin is an intrinsic membrane protein of small synaptic vesicles [], specialised secretory organelles of neurons that actively accumulate neurotransmitters and participate in their calcium-dependent release by exocytosis. Vesicle function is mediated by proteins in their membranes, although the precise nature of the protein-protein interactions underlying this are still uncertain []. Syn…	Domain
Sobic.007G011000	Chr07	979929	982450	-1	2522	307819						integral component of membrane	GO:0016021	The component of a membrane consisting of the gene products and protein complexes having at least some part of their peptide sequence embedded in the hydrophobic region of the membrane.
Sobic.007G011000	Chr07	979929	982450	-1	2522	307819						vesicle-mediated transport	GO:0016192	A cellular transport process in which transported substances are moved in membrane-bounded vesicles; transported substances are enclosed in the vesicle lumen or located in the vesicle membrane. The process begins with a step that directs a substance to the forming vesicle, and includes vesicle budding and coating. Vesicles are then targeted to, and fuse with, an acceptor membrane.
Sobic.007G011100	Chr07	999190	1001081	1	1892	289188
Sobic.007G011200	Chr07	1000555	1005074	-1	4520	285195		Glycosyl transferase, family 14		The biosynthesis of disaccharides, oligosaccharides and polysaccharides involves the action of hundreds of different glycosyltransferases. These enzymes catalyse the transfer of sugar moieties from activated donor molecules to specific acceptor molecules, forming glycosidic bonds. A classification of glycosyltransferases using nucleotide diphospho-sugar, nucleotide monophospho-sugar and sugar pho…	Family
Sobic.007G011300	Chr07	1015277	1024534	1	9258	265735		Alpha/Beta hydrolase fold		This entry represent the Alpha/Beta hydrolase fold.The alpha/beta hydrolase fold []is common to a number of hydrolytic enzymes of widely differing phylogenetic origin and catalytic function. The core of each enzyme is an alpha/beta-sheet (rather than a barrel), containing 8 strands connected by helices []. The enzymes are believed to have diverged from a common ancestor, preserving the arrangemen…	Domain
Sobic.007G011300	Chr07	1015277	1024534	1	9258	265735		DDHD domain		The Nir/rdgB (N-terminal domain-interacting receptor/Drosophila retinaldegeneration B proteins) family has been identified in a variety of eukaryoticorganisms, ranging from worms to mammals. Members of this family areimplicated in regulation of lipid trafficking, metabolism, and signaling. TheNir/rdgB proteins contain a 180 amino-acids-long conserved region in thecentral part of the protein. This…	Domain
Sobic.007G011300	Chr07	1015277	1024534	1	9258	265735						metal ion binding	GO:0046872	Interacting selectively and non-covalently with any metal ion.
Sobic.007G011400	Chr07	1025117	1032828	-1	7712	257441	(1 of 2) PTHR23315//PTHR23315:SF117 - BETA CATENIN-RELATED ARMADILLO REPEAT-CONTAINING // SUBFAMILY NOT NAMED	Armadillo-like helical		This domain consists of a multi-helical fold comprised of two curved layers of alpha helices arranged in a regular right-handed superhelix, where the repeats that make up this structure are arranged about a common axis []. These superhelical structures present an extensive solvent-accessible surface that is well suited to binding large substrates such as proteins and nucleic acids. This topology …	Domain
Sobic.007G011400	Chr07	1025117	1032828	-1	7712	257441	(1 of 2) PTHR23315//PTHR23315:SF117 - BETA CATENIN-RELATED ARMADILLO REPEAT-CONTAINING // SUBFAMILY NOT NAMED	Armadillo-type fold		This entry represents a structural domain with an armadillo (ARM)-like fold, consisting of a multi-helical fold comprised of two curved layers of alpha helices arranged in a regular right-handed superhelix, where the repeats that make up this structure are arranged about a common axis []. These superhelical structures present an extensive solvent-accessible surface that is well suited to binding …	Domain
Sobic.007G011400	Chr07	1025117	1032828	-1	7712	257441	(1 of 2) PTHR23315//PTHR23315:SF117 - BETA CATENIN-RELATED ARMADILLO REPEAT-CONTAINING // SUBFAMILY NOT NAMED	U box domain		This entry represents the U-box domain.The molecular mechanism underlying the transfer of ubiquitin (Ub) to a substrate consists of three key enzymatic steps. First, ubiquitin itself is adenylated at its C-terminal glycine residue by an activating enzyme (E1). Second, the adenylated Ub forms a covalent linkage to a conjugating enzyme (E2). Finally, a ligating enzyme (E3) recruits both the Ub-char…	Domain
Sobic.007G011400	Chr07	1025117	1032828	-1	7712	257441	(1 of 2) PTHR23315//PTHR23315:SF117 - BETA CATENIN-RELATED ARMADILLO REPEAT-CONTAINING // SUBFAMILY NOT NAMED	Armadillo		The armadillo (Arm) repeat is an approximately 40 amino acid long tandemly repeated sequence motif first identified in the Drosophila melanogastersegment polarity gene armadillo involved in signal transduction through wingless. Animal Arm-repeat proteins function in various processes, including intracellular signalling and cytoskeletal regulation, and include such proteins as beta-catenin, the ju…	Repeat
Sobic.007G011400	Chr07	1025117	1032828	-1	7712	257441	(1 of 2) PTHR23315//PTHR23315:SF117 - BETA CATENIN-RELATED ARMADILLO REPEAT-CONTAINING // SUBFAMILY NOT NAMED	Zinc finger, RING/FYVE/PHD-type		Zinc finger (Znf) domains are relatively small protein motifs which contain multiple finger-like protrusions that make tandem contacts with their target molecule. Some of these domains bind zinc, but many do not; instead binding other metals such as iron, or no metal at all. For example, some family members form salt bridges to stabilise the finger-like folds. They were first identified as a DNA-…	Domain
Sobic.007G011400	Chr07	1025117	1032828	-1	7712	257441	(1 of 2) PTHR23315//PTHR23315:SF117 - BETA CATENIN-RELATED ARMADILLO REPEAT-CONTAINING // SUBFAMILY NOT NAMED					ubiquitin-protein transferase activity	GO:0004842	Catalysis of the transfer of ubiquitin from one protein to another via the reaction X-Ub + Y --> Y-Ub + X, where both X-Ub and Y-Ub are covalent linkages.
Sobic.007G011400	Chr07	1025117	1032828	-1	7712	257441	(1 of 2) PTHR23315//PTHR23315:SF117 - BETA CATENIN-RELATED ARMADILLO REPEAT-CONTAINING // SUBFAMILY NOT NAMED					protein ubiquitination	GO:0016567	The process in which one or more ubiquitin groups are added to a protein.
Sobic.007G011500	Chr07	1074759	1076925	1	2167	213344		F-box domain		First identified in cyclin-F as a protein-protein interaction motif, the F-boxis a conserved domain that is present in numerous protein with a bipartitestructure []. Through the F-box, these proteins are linked to the Skp1protein and the core of SCFs (Skp1-cullin-F-box protein ligase) complexes.SCFs complexes constitute a new class of E3 ligases []. They function incombination with the E2 enzyme …	Domain	protein binding	GO:0005515	Interacting selectively and non-covalently with any protein or protein complex (a complex of two or more proteins that may include other nonprotein molecules).
Sobic.007G011600	Chr07	1078165	1083465	1	5301	206804		K Homology domain, type 1		The K homology (KH) domain was first identified in the human heterogeneousnuclear ribonucleoprotein (hnRNP) K. It is a domain of around 70 amino acidsthat is present in a wide variety of quite diverse nucleic acid-bindingproteins []. It has been shown to bind RNA [, ]. Like many other RNA-binding motifs, KH motifs are found in one or multiple copies (14 copies in chicken vigilin) and, at least fo…	Domain
Sobic.007G011600	Chr07	1078165	1083465	1	5301	206804		K Homology domain		The K homology (KH) domain was first identified in the human heterogeneous nuclear ribonucleoprotein (hnRNP) K. An evolutionarily conserved sequence of around 70 amino acids, the KH domain is present in a wide variety of nucleic acid-binding proteins. The KH domain binds RNA, and can function in RNA recognition []. It is found in multiple copies in several proteins, where they can function cooper…	Domain
Sobic.007G011600	Chr07	1078165	1083465	1	5301	206804		K Homology domain, type 1		The K homology (KH) domain was first identified in the human heterogeneousnuclear ribonucleoprotein (hnRNP) K. It is a domain of around 70 amino acidsthat is present in a wide variety of quite diverse nucleic acid-bindingproteins []. It has been shown to bind RNA [, ]. Like many other RNA-binding motifs, KH motifs are found in one or multiple copies (14 copies in chicken vigilin) and, at least fo…	Domain
Sobic.007G011600	Chr07	1078165	1083465	1	5301	206804		K Homology domain		The K homology (KH) domain was first identified in the human heterogeneous nuclear ribonucleoprotein (hnRNP) K. An evolutionarily conserved sequence of around 70 amino acids, the KH domain is present in a wide variety of nucleic acid-binding proteins. The KH domain binds RNA, and can function in RNA recognition []. It is found in multiple copies in several proteins, where they can function cooper…	Domain
Sobic.007G011600	Chr07	1078165	1083465	1	5301	206804		K Homology domain, type 1		The K homology (KH) domain was first identified in the human heterogeneousnuclear ribonucleoprotein (hnRNP) K. It is a domain of around 70 amino acidsthat is present in a wide variety of quite diverse nucleic acid-bindingproteins []. It has been shown to bind RNA [, ]. Like many other RNA-binding motifs, KH motifs are found in one or multiple copies (14 copies in chicken vigilin) and, at least fo…	Domain
Sobic.007G011600	Chr07	1078165	1083465	1	5301	206804		K Homology domain		The K homology (KH) domain was first identified in the human heterogeneous nuclear ribonucleoprotein (hnRNP) K. An evolutionarily conserved sequence of around 70 amino acids, the KH domain is present in a wide variety of nucleic acid-binding proteins. The KH domain binds RNA, and can function in RNA recognition []. It is found in multiple copies in several proteins, where they can function cooper…	Domain
Sobic.007G011600	Chr07	1078165	1083465	1	5301	206804						RNA binding	GO:0003723	Interacting selectively and non-covalently with an RNA molecule or a portion thereof.
Sobic.007G011700	Chr07	1084162	1089786	-1	5625	200483		Six-hairpin glycosidase-like		The biosynthesis of disaccharides, oligosaccharides and polysaccharides involves the action of hundreds of different glycosyltransferases. These enzymes catalyse the transfer of sugar moieties from activated donor molecules to specific acceptor molecules, forming glycosidic bonds. A classification of glycosyltransferases using nucleotide diphospho-sugar, nucleotide monophospho-sugar and sugar pho…	Domain
Sobic.007G011700	Chr07	1084162	1089786	-1	5625	200483		Six-hairpin glycosidase		The biosynthesis of disaccharides, oligosaccharides and polysaccharides involves the action of hundreds of different glycosyltransferases. These enzymes catalyse the transfer of sugar moieties from activated donor molecules to specific acceptor molecules, forming glycosidic bonds. A classification of glycosyltransferases using nucleotide diphospho-sugar, nucleotide monophospho-sugar and sugar pho…	Domain
Sobic.007G011700	Chr07	1084162	1089786	-1	5625	200483		Beta-glucosidase, GBA2 type, N-terminal		This entry represents a domain found in beta-glucosidase 2 (also known as beta-glucocerebrosidase 2, acid beta-glucosidase, D-glucosyl-N-acylsphingosine glucohydrolase, or GCase), which is typically between 320 to 354 amino acids in length. It is found just after the extreme N terminus. This protein is located in the ER. The N-terminal is thought to be the luminal domain while the C-terminal is t…	Domain
Sobic.007G011700	Chr07	1084162	1089786	-1	5625	200483		Glucosylceramidase		This domain is found in non-lysosomal glucosylceramidases that catalyze the conversion of glucosylceramide to free glucose and ceramide []. It is involved in sphingomyelin generation and prevention of glycolipid accumulation and may also catalyze the hydrolysis of bile acid 3-O-glucosides, however, the relevance of such activity is unclear in vivo [].	Domain
Sobic.007G011700	Chr07	1084162	1089786	-1	5625	200483		Beta-glucosidase GBA2-type		Non-lysosomal glucosylceramidase, also known as beta-glucosidase 2 (GBA2) is an enzyme involved in an alternative catabolic pathway of glucosylceramide []. GBA2, has been characterised as a bile acid beta-glucosidase []. It is unrelated to other known glucosidases, but it has homologues among bacteria and archaea [].	Family
Sobic.007G011700	Chr07	1084162	1089786	-1	5625	200483						membrane	GO:0016020	A lipid bilayer along with all the proteins and protein complexes embedded in it an attached to it.
Sobic.007G011700	Chr07	1084162	1089786	-1	5625	200483						integral component of membrane	GO:0016021	The component of a membrane consisting of the gene products and protein complexes having at least some part of their peptide sequence embedded in the hydrophobic region of the membrane.
Sobic.007G011700	Chr07	1084162	1089786	-1	5625	200483						catalytic activity	GO:0003824	Catalysis of a biochemical reaction at physiological temperatures. In biologically catalyzed reactions, the reactants are known as substrates, and the catalysts are naturally occurring macromolecular substances known as enzymes. Enzymes possess specific binding sites for substrates, and are usually composed wholly or largely of protein, but RNA that has catalytic activity (ribozyme) is often also…
Sobic.007G011700	Chr07	1084162	1089786	-1	5625	200483						glucosylceramidase activity	GO:0004348	Catalysis of the reaction: D-glucosyl-N-acylsphingosine + H2O = D-glucose + N-acylsphingosine.
Sobic.007G011700	Chr07	1084162	1089786	-1	5625	200483						sphingolipid metabolic process	GO:0006665	The chemical reactions and pathways involving sphingolipids, any of a class of lipids containing the long-chain amine diol sphingosine or a closely related base (a sphingoid).
Sobic.007G011700	Chr07	1084162	1089786	-1	5625	200483						glucosylceramide catabolic process	GO:0006680	The chemical reactions and pathways resulting in the breakdown of glucosylceramides, any compound formed by the replacement of the glycosidic hydroxyl group of a cyclic form of glucose by a ceramide group.
Sobic.007G011800	Chr07	1094832	1100493	-1	5662	189776		K Homology domain, type 1		The K homology (KH) domain was first identified in the human heterogeneousnuclear ribonucleoprotein (hnRNP) K. It is a domain of around 70 amino acidsthat is present in a wide variety of quite diverse nucleic acid-bindingproteins []. It has been shown to bind RNA [, ]. Like many other RNA-binding motifs, KH motifs are found in one or multiple copies (14 copies in chicken vigilin) and, at least fo…	Domain
Sobic.007G011800	Chr07	1094832	1100493	-1	5662	189776		K Homology domain, type 1		The K homology (KH) domain was first identified in the human heterogeneousnuclear ribonucleoprotein (hnRNP) K. It is a domain of around 70 amino acidsthat is present in a wide variety of quite diverse nucleic acid-bindingproteins []. It has been shown to bind RNA [, ]. Like many other RNA-binding motifs, KH motifs are found in one or multiple copies (14 copies in chicken vigilin) and, at least fo…	Domain
Sobic.007G011800	Chr07	1094832	1100493	-1	5662	189776						RNA binding	GO:0003723	Interacting selectively and non-covalently with an RNA molecule or a portion thereof.
Sobic.007G011900	Chr07	1101866	1105663	-1	3798	184606	(1 of 5) PTHR12321:SF39 - PHD FINGER PROTEIN ALFIN-LIKE 1-RELATED	Zinc finger, PHD-type		Zinc finger (Znf) domains are relatively small protein motifs which contain multiple finger-like protrusions that make tandem contacts with their target molecule. Some of these domains bind zinc, but many do not; instead binding other metals such as iron, or no metal at all. For example, some family members form salt bridges to stabilise the finger-like folds. They were first identified as a DNA-…	Domain
Sobic.007G011900	Chr07	1101866	1105663	-1	3798	184606	(1 of 5) PTHR12321:SF39 - PHD FINGER PROTEIN ALFIN-LIKE 1-RELATED	Zinc finger, PHD-finger		Zinc finger (Znf) domains are relatively small protein motifs which contain multiple finger-like protrusions that make tandem contacts with their target molecule. Some of these domains bind zinc, but many do not; instead binding other metals such as iron, or no metal at all. For example, some family members form salt bridges to stabilise the finger-like folds. They were first identified as a DNA-…	Domain
Sobic.007G011900	Chr07	1101866	1105663	-1	3798	184606	(1 of 5) PTHR12321:SF39 - PHD FINGER PROTEIN ALFIN-LIKE 1-RELATED	Zinc finger, FYVE/PHD-type		Zinc finger (Znf) domains are relatively small protein motifs which contain multiple finger-like protrusions that make tandem contacts with their target molecule. Some of these domains bind zinc, but many do not; instead binding other metals such as iron, or no metal at all. For example, some family members form salt bridges to stabilise the finger-like folds. They were first identified as a DNA-…	Domain
Sobic.007G011900	Chr07	1101866	1105663	-1	3798	184606	(1 of 5) PTHR12321:SF39 - PHD FINGER PROTEIN ALFIN-LIKE 1-RELATED	Alfin		The Alfin family includes PHD finger protein Alfin1 and Alfin1-like proteins. Alfin1 is a histone-binding component that specifically recognises H3 tails trimethylated on 'Lys-4' (H3K4me3), which marks transcription start sites of virtually all active genes [, ].	Family
Sobic.007G011900	Chr07	1101866	1105663	-1	3798	184606	(1 of 5) PTHR12321:SF39 - PHD FINGER PROTEIN ALFIN-LIKE 1-RELATED	Zinc finger, RING/FYVE/PHD-type		Zinc finger (Znf) domains are relatively small protein motifs which contain multiple finger-like protrusions that make tandem contacts with their target molecule. Some of these domains bind zinc, but many do not; instead binding other metals such as iron, or no metal at all. For example, some family members form salt bridges to stabilise the finger-like folds. They were first identified as a DNA-…	Domain
Sobic.007G011900	Chr07	1101866	1105663	-1	3798	184606	(1 of 5) PTHR12321:SF39 - PHD FINGER PROTEIN ALFIN-LIKE 1-RELATED					zinc ion binding	GO:0008270	Interacting selectively and non-covalently with zinc (Zn) ions.
Sobic.007G011900	Chr07	1101866	1105663	-1	3798	184606	(1 of 5) PTHR12321:SF39 - PHD FINGER PROTEIN ALFIN-LIKE 1-RELATED					regulation of transcription, DNA-templated	GO:0006355	Any process that modulates the frequency, rate or extent of cellular DNA-templated transcription.
Sobic.007G011900	Chr07	1101866	1105663	-1	3798	184606	(1 of 5) PTHR12321:SF39 - PHD FINGER PROTEIN ALFIN-LIKE 1-RELATED					protein binding	GO:0005515	Interacting selectively and non-covalently with any protein or protein complex (a complex of two or more proteins that may include other nonprotein molecules).
Sobic.007G011900	Chr07	1101866	1105663	-1	3798	184606	(1 of 5) PTHR12321:SF39 - PHD FINGER PROTEIN ALFIN-LIKE 1-RELATED					histone binding	GO:0042393	Interacting selectively and non-covalently with a histone, any of a group of water-soluble proteins found in association with the DNA of plant and animal chromosomes. They are involved in the condensation and coiling of chromosomes during cell division and have also been implicated in nonspecific suppression of gene activity.
Sobic.007G012001	Chr07	1107190	1108029	1	840	182240	(1 of 3) PTHR10666//PTHR10666:SF115 - UBIQUITIN // SUBFAMILY NOT NAMED	Ubiquitin-related domain		Ubiquitin (Ub) and Ub-like proteins are typified by a beta-grasp fold. Ub-like proteins (Ubl) such as Nedd8 []and SUMO []are also covalently linked to target polypeptides, just as Ub itself. This fold is also found in Ub-related domains, such as the UBX domain []and Ras-binding domain (RBD) [].	Domain
Sobic.007G012001	Chr07	1107190	1108029	1	840	182240	(1 of 3) PTHR10666//PTHR10666:SF115 - UBIQUITIN // SUBFAMILY NOT NAMED	Ubiquitin domain		Ubiquitin is a protein of 76 amino acid residues, found in all eukaryotic cells and whose sequence is extremely well conserved from protozoan to vertebrates. Ubiquitin acts through its post-translational attachment (ubiquitinylation) to other proteins, where these modifications alter the function, location or trafficking of the protein, or targets it for destruction by the 26S proteasome [].Ubiqu…	Domain
Sobic.007G012001	Chr07	1107190	1108029	1	840	182240	(1 of 3) PTHR10666//PTHR10666:SF115 - UBIQUITIN // SUBFAMILY NOT NAMED					protein binding	GO:0005515	Interacting selectively and non-covalently with any protein or protein complex (a complex of two or more proteins that may include other nonprotein molecules).
Sobic.007G012100	Chr07	1115272	1116073	1	802	174196	(1 of 2) PTHR23421//PTHR23421:SF77 - BETA-GALACTOSIDASE RELATED // SUBFAMILY NOT NAMED	Glycoside hydrolase superfamily		O-Glycosyl hydrolases () are a widespread group of enzymes that hydrolyse the glycosidic bond between two or more carbohydrates, or between a carbohydrate and a non-carbohydrate moiety. A classification system for glycosyl hydrolases, based on sequence similarity, has led to the definition of 85 different families [, ]. This classification is available on the CAZy (CArbohydrate-Active EnZymes) we…	Domain
Sobic.007G012100	Chr07	1115272	1116073	1	802	174196	(1 of 2) PTHR23421//PTHR23421:SF77 - BETA-GALACTOSIDASE RELATED // SUBFAMILY NOT NAMED	Glycoside hydrolase, catalytic domain		O-Glycosyl hydrolases () are a widespread group of enzymes that hydrolyse the glycosidic bond between two or more carbohydrates, or between a carbohydrate and a non-carbohydrate moiety. A classification system for glycosyl hydrolases, based on sequence similarity, has led to thedefinition of 85 different families [, ]. This classification is available on the CAZy (CArbohydrate-Active EnZymes) web…	Domain
Sobic.007G012100	Chr07	1115272	1116073	1	802	174196	(1 of 2) PTHR23421//PTHR23421:SF77 - BETA-GALACTOSIDASE RELATED // SUBFAMILY NOT NAMED	Glycoside hydrolase, family 35		O-Glycosyl hydrolases () are a widespread group of enzymes that hydrolyse the glycosidic bond between two or more carbohydrates, or between a carbohydrate and a non-carbohydrate moiety. A classification system for glycosyl hydrolases, based on sequence similarity, has led to the definition of 85 different families [, ]. This classification is available on the CAZy (CArbohydrate-Active EnZymes) we…	Family
Sobic.007G012100	Chr07	1115272	1116073	1	802	174196	(1 of 2) PTHR23421//PTHR23421:SF77 - BETA-GALACTOSIDASE RELATED // SUBFAMILY NOT NAMED	Glycoside hydrolase, family 42, N-terminal		O-Glycosyl hydrolases () are a widespread group of enzymes that hydrolyse the glycosidic bond between two or more carbohydrates, or between a carbohydrate and a non-carbohydrate moiety. A classification system for glycosyl hydrolases, based on sequence similarity, has led to the definition of 85 different families [, ]. This classification is available on the CAZy (CArbohydrate-Active EnZymes) we…	Domain
Sobic.007G012300	Chr07	1117953	1119980	1	2028	170289
Sobic.007G012400	Chr07	1121681	1123502	1	1822	166767
Sobic.007G012500	Chr07	1123660	1125595	1	1936	164674
Sobic.007G012500	Chr07	1123660	1125595	1	1936	164674
Sobic.007G012600	Chr07	1134283	1136907	1	2625	153362		Protein of unknown function DUF72		The function of this family is unknown. Aquifex aeolicushas two copies of this protein. A probable aspartyl-tRNA synthetase from Escherichia coli[]belongs to this group.	Family
Sobic.007G012700	Chr07	1141042	1142499	-1	1458	147770		Transferase		This family includes a number of transferase enzymes, mainly from plants and fungi. These include anthranilate N-hydroxycinnamoyl/benzoyltransferase that catalyses the first committed reaction of phytoalexin biosynthesis []. Deacetylvindoline 4-O-acetyltransferase () catalyses the last step in vindoline biosynthesis is also a member of this family []. The motif HXXXD is probably part of the activ…	Family
Sobic.007G012700	Chr07	1141042	1142499	-1	1458	147770		Chloramphenicol acetyltransferase-like domain		Chloramphenicol acetyltransferase (CAT) catalyzes the acetyl-CoA dependent acetylation of chloramphenicol, resulting in the inactivation of the antibiotic. The crystal structure of the type III enzyme from Escherichia coli with chloramphenicol bound has been determined. CAT is a trimer of identical subunits (monomer Mr 25,000) and the trimeric structure is stabilised by a number of hydrogen bonds…	Domain
Sobic.007G012800	Chr07	1159594	1164524	1	4931	125745		P-loop containing nucleoside triphosphate hydrolase		The P-loop NTPase fold is the most prevalent domain of the several distinctnucleotide-binding protein folds.The most common reaction catalysed by enzymes of the P-loop NTPase fold is the hydrolysis of the beta-gamma phosphate bond of a bound nucleoside triphosphate (NTP). The energy from NTP hydrolysis is typically utilised to induce conformational changes in other molecules, which constitutes th…	Domain
Sobic.007G012900	Chr07	1166008	1168624	-1	2617	121645		Translation protein SH3-like domain		The fundamental activity of the ribosome is two-fold: to decode the message of the mRNA in the small subunit, and to form a peptide bond between peptidyl-tRNA and aminoacyl-tRNA by a peptidyl transferase activity in the large subunit. Several prokaryotic and eukaryotic proteins that are involved in the translation process contain an SH3-like domain. The structure of the translation protein SH3-li…	Domain
Sobic.007G012900	Chr07	1166008	1168624	-1	2617	121645		Ribosomal protein L19		Ribosomes are the particles that catalyse mRNA-directed protein synthesis in all organisms. The codons of the mRNA are exposed on the ribosome to allow tRNA binding. This leads to the incorporation of amino acids into the growing polypeptide chain in accordance with the genetic information. Incoming amino acid monomers enter the ribosomal A site in the form of aminoacyl-tRNAs complexed with elong…	Family
Sobic.007G012900	Chr07	1166008	1168624	-1	2617	121645		Translation protein SH3-like domain		The fundamental activity of the ribosome is two-fold: to decode the message of the mRNA in the small subunit, and to form a peptide bond between peptidyl-tRNA and aminoacyl-tRNA by a peptidyl transferase activity in the large subunit. Several prokaryotic and eukaryotic proteins that are involved in the translation process contain an SH3-like domain. The structure of the translation protein SH3-li…	Domain
Sobic.007G012900	Chr07	1166008	1168624	-1	2617	121645		Ribosomal protein L19		Ribosomes are the particles that catalyse mRNA-directed protein synthesis in all organisms. The codons of the mRNA are exposed on the ribosome to allow tRNA binding. This leads to the incorporation of amino acids into the growing polypeptide chain in accordance with the genetic information. Incoming amino acid monomers enter the ribosomal A site in the form of aminoacyl-tRNAs complexed with elong…	Family
Sobic.007G012900	Chr07	1166008	1168624	-1	2617	121645						structural constituent of ribosome	GO:0003735	The action of a molecule that contributes to the structural integrity of the ribosome.
Sobic.007G012900	Chr07	1166008	1168624	-1	2617	121645						translation	GO:0006412	The cellular metabolic process in which a protein is formed, using the sequence of a mature mRNA molecule to specify the sequence of amino acids in a polypeptide chain. Translation is mediated by the ribosome, and begins with the formation of a ternary complex between aminoacylated initiator methionine tRNA, GTP, and initiation factor 2, which subsequently associates with the small subunit of the…
Sobic.007G012900	Chr07	1166008	1168624	-1	2617	121645						intracellular	GO:0005622	The living contents of a cell; the matter contained within (but not including) the plasma membrane, usually taken to exclude large vacuoles and masses of secretory or ingested material. In eukaryotes it includes the nucleus and cytoplasm.
Sobic.007G012900	Chr07	1166008	1168624	-1	2617	121645						ribosome	GO:0005840	An intracellular organelle, about 200 A in diameter, consisting of RNA and protein. It is the site of protein biosynthesis resulting from translation of messenger RNA (mRNA). It consists of two subunits, one large and one small, each containing only protein and RNA. Both the ribosome and its subunits are characterized by their sedimentation coefficients, expressed in Svedberg units (symbol: S). H…
Sobic.007G013000	Chr07	1169562	1172516	-1	2955	117753	(1 of 96) PF02458 - Transferase family (Transferase)	Transferase		This family includes a number of transferase enzymes, mainly from plants and fungi. These include anthranilate N-hydroxycinnamoyl/benzoyltransferase that catalyses the first committed reaction of phytoalexin biosynthesis []. Deacetylvindoline 4-O-acetyltransferase () catalyses the last step in vindoline biosynthesis is also a member of this family []. The motif HXXXD is probably part of the activ…	Family
Sobic.007G013000	Chr07	1169562	1172516	-1	2955	117753	(1 of 96) PF02458 - Transferase family (Transferase)	Chloramphenicol acetyltransferase-like domain		Chloramphenicol acetyltransferase (CAT) catalyzes the acetyl-CoA dependent acetylation of chloramphenicol, resulting in the inactivation of the antibiotic. The crystal structure of the type III enzyme from Escherichia coli with chloramphenicol bound has been determined. CAT is a trimer of identical subunits (monomer Mr 25,000) and the trimeric structure is stabilised by a number of hydrogen bonds…	Domain
Sobic.007G013100	Chr07	1173694	1180872	1	7179	109397		F-box domain		First identified in cyclin-F as a protein-protein interaction motif, the F-boxis a conserved domain that is present in numerous protein with a bipartitestructure []. Through the F-box, these proteins are linked to the Skp1protein and the core of SCFs (Skp1-cullin-F-box protein ligase) complexes.SCFs complexes constitute a new class of E3 ligases []. They function incombination with the E2 enzyme …	Domain
Sobic.007G013100	Chr07	1173694	1180872	1	7179	109397		FBD domain		This domain is found in F-box and other domain-containing plant proteins. Its precise function is unknown, but it is thought to be associated with nuclear processes [].	Domain
Sobic.007G013100	Chr07	1173694	1180872	1	7179	109397		F-box domain		First identified in cyclin-F as a protein-protein interaction motif, the F-boxis a conserved domain that is present in numerous protein with a bipartitestructure []. Through the F-box, these proteins are linked to the Skp1protein and the core of SCFs (Skp1-cullin-F-box protein ligase) complexes.SCFs complexes constitute a new class of E3 ligases []. They function incombination with the E2 enzyme …	Domain
Sobic.007G013100	Chr07	1173694	1180872	1	7179	109397		FBD domain		This domain is found in F-box and other domain-containing plant proteins. Its precise function is unknown, but it is thought to be associated with nuclear processes [].	Domain
Sobic.007G013100	Chr07	1173694	1180872	1	7179	109397		F-box domain		First identified in cyclin-F as a protein-protein interaction motif, the F-boxis a conserved domain that is present in numerous protein with a bipartitestructure []. Through the F-box, these proteins are linked to the Skp1protein and the core of SCFs (Skp1-cullin-F-box protein ligase) complexes.SCFs complexes constitute a new class of E3 ligases []. They function incombination with the E2 enzyme …	Domain
Sobic.007G013100	Chr07	1173694	1180872	1	7179	109397		FBD domain		This domain is found in F-box and other domain-containing plant proteins. Its precise function is unknown, but it is thought to be associated with nuclear processes [].	Domain
Sobic.007G013200	Chr07	1174197	1175944	-1	1748	114325	(1 of 58) PF01535//PF13041//PF13812 - PPR repeat (PPR) // PPR repeat family (PPR_2) // Pentatricopeptide repeat domain (PPR_3)	Tetratricopeptide-like helical domain		The tetratrico peptide repeat region (TPR) is a structural motif present in a wide range of proteins [, , ]. It mediates protein-protein interactions and the assembly of multiprotein complexes []. The TPR motifconsists of 3-16 tandem-repeats of 34 amino acids residues, although individual TPR motifs canbe dispersed in the protein sequence. Sequence alignment of the TPR domains reveals aconsensus …	Domain
Sobic.007G013200	Chr07	1174197	1175944	-1	1748	114325	(1 of 58) PF01535//PF13041//PF13812 - PPR repeat (PPR) // PPR repeat family (PPR_2) // Pentatricopeptide repeat domain (PPR_3)	Pentatricopeptide repeat		This entry represents the PPR repeat.Pentatricopeptide repeat (PPR) proteins are characterised by tandem repeats of a degenerate 35 amino acid motif []. Most of PPR proteins have roles in mitochondria or plastid []. PPR repeats were discovered while screening Arabidopsis proteins for those predicted to be targeted to mitochondria or chloroplast [, ]. Some of these proteins have been shown to play…	Repeat
Sobic.007G013300	Chr07	1181634	1187828	-1	6195	102441		Protein kinase domain		Protein phosphorylation, which plays a key role in most cellular activities, is a reversible process mediated by proteinkinases and phosphoprotein phosphatases. Protein kinases catalyse the transfer of the gamma phosphate from nucleotide triphosphates (often ATP) to one or more amino acid residues in a protein substrate side chain, resulting in a conformational change affecting protein function. …	Domain
Sobic.007G013300	Chr07	1181634	1187828	-1	6195	102441		Protein kinase-like domain		Protein kinases () modify other proteins by chemically adding phosphate groups to them. This process is fundamental to most signalling and regulatory processes in the eukaryotic cell []. The protein kinases contain a catalytic core that is common to both serine/threonine and tyrosine protein kinases. The catalytic domain contains the nucleotide-binding site and the catalytic apparatus in an inter…	Domain
Sobic.007G013300	Chr07	1181634	1187828	-1	6195	102441		Tyrosine-protein kinase, catalytic domain		Protein phosphorylation, which plays a key role in most cellular activities, is a reversible process mediated by protein kinases and phosphoprotein phosphatases. Protein kinases catalyse the transfer of the gamma phosphate from nucleotide triphosphates (often ATP) to one or more amino acid residues in a protein substrate side chain, resulting in a conformational change affecting protein function.…	Domain
Sobic.007G013300	Chr07	1181634	1187828	-1	6195	102441		Protein kinase domain		Protein phosphorylation, which plays a key role in most cellular activities, is a reversible process mediated by proteinkinases and phosphoprotein phosphatases. Protein kinases catalyse the transfer of the gamma phosphate from nucleotide triphosphates (often ATP) to one or more amino acid residues in a protein substrate side chain, resulting in a conformational change affecting protein function. …	Domain
Sobic.007G013300	Chr07	1181634	1187828	-1	6195	102441		Protein kinase-like domain		Protein kinases () modify other proteins by chemically adding phosphate groups to them. This process is fundamental to most signalling and regulatory processes in the eukaryotic cell []. The protein kinases contain a catalytic core that is common to both serine/threonine and tyrosine protein kinases. The catalytic domain contains the nucleotide-binding site and the catalytic apparatus in an inter…	Domain
Sobic.007G013300	Chr07	1181634	1187828	-1	6195	102441		Tyrosine-protein kinase, catalytic domain		Protein phosphorylation, which plays a key role in most cellular activities, is a reversible process mediated by protein kinases and phosphoprotein phosphatases. Protein kinases catalyse the transfer of the gamma phosphate from nucleotide triphosphates (often ATP) to one or more amino acid residues in a protein substrate side chain, resulting in a conformational change affecting protein function.…	Domain
Sobic.007G013300	Chr07	1181634	1187828	-1	6195	102441		Protein kinase domain		Protein phosphorylation, which plays a key role in most cellular activities, is a reversible process mediated by proteinkinases and phosphoprotein phosphatases. Protein kinases catalyse the transfer of the gamma phosphate from nucleotide triphosphates (often ATP) to one or more amino acid residues in a protein substrate side chain, resulting in a conformational change affecting protein function. …	Domain
Sobic.007G013300	Chr07	1181634	1187828	-1	6195	102441		Protein kinase-like domain		Protein kinases () modify other proteins by chemically adding phosphate groups to them. This process is fundamental to most signalling and regulatory processes in the eukaryotic cell []. The protein kinases contain a catalytic core that is common to both serine/threonine and tyrosine protein kinases. The catalytic domain contains the nucleotide-binding site and the catalytic apparatus in an inter…	Domain
Sobic.007G013300	Chr07	1181634	1187828	-1	6195	102441		Tyrosine-protein kinase, catalytic domain		Protein phosphorylation, which plays a key role in most cellular activities, is a reversible process mediated by protein kinases and phosphoprotein phosphatases. Protein kinases catalyse the transfer of the gamma phosphate from nucleotide triphosphates (often ATP) to one or more amino acid residues in a protein substrate side chain, resulting in a conformational change affecting protein function.…	Domain
Sobic.007G013400	Chr07	1193305	1197192	-1	3888	93077	(1 of 1) PTHR20982:SF8 - RIBOSOME-RECYCLING FACTOR, CHLOROPLASTIC	Citrate synthase-like, small alpha subdomain		Citrate synthase is a member of a small family of enzymes that can directly form a carbon-carbon bond without the presence of metal ion cofactors. It catalyses the first reaction in the Krebs' cycle, namely the conversion of oxaloacetate and acetyl-coenzyme A into citrate and coenzyme A. This reaction is important for energy generation and for carbon assimilation. The reaction proceeds via a non-…	Domain
Sobic.007G013400	Chr07	1193305	1197192	-1	3888	93077	(1 of 1) PTHR20982:SF8 - RIBOSOME-RECYCLING FACTOR, CHLOROPLASTIC	Peptidoglycan binding-like		This entry represents peptidoglycan binding domain (PGBD), as well as related domains that share the same structure. PGBD may have a general peptidoglycan binding function. It has a core structure consisting of a closed, three-helical bundle with a left-handed twist. It is found at the N or C terminus of a variety of enzymes involved in bacterial cell wall degradation [, , ]. Examples are:Muramoy…	Domain
Sobic.007G013400	Chr07	1193305	1197192	-1	3888	93077	(1 of 1) PTHR20982:SF8 - RIBOSOME-RECYCLING FACTOR, CHLOROPLASTIC	Ribosome recycling factor domain		The ribosome recycling factor or ribosome release factor (RRF) dissociates ribosomes from mRNA after termination of translation, and is essential for bacterial growth []. Thus ribosomes are 'recycled' and ready for another round of protein synthesis.This entry represents a domain found in ribosome recycling factors.	Domain
Sobic.007G013400	Chr07	1193305	1197192	-1	3888	93077	(1 of 1) PTHR20982:SF8 - RIBOSOME-RECYCLING FACTOR, CHLOROPLASTIC	Ribosome recycling factor		The ribosome recycling factor or ribosome release factor (RRF) dissociates ribosomes from mRNA after termination of translation, and is essential for bacterial growth []. Thus ribosomes are 'recycled' and ready for another round of protein synthesis.	Family
Sobic.007G013400	Chr07	1193305	1197192	-1	3888	93077	(1 of 1) PTHR20982:SF8 - RIBOSOME-RECYCLING FACTOR, CHLOROPLASTIC					translation	GO:0006412	The cellular metabolic process in which a protein is formed, using the sequence of a mature mRNA molecule to specify the sequence of amino acids in a polypeptide chain. Translation is mediated by the ribosome, and begins with the formation of a ternary complex between aminoacylated initiator methionine tRNA, GTP, and initiation factor 2, which subsequently associates with the small subunit of the…
Sobic.007G013500	Chr07	1197382	1199765	1	2384	90504
Sobic.007G013601	Chr07	1203638	1204672	1	1035	85597
Sobic.007G013700	Chr07	1206130	1211400	1	5271	78869
Sobic.007G013800	Chr07	1216492	1219957	1	3466	70312		Transcription factor, MADS-box		Human serum response factor (SRF) is a ubiquitous nuclear protein importantfor cell proliferation and differentiation. SRF function is essentialfor transcriptional regulation of numerous growth-factor-inducible genes,such as c-fos oncogene and muscle-specific actin genes. A core domain of around 90 amino acids is sufficient for the activitiesof DNA-binding, dimerisation and interaction with acces…	Domain
Sobic.007G013800	Chr07	1216492	1219957	1	3466	70312		Transcription factor, K-box		MADS genes in plants encode key developmental regulators of vegetative and reproductive development. The majority of the plant MADS proteins share a stereotypical MIKC structure. It comprises (from N- to C-terminal) an N-terminal domain, which is, however, present only in a minority of proteins; a MADS domain (see , ), which is the major determinant of DNA-binding but which also performs dimerisa…	Domain
Sobic.007G013800	Chr07	1216492	1219957	1	3466	70312						DNA binding	GO:0003677	Any molecular function by which a gene product interacts selectively and non-covalently with DNA (deoxyribonucleic acid).
Sobic.007G013800	Chr07	1216492	1219957	1	3466	70312						protein dimerization activity	GO:0046983	The formation of a protein dimer, a macromolecular structure consists of two noncovalently associated identical or nonidentical subunits.
Sobic.007G013900	Chr07	1220528	1223186	-1	2659	67083
Sobic.007G013900	Chr07	1220528	1223186	-1	2659	67083
Sobic.007G014000	Chr07	1224668	1227604	1	2937	62665	(1 of 77) PF08387 - FBD (FBD)	F-box domain		First identified in cyclin-F as a protein-protein interaction motif, the F-boxis a conserved domain that is present in numerous protein with a bipartitestructure []. Through the F-box, these proteins are linked to the Skp1protein and the core of SCFs (Skp1-cullin-F-box protein ligase) complexes.SCFs complexes constitute a new class of E3 ligases []. They function incombination with the E2 enzyme …	Domain
Sobic.007G014000	Chr07	1224668	1227604	1	2937	62665	(1 of 77) PF08387 - FBD (FBD)	FBD domain		This domain is found in F-box and other domain-containing plant proteins. Its precise function is unknown, but it is thought to be associated with nuclear processes [].	Domain
Sobic.007G014000	Chr07	1224668	1227604	1	2937	62665	(1 of 77) PF08387 - FBD (FBD)	F-box domain		First identified in cyclin-F as a protein-protein interaction motif, the F-boxis a conserved domain that is present in numerous protein with a bipartitestructure []. Through the F-box, these proteins are linked to the Skp1protein and the core of SCFs (Skp1-cullin-F-box protein ligase) complexes.SCFs complexes constitute a new class of E3 ligases []. They function incombination with the E2 enzyme …	Domain
Sobic.007G014000	Chr07	1224668	1227604	1	2937	62665	(1 of 77) PF08387 - FBD (FBD)	FBD domain		This domain is found in F-box and other domain-containing plant proteins. Its precise function is unknown, but it is thought to be associated with nuclear processes [].	Domain
Sobic.007G014100	Chr07	1228622	1233491	1	4870	56778		SGNH hydrolase-type esterase domain		This entry represents the SGNH hydrolase-type esterase domain, which has a similar fold to flavoproteins, namely a three-layer alpha/beta/alpha structure, where the beta-sheets are composed of five parallel strands. Enzymes containing this domain act as esterases and lipases, but have little sequence homology to true lipases [, ]. Proteins containing this type of esterase domain have been found i…	Domain
Sobic.007G014100	Chr07	1228622	1233491	1	4870	56778		GDSL lipase/esterase		GDSL esterases and lipases are hydrolytic enzymes with multifunctional properties []. This new subclass of lipolytic enzymes possesses a distinct GDSL sequence motif different from the GxSxG motif found in many lipases []. Members include; Aeromonas hydrophilalipase, Vibrio mimicusarylesterase, Vibrio parahaemolyticusthermolabile haemolysin, rabbit phospholipase (AdRab-B), and Brassica napusanter…	Domain
Sobic.007G014100	Chr07	1228622	1233491	1	4870	56778						hydrolase activity, acting on ester bonds	GO:0016788	Catalysis of the hydrolysis of any ester bond.
Sobic.007G014200	Chr07	1239371	1240327	1	957	49942		Plant peroxidase		Peroxidases are haem-containing enzymes that use hydrogen peroxide asthe electron acceptor to catalyse a number of oxidative reactions. Most haem peroxidases follow the reaction scheme:Fe3++ H2O2-->[Fe4+=O]R' (Compound I) + H2O[Fe4+=O]R' + substrate -->[Fe4+=O]R (Compound II) + oxidised substrate[Fe4+=O]R + substrate -->Fe3++ H2O + oxidised substrateIn this mechanism, the enzyme reacts with one e…	Family
Sobic.007G014200	Chr07	1239371	1240327	1	957	49942		Haem peroxidase		Peroxidases are haem-containing enzymes that use hydrogen peroxide asthe electron acceptor to catalyse a number of oxidative reactions.Most haem peroxidases follow the reaction scheme:Fe3++ H2O2-->[Fe4+=O]R' (Compound I) + H2O[Fe4+=O]R' + substrate -->[Fe4+=O]R (Compound II) + oxidised substrate[Fe4+=O]R + substrate -->Fe3++ H2O + oxidised substrateIn this mechanism, the enzyme reacts with one eq…	Family
Sobic.007G014200	Chr07	1239371	1240327	1	957	49942		Haem peroxidase, plant/fungal/bacterial		Peroxidases are haem-containing enzymes that use hydrogen peroxide asthe electron acceptor to catalyse a number of oxidative reactions.Most haem peroxidases follow the reaction scheme:Fe3++ H2O2-->[Fe4+=O]R' (Compound I) + H2O[Fe4+=O]R' + substrate -->[Fe4+=O]R (Compound II) + oxidised substrate[Fe4+=O]R + substrate -->Fe3++ H2O + oxidised substrateIn this mechanism, the enzyme reacts with one eq…	Domain
Sobic.007G014200	Chr07	1239371	1240327	1	957	49942		Plant ascorbate peroxidase		Peroxidases are haem-containing enzymes that use hydrogen peroxide as the electron acceptor to catalyse a number of oxidative reactions. They are found in bacteria, fungi, plants and animals. On the basis of sequence similarity, fungal, plant and bacterial peroxidases can be viewed as members of a superfamily consisting of 3 major classes. Class I, the intracellular peroxidases, includes yeast cy…	Family
Sobic.007G014200	Chr07	1239371	1240327	1	957	49942						peroxidase activity	GO:0004601	Catalysis of the reaction: donor + hydrogen peroxide = oxidized donor + 2 H2O.
Sobic.007G014200	Chr07	1239371	1240327	1	957	49942						oxidation-reduction process	GO:0055114	A metabolic process that results in the removal or addition of one or more electrons to or from a substance, with or without the concomitant removal or addition of a proton or protons.
Sobic.007G014200	Chr07	1239371	1240327	1	957	49942						heme binding	GO:0020037	Interacting selectively and non-covalently with heme, any compound of iron complexed in a porphyrin (tetrapyrrole) ring.
Sobic.007G014200	Chr07	1239371	1240327	1	957	49942						response to oxidative stress	GO:0006979	Any process that results in a change in state or activity of a cell or an organism (in terms of movement, secretion, enzyme production, gene expression, etc.) as a result of oxidative stress, a state often resulting from exposure to high levels of reactive oxygen species, e.g. superoxide anions, hydrogen peroxide (H2O2), and hydroxyl radicals.
Sobic.007G014300	Chr07	1242686	1243598	-1	913	46671		Knottin, scorpion toxin-like		Proteins containing the knottin domain are restricted to the eukaryota. They are known as knottins or cystine-knot peptides and consists of small inhibitors, toxins and lectins .The scorpion toxin-like domain constitutes a subgroup, found in metazoan sequences mainly from the arthropoda, which include the antibacterial defensins and the scorpion alpha-neurotoxins. The plant sequences include memb…	Domain	defense response	GO:0006952	Reactions, triggered in response to the presence of a foreign body or the occurrence of an injury, which result in restriction of damage to the organism attacked or prevention/recovery from the infection caused by the attack.
Sobic.007G014400	Chr07	1246550	1253475	1	6926	36794	(1 of 4) PTHR23155//PTHR23155:SF542 - LEUCINE-RICH REPEAT-CONTAINING PROTEIN // SUBFAMILY NOT NAMED	P-loop containing nucleoside triphosphate hydrolase		The P-loop NTPase fold is the most prevalent domain of the several distinctnucleotide-binding protein folds.The most common reaction catalysed by enzymes of the P-loop NTPase fold is the hydrolysis of the beta-gamma phosphate bond of a bound nucleoside triphosphate (NTP). The energy from NTP hydrolysis is typically utilised to induce conformational changes in other molecules, which constitutes th…	Domain
Sobic.007G014400	Chr07	1246550	1253475	1	6926	36794	(1 of 4) PTHR23155//PTHR23155:SF542 - LEUCINE-RICH REPEAT-CONTAINING PROTEIN // SUBFAMILY NOT NAMED	NB-ARC		This is the NB-ARC domain, a novel signalling motif found in bacteria and eukaryotes, shared by plant resistance gene products and regulators of cell death in animals []. This domain has been structurally characterised in the human protein apoptotic protease-activating factor 1 (Apaf-1) []. It contains the three-layered alpha-beta fold and subsequent short alpha-helical region characteristic of t…	Domain
Sobic.007G014400	Chr07	1246550	1253475	1	6926	36794	(1 of 4) PTHR23155//PTHR23155:SF542 - LEUCINE-RICH REPEAT-CONTAINING PROTEIN // SUBFAMILY NOT NAMED	Nucleic acid-binding, OB-fold		A five-stranded beta-barrel was first noted as a common structure among four proteins binding single-stranded nucleic acids (staphylococcal nuclease andaspartyl-tRNA synthetase) or oligosaccharides (B subunits of enterotoxin and verotoxin-1), and has been termed the oligonucleotide/oligosaccharide binding motif, or OB fold, a five-stranded beta-sheet coiled to form a closed beta-barrel capped by …	Domain
Sobic.007G014400	Chr07	1246550	1253475	1	6926	36794	(1 of 4) PTHR23155//PTHR23155:SF542 - LEUCINE-RICH REPEAT-CONTAINING PROTEIN // SUBFAMILY NOT NAMED	P-loop containing nucleoside triphosphate hydrolase		The P-loop NTPase fold is the most prevalent domain of the several distinctnucleotide-binding protein folds.The most common reaction catalysed by enzymes of the P-loop NTPase fold is the hydrolysis of the beta-gamma phosphate bond of a bound nucleoside triphosphate (NTP). The energy from NTP hydrolysis is typically utilised to induce conformational changes in other molecules, which constitutes th…	Domain
Sobic.007G014400	Chr07	1246550	1253475	1	6926	36794	(1 of 4) PTHR23155//PTHR23155:SF542 - LEUCINE-RICH REPEAT-CONTAINING PROTEIN // SUBFAMILY NOT NAMED	NB-ARC		This is the NB-ARC domain, a novel signalling motif found in bacteria and eukaryotes, shared by plant resistance gene products and regulators of cell death in animals []. This domain has been structurally characterised in the human protein apoptotic protease-activating factor 1 (Apaf-1) []. It contains the three-layered alpha-beta fold and subsequent short alpha-helical region characteristic of t…	Domain
Sobic.007G014400	Chr07	1246550	1253475	1	6926	36794	(1 of 4) PTHR23155//PTHR23155:SF542 - LEUCINE-RICH REPEAT-CONTAINING PROTEIN // SUBFAMILY NOT NAMED	P-loop containing nucleoside triphosphate hydrolase		The P-loop NTPase fold is the most prevalent domain of the several distinctnucleotide-binding protein folds.The most common reaction catalysed by enzymes of the P-loop NTPase fold is the hydrolysis of the beta-gamma phosphate bond of a bound nucleoside triphosphate (NTP). The energy from NTP hydrolysis is typically utilised to induce conformational changes in other molecules, which constitutes th…	Domain
Sobic.007G014400	Chr07	1246550	1253475	1	6926	36794	(1 of 4) PTHR23155//PTHR23155:SF542 - LEUCINE-RICH REPEAT-CONTAINING PROTEIN // SUBFAMILY NOT NAMED	NB-ARC		This is the NB-ARC domain, a novel signalling motif found in bacteria and eukaryotes, shared by plant resistance gene products and regulators of cell death in animals []. This domain has been structurally characterised in the human protein apoptotic protease-activating factor 1 (Apaf-1) []. It contains the three-layered alpha-beta fold and subsequent short alpha-helical region characteristic of t…	Domain
Sobic.007G014500	Chr07	1254535	1264669	1	10135	25600		P-loop containing nucleoside triphosphate hydrolase		The P-loop NTPase fold is the most prevalent domain of the several distinctnucleotide-binding protein folds.The most common reaction catalysed by enzymes of the P-loop NTPase fold is the hydrolysis of the beta-gamma phosphate bond of a bound nucleoside triphosphate (NTP). The energy from NTP hydrolysis is typically utilised to induce conformational changes in other molecules, which constitutes th…	Domain
Sobic.007G014500	Chr07	1254535	1264669	1	10135	25600		NB-ARC		This is the NB-ARC domain, a novel signalling motif found in bacteria and eukaryotes, shared by plant resistance gene products and regulators of cell death in animals []. This domain has been structurally characterised in the human protein apoptotic protease-activating factor 1 (Apaf-1) []. It contains the three-layered alpha-beta fold and subsequent short alpha-helical region characteristic of t…	Domain
Sobic.007G014500	Chr07	1254535	1264669	1	10135	25600		Nucleic acid-binding, OB-fold		A five-stranded beta-barrel was first noted as a common structure among four proteins binding single-stranded nucleic acids (staphylococcal nuclease andaspartyl-tRNA synthetase) or oligosaccharides (B subunits of enterotoxin and verotoxin-1), and has been termed the oligonucleotide/oligosaccharide binding motif, or OB fold, a five-stranded beta-sheet coiled to form a closed beta-barrel capped by …	Domain
Sobic.007G014500	Chr07	1254535	1264669	1	10135	25600		P-loop containing nucleoside triphosphate hydrolase		The P-loop NTPase fold is the most prevalent domain of the several distinctnucleotide-binding protein folds.The most common reaction catalysed by enzymes of the P-loop NTPase fold is the hydrolysis of the beta-gamma phosphate bond of a bound nucleoside triphosphate (NTP). The energy from NTP hydrolysis is typically utilised to induce conformational changes in other molecules, which constitutes th…	Domain
Sobic.007G014500	Chr07	1254535	1264669	1	10135	25600		NB-ARC		This is the NB-ARC domain, a novel signalling motif found in bacteria and eukaryotes, shared by plant resistance gene products and regulators of cell death in animals []. This domain has been structurally characterised in the human protein apoptotic protease-activating factor 1 (Apaf-1) []. It contains the three-layered alpha-beta fold and subsequent short alpha-helical region characteristic of t…	Domain
Sobic.007G014500	Chr07	1254535	1264669	1	10135	25600		Nucleic acid-binding, OB-fold		A five-stranded beta-barrel was first noted as a common structure among four proteins binding single-stranded nucleic acids (staphylococcal nuclease andaspartyl-tRNA synthetase) or oligosaccharides (B subunits of enterotoxin and verotoxin-1), and has been termed the oligonucleotide/oligosaccharide binding motif, or OB fold, a five-stranded beta-sheet coiled to form a closed beta-barrel capped by …	Domain
Sobic.007G014600	Chr07	1271081	1272539	1	1459	17730		Transferase		This family includes a number of transferase enzymes, mainly from plants and fungi. These include anthranilate N-hydroxycinnamoyl/benzoyltransferase that catalyses the first committed reaction of phytoalexin biosynthesis []. Deacetylvindoline 4-O-acetyltransferase () catalyses the last step in vindoline biosynthesis is also a member of this family []. The motif HXXXD is probably part of the activ…	Family
Sobic.007G014600	Chr07	1271081	1272539	1	1459	17730		Chloramphenicol acetyltransferase-like domain		Chloramphenicol acetyltransferase (CAT) catalyzes the acetyl-CoA dependent acetylation of chloramphenicol, resulting in the inactivation of the antibiotic. The crystal structure of the type III enzyme from Escherichia coli with chloramphenicol bound has been determined. CAT is a trimer of identical subunits (monomer Mr 25,000) and the trimeric structure is stabilised by a number of hydrogen bonds…	Domain
Sobic.007G014700	Chr07	1286917	1290190	1	3274	79		Ribokinase-like		This domain is found in phosphotransferases that have an alcohol group as an acceptor (). However, 4-amino-5-hydroxymethyl-2-methylpyrimidine phosphate kinase (HMPP kinase) catalyses two phosphorylation reactions: one to a hydroxymethyl group of hydroxymethyl pyrimidine (HMP) and the second to the phosphomethyl group of HMPP []. The common structural feature for the enzymes in this superfamily is…	Domain
Sobic.007G014700	Chr07	1286917	1290190	1	3274	79		Carbohydrate kinase PfkB		This domain is found in a variety of carbohydrate and pyrimidine kinases. It is found in phosphomethylpyrimidine kinase (), which is part of the thiamine pyrophosphate (TPP) synthesis pathway - TPP being an essential cofactor for many enzymes []. It is also found in 2-keto-3-deoxygluconate kinase, which is a component of the Entner-Doudoroff pathway in hyperthermophilic archaea [].	Domain
Sobic.007G014700	Chr07	1286917	1290190	1	3274	79		Ribokinase-like		This domain is found in phosphotransferases that have an alcohol group as an acceptor (). However, 4-amino-5-hydroxymethyl-2-methylpyrimidine phosphate kinase (HMPP kinase) catalyses two phosphorylation reactions: one to a hydroxymethyl group of hydroxymethyl pyrimidine (HMP) and the second to the phosphomethyl group of HMPP []. The common structural feature for the enzymes in this superfamily is…	Domain
Sobic.007G014700	Chr07	1286917	1290190	1	3274	79		Carbohydrate kinase PfkB		This domain is found in a variety of carbohydrate and pyrimidine kinases. It is found in phosphomethylpyrimidine kinase (), which is part of the thiamine pyrophosphate (TPP) synthesis pathway - TPP being an essential cofactor for many enzymes []. It is also found in 2-keto-3-deoxygluconate kinase, which is a component of the Entner-Doudoroff pathway in hyperthermophilic archaea [].	Domain
Sobic.007G014700	Chr07	1286917	1290190	1	3274	79		Ribokinase-like		This domain is found in phosphotransferases that have an alcohol group as an acceptor (). However, 4-amino-5-hydroxymethyl-2-methylpyrimidine phosphate kinase (HMPP kinase) catalyses two phosphorylation reactions: one to a hydroxymethyl group of hydroxymethyl pyrimidine (HMP) and the second to the phosphomethyl group of HMPP []. The common structural feature for the enzymes in this superfamily is…	Domain
Sobic.007G014700	Chr07	1286917	1290190	1	3274	79		Carbohydrate kinase PfkB		This domain is found in a variety of carbohydrate and pyrimidine kinases. It is found in phosphomethylpyrimidine kinase (), which is part of the thiamine pyrophosphate (TPP) synthesis pathway - TPP being an essential cofactor for many enzymes []. It is also found in 2-keto-3-deoxygluconate kinase, which is a component of the Entner-Doudoroff pathway in hyperthermophilic archaea [].	Domain
