# Supplementary material for: Association mapping by aerial drone reveals 213 genetic associations for Sorghum bicolor biomass traits under drought
Source: BMC Genomics. 2018 Sep 17;19:679. doi: 10.1186/s12864-018-5055-5 (PMC6142696; doi:10.1186/s12864-018-5055-5)
Supplement: Supplementary file 9 — Tables showing all genes in the regions spanned by significant SNPs for each peak. Gene information was obtained from the Phytomine tool in Phytozome v3.0. (ZIP 8760 kb) [file 12864_2018_5055_MOESM9_ESM.zip › CPG7.3_all_Sb_genes_in_region_from_Phytomine.xlsx]

## Sheet: CPG7.3_all_Sb_genes_in_region_f
Primary_Identifier	chrom	Pos_start	Pos_end	strand	gene_length	dist_from_max_GWAS_SNP	gene_defline	protein_domains_name	gene_name	protein_domains_description	protin_domains_type	ontology_term_name	GO_term	GO_description
Sobic.007G021800	Chr07	2024969	2025673	-1	705	76850	(1 of 39) PF03087 - Arabidopsis protein of unknown function (DUF241)	Winged helix-turn-helix DNA-binding domain		Winged helix DNA-binding proteins share a related winged helix-turn-helix DNA-binding motif, where the "wings", or loops, are small beta-sheets. The winged helix motif consists of two wings (W1, W2), three alpha helices (H1, H2, H3) and three beta-sheets (S1, S2, S3) arranged in the order H1-S1-H2-H3-S2-W1-S3-W2 []. The DNA-recognition helix makes sequence-specific DNA contacts with the major gro…	Domain
Sobic.007G021800	Chr07	2024969	2025673	-1	705	76850	(1 of 39) PF03087 - Arabidopsis protein of unknown function (DUF241)	Protein of unknown function DUF241, plant		This family represents plant proteins of unknown function.	Family
Sobic.007G021900	Chr07	2027282	2028143	-1	862	74380		Protein of unknown function DUF241, plant		This family represents plant proteins of unknown function.	Family
Sobic.007G022000	Chr07	2029763	2033207	1	3445	69316		Armadillo-like helical		This domain consists of a multi-helical fold comprised of two curved layers of alpha helices arranged in a regular right-handed superhelix, where the repeats that make up this structure are arranged about a common axis []. These superhelical structures present an extensive solvent-accessible surface that is well suited to binding large substrates such as proteins and nucleic acids. This topology …	Domain
Sobic.007G022000	Chr07	2029763	2033207	1	3445	69316		Armadillo-type fold		This entry represents a structural domain with an armadillo (ARM)-like fold, consisting of a multi-helical fold comprised of two curved layers of alpha helices arranged in a regular right-handed superhelix, where the repeats that make up this structure are arranged about a common axis []. These superhelical structures present an extensive solvent-accessible surface that is well suited to binding …	Domain
Sobic.007G022100	Chr07	2036084	2037531	-1	1448	64992	(1 of 39) PF03087 - Arabidopsis protein of unknown function (DUF241)	Winged helix-turn-helix DNA-binding domain		Winged helix DNA-binding proteins share a related winged helix-turn-helix DNA-binding motif, where the "wings", or loops, are small beta-sheets. The winged helix motif consists of two wings (W1, W2), three alpha helices (H1, H2, H3) and three beta-sheets (S1, S2, S3) arranged in the order H1-S1-H2-H3-S2-W1-S3-W2 []. The DNA-recognition helix makes sequence-specific DNA contacts with the major gro…	Domain
Sobic.007G022100	Chr07	2036084	2037531	-1	1448	64992	(1 of 39) PF03087 - Arabidopsis protein of unknown function (DUF241)	Protein of unknown function DUF241, plant		This family represents plant proteins of unknown function.	Family
Sobic.007G022200	Chr07	2039078	2040102	1	1025	62421		Thioredoxin-like fold		Several biological processes regulate the activity of target proteins through changes in the redox state of thiol groups (S2 to SH2), where a hydrogen donor is linked to an intermediary disulphide protein. Such processes include the ferredoxin/thioredoxin system, the NADP/thioredoxin system, and the glutathione/glutaredoxin system []. Several of these disulphide proteins share a common structure,…	Domain
Sobic.007G022200	Chr07	2039078	2040102	1	1025	62421		Glutathione S-transferase, N-terminal		In eukaryotes, glutathione S-transferases (GSTs) participate in thedetoxification of reactive electrophillic compounds by catalysing theirconjugation to glutathione. The GST domain is also found in S-crystallins from squid, and proteins with no known GST activity, such as eukaryotic elongation factors 1-gamma and the HSP26 family of stress-related proteins, which include auxin-regulated proteins …	Domain
Sobic.007G022200	Chr07	2039078	2040102	1	1025	62421		Glutathione S-transferase, C-terminal-like		In eukaryotes, glutathione S-transferases (GSTs) participate in the detoxification of reactive electrophillic compounds by catalysing their conjugation to glutathione. GST is found as a domain in S-crystallins from squid, and proteins with no known GST activity, such as eukaryotic elongation factors 1-gamma and the HSP26 family of stress-related proteins, which include auxin-regulated proteins in…	Domain
Sobic.007G022200	Chr07	2039078	2040102	1	1025	62421						protein binding	GO:0005515	Interacting selectively and non-covalently with any protein or protein complex (a complex of two or more proteins that may include other nonprotein molecules).
Sobic.007G022300	Chr07	2040441	2041141	-1	701	61382		Winged helix-turn-helix DNA-binding domain		Winged helix DNA-binding proteins share a related winged helix-turn-helix DNA-binding motif, where the "wings", or loops, are small beta-sheets. The winged helix motif consists of two wings (W1, W2), three alpha helices (H1, H2, H3) and three beta-sheets (S1, S2, S3) arranged in the order H1-S1-H2-H3-S2-W1-S3-W2 []. The DNA-recognition helix makes sequence-specific DNA contacts with the major gro…	Domain
Sobic.007G022300	Chr07	2040441	2041141	-1	701	61382		Protein of unknown function DUF241, plant		This family represents plant proteins of unknown function.	Family
Sobic.007G022400	Chr07	2048210	2049461	1	1252	53062		Small auxin-up RNA		This entry represents a group of plant auxin-responsive proteins, known as small auxin-up RNA (SAUR) []. The first SAUR gene was originally identified in soybean hypocotyls []. SAUR genes are mainly expressed in growing hypocotyls or other elongating tissues, implying that they play a role in the regulation of cell elongation []. SAUR proteins may provide a mechanistic link between auxin and plas…	Family	response to auxin	GO:0009733	Any process that results in a change in state or activity of a cell or an organism (in terms of movement, secretion, enzyme production, gene expression, etc.) as a result of an auxin stimulus.
Sobic.007G022500	Chr07	2051216	2053084	-1	1869	49439		RNA recognition motif domain		Many eukaryotic proteins containing one or more copies of a putative RNA-binding domain of about 90 amino acids are known to bind single-stranded RNAs [, , ]. The largest group of single strand RNA-binding proteins is the eukaryotic RNA recognition motif (RRM) family that contains an eight amino acid RNP-1 consensus sequence [, ]. RRM proteins have a variety of RNA binding preferences and functio…	Domain
Sobic.007G022500	Chr07	2051216	2053084	-1	1869	49439		Nucleotide-binding alpha-beta plait domain		This entry represents nucleotide-binding domains with an alpha-beta plait structure, which consists of either a ferredoxin-like (beta-alpha-beta)2 fold, such as that found in RNA-binding domains of various ribonucleoproteins or in viral DNA-binding domains [, ]; or a beta-(alpha)-beta-alpha-beta(2) fold, such as that found in the ribosomal protein L23 [].	Domain
Sobic.007G022500	Chr07	2051216	2053084	-1	1869	49439		Zinc finger, CCHC-type		Zinc finger (Znf) domains are relatively small protein motifs which contain multiple finger-like protrusions that make tandem contacts with their target molecule. Some of these domains bind zinc, but many do not; instead binding other metals such as iron, or no metal at all. For example, some family members form salt bridges to stabilise the finger-like folds. They were first identified as a DNA-…	Domain
Sobic.007G022500	Chr07	2051216	2053084	-1	1869	49439		Eukaryotic translation initiation factor 3 subunit G		At least eleven different protein factors are involved in initiation of protein synthesis in eukaryotes. Binding of initiator tRNA and mRNA to the 40S subunit requires the presence of the translation initiation factors eIF-2 and eIF-3, with eIF-3 being particularly important for 80S ribosome dissociation and mRNA binding []. eIF-3 is the most complex translation inititation factor, consisting of …	Family
Sobic.007G022500	Chr07	2051216	2053084	-1	1869	49439		Eukaryotic translation initiation factor 3 subunit G, N-terminal		At least eleven different protein factors are involved in initiation of protein synthesis in eukaryotes. Binding of initiator tRNA and mRNA to the 40S subunit requires the presence of the translation initiation factors eIF-2 and eIF-3, with eIF-3 being particularly important for 80S ribosome dissociation and mRNA binding []. eIF-3 is the most complex translation inititation factor, consisting of …	Domain
Sobic.007G022500	Chr07	2051216	2053084	-1	1869	49439						cytoplasm	GO:0005737	All of the contents of a cell excluding the plasma membrane and nucleus, but including other subcellular structures.
Sobic.007G022500	Chr07	2051216	2053084	-1	1869	49439						translation initiation factor activity	GO:0003743	Functions in the initiation of ribosome-mediated translation of mRNA into a polypeptide.
Sobic.007G022500	Chr07	2051216	2053084	-1	1869	49439						nucleic acid binding	GO:0003676	Interacting selectively and non-covalently with any nucleic acid.
Sobic.007G022500	Chr07	2051216	2053084	-1	1869	49439						nucleotide binding	GO:0000166	Interacting selectively and non-covalently with a nucleotide, any compound consisting of a nucleoside that is esterified with (ortho)phosphate or an oligophosphate at any hydroxyl group on the ribose or deoxyribose.
Sobic.007G022500	Chr07	2051216	2053084	-1	1869	49439						eukaryotic translation initiation factor 3 complex	GO:0005852	A complex of several polypeptides that plays at least two important roles in protein synthesis: First, eIF3 binds to the 40S ribosome and facilitates loading of the Met-tRNA/eIF2.GTP ternary complex to form the 43S preinitiation complex. Subsequently, eIF3 apparently assists eIF4 in recruiting mRNAs to the 43S complex. The eIF3 complex contains five conserved core subunits, and may contain severa…
Sobic.007G022600	Chr07	2058647	2061596	1	2950	40927		P-loop containing nucleoside triphosphate hydrolase		The P-loop NTPase fold is the most prevalent domain of the several distinctnucleotide-binding protein folds.The most common reaction catalysed by enzymes of the P-loop NTPase fold is the hydrolysis of the beta-gamma phosphate bond of a bound nucleoside triphosphate (NTP). The energy from NTP hydrolysis is typically utilised to induce conformational changes in other molecules, which constitutes th…	Domain
Sobic.007G022600	Chr07	2058647	2061596	1	2950	40927		Adenylate kinase/UMP-CMP kinase		Adenylate kinases (ADK) are phosphotransferases that catalyse the reversible reaction AMP + MgATP = ADP + MgADPan essential reaction for many processes in living cells. Two ADK isozymes have been identified in mammalian cells. These specifically bind AMP and favour binding to ATP over other nucleotide triphosphates (AK1 is cytosolic and AK2 is located in the mitochondria). A third ADK has been id…	Family
Sobic.007G022600	Chr07	2058647	2061596	1	2950	40927						ATP binding	GO:0005524	Interacting selectively and non-covalently with ATP, adenosine 5'-triphosphate, a universally important coenzyme and enzyme regulator.
Sobic.007G022600	Chr07	2058647	2061596	1	2950	40927						nucleobase-containing compound kinase activity	GO:0019205	Catalysis of the transfer of a phosphate group, usually from ATP or GTP, to a nucleobase, nucleoside, nucleotide or polynucleotide substrate.
Sobic.007G022600	Chr07	2058647	2061596	1	2950	40927						nucleobase-containing compound metabolic process	GO:0006139	Any cellular metabolic process involving nucleobases, nucleosides, nucleotides and nucleic acids.
Sobic.007G022700	Chr07	2064838	2068858	1	4021	33665		Tetratricopeptide-like helical domain		The tetratrico peptide repeat region (TPR) is a structural motif present in a wide range of proteins [, , ]. It mediates protein-protein interactions and the assembly of multiprotein complexes []. The TPR motifconsists of 3-16 tandem-repeats of 34 amino acids residues, although individual TPR motifs canbe dispersed in the protein sequence. Sequence alignment of the TPR domains reveals aconsensus …	Domain
Sobic.007G022700	Chr07	2064838	2068858	1	4021	33665		Proteasome component (PCI) domain		A homology domain of unclear function, occurs in the C-terminal region of severalregulatory components of the 26S proteasome as well as in other proteins. This domainhas also been called the PINT motif (Proteasome, Int-6, Nip-1 and TRIP-15) [].Apparently, all of the characterised proteins containing PCI domains are parts of largermulti-protein complexes. Proteins with PCI domains include budding …	Domain
Sobic.007G022700	Chr07	2064838	2068858	1	4021	33665		Winged helix-turn-helix DNA-binding domain		Winged helix DNA-binding proteins share a related winged helix-turn-helix DNA-binding motif, where the "wings", or loops, are small beta-sheets. The winged helix motif consists of two wings (W1, W2), three alpha helices (H1, H2, H3) and three beta-sheets (S1, S2, S3) arranged in the order H1-S1-H2-H3-S2-W1-S3-W2 []. The DNA-recognition helix makes sequence-specific DNA contacts with the major gro…	Domain
Sobic.007G022800	Chr07	2069002	2075118	1	6117	27405		Protein of unknown function DUF1517		This family consists of several hypothetical glycine rich plant and bacterial proteins of around 300 residues in length. The function of this family is unknown.	Family
Sobic.007G022800	Chr07	2069002	2075118	1	6117	27405		Protein of unknown function DUF1517		This family consists of several hypothetical glycine rich plant and bacterial proteins of around 300 residues in length. The function of this family is unknown.	Family
Sobic.007G022800	Chr07	2069002	2075118	1	6117	27405		Protein of unknown function DUF1517		This family consists of several hypothetical glycine rich plant and bacterial proteins of around 300 residues in length. The function of this family is unknown.	Family
Sobic.007G022800	Chr07	2069002	2075118	1	6117	27405		Protein of unknown function DUF1517		This family consists of several hypothetical glycine rich plant and bacterial proteins of around 300 residues in length. The function of this family is unknown.	Family
Sobic.007G022800	Chr07	2069002	2075118	1	6117	27405		Protein of unknown function DUF1517		This family consists of several hypothetical glycine rich plant and bacterial proteins of around 300 residues in length. The function of this family is unknown.	Family
Sobic.007G022900	Chr07	2077070	2080156	1	3087	22367		S-adenosyl-L-methionine-dependent methyltransferase		This entry represents a domain found in S-adenosyl-L-methionine-dependent methyltransferases (SAM MTases).Proteins containing this domain include members from the methyltransferase superfamily and the class I-like SAM-binding methyltransferase superfamily. Methyltransferases transfer a methyl group from a donor to an acceptor. SAM-binding methyltransferases utilise the ubiquitous methyl donor SAM…	Domain
Sobic.007G022900	Chr07	2077070	2080156	1	3087	22367		Methyltransferase type 11		Methyl transfer from the ubiquitous S-adenosyl-L-methionine (SAM) to either nitrogen, oxygen or carbon atoms is frequently employed in diverse organisms ranging from bacteria to plants and mammals. The reaction is catalyzed by methyltransferases (Mtases) and modifies DNA, RNA, proteins and small molecules, such as catechol for regulatory purposes. The various aspects of the role of DNA methylatio…	Domain
Sobic.007G022900	Chr07	2077070	2080156	1	3087	22367		S-adenosyl-L-methionine-dependent methyltransferase		This entry represents a domain found in S-adenosyl-L-methionine-dependent methyltransferases (SAM MTases).Proteins containing this domain include members from the methyltransferase superfamily and the class I-like SAM-binding methyltransferase superfamily. Methyltransferases transfer a methyl group from a donor to an acceptor. SAM-binding methyltransferases utilise the ubiquitous methyl donor SAM…	Domain
Sobic.007G022900	Chr07	2077070	2080156	1	3087	22367		Methyltransferase type 11		Methyl transfer from the ubiquitous S-adenosyl-L-methionine (SAM) to either nitrogen, oxygen or carbon atoms is frequently employed in diverse organisms ranging from bacteria to plants and mammals. The reaction is catalyzed by methyltransferases (Mtases) and modifies DNA, RNA, proteins and small molecules, such as catechol for regulatory purposes. The various aspects of the role of DNA methylatio…	Domain
Sobic.007G022900	Chr07	2077070	2080156	1	3087	22367		S-adenosyl-L-methionine-dependent methyltransferase		This entry represents a domain found in S-adenosyl-L-methionine-dependent methyltransferases (SAM MTases).Proteins containing this domain include members from the methyltransferase superfamily and the class I-like SAM-binding methyltransferase superfamily. Methyltransferases transfer a methyl group from a donor to an acceptor. SAM-binding methyltransferases utilise the ubiquitous methyl donor SAM…	Domain
Sobic.007G022900	Chr07	2077070	2080156	1	3087	22367		Methyltransferase type 11		Methyl transfer from the ubiquitous S-adenosyl-L-methionine (SAM) to either nitrogen, oxygen or carbon atoms is frequently employed in diverse organisms ranging from bacteria to plants and mammals. The reaction is catalyzed by methyltransferases (Mtases) and modifies DNA, RNA, proteins and small molecules, such as catechol for regulatory purposes. The various aspects of the role of DNA methylatio…	Domain
Sobic.007G023000	Chr07	2081835	2083580	-1	1746	18943		Protein of unknown function DUF1719, Oryza sativa		This is a group of rice proteins of unknown function. They may have a role in ATPase activation.	Family
Sobic.007G023100	Chr07	2088856	2091469	-1	2614	11054		CCT domain		The CCT (CONSTANS, CO-like, and TOC1) domain is a highly conserved basic module of ~43 amino acids, which is found near the C terminus of plant proteins often involved in light signal transduction. The CCT domain is found in association with other domains, such as the B-box zinc finger, the GATA-type zinc finger, the ZIM motif or the response regulatory domain. The CCT domain contains a putative …	Domain
Sobic.007G023100	Chr07	2088856	2091469	-1	2614	11054		CCT domain		The CCT (CONSTANS, CO-like, and TOC1) domain is a highly conserved basic module of ~43 amino acids, which is found near the C terminus of plant proteins often involved in light signal transduction. The CCT domain is found in association with other domains, such as the B-box zinc finger, the GATA-type zinc finger, the ZIM motif or the response regulatory domain. The CCT domain contains a putative …	Domain
Sobic.007G023200	Chr07	2098269	2103046	-1	4778	0		F-box domain		First identified in cyclin-F as a protein-protein interaction motif, the F-boxis a conserved domain that is present in numerous protein with a bipartitestructure []. Through the F-box, these proteins are linked to the Skp1protein and the core of SCFs (Skp1-cullin-F-box protein ligase) complexes.SCFs complexes constitute a new class of E3 ligases []. They function incombination with the E2 enzyme …	Domain
Sobic.007G023300	Chr07	2106718	2107329	-1	612	4195		Photosystem II PsbY		Oxygenic photosynthesis uses two multi-subunit photosystems (I and II) located in the cell membranes of cyanobacteria and in the thylakoid membranes of chloroplasts in plants and algae. Photosystem II (PSII) has a P680 reaction centre containing chlorophyll 'a' that uses light energy to carry out the oxidation (splitting) of water molecules, and to produce ATP via a proton pump. Photosystem I (PS…	Family
Sobic.007G023400	Chr07	2109553	2113428	-1	3876	7030	(1 of 2) K00235 - succinate dehydrogenase (ubiquinone) iron-sulfur subunit (SDHB, SDH2)	Beta-grasp domain		This domain has a beta-grasp fold with a core structure consisting of beta(2)-alpha-beta(2), which is similar to that found inubiquitin []. Domains with this type of structure are found in the 2Fe-2S ferredoxin family (including putidaredoxin and adrenodoxin) [], the 2Fe-2S ferredoxin-related family (including aldehyde reductase, and xanthine dehydrogenase) [], the TGS family (including threonyl-…	Domain
Sobic.007G023400	Chr07	2109553	2113428	-1	3876	7030	(1 of 2) K00235 - succinate dehydrogenase (ubiquinone) iron-sulfur subunit (SDHB, SDH2)	2Fe-2S ferredoxin-type iron-sulfur binding domain		Ferredoxins are small, acidic, electron transfer proteins that are ubiquitousin biological redox systems. They have either 4Fe-4S, 3Fe-4S, or 2Fe-2Scluster. Among them, ferredoxin with one 2Fe-2S cluster per molecule arepresent in plants, animals, and bacteria, and form a distinct Ferredoxinfamily []. They are proteins of around one hundred amino acids with four conserved cysteine residues to whi…	Domain
Sobic.007G023400	Chr07	2109553	2113428	-1	3876	7030	(1 of 2) K00235 - succinate dehydrogenase (ubiquinone) iron-sulfur subunit (SDHB, SDH2)	4Fe-4S ferredoxin-type, iron-sulphur binding domain		Ferredoxins are a group of iron-sulphur proteins which mediate electron transfer in a wide variety of metabolic reactions. Ferredoxins can be divided into several subgroups depending upon the physiological nature of the iron-sulphur cluster(s). One of these subgroups are the 4Fe-4S ferredoxins, which are found in bacteria and which are thus often referred as 'bacterial-type' ferredoxins. The stru…	Domain
Sobic.007G023400	Chr07	2109553	2113428	-1	3876	7030	(1 of 2) K00235 - succinate dehydrogenase (ubiquinone) iron-sulfur subunit (SDHB, SDH2)	Alpha-helical ferredoxin		The alpha-helical ferredoxin domain contains two Fe4-S4 clusters, typical of bacterial ferredoxin. Iron-sulphur proteins play an important role in electron transfer processes and in various enzymatic reactions. In eukaryotes, the mitochondria are the major site of Fe-S cluster biosynthesis in the cell, used for the assembly of mitochondrial and non-mitochondrial Fe-S proteins. The alpha-helical f…	Domain
Sobic.007G023400	Chr07	2109553	2113428	-1	3876	7030	(1 of 2) K00235 - succinate dehydrogenase (ubiquinone) iron-sulfur subunit (SDHB, SDH2)	Succinate dehydrogenase/fumarate reductase iron-sulphur protein		Succinate dehydrogenase and fumarate reductase are reverse directions of the same enzymatic interconversion, succinate + FAD+ = fumarate + FADH2 (). In Escherichia coli, the forward and reverse reactions are catalyzed by distinct complexes: fumarate reductase operates under anaerobic conditions and succinate dehydrogenase operates under aerobic conditions. This group also includes a region of the…	Family
Sobic.007G023400	Chr07	2109553	2113428	-1	3876	7030	(1 of 2) K00235 - succinate dehydrogenase (ubiquinone) iron-sulfur subunit (SDHB, SDH2)	Succinate dehydogenase/fumarate reductase N-terminal		This entry represents the 2Fe-2S iron-sulphur cluster binding domain found in members of the succinate dehydrogenase/fumarate reductase protein family. The domain is around one hundred amino acids with four conserved cysteine residues to which the 2Fe-2S cluster is ligated.	Domain
Sobic.007G023400	Chr07	2109553	2113428	-1	3876	7030	(1 of 2) K00235 - succinate dehydrogenase (ubiquinone) iron-sulfur subunit (SDHB, SDH2)	Ribosomal protein S14		Ribosomes are the particles that catalyse mRNA-directed protein synthesis in all organisms. The codons of the mRNA are exposed on the ribosome to allow tRNA binding. This leads to the incorporation of amino acids into the growing polypeptide chain in accordance with the genetic information. Incoming amino acid monomers enter the ribosomal A site in the form of aminoacyl-tRNAs complexed with elong…	Family
Sobic.007G023400	Chr07	2109553	2113428	-1	3876	7030	(1 of 2) K00235 - succinate dehydrogenase (ubiquinone) iron-sulfur subunit (SDHB, SDH2)	Beta-grasp domain		This domain has a beta-grasp fold with a core structure consisting of beta(2)-alpha-beta(2), which is similar to that found inubiquitin []. Domains with this type of structure are found in the 2Fe-2S ferredoxin family (including putidaredoxin and adrenodoxin) [], the 2Fe-2S ferredoxin-related family (including aldehyde reductase, and xanthine dehydrogenase) [], the TGS family (including threonyl-…	Domain
Sobic.007G023400	Chr07	2109553	2113428	-1	3876	7030	(1 of 2) K00235 - succinate dehydrogenase (ubiquinone) iron-sulfur subunit (SDHB, SDH2)	2Fe-2S ferredoxin-type iron-sulfur binding domain		Ferredoxins are small, acidic, electron transfer proteins that are ubiquitousin biological redox systems. They have either 4Fe-4S, 3Fe-4S, or 2Fe-2Scluster. Among them, ferredoxin with one 2Fe-2S cluster per molecule arepresent in plants, animals, and bacteria, and form a distinct Ferredoxinfamily []. They are proteins of around one hundred amino acids with four conserved cysteine residues to whi…	Domain
Sobic.007G023400	Chr07	2109553	2113428	-1	3876	7030	(1 of 2) K00235 - succinate dehydrogenase (ubiquinone) iron-sulfur subunit (SDHB, SDH2)	4Fe-4S ferredoxin-type, iron-sulphur binding domain		Ferredoxins are a group of iron-sulphur proteins which mediate electron transfer in a wide variety of metabolic reactions. Ferredoxins can be divided into several subgroups depending upon the physiological nature of the iron-sulphur cluster(s). One of these subgroups are the 4Fe-4S ferredoxins, which are found in bacteria and which are thus often referred as 'bacterial-type' ferredoxins. The stru…	Domain
Sobic.007G023400	Chr07	2109553	2113428	-1	3876	7030	(1 of 2) K00235 - succinate dehydrogenase (ubiquinone) iron-sulfur subunit (SDHB, SDH2)	Alpha-helical ferredoxin		The alpha-helical ferredoxin domain contains two Fe4-S4 clusters, typical of bacterial ferredoxin. Iron-sulphur proteins play an important role in electron transfer processes and in various enzymatic reactions. In eukaryotes, the mitochondria are the major site of Fe-S cluster biosynthesis in the cell, used for the assembly of mitochondrial and non-mitochondrial Fe-S proteins. The alpha-helical f…	Domain
Sobic.007G023400	Chr07	2109553	2113428	-1	3876	7030	(1 of 2) K00235 - succinate dehydrogenase (ubiquinone) iron-sulfur subunit (SDHB, SDH2)	Succinate dehydrogenase/fumarate reductase iron-sulphur protein		Succinate dehydrogenase and fumarate reductase are reverse directions of the same enzymatic interconversion, succinate + FAD+ = fumarate + FADH2 (). In Escherichia coli, the forward and reverse reactions are catalyzed by distinct complexes: fumarate reductase operates under anaerobic conditions and succinate dehydrogenase operates under aerobic conditions. This group also includes a region of the…	Family
Sobic.007G023400	Chr07	2109553	2113428	-1	3876	7030	(1 of 2) K00235 - succinate dehydrogenase (ubiquinone) iron-sulfur subunit (SDHB, SDH2)	Succinate dehydogenase/fumarate reductase N-terminal		This entry represents the 2Fe-2S iron-sulphur cluster binding domain found in members of the succinate dehydrogenase/fumarate reductase protein family. The domain is around one hundred amino acids with four conserved cysteine residues to which the 2Fe-2S cluster is ligated.	Domain
Sobic.007G023400	Chr07	2109553	2113428	-1	3876	7030	(1 of 2) K00235 - succinate dehydrogenase (ubiquinone) iron-sulfur subunit (SDHB, SDH2)					electron carrier activity	GO:0009055	Any molecular entity that serves as an electron acceptor and electron donor in an electron transport chain. An electron transport chain is a process in which a series of electron carriers operate together to transfer electrons from donors to any of several different terminal electron acceptors to generate a transmembrane electrochemical gradient.
Sobic.007G023400	Chr07	2109553	2113428	-1	3876	7030	(1 of 2) K00235 - succinate dehydrogenase (ubiquinone) iron-sulfur subunit (SDHB, SDH2)					iron-sulfur cluster binding	GO:0051536	Interacting selectively and non-covalently with an iron-sulfur cluster, a combination of iron and sulfur atoms.
Sobic.007G023500	Chr07	2114761	2118853	1	4093	12238
Sobic.007G023600	Chr07	2122868	2127848	1	4981	20345		AAA+ ATPase domain		The AAA+ superfamily of ATPases is found in all kingdoms of living organisms where they participate in diverse cellular processes including membrane fusion, proteolysis and DNA replication. Although the terms AAA+ and AAA are often used loosely and interchangeably, the classical AAA family members are distinguished by their possession of the SRH region in the AAA module. Many AAA+ proteins are in…	Domain
Sobic.007G023600	Chr07	2122868	2127848	1	4981	20345		P-loop containing nucleoside triphosphate hydrolase		The P-loop NTPase fold is the most prevalent domain of the several distinctnucleotide-binding protein folds.The most common reaction catalysed by enzymes of the P-loop NTPase fold is the hydrolysis of the beta-gamma phosphate bond of a bound nucleoside triphosphate (NTP). The energy from NTP hydrolysis is typically utilised to induce conformational changes in other molecules, which constitutes th…	Domain
Sobic.007G023600	Chr07	2122868	2127848	1	4981	20345		DNA polymerase III, clamp loader complex, gamma/delta/delta subunit, C-terminal		The Escherichia coliDNA polymerase III gamma complex clamp loader assembles the ring-shaped beta sliding clamp onto DNA. The core polymerase is tethered to the template by beta, enabling progressive replication of the genome. The E. coli complex clamp loader contains five different subunits, clamp loading only requires 3 of these - the gamma, delta, delta' complex. Three gamma subunits, and one e…	Domain
Sobic.007G023600	Chr07	2122868	2127848	1	4981	20345		DNA polymerase III, subunit gamma/ tau		This entry represents the well-conserved first N-terminal domain of DnaX, approx. 365 aa. The full-length product of the dnaX gene in Escherichia coliencodes the DNA polymerase III tau subunit. A translational frameshift leads to early termination and a truncated protein subunit gamma, about 1/3 shorter than tau and present in roughly equal amounts. This frameshift mechanism is not necessarily un…	Family
Sobic.007G023600	Chr07	2122868	2127848	1	4981	20345						ATP binding	GO:0005524	Interacting selectively and non-covalently with ATP, adenosine 5'-triphosphate, a universally important coenzyme and enzyme regulator.
Sobic.007G023600	Chr07	2122868	2127848	1	4981	20345						DNA-directed DNA polymerase activity	GO:0003887	Catalysis of the reaction: deoxynucleoside triphosphate + DNA(n) = diphosphate + DNA(n+1); the synthesis of DNA from deoxyribonucleotide triphosphates in the presence of a DNA template and a 3'hydroxyl group.
Sobic.007G023600	Chr07	2122868	2127848	1	4981	20345						DNA replication	GO:0006260	The cellular metabolic process in which a cell duplicates one or more molecules of DNA. DNA replication begins when specific sequences, known as origins of replication, are recognized and bound by initiation proteins, and ends when the original DNA molecule has been completely duplicated and the copies topologically separated. The unit of replication usually corresponds to the genome of the cell,…
Sobic.007G023600	Chr07	2122868	2127848	1	4981	20345						DNA polymerase III complex	GO:0009360	The DNA polymerase III holoenzyme is a complex that contains 10 different types of subunits. These subunits are organized into 3 functionally essential sub-assemblies: the pol III core, the beta sliding clamp processivity factor and the clamp-loading complex. The pol III core carries out the polymerase and the 3'-5' exonuclease proofreading activities. The polymerase is tethered to the template v…
Sobic.007G023650	Chr07	2129555	2130400	-1	846	27032
Sobic.007G023700	Chr07	2130540	2136114	-1	5575	28017		Armadillo-type fold		This entry represents a structural domain with an armadillo (ARM)-like fold, consisting of a multi-helical fold comprised of two curved layers of alpha helices arranged in a regular right-handed superhelix, where the repeats that make up this structure are arranged about a common axis []. These superhelical structures present an extensive solvent-accessible surface that is well suited to binding …	Domain
Sobic.007G023700	Chr07	2130540	2136114	-1	5575	28017		Initiation factor eIF-4 gamma, MA3		This entry represents the MI domain (after MA-3 and eIF4G), it is a protein-protein interaction module of ~130 amino acids [, , ]. It appears in several translation factors and is found in:One copy in plant and animal eIF4G 1 and 2 (DAP-5/NAT1/p97)Two copies in the animal programmed cell death protein 4 (PDCD4) or MA-3 that is induced during programmed cell death and inhibits neoplastic transform…	Domain
Sobic.007G023700	Chr07	2130540	2136114	-1	5575	28017		MIF4G-like domain		This entry represents an MIF4G-like domain. MIF4G domains share a common structure but can differ in sequence. The MIF4G domain is a structural motif with an ARM (Armadillo) repeat-type fold, consisting of a 2-layer alpha/alpha right-handed superhelix. Family members contain two or more structurally similar domains of this fold connected by unstructured linkers; this entry covers types 1, 2 and 3…	Domain
Sobic.007G023700	Chr07	2130540	2136114	-1	5575	28017		Potassium channel, voltage dependent, Kv1.4, tandem inactivation domain		Potassium channels are the most diverse group of the ion channel family[, ]. They are important in shaping the action potential, and in neuronal excitability and plasticity []. The potassium channel family iscomposed of several functionally distinct isoforms, which can be broadlyseparated into2 groups []: the practically non-inactivating 'delayed' group and the rapidly inactivating 'transient' gr…	Domain
