# Supplementary material for: Association mapping by aerial drone reveals 213 genetic associations for Sorghum bicolor biomass traits under drought
Source: BMC Genomics. 2018 Sep 17;19:679. doi: 10.1186/s12864-018-5055-5 (PMC6142696; doi:10.1186/s12864-018-5055-5)
Supplement: Supplementary file 9 — Tables showing all genes in the regions spanned by significant SNPs for each peak. Gene information was obtained from the Phytomine tool in Phytozome v3.0. (ZIP 8760 kb) [file 12864_2018_5055_MOESM9_ESM.zip › CPG7.4_all_Sb_genes_in_region_from_Phytomine.xlsx]

## Sheet: CPG7.4_all_Sb_genes_in_region_f
Primary_Identifier	chrom	Pos_start	Pos_end	strand	gene_length	dist_from_max_GWAS_SNP	gene_defline	protein_domains_name	gene_name	protein_domains_description	protin_domains_type	ontology_term_name	GO_term	GO_description
Sobic.007G043000	Chr07	4261958	4268857	1	6900	0		XS domain		The XS (rice gene X and SGS3) domain is found in a family of plant proteins including gene X and SGS3 . SGS3 is involved in post-transcriptional gene silencing (PTGS) and natural virus resistance []. This domain contains a conserved aspartate residue that may be functionally important.The XS domain containing proteins contain coiled-coils, which suggests that they will oligomerise. Most coiled-co…	Domain
Sobic.007G043000	Chr07	4261958	4268857	1	6900	0		Uncharacterised domain XH		The XH (rice gene X Homology) domain is found in a family of plant proteins including Oryza sativa(Rice) . The molecular function of these proteins is unknown, however these proteins usually contain an XS domain () that is also found in the PTGS protein SGS3. As the XS and XH domains are fused in most of these proteins, these twodomains may interact. The XH domain is between 124 and 145 residues …	Domain
Sobic.007G043000	Chr07	4261958	4268857	1	6900	0		Zinc finger-XS domain		This domain is a putative nucleic acid binding zinc finger and is found at the N terminus of proteins that also contain an adjacent XS domain and in some proteins a C-terminal XH domain []. Proteins containing this domain include protein SUPPRESSOR OF GENE SILENCING 3 (SGS3), which is required for post-transcriptional gene silencing and natural virus resistance [, ].	Domain
Sobic.007G043000	Chr07	4261958	4268857	1	6900	0		XS domain		The XS (rice gene X and SGS3) domain is found in a family of plant proteins including gene X and SGS3 . SGS3 is involved in post-transcriptional gene silencing (PTGS) and natural virus resistance []. This domain contains a conserved aspartate residue that may be functionally important.The XS domain containing proteins contain coiled-coils, which suggests that they will oligomerise. Most coiled-co…	Domain
Sobic.007G043000	Chr07	4261958	4268857	1	6900	0		Uncharacterised domain XH		The XH (rice gene X Homology) domain is found in a family of plant proteins including Oryza sativa(Rice) . The molecular function of these proteins is unknown, however these proteins usually contain an XS domain () that is also found in the PTGS protein SGS3. As the XS and XH domains are fused in most of these proteins, these twodomains may interact. The XH domain is between 124 and 145 residues …	Domain
Sobic.007G043000	Chr07	4261958	4268857	1	6900	0		Zinc finger-XS domain		This domain is a putative nucleic acid binding zinc finger and is found at the N terminus of proteins that also contain an adjacent XS domain and in some proteins a C-terminal XH domain []. Proteins containing this domain include protein SUPPRESSOR OF GENE SILENCING 3 (SGS3), which is required for post-transcriptional gene silencing and natural virus resistance [, ].	Domain
Sobic.007G043000	Chr07	4261958	4268857	1	6900	0						gene silencing by RNA	GO:0031047	Any process in which RNA molecules inactivate expression of target genes.
Sobic.007G043050	Chr07	4265747	4266847	-1	1101	1604
