# Supplementary material for: Association mapping by aerial drone reveals 213 genetic associations for Sorghum bicolor biomass traits under drought
Source: BMC Genomics. 2018 Sep 17;19:679. doi: 10.1186/s12864-018-5055-5 (PMC6142696; doi:10.1186/s12864-018-5055-5)
Supplement: Supplementary file 9 — Tables showing all genes in the regions spanned by significant SNPs for each peak. Gene information was obtained from the Phytomine tool in Phytozome v3.0. (ZIP 8760 kb) [file 12864_2018_5055_MOESM9_ESM.zip › CPG7.7_all_Sb_genes_in_region_from_Phytomine.xlsx]

## Sheet: CPG7.7_all_Sb_genes_in_region_f
Primary_Identifier	chrom	Pos_start	Pos_end	strand	gene_length	dist_from_max_GWAS_SNP	gene_defline	protein_domains_name	gene_name	protein_domains_description	protin_domains_type	ontology_term_name	GO_term	GO_description
Sobic.007G070000	Chr07	7780721	7786216	1	5496	44042		Isoprenoid synthase domain		This entry represents a domain found in the isoprenoid synthase family [], which is mostly all alpha-helical with a core bundle of anti-parallel alpha-helices [].	Domain
Sobic.007G070000	Chr07	7780721	7786216	1	5496	44042		Polyprenyl synthetase		A variety of isoprenoid compounds are synthesized by various organisms. Forexample in eukaryotes the isoprenoid biosynthetic pathway is responsible forthe synthesis of a variety of end products including cholesterol, dolichol,ubiquinone or coenzyme Q. In bacteria this pathway leads to the synthesis ofisopentenyl tRNA, isoprenoid quinones, and sugar carrier lipids. Among theenzymes that participat…	Family
Sobic.007G070000	Chr07	7780721	7786216	1	5496	44042		Polyprenyl synthetase-related		A variety of isoprenoid compounds are synthesized by various organisms. Forexample in eukaryotes the isoprenoid biosynthetic pathway is responsible forthe synthesis of a variety of end products including cholesterol, dolichol,ubiquinone or coenzyme Q. In bacteria this pathway leads to the synthesis ofisopentenyl tRNA, isoprenoid quinones, and sugar carrier lipids. Among theenzymes that participat…	Family
Sobic.007G070000	Chr07	7780721	7786216	1	5496	44042		Isoprenoid synthase domain		This entry represents a domain found in the isoprenoid synthase family [], which is mostly all alpha-helical with a core bundle of anti-parallel alpha-helices [].	Domain
Sobic.007G070000	Chr07	7780721	7786216	1	5496	44042		Polyprenyl synthetase		A variety of isoprenoid compounds are synthesized by various organisms. Forexample in eukaryotes the isoprenoid biosynthetic pathway is responsible forthe synthesis of a variety of end products including cholesterol, dolichol,ubiquinone or coenzyme Q. In bacteria this pathway leads to the synthesis ofisopentenyl tRNA, isoprenoid quinones, and sugar carrier lipids. Among theenzymes that participat…	Family
Sobic.007G070000	Chr07	7780721	7786216	1	5496	44042		Polyprenyl synthetase-related		A variety of isoprenoid compounds are synthesized by various organisms. Forexample in eukaryotes the isoprenoid biosynthetic pathway is responsible forthe synthesis of a variety of end products including cholesterol, dolichol,ubiquinone or coenzyme Q. In bacteria this pathway leads to the synthesis ofisopentenyl tRNA, isoprenoid quinones, and sugar carrier lipids. Among theenzymes that participat…	Family
Sobic.007G070000	Chr07	7780721	7786216	1	5496	44042		Isoprenoid synthase domain		This entry represents a domain found in the isoprenoid synthase family [], which is mostly all alpha-helical with a core bundle of anti-parallel alpha-helices [].	Domain
Sobic.007G070000	Chr07	7780721	7786216	1	5496	44042		Polyprenyl synthetase		A variety of isoprenoid compounds are synthesized by various organisms. Forexample in eukaryotes the isoprenoid biosynthetic pathway is responsible forthe synthesis of a variety of end products including cholesterol, dolichol,ubiquinone or coenzyme Q. In bacteria this pathway leads to the synthesis ofisopentenyl tRNA, isoprenoid quinones, and sugar carrier lipids. Among theenzymes that participat…	Family
Sobic.007G070000	Chr07	7780721	7786216	1	5496	44042		Polyprenyl synthetase-related		A variety of isoprenoid compounds are synthesized by various organisms. Forexample in eukaryotes the isoprenoid biosynthetic pathway is responsible forthe synthesis of a variety of end products including cholesterol, dolichol,ubiquinone or coenzyme Q. In bacteria this pathway leads to the synthesis ofisopentenyl tRNA, isoprenoid quinones, and sugar carrier lipids. Among theenzymes that participat…	Family
Sobic.007G070000	Chr07	7780721	7786216	1	5496	44042		Isoprenoid synthase domain		This entry represents a domain found in the isoprenoid synthase family [], which is mostly all alpha-helical with a core bundle of anti-parallel alpha-helices [].	Domain
Sobic.007G070000	Chr07	7780721	7786216	1	5496	44042		Polyprenyl synthetase		A variety of isoprenoid compounds are synthesized by various organisms. Forexample in eukaryotes the isoprenoid biosynthetic pathway is responsible forthe synthesis of a variety of end products including cholesterol, dolichol,ubiquinone or coenzyme Q. In bacteria this pathway leads to the synthesis ofisopentenyl tRNA, isoprenoid quinones, and sugar carrier lipids. Among theenzymes that participat…	Family
Sobic.007G070000	Chr07	7780721	7786216	1	5496	44042		Polyprenyl synthetase-related		A variety of isoprenoid compounds are synthesized by various organisms. Forexample in eukaryotes the isoprenoid biosynthetic pathway is responsible forthe synthesis of a variety of end products including cholesterol, dolichol,ubiquinone or coenzyme Q. In bacteria this pathway leads to the synthesis ofisopentenyl tRNA, isoprenoid quinones, and sugar carrier lipids. Among theenzymes that participat…	Family
Sobic.007G070000	Chr07	7780721	7786216	1	5496	44042		Isoprenoid synthase domain		This entry represents a domain found in the isoprenoid synthase family [], which is mostly all alpha-helical with a core bundle of anti-parallel alpha-helices [].	Domain
Sobic.007G070000	Chr07	7780721	7786216	1	5496	44042		Polyprenyl synthetase		A variety of isoprenoid compounds are synthesized by various organisms. Forexample in eukaryotes the isoprenoid biosynthetic pathway is responsible forthe synthesis of a variety of end products including cholesterol, dolichol,ubiquinone or coenzyme Q. In bacteria this pathway leads to the synthesis ofisopentenyl tRNA, isoprenoid quinones, and sugar carrier lipids. Among theenzymes that participat…	Family
Sobic.007G070000	Chr07	7780721	7786216	1	5496	44042		Polyprenyl synthetase-related		A variety of isoprenoid compounds are synthesized by various organisms. Forexample in eukaryotes the isoprenoid biosynthetic pathway is responsible forthe synthesis of a variety of end products including cholesterol, dolichol,ubiquinone or coenzyme Q. In bacteria this pathway leads to the synthesis ofisopentenyl tRNA, isoprenoid quinones, and sugar carrier lipids. Among theenzymes that participat…	Family
Sobic.007G070000	Chr07	7780721	7786216	1	5496	44042						isoprenoid biosynthetic process	GO:0008299	The chemical reactions and pathways resulting in the formation of any isoprenoid compound, isoprene (2-methylbuta-1,3-diene) or compounds containing or derived from linked isoprene (3-methyl-2-butenylene) residues.
Sobic.007G070100	Chr07	7786577	7789414	-1	2838	40844		Histone-fold		Histones mediate DNA organisation and plays a dominant role in regulating eukaryotic transcription. The histone-fold consists of a core of three helices, where the long middle helix is flanked at each end by shorter ones. The histone fold is a structural element that facilitates heterodimerisation [, , ]. Proteins displaying this structure include the nucleosome core histones, which form octomers…	Domain
Sobic.007G070100	Chr07	7786577	7789414	-1	2838	40844		Transcription factor CBF/NF-Y/archaeal histone domain		This domain is found in archaebacterial histones and histone-like transcription factors from eukaryotes.	Domain
Sobic.007G070100	Chr07	7786577	7789414	-1	2838	40844		Histone-fold		Histones mediate DNA organisation and plays a dominant role in regulating eukaryotic transcription. The histone-fold consists of a core of three helices, where the long middle helix is flanked at each end by shorter ones. The histone fold is a structural element that facilitates heterodimerisation [, , ]. Proteins displaying this structure include the nucleosome core histones, which form octomers…	Domain
Sobic.007G070100	Chr07	7786577	7789414	-1	2838	40844		Transcription factor CBF/NF-Y/archaeal histone domain		This domain is found in archaebacterial histones and histone-like transcription factors from eukaryotes.	Domain
Sobic.007G070100	Chr07	7786577	7789414	-1	2838	40844						protein heterodimerization activity	GO:0046982	Interacting selectively and non-covalently with a nonidentical protein to form a heterodimer.
Sobic.007G070200	Chr07	7794343	7798998	-1	4656	31260		F-box domain		First identified in cyclin-F as a protein-protein interaction motif, the F-boxis a conserved domain that is present in numerous protein with a bipartitestructure []. Through the F-box, these proteins are linked to the Skp1protein and the core of SCFs (Skp1-cullin-F-box protein ligase) complexes.SCFs complexes constitute a new class of E3 ligases []. They function incombination with the E2 enzyme …	Domain
Sobic.007G070200	Chr07	7794343	7798998	-1	4656	31260		F-box domain		First identified in cyclin-F as a protein-protein interaction motif, the F-boxis a conserved domain that is present in numerous protein with a bipartitestructure []. Through the F-box, these proteins are linked to the Skp1protein and the core of SCFs (Skp1-cullin-F-box protein ligase) complexes.SCFs complexes constitute a new class of E3 ligases []. They function incombination with the E2 enzyme …	Domain
Sobic.007G070200	Chr07	7794343	7798998	-1	4656	31260		F-box domain		First identified in cyclin-F as a protein-protein interaction motif, the F-boxis a conserved domain that is present in numerous protein with a bipartitestructure []. Through the F-box, these proteins are linked to the Skp1protein and the core of SCFs (Skp1-cullin-F-box protein ligase) complexes.SCFs complexes constitute a new class of E3 ligases []. They function incombination with the E2 enzyme …	Domain
Sobic.007G070200	Chr07	7794343	7798998	-1	4656	31260		F-box domain		First identified in cyclin-F as a protein-protein interaction motif, the F-boxis a conserved domain that is present in numerous protein with a bipartitestructure []. Through the F-box, these proteins are linked to the Skp1protein and the core of SCFs (Skp1-cullin-F-box protein ligase) complexes.SCFs complexes constitute a new class of E3 ligases []. They function incombination with the E2 enzyme …	Domain
Sobic.007G070200	Chr07	7794343	7798998	-1	4656	31260						protein binding	GO:0005515	Interacting selectively and non-covalently with any protein or protein complex (a complex of two or more proteins that may include other nonprotein molecules).
Sobic.007G070300	Chr07	7800925	7805233	-1	4309	25025		F-box domain		First identified in cyclin-F as a protein-protein interaction motif, the F-boxis a conserved domain that is present in numerous protein with a bipartitestructure []. Through the F-box, these proteins are linked to the Skp1protein and the core of SCFs (Skp1-cullin-F-box protein ligase) complexes.SCFs complexes constitute a new class of E3 ligases []. They function incombination with the E2 enzyme …	Domain	protein binding	GO:0005515	Interacting selectively and non-covalently with any protein or protein complex (a complex of two or more proteins that may include other nonprotein molecules).
Sobic.007G070400	Chr07	7806250	7807395	-1	1146	22863		Oxoglutarate/iron-dependent dioxygenase		Enzymes with the Fe(2+) and 2-oxoglutarate (2OG)-dependent dioxygenase domain typically catalyse the oxidation of an organic substrate using a dioxygen molecule, mostly by using ferrous iron as the active site cofactor and 2OG as a co-substrate which is decarboxylated to succinate and CO2 []. Iron 2OG dioxygenase domain proteins are widespread among eukaryotes and bacteria. In metazoans, prolyl h…	Domain
Sobic.007G070400	Chr07	7806250	7807395	-1	1146	22863		Non-haem dioxygenase N-terminal domain		This is the highly conserved N-terminal region of proteins with 2-oxoglutarate/Fe(II)-dependent dioxygenase activity [].	Domain
Sobic.007G070400	Chr07	7806250	7807395	-1	1146	22863		Isopenicillin N synthase-like		Isopenicillin N synthase (IPNS) catalyses conversion of the linear tripeptide delta-(L-alpha-aminoadipoyl)-L-cysteinyl-D-valine (ACV) to isopenicillin N (IPN), the central step in biosynthesis of the beta-lactam antibiotics. IPNS is a nonhaem-Fe2+-dependent enzyme. It belongs to a class of nonhaem Fe2+-containing enzymes which includes 2-oxoglutarate-dependent dioxygenases, 2-oxoglutarate-depende…	Domain
Sobic.007G070400	Chr07	7806250	7807395	-1	1146	22863						oxidoreductase activity	GO:0016491	Catalysis of an oxidation-reduction (redox) reaction, a reversible chemical reaction in which the oxidation state of an atom or atoms within a molecule is altered. One substrate acts as a hydrogen or electron donor and becomes oxidized, while the other acts as hydrogen or electron acceptor and becomes reduced.
Sobic.007G070400	Chr07	7806250	7807395	-1	1146	22863						oxidation-reduction process	GO:0055114	A metabolic process that results in the removal or addition of one or more electrons to or from a substance, with or without the concomitant removal or addition of a proton or protons.
Sobic.007G070500	Chr07	7811375	7814282	-1	2908	15976		F-box domain		First identified in cyclin-F as a protein-protein interaction motif, the F-boxis a conserved domain that is present in numerous protein with a bipartitestructure []. Through the F-box, these proteins are linked to the Skp1protein and the core of SCFs (Skp1-cullin-F-box protein ligase) complexes.SCFs complexes constitute a new class of E3 ligases []. They function incombination with the E2 enzyme …	Domain
Sobic.007G070500	Chr07	7811375	7814282	-1	2908	15976		Leucine-rich repeat, cysteine-containing subtype		Leucine-rich repeats (LRR) consist of 2-45 motifs of 20-30 amino acids in length that generally folds into an arc or horseshoe shape []. LRRs occur in proteins ranging from viruses to eukaryotes, and appear to provide a structural framework for the formation of protein-protein interactions [, ].Proteins containing LRRs include tyrosine kinase receptors, cell-adhesion molecules, virulence factors,…	Repeat
Sobic.007G070500	Chr07	7811375	7814282	-1	2908	15976		F-box domain		First identified in cyclin-F as a protein-protein interaction motif, the F-boxis a conserved domain that is present in numerous protein with a bipartitestructure []. Through the F-box, these proteins are linked to the Skp1protein and the core of SCFs (Skp1-cullin-F-box protein ligase) complexes.SCFs complexes constitute a new class of E3 ligases []. They function incombination with the E2 enzyme …	Domain
Sobic.007G070500	Chr07	7811375	7814282	-1	2908	15976		Leucine-rich repeat, cysteine-containing subtype		Leucine-rich repeats (LRR) consist of 2-45 motifs of 20-30 amino acids in length that generally folds into an arc or horseshoe shape []. LRRs occur in proteins ranging from viruses to eukaryotes, and appear to provide a structural framework for the formation of protein-protein interactions [, ].Proteins containing LRRs include tyrosine kinase receptors, cell-adhesion molecules, virulence factors,…	Repeat
Sobic.007G070500	Chr07	7811375	7814282	-1	2908	15976						protein binding	GO:0005515	Interacting selectively and non-covalently with any protein or protein complex (a complex of two or more proteins that may include other nonprotein molecules).
Sobic.007G070600	Chr07	7824707	7827018	-1	2312	3240	(1 of 15) PF16913 - Purine nucleobase transmembrane transport (PUNUT)	Purine permease, plant		This entry represent a group of purine permeases (PUPs) from plants, including AtPUP1-22 from Arabidopsis. AtPUP1 and 2 mediate energy-dependent high-affinity adenine uptake and cytokinin transport []. However, the transporter function of other family members is not clear - they may act as transporters for nucleosides, nucleotides, and their derivatives [].	Family
Sobic.007G070600	Chr07	7824707	7827018	-1	2312	3240	(1 of 15) PF16913 - Purine nucleobase transmembrane transport (PUNUT)					transporter activity	GO:0005215	Enables the directed movement of substances (such as macromolecules, small molecules, ions) into, out of or within a cell, or between cells.
Sobic.007G070600	Chr07	7824707	7827018	-1	2312	3240	(1 of 15) PF16913 - Purine nucleobase transmembrane transport (PUNUT)					integral component of membrane	GO:0016021	The component of a membrane consisting of the gene products and protein complexes having at least some part of their peptide sequence embedded in the hydrophobic region of the membrane.
