# Supplementary material for: Association mapping by aerial drone reveals 213 genetic associations for Sorghum bicolor biomass traits under drought
Source: BMC Genomics. 2018 Sep 17;19:679. doi: 10.1186/s12864-018-5055-5 (PMC6142696; doi:10.1186/s12864-018-5055-5)
Supplement: Supplementary file 9 — Tables showing all genes in the regions spanned by significant SNPs for each peak. Gene information was obtained from the Phytomine tool in Phytozome v3.0. (ZIP 8760 kb) [file 12864_2018_5055_MOESM9_ESM.zip › CPG7.8_all_Sb_genes_in_region_from_Phytomine.xlsx]

## Sheet: CPG7.8_all_Sb_genes_in_region_f
Primary_Identifier	chrom	Pos_start	Pos_end	strand	gene_length	dist_from_max_GWAS_SNP	gene_defline	protein_domains_name	gene_name	protein_domains_description	protin_domains_type	ontology_term_name	GO_term	GO_description
Sobic.007G078000	Chr07	9126558	9130422	1	3865	21220		PPM-type phosphatase domain		Protein phosphatases remove phosphate groups from various proteins that arethe key components of a number of signalling pathways in eukaryotes andprokaryotes. Protein phosphatases that dephosphorylate Ser and Thr residuesare classified into the phosphoprotein (PPP) and the protein phosphataseMg(2+)- or Mn(2+)-dependent (PPM) families. The core structure of PPMs is the300-residue PPM-type phosphat…	Domain
Sobic.007G078000	Chr07	9126558	9130422	1	3865	21220		Protein phosphatase 2C		Protein phosphatase 2C (PP2C) is one of the four major classes of mammalian serine/threonine specific protein phosphatases (). PP2C []is a monomeric enzyme of about 42 kDa, that shows broad substrate specificity and is dependent on divalent cations (mainly manganese and magnesium) for its activity. The exact physiological role is still unclear. Three isozymes are currently known in mammals: PP2C-…	Family
Sobic.007G078000	Chr07	9126558	9130422	1	3865	21220		PPM-type phosphatase domain		Protein phosphatases remove phosphate groups from various proteins that arethe key components of a number of signalling pathways in eukaryotes andprokaryotes. Protein phosphatases that dephosphorylate Ser and Thr residuesare classified into the phosphoprotein (PPP) and the protein phosphataseMg(2+)- or Mn(2+)-dependent (PPM) families. The core structure of PPMs is the300-residue PPM-type phosphat…	Domain
Sobic.007G078000	Chr07	9126558	9130422	1	3865	21220		Protein phosphatase 2C		Protein phosphatase 2C (PP2C) is one of the four major classes of mammalian serine/threonine specific protein phosphatases (). PP2C []is a monomeric enzyme of about 42 kDa, that shows broad substrate specificity and is dependent on divalent cations (mainly manganese and magnesium) for its activity. The exact physiological role is still unclear. Three isozymes are currently known in mammals: PP2C-…	Family
Sobic.007G078000	Chr07	9126558	9130422	1	3865	21220		PPM-type phosphatase domain		Protein phosphatases remove phosphate groups from various proteins that arethe key components of a number of signalling pathways in eukaryotes andprokaryotes. Protein phosphatases that dephosphorylate Ser and Thr residuesare classified into the phosphoprotein (PPP) and the protein phosphataseMg(2+)- or Mn(2+)-dependent (PPM) families. The core structure of PPMs is the300-residue PPM-type phosphat…	Domain
Sobic.007G078000	Chr07	9126558	9130422	1	3865	21220		Protein phosphatase 2C		Protein phosphatase 2C (PP2C) is one of the four major classes of mammalian serine/threonine specific protein phosphatases (). PP2C []is a monomeric enzyme of about 42 kDa, that shows broad substrate specificity and is dependent on divalent cations (mainly manganese and magnesium) for its activity. The exact physiological role is still unclear. Three isozymes are currently known in mammals: PP2C-…	Family
Sobic.007G078000	Chr07	9126558	9130422	1	3865	21220		PPM-type phosphatase domain		Protein phosphatases remove phosphate groups from various proteins that arethe key components of a number of signalling pathways in eukaryotes andprokaryotes. Protein phosphatases that dephosphorylate Ser and Thr residuesare classified into the phosphoprotein (PPP) and the protein phosphataseMg(2+)- or Mn(2+)-dependent (PPM) families. The core structure of PPMs is the300-residue PPM-type phosphat…	Domain
Sobic.007G078000	Chr07	9126558	9130422	1	3865	21220		Protein phosphatase 2C		Protein phosphatase 2C (PP2C) is one of the four major classes of mammalian serine/threonine specific protein phosphatases (). PP2C []is a monomeric enzyme of about 42 kDa, that shows broad substrate specificity and is dependent on divalent cations (mainly manganese and magnesium) for its activity. The exact physiological role is still unclear. Three isozymes are currently known in mammals: PP2C-…	Family
Sobic.007G078000	Chr07	9126558	9130422	1	3865	21220						catalytic activity	GO:0003824	Catalysis of a biochemical reaction at physiological temperatures. In biologically catalyzed reactions, the reactants are known as substrates, and the catalysts are naturally occurring macromolecular substances known as enzymes. Enzymes possess specific binding sites for substrates, and are usually composed wholly or largely of protein, but RNA that has catalytic activity (ribozyme) is often also…
Sobic.007G078000	Chr07	9126558	9130422	1	3865	21220						protein dephosphorylation	GO:0006470	The process of removing one or more phosphoric residues from a protein.
Sobic.007G078000	Chr07	9126558	9130422	1	3865	21220						protein serine/threonine phosphatase activity	GO:0004722	Catalysis of the reaction: protein serine phosphate + H2O = protein serine + phosphate, and protein threonine phosphate + H2O = protein threonine + phosphate.
Sobic.007G078100	Chr07	9134046	9137015	1	2970	28708		Mitochondrial pyruvate carrier		This entry represents the mitochondrial pyruvate carrier proteins, including Mpc 1/2 and their homologues. They mediate the uptake of pyruvate into mitochondria []. In humans, Mpc1 and Mpc2 associate to form an ~150-kilodalton complex in the inner mitochondrial membrane [].	Family
Sobic.007G078100	Chr07	9134046	9137015	1	2970	28708						mitochondrial inner membrane	GO:0005743	The inner, i.e. lumen-facing, lipid bilayer of the mitochondrial envelope. It is highly folded to form cristae.
Sobic.007G078100	Chr07	9134046	9137015	1	2970	28708						mitochondrial pyruvate transport	GO:0006850	The directed movement of pyruvate, 2-oxopropanoate, into, out of or within a mitochondrion.
