# Supplementary material for: Association mapping by aerial drone reveals 213 genetic associations for Sorghum bicolor biomass traits under drought
Source: BMC Genomics. 2018 Sep 17;19:679. doi: 10.1186/s12864-018-5055-5 (PMC6142696; doi:10.1186/s12864-018-5055-5)
Supplement: Supplementary file 9 — Tables showing all genes in the regions spanned by significant SNPs for each peak. Gene information was obtained from the Phytomine tool in Phytozome v3.0. (ZIP 8760 kb) [file 12864_2018_5055_MOESM9_ESM.zip › CPG8.14_all_Sb_genes_in_region_from_Phytomine.xlsx]

## Sheet: CPG8.14_all_Sb_genes_in_region_
Primary_Identifier	chrom	Pos_start	Pos_end	strand	gene_length	dist_from_max_GWAS_SNP	gene_defline	protein_domains_name	gene_name	protein_domains_description	protin_domains_type	ontology_term_name	GO_term	GO_description
Sobic.008G148000	Chr08	58133879	58147439	-1	13561	911	(1 of 2) PTHR24115:SF417 - PHRAGMOPLAST ORIENTING KINESIN-1	P-loop containing nucleoside triphosphate hydrolase		The P-loop NTPase fold is the most prevalent domain of the several distinctnucleotide-binding protein folds.The most common reaction catalysed by enzymes of the P-loop NTPase fold is the hydrolysis of the beta-gamma phosphate bond of a bound nucleoside triphosphate (NTP). The energy from NTP hydrolysis is typically utilised to induce conformational changes in other molecules, which constitutes th…	Domain
Sobic.008G148000	Chr08	58133879	58147439	-1	13561	911	(1 of 2) PTHR24115:SF417 - PHRAGMOPLAST ORIENTING KINESIN-1	Kinesin-like protein		Kinesin [, , ]is a microtubule-associated force-producing protein that play a role in organelle transport. The kinesin motor activity is directed toward the microtubule's plus end. Kinesin is an oligomeric complex composed of two heavy chains and two light chains. The maintenance of the quaternary structure does not require interchain disulphide bonds.This entry includes kinesin heavy chain and k…	Family
Sobic.008G148000	Chr08	58133879	58147439	-1	13561	911	(1 of 2) PTHR24115:SF417 - PHRAGMOPLAST ORIENTING KINESIN-1	Kinesin motor domain		Kinesin [, , ]is a microtubule-associated force-producing protein that may play a role in organelle transport. The kinesin motor activity is directed toward the microtubule's plus end. Kinesin is an oligomeric complex composed of two heavy chains and two light chains. The maintenance of the quaternary structure does not require interchain disulphide bonds.The heavy chain is composed of three stru…	Domain
Sobic.008G148000	Chr08	58133879	58147439	-1	13561	911	(1 of 2) PTHR24115:SF417 - PHRAGMOPLAST ORIENTING KINESIN-1	Kinesin-like, KLP2		Kinesin [, , ]is a microtubule-associated force-producing protein that may play a role in organelle transport. The kinesin motor activity is directed toward the microtubule's plus end. Kinesin is an oligomeric complex composed of two heavy chains and two light chains. The maintenance of the quaternary structure does not require interchain disulphide bonds.The heavy chain is composed of three stru…	Domain
Sobic.008G148000	Chr08	58133879	58147439	-1	13561	911	(1 of 2) PTHR24115:SF417 - PHRAGMOPLAST ORIENTING KINESIN-1	P-loop containing nucleoside triphosphate hydrolase		The P-loop NTPase fold is the most prevalent domain of the several distinctnucleotide-binding protein folds.The most common reaction catalysed by enzymes of the P-loop NTPase fold is the hydrolysis of the beta-gamma phosphate bond of a bound nucleoside triphosphate (NTP). The energy from NTP hydrolysis is typically utilised to induce conformational changes in other molecules, which constitutes th…	Domain
Sobic.008G148000	Chr08	58133879	58147439	-1	13561	911	(1 of 2) PTHR24115:SF417 - PHRAGMOPLAST ORIENTING KINESIN-1	Kinesin-like protein		Kinesin [, , ]is a microtubule-associated force-producing protein that play a role in organelle transport. The kinesin motor activity is directed toward the microtubule's plus end. Kinesin is an oligomeric complex composed of two heavy chains and two light chains. The maintenance of the quaternary structure does not require interchain disulphide bonds.This entry includes kinesin heavy chain and k…	Family
Sobic.008G148000	Chr08	58133879	58147439	-1	13561	911	(1 of 2) PTHR24115:SF417 - PHRAGMOPLAST ORIENTING KINESIN-1	Kinesin motor domain		Kinesin [, , ]is a microtubule-associated force-producing protein that may play a role in organelle transport. The kinesin motor activity is directed toward the microtubule's plus end. Kinesin is an oligomeric complex composed of two heavy chains and two light chains. The maintenance of the quaternary structure does not require interchain disulphide bonds.The heavy chain is composed of three stru…	Domain
Sobic.008G148000	Chr08	58133879	58147439	-1	13561	911	(1 of 2) PTHR24115:SF417 - PHRAGMOPLAST ORIENTING KINESIN-1	Kinesin-like, KLP2		Kinesin [, , ]is a microtubule-associated force-producing protein that may play a role in organelle transport. The kinesin motor activity is directed toward the microtubule's plus end. Kinesin is an oligomeric complex composed of two heavy chains and two light chains. The maintenance of the quaternary structure does not require interchain disulphide bonds.The heavy chain is composed of three stru…	Domain
Sobic.008G148000	Chr08	58133879	58147439	-1	13561	911	(1 of 2) PTHR24115:SF417 - PHRAGMOPLAST ORIENTING KINESIN-1	P-loop containing nucleoside triphosphate hydrolase		The P-loop NTPase fold is the most prevalent domain of the several distinctnucleotide-binding protein folds.The most common reaction catalysed by enzymes of the P-loop NTPase fold is the hydrolysis of the beta-gamma phosphate bond of a bound nucleoside triphosphate (NTP). The energy from NTP hydrolysis is typically utilised to induce conformational changes in other molecules, which constitutes th…	Domain
Sobic.008G148000	Chr08	58133879	58147439	-1	13561	911	(1 of 2) PTHR24115:SF417 - PHRAGMOPLAST ORIENTING KINESIN-1	Kinesin-like protein		Kinesin [, , ]is a microtubule-associated force-producing protein that play a role in organelle transport. The kinesin motor activity is directed toward the microtubule's plus end. Kinesin is an oligomeric complex composed of two heavy chains and two light chains. The maintenance of the quaternary structure does not require interchain disulphide bonds.This entry includes kinesin heavy chain and k…	Family
Sobic.008G148000	Chr08	58133879	58147439	-1	13561	911	(1 of 2) PTHR24115:SF417 - PHRAGMOPLAST ORIENTING KINESIN-1	Kinesin motor domain		Kinesin [, , ]is a microtubule-associated force-producing protein that may play a role in organelle transport. The kinesin motor activity is directed toward the microtubule's plus end. Kinesin is an oligomeric complex composed of two heavy chains and two light chains. The maintenance of the quaternary structure does not require interchain disulphide bonds.The heavy chain is composed of three stru…	Domain
Sobic.008G148000	Chr08	58133879	58147439	-1	13561	911	(1 of 2) PTHR24115:SF417 - PHRAGMOPLAST ORIENTING KINESIN-1	Kinesin-like, KLP2		Kinesin [, , ]is a microtubule-associated force-producing protein that may play a role in organelle transport. The kinesin motor activity is directed toward the microtubule's plus end. Kinesin is an oligomeric complex composed of two heavy chains and two light chains. The maintenance of the quaternary structure does not require interchain disulphide bonds.The heavy chain is composed of three stru…	Domain
Sobic.008G148000	Chr08	58133879	58147439	-1	13561	911	(1 of 2) PTHR24115:SF417 - PHRAGMOPLAST ORIENTING KINESIN-1	P-loop containing nucleoside triphosphate hydrolase		The P-loop NTPase fold is the most prevalent domain of the several distinctnucleotide-binding protein folds.The most common reaction catalysed by enzymes of the P-loop NTPase fold is the hydrolysis of the beta-gamma phosphate bond of a bound nucleoside triphosphate (NTP). The energy from NTP hydrolysis is typically utilised to induce conformational changes in other molecules, which constitutes th…	Domain
Sobic.008G148000	Chr08	58133879	58147439	-1	13561	911	(1 of 2) PTHR24115:SF417 - PHRAGMOPLAST ORIENTING KINESIN-1	Kinesin-like protein		Kinesin [, , ]is a microtubule-associated force-producing protein that play a role in organelle transport. The kinesin motor activity is directed toward the microtubule's plus end. Kinesin is an oligomeric complex composed of two heavy chains and two light chains. The maintenance of the quaternary structure does not require interchain disulphide bonds.This entry includes kinesin heavy chain and k…	Family
Sobic.008G148000	Chr08	58133879	58147439	-1	13561	911	(1 of 2) PTHR24115:SF417 - PHRAGMOPLAST ORIENTING KINESIN-1	Kinesin motor domain		Kinesin [, , ]is a microtubule-associated force-producing protein that may play a role in organelle transport. The kinesin motor activity is directed toward the microtubule's plus end. Kinesin is an oligomeric complex composed of two heavy chains and two light chains. The maintenance of the quaternary structure does not require interchain disulphide bonds.The heavy chain is composed of three stru…	Domain
Sobic.008G148000	Chr08	58133879	58147439	-1	13561	911	(1 of 2) PTHR24115:SF417 - PHRAGMOPLAST ORIENTING KINESIN-1	Kinesin-like, KLP2		Kinesin [, , ]is a microtubule-associated force-producing protein that may play a role in organelle transport. The kinesin motor activity is directed toward the microtubule's plus end. Kinesin is an oligomeric complex composed of two heavy chains and two light chains. The maintenance of the quaternary structure does not require interchain disulphide bonds.The heavy chain is composed of three stru…	Domain
Sobic.008G148000	Chr08	58133879	58147439	-1	13561	911	(1 of 2) PTHR24115:SF417 - PHRAGMOPLAST ORIENTING KINESIN-1					ATP binding	GO:0005524	Interacting selectively and non-covalently with ATP, adenosine 5'-triphosphate, a universally important coenzyme and enzyme regulator.
Sobic.008G148000	Chr08	58133879	58147439	-1	13561	911	(1 of 2) PTHR24115:SF417 - PHRAGMOPLAST ORIENTING KINESIN-1					microtubule binding	GO:0008017	Interacting selectively and non-covalently with microtubules, filaments composed of tubulin monomers.
Sobic.008G148000	Chr08	58133879	58147439	-1	13561	911	(1 of 2) PTHR24115:SF417 - PHRAGMOPLAST ORIENTING KINESIN-1					microtubule motor activity	GO:0003777	Catalysis of movement along a microtubule, coupled to the hydrolysis of a nucleoside triphosphate (usually ATP).
Sobic.008G148000	Chr08	58133879	58147439	-1	13561	911	(1 of 2) PTHR24115:SF417 - PHRAGMOPLAST ORIENTING KINESIN-1					microtubule-based movement	GO:0007018	A microtubule-based process that is mediated by motor proteins and results in the movement of organelles, other microtubules, or other particles along microtubules.
Sobic.008G148000	Chr08	58133879	58147439	-1	13561	911	(1 of 2) PTHR24115:SF417 - PHRAGMOPLAST ORIENTING KINESIN-1					kinesin complex	GO:0005871	Any complex that includes a dimer of molecules from the kinesin superfamily, a group of related proteins that contain an extended region of predicted alpha-helical coiled coil in the main chain that likely produces dimerization. The native complexes of several kinesin family members have also been shown to contain additional peptides, often designated light chains as all of the noncatalytic subun…
Sobic.008G148101	Chr08	58151258	58152085	-1	828	18290	(1 of 30) PF02701 - Dof domain, zinc finger (zf-Dof)	Zinc finger, Dof-type		This entry consists of proteins containing a Dof domain, which is a zinc finger DNA-binding domain that shows resemblance to the Cys2 zinc finger, although it has a longer putative loop where an extra Cys residue is conserved []. AOBP, a DNA-binding protein in pumpkin (Cucurbita maxima), contains a 52 amino acid Dof domain, which is highly conserved in several DNA-binding proteins of higher plant…	Family
Sobic.008G148101	Chr08	58151258	58152085	-1	828	18290	(1 of 30) PF02701 - Dof domain, zinc finger (zf-Dof)					DNA binding	GO:0003677	Any molecular function by which a gene product interacts selectively and non-covalently with DNA (deoxyribonucleic acid).
Sobic.008G148101	Chr08	58151258	58152085	-1	828	18290	(1 of 30) PF02701 - Dof domain, zinc finger (zf-Dof)					regulation of transcription, DNA-templated	GO:0006355	Any process that modulates the frequency, rate or extent of cellular DNA-templated transcription.
Sobic.008G148200	Chr08	58160884	58165213	-1	4330	27916		Protein kinase domain		Protein phosphorylation, which plays a key role in most cellular activities, is a reversible process mediated by proteinkinases and phosphoprotein phosphatases. Protein kinases catalyse the transfer of the gamma phosphate from nucleotide triphosphates (often ATP) to one or more amino acid residues in a protein substrate side chain, resulting in a conformational change affecting protein function. …	Domain
Sobic.008G148200	Chr08	58160884	58165213	-1	4330	27916		Protein kinase-like domain		Protein kinases () modify other proteins by chemically adding phosphate groups to them. This process is fundamental to most signalling and regulatory processes in the eukaryotic cell []. The protein kinases contain a catalytic core that is common to both serine/threonine and tyrosine protein kinases. The catalytic domain contains the nucleotide-binding site and the catalytic apparatus in an inter…	Domain
Sobic.008G148200	Chr08	58160884	58165213	-1	4330	27916		Tyrosine-protein kinase, catalytic domain		Protein phosphorylation, which plays a key role in most cellular activities, is a reversible process mediated by protein kinases and phosphoprotein phosphatases. Protein kinases catalyse the transfer of the gamma phosphate from nucleotide triphosphates (often ATP) to one or more amino acid residues in a protein substrate side chain, resulting in a conformational change affecting protein function.…	Domain
Sobic.008G148200	Chr08	58160884	58165213	-1	4330	27916		Serine-threonine/tyrosine-protein kinase catalytic domain		Protein phosphorylation, which plays a key role in most cellular activities, is a reversible process mediated by protein kinases and phosphoprotein phosphatases. Protein kinases catalyse the transfer of the gamma phosphate from nucleotide triphosphates (often ATP) to one or more amino acid residues in a protein substrate side chain, resulting in a conformational change affecting protein function.…	Domain
Sobic.008G148200	Chr08	58160884	58165213	-1	4330	27916		Protein kinase domain		Protein phosphorylation, which plays a key role in most cellular activities, is a reversible process mediated by proteinkinases and phosphoprotein phosphatases. Protein kinases catalyse the transfer of the gamma phosphate from nucleotide triphosphates (often ATP) to one or more amino acid residues in a protein substrate side chain, resulting in a conformational change affecting protein function. …	Domain
Sobic.008G148200	Chr08	58160884	58165213	-1	4330	27916		Protein kinase-like domain		Protein kinases () modify other proteins by chemically adding phosphate groups to them. This process is fundamental to most signalling and regulatory processes in the eukaryotic cell []. The protein kinases contain a catalytic core that is common to both serine/threonine and tyrosine protein kinases. The catalytic domain contains the nucleotide-binding site and the catalytic apparatus in an inter…	Domain
Sobic.008G148200	Chr08	58160884	58165213	-1	4330	27916		Tyrosine-protein kinase, catalytic domain		Protein phosphorylation, which plays a key role in most cellular activities, is a reversible process mediated by protein kinases and phosphoprotein phosphatases. Protein kinases catalyse the transfer of the gamma phosphate from nucleotide triphosphates (often ATP) to one or more amino acid residues in a protein substrate side chain, resulting in a conformational change affecting protein function.…	Domain
Sobic.008G148200	Chr08	58160884	58165213	-1	4330	27916		Serine-threonine/tyrosine-protein kinase catalytic domain		Protein phosphorylation, which plays a key role in most cellular activities, is a reversible process mediated by protein kinases and phosphoprotein phosphatases. Protein kinases catalyse the transfer of the gamma phosphate from nucleotide triphosphates (often ATP) to one or more amino acid residues in a protein substrate side chain, resulting in a conformational change affecting protein function.…	Domain
Sobic.008G148200	Chr08	58160884	58165213	-1	4330	27916		Protein kinase domain		Protein phosphorylation, which plays a key role in most cellular activities, is a reversible process mediated by proteinkinases and phosphoprotein phosphatases. Protein kinases catalyse the transfer of the gamma phosphate from nucleotide triphosphates (often ATP) to one or more amino acid residues in a protein substrate side chain, resulting in a conformational change affecting protein function. …	Domain
Sobic.008G148200	Chr08	58160884	58165213	-1	4330	27916		Protein kinase-like domain		Protein kinases () modify other proteins by chemically adding phosphate groups to them. This process is fundamental to most signalling and regulatory processes in the eukaryotic cell []. The protein kinases contain a catalytic core that is common to both serine/threonine and tyrosine protein kinases. The catalytic domain contains the nucleotide-binding site and the catalytic apparatus in an inter…	Domain
Sobic.008G148200	Chr08	58160884	58165213	-1	4330	27916		Tyrosine-protein kinase, catalytic domain		Protein phosphorylation, which plays a key role in most cellular activities, is a reversible process mediated by protein kinases and phosphoprotein phosphatases. Protein kinases catalyse the transfer of the gamma phosphate from nucleotide triphosphates (often ATP) to one or more amino acid residues in a protein substrate side chain, resulting in a conformational change affecting protein function.…	Domain
Sobic.008G148200	Chr08	58160884	58165213	-1	4330	27916		Serine-threonine/tyrosine-protein kinase catalytic domain		Protein phosphorylation, which plays a key role in most cellular activities, is a reversible process mediated by protein kinases and phosphoprotein phosphatases. Protein kinases catalyse the transfer of the gamma phosphate from nucleotide triphosphates (often ATP) to one or more amino acid residues in a protein substrate side chain, resulting in a conformational change affecting protein function.…	Domain
