# Supplementary material for: Association mapping by aerial drone reveals 213 genetic associations for Sorghum bicolor biomass traits under drought
Source: BMC Genomics. 2018 Sep 17;19:679. doi: 10.1186/s12864-018-5055-5 (PMC6142696; doi:10.1186/s12864-018-5055-5)
Supplement: Supplementary file 9 — Tables showing all genes in the regions spanned by significant SNPs for each peak. Gene information was obtained from the Phytomine tool in Phytozome v3.0. (ZIP 8760 kb) [file 12864_2018_5055_MOESM9_ESM.zip › CPG8.3_all_Sb_genes_in_region_from_Phytomine.xlsx]

## Sheet: CPG8.3_all_Sb_genes_in_region_f
Primary_Identifier	chrom	Pos_start	Pos_end	strand	gene_length	dist_from_max_GWAS_SNP	gene_defline	protein_domains_name	gene_name	protein_domains_description	protin_domains_type	ontology_term_name	GO_term	GO_description
Sobic.008G025400	Chr08	2273124	2283916	-1	10793	2611	(1 of 5) PTHR22904//PTHR22904:SF361 - TPR REPEAT CONTAINING PROTEIN // SUBFAMILY NOT NAMED	Tetratricopeptide-like helical domain		The tetratrico peptide repeat region (TPR) is a structural motif present in a wide range of proteins [, , ]. It mediates protein-protein interactions and the assembly of multiprotein complexes []. The TPR motifconsists of 3-16 tandem-repeats of 34 amino acids residues, although individual TPR motifs canbe dispersed in the protein sequence. Sequence alignment of the TPR domains reveals aconsensus …	Domain
Sobic.008G025400	Chr08	2273124	2283916	-1	10793	2611	(1 of 5) PTHR22904//PTHR22904:SF361 - TPR REPEAT CONTAINING PROTEIN // SUBFAMILY NOT NAMED	Ankyrin repeat-containing domain		This entry represents the ankyrin repeat-containing domain. These domains contain multiple repeats of a beta(2)-alpha(2) motif. The ankyrin repeat is one of the most common protein-protein interaction motifs in nature. Ankyrin repeats are tandemly repeated modules of about 33 amino acids. They occur in a large number of functionally diverse proteins mainly from eukaryotes. The few known examples …	Domain
Sobic.008G025400	Chr08	2273124	2283916	-1	10793	2611	(1 of 5) PTHR22904//PTHR22904:SF361 - TPR REPEAT CONTAINING PROTEIN // SUBFAMILY NOT NAMED	Ankyrin repeat		The ankyrin repeat is one of the most common protein-protein interaction motifs in nature. Ankyrin repeats are tandemly repeated modules of about 33 amino acids. They occur in a large number of functionally diverse proteins mainly from eukaryotes. The few known examples from prokaryotes and viruses may be the result of horizontal gene transfers []. The repeat has been found in proteins of diverse…	Repeat
Sobic.008G025400	Chr08	2273124	2283916	-1	10793	2611	(1 of 5) PTHR22904//PTHR22904:SF361 - TPR REPEAT CONTAINING PROTEIN // SUBFAMILY NOT NAMED	Tetratricopeptide repeat		The tetratrico peptide repeat region (TPR) is a structural motif present in a wide range of proteins [, , ]. It mediates protein-protein interactions and the assembly of multiprotein complexes []. The TPR motifconsists of 3-16 tandem-repeats of 34 amino acids residues, although individual TPR motifs canbe dispersed in the protein sequence. Sequence alignment of the TPR domains reveals aconsensus …	Repeat
Sobic.008G025400	Chr08	2273124	2283916	-1	10793	2611	(1 of 5) PTHR22904//PTHR22904:SF361 - TPR REPEAT CONTAINING PROTEIN // SUBFAMILY NOT NAMED	Tetratricopeptide repeat-containing domain		The tetratrico peptide repeat region (TPR) is a structural motif present in a wide range of proteins [, , ]. It mediates protein-protein interactions and the assembly of multiprotein complexes []. The TPR motifconsists of 3-16 tandem-repeats of 34 amino acids residues, although individual TPR motifs canbe dispersed in the protein sequence. Sequence alignment of the TPR domains reveals aconsensus …	Domain
Sobic.008G025400	Chr08	2273124	2283916	-1	10793	2611	(1 of 5) PTHR22904//PTHR22904:SF361 - TPR REPEAT CONTAINING PROTEIN // SUBFAMILY NOT NAMED	Tetratricopeptide repeat 2		The tetratrico peptide repeat (TPR) is a structural motif present in a wide range of proteins [, , ]. It mediates protein-protein interactions and the assembly of multiprotein complexes []. The TPR motif consists of 3-16 tandem-repeats of 34 amino acids residues, although individual TPR motifs can be dispersed in the protein sequence. Sequence alignment of the TPR domains reveals a consensus sequ…	Repeat
Sobic.008G025400	Chr08	2273124	2283916	-1	10793	2611	(1 of 5) PTHR22904//PTHR22904:SF361 - TPR REPEAT CONTAINING PROTEIN // SUBFAMILY NOT NAMED	Tetratricopeptide-like helical domain		The tetratrico peptide repeat region (TPR) is a structural motif present in a wide range of proteins [, , ]. It mediates protein-protein interactions and the assembly of multiprotein complexes []. The TPR motifconsists of 3-16 tandem-repeats of 34 amino acids residues, although individual TPR motifs canbe dispersed in the protein sequence. Sequence alignment of the TPR domains reveals aconsensus …	Domain
Sobic.008G025400	Chr08	2273124	2283916	-1	10793	2611	(1 of 5) PTHR22904//PTHR22904:SF361 - TPR REPEAT CONTAINING PROTEIN // SUBFAMILY NOT NAMED	Ankyrin repeat-containing domain		This entry represents the ankyrin repeat-containing domain. These domains contain multiple repeats of a beta(2)-alpha(2) motif. The ankyrin repeat is one of the most common protein-protein interaction motifs in nature. Ankyrin repeats are tandemly repeated modules of about 33 amino acids. They occur in a large number of functionally diverse proteins mainly from eukaryotes. The few known examples …	Domain
Sobic.008G025400	Chr08	2273124	2283916	-1	10793	2611	(1 of 5) PTHR22904//PTHR22904:SF361 - TPR REPEAT CONTAINING PROTEIN // SUBFAMILY NOT NAMED	Ankyrin repeat		The ankyrin repeat is one of the most common protein-protein interaction motifs in nature. Ankyrin repeats are tandemly repeated modules of about 33 amino acids. They occur in a large number of functionally diverse proteins mainly from eukaryotes. The few known examples from prokaryotes and viruses may be the result of horizontal gene transfers []. The repeat has been found in proteins of diverse…	Repeat
Sobic.008G025400	Chr08	2273124	2283916	-1	10793	2611	(1 of 5) PTHR22904//PTHR22904:SF361 - TPR REPEAT CONTAINING PROTEIN // SUBFAMILY NOT NAMED	Tetratricopeptide repeat		The tetratrico peptide repeat region (TPR) is a structural motif present in a wide range of proteins [, , ]. It mediates protein-protein interactions and the assembly of multiprotein complexes []. The TPR motifconsists of 3-16 tandem-repeats of 34 amino acids residues, although individual TPR motifs canbe dispersed in the protein sequence. Sequence alignment of the TPR domains reveals aconsensus …	Repeat
Sobic.008G025400	Chr08	2273124	2283916	-1	10793	2611	(1 of 5) PTHR22904//PTHR22904:SF361 - TPR REPEAT CONTAINING PROTEIN // SUBFAMILY NOT NAMED	Tetratricopeptide repeat-containing domain		The tetratrico peptide repeat region (TPR) is a structural motif present in a wide range of proteins [, , ]. It mediates protein-protein interactions and the assembly of multiprotein complexes []. The TPR motifconsists of 3-16 tandem-repeats of 34 amino acids residues, although individual TPR motifs canbe dispersed in the protein sequence. Sequence alignment of the TPR domains reveals aconsensus …	Domain
Sobic.008G025400	Chr08	2273124	2283916	-1	10793	2611	(1 of 5) PTHR22904//PTHR22904:SF361 - TPR REPEAT CONTAINING PROTEIN // SUBFAMILY NOT NAMED	Tetratricopeptide repeat 2		The tetratrico peptide repeat (TPR) is a structural motif present in a wide range of proteins [, , ]. It mediates protein-protein interactions and the assembly of multiprotein complexes []. The TPR motif consists of 3-16 tandem-repeats of 34 amino acids residues, although individual TPR motifs can be dispersed in the protein sequence. Sequence alignment of the TPR domains reveals a consensus sequ…	Repeat
