# Supplementary material for: Association mapping by aerial drone reveals 213 genetic associations for Sorghum bicolor biomass traits under drought
Source: BMC Genomics. 2018 Sep 17;19:679. doi: 10.1186/s12864-018-5055-5 (PMC6142696; doi:10.1186/s12864-018-5055-5)
Supplement: Supplementary file 9 — Tables showing all genes in the regions spanned by significant SNPs for each peak. Gene information was obtained from the Phytomine tool in Phytozome v3.0. (ZIP 8760 kb) [file 12864_2018_5055_MOESM9_ESM.zip › CPG8.5_all_Sb_genes_in_region_from_Phytomine.xlsx]

## Sheet: CPG8.5_all_Sb_genes_in_region_f
Primary_Identifier	chrom	Pos_start	Pos_end	strand	gene_length	dist_from_max_GWAS_SNP	gene_defline	protein_domains_name	gene_name	protein_domains_description	protin_domains_type	ontology_term_name	GO_term	GO_description
Sobic.008G064000	Chr08	6996069	6996753	1	685	374	(1 of 6) PTHR33286:SF1 - BIFUNCTIONAL INHIBITOR/LIPID-TRANSFER PROTEIN/SEED STORAGE 2S ALBUMIN SUPERFAMILY PROTEIN-RELATED	Bifunctional inhibitor/plant lipid transfer protein/seed storage helical domain		This entry represents a structural domain consisting of 4-helices with a folded leaf topology, and forming a right-handed superhelix. This domain occurs in several proteins, including:Plant lipid-transfer proteins, such as the non-specific lipid-transfer proteins ns-LTP1 and ns-LTP2 [, ].Proteinase/alpha-amylase inhibitors, such as trypsin/alpha-amylase inhibitor RBI from Eleusine coracana(Indian…	Domain
Sobic.008G064100	Chr08	7000358	7004814	-1	4457	3231	(1 of 1) PTHR23023//PTHR23023:SF142 - DIMETHYLANILINE MONOOXYGENASE // SUBFAMILY NOT NAMED	Pyridine nucleotide-disulphide oxidoreductase, class-II		The pyridine nucleotide-disulphide reductases (PNDR) use the isoalloxazinering of FAD to shuttle reducing equivalents from NAD(P)H to a Cys residuethat is usually a part of a redox-active disulphide bridge. In a secondstep, the reduced disulphide reduces the substrate. On the basis of sequence and structural similarities [], PNDR can be categorised into 2 groups.Class II includes: prokaryotic and…	Family
Sobic.008G064100	Chr08	7000358	7004814	-1	4457	3231	(1 of 1) PTHR23023//PTHR23023:SF142 - DIMETHYLANILINE MONOOXYGENASE // SUBFAMILY NOT NAMED	Flavin monooxygenase FMO		Flavin-containing monooxygenases (FMOs) constitute a family of xenobiotic-metabolising enzymes []. Using an NADPH cofactor and FAD prosthetic group, these microsomal proteins catalyse the oxygenation of nucleophilic nitrogen, sulphur, phosphorous and selenium atoms in a range of structurally diverse compounds. FMOs have been implicated in the metabolism of a number of pharmaceuticals, pesticides …	Family
Sobic.008G064100	Chr08	7000358	7004814	-1	4457	3231	(1 of 1) PTHR23023//PTHR23023:SF142 - DIMETHYLANILINE MONOOXYGENASE // SUBFAMILY NOT NAMED	Dimethylaniline monooxygenase, N-oxide-forming		This group represents dimethylaniline monooxygenase (N-oxide-forming) []. The flavin-containing monooxygenases (FMOs) (dimethylaniline monooxygenase N-oxide forming) are important for the oxidative metabolism of a wide variety of natural and synthetic compounds. Five mammalian FMO enzymes have been identified (FMO1-5), each exhibiting a distinct but broadsubstrate specificity []. In Arabidopsis, …	Family
Sobic.008G064100	Chr08	7000358	7004814	-1	4457	3231	(1 of 1) PTHR23023//PTHR23023:SF142 - DIMETHYLANILINE MONOOXYGENASE // SUBFAMILY NOT NAMED	Flavin monooxygenase-like		Flavin-containing monooxygenases (FMOs) constitute a family of xenobiotic-metabolising enzymes []. Using an NADPH cofactor and FAD prosthetic group, these microsomal proteins catalyse the oxygenation of nucleophilic nitrogen, sulphur, phosphorous and selenium atoms in a range of structurally diverse compounds. FMOs have been implicated in the metabolism of a number of pharmaceuticals, pesticides …	Family
Sobic.008G064100	Chr08	7000358	7004814	-1	4457	3231	(1 of 1) PTHR23023//PTHR23023:SF142 - DIMETHYLANILINE MONOOXYGENASE // SUBFAMILY NOT NAMED					oxidoreductase activity	GO:0016491	Catalysis of an oxidation-reduction (redox) reaction, a reversible chemical reaction in which the oxidation state of an atom or atoms within a molecule is altered. One substrate acts as a hydrogen or electron donor and becomes oxidized, while the other acts as hydrogen or electron acceptor and becomes reduced.
Sobic.008G064100	Chr08	7000358	7004814	-1	4457	3231	(1 of 1) PTHR23023//PTHR23023:SF142 - DIMETHYLANILINE MONOOXYGENASE // SUBFAMILY NOT NAMED					oxidation-reduction process	GO:0055114	A metabolic process that results in the removal or addition of one or more electrons to or from a substance, with or without the concomitant removal or addition of a proton or protons.
