# Supplementary material for: Association mapping by aerial drone reveals 213 genetic associations for Sorghum bicolor biomass traits under drought
Source: BMC Genomics. 2018 Sep 17;19:679. doi: 10.1186/s12864-018-5055-5 (PMC6142696; doi:10.1186/s12864-018-5055-5)
Supplement: Supplementary file 9 — Tables showing all genes in the regions spanned by significant SNPs for each peak. Gene information was obtained from the Phytomine tool in Phytozome v3.0. (ZIP 8760 kb) [file 12864_2018_5055_MOESM9_ESM.zip › CPG8.6_all_Sb_genes_in_region_from_Phytomine.xlsx]

## Sheet: CPG8.6_all_Sb_genes_in_region_f
Primary_Identifier	chrom	Pos_start	Pos_end	strand	gene_length	dist_from_max_GWAS_SNP	gene_defline	protein_domains_name	gene_name	protein_domains_description	protin_domains_type	ontology_term_name	GO_term	GO_description
Sobic.008G067000	Chr08	7573986	7575224	-1	1239	7373		t-SNARE		Soluble N-ethylmaleimide attachment protein receptor (SNARE) proteins are a family of membrane-associated proteins characterised by an alpha-helical coiled-coil domain called the SNARE motif []. These proteins are classified as v-SNAREs and t-SNAREs based on their localisation on vesicle or target membrane; another classification scheme defines R-SNAREs and Q-SNAREs, as based on the conserved arg…	Domain
Sobic.008G067000	Chr08	7573986	7575224	-1	1239	7373		Target SNARE coiled-coil homology domain		The process of vesicular fusion with target membranes depends on a set of SNAREs (SNAP-Receptors), which are associated with the fusing membranes [, ]. Target SNAREs (t-SNAREs) are localised on the target membrane and belong to two different families, the syntaxin-like family and the SNAP-25 like family. One member of each family, together with av-SNARE localised on the vesicular membrane, are re…	Domain
Sobic.008G067000	Chr08	7573986	7575224	-1	1239	7373		Syntaxin, N-terminal domain		Syntaxins are the prototype family of SNARE proteins. They usually consist of three main regions - a C-terminal transmembrane region, a central SNARE domain which is characteristic of and conserved in all syntaxins , and an N-terminal domain that is featured in this entry. This domain varies between syntaxin isoforms; in syntaxin 1A () it is found as three alpha-helices with a left-handed twist. …	Domain
Sobic.008G067100	Chr08	7576264	7580698	-1	4435	1899		Aldolase-type TIM barrel		This entry represents the TIM beta/alpha barrel found in aldolase and in related proteins. This TIM barrel usually covers the entire protein structure. Proteins containing this TIM barrel domain include class I aldolases, class I DAHP synthases, class II fructose-bisphosphate aldolases (FBP aldolases), and 5-aminolaevulinate dehydratase (a hybrid of classes I and II aldolases) [, , ].	Domain
Sobic.008G067100	Chr08	7576264	7580698	-1	4435	1899		Ribokinase-like		This domain is found in phosphotransferases that have an alcohol group as an acceptor (). However, 4-amino-5-hydroxymethyl-2-methylpyrimidine phosphate kinase (HMPP kinase) catalyses two phosphorylation reactions: one to a hydroxymethyl group of hydroxymethyl pyrimidine (HMP) and the second to the phosphomethyl group of HMPP []. The common structural feature for the enzymes in this superfamily is…	Domain
Sobic.008G067100	Chr08	7576264	7580698	-1	4435	1899		Pyridoxamine kinase/Phosphomethylpyrimidine kinase		Enzymes in this family belong to the ribokinase superfamily. Pyridoxamine kinase phosphorylates B6 vitamers and functions in a salvage pathway [, ]. Phosphomethylpyrimidine kinase is part of the thiamine pyrophosphate (TPP) synthesis pathway. TPP is an essential cofactor for many enzymes [].	Domain
Sobic.008G067100	Chr08	7576264	7580698	-1	4435	1899		Thiamine phosphate synthase		Thiamine phosphate synthase (TPS) catalyzes the substitution of the pyrophosphate of 2-methyl-4-amino-5- hydroxymethylpyrimidine pyrophosphate by 4-methyl-5- (beta-hydroxyethyl)thiazole phosphate to yield thiamine phosphate in the thiamine biosynthesis pathway [].TENI, a protein from Bacillus subtilisthat regulates the production of several extracellular enzymes by reducing alkaline protease prod…	Family
Sobic.008G067100	Chr08	7576264	7580698	-1	4435	1899		Thiamin phosphate synthase superfamily		Thiamine phosphate synthase (TPS) catalyzes the substitution of the pyrophosphate of 2-methyl-4-amino-5- hydroxymethylpyrimidine pyrophosphate by 4-methyl-5- (beta-hydroxyethyl)thiazole phosphate to yield thiamine phosphate in the thiamine biosynthesis pathway [].TENI, a protein from Bacillus subtilisthat regulates the production of several extracellular enzymes by reducing alkaline protease prod…	Domain
Sobic.008G067100	Chr08	7576264	7580698	-1	4435	1899		Hydroxymethylpyrimidine kinase/phosphomethylpyrimidine kinase		This entry represents a bifunctional enzyme, phosphomethylpyrimidine (HMP-P) kinase()/Hydroxymethylpyrimidine (HMP) kinase (), the ThiD/J protein of thiamine biosynthesis []. The protein is commonly observed within operons containing other thiamine biosynthesis genes. Numerous examples are fusion proteins with other thiamine-biosynthetic domains.	Domain
Sobic.008G067100	Chr08	7576264	7580698	-1	4435	1899		Aldolase-type TIM barrel		This entry represents the TIM beta/alpha barrel found in aldolase and in related proteins. This TIM barrel usually covers the entire protein structure. Proteins containing this TIM barrel domain include class I aldolases, class I DAHP synthases, class II fructose-bisphosphate aldolases (FBP aldolases), and 5-aminolaevulinate dehydratase (a hybrid of classes I and II aldolases) [, , ].	Domain
Sobic.008G067100	Chr08	7576264	7580698	-1	4435	1899		Ribokinase-like		This domain is found in phosphotransferases that have an alcohol group as an acceptor (). However, 4-amino-5-hydroxymethyl-2-methylpyrimidine phosphate kinase (HMPP kinase) catalyses two phosphorylation reactions: one to a hydroxymethyl group of hydroxymethyl pyrimidine (HMP) and the second to the phosphomethyl group of HMPP []. The common structural feature for the enzymes in this superfamily is…	Domain
Sobic.008G067100	Chr08	7576264	7580698	-1	4435	1899		Carbohydrate kinase PfkB		This domain is found in a variety of carbohydrate and pyrimidine kinases. It is found in phosphomethylpyrimidine kinase (), which is part of the thiamine pyrophosphate (TPP) synthesis pathway - TPP being an essential cofactor for many enzymes []. It is also found in 2-keto-3-deoxygluconate kinase, which is a component of the Entner-Doudoroff pathway in hyperthermophilic archaea [].	Domain
Sobic.008G067100	Chr08	7576264	7580698	-1	4435	1899		Thiamine phosphate synthase		Thiamine phosphate synthase (TPS) catalyzes the substitution of the pyrophosphate of 2-methyl-4-amino-5- hydroxymethylpyrimidine pyrophosphate by 4-methyl-5- (beta-hydroxyethyl)thiazole phosphate to yield thiamine phosphate in the thiamine biosynthesis pathway [].TENI, a protein from Bacillus subtilisthat regulates the production of several extracellular enzymes by reducing alkaline protease prod…	Family
Sobic.008G067100	Chr08	7576264	7580698	-1	4435	1899		Thiamin phosphate synthase superfamily		Thiamine phosphate synthase (TPS) catalyzes the substitution of the pyrophosphate of 2-methyl-4-amino-5- hydroxymethylpyrimidine pyrophosphate by 4-methyl-5- (beta-hydroxyethyl)thiazole phosphate to yield thiamine phosphate in the thiamine biosynthesis pathway [].TENI, a protein from Bacillus subtilisthat regulates the production of several extracellular enzymes by reducing alkaline protease prod…	Domain
Sobic.008G067100	Chr08	7576264	7580698	-1	4435	1899		Hydroxymethylpyrimidine kinase/phosphomethylpyrimidine kinase		This entry represents a bifunctional enzyme, phosphomethylpyrimidine (HMP-P) kinase()/Hydroxymethylpyrimidine (HMP) kinase (), the ThiD/J protein of thiamine biosynthesis []. The protein is commonly observed within operons containing other thiamine biosynthesis genes. Numerous examples are fusion proteins with other thiamine-biosynthetic domains.	Domain
Sobic.008G067100	Chr08	7576264	7580698	-1	4435	1899		Aldolase-type TIM barrel		This entry represents the TIM beta/alpha barrel found in aldolase and in related proteins. This TIM barrel usually covers the entire protein structure. Proteins containing this TIM barrel domain include class I aldolases, class I DAHP synthases, class II fructose-bisphosphate aldolases (FBP aldolases), and 5-aminolaevulinate dehydratase (a hybrid of classes I and II aldolases) [, , ].	Domain
Sobic.008G067100	Chr08	7576264	7580698	-1	4435	1899		Ribokinase-like		This domain is found in phosphotransferases that have an alcohol group as an acceptor (). However, 4-amino-5-hydroxymethyl-2-methylpyrimidine phosphate kinase (HMPP kinase) catalyses two phosphorylation reactions: one to a hydroxymethyl group of hydroxymethyl pyrimidine (HMP) and the second to the phosphomethyl group of HMPP []. The common structural feature for the enzymes in this superfamily is…	Domain
Sobic.008G067100	Chr08	7576264	7580698	-1	4435	1899		Carbohydrate kinase PfkB		This domain is found in a variety of carbohydrate and pyrimidine kinases. It is found in phosphomethylpyrimidine kinase (), which is part of the thiamine pyrophosphate (TPP) synthesis pathway - TPP being an essential cofactor for many enzymes []. It is also found in 2-keto-3-deoxygluconate kinase, which is a component of the Entner-Doudoroff pathway in hyperthermophilic archaea [].	Domain
Sobic.008G067100	Chr08	7576264	7580698	-1	4435	1899		Thiamine phosphate synthase		Thiamine phosphate synthase (TPS) catalyzes the substitution of the pyrophosphate of 2-methyl-4-amino-5- hydroxymethylpyrimidine pyrophosphate by 4-methyl-5- (beta-hydroxyethyl)thiazole phosphate to yield thiamine phosphate in the thiamine biosynthesis pathway [].TENI, a protein from Bacillus subtilisthat regulates the production of several extracellular enzymes by reducing alkaline protease prod…	Family
Sobic.008G067100	Chr08	7576264	7580698	-1	4435	1899		Thiamin phosphate synthase superfamily		Thiamine phosphate synthase (TPS) catalyzes the substitution of the pyrophosphate of 2-methyl-4-amino-5- hydroxymethylpyrimidine pyrophosphate by 4-methyl-5- (beta-hydroxyethyl)thiazole phosphate to yield thiamine phosphate in the thiamine biosynthesis pathway [].TENI, a protein from Bacillus subtilisthat regulates the production of several extracellular enzymes by reducing alkaline protease prod…	Domain
Sobic.008G067100	Chr08	7576264	7580698	-1	4435	1899						catalytic activity	GO:0003824	Catalysis of a biochemical reaction at physiological temperatures. In biologically catalyzed reactions, the reactants are known as substrates, and the catalysts are naturally occurring macromolecular substances known as enzymes. Enzymes possess specific binding sites for substrates, and are usually composed wholly or largely of protein, but RNA that has catalytic activity (ribozyme) is often also…
Sobic.008G067100	Chr08	7576264	7580698	-1	4435	1899						thiamine biosynthetic process	GO:0009228	The chemical reactions and pathways resulting in the formation of thiamine (vitamin B1), a water soluble vitamin present in fresh vegetables and meats, especially liver.
Sobic.008G067100	Chr08	7576264	7580698	-1	4435	1899						thiamine-phosphate diphosphorylase activity	GO:0004789	Catalysis of the reaction: 4-amino-2-methyl-5-diphosphomethylpyrimidine + 4-methyl-5-(2-phosphoethyl)-thiazole + H(+) = diphosphate + thiamine phosphate.
