# Supplementary material for: Association mapping by aerial drone reveals 213 genetic associations for Sorghum bicolor biomass traits under drought
Source: BMC Genomics. 2018 Sep 17;19:679. doi: 10.1186/s12864-018-5055-5 (PMC6142696; doi:10.1186/s12864-018-5055-5)
Supplement: Supplementary file 9 — Tables showing all genes in the regions spanned by significant SNPs for each peak. Gene information was obtained from the Phytomine tool in Phytozome v3.0. (ZIP 8760 kb) [file 12864_2018_5055_MOESM9_ESM.zip › CPG8.8_all_Sb_genes_in_region_from_Phytomine.xlsx]

## Sheet: CPG8.8_all_Sb_genes_in_region_f
Primary_Identifier	chrom	Pos_start	Pos_end	strand	gene_length	dist_from_max_GWAS_SNP	gene_defline	protein_domains_name	gene_name	protein_domains_description	protin_domains_type	ontology_term_name	GO_term	GO_description
Sobic.008G097600	Chr08	46351082	46357946	-1	6865	3831		Cyclin-like		This cyclin-like domain is found in cyclins, but it is also found as the core domain in transcription factor IIB (TFIIB) []and in the retinoblastoma tumour suppressor []. It consists of a duplication of a fold consisting of 5 helices, one of them surrounded by the others.	Domain
Sobic.008G097600	Chr08	46351082	46357946	-1	6865	3831		Cyclin C/H/T/L		Cyclins are eukaryotic proteins that play an active role in controlling nuclear cell division cycles [], and regulate cyclin dependent kinases (CDKs). Cyclins, together with the p34 (cdc2) or cdk2 kinases, form the Maturation Promoting Factor (MPF). There are two main groups of cyclins, G1/S cyclins, which are essential for the control of the cell cycle at the G1/S (start) transition, and G2/M cy…	Family
Sobic.008G097600	Chr08	46351082	46357946	-1	6865	3831		Cyclin, N-terminal		Cyclins are eukaryotic proteins that play an active role in controlling nuclear cell division cycles [], and regulate cyclin dependent kinases (CDKs). Cyclins, together with the p34 (cdc2) or cdk2 kinases, form the Maturation Promoting Factor (MPF). There are two main groups of cyclins, G1/S cyclins, which are essential for the control of the cell cycle at the G1/S (start) transition, and G2/M cy…	Domain
Sobic.008G097600	Chr08	46351082	46357946	-1	6865	3831		Cyclin-like		This cyclin-like domain is found in cyclins, but it is also found as the core domain in transcription factor IIB (TFIIB) []and in the retinoblastoma tumour suppressor []. It consists of a duplication of a fold consisting of 5 helices, one of them surrounded by the others.	Domain
Sobic.008G097600	Chr08	46351082	46357946	-1	6865	3831		Cyclin C/H/T/L		Cyclins are eukaryotic proteins that play an active role in controlling nuclear cell division cycles [], and regulate cyclin dependent kinases (CDKs). Cyclins, together with the p34 (cdc2) or cdk2 kinases, form the Maturation Promoting Factor (MPF). There are two main groups of cyclins, G1/S cyclins, which are essential for the control of the cell cycle at the G1/S (start) transition, and G2/M cy…	Family
Sobic.008G097600	Chr08	46351082	46357946	-1	6865	3831		Cyclin, N-terminal		Cyclins are eukaryotic proteins that play an active role in controlling nuclear cell division cycles [], and regulate cyclin dependent kinases (CDKs). Cyclins, together with the p34 (cdc2) or cdk2 kinases, form the Maturation Promoting Factor (MPF). There are two main groups of cyclins, G1/S cyclins, which are essential for the control of the cell cycle at the G1/S (start) transition, and G2/M cy…	Domain
Sobic.008G097600	Chr08	46351082	46357946	-1	6865	3831		Cyclin-like		This cyclin-like domain is found in cyclins, but it is also found as the core domain in transcription factor IIB (TFIIB) []and in the retinoblastoma tumour suppressor []. It consists of a duplication of a fold consisting of 5 helices, one of them surrounded by the others.	Domain
Sobic.008G097600	Chr08	46351082	46357946	-1	6865	3831		Cyclin C/H/T/L		Cyclins are eukaryotic proteins that play an active role in controlling nuclear cell division cycles [], and regulate cyclin dependent kinases (CDKs). Cyclins, together with the p34 (cdc2) or cdk2 kinases, form the Maturation Promoting Factor (MPF). There are two main groups of cyclins, G1/S cyclins, which are essential for the control of the cell cycle at the G1/S (start) transition, and G2/M cy…	Family
Sobic.008G097600	Chr08	46351082	46357946	-1	6865	3831		Cyclin, N-terminal		Cyclins are eukaryotic proteins that play an active role in controlling nuclear cell division cycles [], and regulate cyclin dependent kinases (CDKs). Cyclins, together with the p34 (cdc2) or cdk2 kinases, form the Maturation Promoting Factor (MPF). There are two main groups of cyclins, G1/S cyclins, which are essential for the control of the cell cycle at the G1/S (start) transition, and G2/M cy…	Domain
Sobic.008G097600	Chr08	46351082	46357946	-1	6865	3831						regulation of transcription, DNA-templated	GO:0006355	Any process that modulates the frequency, rate or extent of cellular DNA-templated transcription.
Sobic.008G097600	Chr08	46351082	46357946	-1	6865	3831						protein kinase binding	GO:0019901	Interacting selectively and non-covalently with a protein kinase, any enzyme that catalyzes the transfer of a phosphate group, usually from ATP, to a protein substrate.
Sobic.008G097600	Chr08	46351082	46357946	-1	6865	3831						regulation of cyclin-dependent protein serine/threonine kinase activity	GO:0000079	Any process that modulates the frequency, rate or extent of cyclin-dependent protein serine/threonine kinase activity.
Sobic.008G097700	Chr08	46362501	46366426	-1	3926	15250		Amino acid transporter, transmembrane domain		This transmembrane domain is found in many amino acid transporters including (UNC-47) and (MTR). UNC-47 encodes a vesicular amino butyric acid (GABA) transporter, (VGAT) and is is predicted to have 10 transmembrane domains UNC47_CAEEL []. MTR is an N system amino acid transporter system protein involved in methyltryptophan resistance MTR_NEUCR. Other proteins with this domain include proline tran…	Domain
