# Supplementary material for: Association mapping by aerial drone reveals 213 genetic associations for Sorghum bicolor biomass traits under drought
Source: BMC Genomics. 2018 Sep 17;19:679. doi: 10.1186/s12864-018-5055-5 (PMC6142696; doi:10.1186/s12864-018-5055-5)
Supplement: Supplementary file 9 — Tables showing all genes in the regions spanned by significant SNPs for each peak. Gene information was obtained from the Phytomine tool in Phytozome v3.0. (ZIP 8760 kb) [file 12864_2018_5055_MOESM9_ESM.zip › CPG9.10_all_Sb_genes_in_region_from_Phytomine.xlsx]

## Sheet: CPG9.10_all_Sb_genes_in_region_
Primary_Identifier	chrom	Pos_start	Pos_end	strand	gene_length	dist_from_max_GWAS_SNP	gene_defline	protein_domains_name	gene_name	protein_domains_description	protin_domains_type	ontology_term_name	GO_term	GO_description
Sobic.009G123733	Chr09	47660699	47662606	-1	1908	3284		Fatty acid hydroxylase		This superfamily includes fatty acid and carotene hydroxylases and sterol desaturases. Beta-carotene hydroxylase is involved in zeaxanthin synthesis by hydroxylating beta-carotene, but the enzyme may be involved in other pathways []. This family includes C-5 sterol desaturase and C-4 sterol methyl oxidase. Members of this family are involved in cholesterol biosynthesis and biosynthesis a plant cu…	Domain
Sobic.009G123733	Chr09	47660699	47662606	-1	1908	3284						oxidoreductase activity	GO:0016491	Catalysis of an oxidation-reduction (redox) reaction, a reversible chemical reaction in which the oxidation state of an atom or atoms within a molecule is altered. One substrate acts as a hydrogen or electron donor and becomes oxidized, while the other acts as hydrogen or electron acceptor and becomes reduced.
Sobic.009G123733	Chr09	47660699	47662606	-1	1908	3284						oxidation-reduction process	GO:0055114	A metabolic process that results in the removal or addition of one or more electrons to or from a substance, with or without the concomitant removal or addition of a proton or protons.
Sobic.009G123733	Chr09	47660699	47662606	-1	1908	3284						iron ion binding	GO:0005506	Interacting selectively and non-covalently with iron (Fe) ions.
Sobic.009G123733	Chr09	47660699	47662606	-1	1908	3284						fatty acid biosynthetic process	GO:0006633	The chemical reactions and pathways resulting in the formation of a fatty acid, any of the aliphatic monocarboxylic acids that can be liberated by hydrolysis from naturally occurring fats and oils. Fatty acids are predominantly straight-chain acids of 4 to 24 carbon atoms, which may be saturated or unsaturated; branched fatty acids and hydroxy fatty acids also occur, and very long chain acids of …
Sobic.009G123766	Chr09	47667892	47673885	1	5994	2002
Sobic.009G123800	Chr09	47668360	47668668	1	309	2470	(1 of 2) K11863 - Ataxin-3 (ATXN3, MJD)	Machado-Joseph disease protein MJD		Human genes containing triplet repeats can markedly expand in length, leadingto neuropsychiatric disease. Expansion of triplet repeats explains thephenomenon of anticipation, i.e. the increasing severity or earlier age ofonset in successive generations in a pedigree [].A novel gene containing CAG repeats has been identified and mapped tochromosome 14q32.1, the genetic locus for Machado-Joseph dis…	Family
Sobic.009G123900	Chr09	47684063	47687751	1	3689	18173		Ribosomal protein L1/ribosomal biogenesis protein		Ribosomal protein L1 is the largest protein from the large ribosomal subunit. The L1 protein contains two domains: 2-layer alpha/beta domain and a 3-layer alpha/beta domain (interrupts the first domain). In Escherichia coli, L1 is known to bind to the 23S rRNA. It belongs to a family of ribosomal proteins which, on the basis of sequence similarities [, ], groups:Eubacterial L1Algal and plant chlo…	Family
Sobic.009G123900	Chr09	47684063	47687751	1	3689	18173		Ribosomal protein L1, bacterial-type		Ribosomes are the particles that catalyse mRNA-directed protein synthesis in all organisms. The codons of the mRNA are exposed on the ribosome to allow tRNA binding. This leads to the incorporation of amino acids into the growing polypeptide chain in accordance with the genetic information. Incoming amino acid monomers enter the ribosomal A site in the form of aminoacyl-tRNAs complexed with elong…	Family
Sobic.009G123900	Chr09	47684063	47687751	1	3689	18173		Ribosomal protein L1-like		This entry represents a structural domain common to several L1 ribosomal proteins, and related proteins. It consists of one alpha/beta subdomain interrupted by another alpha/beta subdomain.Ribosomal protein L1 is the largest protein from the large ribosomal subunit. In Escherichia coli, L1 is known to bind to the 23S rRNA. It belongs to a family of ribosomal proteins which, on the basis of sequen…	Domain
Sobic.009G123900	Chr09	47684063	47687751	1	3689	18173		Ribosomal protein L1, 2-layer alpha/beta-sandwich		Ribosomal protein L1 is the largest protein from the large ribosomal subunit. The L1 protein contains two domains: 2-layer alpha/beta domain and a 3-layer alpha/beta domain (interrupts the first domain). This entry represents the 2-layer sandwich domain.It has been shown that this 2-layer alpha/beta-sandwich domain is for RNA binding. The 3-layer alpha/beta domain is to stabilise the L1-rRNA comp…	Domain
Sobic.009G123900	Chr09	47684063	47687751	1	3689	18173						RNA binding	GO:0003723	Interacting selectively and non-covalently with an RNA molecule or a portion thereof.
Sobic.009G123900	Chr09	47684063	47687751	1	3689	18173						structural constituent of ribosome	GO:0003735	The action of a molecule that contributes to the structural integrity of the ribosome.
Sobic.009G123900	Chr09	47684063	47687751	1	3689	18173						translation	GO:0006412	The cellular metabolic process in which a protein is formed, using the sequence of a mature mRNA molecule to specify the sequence of amino acids in a polypeptide chain. Translation is mediated by the ribosome, and begins with the formation of a ternary complex between aminoacylated initiator methionine tRNA, GTP, and initiation factor 2, which subsequently associates with the small subunit of the…
Sobic.009G123900	Chr09	47684063	47687751	1	3689	18173						large ribosomal subunit	GO:0015934	The larger of the two subunits of a ribosome. Two sites on the ribosomal large subunit are involved in translation, namely the aminoacyl site (A site) and peptidyl site (P site).
Sobic.009G124000	Chr09	47704146	47712083	1	7938	38256		Protein RETICULATA-related		This entry represents RETICULATA and related proteins from plants. Arabidopsis RETICULATA protein is involved in differential development of bundle sheath and mesophyll cell chloroplasts [].	Family
Sobic.009G124100	Chr09	47713940	47714622	1	683	48050
Sobic.009G124200	Chr09	47743018	47750375	1	7358	77128		DNA-binding domain		This entry represents a DNA-binding domain with a 2-layer beta(3)-alpha fold that is found in several DNA-binding proteins, including:DNA-binding domain of tn916 integrase [].N-terminal DNA-binding domain of lambda integrase [].GCC-box DNA-binding domains of certain transcription factors [].Methyl-CpG DNA-binding domain found in Methyl-CpG-binding protein 2 (MECP2) []and methylation-dependent tra…	Domain
Sobic.009G124200	Chr09	47743018	47750375	1	7358	77128		AP2/ERF domain		Ethylene is an endogenous plant hormone that influences many aspects of plantgrowth and development. Some defense related genes that are induced byethylene contain a cis-regulatory element known as the Ethylene-Responsive Element (ERE) []. Sequence analysis on various ERE regionshas identified a short motif rich in G/C nucleotides, the GCC-box, essential forthe response to ethylene. This short mo…	Domain
Sobic.009G124200	Chr09	47743018	47750375	1	7358	77128		AP2-like ethylene-responsive transcription factor		This entry includes a group of plant AP2-like ethylene-responsive transcription factors. APETALA2 (AP2) transcription factors (TFs) play very important roles in plant growth and development and in defense response [].Arabidopsis AP2 (At4g36920) is a transcription factor involved in the specification of floral organ identity and establishment of floral meristem identity [].	Family
Sobic.009G124200	Chr09	47743018	47750375	1	7358	77128						regulation of transcription, DNA-templated	GO:0006355	Any process that modulates the frequency, rate or extent of cellular DNA-templated transcription.
Sobic.009G124200	Chr09	47743018	47750375	1	7358	77128						transcription factor activity, sequence-specific DNA binding	GO:0003700	Interacting selectively and non-covalently with a specific DNA sequence in order to modulate transcription. The transcription factor may or may not also interact selectively with a protein or macromolecular complex.
Sobic.009G124200	Chr09	47743018	47750375	1	7358	77128						multicellular organismal development	GO:0007275	The biological process whose specific outcome is the progression of a multicellular organism over time from an initial condition (e.g. a zygote or a young adult) to a later condition (e.g. a multicellular animal or an aged adult).
Sobic.009G124300	Chr09	47751502	47752043	-1	542	85612	(1 of 1) PF03754 - Domain of unknown function (DUF313) (DUF313)	DNA-binding pseudobarrel domain		This entry represents a DNA recocognition domain found in the restriction endonuclease EcoRII and numerous transcription factors. The EcoRII structure has been studied and forms an eight-stranded beta-sheet with the strands in the order of b2, b5, b4, b3, b7, b6, b1 and b8. They are mostly antiparallel to each other except that b3 is parallel to b7. Alternatively, it may also be viewed as consist…	Domain
Sobic.009G124300	Chr09	47751502	47752043	-1	542	85612	(1 of 1) PF03754 - Domain of unknown function (DUF313) (DUF313)	B3 domain-containing protein		This entry represents a group of plant proteins containing the TF-B3 DNA-binding domain. Their function is not clear.	Family
Sobic.009G124400	Chr09	47755927	47757619	-1	1693	90037		LSM domain, eukaryotic/archaea-type		This domain is found in Lsm (like-Sm) proteins, which have a core structure consisting of an open beta-barrel with an SH3-like topology.Lsm (like-Sm) proteins have diverse functions, and are thought to be important modulators of RNA biogenesis and function [, ]. The Sm proteins form part of specific small nuclear ribonucleoproteins (snRNPs) that are involved in the processing of pre-mRNAs to matu…	Domain
Sobic.009G124400	Chr09	47755927	47757619	-1	1693	90037		LSM domain		This domain is found as the core structure in Lsm (like-Sm) proteins and bacterial Lsm-related Hfq proteins, and as the middle domain of the mechanosensitive channel protein MscS. In each case, the domain adopts a core structure consisting of an open beta-barrel with an SH3-like topology.Lsm proteins have diverse functions, and are thought to be important modulators of RNA biogenesis and function…	Domain
Sobic.009G124600	Chr09	47761481	47764890	1	3410	95591		Major facilitator superfamily domain		Transporters can be grouped in two classes, primary and secondary carriers. The primary active transporters drive solute accumulation or extrusion by using ATP hydrolysis, photon absorption, electron flow, substrate decarboxylation or methyl transfer. If charged molecules are unidirectionally pumped as a consequence of the consumption of a primary cellular energy source, electron chemical potenti…	Domain
Sobic.009G124600	Chr09	47761481	47764890	1	3410	95591		Folate-biopterin transporter		This entry includes folate-biopterin transporters (FBTs) from blue-green algae and plants, including Slr0642 protein from Synechocystis and its plastidial orthologue At2g32040 from Arabidopsis []. Both Slr0642 protein and At2g32040 mediate folate monoglutamate transport involved in tetrahydrofolate biosynthesis. However, this entry also includes 7 other Arabidopsis FBT proteins that lack conserve…	Family
Sobic.009G124600	Chr09	47761481	47764890	1	3410	95591						transport	GO:0006810	The directed movement of substances (such as macromolecules, small molecules, ions) into, out of or within a cell, or between cells, or within a multicellular organism by means of some agent such as a transporter or pore.
Sobic.009G124600	Chr09	47761481	47764890	1	3410	95591						integral component of membrane	GO:0016021	The component of a membrane consisting of the gene products and protein complexes having at least some part of their peptide sequence embedded in the hydrophobic region of the membrane.
Sobic.009G124700	Chr09	47765581	47769743	-1	4163	99691		Endonuclease/exonuclease/phosphatase		This domain is found in a large number of proteins including magnesium dependent endonucleases and phosphatases involved in intracellular signalling []. Proteins this domain is found in include: AP endonuclease proteins (), DNase I proteins (), Synaptojanin an inositol-1,4,5-trisphosphate phosphatase () and Sphingomyelinase ().	Domain
