# Supplementary material for: Association mapping by aerial drone reveals 213 genetic associations for Sorghum bicolor biomass traits under drought
Source: BMC Genomics. 2018 Sep 17;19:679. doi: 10.1186/s12864-018-5055-5 (PMC6142696; doi:10.1186/s12864-018-5055-5)
Supplement: Supplementary file 9 — Tables showing all genes in the regions spanned by significant SNPs for each peak. Gene information was obtained from the Phytomine tool in Phytozome v3.0. (ZIP 8760 kb) [file 12864_2018_5055_MOESM9_ESM.zip › CPG9.12_all_Sb_genes_in_region_from_Phytomine.xlsx]

## Sheet: CPG9.12_all_Sb_genes_in_region_
Primary_Identifier	chrom	Pos_start	Pos_end	strand	gene_length	dist_from_max_GWAS_SNP	gene_defline	protein_domains_name	gene_name	protein_domains_description	protin_domains_type	ontology_term_name	GO_term	GO_description
Sobic.009G148700	Chr09	50593089	50594805	1	1717	768		Nucleophile aminohydrolases, N-terminal		The N-terminal of the nucleophile aminohydrolase (Ntn hydrolases) provides two catalytic groups, nucleophile and proton donor. Ntn hydrolases use the side chain of the amino-terminal residue, incorporated in a beta-sheet, as the nucleophile in the catalytic attack at the carbonyl carbon. The nucleophile is cysteine in GAT, serine in penicillin acylase, and threonine in the proteasome. All the enz…	Domain
Sobic.009G148700	Chr09	50593089	50594805	1	1717	768		Phosphoribosyltransferase-like		This entry represents a phosphoribosyltransferase-like domain. Proteins containing this domain include phosphoribosyltransferases (PRTases) [], phosphoribosylpyrophosphate synthetase-like proteins []and some uncharacterised proteins.	Domain
Sobic.009G148700	Chr09	50593089	50594805	1	1717	768		Glutamine amidotransferase type 2 domain		A large group of biosynthetic enzymes are able to catalyse the removal of the ammonia group from glutamine and then to transfer this group to a substrate to form a new carbon-nitrogen group. This catalytic activity is known as glutamine amidotransferase (GATase) []. The GATase domain exists either as a separate polypeptidic subunit or as part of a larger polypeptide fused in different ways to a s…	Domain
Sobic.009G148700	Chr09	50593089	50594805	1	1717	768		Amidophosphoribosyltransferase		Purine nucleotides are synthesised both via the de novo pathway and via the salvage pathway and are vital for cell functions and cell proliferation through DNA and RNA syntheses and ATP energy supply. Amidophosphoribosyltransferase () is the rate-limiting enzyme in the de novo pathway of purine ribonucleotide synthesis and is regulated by feedback inhibition by AMP and GMP [].5-phospho-beta-D-rib…	Family
Sobic.009G148700	Chr09	50593089	50594805	1	1717	768						purine nucleobase biosynthetic process	GO:0009113	The chemical reactions and pathways resulting in the formation of purine nucleobases, one of the two classes of nitrogen-containing ring compounds found in DNA and RNA, which include adenine and guanine.
Sobic.009G148700	Chr09	50593089	50594805	1	1717	768						amidophosphoribosyltransferase activity	GO:0004044	Catalysis of the reaction: 5-phospho-beta-D-ribosylamine + L-glutamate + diphosphate = 5-phospho-alpha-D-ribose 1-diphosphate + L-glutamine + H(2)O.
Sobic.009G148800	Chr09	50595117	50598767	-1	3651	0	(1 of 1) PTHR11654//PTHR11654:SF173 - OLIGOPEPTIDE TRANSPORTER-RELATED // SUBFAMILY NOT NAMED	Major facilitator superfamily domain		Transporters can be grouped in two classes, primary and secondary carriers. The primary active transporters drive solute accumulation or extrusion by using ATP hydrolysis, photon absorption, electron flow, substrate decarboxylation or methyl transfer. If charged molecules are unidirectionally pumped as a consequence of the consumption of a primary cellular energy source, electron chemical potenti…	Domain
Sobic.009G148800	Chr09	50595117	50598767	-1	3651	0	(1 of 1) PTHR11654//PTHR11654:SF173 - OLIGOPEPTIDE TRANSPORTER-RELATED // SUBFAMILY NOT NAMED	Proton-dependent oligopeptide transporter family		The proton-dependent oligopeptide transporter (POT) family (also known as the peptide transport (PTR) family) is made up of a group of energy-dependent transporters found in a organisms as diverse as bacteria and humans. The POT family of proteins is distinct from the ABC-type peptide transporters and was uncovered by sequence analyses of peptide transport proteins []. They seem to be mainly invo…	Family
Sobic.009G148800	Chr09	50595117	50598767	-1	3651	0	(1 of 1) PTHR11654//PTHR11654:SF173 - OLIGOPEPTIDE TRANSPORTER-RELATED // SUBFAMILY NOT NAMED	Major facilitator superfamily domain		Transporters can be grouped in two classes, primary and secondary carriers. The primary active transporters drive solute accumulation or extrusion by using ATP hydrolysis, photon absorption, electron flow, substrate decarboxylation or methyl transfer. If charged molecules are unidirectionally pumped as a consequence of the consumption of a primary cellular energy source, electron chemical potenti…	Domain
Sobic.009G148800	Chr09	50595117	50598767	-1	3651	0	(1 of 1) PTHR11654//PTHR11654:SF173 - OLIGOPEPTIDE TRANSPORTER-RELATED // SUBFAMILY NOT NAMED	Proton-dependent oligopeptide transporter family		The proton-dependent oligopeptide transporter (POT) family (also known as the peptide transport (PTR) family) is made up of a group of energy-dependent transporters found in a organisms as diverse as bacteria and humans. The POT family of proteins is distinct from the ABC-type peptide transporters and was uncovered by sequence analyses of peptide transport proteins []. They seem to be mainly invo…	Family
Sobic.009G148800	Chr09	50595117	50598767	-1	3651	0	(1 of 1) PTHR11654//PTHR11654:SF173 - OLIGOPEPTIDE TRANSPORTER-RELATED // SUBFAMILY NOT NAMED	Major facilitator superfamily domain		Transporters can be grouped in two classes, primary and secondary carriers. The primary active transporters drive solute accumulation or extrusion by using ATP hydrolysis, photon absorption, electron flow, substrate decarboxylation or methyl transfer. If charged molecules are unidirectionally pumped as a consequence of the consumption of a primary cellular energy source, electron chemical potenti…	Domain
Sobic.009G148800	Chr09	50595117	50598767	-1	3651	0	(1 of 1) PTHR11654//PTHR11654:SF173 - OLIGOPEPTIDE TRANSPORTER-RELATED // SUBFAMILY NOT NAMED	Proton-dependent oligopeptide transporter family		The proton-dependent oligopeptide transporter (POT) family (also known as the peptide transport (PTR) family) is made up of a group of energy-dependent transporters found in a organisms as diverse as bacteria and humans. The POT family of proteins is distinct from the ABC-type peptide transporters and was uncovered by sequence analyses of peptide transport proteins []. They seem to be mainly invo…	Family
Sobic.009G148800	Chr09	50595117	50598767	-1	3651	0	(1 of 1) PTHR11654//PTHR11654:SF173 - OLIGOPEPTIDE TRANSPORTER-RELATED // SUBFAMILY NOT NAMED					transporter activity	GO:0005215	Enables the directed movement of substances (such as macromolecules, small molecules, ions) into, out of or within a cell, or between cells.
Sobic.009G148800	Chr09	50595117	50598767	-1	3651	0	(1 of 1) PTHR11654//PTHR11654:SF173 - OLIGOPEPTIDE TRANSPORTER-RELATED // SUBFAMILY NOT NAMED					transport	GO:0006810	The directed movement of substances (such as macromolecules, small molecules, ions) into, out of or within a cell, or between cells, or within a multicellular organism by means of some agent such as a transporter or pore.
Sobic.009G148800	Chr09	50595117	50598767	-1	3651	0	(1 of 1) PTHR11654//PTHR11654:SF173 - OLIGOPEPTIDE TRANSPORTER-RELATED // SUBFAMILY NOT NAMED					membrane	GO:0016020	A lipid bilayer along with all the proteins and protein complexes embedded in it an attached to it.
