# Supplementary material for: Association mapping by aerial drone reveals 213 genetic associations for Sorghum bicolor biomass traits under drought
Source: BMC Genomics. 2018 Sep 17;19:679. doi: 10.1186/s12864-018-5055-5 (PMC6142696; doi:10.1186/s12864-018-5055-5)
Supplement: Supplementary file 9 — Tables showing all genes in the regions spanned by significant SNPs for each peak. Gene information was obtained from the Phytomine tool in Phytozome v3.0. (ZIP 8760 kb) [file 12864_2018_5055_MOESM9_ESM.zip › CPG9.14_all_Sb_genes_in_region_from_Phytomine.xlsx]

## Sheet: CPG9.14_all_Sb_genes_in_region_
Primary_Identifier	chrom	Pos_start	Pos_end	strand	gene_length	dist_from_max_GWAS_SNP	gene_defline	protein_domains_name	gene_name	protein_domains_description	protin_domains_type	ontology_term_name	GO_term	GO_description
Sobic.009G178200	Chr09	53300230	53303906	1	3677	31014		Riboflavin synthase-like beta-barrel		This entry represents a structural domain with a closed beta-barrel fold with greek-key topology. Domains with this structure can be found in the following proteins:Riboflavin synthase, which contains two homologous domains of this structure [].The FAD-binding (N-terminal) domain of ferredoxin reductase (flavodoxin reductase), where the FAD-binding domain is coupled with a NADP-binding domain of …	Domain
Sobic.009G178200	Chr09	53300230	53303906	1	3677	31014		Ferredoxin reductase-type FAD-binding domain		Flavoenzymes have the ability to catalyse a wide range of biochemical reactions. They are involved in the dehydrogenation of a variety of metabolites, in electron transfer from and to redox centres, in light emission, in the activation of oxygen for oxidation and hydroxylation reactions []. About 1% of all eukaryotic and prokaryotic proteins are predicted to encode a flavin adenine dinucleotide (…	Domain
Sobic.009G178200	Chr09	53300230	53303906	1	3677	31014		Oxidoreductase FAD/NAD(P)-binding		Bacterial ferredoxin-NADP+reductase may be bound to the thylakoid membrane or anchored to the thylakoid-bound phycobilisomes.Chloroplast ferredoxin-NADP+reductase () may play a key role in regulating the relative amounts of cyclic and non-cyclic electron flow to meet the demands of the plant for ATP and reducing power. It is involved in the final step in the linear photosynthetic electron transpo…	Domain
Sobic.009G178200	Chr09	53300230	53303906	1	3677	31014		Flavoprotein pyridine nucleotide cytochrome reductase		Flavoprotein pyridine nucleotide cytochrome reductases [](FPNCR) catalyse the interchange of reducing equivalents between one-electron carriers and the two-electron-carrying nicotinamide dinucleotides. The enzymes include ferredoxin:NADP+reductases (FNR) [], plant and fungal NAD(P)H:nitrate reductases [, ], NADH:cytochrome b5 reductases [], NADPH:P450 reductases [], NADPH:sulphite reductases [], …	Domain
Sobic.009G178200	Chr09	53300230	53303906	1	3677	31014		NADH:cytochrome b5 reductase (CBR)		Flavoprotein pyridine nucleotide cytochrome reductases [](FPNCR) catalyse the interchange of reducing equivalents between one-electron carriers and the two-electron-carrying nicotinamide dinucleotides. The enzymes includeferredoxin:NADP+reductases (FNR) [].plant and fungal NAD(P)H:nitrate reductases [, ].NADH:cytochrome b5 reductases [].NADPH:P450 reductases.NADPH:sulphite reductases.nitric oxide…	Family
Sobic.009G178200	Chr09	53300230	53303906	1	3677	31014		Phenol hydroxylase reductase		Flavoprotein pyridine nucleotide cytochrome reductases [](FPNCR) catalysethe interchange of reducing equivalents between one-electron carriers andthe two-electron-carrying nicotinamide dinucleotides. The enzymes includeferredoxin:NADP+ reductases (FNR); plant and fungal NAD(P)H:nitratereductases; NADH:cytochrome b5 reductases; NADPH:P450 reductases;NADPH:sulphite reductases; nitric oxide synthase…	Family
Sobic.009G178200	Chr09	53300230	53303906	1	3677	31014		Oxidoreductase, FAD-binding domain		These sequences contain an oxidoreductase FAD-binding domain. To date, the 3D-structures of the flavoprotein domain of Zea mays(Maize) nitrate reductase []and of pig NADH:cytochrome b5 reductase []have been solved. The overall fold is similar to that of ferredoxin:NADP+reductase []: the FAD-binding domain (N-terminal) has the topology of an anti-parallel beta-barrel, while the NAD(P)-binding doma…	Domain
Sobic.009G178200	Chr09	53300230	53303906	1	3677	31014						oxidoreductase activity	GO:0016491	Catalysis of an oxidation-reduction (redox) reaction, a reversible chemical reaction in which the oxidation state of an atom or atoms within a molecule is altered. One substrate acts as a hydrogen or electron donor and becomes oxidized, while the other acts as hydrogen or electron acceptor and becomes reduced.
Sobic.009G178200	Chr09	53300230	53303906	1	3677	31014						oxidation-reduction process	GO:0055114	A metabolic process that results in the removal or addition of one or more electrons to or from a substance, with or without the concomitant removal or addition of a proton or protons.
Sobic.009G178300	Chr09	53308454	53314021	1	5568	20899		Endonuclease/exonuclease/phosphatase		This domain is found in a large number of proteins including magnesium dependent endonucleases and phosphatases involved in intracellular signalling []. Proteins this domain is found in include: AP endonuclease proteins (), DNase I proteins (), Synaptojanin an inositol-1,4,5-trisphosphate phosphatase () and Sphingomyelinase ().	Domain
Sobic.009G178300	Chr09	53308454	53314021	1	5568	20899		Inositol polyphosphate-related phosphatase		This domain is found in diverse proteins homologous to inositol monophosphatase []. These proteins are Mg2+-dependent/Li+-sensitive phosphatases that catalyse a variety of reactions.	Domain
Sobic.009G178300	Chr09	53308454	53314021	1	5568	20899		Endonuclease/exonuclease/phosphatase		This domain is found in a large number of proteins including magnesium dependent endonucleases and phosphatases involved in intracellular signalling []. Proteins this domain is found in include: AP endonuclease proteins (), DNase I proteins (), Synaptojanin an inositol-1,4,5-trisphosphate phosphatase () and Sphingomyelinase ().	Domain
Sobic.009G178300	Chr09	53308454	53314021	1	5568	20899		Inositol polyphosphate-related phosphatase		This domain is found in diverse proteins homologous to inositol monophosphatase []. These proteins are Mg2+-dependent/Li+-sensitive phosphatases that catalyse a variety of reactions.	Domain
Sobic.009G178300	Chr09	53308454	53314021	1	5568	20899		Endonuclease/exonuclease/phosphatase		This domain is found in a large number of proteins including magnesium dependent endonucleases and phosphatases involved in intracellular signalling []. Proteins this domain is found in include: AP endonuclease proteins (), DNase I proteins (), Synaptojanin an inositol-1,4,5-trisphosphate phosphatase () and Sphingomyelinase ().	Domain
Sobic.009G178300	Chr09	53308454	53314021	1	5568	20899		Inositol polyphosphate-related phosphatase		This domain is found in diverse proteins homologous to inositol monophosphatase []. These proteins are Mg2+-dependent/Li+-sensitive phosphatases that catalyse a variety of reactions.	Domain
Sobic.009G178300	Chr09	53308454	53314021	1	5568	20899		Endonuclease/exonuclease/phosphatase		This domain is found in a large number of proteins including magnesium dependent endonucleases and phosphatases involved in intracellular signalling []. Proteins this domain is found in include: AP endonuclease proteins (), DNase I proteins (), Synaptojanin an inositol-1,4,5-trisphosphate phosphatase () and Sphingomyelinase ().	Domain
Sobic.009G178300	Chr09	53308454	53314021	1	5568	20899		Inositol polyphosphate-related phosphatase		This domain is found in diverse proteins homologous to inositol monophosphatase []. These proteins are Mg2+-dependent/Li+-sensitive phosphatases that catalyse a variety of reactions.	Domain
Sobic.009G178400	Chr09	53314889	53318467	1	3579	16453		Oxoglutarate/iron-dependent dioxygenase		Enzymes with the Fe(2+) and 2-oxoglutarate (2OG)-dependent dioxygenase domain typically catalyse the oxidation of an organic substrate using a dioxygen molecule, mostly by using ferrous iron as the active site cofactor and 2OG as a co-substrate which is decarboxylated to succinate and CO2 []. Iron 2OG dioxygenase domain proteins are widespread among eukaryotes and bacteria. In metazoans, prolyl h…	Domain
Sobic.009G178400	Chr09	53314889	53318467	1	3579	16453		Prolyl 4-hydroxylase, alpha subunit		Mammalian prolyl 4-hydroxylase alpha catalyses the posttranslational formation of4- hydroxyproline in -xaa-pro-gly-sequences incollagens and other proteins.Prokaryoticenzymes mightcatalyse hydroxylation of antibiotic peptides. These are2-oxoglutarate-dependent dioxygenases,requiring 2-oxoglutarate and dioxygen as cosubstrates and ferrous iron as acofactor [].	Domain
Sobic.009G178400	Chr09	53314889	53318467	1	3579	16453		ShKT domain		BgK, a 37-residue peptide toxin from the sea anemone Bunodosoma granulifera, and ShK, a 35-residue peptide toxin from the sea anemone Stichodactyla helianthus, are potent inhibitors of K(+) channels. There is a large superfamily of proteins that contains domains (referred to as ShKT domains) ressembling these two toxins. Many of these proteins are metallopeptidases, whereas others are prolyl-4-hy…	Domain
Sobic.009G178400	Chr09	53314889	53318467	1	3579	16453						oxidoreductase activity	GO:0016491	Catalysis of an oxidation-reduction (redox) reaction, a reversible chemical reaction in which the oxidation state of an atom or atoms within a molecule is altered. One substrate acts as a hydrogen or electron donor and becomes oxidized, while the other acts as hydrogen or electron acceptor and becomes reduced.
Sobic.009G178400	Chr09	53314889	53318467	1	3579	16453						oxidation-reduction process	GO:0055114	A metabolic process that results in the removal or addition of one or more electrons to or from a substance, with or without the concomitant removal or addition of a proton or protons.
Sobic.009G178400	Chr09	53314889	53318467	1	3579	16453						iron ion binding	GO:0005506	Interacting selectively and non-covalently with iron (Fe) ions.
Sobic.009G178400	Chr09	53314889	53318467	1	3579	16453						oxidoreductase activity, acting on paired donors, with incorporation or reduction of molecular oxygen	GO:0016705	Catalysis of an oxidation-reduction (redox) reaction in which hydrogen or electrons are transferred from each of two donors, and molecular oxygen is reduced or incorporated into a donor.
Sobic.009G178400	Chr09	53314889	53318467	1	3579	16453						L-ascorbic acid binding	GO:0031418	Interacting selectively and non-covalently with L-ascorbic acid, (2R)-2-[(1S)-1,2-dihydroxyethyl]-4-hydroxy-5-oxo-2,5-dihydrofuran-3-olate; L-ascorbic acid is vitamin C and has co-factor and anti-oxidant activities in many species.
Sobic.009G178500	Chr09	53320850	53322550	-1	1701	12370		Bifunctional inhibitor/plant lipid transfer protein/seed storage helical domain		This entry represents a structural domain consisting of 4-helices with a folded leaf topology, and forming a right-handed superhelix. This domain occurs in several proteins, including:Plant lipid-transfer proteins, such as the non-specific lipid-transfer proteins ns-LTP1 and ns-LTP2 [, ].Proteinase/alpha-amylase inhibitors, such as trypsin/alpha-amylase inhibitor RBI from Eleusine coracana(Indian…	Domain
Sobic.009G178550	Chr09	53325126	53327841	1	2716	7079
Sobic.009G178600	Chr09	53329736	53333614	-1	3879	1306		P-loop containing nucleoside triphosphate hydrolase		The P-loop NTPase fold is the most prevalent domain of the several distinctnucleotide-binding protein folds.The most common reaction catalysed by enzymes of the P-loop NTPase fold is the hydrolysis of the beta-gamma phosphate bond of a bound nucleoside triphosphate (NTP). The energy from NTP hydrolysis is typically utilised to induce conformational changes in other molecules, which constitutes th…	Domain
Sobic.009G178600	Chr09	53329736	53333614	-1	3879	1306		Small GTPase superfamily, ARF/SAR type		Small GTPases form an independent superfamily within the larger class of regulatory GTP hydrolases. This superfamily contains proteins that control a vast number of important processes and possess a common, structurally preserved GTP-binding domain [, ]. Sequence comparisons of small G proteins from various species have revealed that they are conserved in primary structures at the level of 30-55%…	Family
Sobic.009G178600	Chr09	53329736	53333614	-1	3879	1306		Small GTP-binding protein domain		Proteins with a small GTP-binding domain include Ras, RhoA, Rab11, translation elongation factor G, translation initiation factor IF-2, tetratcycline resistance protein TetM, CDC42, Era, ADP-ribosylation factors, tdhF, and many others []. In some proteins the domain occurs more than once. Among them there is a large number of small GTP-binding proteins and related domains in larger proteins. Note…	Domain
Sobic.009G178600	Chr09	53329736	53333614	-1	3879	1306		Small GTPase superfamily, ARF type		Small GTPases form an independent superfamily within the larger class of regulatory GTP hydrolases. This superfamily contains proteins that control a vast number of important processes and possess a common, structurally preserved GTP-binding domain [, ]. Sequence comparisons of small G proteins from various species have revealed that they are conserved in primary structures at the level of 30-55%…	Family
Sobic.009G178600	Chr09	53329736	53333614	-1	3879	1306		Small GTPase superfamily, Rab type		Small GTPases form an independent superfamily within the larger class of regulatory GTP hydrolases. This superfamily contains proteins that control a vast number of important processes and possess a common, structurally preserved GTP-binding domain [, ]. Sequence comparisons of small G proteins from various species have revealed that they are conserved in primary structures at the level of 30-55%…	Family
Sobic.009G178600	Chr09	53329736	53333614	-1	3879	1306		Signal recognition particle receptor, beta subunit		The signal recognition particle (SRP) is a multimeric protein, which along with its conjugate receptor (SR), is involved in targeting secretory proteins to the rough endoplasmic reticulum (RER) membrane in eukaryotes, or to the plasma membrane in prokaryotes [, ]. SRP recognises the signal sequence of the nascent polypeptide on the ribosome. In eukaryotes this retards its elongation until SRP doc…	Family
