# Supplementary material for: Association mapping by aerial drone reveals 213 genetic associations for Sorghum bicolor biomass traits under drought
Source: BMC Genomics. 2018 Sep 17;19:679. doi: 10.1186/s12864-018-5055-5 (PMC6142696; doi:10.1186/s12864-018-5055-5)
Supplement: Supplementary file 9 — Tables showing all genes in the regions spanned by significant SNPs for each peak. Gene information was obtained from the Phytomine tool in Phytozome v3.0. (ZIP 8760 kb) [file 12864_2018_5055_MOESM9_ESM.zip › CPG9.15_all_Sb_genes_in_region_from_Phytomine.xlsx]

## Sheet: CPG9.15_all_Sb_genes_in_region_
Primary_Identifier	chrom	Pos_start	Pos_end	strand	gene_length	dist_from_max_GWAS_SNP	gene_defline	protein_domains_name	gene_name	protein_domains_description	protin_domains_type	ontology_term_name	GO_term	GO_description
Sobic.009G200566	Chr09	55043999	55044694	-1	696	233190
Sobic.009G200632	Chr09	55045612	55046786	1	1175	231098
Sobic.009G200700	Chr09	55054074	55055883	1	1810	222001		VQ		This short motif is found in a variety of plant proteins. These proteins vary greatly in length and are mostly composed of low complexity regions. They all conserve a short motif FXhVQChTG, where X is any amino acid and h is a hydrophobic amino acid. The function of this motif is uncertain, however one protein in this family has been found to bind the SigA sigma factor . It would seem plausible t…	Domain
Sobic.009G200750	Chr09	55056717	55058685	1	1969	219199
Sobic.009G200800	Chr09	55060615	55065112	1	4498	212772		Protein kinase domain		Protein phosphorylation, which plays a key role in most cellular activities, is a reversible process mediated by proteinkinases and phosphoprotein phosphatases. Protein kinases catalyse the transfer of the gamma phosphate from nucleotide triphosphates (often ATP) to one or more amino acid residues in a protein substrate side chain, resulting in a conformational change affecting protein function. …	Domain
Sobic.009G200800	Chr09	55060615	55065112	1	4498	212772		Protein kinase-like domain		Protein kinases () modify other proteins by chemically adding phosphate groups to them. This process is fundamental to most signalling and regulatory processes in the eukaryotic cell []. The protein kinases contain a catalytic core that is common to both serine/threonine and tyrosine protein kinases. The catalytic domain contains the nucleotide-binding site and the catalytic apparatus in an inter…	Domain
Sobic.009G200800	Chr09	55060615	55065112	1	4498	212772		Serine-threonine/tyrosine-protein kinase catalytic domain		Protein phosphorylation, which plays a key role in most cellular activities, is a reversible process mediated by protein kinases and phosphoprotein phosphatases. Protein kinases catalyse the transfer of the gamma phosphate from nucleotide triphosphates (often ATP) to one or more amino acid residues in a protein substrate side chain, resulting in a conformational change affecting protein function.…	Domain
Sobic.009G200800	Chr09	55060615	55065112	1	4498	212772		Serine/threonine/dual specificity protein kinase, catalytic domain		Protein phosphorylation, which plays a key role in most cellular activities, is a reversible process mediated by protein kinases and phosphoprotein phosphatases. Protein kinases catalyse the transfer of the gamma phosphate from nucleotide triphosphates (often ATP) to one or more amino acid residues in a protein substrate side chain, resulting in a conformational change affecting protein function.…	Domain
Sobic.009G200800	Chr09	55060615	55065112	1	4498	212772		Serine/threonine-protein kinase HT1, plant		This entry represents serine/threonine-protein kinase HT1 from plants. It is involved in the control of stomatal movement in response to CO2. It shows a reduced response to ABA or light compared to CO2 [].	Family
Sobic.009G200800	Chr09	55060615	55065112	1	4498	212772		Protein kinase domain		Protein phosphorylation, which plays a key role in most cellular activities, is a reversible process mediated by proteinkinases and phosphoprotein phosphatases. Protein kinases catalyse the transfer of the gamma phosphate from nucleotide triphosphates (often ATP) to one or more amino acid residues in a protein substrate side chain, resulting in a conformational change affecting protein function. …	Domain
Sobic.009G200800	Chr09	55060615	55065112	1	4498	212772		Protein kinase-like domain		Protein kinases () modify other proteins by chemically adding phosphate groups to them. This process is fundamental to most signalling and regulatory processes in the eukaryotic cell []. The protein kinases contain a catalytic core that is common to both serine/threonine and tyrosine protein kinases. The catalytic domain contains the nucleotide-binding site and the catalytic apparatus in an inter…	Domain
Sobic.009G200800	Chr09	55060615	55065112	1	4498	212772		Serine-threonine/tyrosine-protein kinase catalytic domain		Protein phosphorylation, which plays a key role in most cellular activities, is a reversible process mediated by protein kinases and phosphoprotein phosphatases. Protein kinases catalyse the transfer of the gamma phosphate from nucleotide triphosphates (often ATP) to one or more amino acid residues in a protein substrate side chain, resulting in a conformational change affecting protein function.…	Domain
Sobic.009G200800	Chr09	55060615	55065112	1	4498	212772		Serine/threonine/dual specificity protein kinase, catalytic domain		Protein phosphorylation, which plays a key role in most cellular activities, is a reversible process mediated by protein kinases and phosphoprotein phosphatases. Protein kinases catalyse the transfer of the gamma phosphate from nucleotide triphosphates (often ATP) to one or more amino acid residues in a protein substrate side chain, resulting in a conformational change affecting protein function.…	Domain
Sobic.009G200800	Chr09	55060615	55065112	1	4498	212772		Serine/threonine-protein kinase HT1, plant		This entry represents serine/threonine-protein kinase HT1 from plants. It is involved in the control of stomatal movement in response to CO2. It shows a reduced response to ABA or light compared to CO2 [].	Family
Sobic.009G200800	Chr09	55060615	55065112	1	4498	212772						protein phosphorylation	GO:0006468	The process of introducing a phosphate group on to a protein.
Sobic.009G200800	Chr09	55060615	55065112	1	4498	212772						protein serine/threonine kinase activity	GO:0004674	Catalysis of the reactions: ATP + protein serine = ADP + protein serine phosphate, and ATP + protein threonine = ADP + protein threonine phosphate.
Sobic.009G200800	Chr09	55060615	55065112	1	4498	212772						protein kinase activity	GO:0004672	Catalysis of the phosphorylation of an amino acid residue in a protein, usually according to the reaction: a protein + ATP = a phosphoprotein + ADP.
Sobic.009G200900	Chr09	55065457	55067401	-1	1945	210483		Protein of unknown function PDDEXK-like		PDDEXK_6 is a familyof plant proteins that are distant homologues of the PD-(D/E)XK nuclease superfamily. The core structure is retained, as alpha-beta-beta-beta-alpha-beta. It retains the characteristic PDDEXK motifs II and III in modified forms - xDxxx motif located in the second core beta-strand, where x is any hydrophobic residue, and a D/E)X(D/N/S/C/G) pattern. The missing positively charged…	Family
Sobic.009G201000	Chr09	55071980	55076161	1	4182	201723	(1 of 1) PTHR12956:SF19 - F3H9.11 PROTEIN	Protein of unknown function DUF616		The entry represents a protein of unknown function. The function of is unknown although a number of the members are thought to be glycosyltransferases.	Family
Sobic.009G201100	Chr09	55079545	55080898	1	1354	196986		Peptidoglycan binding-like		This entry represents peptidoglycan binding domain (PGBD), as well as related domains that share the same structure. PGBD may have a general peptidoglycan binding function. It has a core structure consisting of a closed, three-helical bundle with a left-handed twist. It is found at the N or C terminus of a variety of enzymes involved in bacterial cell wall degradation [, , ]. Examples are:Muramoy…	Domain
Sobic.009G201100	Chr09	55079545	55080898	1	1354	196986		Metallopeptidase, catalytic domain		This entry represents the catalytic domain of different metallopeptidases. It consists of a three layer alpha-beta-alpha sandwich.	Domain
Sobic.009G201100	Chr09	55079545	55080898	1	1354	196986		Peptidase M10A		The MEROPS peptidase family M10, subfamily M10A, consists of extracellular metalloproteases, such as collagenase and stromelysin, that degrade the extracellular matrix and are known as matrixins or matrix metalloproteinases (MMPs). They are zinc-dependent, calcium-activated proteases synthesised as inactive precursors(zymogens), which are proteolytically cleaved to yield the active enzyme [, ].Al…	Family
Sobic.009G201100	Chr09	55079545	55080898	1	1354	196986		Peptidase, metallopeptidase		Metalloproteases are the most diverse of the four main types of protease, with more than 50 families identified to date. In these enzymes, a divalent cation, usually zinc, activates the water molecule. The metal ion is held in place by amino acid ligands, usually three in number. The known metal ligands are His, Glu, Asp or Lys and at least one other residue is required for catalysis, which may p…	Domain
Sobic.009G201100	Chr09	55079545	55080898	1	1354	196986		Peptidase M10, metallopeptidase		Metalloproteases are the most diverse of the four main types of protease, with more than 50 families identified to date. In these enzymes, a divalent cation, usually zinc, activates the water molecule. The metal ion is held in place by amino acid ligands, usually three in number. The known metal ligands are His, Glu, Asp or Lys and at least one other residue is required for catalysis, which may p…	Domain
Sobic.009G201100	Chr09	55079545	55080898	1	1354	196986						zinc ion binding	GO:0008270	Interacting selectively and non-covalently with zinc (Zn) ions.
Sobic.009G201100	Chr09	55079545	55080898	1	1354	196986						metalloendopeptidase activity	GO:0004222	Catalysis of the hydrolysis of internal, alpha-peptide bonds in a polypeptide chain by a mechanism in which water acts as a nucleophile, one or two metal ions hold the water molecule in place, and charged amino acid side chains are ligands for the metal ions.
Sobic.009G201100	Chr09	55079545	55080898	1	1354	196986						proteolysis	GO:0006508	The hydrolysis of proteins into smaller polypeptides and/or amino acids by cleavage of their peptide bonds.
Sobic.009G201100	Chr09	55079545	55080898	1	1354	196986						metallopeptidase activity	GO:0008237	Catalysis of the hydrolysis of peptide bonds by a mechanism in which water acts as a nucleophile, one or two metal ions hold the water molecule in place, and charged amino acid side chains are ligands for the metal ions.
Sobic.009G201100	Chr09	55079545	55080898	1	1354	196986						extracellular matrix	GO:0031012	A structure lying external to one or more cells, which provides structural support for cells or tissues; may be completely external to the cell (as in animals and bacteria) or be part of the cell (as in plants).
Sobic.009G201200	Chr09	55082352	55087481	-1	5130	190403		WD40 repeat		WD-40 repeats (also known as WD or beta-transducin repeats) are short ~40 amino acid motifs, often terminating in a Trp-Asp (W-D) dipeptide. WD40 repeats usually assume a 7-8 bladed beta-propeller fold, but proteins have been found with 4 to 16 repeated units, which also form a circularised beta-propeller structure. WD-repeat proteins are a large family found in all eukaryotes and are implicated …	Repeat
Sobic.009G201200	Chr09	55082352	55087481	-1	5130	190403		G-protein beta WD-40 repeat		WD-40 repeats (also known as WD or beta-transducin repeats) are short ~40 amino acid motifs, often terminating in a Trp-Asp (W-D) dipeptide. WD40 repeats usually assume a 7-8 bladed beta-propeller fold, but proteins have been found with 4 to 16 repeated units, which also form a circularised beta-propeller structure. WD-repeat proteins are a large family found in all eukaryotes and are implicated …	Repeat
Sobic.009G201200	Chr09	55082352	55087481	-1	5130	190403		WD40-repeat-containing domain		WD-40 repeats (also known as WD or beta-transducin repeats) are short ~40 amino acid motifs, often terminating in a Trp-Asp (W-D) dipeptide. WD40 repeats usually assume a 7-8 bladed beta-propeller fold, but proteins have been found with 4 to 16 repeated units, which also form a circularised beta-propeller structure. WD-repeat proteins are a large family found in all eukaryotes and are implicated …	Domain
Sobic.009G201200	Chr09	55082352	55087481	-1	5130	190403		WD40/YVTN repeat-like-containing domain		This entry represents a WD40/YVTN repeat-like domain. Both the WD40 and the YVTN repeated motifs consist of about 40 residues, and although they consist of distinct sequences, they do share a similar structure. Structurally, both the WD40 and the YVTN repeated motifs form seven-bladed propellers (although some members can contain eight blades), which consist of seven 4-stranded beta-sheets. The W…	Domain
Sobic.009G201200	Chr09	55082352	55087481	-1	5130	190403		Six-bladed beta-propeller, TolB-like		This entry represents a six-bladed beta-propeller domain consisting of six 4-stranded beta-sheet motifs. This domain can be found in TolB proteins (C-terminal), in soluble quinoprotein glucose dehydrogenase, in calcium-dependent phosphotriesterases, in the low density lipoprotein (LDL) receptor YWTD domain, in nidogen, and in serine/threonine-protein kinase (PknD) NHL repeat domain.TolB is a peri…	Domain
Sobic.009G201200	Chr09	55082352	55087481	-1	5130	190403		Quinonprotein alcohol dehydrogenase-like superfamily		Quinoprotein alcohol dehydrogenases are a family of proteins found in methylotrophic or autotrophic bacteria. These quinoproteins use pyrroloquinoline quinone as their prosthetic group. There are three types of alcohol dehydrogenases: type I includes methanol dehydrogenase and ethanol dehydrogenase, type II includes soluble quinohaemoprotein with a C-terminal containing haem C, and type III inclu…	Domain
Sobic.009G201200	Chr09	55082352	55087481	-1	5130	190403		Periodic tryptophan protein 2		Periodic tryptophan protein 2 (also known as UTP1) is involved in nucleolar processing of pre-18S ribosomal RNA []. In budding yeast, it is a component of the ribosomal small subunit (SSU) processome composed of at least 40 protein subunits and snoRNA U3 [].	Family
Sobic.009G201200	Chr09	55082352	55087481	-1	5130	190403		Small-subunit processome, Utp12		A large ribonuclear protein complex is required for the processing of the small-ribosomal-subunit rRNA - the small-subunit (SSU) processome [, ]. This preribosomal complex contains the U3 snoRNA and at least 40 proteins, which have the following properties: They are nucleolar.They are able to coimmunoprecipitate with the U3 snoRNA and Mpp10 (a protein specific to the SSU processome). They are req…	Domain
Sobic.009G201200	Chr09	55082352	55087481	-1	5130	190403						protein binding	GO:0005515	Interacting selectively and non-covalently with any protein or protein complex (a complex of two or more proteins that may include other nonprotein molecules).
Sobic.009G201300	Chr09	55087794	55092821	1	5028	185063
Sobic.009G201400	Chr09	55093289	55094866	-1	1578	183018		Glycoside hydrolase, family 17		O-Glycosyl hydrolases () are a widespread group of enzymes that hydrolyse the glycosidic bond between two or more carbohydrates, or between a carbohydrate and a non-carbohydrate moiety. A classification system for glycosyl hydrolases, based on sequence similarity, has led to the definition of 85 different families [, ]. This classification is available on the CAZy (CArbohydrate-Active EnZymes) we…	Family
Sobic.009G201400	Chr09	55093289	55094866	-1	1578	183018		Glycoside hydrolase superfamily		O-Glycosyl hydrolases () are a widespread group of enzymes that hydrolyse the glycosidic bond between two or more carbohydrates, or between a carbohydrate and a non-carbohydrate moiety. A classification system for glycosyl hydrolases, based on sequence similarity, has led to the definition of 85 different families [, ]. This classification is available on the CAZy (CArbohydrate-Active EnZymes) we…	Domain
Sobic.009G201400	Chr09	55093289	55094866	-1	1578	183018		Glycoside hydrolase, catalytic domain		O-Glycosyl hydrolases () are a widespread group of enzymes that hydrolyse the glycosidic bond between two or more carbohydrates, or between a carbohydrate and a non-carbohydrate moiety. A classification system for glycosyl hydrolases, based on sequence similarity, has led to thedefinition of 85 different families [, ]. This classification is available on the CAZy (CArbohydrate-Active EnZymes) web…	Domain
Sobic.009G201400	Chr09	55093289	55094866	-1	1578	183018						carbohydrate metabolic process	GO:0005975	The chemical reactions and pathways involving carbohydrates, any of a group of organic compounds based of the general formula Cx(H2O)y. Includes the formation of carbohydrate derivatives by the addition of a carbohydrate residue to another molecule.
Sobic.009G201400	Chr09	55093289	55094866	-1	1578	183018						hydrolase activity, hydrolyzing O-glycosyl compounds	GO:0004553	Catalysis of the hydrolysis of any O-glycosyl bond.
Sobic.009G201500	Chr09	55096931	55101127	-1	4197	176757		AAA+ ATPase domain		The AAA+ superfamily of ATPases is found in all kingdoms of living organisms where they participate in diverse cellular processes including membrane fusion, proteolysis and DNA replication. Although the terms AAA+ and AAA are often used loosely and interchangeably, the classical AAA family members are distinguished by their possession of the SRH region in the AAA module. Many AAA+ proteins are in…	Domain
Sobic.009G201500	Chr09	55096931	55101127	-1	4197	176757		P-loop containing nucleoside triphosphate hydrolase		The P-loop NTPase fold is the most prevalent domain of the several distinctnucleotide-binding protein folds.The most common reaction catalysed by enzymes of the P-loop NTPase fold is the hydrolysis of the beta-gamma phosphate bond of a bound nucleoside triphosphate (NTP). The energy from NTP hydrolysis is typically utilised to induce conformational changes in other molecules, which constitutes th…	Domain
Sobic.009G201500	Chr09	55096931	55101127	-1	4197	176757		ATPase, AAA-type, core		AAA ATPases (ATPases Associated with diverse cellular Activities) form a large protein family and play a number of roles in the cell including cell-cycle regulation, protein proteolysis and disaggregation, organelle biogenesis and intracellular transport. Some of them function as molecular chaperones, subunits of proteolytic complexes or independent proteases (FtsH, Lon). They also act as DNA hel…	Domain
Sobic.009G201500	Chr09	55096931	55101127	-1	4197	176757		ATPase, dynein-related, AAA domain		The ATPases Associated to a variety of cellular Activities (AAA) are a family distinguished by a highly conserved module of 230 amino acids []. The highly conserved nature of this module across taxa suggests that it has a key cellular role. Members of the family are involved in diverse cellular functions including gene expression, peroxisome assembly and vesicle mediated transport. Although the r…	Domain
Sobic.009G201500	Chr09	55096931	55101127	-1	4197	176757		ClpA/B family		This family belongs to the AAA+ (ATPase associated with diverse cellular activities) superfamily. Most of these proteins of this family (ClpA, ClpC, ClpD, ClpE, ClpX, HslU) are involved in proteolysis and associate with a separate proteolytic subunit (ClpP, HslV) to form the active protease. ClpB is not involved in proteolysis but rather acts in collaboration with the DnaK (Hsp70) chaperone syste…	Family
Sobic.009G201500	Chr09	55096931	55101127	-1	4197	176757		Clp, N-terminal		This short domain is found in one or two copies at the amino terminus of ClpA and ClpB proteins from bacteria and eukaryotes. The function of these domains is uncertain but they may form a protein binding site []. The proteins are thought to be subunits of ATP-dependent proteases which act as chaperones to target the proteases to substrates.	Domain
Sobic.009G201500	Chr09	55096931	55101127	-1	4197	176757		Clp ATPase, C-terminal		Most Clp ATPases form complexes with peptidase subunits and are involved in protein degradation, though some, such as ClpB, do not associate with peptidases and are involved in protein disaggregation []. This entry represents the C-terminal domain of Clp ATPases, often referred to as the D2-small domain, which forms a mixed alpha-beta structure. Compared with the adjacent AAA D1-small domain () i…	Domain
Sobic.009G201500	Chr09	55096931	55101127	-1	4197	176757		Double Clp-N motif		ClpA is an ATP-dependent chaperone and part of the ClpAP protease that participates in regulatory protein degradation and the dissolution and degradation of protein aggregates []. ClpA recognises sequences in specific proteins, which it then unfolds in an ATP-dependent manner and transports into the degradation chamber of the associated ClpP protein [, ]. A small adaptor-like protein, ClpS, modul…	Domain
Sobic.009G201500	Chr09	55096931	55101127	-1	4197	176757						ATP binding	GO:0005524	Interacting selectively and non-covalently with ATP, adenosine 5'-triphosphate, a universally important coenzyme and enzyme regulator.
Sobic.009G201500	Chr09	55096931	55101127	-1	4197	176757						ATPase activity	GO:0016887	Catalysis of the reaction: ATP + H2O = ADP + phosphate + 2 H+. May or may not be coupled to another reaction.
Sobic.009G201500	Chr09	55096931	55101127	-1	4197	176757						protein metabolic process	GO:0019538	The chemical reactions and pathways involving a specific protein, rather than of proteins in general. Includes protein modification.
Sobic.009G201600	Chr09	55101561	55106270	1	4710	171614		YebC-like		This domain is found in uncharacterised proteins, including E. coli protein YebC (), a probable transcriptional regulator, and Aq1575 from Aquifex aeolicus. This protein reveals a monomer consisting of three domains arranged along a pseudo threefold symmetry axis [].	Domain
Sobic.009G201600	Chr09	55101561	55106270	1	4710	171614		Transcriptional regulator TACO1-like		This is a family of transcriptional regulators. In mammals, TACO1 () activates the transcription of mitochondrially-encoded cytochrome c oxidase (COX1). Defects in TACO1 are a cause of Leigh syndrome (LS). LS is a severe neurological disorder characterised by bilaterally symmetrical necrotic lesions in subcortical brain regions that is commonly associated with systemic cytochrome c oxidase (COX) …	Family
Sobic.009G201600	Chr09	55101561	55106270	1	4710	171614		Transcriptional regulator TACO1-like, domain 2		Transcriptional regulator TACO1-like proteins consist of three domains. This entry represents domain 2, which has a 2-layer (alpha-belta) sandwich architecture [].	Domain
Sobic.009G201600	Chr09	55101561	55106270	1	4710	171614		Integrase, N-terminal zinc-binding domain-like		This entry represents a structural domain with an alpha-helical, orthogonal bundle fold. Domains with this structure are found at the N-terminal (zinc-binding domain) of HIV integrase, and in the following hypothetical proteins: YebC from Escherichia coli, HP0162 from Helicobacter pylori(Campylobacter pylori) and aq1575 from Aquifex aeolicus[].Retroviral integrase mediates integration of a DNA co…	Domain
Sobic.009G201700	Chr09	55106601	55112625	-1	6025	165259		Oligosaccharyl transferase, STT3 subunit		N-linked glycosylation is a ubiquitous protein modification, and is essential for viability in eukaryotic cells. A lipid-linked core-oligosaccharide is assembled at the membrane of the endoplasmic reticulum and transferred to selected asparagine residues of nascent polypeptide chains by the oligosaccharyl transferase (OTase) complex [].This family consists of the oligsacharyl transferase STT3 sub…	Family
Sobic.009G201800	Chr09	55116388	55118972	-1	2585	158912		RNA-recognition motif (RRM) Nup35-type domain		The nuclear pore complex (NPC) mediates the transport of macromolecules acrossthe nuclear envelope (NE). The NPC is composed of a relatively small number ofproteins (~30), termed nucleoporins or Nups. The vertebrate nuclear poreprotein Nup35, the ortholog of Saccharomyces cerevisiae Nup53p, is suggestedto interact with the NE membrane and to be required for nuclear morphology.The highly conserved…	Domain
Sobic.009G201800	Chr09	55116388	55118972	-1	2585	158912		Nucleoporin, NUP53		The nuclear pore complex (NPC) mediates the transport of macromolecules acrossthe nuclear envelope (NE). The NPC is composed of a relatively small number ofproteins (~30), termed nucleoporins or Nups. The vertebrate nuclear poreprotein Nup35, the ortholog of Saccharomyces cerevisiae Nup53p (and, confusingly,sometimes also termed Nup53), is suggested to interact with the NE membrane and to be requ…	Family
Sobic.009G201900	Chr09	55119416	55122717	-1	3302	155167		Peptidyl-tRNA hydrolase, PTH2		Peptidyl-tRNA hydrolases are enzymes that release tRNAs from peptidyl-tRNA during translation [].	Family
Sobic.009G201900	Chr09	55119416	55122717	-1	3302	155167		Peptidyl-tRNA hydrolase II domain		Peptidyl-tRNA hydrolases are enzymes that release tRNAs from peptidyl-tRNA during translation [].This entry represents the structural domain found in these t-RNA hydrolases and which form dimers [].	Domain
Sobic.009G202000	Chr09	55131729	55133587	1	1859	144297		Zinc finger, GATA-type		This entry represents GATA-type zinc fingers (Znf). A number of transcription factors (including erythroid-specific transcription factor and nitrogen regulatory proteins), specifically bind the DNA sequence (A/T)GATA(A/G) []in the regulatory regions of genes. They are consequently termed GATA-binding transcription factors. The interactions occur via highly-conserved Znf domains in which the zinc …	Domain
Sobic.009G202000	Chr09	55131729	55133587	1	1859	144297		Zinc finger, NHR/GATA-type		Zinc finger (Znf) domains are relatively small protein motifs which contain multiple finger-like protrusions that make tandem contacts with their target molecule. Some of these domains bind zinc, but many do not; instead binding other metals such as iron, or no metal at all. For example, some family members form salt bridges to stabilise the finger-like folds. They were first identified as a DNA-…	Domain
Sobic.009G202000	Chr09	55131729	55133587	1	1859	144297						zinc ion binding	GO:0008270	Interacting selectively and non-covalently with zinc (Zn) ions.
Sobic.009G202000	Chr09	55131729	55133587	1	1859	144297						regulation of transcription, DNA-templated	GO:0006355	Any process that modulates the frequency, rate or extent of cellular DNA-templated transcription.
Sobic.009G202000	Chr09	55131729	55133587	1	1859	144297						transcription factor activity, sequence-specific DNA binding	GO:0003700	Interacting selectively and non-covalently with a specific DNA sequence in order to modulate transcription. The transcription factor may or may not also interact selectively with a protein or macromolecular complex.
Sobic.009G202000	Chr09	55131729	55133587	1	1859	144297						sequence-specific DNA binding	GO:0043565	Interacting selectively and non-covalently with DNA of a specific nucleotide composition, e.g. GC-rich DNA binding, or with a specific sequence motif or type of DNA e.g. promotor binding or rDNA binding.
Sobic.009G202101	Chr09	55139701	55141120	-1	1420	136764
Sobic.009G202200	Chr09	55141205	55142100	1	896	135784		Protein of unknown function DUF1677, plant		The sequences found in this family are all derived from hypothetical plant proteins of unknown function. The region features a number of highly conserved cysteine residues.	Family
Sobic.009G202400	Chr09	55153981	55154862	1	882	123022		Protein of unknown function DUF761, plant		This family consists of several plant proteins of unknown function.	Family
Sobic.009G202501	Chr09	55161174	55162273	1	1100	115611
Sobic.009G202600	Chr09	55163708	55165354	1	1647	112530		Phospholipid/glycerol acyltransferase		This family contains acyltransferases involved in phospholipid biosynthesis and other proteins of unknown function []. This domain is found in tafazzins, defects in which are the cause of Barth syndrome; a severe inherited disorder which is often fatal in childhood and is characterised by cardiac and skeletal abnormalities. Phospholipid/glycerol acyltransferase is not found in the viruses or the …	Domain
Sobic.009G202600	Chr09	55163708	55165354	1	1647	112530						metabolic process	GO:0008152	The chemical reactions and pathways, including anabolism and catabolism, by which living organisms transform chemical substances. Metabolic processes typically transform small molecules, but also include macromolecular processes such as DNA repair and replication, and protein synthesis and degradation.
Sobic.009G202600	Chr09	55163708	55165354	1	1647	112530						transferase activity, transferring acyl groups	GO:0016746	Catalysis of the transfer of an acyl group from one compound (donor) to another (acceptor).
Sobic.009G202700	Chr09	55167934	55170733	1	2800	107151		Zinc finger, RING-type		Zinc finger (Znf) domains are relatively small protein motifs which contain multiple finger-like protrusions that make tandem contacts with their target molecule. Some of these domains bind zinc, but many do not; instead binding other metals such as iron, or no metal at all. For example, some family members form salt bridges to stabilise the finger-like folds. They were first identified as a DNA-…	Domain
Sobic.009G202700	Chr09	55167934	55170733	1	2800	107151		Zinc finger, RING/FYVE/PHD-type		Zinc finger (Znf) domains are relatively small protein motifs which contain multiple finger-like protrusions that make tandem contacts with their target molecule. Some of these domains bind zinc, but many do not; instead binding other metals such as iron, or no metal at all. For example, some family members form salt bridges to stabilise the finger-like folds. They were first identified as a DNA-…	Domain
Sobic.009G202700	Chr09	55167934	55170733	1	2800	107151		Zinc finger, RING-type		Zinc finger (Znf) domains are relatively small protein motifs which contain multiple finger-like protrusions that make tandem contacts with their target molecule. Some of these domains bind zinc, but many do not; instead binding other metals such as iron, or no metal at all. For example, some family members form salt bridges to stabilise the finger-like folds. They were first identified as a DNA-…	Domain
Sobic.009G202700	Chr09	55167934	55170733	1	2800	107151		Zinc finger, RING/FYVE/PHD-type		Zinc finger (Znf) domains are relatively small protein motifs which contain multiple finger-like protrusions that make tandem contacts with their target molecule. Some of these domains bind zinc, but many do not; instead binding other metals such as iron, or no metal at all. For example, some family members form salt bridges to stabilise the finger-like folds. They were first identified as a DNA-…	Domain
Sobic.009G202700	Chr09	55167934	55170733	1	2800	107151		Zinc finger, RING-type		Zinc finger (Znf) domains are relatively small protein motifs which contain multiple finger-like protrusions that make tandem contacts with their target molecule. Some of these domains bind zinc, but many do not; instead binding other metals such as iron, or no metal at all. For example, some family members form salt bridges to stabilise the finger-like folds. They were first identified as a DNA-…	Domain
Sobic.009G202700	Chr09	55167934	55170733	1	2800	107151		Zinc finger, RING/FYVE/PHD-type		Zinc finger (Znf) domains are relatively small protein motifs which contain multiple finger-like protrusions that make tandem contacts with their target molecule. Some of these domains bind zinc, but many do not; instead binding other metals such as iron, or no metal at all. For example, some family members form salt bridges to stabilise the finger-like folds. They were first identified as a DNA-…	Domain
Sobic.009G202700	Chr09	55167934	55170733	1	2800	107151		Zinc finger, RING-type		Zinc finger (Znf) domains are relatively small protein motifs which contain multiple finger-like protrusions that make tandem contacts with their target molecule. Some of these domains bind zinc, but many do not; instead binding other metals such as iron, or no metal at all. For example, some family members form salt bridges to stabilise the finger-like folds. They were first identified as a DNA-…	Domain
Sobic.009G202700	Chr09	55167934	55170733	1	2800	107151		Zinc finger, RING/FYVE/PHD-type		Zinc finger (Znf) domains are relatively small protein motifs which contain multiple finger-like protrusions that make tandem contacts with their target molecule. Some of these domains bind zinc, but many do not; instead binding other metals such as iron, or no metal at all. For example, some family members form salt bridges to stabilise the finger-like folds. They were first identified as a DNA-…	Domain
Sobic.009G202700	Chr09	55167934	55170733	1	2800	107151						zinc ion binding	GO:0008270	Interacting selectively and non-covalently with zinc (Zn) ions.
Sobic.009G202700	Chr09	55167934	55170733	1	2800	107151						protein binding	GO:0005515	Interacting selectively and non-covalently with any protein or protein complex (a complex of two or more proteins that may include other nonprotein molecules).
Sobic.009G202801	Chr09	55172523	55178621	-1	6099	99263	(1 of 13) K10406 - kinesin family member C2/C3 (KIFC2_3)	P-loop containing nucleoside triphosphate hydrolase		The P-loop NTPase fold is the most prevalent domain of the several distinctnucleotide-binding protein folds.The most common reaction catalysed by enzymes of the P-loop NTPase fold is the hydrolysis of the beta-gamma phosphate bond of a bound nucleoside triphosphate (NTP). The energy from NTP hydrolysis is typically utilised to induce conformational changes in other molecules, which constitutes th…	Domain
Sobic.009G202801	Chr09	55172523	55178621	-1	6099	99263	(1 of 13) K10406 - kinesin family member C2/C3 (KIFC2_3)	Kinesin-like protein		Kinesin [, , ]is a microtubule-associated force-producing protein that play a role in organelle transport. The kinesin motor activity is directed toward the microtubule's plus end. Kinesin is an oligomeric complex composed of two heavy chains and two light chains. The maintenance of the quaternary structure does not require interchain disulphide bonds.This entry includes kinesin heavy chain and k…	Family
Sobic.009G202801	Chr09	55172523	55178621	-1	6099	99263	(1 of 13) K10406 - kinesin family member C2/C3 (KIFC2_3)	Kinesin motor domain		Kinesin [, , ]is a microtubule-associated force-producing protein that may play a role in organelle transport. The kinesin motor activity is directed toward the microtubule's plus end. Kinesin is an oligomeric complex composed of two heavy chains and two light chains. The maintenance of the quaternary structure does not require interchain disulphide bonds.The heavy chain is composed of three stru…	Domain
Sobic.009G202801	Chr09	55172523	55178621	-1	6099	99263	(1 of 13) K10406 - kinesin family member C2/C3 (KIFC2_3)	Calponin homology domain		A number of actin-binding proteins, including spectrin, alpha-actinin andfimbrin, contain a 250 amino acid stretch called the actin binding domain(ABD). The ABD has probably arisen from duplication of a domain which is alsofound in a single copy in a number of other proteins like calponin or the vavproto-oncogene and has been called calponin homology (CH) domain [, ].A detailed analysis of The CH…	Domain
Sobic.009G202801	Chr09	55172523	55178621	-1	6099	99263	(1 of 13) K10406 - kinesin family member C2/C3 (KIFC2_3)					protein binding	GO:0005515	Interacting selectively and non-covalently with any protein or protein complex (a complex of two or more proteins that may include other nonprotein molecules).
Sobic.009G202801	Chr09	55172523	55178621	-1	6099	99263	(1 of 13) K10406 - kinesin family member C2/C3 (KIFC2_3)					ATP binding	GO:0005524	Interacting selectively and non-covalently with ATP, adenosine 5'-triphosphate, a universally important coenzyme and enzyme regulator.
Sobic.009G202801	Chr09	55172523	55178621	-1	6099	99263	(1 of 13) K10406 - kinesin family member C2/C3 (KIFC2_3)					microtubule binding	GO:0008017	Interacting selectively and non-covalently with microtubules, filaments composed of tubulin monomers.
Sobic.009G202801	Chr09	55172523	55178621	-1	6099	99263	(1 of 13) K10406 - kinesin family member C2/C3 (KIFC2_3)					microtubule motor activity	GO:0003777	Catalysis of movement along a microtubule, coupled to the hydrolysis of a nucleoside triphosphate (usually ATP).
Sobic.009G202801	Chr09	55172523	55178621	-1	6099	99263	(1 of 13) K10406 - kinesin family member C2/C3 (KIFC2_3)					microtubule-based movement	GO:0007018	A microtubule-based process that is mediated by motor proteins and results in the movement of organelles, other microtubules, or other particles along microtubules.
Sobic.009G202801	Chr09	55172523	55178621	-1	6099	99263	(1 of 13) K10406 - kinesin family member C2/C3 (KIFC2_3)					kinesin complex	GO:0005871	Any complex that includes a dimer of molecules from the kinesin superfamily, a group of related proteins that contain an extended region of predicted alpha-helical coiled coil in the main chain that likely produces dimerization. The native complexes of several kinesin family members have also been shown to contain additional peptides, often designated light chains as all of the noncatalytic subun…
Sobic.009G202900	Chr09	55183741	55190886	-1	7146	86998		Signal transduction histidine kinase, phosphotransfer (Hpt) domain		Two-component signal transduction systems enable bacteria to sense, respond, and adapt to a wide range of environments, stressors, and growth conditions []. Some bacteria can contain up to as many as 200 two-component systems that need tight regulation to prevent unwanted cross-talk []. These pathways have been adapted to response to a wide variety of stimuli, including nutrients, cellular redox …	Domain
Sobic.009G202900	Chr09	55183741	55190886	-1	7146	86998		Signal transduction histidine kinase, phosphotransfer (Hpt) domain		Two-component signal transduction systems enable bacteria to sense, respond, and adapt to a wide range of environments, stressors, and growth conditions []. Some bacteria can contain up to as many as 200 two-component systems that need tight regulation to prevent unwanted cross-talk []. These pathways have been adapted to response to a wide variety of stimuli, including nutrients, cellular redox …	Domain
Sobic.009G202900	Chr09	55183741	55190886	-1	7146	86998		Signal transduction histidine kinase, phosphotransfer (Hpt) domain		Two-component signal transduction systems enable bacteria to sense, respond, and adapt to a wide range of environments, stressors, and growth conditions []. Some bacteria can contain up to as many as 200 two-component systems that need tight regulation to prevent unwanted cross-talk []. These pathways have been adapted to response to a wide variety of stimuli, including nutrients, cellular redox …	Domain
Sobic.009G202900	Chr09	55183741	55190886	-1	7146	86998						signal transducer activity	GO:0004871	Conveys a signal across a cell to trigger a change in cell function or state. A signal is a physical entity or change in state that is used to transfer information in order to trigger a response.
Sobic.009G202900	Chr09	55183741	55190886	-1	7146	86998						phosphorelay signal transduction system	GO:0000160	A conserved series of molecular signals found in prokaryotes and eukaryotes; involves autophosphorylation of a histidine kinase and the transfer of the phosphate group to an aspartate that then acts as a phospho-donor to response regulator proteins.
Sobic.009G203000	Chr09	55190340	55195646	1	5307	82238		ATP-dependent protease La (LON), substrate-binding domain		Proteolytic enzymes that exploit serine in their catalytic activity are ubiquitous, being found in viruses, bacteria and eukaryotes []. They include a wide range of peptidase activity, including exopeptidase, endopeptidase, oligopeptidase and omega-peptidase activity. Many families of serine protease have been identified, these being grouped into clans on the basis of structural similarity and ot…	Domain
Sobic.009G203000	Chr09	55190340	55195646	1	5307	82238		PUA-like domain		This entry represents domains with a PUA-like structure, consisting of a pseudo-barrel composed of mixed folded sheets of five strands. This structural motif is found in:PUA-containing proteins.The N-terminal of ATP sulphurylases, which contains extra structures, some similar to the PK beta-barrel domain [].Several bacterial hypothetical proteins, such as the N-terminal domain of YggJ [].The PUA …	Domain
Sobic.009G203000	Chr09	55190340	55195646	1	5307	82238						proteolysis	GO:0006508	The hydrolysis of proteins into smaller polypeptides and/or amino acids by cleavage of their peptide bonds.
Sobic.009G203000	Chr09	55190340	55195646	1	5307	82238						ATP-dependent peptidase activity	GO:0004176	Catalysis of the reaction: ATP + H2O = ADP + phosphate, to drive the hydrolysis of peptide bonds.
Sobic.009G203100	Chr09	55200523	55202980	1	2458	74904
Sobic.009G203200	Chr09	55204341	55208045	1	3705	69839		Pectin lyase fold/virulence factor		Microbial pectin and pectate lyases are virulence factors that degrade the pectic components of the plant cell wall []. When the backbone of pectin is methylated it is known as pectin and is cleaved by pectin lyase, and when it is demethylated it is known as pectate and is cleaved by pectate lyase. Pectin lyase from Aspergillus nigerdisplays a single-stranded, right-handed parallel beta-helix top…	Domain
Sobic.009G203200	Chr09	55204341	55208045	1	3705	69839		Pectinesterase, catalytic		Pectinesterase (pectin methylesterase) catalyses the de-esterification of pectin into pectate and methanol. Pectin is one of the main components of the plant cell wall. In plants, pectinesterase plays an important role in cell wall metabolism during fruit ripening. In plant bacterial pathogens such as Erwinia carotovoraand in fungal pathogens such as Aspergillus niger, pectinesterase is involved …	Domain
Sobic.009G203200	Chr09	55204341	55208045	1	3705	69839		Pectin lyase fold		This entry covers proteins that are closely related to the pectolytic enzyme, pectin lyase, which act as virulence factors. These proteins include pectate lyase, iota-carrageenase, and glycoside hydrolases from family 28 (such as galacturonases). Pectin lyases, pectate lyases and galacturonases all act on forms of pectin, one of the main components of the cell wall. When the backbone of pectin is…	Domain
Sobic.009G203400	Chr09	55214186	55216696	-1	2511	61188		P-loop containing nucleoside triphosphate hydrolase		The P-loop NTPase fold is the most prevalent domain of the several distinctnucleotide-binding protein folds.The most common reaction catalysed by enzymes of the P-loop NTPase fold is the hydrolysis of the beta-gamma phosphate bond of a bound nucleoside triphosphate (NTP). The energy from NTP hydrolysis is typically utilised to induce conformational changes in other molecules, which constitutes th…	Domain
Sobic.009G203400	Chr09	55214186	55216696	-1	2511	61188		IQ motif, EF-hand binding site		The IQ motif is an extremely basic unit of about 23 amino acids, whose conserved core usually fits the consensus A-x(3)-I-Q-x(2)-F-R-x(4)-K-K. The IQ motif, which can be present in one or more copies, serves as a binding site for different EF-hand proteins including the essential and regulatory myosin light chains, calmodulin (CaM), and CaM-like proteins [, ].Many IQ motifs are protein kinase C (…	Binding_site
Sobic.009G203400	Chr09	55214186	55216696	-1	2511	61188		Domain of unknown function DUF4005		This domain is found towards the C terminus of a number of plant IQ domain-containing proteins. These proteins may be involved in cooperative interactions with calmodulins or calmodulin-like proteins, and may associate with nucleic acids and regulate gene expression at the transcriptional or post-transcriptional level.	Domain
Sobic.009G203400	Chr09	55214186	55216696	-1	2511	61188		Myosin-like IQ motif-containing domain		This entry represents a subdomain that spans the IQ motif () of myosins, Ras GTPase-activating-like protein IQGAP1 and abnormal spindle protein (Asp). The IQ motif is an extremely basic unit of about 23 amino acids, whose conserved core usually fits the consensus A-x(3)-I-Q-x(2)-F-R-x(4)-K-K. The IQ motif, which can be present in one or more copies, serves as a binding site for different EF-hand …	Domain
Sobic.009G203400	Chr09	55214186	55216696	-1	2511	61188		P-loop containing nucleoside triphosphate hydrolase		The P-loop NTPase fold is the most prevalent domain of the several distinctnucleotide-binding protein folds.The most common reaction catalysed by enzymes of the P-loop NTPase fold is the hydrolysis of the beta-gamma phosphate bond of a bound nucleoside triphosphate (NTP). The energy from NTP hydrolysis is typically utilised to induce conformational changes in other molecules, which constitutes th…	Domain
Sobic.009G203400	Chr09	55214186	55216696	-1	2511	61188		IQ motif, EF-hand binding site		The IQ motif is an extremely basic unit of about 23 amino acids, whose conserved core usually fits the consensus A-x(3)-I-Q-x(2)-F-R-x(4)-K-K. The IQ motif, which can be present in one or more copies, serves as a binding site for different EF-hand proteins including the essential and regulatory myosin light chains, calmodulin (CaM), and CaM-like proteins [, ].Many IQ motifs are protein kinase C (…	Binding_site
Sobic.009G203400	Chr09	55214186	55216696	-1	2511	61188		Domain of unknown function DUF4005		This domain is found towards the C terminus of a number of plant IQ domain-containing proteins. These proteins may be involved in cooperative interactions with calmodulins or calmodulin-like proteins, and may associate with nucleic acids and regulate gene expression at the transcriptional or post-transcriptional level.	Domain
Sobic.009G203400	Chr09	55214186	55216696	-1	2511	61188		Myosin-like IQ motif-containing domain		This entry represents a subdomain that spans the IQ motif () of myosins, Ras GTPase-activating-like protein IQGAP1 and abnormal spindle protein (Asp). The IQ motif is an extremely basic unit of about 23 amino acids, whose conserved core usually fits the consensus A-x(3)-I-Q-x(2)-F-R-x(4)-K-K. The IQ motif, which can be present in one or more copies, serves as a binding site for different EF-hand …	Domain
Sobic.009G203400	Chr09	55214186	55216696	-1	2511	61188		P-loop containing nucleoside triphosphate hydrolase		The P-loop NTPase fold is the most prevalent domain of the several distinctnucleotide-binding protein folds.The most common reaction catalysed by enzymes of the P-loop NTPase fold is the hydrolysis of the beta-gamma phosphate bond of a bound nucleoside triphosphate (NTP). The energy from NTP hydrolysis is typically utilised to induce conformational changes in other molecules, which constitutes th…	Domain
Sobic.009G203400	Chr09	55214186	55216696	-1	2511	61188		IQ motif, EF-hand binding site		The IQ motif is an extremely basic unit of about 23 amino acids, whose conserved core usually fits the consensus A-x(3)-I-Q-x(2)-F-R-x(4)-K-K. The IQ motif, which can be present in one or more copies, serves as a binding site for different EF-hand proteins including the essential and regulatory myosin light chains, calmodulin (CaM), and CaM-like proteins [, ].Many IQ motifs are protein kinase C (…	Binding_site
Sobic.009G203400	Chr09	55214186	55216696	-1	2511	61188		Domain of unknown function DUF4005		This domain is found towards the C terminus of a number of plant IQ domain-containing proteins. These proteins may be involved in cooperative interactions with calmodulins or calmodulin-like proteins, and may associate with nucleic acids and regulate gene expression at the transcriptional or post-transcriptional level.	Domain
Sobic.009G203400	Chr09	55214186	55216696	-1	2511	61188		Myosin-like IQ motif-containing domain		This entry represents a subdomain that spans the IQ motif () of myosins, Ras GTPase-activating-like protein IQGAP1 and abnormal spindle protein (Asp). The IQ motif is an extremely basic unit of about 23 amino acids, whose conserved core usually fits the consensus A-x(3)-I-Q-x(2)-F-R-x(4)-K-K. The IQ motif, which can be present in one or more copies, serves as a binding site for different EF-hand …	Domain
Sobic.009G203400	Chr09	55214186	55216696	-1	2511	61188		P-loop containing nucleoside triphosphate hydrolase		The P-loop NTPase fold is the most prevalent domain of the several distinctnucleotide-binding protein folds.The most common reaction catalysed by enzymes of the P-loop NTPase fold is the hydrolysis of the beta-gamma phosphate bond of a bound nucleoside triphosphate (NTP). The energy from NTP hydrolysis is typically utilised to induce conformational changes in other molecules, which constitutes th…	Domain
Sobic.009G203400	Chr09	55214186	55216696	-1	2511	61188		IQ motif, EF-hand binding site		The IQ motif is an extremely basic unit of about 23 amino acids, whose conserved core usually fits the consensus A-x(3)-I-Q-x(2)-F-R-x(4)-K-K. The IQ motif, which can be present in one or more copies, serves as a binding site for different EF-hand proteins including the essential and regulatory myosin light chains, calmodulin (CaM), and CaM-like proteins [, ].Many IQ motifs are protein kinase C (…	Binding_site
Sobic.009G203400	Chr09	55214186	55216696	-1	2511	61188		Domain of unknown function DUF4005		This domain is found towards the C terminus of a number of plant IQ domain-containing proteins. These proteins may be involved in cooperative interactions with calmodulins or calmodulin-like proteins, and may associate with nucleic acids and regulate gene expression at the transcriptional or post-transcriptional level.	Domain
Sobic.009G203400	Chr09	55214186	55216696	-1	2511	61188		Myosin-like IQ motif-containing domain		This entry represents a subdomain that spans the IQ motif () of myosins, Ras GTPase-activating-like protein IQGAP1 and abnormal spindle protein (Asp). The IQ motif is an extremely basic unit of about 23 amino acids, whose conserved core usually fits the consensus A-x(3)-I-Q-x(2)-F-R-x(4)-K-K. The IQ motif, which can be present in one or more copies, serves as a binding site for different EF-hand …	Domain
Sobic.009G203400	Chr09	55214186	55216696	-1	2511	61188						protein binding	GO:0005515	Interacting selectively and non-covalently with any protein or protein complex (a complex of two or more proteins that may include other nonprotein molecules).
Sobic.009G203500	Chr09	55223486	55229214	1	5729	48670		Hexokinase, N-terminal		Hexokinase is an important enzyme that catalyses the ATP-dependent conversion of aldo- and keto-hexose sugars to the hexose-6-phosphate (H6P). The enzyme can catalyse this reaction on glucose, fructose, sorbitol and glucosamine, and as such is the first step in a number of metabolic pathways []. The addition of a phosphate group to the sugar acts to trap it in a cell, since the negatively charged…	Domain
Sobic.009G203500	Chr09	55223486	55229214	1	5729	48670		Hexokinase, C-terminal		Hexokinase is an important enzyme that catalyses the ATP-dependent conversion of aldo- and keto-hexose sugars to the hexose-6-phosphate (H6P). The enzyme can catalyse this reaction on glucose, fructose, sorbitol and glucosamine, and as such is the first step in a number of metabolic pathways []. The addition of a phosphate group to the sugar acts to trap it in a cell, since the negatively charged…	Domain
Sobic.009G203500	Chr09	55223486	55229214	1	5729	48670		Hexokinase		Hexokinase () [, ]is an important glycolytic enzyme that catalyzesthe phosphorylation of keto- and aldohexoses (e.g. glucose, mannose andfructose) using MgATP as the phosphoryl donor.In vertebrates there are four major isoenzymes, commonly referred as types I,II, III and IV. Type IV hexokinase, which is often incorrectly designatedglucokinase [], is only expressed in liver and pancreatic beta-cel…	Family
Sobic.009G203600	Chr09	55228002	55232211	-1	4210	45673		Protein kinase domain		Protein phosphorylation, which plays a key role in most cellular activities, is a reversible process mediated by proteinkinases and phosphoprotein phosphatases. Protein kinases catalyse the transfer of the gamma phosphate from nucleotide triphosphates (often ATP) to one or more amino acid residues in a protein substrate side chain, resulting in a conformational change affecting protein function. …	Domain
Sobic.009G203600	Chr09	55228002	55232211	-1	4210	45673		Protein kinase-like domain		Protein kinases () modify other proteins by chemically adding phosphate groups to them. This process is fundamental to most signalling and regulatory processes in the eukaryotic cell []. The protein kinases contain a catalytic core that is common to both serine/threonine and tyrosine protein kinases. The catalytic domain contains the nucleotide-binding site and the catalytic apparatus in an inter…	Domain
Sobic.009G203600	Chr09	55228002	55232211	-1	4210	45673		Serine-threonine/tyrosine-protein kinase catalytic domain		Protein phosphorylation, which plays a key role in most cellular activities, is a reversible process mediated by protein kinases and phosphoprotein phosphatases. Protein kinases catalyse the transfer of the gamma phosphate from nucleotide triphosphates (often ATP) to one or more amino acid residues in a protein substrate side chain, resulting in a conformational change affecting protein function.…	Domain
Sobic.009G203600	Chr09	55228002	55232211	-1	4210	45673		Concanavalin A-like lectin/glucanase domain		This entry represents the concanavalin A-like domain, which has a sandwich structure of 12-14 beta strands in two sheets with a complex topology. Proteins containing this domain include: Legume lectinsGlycosyl hydrolases family 16Galectin (animal S-lectin)Laminin G-like modulePentraxinClostridium neurotoxinsExotoxin AVibrio cholera sialidaseLeech intramolecular trans-sialidaseGlycosyl hydrolase f…	Domain
Sobic.009G203600	Chr09	55228002	55232211	-1	4210	45673		Leucine-rich repeat		Leucine-rich repeats (LRR) consist of 2-45 motifs of 20-30 amino acids in length that generally folds into an arc or horseshoe shape []. LRRs occur in proteins ranging from viruses to eukaryotes, and appear to provide a structural framework for the formation of protein-protein interactions [, ].Proteins containing LRRs include tyrosine kinase receptors, cell-adhesion molecules, virulence factors,…	Repeat
Sobic.009G203600	Chr09	55228002	55232211	-1	4210	45673		Leucine-rich repeat, typical subtype		Leucine-rich repeats (LRR) consist of 2-45 motifs of 20-30 amino acids in length that generally folds into an arc or horseshoe shape []. LRRs occur in proteins ranging from viruses to eukaryotes, and appear to provide a structural framework for the formation of protein-protein interactions [, ].Proteins containing LRRs include tyrosine kinase receptors, cell-adhesion molecules, virulence factors,…	Repeat
Sobic.009G203600	Chr09	55228002	55232211	-1	4210	45673		Leucine-rich repeat-containing N-terminal, plant-type		Leucine-rich repeats (LRR) consist of 2-45 motifs of 20-30 amino acids in length that generally folds into an arc or horseshoe shape []. LRRs occur in proteins ranging from viruses to eukaryotes, and appear to provide a structural framework for the formation of protein-protein interactions [, ].Proteins containing LRRs include tyrosine kinase receptors, cell-adhesion molecules, virulence factors,…	Domain
Sobic.009G203700	Chr09	55241690	55246032	-1	4343	31852		AUX/IAA protein		The Aux/IAA family of genes are key regulators of auxin-modified gene expression []. The plant hormone auxin (indole-3-acetic acid, IAA) regulates diverse cellular and developmental responses in plants, including cell division, expansion, differentiation and patterning of embryo responses []. Auxin can regulate the gene expression of several families, including GH3 and SAUR, as well as Aux/IAA it…	Family
Sobic.009G203700	Chr09	55241690	55246032	-1	4343	31852						regulation of transcription, DNA-templated	GO:0006355	Any process that modulates the frequency, rate or extent of cellular DNA-templated transcription.
Sobic.009G203700	Chr09	55241690	55246032	-1	4343	31852						nucleus	GO:0005634	A membrane-bounded organelle of eukaryotic cells in which chromosomes are housed and replicated. In most cells, the nucleus contains all of the cell's chromosomes except the organellar chromosomes, and is the site of RNA synthesis and processing. In some species, or in specialized cell types, RNA metabolism or DNA replication may be absent.
Sobic.009G203733	Chr09	55252569	55253742	1	1174	24142	(1 of 2) PTHR13691//PTHR13691:SF18 - RIBOSOMAL PROTEIN L2 // SUBFAMILY NOT NAMED	Nucleic acid-binding, OB-fold		A five-stranded beta-barrel was first noted as a common structure among four proteins binding single-stranded nucleic acids (staphylococcal nuclease andaspartyl-tRNA synthetase) or oligosaccharides (B subunits of enterotoxin and verotoxin-1), and has been termed the oligonucleotide/oligosaccharide binding motif, or OB fold, a five-stranded beta-sheet coiled to form a closed beta-barrel capped by …	Domain
Sobic.009G203733	Chr09	55252569	55253742	1	1174	24142	(1 of 2) PTHR13691//PTHR13691:SF18 - RIBOSOMAL PROTEIN L2 // SUBFAMILY NOT NAMED	Translation protein SH3-like domain		The fundamental activity of the ribosome is two-fold: to decode the message of the mRNA in the small subunit, and to form a peptide bond between peptidyl-tRNA and aminoacyl-tRNA by a peptidyl transferase activity in the large subunit. Several prokaryotic and eukaryotic proteins that are involved in the translation process contain an SH3-like domain. The structure of the translation protein SH3-li…	Domain
Sobic.009G203733	Chr09	55252569	55253742	1	1174	24142	(1 of 2) PTHR13691//PTHR13691:SF18 - RIBOSOMAL PROTEIN L2 // SUBFAMILY NOT NAMED	Ribosomal protein L2 domain 2		This domain can be found in ribosomal protein L2, where it represents domain 2 and it is also found in other ribosomal proteins and in elongation factor P and translation initiation factor 5A , where it constitutes the N-terminal domain [].	Domain
Sobic.009G203733	Chr09	55252569	55253742	1	1174	24142	(1 of 2) PTHR13691//PTHR13691:SF18 - RIBOSOMAL PROTEIN L2 // SUBFAMILY NOT NAMED	Ribosomal protein L2, C-terminal		Ribosomes are the particles that catalyse mRNA-directed protein synthesis in all organisms. The codons of the mRNA are exposed on the ribosome to allow tRNA binding. This leads to the incorporation of amino acids into the growing polypeptide chain in accordance with the genetic information. Incoming amino acid monomers enter the ribosomal A site in the form of aminoacyl-tRNAs complexed with elong…	Domain
Sobic.009G203733	Chr09	55252569	55253742	1	1174	24142	(1 of 2) PTHR13691//PTHR13691:SF18 - RIBOSOMAL PROTEIN L2 // SUBFAMILY NOT NAMED	Ribosomal protein L2, domain 3		Ribosomes are the particles that catalyse mRNA-directed protein synthesis in all organisms. The codons of the mRNA are exposed on the ribosome to allow tRNA binding. This leads to the incorporation of amino acids into the growing polypeptide chain in accordance with the genetic information. Incoming amino acid monomers enter the ribosomal A site in the form of aminoacyl-tRNAs complexed with elong…	Domain
Sobic.009G203733	Chr09	55252569	55253742	1	1174	24142	(1 of 2) PTHR13691//PTHR13691:SF18 - RIBOSOMAL PROTEIN L2 // SUBFAMILY NOT NAMED	Ribosomal protein L2		Ribosomes are the particles that catalyse mRNA-directed protein synthesis in all organisms. The codons of the mRNA are exposed on the ribosome to allow tRNA binding. This leads to the incorporation of amino acids into the growing polypeptide chain in accordance with the genetic information. Incoming amino acid monomers enter the ribosomal A site in the form of aminoacyl-tRNAs complexed with elong…	Family
Sobic.009G203733	Chr09	55252569	55253742	1	1174	24142	(1 of 2) PTHR13691//PTHR13691:SF18 - RIBOSOMAL PROTEIN L2 // SUBFAMILY NOT NAMED	Ribosomal Proteins L2, RNA binding domain		Ribosomes are the particles that catalyse mRNA-directed protein synthesis in all organisms. The codons of the mRNA are exposed on the ribosome to allow tRNA binding. This leads to the incorporation of amino acids into the growing polypeptide chain in accordance with the genetic information. Incoming amino acid monomers enter the ribosomal A site in the form of aminoacyl-tRNAs complexed with elong…	Domain
Sobic.009G203733	Chr09	55252569	55253742	1	1174	24142	(1 of 2) PTHR13691//PTHR13691:SF18 - RIBOSOMAL PROTEIN L2 // SUBFAMILY NOT NAMED					structural constituent of ribosome	GO:0003735	The action of a molecule that contributes to the structural integrity of the ribosome.
Sobic.009G203733	Chr09	55252569	55253742	1	1174	24142	(1 of 2) PTHR13691//PTHR13691:SF18 - RIBOSOMAL PROTEIN L2 // SUBFAMILY NOT NAMED					translation	GO:0006412	The cellular metabolic process in which a protein is formed, using the sequence of a mature mRNA molecule to specify the sequence of amino acids in a polypeptide chain. Translation is mediated by the ribosome, and begins with the formation of a ternary complex between aminoacylated initiator methionine tRNA, GTP, and initiation factor 2, which subsequently associates with the small subunit of the…
Sobic.009G203733	Chr09	55252569	55253742	1	1174	24142	(1 of 2) PTHR13691//PTHR13691:SF18 - RIBOSOMAL PROTEIN L2 // SUBFAMILY NOT NAMED					intracellular	GO:0005622	The living contents of a cell; the matter contained within (but not including) the plasma membrane, usually taken to exclude large vacuoles and masses of secretory or ingested material. In eukaryotes it includes the nucleus and cytoplasm.
Sobic.009G203733	Chr09	55252569	55253742	1	1174	24142	(1 of 2) PTHR13691//PTHR13691:SF18 - RIBOSOMAL PROTEIN L2 // SUBFAMILY NOT NAMED					ribosome	GO:0005840	An intracellular organelle, about 200 A in diameter, consisting of RNA and protein. It is the site of protein biosynthesis resulting from translation of messenger RNA (mRNA). It consists of two subunits, one large and one small, each containing only protein and RNA. Both the ribosome and its subunits are characterized by their sedimentation coefficients, expressed in Svedberg units (symbol: S). H…
Sobic.009G203766	Chr09	55256866	55257215	-1	350	20669	(1 of 3) PTHR11604//PTHR11604:SF8 - PROFILIN // SUBFAMILY NOT NAMED	Profilin		This entry represents the Profilin family, which are small eukaryotic proteins that have different functions. In plants, they are major allergens present in pollens [].The majority of the Profilin family members binds to monomeric actin (G-actin) in a 1:1 ratio thus preventing the polymerisation of actin into filaments (F-actin). They can also in certain circumstance promote actin polymerisation …	Family
Sobic.009G203800	Chr09	55263063	55263959	1	897	13925		Nucleic acid-binding, OB-fold		A five-stranded beta-barrel was first noted as a common structure among four proteins binding single-stranded nucleic acids (staphylococcal nuclease andaspartyl-tRNA synthetase) or oligosaccharides (B subunits of enterotoxin and verotoxin-1), and has been termed the oligonucleotide/oligosaccharide binding motif, or OB fold, a five-stranded beta-sheet coiled to form a closed beta-barrel capped by …	Domain
Sobic.009G203800	Chr09	55263063	55263959	1	897	13925		Translation protein SH3-like domain		The fundamental activity of the ribosome is two-fold: to decode the message of the mRNA in the small subunit, and to form a peptide bond between peptidyl-tRNA and aminoacyl-tRNA by a peptidyl transferase activity in the large subunit. Several prokaryotic and eukaryotic proteins that are involved in the translation process contain an SH3-like domain. The structure of the translation protein SH3-li…	Domain
Sobic.009G203800	Chr09	55263063	55263959	1	897	13925		Ribosomal protein L2 domain 2		This domain can be found in ribosomal protein L2, where it represents domain 2 and it is also found in other ribosomal proteins and in elongation factor P and translation initiation factor 5A , where it constitutes the N-terminal domain [].	Domain
Sobic.009G203800	Chr09	55263063	55263959	1	897	13925		Ribosomal protein L2, C-terminal		Ribosomes are the particles that catalyse mRNA-directed protein synthesis in all organisms. The codons of the mRNA are exposed on the ribosome to allow tRNA binding. This leads to the incorporation of amino acids into the growing polypeptide chain in accordance with the genetic information. Incoming amino acid monomers enter the ribosomal A site in the form of aminoacyl-tRNAs complexed with elong…	Domain
Sobic.009G203800	Chr09	55263063	55263959	1	897	13925		Ribosomal protein L2, domain 3		Ribosomes are the particles that catalyse mRNA-directed protein synthesis in all organisms. The codons of the mRNA are exposed on the ribosome to allow tRNA binding. This leads to the incorporation of amino acids into the growing polypeptide chain in accordance with the genetic information. Incoming amino acid monomers enter the ribosomal A site in the form of aminoacyl-tRNAs complexed with elong…	Domain
Sobic.009G203800	Chr09	55263063	55263959	1	897	13925		Ribosomal protein L2		Ribosomes are the particles that catalyse mRNA-directed protein synthesis in all organisms. The codons of the mRNA are exposed on the ribosome to allow tRNA binding. This leads to the incorporation of amino acids into the growing polypeptide chain in accordance with the genetic information. Incoming amino acid monomers enter the ribosomal A site in the form of aminoacyl-tRNAs complexed with elong…	Family
Sobic.009G203800	Chr09	55263063	55263959	1	897	13925		Ribosomal Proteins L2, RNA binding domain		Ribosomes are the particles that catalyse mRNA-directed protein synthesis in all organisms. The codons of the mRNA are exposed on the ribosome to allow tRNA binding. This leads to the incorporation of amino acids into the growing polypeptide chain in accordance with the genetic information. Incoming amino acid monomers enter the ribosomal A site in the form of aminoacyl-tRNAs complexed with elong…	Domain
Sobic.009G203800	Chr09	55263063	55263959	1	897	13925						structural constituent of ribosome	GO:0003735	The action of a molecule that contributes to the structural integrity of the ribosome.
Sobic.009G203800	Chr09	55263063	55263959	1	897	13925						translation	GO:0006412	The cellular metabolic process in which a protein is formed, using the sequence of a mature mRNA molecule to specify the sequence of amino acids in a polypeptide chain. Translation is mediated by the ribosome, and begins with the formation of a ternary complex between aminoacylated initiator methionine tRNA, GTP, and initiation factor 2, which subsequently associates with the small subunit of the…
Sobic.009G203800	Chr09	55263063	55263959	1	897	13925						intracellular	GO:0005622	The living contents of a cell; the matter contained within (but not including) the plasma membrane, usually taken to exclude large vacuoles and masses of secretory or ingested material. In eukaryotes it includes the nucleus and cytoplasm.
Sobic.009G203800	Chr09	55263063	55263959	1	897	13925						ribosome	GO:0005840	An intracellular organelle, about 200 A in diameter, consisting of RNA and protein. It is the site of protein biosynthesis resulting from translation of messenger RNA (mRNA). It consists of two subunits, one large and one small, each containing only protein and RNA. Both the ribosome and its subunits are characterized by their sedimentation coefficients, expressed in Svedberg units (symbol: S). H…
Sobic.009G203900	Chr09	55267028	55268061	-1	1034	9823		Profilin		This entry represents the Profilin family, which are small eukaryotic proteins that have different functions. In plants, they are major allergens present in pollens [].The majority of the Profilin family members binds to monomeric actin (G-actin) in a 1:1 ratio thus preventing the polymerisation of actin into filaments (F-actin). They can also in certain circumstance promote actin polymerisation …	Family
Sobic.009G204000	Chr09	55270670	55271544	-1	875	6340
Sobic.009G204100	Chr09	55276947	55278389	1	1443	0
Sobic.009G204200	Chr09	55278789	55282889	-1	4101	905		Dual specificity phosphatase		Dual specificity phosphatases (DUSPs) are members of the superfamily of protein tyrosine phosphatases [, ]. They remove the phosphate group from both phospho-tyrosine and phospho-serine/threonine residues. In general, DUSPs are classified into the following subgroups []:Slingshot phosphatasesPhosphatase of regenerating liver (PRL)Cdc14 phosphatasesPhosphatase and tensin homologue deleted on chrom…	Family
Sobic.009G204200	Chr09	55278789	55282889	-1	4101	905		Tyrosine specific protein phosphatases domain		Tyrosine specific protein phosphatases (PTPases) contain two conserved cysteines, the second one has been shown to be absolutely required for activity. This entry represents the PTPase domain that centre on the active site cysteine. A number of conserved residues in its immediate vicinity have also been shown to be important. Protein tyrosine (pTyr) phosphorylation is a common post-translational …	Domain
Sobic.009G204200	Chr09	55278789	55282889	-1	4101	905		Dual specificity protein phosphatase domain		Tyrosine specific protein phosphatases (PTPases) contain two conserved cysteines, the second one has been shown to be absolutely required for activity. This entry represents the PTPase domain that centre on the active site cysteine. A number of conserved residues in its immediate vicinity have also been shown to be important. This domain can be found in dual specificity phosphatases. Dual specifi…	Domain
Sobic.009G204200	Chr09	55278789	55282889	-1	4101	905		Dual specificity phosphatase, catalytic domain		Protein tyrosine (pTyr) phosphorylation is a common post-translational modification which can create novel recognition motifs for protein interactions and cellular localisation, affect protein stability, and regulate enzyme activity. Consequently, maintaining an appropriate level of protein tyrosine phosphorylation is essential for many cellular functions. Tyrosine-specific protein phosphatases (…	Domain
Sobic.009G204200	Chr09	55278789	55282889	-1	4101	905		Protein-tyrosine phosphatase-like		This entry represents a domain found in some protein-tyrosine phosphatases, including dual specificity phosphatases, myotubularin-like phosphatases [], receptor-type tyrosine-protein phosphatases and non receptor-type tyrosine-protein phosphatases. This domain also shares structure similarity with the lipid phosphatase domain in tensin []and tensin like proteins, such as cyclin G-associated kinas…	Domain
Sobic.009G204200	Chr09	55278789	55282889	-1	4101	905		Dual specificity phosphatase		Dual specificity phosphatases (DUSPs) are members of the superfamily of protein tyrosine phosphatases [, ]. They remove the phosphate group from both phospho-tyrosine and phospho-serine/threonine residues. In general, DUSPs are classified into the following subgroups []:Slingshot phosphatasesPhosphatase of regenerating liver (PRL)Cdc14 phosphatasesPhosphatase and tensin homologue deleted on chrom…	Family
Sobic.009G204200	Chr09	55278789	55282889	-1	4101	905		Tyrosine specific protein phosphatases domain		Tyrosine specific protein phosphatases (PTPases) contain two conserved cysteines, the second one has been shown to be absolutely required for activity. This entry represents the PTPase domain that centre on the active site cysteine. A number of conserved residues in its immediate vicinity have also been shown to be important. Protein tyrosine (pTyr) phosphorylation is a common post-translational …	Domain
Sobic.009G204200	Chr09	55278789	55282889	-1	4101	905		Dual specificity protein phosphatase domain		Tyrosine specific protein phosphatases (PTPases) contain two conserved cysteines, the second one has been shown to be absolutely required for activity. This entry represents the PTPase domain that centre on the active site cysteine. A number of conserved residues in its immediate vicinity have also been shown to be important. This domain can be found in dual specificity phosphatases. Dual specifi…	Domain
Sobic.009G204200	Chr09	55278789	55282889	-1	4101	905		Dual specificity phosphatase, catalytic domain		Protein tyrosine (pTyr) phosphorylation is a common post-translational modification which can create novel recognition motifs for protein interactions and cellular localisation, affect protein stability, and regulate enzyme activity. Consequently, maintaining an appropriate level of protein tyrosine phosphorylation is essential for many cellular functions. Tyrosine-specific protein phosphatases (…	Domain
Sobic.009G204200	Chr09	55278789	55282889	-1	4101	905		Protein-tyrosine phosphatase-like		This entry represents a domain found in some protein-tyrosine phosphatases, including dual specificity phosphatases, myotubularin-like phosphatases [], receptor-type tyrosine-protein phosphatases and non receptor-type tyrosine-protein phosphatases. This domain also shares structure similarity with the lipid phosphatase domain in tensin []and tensin like proteins, such as cyclin G-associated kinas…	Domain
Sobic.009G204200	Chr09	55278789	55282889	-1	4101	905						protein dephosphorylation	GO:0006470	The process of removing one or more phosphoric residues from a protein.
Sobic.009G204200	Chr09	55278789	55282889	-1	4101	905						protein tyrosine/serine/threonine phosphatase activity	GO:0008138	Catalysis of the reactions: protein serine + H2O = protein serine + phosphate; protein threonine phosphate + H2O = protein threonine + phosphate; and protein tyrosine phosphate + H2O = protein tyrosine + phosphate.
Sobic.009G204200	Chr09	55278789	55282889	-1	4101	905						phosphatase activity	GO:0016791	Catalysis of the hydrolysis of phosphoric monoesters, releasing inorganic phosphate.
Sobic.009G204200	Chr09	55278789	55282889	-1	4101	905						dephosphorylation	GO:0016311	The process of removing one or more phosphoric (ester or anhydride) residues from a molecule.
Sobic.009G204300	Chr09	55288934	55297878	1	8945	11050		Protein kinase domain		Protein phosphorylation, which plays a key role in most cellular activities, is a reversible process mediated by proteinkinases and phosphoprotein phosphatases. Protein kinases catalyse the transfer of the gamma phosphate from nucleotide triphosphates (often ATP) to one or more amino acid residues in a protein substrate side chain, resulting in a conformational change affecting protein function. …	Domain
Sobic.009G204300	Chr09	55288934	55297878	1	8945	11050		Protein kinase-like domain		Protein kinases () modify other proteins by chemically adding phosphate groups to them. This process is fundamental to most signalling and regulatory processes in the eukaryotic cell []. The protein kinases contain a catalytic core that is common to both serine/threonine and tyrosine protein kinases. The catalytic domain contains the nucleotide-binding site and the catalytic apparatus in an inter…	Domain
Sobic.009G204300	Chr09	55288934	55297878	1	8945	11050		Tyrosine-protein kinase, catalytic domain		Protein phosphorylation, which plays a key role in most cellular activities, is a reversible process mediated by protein kinases and phosphoprotein phosphatases. Protein kinases catalyse the transfer of the gamma phosphate from nucleotide triphosphates (often ATP) to one or more amino acid residues in a protein substrate side chain, resulting in a conformational change affecting protein function.…	Domain
Sobic.009G204300	Chr09	55288934	55297878	1	8945	11050		Concanavalin A-like lectin/glucanase domain		This entry represents the concanavalin A-like domain, which has a sandwich structure of 12-14 beta strands in two sheets with a complex topology. Proteins containing this domain include: Legume lectinsGlycosyl hydrolases family 16Galectin (animal S-lectin)Laminin G-like modulePentraxinClostridium neurotoxinsExotoxin AVibrio cholera sialidaseLeech intramolecular trans-sialidaseGlycosyl hydrolase f…	Domain
Sobic.009G204300	Chr09	55288934	55297878	1	8945	11050		Leucine-rich repeat		Leucine-rich repeats (LRR) consist of 2-45 motifs of 20-30 amino acids in length that generally folds into an arc or horseshoe shape []. LRRs occur in proteins ranging from viruses to eukaryotes, and appear to provide a structural framework for the formation of protein-protein interactions [, ].Proteins containing LRRs include tyrosine kinase receptors, cell-adhesion molecules, virulence factors,…	Repeat
Sobic.009G204300	Chr09	55288934	55297878	1	8945	11050		Malectin-like carbohydrate-binding domain		Malectin is a membrane-anchored protein of the endoplasmic reticulum that recognises and binds Glc2-N-glycan []. This entry represents a malectin-like domain found in a number of plant receptor kinases.	Domain
Sobic.009G204300	Chr09	55288934	55297878	1	8945	11050		Protein kinase domain		Protein phosphorylation, which plays a key role in most cellular activities, is a reversible process mediated by proteinkinases and phosphoprotein phosphatases. Protein kinases catalyse the transfer of the gamma phosphate from nucleotide triphosphates (often ATP) to one or more amino acid residues in a protein substrate side chain, resulting in a conformational change affecting protein function. …	Domain
Sobic.009G204300	Chr09	55288934	55297878	1	8945	11050		Protein kinase-like domain		Protein kinases () modify other proteins by chemically adding phosphate groups to them. This process is fundamental to most signalling and regulatory processes in the eukaryotic cell []. The protein kinases contain a catalytic core that is common to both serine/threonine and tyrosine protein kinases. The catalytic domain contains the nucleotide-binding site and the catalytic apparatus in an inter…	Domain
Sobic.009G204300	Chr09	55288934	55297878	1	8945	11050		Serine-threonine/tyrosine-protein kinase catalytic domain		Protein phosphorylation, which plays a key role in most cellular activities, is a reversible process mediated by protein kinases and phosphoprotein phosphatases. Protein kinases catalyse the transfer of the gamma phosphate from nucleotide triphosphates (often ATP) to one or more amino acid residues in a protein substrate side chain, resulting in a conformational change affecting protein function.…	Domain
Sobic.009G204300	Chr09	55288934	55297878	1	8945	11050		Concanavalin A-like lectin/glucanase domain		This entry represents the concanavalin A-like domain, which has a sandwich structure of 12-14 beta strands in two sheets with a complex topology. Proteins containing this domain include: Legume lectinsGlycosyl hydrolases family 16Galectin (animal S-lectin)Laminin G-like modulePentraxinClostridium neurotoxinsExotoxin AVibrio cholera sialidaseLeech intramolecular trans-sialidaseGlycosyl hydrolase f…	Domain
Sobic.009G204300	Chr09	55288934	55297878	1	8945	11050		Leucine-rich repeat		Leucine-rich repeats (LRR) consist of 2-45 motifs of 20-30 amino acids in length that generally folds into an arc or horseshoe shape []. LRRs occur in proteins ranging from viruses to eukaryotes, and appear to provide a structural framework for the formation of protein-protein interactions [, ].Proteins containing LRRs include tyrosine kinase receptors, cell-adhesion molecules, virulence factors,…	Repeat
Sobic.009G204300	Chr09	55288934	55297878	1	8945	11050		Malectin-like carbohydrate-binding domain		Malectin is a membrane-anchored protein of the endoplasmic reticulum that recognises and binds Glc2-N-glycan []. This entry represents a malectin-like domain found in a number of plant receptor kinases.	Domain
Sobic.009G204400	Chr09	55299334	55305383	1	6050	21450	(1 of 2) K14559 - U3 small nucleolar RNA-associated protein MPP10 (MPP10)	U3 small nucleolar ribonucleoprotein complex, subunit Mpp10		Mpp10 (M phase phosphoprotein 10) is a component of the 60-80S U3 small nucleolar ribonucleoprotein (U3 snoRNP) required for three cleavage events that generate the mature 18S rRNA from the pre-rRNA [, ].	Family
Sobic.009G204400	Chr09	55299334	55305383	1	6050	21450	(1 of 2) K14559 - U3 small nucleolar RNA-associated protein MPP10 (MPP10)					nucleus	GO:0005634	A membrane-bounded organelle of eukaryotic cells in which chromosomes are housed and replicated. In most cells, the nucleus contains all of the cell's chromosomes except the organellar chromosomes, and is the site of RNA synthesis and processing. In some species, or in specialized cell types, RNA metabolism or DNA replication may be absent.
Sobic.009G204400	Chr09	55299334	55305383	1	6050	21450	(1 of 2) K14559 - U3 small nucleolar RNA-associated protein MPP10 (MPP10)					rRNA processing	GO:0006364	Any process involved in the conversion of a primary ribosomal RNA (rRNA) transcript into one or more mature rRNA molecules.
Sobic.009G204400	Chr09	55299334	55305383	1	6050	21450	(1 of 2) K14559 - U3 small nucleolar RNA-associated protein MPP10 (MPP10)					small nucleolar ribonucleoprotein complex	GO:0005732	A ribonucleoprotein complex that contains an RNA molecule of the small nucleolar RNA (snoRNA) family and associated proteins. Most are involved in a step of processing of rRNA: cleavage, 2'-O-methylation, or pseudouridylation. The majority, though not all, fall into one of two classes, box C/D type or box H/ACA type.
Sobic.009G204400	Chr09	55299334	55305383	1	6050	21450	(1 of 2) K14559 - U3 small nucleolar RNA-associated protein MPP10 (MPP10)					Mpp10 complex	GO:0034457	A protein complex that forms a subcomplex of the 90S preribosome. In S. cerevisiae, it is composed of Mpp10p, Imp3p and Imp4p.
Sobic.009G204501	Chr09	55304618	55305513	-1	896	26734
Sobic.009G204601	Chr09	55305957	55316964	1	11008	28073	(1 of 1) 1.10.2.2//2.7.1.11 - Quinol--cytochrome-c reductase / Ubiquinone--cytochrome-c oxidoreductase // 6-phosphofructokinase / Phosphohexokinase	Metalloenzyme, LuxS/M16 peptidase-like		This entry represents domains with a two-layer alpha/beta structure found in metalloenzymes such as LuxS (S-ribosylhomocysteinase; ) and metallopeptidases belonging to MEROPS peptidase family M16. These domains share the same active site motif of HxxEH located in the first core helix, but differ in one of the metal-binding residues. LuxS, the AI-2 (autoinducer-2) producing enzyme for quorum sensi…	Domain
Sobic.009G204601	Chr09	55305957	55316964	1	11008	28073	(1 of 1) 1.10.2.2//2.7.1.11 - Quinol--cytochrome-c reductase / Ubiquinone--cytochrome-c oxidoreductase // 6-phosphofructokinase / Phosphohexokinase	Peptidase M16, N-terminal		This entry represents an N-terminal domain found in metallopeptidases and non-peptidase homologues belonging to MEROPS peptidase family M16 (clan ME), subfamilies M16A, M16B and M16C. Members of this family include:Insulinase, insulin-degrading enzyme ()Mitochondrial processing peptidase alpha subunit, (Alpha-MPP, )Pitrlysin, Protease III precursor ()Nardilysin, ()Ubiquinol-cytochrome C reductase…	Domain
Sobic.009G204601	Chr09	55305957	55316964	1	11008	28073	(1 of 1) 1.10.2.2//2.7.1.11 - Quinol--cytochrome-c reductase / Ubiquinone--cytochrome-c oxidoreductase // 6-phosphofructokinase / Phosphohexokinase	Peptidase M16 domain		The M16 family of zinc peptidases comprises a pair of homologous domains that form two halves of a "clam-shell" surrounding the active site []. This entry represents this domain found in metallopeptidases and non-peptidase homologues belonging to MEROPS peptidase family M16 (clan ME), subfamilies M16A, M16B and M16C; they include:Insulinase, insulin-degrading enzyme ()Mitochondrial processing pep…	Domain
Sobic.009G204601	Chr09	55305957	55316964	1	11008	28073	(1 of 1) 1.10.2.2//2.7.1.11 - Quinol--cytochrome-c reductase / Ubiquinone--cytochrome-c oxidoreductase // 6-phosphofructokinase / Phosphohexokinase	Peptidase M16, C-terminal		These metallopeptidases belong to MEROPS peptidase family M16 (clan ME). They include proteins, which are classified as non-peptidase homologues either have been found experimentally to be without peptidase activity, or lack amino acid residues that are believed to be essential for the catalytic activity. The peptidases in this group of sequences include:Insulinase, insulin-degrading enzyme ()Mit…	Domain
Sobic.009G204601	Chr09	55305957	55316964	1	11008	28073	(1 of 1) 1.10.2.2//2.7.1.11 - Quinol--cytochrome-c reductase / Ubiquinone--cytochrome-c oxidoreductase // 6-phosphofructokinase / Phosphohexokinase	ATP-dependent 6-phosphofructokinase		The enzyme-catalysed transfer of a phosphoryl group from ATP is animportant reaction in a wide variety of biological processes []. Oneenzyme that utilises this reaction is phosphofructokinase (PFK), whichcatalyses the phosphorylation of fructose-6-phosphate to fructose-1,6-bisphosphate, a key regulatory step in the glycolytic pathway [, ]. PFK exists as a homotetramer in bacteria and mammals (whe…	Family
Sobic.009G204601	Chr09	55305957	55316964	1	11008	28073	(1 of 1) 1.10.2.2//2.7.1.11 - Quinol--cytochrome-c reductase / Ubiquinone--cytochrome-c oxidoreductase // 6-phosphofructokinase / Phosphohexokinase	Phosphofructokinase domain		The enzyme-catalysed transfer of a phosphoryl group from ATP is animportant reaction in a wide variety of biological processes []. Oneenzyme that utilises this reaction is phosphofructokinase (PFK), whichcatalyses the phosphorylation of fructose-6-phosphate to fructose-1,6-bisphosphate, a key regulatory step in the glycolytic pathway [, ]. PFK exists as a homotetramer in bacteria and mammals (whe…	Domain
Sobic.009G204601	Chr09	55305957	55316964	1	11008	28073	(1 of 1) 1.10.2.2//2.7.1.11 - Quinol--cytochrome-c reductase / Ubiquinone--cytochrome-c oxidoreductase // 6-phosphofructokinase / Phosphohexokinase					metal ion binding	GO:0046872	Interacting selectively and non-covalently with any metal ion.
Sobic.009G204601	Chr09	55305957	55316964	1	11008	28073	(1 of 1) 1.10.2.2//2.7.1.11 - Quinol--cytochrome-c reductase / Ubiquinone--cytochrome-c oxidoreductase // 6-phosphofructokinase / Phosphohexokinase					6-phosphofructokinase activity	GO:0003872	Catalysis of the reaction: ATP + D-fructose-6-phosphate = ADP + D-fructose 1,6-bisphosphate.
Sobic.009G204601	Chr09	55305957	55316964	1	11008	28073	(1 of 1) 1.10.2.2//2.7.1.11 - Quinol--cytochrome-c reductase / Ubiquinone--cytochrome-c oxidoreductase // 6-phosphofructokinase / Phosphohexokinase					glycolytic process	GO:0006096	The chemical reactions and pathways resulting in the breakdown of a carbohydrate into pyruvate, with the concomitant production of a small amount of ATP and the reduction of NAD(P) to NAD(P)H. Glycolysis begins with the metabolism of a carbohydrate to generate products that can enter the pathway and ends with the production of pyruvate. Pyruvate may be converted to acetyl-coenzyme A, ethanol, lac…
Sobic.009G204601	Chr09	55305957	55316964	1	11008	28073	(1 of 1) 1.10.2.2//2.7.1.11 - Quinol--cytochrome-c reductase / Ubiquinone--cytochrome-c oxidoreductase // 6-phosphofructokinase / Phosphohexokinase					catalytic activity	GO:0003824	Catalysis of a biochemical reaction at physiological temperatures. In biologically catalyzed reactions, the reactants are known as substrates, and the catalysts are naturally occurring macromolecular substances known as enzymes. Enzymes possess specific binding sites for substrates, and are usually composed wholly or largely of protein, but RNA that has catalytic activity (ribozyme) is often also…
Sobic.009G204700	Chr09	55317086	55321841	-1	4756	39202		Protein kinase domain		Protein phosphorylation, which plays a key role in most cellular activities, is a reversible process mediated by proteinkinases and phosphoprotein phosphatases. Protein kinases catalyse the transfer of the gamma phosphate from nucleotide triphosphates (often ATP) to one or more amino acid residues in a protein substrate side chain, resulting in a conformational change affecting protein function. …	Domain
Sobic.009G204700	Chr09	55317086	55321841	-1	4756	39202		Protein kinase-like domain		Protein kinases () modify other proteins by chemically adding phosphate groups to them. This process is fundamental to most signalling and regulatory processes in the eukaryotic cell []. The protein kinases contain a catalytic core that is common to both serine/threonine and tyrosine protein kinases. The catalytic domain contains the nucleotide-binding site and the catalytic apparatus in an inter…	Domain
Sobic.009G204700	Chr09	55317086	55321841	-1	4756	39202		Serine-threonine/tyrosine-protein kinase catalytic domain		Protein phosphorylation, which plays a key role in most cellular activities, is a reversible process mediated by protein kinases and phosphoprotein phosphatases. Protein kinases catalyse the transfer of the gamma phosphate from nucleotide triphosphates (often ATP) to one or more amino acid residues in a protein substrate side chain, resulting in a conformational change affecting protein function.…	Domain
Sobic.009G204700	Chr09	55317086	55321841	-1	4756	39202		Concanavalin A-like lectin/glucanase domain		This entry represents the concanavalin A-like domain, which has a sandwich structure of 12-14 beta strands in two sheets with a complex topology. Proteins containing this domain include: Legume lectinsGlycosyl hydrolases family 16Galectin (animal S-lectin)Laminin G-like modulePentraxinClostridium neurotoxinsExotoxin AVibrio cholera sialidaseLeech intramolecular trans-sialidaseGlycosyl hydrolase f…	Domain
Sobic.009G204700	Chr09	55317086	55321841	-1	4756	39202		Serine/threonine/dual specificity protein kinase, catalytic domain		Protein phosphorylation, which plays a key role in most cellular activities, is a reversible process mediated by protein kinases and phosphoprotein phosphatases. Protein kinases catalyse the transfer of the gamma phosphate from nucleotide triphosphates (often ATP) to one or more amino acid residues in a protein substrate side chain, resulting in a conformational change affecting protein function.…	Domain
Sobic.009G204700	Chr09	55317086	55321841	-1	4756	39202		Leucine-rich repeat		Leucine-rich repeats (LRR) consist of 2-45 motifs of 20-30 amino acids in length that generally folds into an arc or horseshoe shape []. LRRs occur in proteins ranging from viruses to eukaryotes, and appear to provide a structural framework for the formation of protein-protein interactions [, ].Proteins containing LRRs include tyrosine kinase receptors, cell-adhesion molecules, virulence factors,…	Repeat
Sobic.009G204700	Chr09	55317086	55321841	-1	4756	39202		Malectin-like carbohydrate-binding domain		Malectin is a membrane-anchored protein of the endoplasmic reticulum that recognises and binds Glc2-N-glycan []. This entry represents a malectin-like domain found in a number of plant receptor kinases.	Domain
Sobic.009G204800	Chr09	55335478	55340464	1	4987	57594	(1 of 9) PF07714//PF12819//PF13855 - Protein tyrosine kinase (Pkinase_Tyr) // Carbohydrate-binding protein of the ER (Malectin_like) // Leucine rich repeat (LRR_8)	Protein kinase domain		Protein phosphorylation, which plays a key role in most cellular activities, is a reversible process mediated by proteinkinases and phosphoprotein phosphatases. Protein kinases catalyse the transfer of the gamma phosphate from nucleotide triphosphates (often ATP) to one or more amino acid residues in a protein substrate side chain, resulting in a conformational change affecting protein function. …	Domain
Sobic.009G204800	Chr09	55335478	55340464	1	4987	57594	(1 of 9) PF07714//PF12819//PF13855 - Protein tyrosine kinase (Pkinase_Tyr) // Carbohydrate-binding protein of the ER (Malectin_like) // Leucine rich repeat (LRR_8)	Protein kinase-like domain		Protein kinases () modify other proteins by chemically adding phosphate groups to them. This process is fundamental to most signalling and regulatory processes in the eukaryotic cell []. The protein kinases contain a catalytic core that is common to both serine/threonine and tyrosine protein kinases. The catalytic domain contains the nucleotide-binding site and the catalytic apparatus in an inter…	Domain
Sobic.009G204800	Chr09	55335478	55340464	1	4987	57594	(1 of 9) PF07714//PF12819//PF13855 - Protein tyrosine kinase (Pkinase_Tyr) // Carbohydrate-binding protein of the ER (Malectin_like) // Leucine rich repeat (LRR_8)	Serine-threonine/tyrosine-protein kinase catalytic domain		Protein phosphorylation, which plays a key role in most cellular activities, is a reversible process mediated by protein kinases and phosphoprotein phosphatases. Protein kinases catalyse the transfer of the gamma phosphate from nucleotide triphosphates (often ATP) to one or more amino acid residues in a protein substrate side chain, resulting in a conformational change affecting protein function.…	Domain
Sobic.009G204800	Chr09	55335478	55340464	1	4987	57594	(1 of 9) PF07714//PF12819//PF13855 - Protein tyrosine kinase (Pkinase_Tyr) // Carbohydrate-binding protein of the ER (Malectin_like) // Leucine rich repeat (LRR_8)	Concanavalin A-like lectin/glucanase domain		This entry represents the concanavalin A-like domain, which has a sandwich structure of 12-14 beta strands in two sheets with a complex topology. Proteins containing this domain include: Legume lectinsGlycosyl hydrolases family 16Galectin (animal S-lectin)Laminin G-like modulePentraxinClostridium neurotoxinsExotoxin AVibrio cholera sialidaseLeech intramolecular trans-sialidaseGlycosyl hydrolase f…	Domain
Sobic.009G204800	Chr09	55335478	55340464	1	4987	57594	(1 of 9) PF07714//PF12819//PF13855 - Protein tyrosine kinase (Pkinase_Tyr) // Carbohydrate-binding protein of the ER (Malectin_like) // Leucine rich repeat (LRR_8)	Serine/threonine/dual specificity protein kinase, catalytic domain		Protein phosphorylation, which plays a key role in most cellular activities, is a reversible process mediated by protein kinases and phosphoprotein phosphatases. Protein kinases catalyse the transfer of the gamma phosphate from nucleotide triphosphates (often ATP) to one or more amino acid residues in a protein substrate side chain, resulting in a conformational change affecting protein function.…	Domain
Sobic.009G204800	Chr09	55335478	55340464	1	4987	57594	(1 of 9) PF07714//PF12819//PF13855 - Protein tyrosine kinase (Pkinase_Tyr) // Carbohydrate-binding protein of the ER (Malectin_like) // Leucine rich repeat (LRR_8)	Leucine-rich repeat		Leucine-rich repeats (LRR) consist of 2-45 motifs of 20-30 amino acids in length that generally folds into an arc or horseshoe shape []. LRRs occur in proteins ranging from viruses to eukaryotes, and appear to provide a structural framework for the formation of protein-protein interactions [, ].Proteins containing LRRs include tyrosine kinase receptors, cell-adhesion molecules, virulence factors,…	Repeat
Sobic.009G204800	Chr09	55335478	55340464	1	4987	57594	(1 of 9) PF07714//PF12819//PF13855 - Protein tyrosine kinase (Pkinase_Tyr) // Carbohydrate-binding protein of the ER (Malectin_like) // Leucine rich repeat (LRR_8)	Malectin-like carbohydrate-binding domain		Malectin is a membrane-anchored protein of the endoplasmic reticulum that recognises and binds Glc2-N-glycan []. This entry represents a malectin-like domain found in a number of plant receptor kinases.	Domain
Sobic.009G204800	Chr09	55335478	55340464	1	4987	57594	(1 of 9) PF07714//PF12819//PF13855 - Protein tyrosine kinase (Pkinase_Tyr) // Carbohydrate-binding protein of the ER (Malectin_like) // Leucine rich repeat (LRR_8)	Protein kinase domain		Protein phosphorylation, which plays a key role in most cellular activities, is a reversible process mediated by proteinkinases and phosphoprotein phosphatases. Protein kinases catalyse the transfer of the gamma phosphate from nucleotide triphosphates (often ATP) to one or more amino acid residues in a protein substrate side chain, resulting in a conformational change affecting protein function. …	Domain
Sobic.009G204800	Chr09	55335478	55340464	1	4987	57594	(1 of 9) PF07714//PF12819//PF13855 - Protein tyrosine kinase (Pkinase_Tyr) // Carbohydrate-binding protein of the ER (Malectin_like) // Leucine rich repeat (LRR_8)	Protein kinase-like domain		Protein kinases () modify other proteins by chemically adding phosphate groups to them. This process is fundamental to most signalling and regulatory processes in the eukaryotic cell []. The protein kinases contain a catalytic core that is common to both serine/threonine and tyrosine protein kinases. The catalytic domain contains the nucleotide-binding site and the catalytic apparatus in an inter…	Domain
Sobic.009G204800	Chr09	55335478	55340464	1	4987	57594	(1 of 9) PF07714//PF12819//PF13855 - Protein tyrosine kinase (Pkinase_Tyr) // Carbohydrate-binding protein of the ER (Malectin_like) // Leucine rich repeat (LRR_8)	Serine-threonine/tyrosine-protein kinase catalytic domain		Protein phosphorylation, which plays a key role in most cellular activities, is a reversible process mediated by protein kinases and phosphoprotein phosphatases. Protein kinases catalyse the transfer of the gamma phosphate from nucleotide triphosphates (often ATP) to one or more amino acid residues in a protein substrate side chain, resulting in a conformational change affecting protein function.…	Domain
Sobic.009G204800	Chr09	55335478	55340464	1	4987	57594	(1 of 9) PF07714//PF12819//PF13855 - Protein tyrosine kinase (Pkinase_Tyr) // Carbohydrate-binding protein of the ER (Malectin_like) // Leucine rich repeat (LRR_8)	Concanavalin A-like lectin/glucanase domain		This entry represents the concanavalin A-like domain, which has a sandwich structure of 12-14 beta strands in two sheets with a complex topology. Proteins containing this domain include: Legume lectinsGlycosyl hydrolases family 16Galectin (animal S-lectin)Laminin G-like modulePentraxinClostridium neurotoxinsExotoxin AVibrio cholera sialidaseLeech intramolecular trans-sialidaseGlycosyl hydrolase f…	Domain
Sobic.009G204800	Chr09	55335478	55340464	1	4987	57594	(1 of 9) PF07714//PF12819//PF13855 - Protein tyrosine kinase (Pkinase_Tyr) // Carbohydrate-binding protein of the ER (Malectin_like) // Leucine rich repeat (LRR_8)	Serine/threonine/dual specificity protein kinase, catalytic domain		Protein phosphorylation, which plays a key role in most cellular activities, is a reversible process mediated by protein kinases and phosphoprotein phosphatases. Protein kinases catalyse the transfer of the gamma phosphate from nucleotide triphosphates (often ATP) to one or more amino acid residues in a protein substrate side chain, resulting in a conformational change affecting protein function.…	Domain
Sobic.009G204800	Chr09	55335478	55340464	1	4987	57594	(1 of 9) PF07714//PF12819//PF13855 - Protein tyrosine kinase (Pkinase_Tyr) // Carbohydrate-binding protein of the ER (Malectin_like) // Leucine rich repeat (LRR_8)	Leucine-rich repeat		Leucine-rich repeats (LRR) consist of 2-45 motifs of 20-30 amino acids in length that generally folds into an arc or horseshoe shape []. LRRs occur in proteins ranging from viruses to eukaryotes, and appear to provide a structural framework for the formation of protein-protein interactions [, ].Proteins containing LRRs include tyrosine kinase receptors, cell-adhesion molecules, virulence factors,…	Repeat
Sobic.009G204800	Chr09	55335478	55340464	1	4987	57594	(1 of 9) PF07714//PF12819//PF13855 - Protein tyrosine kinase (Pkinase_Tyr) // Carbohydrate-binding protein of the ER (Malectin_like) // Leucine rich repeat (LRR_8)	Malectin-like carbohydrate-binding domain		Malectin is a membrane-anchored protein of the endoplasmic reticulum that recognises and binds Glc2-N-glycan []. This entry represents a malectin-like domain found in a number of plant receptor kinases.	Domain
Sobic.009G204900	Chr09	55341679	55346555	1	4877	63795		Protein kinase domain		Protein phosphorylation, which plays a key role in most cellular activities, is a reversible process mediated by proteinkinases and phosphoprotein phosphatases. Protein kinases catalyse the transfer of the gamma phosphate from nucleotide triphosphates (often ATP) to one or more amino acid residues in a protein substrate side chain, resulting in a conformational change affecting protein function. …	Domain
Sobic.009G204900	Chr09	55341679	55346555	1	4877	63795		Protein kinase-like domain		Protein kinases () modify other proteins by chemically adding phosphate groups to them. This process is fundamental to most signalling and regulatory processes in the eukaryotic cell []. The protein kinases contain a catalytic core that is common to both serine/threonine and tyrosine protein kinases. The catalytic domain contains the nucleotide-binding site and the catalytic apparatus in an inter…	Domain
Sobic.009G204900	Chr09	55341679	55346555	1	4877	63795		Tyrosine-protein kinase, catalytic domain		Protein phosphorylation, which plays a key role in most cellular activities, is a reversible process mediated by protein kinases and phosphoprotein phosphatases. Protein kinases catalyse the transfer of the gamma phosphate from nucleotide triphosphates (often ATP) to one or more amino acid residues in a protein substrate side chain, resulting in a conformational change affecting protein function.…	Domain
Sobic.009G204900	Chr09	55341679	55346555	1	4877	63795		Serine-threonine/tyrosine-protein kinase catalytic domain		Protein phosphorylation, which plays a key role in most cellular activities, is a reversible process mediated by protein kinases and phosphoprotein phosphatases. Protein kinases catalyse the transfer of the gamma phosphate from nucleotide triphosphates (often ATP) to one or more amino acid residues in a protein substrate side chain, resulting in a conformational change affecting protein function.…	Domain
Sobic.009G204900	Chr09	55341679	55346555	1	4877	63795		Leucine-rich repeat		Leucine-rich repeats (LRR) consist of 2-45 motifs of 20-30 amino acids in length that generally folds into an arc or horseshoe shape []. LRRs occur in proteins ranging from viruses to eukaryotes, and appear to provide a structural framework for the formation of protein-protein interactions [, ].Proteins containing LRRs include tyrosine kinase receptors, cell-adhesion molecules, virulence factors,…	Repeat
Sobic.009G204900	Chr09	55341679	55346555	1	4877	63795		Malectin-like carbohydrate-binding domain		Malectin is a membrane-anchored protein of the endoplasmic reticulum that recognises and binds Glc2-N-glycan []. This entry represents a malectin-like domain found in a number of plant receptor kinases.	Domain
Sobic.009G205000	Chr09	55349076	55354391	1	5316	71192	(1 of 48) PF01535//PF13041//PF14432 - PPR repeat (PPR) // PPR repeat family (PPR_2) // DYW family of nucleic acid deaminases (DYW_deaminase)	Tetratricopeptide-like helical domain		The tetratrico peptide repeat region (TPR) is a structural motif present in a wide range of proteins [, , ]. It mediates protein-protein interactions and the assembly of multiprotein complexes []. The TPR motifconsists of 3-16 tandem-repeats of 34 amino acids residues, although individual TPR motifs canbe dispersed in the protein sequence. Sequence alignment of the TPR domains reveals aconsensus …	Domain
Sobic.009G205000	Chr09	55349076	55354391	1	5316	71192	(1 of 48) PF01535//PF13041//PF14432 - PPR repeat (PPR) // PPR repeat family (PPR_2) // DYW family of nucleic acid deaminases (DYW_deaminase)	Pentatricopeptide repeat		This entry represents the PPR repeat.Pentatricopeptide repeat (PPR) proteins are characterised by tandem repeats of a degenerate 35 amino acid motif []. Most of PPR proteins have roles in mitochondria or plastid []. PPR repeats were discovered while screening Arabidopsis proteins for those predicted to be targeted to mitochondria or chloroplast [, ]. Some of these proteins have been shown to play…	Repeat
Sobic.009G205100	Chr09	55355363	55357077	-1	1715	77479	(1 of 42) PF00642 - Zinc finger C-x8-C-x5-C-x3-H type (and similar) (zf-CCCH)	Zinc finger, CCCH-type		Zinc finger (Znf) domains are relatively small protein motifs which contain multiple finger-like protrusions that make tandem contacts with their target molecule. Some of these domains bind zinc, but many do not; instead binding other metals such as iron, or no metal at all. For example, some family members form salt bridges to stabilise the finger-like folds. They were first identified as a DNA-…	Domain
Sobic.009G205200	Chr09	55360166	55365542	1	5377	82282		F-box domain		First identified in cyclin-F as a protein-protein interaction motif, the F-boxis a conserved domain that is present in numerous protein with a bipartitestructure []. Through the F-box, these proteins are linked to the Skp1protein and the core of SCFs (Skp1-cullin-F-box protein ligase) complexes.SCFs complexes constitute a new class of E3 ligases []. They function incombination with the E2 enzyme …	Domain	protein binding	GO:0005515	Interacting selectively and non-covalently with any protein or protein complex (a complex of two or more proteins that may include other nonprotein molecules).
Sobic.009G205300	Chr09	55366410	55368729	-1	2320	88526		Major facilitator superfamily domain		Transporters can be grouped in two classes, primary and secondary carriers. The primary active transporters drive solute accumulation or extrusion by using ATP hydrolysis, photon absorption, electron flow, substrate decarboxylation or methyl transfer. If charged molecules are unidirectionally pumped as a consequence of the consumption of a primary cellular energy source, electron chemical potenti…	Domain
Sobic.009G205300	Chr09	55366410	55368729	-1	2320	88526		Reticulon		Eukaryotic proteins of the reticulon (RTN) family all share an association with the endoplasmic reticulum (ER). Whereas amino-terminal regions are not related to one another, all reticulon proteins share a 200 amino acid residue region of sequence similarity at the C-terminal. This region contains twolarge hydrophobic regions separated by a 66 residue hydrophilic segment. Theconserved hydrophobic…	Domain
Sobic.009G205400	Chr09	55373696	55376417	1	2722	95812		Zinc finger, RING-type		Zinc finger (Znf) domains are relatively small protein motifs which contain multiple finger-like protrusions that make tandem contacts with their target molecule. Some of these domains bind zinc, but many do not; instead binding other metals such as iron, or no metal at all. For example, some family members form salt bridges to stabilise the finger-like folds. They were first identified as a DNA-…	Domain
Sobic.009G205400	Chr09	55373696	55376417	1	2722	95812		Zinc finger, RING/FYVE/PHD-type		Zinc finger (Znf) domains are relatively small protein motifs which contain multiple finger-like protrusions that make tandem contacts with their target molecule. Some of these domains bind zinc, but many do not; instead binding other metals such as iron, or no metal at all. For example, some family members form salt bridges to stabilise the finger-like folds. They were first identified as a DNA-…	Domain
Sobic.009G205400	Chr09	55373696	55376417	1	2722	95812		Immunoglobulin-like fold		This entry represents domains with an immunoglobulin-like (Ig-like) fold, which consists of a beta-sandwich of seven or more strands in two sheets with a Greek-key topology. Ig-like domains are one of the most common protein modules found in animals, occurring in a variety of different proteins. These domains are often involved in interactions, commonly with other Ig-like domains via their beta-s…	Domain
Sobic.009G205400	Chr09	55373696	55376417	1	2722	95812						zinc ion binding	GO:0008270	Interacting selectively and non-covalently with zinc (Zn) ions.
Sobic.009G205400	Chr09	55373696	55376417	1	2722	95812						protein binding	GO:0005515	Interacting selectively and non-covalently with any protein or protein complex (a complex of two or more proteins that may include other nonprotein molecules).
Sobic.009G205500	Chr09	55378027	55379058	-1	1032	100143		Late embryogenesis abundant protein, LEA-14		Different types of LEA proteins are expressed at different stages of late embryogenesis in higher plant seed embryos and under conditions of dehydration stress [, ]. The function of these proteins is unknown.	Domain
Sobic.009G205500	Chr09	55378027	55379058	-1	1032	100143		Immunoglobulin-like fold		This entry represents domains with an immunoglobulin-like (Ig-like) fold, which consists of a beta-sandwich of seven or more strands in two sheets with a Greek-key topology. Ig-like domains are one of the most common protein modules found in animals, occurring in a variety of different proteins. These domains are often involved in interactions, commonly with other Ig-like domains via their beta-s…	Domain
Sobic.009G205600	Chr09	55382641	55384578	1	1938	104757		UDP-glucuronosyl/UDP-glucosyltransferase		UDP glycosyltransferases (UGT) are a superfamily of enzymes that catalyzes the addition of the glycosyl group from a UTP-sugar to a small hydrophobic molecule. This family currently consist of:Mammalian UDP-glucuronosyl transferases () (UDPGT) []. A large family of membrane-bound microsomal enzymes which catalyze the transfer of glucuronic acid to a wide variety of exogenous and endogenous lipoph…	Family
Sobic.009G205600	Chr09	55382641	55384578	1	1938	104757						metabolic process	GO:0008152	The chemical reactions and pathways, including anabolism and catabolism, by which living organisms transform chemical substances. Metabolic processes typically transform small molecules, but also include macromolecular processes such as DNA repair and replication, and protein synthesis and degradation.
Sobic.009G205600	Chr09	55382641	55384578	1	1938	104757						transferase activity, transferring hexosyl groups	GO:0016758	Catalysis of the transfer of a hexosyl group from one compound (donor) to another (acceptor).
Sobic.009G205700	Chr09	55384638	55387757	-1	3120	106754		UDP-glucuronosyl/UDP-glucosyltransferase		UDP glycosyltransferases (UGT) are a superfamily of enzymes that catalyzes the addition of the glycosyl group from a UTP-sugar to a small hydrophobic molecule. This family currently consist of:Mammalian UDP-glucuronosyl transferases () (UDPGT) []. A large family of membrane-bound microsomal enzymes which catalyze the transfer of glucuronic acid to a wide variety of exogenous and endogenous lipoph…	Family
Sobic.009G205700	Chr09	55384638	55387757	-1	3120	106754						metabolic process	GO:0008152	The chemical reactions and pathways, including anabolism and catabolism, by which living organisms transform chemical substances. Metabolic processes typically transform small molecules, but also include macromolecular processes such as DNA repair and replication, and protein synthesis and degradation.
Sobic.009G205700	Chr09	55384638	55387757	-1	3120	106754						transferase activity, transferring hexosyl groups	GO:0016758	Catalysis of the transfer of a hexosyl group from one compound (donor) to another (acceptor).
Sobic.009G205800	Chr09	55392258	55393928	-1	1671	114374		UDP-glucuronosyl/UDP-glucosyltransferase		UDP glycosyltransferases (UGT) are a superfamily of enzymes that catalyzes the addition of the glycosyl group from a UTP-sugar to a small hydrophobic molecule. This family currently consist of:Mammalian UDP-glucuronosyl transferases () (UDPGT) []. A large family of membrane-bound microsomal enzymes which catalyze the transfer of glucuronic acid to a wide variety of exogenous and endogenous lipoph…	Family
Sobic.009G205800	Chr09	55392258	55393928	-1	1671	114374						metabolic process	GO:0008152	The chemical reactions and pathways, including anabolism and catabolism, by which living organisms transform chemical substances. Metabolic processes typically transform small molecules, but also include macromolecular processes such as DNA repair and replication, and protein synthesis and degradation.
Sobic.009G205800	Chr09	55392258	55393928	-1	1671	114374						transferase activity, transferring hexosyl groups	GO:0016758	Catalysis of the transfer of a hexosyl group from one compound (donor) to another (acceptor).
Sobic.009G205900	Chr09	55399431	55401971	-1	2541	121547		UDP-glucuronosyl/UDP-glucosyltransferase		UDP glycosyltransferases (UGT) are a superfamily of enzymes that catalyzes the addition of the glycosyl group from a UTP-sugar to a small hydrophobic molecule. This family currently consist of:Mammalian UDP-glucuronosyl transferases () (UDPGT) []. A large family of membrane-bound microsomal enzymes which catalyze the transfer of glucuronic acid to a wide variety of exogenous and endogenous lipoph…	Family
Sobic.009G205900	Chr09	55399431	55401971	-1	2541	121547						metabolic process	GO:0008152	The chemical reactions and pathways, including anabolism and catabolism, by which living organisms transform chemical substances. Metabolic processes typically transform small molecules, but also include macromolecular processes such as DNA repair and replication, and protein synthesis and degradation.
Sobic.009G205900	Chr09	55399431	55401971	-1	2541	121547						transferase activity, transferring hexosyl groups	GO:0016758	Catalysis of the transfer of a hexosyl group from one compound (donor) to another (acceptor).
Sobic.009G206000	Chr09	55406829	55408789	-1	1961	128945		UDP-glucuronosyl/UDP-glucosyltransferase		UDP glycosyltransferases (UGT) are a superfamily of enzymes that catalyzes the addition of the glycosyl group from a UTP-sugar to a small hydrophobic molecule. This family currently consist of:Mammalian UDP-glucuronosyl transferases () (UDPGT) []. A large family of membrane-bound microsomal enzymes which catalyze the transfer of glucuronic acid to a wide variety of exogenous and endogenous lipoph…	Family
Sobic.009G206000	Chr09	55406829	55408789	-1	1961	128945						metabolic process	GO:0008152	The chemical reactions and pathways, including anabolism and catabolism, by which living organisms transform chemical substances. Metabolic processes typically transform small molecules, but also include macromolecular processes such as DNA repair and replication, and protein synthesis and degradation.
Sobic.009G206000	Chr09	55406829	55408789	-1	1961	128945						transferase activity, transferring hexosyl groups	GO:0016758	Catalysis of the transfer of a hexosyl group from one compound (donor) to another (acceptor).
Sobic.009G206100	Chr09	55414343	55417669	1	3327	136459	(1 of 68) PF07762 - Protein of unknown function (DUF1618) (DUF1618)	Domain of unknown function DUF1618		The proteins of this entry are mainly hypothetical proteins expressed by Oryza sativa.	Domain
Sobic.009G206100	Chr09	55414343	55417669	1	3327	136459	(1 of 68) PF07762 - Protein of unknown function (DUF1618) (DUF1618)	Domain of unknown function DUF1618		The proteins of this entry are mainly hypothetical proteins expressed by Oryza sativa.	Domain
Sobic.009G206100	Chr09	55414343	55417669	1	3327	136459	(1 of 68) PF07762 - Protein of unknown function (DUF1618) (DUF1618)	Domain of unknown function DUF1618		The proteins of this entry are mainly hypothetical proteins expressed by Oryza sativa.	Domain
Sobic.009G206100	Chr09	55414343	55417669	1	3327	136459	(1 of 68) PF07762 - Protein of unknown function (DUF1618) (DUF1618)	Domain of unknown function DUF1618		The proteins of this entry are mainly hypothetical proteins expressed by Oryza sativa.	Domain
Sobic.009G206150	Chr09	55417698	55424021	-1	6324	139814	(1 of 3) 2.7.7.72 - CCA tRNA nucleotidyltransferase / tRNA-nucleotidyltransferase
Sobic.009G206200	Chr09	55424218	55425317	-1	1100	146334	(1 of 3) 2.7.7.72 - CCA tRNA nucleotidyltransferase / tRNA-nucleotidyltransferase
Sobic.009G206250	Chr09	55427222	55428711	1	1490	149338
Sobic.009G206300	Chr09	55430105	55431561	-1	1457	152221	(1 of 8) PTHR11926//PTHR11926:SF234 - GLUCOSYL/GLUCURONOSYL TRANSFERASES // SUBFAMILY NOT NAMED	UDP-glucuronosyl/UDP-glucosyltransferase		UDP glycosyltransferases (UGT) are a superfamily of enzymes that catalyzes the addition of the glycosyl group from a UTP-sugar to a small hydrophobic molecule. This family currently consist of:Mammalian UDP-glucuronosyl transferases () (UDPGT) []. A large family of membrane-bound microsomal enzymes which catalyze the transfer of glucuronic acid to a wide variety of exogenous and endogenous lipoph…	Family
Sobic.009G206300	Chr09	55430105	55431561	-1	1457	152221	(1 of 8) PTHR11926//PTHR11926:SF234 - GLUCOSYL/GLUCURONOSYL TRANSFERASES // SUBFAMILY NOT NAMED					metabolic process	GO:0008152	The chemical reactions and pathways, including anabolism and catabolism, by which living organisms transform chemical substances. Metabolic processes typically transform small molecules, but also include macromolecular processes such as DNA repair and replication, and protein synthesis and degradation.
Sobic.009G206300	Chr09	55430105	55431561	-1	1457	152221	(1 of 8) PTHR11926//PTHR11926:SF234 - GLUCOSYL/GLUCURONOSYL TRANSFERASES // SUBFAMILY NOT NAMED					transferase activity, transferring hexosyl groups	GO:0016758	Catalysis of the transfer of a hexosyl group from one compound (donor) to another (acceptor).
Sobic.009G206400	Chr09	55435072	55436757	-1	1686	157188		UDP-glucuronosyl/UDP-glucosyltransferase		UDP glycosyltransferases (UGT) are a superfamily of enzymes that catalyzes the addition of the glycosyl group from a UTP-sugar to a small hydrophobic molecule. This family currently consist of:Mammalian UDP-glucuronosyl transferases () (UDPGT) []. A large family of membrane-bound microsomal enzymes which catalyze the transfer of glucuronic acid to a wide variety of exogenous and endogenous lipoph…	Family
Sobic.009G206400	Chr09	55435072	55436757	-1	1686	157188						metabolic process	GO:0008152	The chemical reactions and pathways, including anabolism and catabolism, by which living organisms transform chemical substances. Metabolic processes typically transform small molecules, but also include macromolecular processes such as DNA repair and replication, and protein synthesis and degradation.
Sobic.009G206400	Chr09	55435072	55436757	-1	1686	157188						transferase activity, transferring hexosyl groups	GO:0016758	Catalysis of the transfer of a hexosyl group from one compound (donor) to another (acceptor).
Sobic.009G206500	Chr09	55438002	55447812	-1	9811	160118		EF-hand domain		Many calcium-binding proteins belong to the same evolutionary family and sharea type of calcium-binding domain known as the EF-hand. This type ofdomain consists of a twelve residue loop flanked on both sides by a twelveresidue alpha-helical domain. In an EF-hand loop the calcium ion iscoordinated in a pentagonal bipyramidal configuration. The six residuesinvolved in the binding are in positions 1…	Domain
Sobic.009G206500	Chr09	55438002	55447812	-1	9811	160118		Ferric reductase, NAD binding domain		This entry contains ferric reductase NAD binding proteins.	Domain
Sobic.009G206500	Chr09	55438002	55447812	-1	9811	160118		Ferric reductase transmembrane component-like domain		This domain represents a common region in the transmembrane proteins mammalian cytochrome B-245 heavy chain (gp91-phox), ferric reductase transmembrane component in yeast and respiratory burst oxidase from mouse-ear cress. These proteins may be a family of flavocytochromes capable of moving electrons across the plasma membrane []. The Frp1 protein from Schizosaccharomyces pombe is a ferric reduct…	Domain
Sobic.009G206500	Chr09	55438002	55447812	-1	9811	160118		Cytochrome b245, heavy chain		Phagocytes form the first line of defence against invasion by micro-organisms. Engulfing of bacteria by neutrophils during phagocytosis is accompanied by a respiratory burst. Defects in phagocytosis involving the lack of a respiratory burst give rise to chronic granulomatous disease (CGD) []. Regulation of the respiratory burst takes place at the phagocytic vacuole. The process is mediated by NAD…	Family
Sobic.009G206500	Chr09	55438002	55447812	-1	9811	160118		FAD-binding 8		This FAD binding domain is associated with ferric reductase NAD binding proteins and the heavy chain of Cytochrome b-245.	Domain
Sobic.009G206500	Chr09	55438002	55447812	-1	9811	160118		Riboflavin synthase-like beta-barrel		This entry represents a structural domain with a closed beta-barrel fold with greek-key topology. Domains with this structure can be found in the following proteins:Riboflavin synthase, which contains two homologous domains of this structure [].The FAD-binding (N-terminal) domain of ferredoxin reductase (flavodoxin reductase), where the FAD-binding domain is coupled with a NADP-binding domain of …	Domain
Sobic.009G206500	Chr09	55438002	55447812	-1	9811	160118		Ferredoxin reductase-type FAD-binding domain		Flavoenzymes have the ability to catalyse a wide range of biochemical reactions. They are involved in the dehydrogenation of a variety of metabolites, in electron transfer from and to redox centres, in light emission, in the activation of oxygen for oxidation and hydroxylation reactions []. About 1% of all eukaryotic and prokaryotic proteins are predicted to encode a flavin adenine dinucleotide (…	Domain
Sobic.009G206500	Chr09	55438002	55447812	-1	9811	160118		NADPH oxidase Respiratory burst		This domain is found in plant proteins such as respiratory burst NADPH oxidase proteins which produce reactive oxygen species as a defence mechanism. It tends to occur to the N terminus of an EF-hand (), which suggests a direct regulatory effect of Ca2+ on the activity of the NADPH oxidase in plants [].	Domain
Sobic.009G206500	Chr09	55438002	55447812	-1	9811	160118		EF-hand domain pair		This domain consists of a duplication of two EF-hand units, where each unit is composed of two helices connected by a twelve-residue calcium-binding loop. The calcium ion in the EF-hand loop is coordinated in a pentagonal bipyramidal configuration. Many calcium-binding proteins contain an EF-hand type calcium-binding domain [, ]. These include: calbindin D9K, S100 proteins such as calcyclin, polc…	Domain
Sobic.009G206500	Chr09	55438002	55447812	-1	9811	160118						membrane	GO:0016020	A lipid bilayer along with all the proteins and protein complexes embedded in it an attached to it.
Sobic.009G206500	Chr09	55438002	55447812	-1	9811	160118						peroxidase activity	GO:0004601	Catalysis of the reaction: donor + hydrogen peroxide = oxidized donor + 2 H2O.
Sobic.009G206500	Chr09	55438002	55447812	-1	9811	160118						oxidoreductase activity	GO:0016491	Catalysis of an oxidation-reduction (redox) reaction, a reversible chemical reaction in which the oxidation state of an atom or atoms within a molecule is altered. One substrate acts as a hydrogen or electron donor and becomes oxidized, while the other acts as hydrogen or electron acceptor and becomes reduced.
Sobic.009G206500	Chr09	55438002	55447812	-1	9811	160118						oxidation-reduction process	GO:0055114	A metabolic process that results in the removal or addition of one or more electrons to or from a substance, with or without the concomitant removal or addition of a proton or protons.
Sobic.009G206500	Chr09	55438002	55447812	-1	9811	160118						calcium ion binding	GO:0005509	Interacting selectively and non-covalently with calcium ions (Ca2+).
Sobic.009G206500	Chr09	55438002	55447812	-1	9811	160118						oxidoreductase activity, acting on NAD(P)H, oxygen as acceptor	GO:0050664	Catalysis of an oxidation-reduction (redox) reaction in which NADH or NADPH acts as a hydrogen or electron donor and reduces an oxygen molecule.
Sobic.009G206600	Chr09	55454068	55454852	-1	785	176184		Ribosomal protein L20		Ribosomes are the particles that catalyse mRNA-directed protein synthesis in all organisms. The codons of the mRNA are exposed on the ribosome to allow tRNA binding. This leads to the incorporation of amino acids into the growing polypeptide chain in accordance with the genetic information. Incoming amino acid monomers enter the ribosomal A site in the form of aminoacyl-tRNAs complexed with elong…	Family
Sobic.009G206700	Chr09	55457675	55462121	-1	4447	179791		Proteasome maturation factor UMP1		UMP1 is a short-lived chaperone present in the precursor form of the 20S proteasome andabsent in the mature complex. UMP1 is required for the correct assembly and enzymatic activationof the proteasome. UMP1 seems to be degraded by the proteasome upon its formation.	Family
Sobic.009G206800	Chr09	55463596	55464452	-1	857	185712		WRKY domain		The WRKY domain is a 60 amino acid region that is defined by the conservedamino acid sequence WRKYGQK at its N-terminal end, together with a novelzinc-finger- like motif. The WRKY domain is found in one or two copies in asuperfamily of plant transcription factors involved in the regulation ofvarious physiological programs that are unique to plants, including pathogendefence, senescence, trichome …	Domain
Sobic.009G206800	Chr09	55463596	55464452	-1	857	185712						regulation of transcription, DNA-templated	GO:0006355	Any process that modulates the frequency, rate or extent of cellular DNA-templated transcription.
Sobic.009G206800	Chr09	55463596	55464452	-1	857	185712						transcription factor activity, sequence-specific DNA binding	GO:0003700	Interacting selectively and non-covalently with a specific DNA sequence in order to modulate transcription. The transcription factor may or may not also interact selectively with a protein or macromolecular complex.
Sobic.009G206800	Chr09	55463596	55464452	-1	857	185712						sequence-specific DNA binding	GO:0043565	Interacting selectively and non-covalently with DNA of a specific nucleotide composition, e.g. GC-rich DNA binding, or with a specific sequence motif or type of DNA e.g. promotor binding or rDNA binding.
Sobic.009G206900	Chr09	55466269	55468587	1	2319	188385
Sobic.009G207000	Chr09	55471984	55475756	-1	3773	194100		Protein of unknown function DUF502		This entry contains proteins that are predicted to be integral membrane proteins.	Family
Sobic.009G207100	Chr09	55476508	55480539	-1	4032	198624		ClpP/crotonase-like domain		This ClpP/crotonase-like domain is formed from repeated beta/beta/alpha units, which comprises two perpendicular beta-sheet surrounded by alpha-helices. Proteins containing this domain can be classified into four structural families []: The Clp protease, Clp subunit family. The tail-specific protease, catalytic domain family. Members include tricorn proteases. The crotonase-like family.The biotin…	Domain
Sobic.009G207100	Chr09	55476508	55480539	-1	4032	198624		Crotonase superfamily		The crotonase superfamily is comprised of mechanistically diverse proteins that share a conserved trimeric quaternary structure (sometimes a hexamer consisting of a dimer of trimers), the core of which consists of 4 turns of a (beta/beta/alpha)n superhelix. Some enzymes in the superfamily have been shown to display dehalogenase, hydratase, and isomerase activities, while others have been implicat…	Family
Sobic.009G207100	Chr09	55476508	55480539	-1	4032	198624		ClpP/crotonase-like domain		This ClpP/crotonase-like domain is formed from repeated beta/beta/alpha units, which comprises two perpendicular beta-sheet surrounded by alpha-helices. Proteins containing this domain can be classified into four structural families []: The Clp protease, Clp subunit family. The tail-specific protease, catalytic domain family. Members include tricorn proteases. The crotonase-like family.The biotin…	Domain
Sobic.009G207100	Chr09	55476508	55480539	-1	4032	198624		Crotonase superfamily		The crotonase superfamily is comprised of mechanistically diverse proteins that share a conserved trimeric quaternary structure (sometimes a hexamer consisting of a dimer of trimers), the core of which consists of 4 turns of a (beta/beta/alpha)n superhelix. Some enzymes in the superfamily have been shown to display dehalogenase, hydratase, and isomerase activities, while others have been implicat…	Family
Sobic.009G207200	Chr09	55481844	55485053	-1	3210	203960		ER lumen protein retaining receptor		Proteins resident in the lumen of the endoplasmic reticulum (ER) contain a C-terminaltetrapeptide, commonly known as Lys-Asp-Glu-Leu (KDEL) in mammals and His-Asp-Glu-Leu(HDEL) in yeast (Saccharomyces cerevisiae) that acts as a signal for their retrieval from subsequentcompartments of the secretory pathway. The receptor for this signal is a ~26 kDa Golgimembrane protein, initially identified as t…	Family
Sobic.009G207200	Chr09	55481844	55485053	-1	3210	203960						integral component of membrane	GO:0016021	The component of a membrane consisting of the gene products and protein complexes having at least some part of their peptide sequence embedded in the hydrophobic region of the membrane.
Sobic.009G207200	Chr09	55481844	55485053	-1	3210	203960						ER retention sequence binding	GO:0046923	Interacting selectively and non-covalently with an endoplasmic reticulum (ER) retention sequence, a specific peptide sequence that ensures a protein is retained within the ER.
Sobic.009G207200	Chr09	55481844	55485053	-1	3210	203960						protein retention in ER lumen	GO:0006621	The retention in the endoplasmic reticulum (ER) lumen of soluble resident proteins. Sorting receptors retrieve proteins with ER localization signals, such as KDEL and HDEL sequences or some transmembrane domains, that have escaped to the cis-Golgi network and return them to the ER. Abnormally folded proteins and unassembled subunits are also selectively retained in the ER.
Sobic.009G207300	Chr09	55485372	55488062	1	2691	207488
Sobic.009G207400	Chr09	55493241	55499139	1	5899	215357	(1 of 1) PTHR11669//PTHR11669:SF15 - REPLICATION FACTOR C / DNA POLYMERASE III GAMMA-TAU SUBUNIT // SUBFAMILY NOT NAMED	P-loop containing nucleoside triphosphate hydrolase		The P-loop NTPase fold is the most prevalent domain of the several distinctnucleotide-binding protein folds.The most common reaction catalysed by enzymes of the P-loop NTPase fold is the hydrolysis of the beta-gamma phosphate bond of a bound nucleoside triphosphate (NTP). The energy from NTP hydrolysis is typically utilised to induce conformational changes in other molecules, which constitutes th…	Domain
Sobic.009G207400	Chr09	55493241	55499139	1	5899	215357	(1 of 1) PTHR11669//PTHR11669:SF15 - REPLICATION FACTOR C / DNA POLYMERASE III GAMMA-TAU SUBUNIT // SUBFAMILY NOT NAMED	DNA polymerase III, clamp loader complex, gamma/delta/delta subunit, C-terminal		The Escherichia coliDNA polymerase III gamma complex clamp loader assembles the ring-shaped beta sliding clamp onto DNA. The core polymerase is tethered to the template by beta, enabling progressive replication of the genome. The E. coli complex clamp loader contains five different subunits, clamp loading only requires 3 of these - the gamma, delta, delta' complex. Three gamma subunits, and one e…	Domain
Sobic.009G207400	Chr09	55493241	55499139	1	5899	215357	(1 of 1) PTHR11669//PTHR11669:SF15 - REPLICATION FACTOR C / DNA POLYMERASE III GAMMA-TAU SUBUNIT // SUBFAMILY NOT NAMED	DNA polymerase III, subunit gamma/ tau		This entry represents the well-conserved first N-terminal domain of DnaX, approx. 365 aa. The full-length product of the dnaX gene in Escherichia coliencodes the DNA polymerase III tau subunit. A translational frameshift leads to early termination and a truncated protein subunit gamma, about 1/3 shorter than tau and present in roughly equal amounts. This frameshift mechanism is not necessarily un…	Family
Sobic.009G207400	Chr09	55493241	55499139	1	5899	215357	(1 of 1) PTHR11669//PTHR11669:SF15 - REPLICATION FACTOR C / DNA POLYMERASE III GAMMA-TAU SUBUNIT // SUBFAMILY NOT NAMED	DNA polymerase III, gamma subunit, domain III		This domain is found in bacteria and eukaryotes, and is approximately 110 amino acids in length. It is found in association with . This domain is also present in the tau subunit before it undergoes cleavage. Domains I-III are shared between the tau and the gamma subunits, while most of the DnaB-binding Domain IV and all of the alpha-interacting Domain V are unique to tau.	Domain
Sobic.009G207400	Chr09	55493241	55499139	1	5899	215357	(1 of 1) PTHR11669//PTHR11669:SF15 - REPLICATION FACTOR C / DNA POLYMERASE III GAMMA-TAU SUBUNIT // SUBFAMILY NOT NAMED					ATP binding	GO:0005524	Interacting selectively and non-covalently with ATP, adenosine 5'-triphosphate, a universally important coenzyme and enzyme regulator.
Sobic.009G207400	Chr09	55493241	55499139	1	5899	215357	(1 of 1) PTHR11669//PTHR11669:SF15 - REPLICATION FACTOR C / DNA POLYMERASE III GAMMA-TAU SUBUNIT // SUBFAMILY NOT NAMED					DNA-directed DNA polymerase activity	GO:0003887	Catalysis of the reaction: deoxynucleoside triphosphate + DNA(n) = diphosphate + DNA(n+1); the synthesis of DNA from deoxyribonucleotide triphosphates in the presence of a DNA template and a 3'hydroxyl group.
Sobic.009G207400	Chr09	55493241	55499139	1	5899	215357	(1 of 1) PTHR11669//PTHR11669:SF15 - REPLICATION FACTOR C / DNA POLYMERASE III GAMMA-TAU SUBUNIT // SUBFAMILY NOT NAMED					DNA replication	GO:0006260	The cellular metabolic process in which a cell duplicates one or more molecules of DNA. DNA replication begins when specific sequences, known as origins of replication, are recognized and bound by initiation proteins, and ends when the original DNA molecule has been completely duplicated and the copies topologically separated. The unit of replication usually corresponds to the genome of the cell,…
Sobic.009G207400	Chr09	55493241	55499139	1	5899	215357	(1 of 1) PTHR11669//PTHR11669:SF15 - REPLICATION FACTOR C / DNA POLYMERASE III GAMMA-TAU SUBUNIT // SUBFAMILY NOT NAMED					DNA polymerase III complex	GO:0009360	The DNA polymerase III holoenzyme is a complex that contains 10 different types of subunits. These subunits are organized into 3 functionally essential sub-assemblies: the pol III core, the beta sliding clamp processivity factor and the clamp-loading complex. The pol III core carries out the polymerase and the 3'-5' exonuclease proofreading activities. The polymerase is tethered to the template v…
Sobic.009G207500	Chr09	55500097	55503936	1	3840	222213	(1 of 303) PF00646 - F-box domain (F-box)	F-box domain		First identified in cyclin-F as a protein-protein interaction motif, the F-boxis a conserved domain that is present in numerous protein with a bipartitestructure []. Through the F-box, these proteins are linked to the Skp1protein and the core of SCFs (Skp1-cullin-F-box protein ligase) complexes.SCFs complexes constitute a new class of E3 ligases []. They function incombination with the E2 enzyme …	Domain
Sobic.009G207500	Chr09	55500097	55503936	1	3840	222213	(1 of 303) PF00646 - F-box domain (F-box)	F-box associated interaction domain		This domain occurs in a diverse superfamily of genes in plants. Most examples are found C-terminal to an F-box (), a 60 amino acid motif involved in ubiquitination of target proteins to mark them for degradation. Two-hybid experiments support the idea that most members are interchangeable F-box subunits of SCF E3 complexes []. Some members have two copies of this domain.	Domain
Sobic.009G207500	Chr09	55500097	55503936	1	3840	222213	(1 of 303) PF00646 - F-box domain (F-box)	Galactose oxidase/kelch, beta-propeller		This entry represents a beta-propeller domain found in galactose oxidase and in Kelch repeat-containing proteins.The known functions of kelch-containing proteins are diverse: scruin is an actin cross-linking protein; galactose oxidase catalyses the oxidation of the hydroxyl group at the C6 position in D-galactose; neuraminidase hydrolyses sialic acid residues from glycoproteins; and kelch may hav…	Domain
Sobic.009G207500	Chr09	55500097	55503936	1	3840	222213	(1 of 303) PF00646 - F-box domain (F-box)	F-box domain		First identified in cyclin-F as a protein-protein interaction motif, the F-boxis a conserved domain that is present in numerous protein with a bipartitestructure []. Through the F-box, these proteins are linked to the Skp1protein and the core of SCFs (Skp1-cullin-F-box protein ligase) complexes.SCFs complexes constitute a new class of E3 ligases []. They function incombination with the E2 enzyme …	Domain
Sobic.009G207500	Chr09	55500097	55503936	1	3840	222213	(1 of 303) PF00646 - F-box domain (F-box)	F-box associated interaction domain		This domain occurs in a diverse superfamily of genes in plants. Most examples are found C-terminal to an F-box (), a 60 amino acid motif involved in ubiquitination of target proteins to mark them for degradation. Two-hybid experiments support the idea that most members are interchangeable F-box subunits of SCF E3 complexes []. Some members have two copies of this domain.	Domain
Sobic.009G207500	Chr09	55500097	55503936	1	3840	222213	(1 of 303) PF00646 - F-box domain (F-box)	Galactose oxidase/kelch, beta-propeller		This entry represents a beta-propeller domain found in galactose oxidase and in Kelch repeat-containing proteins.The known functions of kelch-containing proteins are diverse: scruin is an actin cross-linking protein; galactose oxidase catalyses the oxidation of the hydroxyl group at the C6 position in D-galactose; neuraminidase hydrolyses sialic acid residues from glycoproteins; and kelch may hav…	Domain
Sobic.009G207500	Chr09	55500097	55503936	1	3840	222213	(1 of 303) PF00646 - F-box domain (F-box)					protein binding	GO:0005515	Interacting selectively and non-covalently with any protein or protein complex (a complex of two or more proteins that may include other nonprotein molecules).
Sobic.009G207600	Chr09	55511958	55514980	-1	3023	234074		Alpha/Beta hydrolase fold		This entry represent the Alpha/Beta hydrolase fold.The alpha/beta hydrolase fold []is common to a number of hydrolytic enzymes of widely differing phylogenetic origin and catalytic function. The core of each enzyme is an alpha/beta-sheet (rather than a barrel), containing 8 strands connected by helices []. The enzymes are believed to have diverged from a common ancestor, preserving the arrangemen…	Domain
Sobic.009G207600	Chr09	55511958	55514980	-1	3023	234074		DnaJ domain		The hsp70 chaperone machine performs many diverse roles in the cell, including folding of nascent proteins, translocation of polypeptides across organelle membranes, coordinating responses to stress, and targeting selected proteins for degradation. DnaJ is a member of the hsp40 family of molecular chaperones, which is also called the J-protein family, the members of which regulate the activity of…	Domain
Sobic.009G207600	Chr09	55511958	55514980	-1	3023	234074		4Fe-4S ferredoxin-type, iron-sulphur binding domain		Ferredoxins are a group of iron-sulphur proteins which mediate electron transfer in a wide variety of metabolic reactions. Ferredoxins can be divided into several subgroups depending upon the physiological nature of the iron-sulphur cluster(s). One of these subgroups are the 4Fe-4S ferredoxins, which are found in bacteria and which are thus often referred as 'bacterial-type' ferredoxins. The stru…	Domain
Sobic.009G207600	Chr09	55511958	55514980	-1	3023	234074		3Fe-4S ferredoxin		In a few bacterial P450-containing systems, the transfer of electrons fromflavoprotein reductase to P450 is mediated by 3Fe-4S ferredoxins [,, ]. Despite functional similarity of such ferredoxins tothe adrenodoxin family, they do not share sequence similarity but seem to besimilar to some mono-[4Fe-4S]cluster ferredoxins but lack the fourth cysteineresidue conserved in 4Fe-4S sequences []. It has…	Family
Sobic.009G207600	Chr09	55511958	55514980	-1	3023	234074						electron carrier activity	GO:0009055	Any molecular entity that serves as an electron acceptor and electron donor in an electron transport chain. An electron transport chain is a process in which a series of electron carriers operate together to transfer electrons from donors to any of several different terminal electron acceptors to generate a transmembrane electrochemical gradient.
Sobic.009G207600	Chr09	55511958	55514980	-1	3023	234074						iron ion binding	GO:0005506	Interacting selectively and non-covalently with iron (Fe) ions.
Sobic.009G207700	Chr09	55517622	55523438	-1	5817	239738		CDC50/LEM3 family		CDC50/LEM3 is a family of membrane proteins whose members include cell cycle control protein 50, alkylphosphocholine resistance protein LEM3, which is is required for phospholipid translocation across the plasma membrane in Saccharomyces cerevisiae [], and several ALA-interacting subunits, which are plant proteins involved in lipid translocation and secretory vesicle formation [].	Family
Sobic.009G207800	Chr09	55527143	55528733	1	1591	249259
Sobic.009G207900	Chr09	55529534	55533277	-1	3744	251650
Sobic.009G207900	Chr09	55529534	55533277	-1	3744	251650
Sobic.009G208000	Chr09	55539190	55543184	1	3995	261306		Winged helix-turn-helix DNA-binding domain		Winged helix DNA-binding proteins share a related winged helix-turn-helix DNA-binding motif, where the "wings", or loops, are small beta-sheets. The winged helix motif consists of two wings (W1, W2), three alpha helices (H1, H2, H3) and three beta-sheets (S1, S2, S3) arranged in the order H1-S1-H2-H3-S2-W1-S3-W2 []. The DNA-recognition helix makes sequence-specific DNA contacts with the major gro…	Domain
Sobic.009G208000	Chr09	55539190	55543184	1	3995	261306		Heat shock factor (HSF)-type, DNA-binding		Heat shock factor (HSF) is a transcriptional activator of heat shock genes[]: it binds specifically to heat shock promoter elements, which arepalindromic sequences rich with repetitive purine and pyrimidine motifs [].Under normal conditions, HSF is a homo-trimeric cytoplasmic protein, butheat shock activation results in relocalisation to the nucleus [].Each HSF monomer contains one C-terminal and…	Domain
Sobic.009G208000	Chr09	55539190	55543184	1	3995	261306		Heat shock transcription factor family		In eukaryotes heat shock factors (HSFs) induce transcription of heat shock genes following stress and in response to developmental signals []. HSFs recognise cis-acting promoter elements composed of variations of an inverted repeat called heat shock elements (HSE) []. Both HSF and HSEs are conserved in their fundamental structures from yeast to humans.In general, HSFs contain an N-terminal DNA-bi…	Family
Sobic.009G208100	Chr09	55542817	55546687	-1	3871	264933		Protein kinase domain		Protein phosphorylation, which plays a key role in most cellular activities, is a reversible process mediated by proteinkinases and phosphoprotein phosphatases. Protein kinases catalyse the transfer of the gamma phosphate from nucleotide triphosphates (often ATP) to one or more amino acid residues in a protein substrate side chain, resulting in a conformational change affecting protein function. …	Domain
Sobic.009G208100	Chr09	55542817	55546687	-1	3871	264933		Protein kinase-like domain		Protein kinases () modify other proteins by chemically adding phosphate groups to them. This process is fundamental to most signalling and regulatory processes in the eukaryotic cell []. The protein kinases contain a catalytic core that is common to both serine/threonine and tyrosine protein kinases. The catalytic domain contains the nucleotide-binding site and the catalytic apparatus in an inter…	Domain
Sobic.009G208100	Chr09	55542817	55546687	-1	3871	264933		Tyrosine-protein kinase, catalytic domain		Protein phosphorylation, which plays a key role in most cellular activities, is a reversible process mediated by protein kinases and phosphoprotein phosphatases. Protein kinases catalyse the transfer of the gamma phosphate from nucleotide triphosphates (often ATP) to one or more amino acid residues in a protein substrate side chain, resulting in a conformational change affecting protein function.…	Domain
Sobic.009G208100	Chr09	55542817	55546687	-1	3871	264933		Serine-threonine/tyrosine-protein kinase catalytic domain		Protein phosphorylation, which plays a key role in most cellular activities, is a reversible process mediated by protein kinases and phosphoprotein phosphatases. Protein kinases catalyse the transfer of the gamma phosphate from nucleotide triphosphates (often ATP) to one or more amino acid residues in a protein substrate side chain, resulting in a conformational change affecting protein function.…	Domain
Sobic.009G208100	Chr09	55542817	55546687	-1	3871	264933		UBA-like		UBA domains are a commonly occurring sequence motif of approximately 45 amino acid residues that are found in diverse proteins involved in the ubiquitin/proteasome pathway, DNA excision-repair, and cell signalling via protein kinases []. HHR23A, the human homologue of yeast Rad23A is a nucleotide excision-repair protein that contains both an internal and a C-terminal UBA domain. The fold of the U…	Domain
Sobic.009G208100	Chr09	55542817	55546687	-1	3871	264933		Ubiquitin-associated domain		UBA domains are a commonly occurring sequence motif of approximately 45 amino acid residues that are found in diverse proteins involved in the ubiquitin/proteasome pathway, DNA excision-repair, and cell signalling via protein kinases []. The human homologue of yeast Rad23A is one example of a nucleotide excision-repair protein that contains both an internal and a C-terminal UBA domain. The soluti…	Domain
Sobic.009G208100	Chr09	55542817	55546687	-1	3871	264933		Protein kinase-like domain, Apicomplexa		This entry represents the kinase-like domain found in the Rhoptry (ROP) pseudokinases from the intracellular parasite Toxoplasma gondii []. ROP2, ROP4 and ROP8 have a typical bi-lobed protein kinase fold, but lack catalytic activity [].ROP4 is localised to the rhoptries, secretory organelles at the apical end of the parasite, and is secreted from the parasite during host cell invasion []. ROP2 me…	Domain
Sobic.009G208100	Chr09	55542817	55546687	-1	3871	264933		KA1 domain/Ssp2 C-terminal domain		This entry represents the kinase associated domain 1 (KA1) and the C-terminal domain of the SNF1-like protein kinase Ssp2. Members of the KIN2/PAR-1/MARK kinase subfamily are conserved from yeast to human and share the same domain organisation: an N-terminal kinase domain () and a C-terminal kinase associated domain 1 (KA1). Some members of the KIN1/PAR-1/MARK family also contain an UBA domain ()…	Domain
Sobic.009G208100	Chr09	55542817	55546687	-1	3871	264933		Kinase associated domain 1 (KA1)		Members of the KIN2/PAR-1/MARK kinase subfamily are conserved from yeast to human and share the same domain organisation: an N-terminal kinase domain () and a C-terminal kinase associated domain 1 (KA1). Some members of the KIN1/PAR-1/MARK family also contain an UBA domain (). Members of this kinase subfamily are involved in various biological processes such as cell polarity, cell cycle control, …	Domain
Sobic.009G208100	Chr09	55542817	55546687	-1	3871	264933						protein phosphorylation	GO:0006468	The process of introducing a phosphate group on to a protein.
Sobic.009G208100	Chr09	55542817	55546687	-1	3871	264933						protein kinase activity	GO:0004672	Catalysis of the phosphorylation of an amino acid residue in a protein, usually according to the reaction: a protein + ATP = a phosphoprotein + ADP.
Sobic.009G208200	Chr09	55551189	55557210	-1	6022	273305	(1 of 2) KOG2444 - WD40 repeat protein	WD40 repeat		WD-40 repeats (also known as WD or beta-transducin repeats) are short ~40 amino acid motifs, often terminating in a Trp-Asp (W-D) dipeptide. WD40 repeats usually assume a 7-8 bladed beta-propeller fold, but proteins have been found with 4 to 16 repeated units, which also form a circularised beta-propeller structure. WD-repeat proteins are a large family found in all eukaryotes and are implicated …	Repeat
Sobic.009G208200	Chr09	55551189	55557210	-1	6022	273305	(1 of 2) KOG2444 - WD40 repeat protein	WD40-repeat-containing domain		WD-40 repeats (also known as WD or beta-transducin repeats) are short ~40 amino acid motifs, often terminating in a Trp-Asp (W-D) dipeptide. WD40 repeats usually assume a 7-8 bladed beta-propeller fold, but proteins have been found with 4 to 16 repeated units, which also form a circularised beta-propeller structure. WD-repeat proteins are a large family found in all eukaryotes and are implicated …	Domain
Sobic.009G208200	Chr09	55551189	55557210	-1	6022	273305	(1 of 2) KOG2444 - WD40 repeat protein	WD40/YVTN repeat-like-containing domain		This entry represents a WD40/YVTN repeat-like domain. Both the WD40 and the YVTN repeated motifs consist of about 40 residues, and although they consist of distinct sequences, they do share a similar structure. Structurally, both the WD40 and the YVTN repeated motifs form seven-bladed propellers (although some members can contain eight blades), which consist of seven 4-stranded beta-sheets. The W…	Domain
Sobic.009G208200	Chr09	55551189	55557210	-1	6022	273305	(1 of 2) KOG2444 - WD40 repeat protein	WD repeat protein 55		This group represents a WD repeat protein 55.	Family
Sobic.009G208200	Chr09	55551189	55557210	-1	6022	273305	(1 of 2) KOG2444 - WD40 repeat protein	WD40 repeat		WD-40 repeats (also known as WD or beta-transducin repeats) are short ~40 amino acid motifs, often terminating in a Trp-Asp (W-D) dipeptide. WD40 repeats usually assume a 7-8 bladed beta-propeller fold, but proteins have been found with 4 to 16 repeated units, which also form a circularised beta-propeller structure. WD-repeat proteins are a large family found in all eukaryotes and are implicated …	Repeat
Sobic.009G208200	Chr09	55551189	55557210	-1	6022	273305	(1 of 2) KOG2444 - WD40 repeat protein	WD40-repeat-containing domain		WD-40 repeats (also known as WD or beta-transducin repeats) are short ~40 amino acid motifs, often terminating in a Trp-Asp (W-D) dipeptide. WD40 repeats usually assume a 7-8 bladed beta-propeller fold, but proteins have been found with 4 to 16 repeated units, which also form a circularised beta-propeller structure. WD-repeat proteins are a large family found in all eukaryotes and are implicated …	Domain
Sobic.009G208200	Chr09	55551189	55557210	-1	6022	273305	(1 of 2) KOG2444 - WD40 repeat protein	WD40/YVTN repeat-like-containing domain		This entry represents a WD40/YVTN repeat-like domain. Both the WD40 and the YVTN repeated motifs consist of about 40 residues, and although they consist of distinct sequences, they do share a similar structure. Structurally, both the WD40 and the YVTN repeated motifs form seven-bladed propellers (although some members can contain eight blades), which consist of seven 4-stranded beta-sheets. The W…	Domain
Sobic.009G208200	Chr09	55551189	55557210	-1	6022	273305	(1 of 2) KOG2444 - WD40 repeat protein					protein binding	GO:0005515	Interacting selectively and non-covalently with any protein or protein complex (a complex of two or more proteins that may include other nonprotein molecules).
Sobic.009G208300	Chr09	55562410	55563920	-1	1511	284526		Leucine-rich repeat		Leucine-rich repeats (LRR) consist of 2-45 motifs of 20-30 amino acids in length that generally folds into an arc or horseshoe shape []. LRRs occur in proteins ranging from viruses to eukaryotes, and appear to provide a structural framework for the formation of protein-protein interactions [, ].Proteins containing LRRs include tyrosine kinase receptors, cell-adhesion molecules, virulence factors,…	Repeat
Sobic.009G208300	Chr09	55562410	55563920	-1	1511	284526		Leucine-rich repeat, typical subtype		Leucine-rich repeats (LRR) consist of 2-45 motifs of 20-30 amino acids in length that generally folds into an arc or horseshoe shape []. LRRs occur in proteins ranging from viruses to eukaryotes, and appear to provide a structural framework for the formation of protein-protein interactions [, ].Proteins containing LRRs include tyrosine kinase receptors, cell-adhesion molecules, virulence factors,…	Repeat
Sobic.009G208400	Chr09	55573670	55574267	1	598	295786		Senescence regulator S40		Proteins in this family include AtS40-3 (At4g18980) from Arabidopsis thaliana and HvS40 from barley. HvS40 plays a role in regulation of leaf senescence [, ]. AtS40-3 is induced during senescence and is also regulated in response to dark treatment, ABA, salicylicacid and pathogen attack [].	Family
Sobic.009G208500	Chr09	55574821	55575312	1	492	296937		Senescence regulator S40		Proteins in this family include AtS40-3 (At4g18980) from Arabidopsis thaliana and HvS40 from barley. HvS40 plays a role in regulation of leaf senescence [, ]. AtS40-3 is induced during senescence and is also regulated in response to dark treatment, ABA, salicylicacid and pathogen attack [].	Family
