# Supplementary material for: Association mapping by aerial drone reveals 213 genetic associations for Sorghum bicolor biomass traits under drought
Source: BMC Genomics. 2018 Sep 17;19:679. doi: 10.1186/s12864-018-5055-5 (PMC6142696; doi:10.1186/s12864-018-5055-5)
Supplement: Supplementary file 9 — Tables showing all genes in the regions spanned by significant SNPs for each peak. Gene information was obtained from the Phytomine tool in Phytozome v3.0. (ZIP 8760 kb) [file 12864_2018_5055_MOESM9_ESM.zip › CPG9.17_all_Sb_genes_in_region_from_Phytomine.xlsx]

## Sheet: CPG9.17_all_Sb_genes_in_region_
Primary_Identifier	chrom	Pos_start	Pos_end	strand	gene_length	dist_from_max_GWAS_SNP	gene_defline	protein_domains_name	gene_name	protein_domains_description	protin_domains_type	ontology_term_name	GO_term	GO_description
Sobic.009G219900	Chr09	56346077	56349635	1	3559	307522		Peptidyl-tRNA hydrolase		Peptidyl-tRNA hydrolase () (PTH) is a bacterial enzyme that cleavespeptidyl-tRNA or N-acyl-aminoacyl-tRNA to yield free peptides or N-acyl-amino acids and tRNA. The natural substrate for this enzyme may be peptidyl-tRNA which drop off the ribosome during protein synthesis [,]. Bacterial PTH has been found to be evolutionary related to a yeast protein [].	Family	aminoacyl-tRNA hydrolase activity	GO:0004045	Catalysis of the reaction: N-substituted aminoacyl-tRNA + H2O = N-substituted amino acid + tRNA.
Sobic.009G220000	Chr09	56351137	56353958	1	2822	303199		Tryptophan synthase beta subunit-like PLP-dependent enzyme		This entry represent a domain found in a group of proteins of the PLP-dependent enzymes superfamily represented by the beta subunit of tryptophan synthase []. It is a group of diverse proteins, including threonine dehydratase, cysteine synthase, pyridoxal phosphate-dependent deaminase, etc.	Domain
Sobic.009G220000	Chr09	56351137	56353958	1	2822	303199		Threonine synthase-like		Threonine synthase () is involved in threonine biosynthesis. It catalyses the conversion of O-phospho-L-homoserine and water into L-threonine and orthophosphate, using pyridoxal phosphate as a cofactor. The pyridoxal-phosphate binding site is a Lys (K) residue. The enzyme is distantly related to the serine/threonine dehydratases which are also pyridoxal-phosphate dependent enzymes [].This entry i…	Family
Sobic.009G220000	Chr09	56351137	56353958	1	2822	303199		Tryptophan synthase beta subunit-like PLP-dependent enzyme		This entry represent a domain found in a group of proteins of the PLP-dependent enzymes superfamily represented by the beta subunit of tryptophan synthase []. It is a group of diverse proteins, including threonine dehydratase, cysteine synthase, pyridoxal phosphate-dependent deaminase, etc.	Domain
Sobic.009G220000	Chr09	56351137	56353958	1	2822	303199		Threonine synthase-like		Threonine synthase () is involved in threonine biosynthesis. It catalyses the conversion of O-phospho-L-homoserine and water into L-threonine and orthophosphate, using pyridoxal phosphate as a cofactor. The pyridoxal-phosphate binding site is a Lys (K) residue. The enzyme is distantly related to the serine/threonine dehydratases which are also pyridoxal-phosphate dependent enzymes [].This entry i…	Family
Sobic.009G220000	Chr09	56351137	56353958	1	2822	303199		Aspartyl/glutamyl-tRNA(Asn/Gln) amidotransferase subunit B, C-terminal		Glutamyl-tRNA(Gln) amidotransferase (Gat; ) provides a means of producing correctly charged Gln-tRNA(Gln) through the transamidation of mis-acylated Glu-tRNA(Gln) in organisms which lack glutaminyl-tRNA synthetase []. The reaction takes place in the presence of glutamine and ATP through an activated gamma-phospho-Glu-tRNA(Gln). The enzyme is composed of three subunits: A (an amidase), B and C. It…	Domain
Sobic.009G220100	Chr09	56356652	56359727	1	3076	297430		Exostosin-like		There are five identiied human EXT family proteins (EXT1, EXT2, EXTL1, EXTL2 and EXTL3), which are members of the hereditary multiple exostoses family of tumor suppressors []. They are glycosyltransferases required for the biosynthesis of heparan sulfate. Hereditary multiple exostoses (EXT) is an autosomal dominant disorder that is characterised by the appearance of multiple outgrowths of the lon…	Family
Sobic.009G220100	Chr09	56356652	56359727	1	3076	297430		Luciferase-like domain		Bacterial luciferase is a flavin monooxygenase that catalyses the oxidation of long-chain aldehydes and releases energy in the form of visible light, and which uses flavin as a substrate rather than a cofactor []. Bacterial luciferase is an alpha/beta (LuxA/LuxB) heterodimer, where each individual subunit folds into a single TIM (beta/alpha)8-barrel domain. There are structural similarities betwe…	Domain
Sobic.009G220100	Chr09	56356652	56359727	1	3076	297430						oxidation-reduction process	GO:0055114	A metabolic process that results in the removal or addition of one or more electrons to or from a substance, with or without the concomitant removal or addition of a proton or protons.
Sobic.009G220100	Chr09	56356652	56359727	1	3076	297430						oxidoreductase activity, acting on paired donors, with incorporation or reduction of molecular oxygen	GO:0016705	Catalysis of an oxidation-reduction (redox) reaction in which hydrogen or electrons are transferred from each of two donors, and molecular oxygen is reduced or incorporated into a donor.
Sobic.009G220200	Chr09	56361734	56365216	1	3483	291941		Exostosin-like		There are five identiied human EXT family proteins (EXT1, EXT2, EXTL1, EXTL2 and EXTL3), which are members of the hereditary multiple exostoses family of tumor suppressors []. They are glycosyltransferases required for the biosynthesis of heparan sulfate. Hereditary multiple exostoses (EXT) is an autosomal dominant disorder that is characterised by the appearance of multiple outgrowths of the lon…	Family
Sobic.009G220250	Chr09	56368606	56368911	1	306	288246	(1 of 10) PF12442 - Protein of unknown function (DUF3681) (DUF3681)	Major facilitator superfamily domain		Transporters can be grouped in two classes, primary and secondary carriers. The primary active transporters drive solute accumulation or extrusion by using ATP hydrolysis, photon absorption, electron flow, substrate decarboxylation or methyl transfer. If charged molecules are unidirectionally pumped as a consequence of the consumption of a primary cellular energy source, electron chemical potenti…	Domain
Sobic.009G220250	Chr09	56368606	56368911	1	306	288246	(1 of 10) PF12442 - Protein of unknown function (DUF3681) (DUF3681)	Protein of unknown function DUF3681		This family of proteins is found in eukaryotes. Proteins in this family are typically between 112 and 212 amino acids in length. There is a single completely conserved residue G that may be functionally important.	Family
Sobic.009G220300	Chr09	56371463	56371831	1	369	285326	(1 of 10) PF12442 - Protein of unknown function (DUF3681) (DUF3681)	Protein of unknown function DUF3681		This family of proteins is found in eukaryotes. Proteins in this family are typically between 112 and 212 amino acids in length. There is a single completely conserved residue G that may be functionally important.	Family
Sobic.009G220400	Chr09	56380987	56382413	-1	1427	274744	(1 of 8) 1.1.3.9 - Galactose oxidase / Beta-galactose oxidase	Immunoglobulin E-set		The immunoglobulin (Ig) like fold, which consists of a beta-sandwich of seven or more strands in two sheets with a greek-key topology, is one of the most common protein modules found in animals. Many different unrelated proteins share an Ig-like fold, which is often involved in interactions, commonly with other Ig-like domains via their beta-sheets []. Of these, the "early" set (E set) domains ar…	Domain
Sobic.009G220400	Chr09	56380987	56382413	-1	1427	274744	(1 of 8) 1.1.3.9 - Galactose oxidase / Beta-galactose oxidase	Galactose oxidase/kelch, beta-propeller		This entry represents a beta-propeller domain found in galactose oxidase and in Kelch repeat-containing proteins.The known functions of kelch-containing proteins are diverse: scruin is an actin cross-linking protein; galactose oxidase catalyses the oxidation of the hydroxyl group at the C6 position in D-galactose; neuraminidase hydrolyses sialic acid residues from glycoproteins; and kelch may hav…	Domain
Sobic.009G220400	Chr09	56380987	56382413	-1	1427	274744	(1 of 8) 1.1.3.9 - Galactose oxidase / Beta-galactose oxidase	Galactose oxidase, beta-propeller		Galactose oxidase () is a monomeric enzyme that contains a single copper ion and catalyses the stereospecific oxidation of primary alcohols to their corresponding aldehyde []. The protein contains an unusual covalent thioether bond between a tyrosine and a cysteine that forms during its maturation []. Galactose oxidase is a three-domain protein: the N-terminal domain forms a jelly-roll sandwich, …	Domain
Sobic.009G220400	Chr09	56380987	56382413	-1	1427	274744	(1 of 8) 1.1.3.9 - Galactose oxidase / Beta-galactose oxidase	Immunoglobulin-like fold		This entry represents domains with an immunoglobulin-like (Ig-like) fold, which consists of a beta-sandwich of seven or more strands in two sheets with a Greek-key topology. Ig-like domains are one of the most common protein modules found in animals, occurring in a variety of different proteins. These domains are often involved in interactions, commonly with other Ig-like domains via their beta-s…	Domain
Sobic.009G220400	Chr09	56380987	56382413	-1	1427	274744	(1 of 8) 1.1.3.9 - Galactose oxidase / Beta-galactose oxidase	Glyoxal oxidase, N-terminal		This entry represents the N terminus (approximately 300 residues) of a number of plant and fungal glyoxal oxidase enzymes. Glyoxal oxidase catalyses the oxidation of aldehydes to carboxylic acids, coupled with reduction of dioxygen to hydrogen peroxide. It is an essential component of the extracellular lignin degradation pathways of the wood-rot fungus Phanerochaete chrysosporium[].	Domain
Sobic.009G220400	Chr09	56380987	56382413	-1	1427	274744	(1 of 8) 1.1.3.9 - Galactose oxidase / Beta-galactose oxidase	Domain of unknown function DUF1929		This domain adopts a secondary structure consisting of a bundle of seven, mostly antiparallel, beta-strands surrounding a hydrophobic core. The 7 strands are arranged in 2 sheets, in a Greek-key topology. Their precise function, has not, as yet, been defined, though they are mostly found in sugar-utilising enzymes, such as galactose oxidase [].	Domain
Sobic.009G220500	Chr09	56384562	56390232	1	5671	266925	(1 of 3) PTHR23155//PTHR23155:SF414 - LEUCINE-RICH REPEAT-CONTAINING PROTEIN // SUBFAMILY NOT NAMED	P-loop containing nucleoside triphosphate hydrolase		The P-loop NTPase fold is the most prevalent domain of the several distinctnucleotide-binding protein folds.The most common reaction catalysed by enzymes of the P-loop NTPase fold is the hydrolysis of the beta-gamma phosphate bond of a bound nucleoside triphosphate (NTP). The energy from NTP hydrolysis is typically utilised to induce conformational changes in other molecules, which constitutes th…	Domain
Sobic.009G220500	Chr09	56384562	56390232	1	5671	266925	(1 of 3) PTHR23155//PTHR23155:SF414 - LEUCINE-RICH REPEAT-CONTAINING PROTEIN // SUBFAMILY NOT NAMED	NB-ARC		This is the NB-ARC domain, a novel signalling motif found in bacteria and eukaryotes, shared by plant resistance gene products and regulators of cell death in animals []. This domain has been structurally characterised in the human protein apoptotic protease-activating factor 1 (Apaf-1) []. It contains the three-layered alpha-beta fold and subsequent short alpha-helical region characteristic of t…	Domain
Sobic.009G220600	Chr09	56390440	56391127	-1	688	266030
Sobic.009G220700	Chr09	56391297	56392521	-1	1225	264636
Sobic.009G220800	Chr09	56392699	56397753	1	5055	259404	(1 of 1) PTHR23155//PTHR23155:SF616 - LEUCINE-RICH REPEAT-CONTAINING PROTEIN // SUBFAMILY NOT NAMED
Sobic.009G220900	Chr09	56402010	56402381	-1	372	254776	(1 of 18) PF13966 - zinc-binding in reverse transcriptase (zf-RVT)	Reverse transcriptase zinc-binding domain		This domain would appear to be a zinc-binding region of a putative reverse transcriptase.	Domain
Sobic.009G220933	Chr09	56407022	56407840	1	819	249317
Sobic.009G220966	Chr09	56409533	56409903	1	371	247254	(1 of 10) PF12442 - Protein of unknown function (DUF3681) (DUF3681)	Protein of unknown function DUF3681		This family of proteins is found in eukaryotes. Proteins in this family are typically between 112 and 212 amino acids in length. There is a single completely conserved residue G that may be functionally important.	Family
Sobic.009G221000	Chr09	56414893	56420312	1	5420	236845	(1 of 3) PTHR23155//PTHR23155:SF414 - LEUCINE-RICH REPEAT-CONTAINING PROTEIN // SUBFAMILY NOT NAMED	P-loop containing nucleoside triphosphate hydrolase		The P-loop NTPase fold is the most prevalent domain of the several distinctnucleotide-binding protein folds.The most common reaction catalysed by enzymes of the P-loop NTPase fold is the hydrolysis of the beta-gamma phosphate bond of a bound nucleoside triphosphate (NTP). The energy from NTP hydrolysis is typically utilised to induce conformational changes in other molecules, which constitutes th…	Domain
Sobic.009G221000	Chr09	56414893	56420312	1	5420	236845	(1 of 3) PTHR23155//PTHR23155:SF414 - LEUCINE-RICH REPEAT-CONTAINING PROTEIN // SUBFAMILY NOT NAMED	NB-ARC		This is the NB-ARC domain, a novel signalling motif found in bacteria and eukaryotes, shared by plant resistance gene products and regulators of cell death in animals []. This domain has been structurally characterised in the human protein apoptotic protease-activating factor 1 (Apaf-1) []. It contains the three-layered alpha-beta fold and subsequent short alpha-helical region characteristic of t…	Domain
Sobic.009G221000	Chr09	56414893	56420312	1	5420	236845	(1 of 3) PTHR23155//PTHR23155:SF414 - LEUCINE-RICH REPEAT-CONTAINING PROTEIN // SUBFAMILY NOT NAMED	P-loop containing nucleoside triphosphate hydrolase		The P-loop NTPase fold is the most prevalent domain of the several distinctnucleotide-binding protein folds.The most common reaction catalysed by enzymes of the P-loop NTPase fold is the hydrolysis of the beta-gamma phosphate bond of a bound nucleoside triphosphate (NTP). The energy from NTP hydrolysis is typically utilised to induce conformational changes in other molecules, which constitutes th…	Domain
Sobic.009G221000	Chr09	56414893	56420312	1	5420	236845	(1 of 3) PTHR23155//PTHR23155:SF414 - LEUCINE-RICH REPEAT-CONTAINING PROTEIN // SUBFAMILY NOT NAMED	NB-ARC		This is the NB-ARC domain, a novel signalling motif found in bacteria and eukaryotes, shared by plant resistance gene products and regulators of cell death in animals []. This domain has been structurally characterised in the human protein apoptotic protease-activating factor 1 (Apaf-1) []. It contains the three-layered alpha-beta fold and subsequent short alpha-helical region characteristic of t…	Domain
Sobic.009G221200	Chr09	56436741	56442020	1	5280	215137		P-loop containing nucleoside triphosphate hydrolase		The P-loop NTPase fold is the most prevalent domain of the several distinctnucleotide-binding protein folds.The most common reaction catalysed by enzymes of the P-loop NTPase fold is the hydrolysis of the beta-gamma phosphate bond of a bound nucleoside triphosphate (NTP). The energy from NTP hydrolysis is typically utilised to induce conformational changes in other molecules, which constitutes th…	Domain
Sobic.009G221200	Chr09	56436741	56442020	1	5280	215137		NB-ARC		This is the NB-ARC domain, a novel signalling motif found in bacteria and eukaryotes, shared by plant resistance gene products and regulators of cell death in animals []. This domain has been structurally characterised in the human protein apoptotic protease-activating factor 1 (Apaf-1) []. It contains the three-layered alpha-beta fold and subsequent short alpha-helical region characteristic of t…	Domain
Sobic.009G221400	Chr09	56455661	56457180	1	1520	199977		DNA-binding domain		This entry represents a DNA-binding domain with a 2-layer beta(3)-alpha fold that is found in several DNA-binding proteins, including:DNA-binding domain of tn916 integrase [].N-terminal DNA-binding domain of lambda integrase [].GCC-box DNA-binding domains of certain transcription factors [].Methyl-CpG DNA-binding domain found in Methyl-CpG-binding protein 2 (MECP2) []and methylation-dependent tra…	Domain
Sobic.009G221400	Chr09	56455661	56457180	1	1520	199977		AP2/ERF domain		Ethylene is an endogenous plant hormone that influences many aspects of plantgrowth and development. Some defense related genes that are induced byethylene contain a cis-regulatory element known as the Ethylene-Responsive Element (ERE) []. Sequence analysis on various ERE regionshas identified a short motif rich in G/C nucleotides, the GCC-box, essential forthe response to ethylene. This short mo…	Domain
Sobic.009G221400	Chr09	56455661	56457180	1	1520	199977		DNA-binding pseudobarrel domain		This entry represents a DNA recocognition domain found in the restriction endonuclease EcoRII and numerous transcription factors. The EcoRII structure has been studied and forms an eight-stranded beta-sheet with the strands in the order of b2, b5, b4, b3, b7, b6, b1 and b8. They are mostly antiparallel to each other except that b3 is parallel to b7. Alternatively, it may also be viewed as consist…	Domain
Sobic.009G221400	Chr09	56455661	56457180	1	1520	199977		B3 DNA binding domain		Two DNA binding proteins, RAV1 and RAV2 from Arabidopsis thalianacontain two distinct amino acid sequence domains found only in higher plant species. The N-terminal regions of RAV1 and RAV2 are homologous to the AP2 DNA-binding domain (see ) present in a family of transcription factors, while the C-terminal region exhibits homology to the highly conserved C-terminal domain, designated B3, of VP1/…	Domain
Sobic.009G221400	Chr09	56455661	56457180	1	1520	199977						regulation of transcription, DNA-templated	GO:0006355	Any process that modulates the frequency, rate or extent of cellular DNA-templated transcription.
Sobic.009G221400	Chr09	56455661	56457180	1	1520	199977						transcription factor activity, sequence-specific DNA binding	GO:0003700	Interacting selectively and non-covalently with a specific DNA sequence in order to modulate transcription. The transcription factor may or may not also interact selectively with a protein or macromolecular complex.
Sobic.009G221500	Chr09	56464843	56469136	-1	4294	188021		Phosphatidic acid phosphatase type 2/haloperoxidase		This entry represents type 2 phosphatidic acid phosphatase (PAP2; ) enzymes, such as phosphatidylglycerophosphatase B from Escherichia coli. PAP2 enzymes have a core structure consisting of a 5-helical bundle, where the beginning of the third helix binds the cofactor []. PAP2 enzymes catalyse the dephosphorylation of phosphatidate, yielding diacylglycerol and inorganic phosphate []. In eukaryotic…	Domain
Sobic.009G221600	Chr09	56472162	56474856	1	2695	182301		Zinc finger, RING-type		Zinc finger (Znf) domains are relatively small protein motifs which contain multiple finger-like protrusions that make tandem contacts with their target molecule. Some of these domains bind zinc, but many do not; instead binding other metals such as iron, or no metal at all. For example, some family members form salt bridges to stabilise the finger-like folds. They were first identified as a DNA-…	Domain
Sobic.009G221600	Chr09	56472162	56474856	1	2695	182301		Zinc finger, RING/FYVE/PHD-type		Zinc finger (Znf) domains are relatively small protein motifs which contain multiple finger-like protrusions that make tandem contacts with their target molecule. Some of these domains bind zinc, but many do not; instead binding other metals such as iron, or no metal at all. For example, some family members form salt bridges to stabilise the finger-like folds. They were first identified as a DNA-…	Domain
Sobic.009G221600	Chr09	56472162	56474856	1	2695	182301						zinc ion binding	GO:0008270	Interacting selectively and non-covalently with zinc (Zn) ions.
Sobic.009G221600	Chr09	56472162	56474856	1	2695	182301						protein binding	GO:0005515	Interacting selectively and non-covalently with any protein or protein complex (a complex of two or more proteins that may include other nonprotein molecules).
Sobic.009G221701	Chr09	56475201	56477180	-1	1980	179977	(1 of 13) PF05701 - Weak chloroplast movement under blue light (WEMBL)	WEB family		Proteins in this family include WEB1 (At2g26570) and PMI15 (At5g38150) from Arabidopsis thaliana. Both Web1 and PMI15 are required for the chloroplast avoidance response under high intensity blue light. This avoidance response consists in the relocation of chloroplasts on the anticlinal side of exposed cells. Web1 acts in association with PMI2 to maintain the velocity of chloroplast photorelocati…	Family
Sobic.009G221701	Chr09	56475201	56477180	-1	1980	179977	(1 of 13) PF05701 - Weak chloroplast movement under blue light (WEMBL)	Bcr-Abl oncoprotein oligomerisation		This entry represents the oligomerisation domain of the breakpoint cluster region oncoprotein Bcr, and the Bcr/Abl (Abelson-leukemia-virus) fusion protein created by a reciprocal (9;22) fusion []. Brc displays serine/threonine protein kinase activity (), acting as a GTPase-activating protein for RAC1 and CDC42. Brc promotes the exchange of RAC or CDC42-bound GDP by GTP, thereby activating them []…	Domain
Sobic.009G221701	Chr09	56475201	56477180	-1	1980	179977	(1 of 13) PF05701 - Weak chloroplast movement under blue light (WEMBL)					signal transduction	GO:0007165	The cellular process in which a signal is conveyed to trigger a change in the activity or state of a cell. Signal transduction begins with reception of a signal (e.g. a ligand binding to a receptor or receptor activation by a stimulus such as light), or for signal transduction in the absence of ligand, signal-withdrawal or the activity of a constitutively active receptor. Signal transduction ends…
Sobic.009G221701	Chr09	56475201	56477180	-1	1980	179977	(1 of 13) PF05701 - Weak chloroplast movement under blue light (WEMBL)					protein phosphorylation	GO:0006468	The process of introducing a phosphate group on to a protein.
Sobic.009G221701	Chr09	56475201	56477180	-1	1980	179977	(1 of 13) PF05701 - Weak chloroplast movement under blue light (WEMBL)					GTPase activator activity	GO:0005096	Binds to and increases the activity of a GTPase, an enzyme that catalyzes the hydrolysis of GTP.
Sobic.009G221701	Chr09	56475201	56477180	-1	1980	179977	(1 of 13) PF05701 - Weak chloroplast movement under blue light (WEMBL)					protein serine/threonine kinase activity	GO:0004674	Catalysis of the reactions: ATP + protein serine = ADP + protein serine phosphate, and ATP + protein threonine = ADP + protein threonine phosphate.
Sobic.009G221800	Chr09	56484791	56487061	-1	2271	170096		Reticulon		Eukaryotic proteins of the reticulon (RTN) family all share an association with the endoplasmic reticulum (ER). Whereas amino-terminal regions are not related to one another, all reticulon proteins share a 200 amino acid residue region of sequence similarity at the C-terminal. This region contains twolarge hydrophobic regions separated by a 66 residue hydrophilic segment. Theconserved hydrophobic…	Domain
Sobic.009G221900	Chr09	56488517	56490066	1	1550	167091		Bifunctional inhibitor/plant lipid transfer protein/seed storage helical domain		This entry represents a structural domain consisting of 4-helices with a folded leaf topology, and forming a right-handed superhelix. This domain occurs in several proteins, including:Plant lipid-transfer proteins, such as the non-specific lipid-transfer proteins ns-LTP1 and ns-LTP2 [, ].Proteinase/alpha-amylase inhibitors, such as trypsin/alpha-amylase inhibitor RBI from Eleusine coracana(Indian…	Domain
Sobic.009G222000	Chr09	56491188	56492179	1	992	164978		Bifunctional inhibitor/plant lipid transfer protein/seed storage helical domain		This entry represents a structural domain consisting of 4-helices with a folded leaf topology, and forming a right-handed superhelix. This domain occurs in several proteins, including:Plant lipid-transfer proteins, such as the non-specific lipid-transfer proteins ns-LTP1 and ns-LTP2 [, ].Proteinase/alpha-amylase inhibitors, such as trypsin/alpha-amylase inhibitor RBI from Eleusine coracana(Indian…	Domain
Sobic.009G222100	Chr09	56495581	56501057	1	5477	156100	(1 of 1) PTHR27005:SF13 - PROTEIN KINASE-LIKE PROTEIN-RELATED	Protein kinase domain		Protein phosphorylation, which plays a key role in most cellular activities, is a reversible process mediated by proteinkinases and phosphoprotein phosphatases. Protein kinases catalyse the transfer of the gamma phosphate from nucleotide triphosphates (often ATP) to one or more amino acid residues in a protein substrate side chain, resulting in a conformational change affecting protein function. …	Domain
Sobic.009G222100	Chr09	56495581	56501057	1	5477	156100	(1 of 1) PTHR27005:SF13 - PROTEIN KINASE-LIKE PROTEIN-RELATED	Protein kinase-like domain		Protein kinases () modify other proteins by chemically adding phosphate groups to them. This process is fundamental to most signalling and regulatory processes in the eukaryotic cell []. The protein kinases contain a catalytic core that is common to both serine/threonine and tyrosine protein kinases. The catalytic domain contains the nucleotide-binding site and the catalytic apparatus in an inter…	Domain
Sobic.009G222100	Chr09	56495581	56501057	1	5477	156100	(1 of 1) PTHR27005:SF13 - PROTEIN KINASE-LIKE PROTEIN-RELATED	Tyrosine-protein kinase, catalytic domain		Protein phosphorylation, which plays a key role in most cellular activities, is a reversible process mediated by protein kinases and phosphoprotein phosphatases. Protein kinases catalyse the transfer of the gamma phosphate from nucleotide triphosphates (often ATP) to one or more amino acid residues in a protein substrate side chain, resulting in a conformational change affecting protein function.…	Domain
Sobic.009G222100	Chr09	56495581	56501057	1	5477	156100	(1 of 1) PTHR27005:SF13 - PROTEIN KINASE-LIKE PROTEIN-RELATED	Serine-threonine/tyrosine-protein kinase catalytic domain		Protein phosphorylation, which plays a key role in most cellular activities, is a reversible process mediated by protein kinases and phosphoprotein phosphatases. Protein kinases catalyse the transfer of the gamma phosphate from nucleotide triphosphates (often ATP) to one or more amino acid residues in a protein substrate side chain, resulting in a conformational change affecting protein function.…	Domain
Sobic.009G222100	Chr09	56495581	56501057	1	5477	156100	(1 of 1) PTHR27005:SF13 - PROTEIN KINASE-LIKE PROTEIN-RELATED	Concanavalin A-like lectin/glucanase domain		This entry represents the concanavalin A-like domain, which has a sandwich structure of 12-14 beta strands in two sheets with a complex topology. Proteins containing this domain include: Legume lectinsGlycosyl hydrolases family 16Galectin (animal S-lectin)Laminin G-like modulePentraxinClostridium neurotoxinsExotoxin AVibrio cholera sialidaseLeech intramolecular trans-sialidaseGlycosyl hydrolase f…	Domain
Sobic.009G222200	Chr09	56508972	56516436	1	7465	140721	(1 of 1) PTHR21319//PTHR21319:SF10 - RING FINGER AND CHY ZINC FINGER DOMAIN-CONTAINING PROTEIN 1 // SUBFAMILY NOT NAMED	Zinc finger, RING-type		Zinc finger (Znf) domains are relatively small protein motifs which contain multiple finger-like protrusions that make tandem contacts with their target molecule. Some of these domains bind zinc, but many do not; instead binding other metals such as iron, or no metal at all. For example, some family members form salt bridges to stabilise the finger-like folds. They were first identified as a DNA-…	Domain
Sobic.009G222200	Chr09	56508972	56516436	1	7465	140721	(1 of 1) PTHR21319//PTHR21319:SF10 - RING FINGER AND CHY ZINC FINGER DOMAIN-CONTAINING PROTEIN 1 // SUBFAMILY NOT NAMED	Zinc finger, RING/FYVE/PHD-type		Zinc finger (Znf) domains are relatively small protein motifs which contain multiple finger-like protrusions that make tandem contacts with their target molecule. Some of these domains bind zinc, but many do not; instead binding other metals such as iron, or no metal at all. For example, some family members form salt bridges to stabilise the finger-like folds. They were first identified as a DNA-…	Domain
Sobic.009G222200	Chr09	56508972	56516436	1	7465	140721	(1 of 1) PTHR21319//PTHR21319:SF10 - RING FINGER AND CHY ZINC FINGER DOMAIN-CONTAINING PROTEIN 1 // SUBFAMILY NOT NAMED	Rubredoxin-type fold		Rubredoxin is a low molecular weight iron-containing bacterial and archaeal protein that is involved in electron transfer [, ], sometimesreplacing ferredoxin as an electron carrier [].The 3-D structures of a number of rubredoxins have been solved [, ]. The fold belongs to the alpha+beta class, with 2 alpha-helices and 2-3beta-strands. Its active site contains an Fe ion which is co-ordinated by th…	Domain
Sobic.009G222200	Chr09	56508972	56516436	1	7465	140721	(1 of 1) PTHR21319//PTHR21319:SF10 - RING FINGER AND CHY ZINC FINGER DOMAIN-CONTAINING PROTEIN 1 // SUBFAMILY NOT NAMED	Haemerythrin-like		This entry represents a haemerythrin cation-binding domain that occurs []in haemerythrins, myohemerythrins and related proteins. This domain binds iron in haemerythrin, but can bind other metals in related proteins, such as cadmium in a Nereis diversicolorprotein () []. This domain is also found in Repair of iron centres or Ric proteins [].	Domain
Sobic.009G222200	Chr09	56508972	56516436	1	7465	140721	(1 of 1) PTHR21319//PTHR21319:SF10 - RING FINGER AND CHY ZINC FINGER DOMAIN-CONTAINING PROTEIN 1 // SUBFAMILY NOT NAMED	Zinc finger, CTCHY-type		Zinc finger (Znf) domains are relatively small protein motifs which contain multiple finger-like protrusions that make tandem contacts with their target molecule. Some of these domains bind zinc, but many do not; instead binding other metals such as iron, or no metal at all. For example, some family members form salt bridges to stabilise the finger-like folds. They were first identified as a DNA-…	Domain
Sobic.009G222200	Chr09	56508972	56516436	1	7465	140721	(1 of 1) PTHR21319//PTHR21319:SF10 - RING FINGER AND CHY ZINC FINGER DOMAIN-CONTAINING PROTEIN 1 // SUBFAMILY NOT NAMED	Zinc finger, CHY-type		Zinc finger (Znf) domains are relatively small protein motifs which contain multiple finger-like protrusions that make tandem contacts with their target molecule. Some of these domains bind zinc, but many do not; instead binding other metals such as iron, or no metal at all. For example, some family members form salt bridges to stabilise the finger-like folds. They were first identified as a DNA-…	Domain
Sobic.009G222200	Chr09	56508972	56516436	1	7465	140721	(1 of 1) PTHR21319//PTHR21319:SF10 - RING FINGER AND CHY ZINC FINGER DOMAIN-CONTAINING PROTEIN 1 // SUBFAMILY NOT NAMED	Zinc finger, RING-type		Zinc finger (Znf) domains are relatively small protein motifs which contain multiple finger-like protrusions that make tandem contacts with their target molecule. Some of these domains bind zinc, but many do not; instead binding other metals such as iron, or no metal at all. For example, some family members form salt bridges to stabilise the finger-like folds. They were first identified as a DNA-…	Domain
Sobic.009G222200	Chr09	56508972	56516436	1	7465	140721	(1 of 1) PTHR21319//PTHR21319:SF10 - RING FINGER AND CHY ZINC FINGER DOMAIN-CONTAINING PROTEIN 1 // SUBFAMILY NOT NAMED	Zinc finger, RING/FYVE/PHD-type		Zinc finger (Znf) domains are relatively small protein motifs which contain multiple finger-like protrusions that make tandem contacts with their target molecule. Some of these domains bind zinc, but many do not; instead binding other metals such as iron, or no metal at all. For example, some family members form salt bridges to stabilise the finger-like folds. They were first identified as a DNA-…	Domain
Sobic.009G222200	Chr09	56508972	56516436	1	7465	140721	(1 of 1) PTHR21319//PTHR21319:SF10 - RING FINGER AND CHY ZINC FINGER DOMAIN-CONTAINING PROTEIN 1 // SUBFAMILY NOT NAMED	Rubredoxin-type fold		Rubredoxin is a low molecular weight iron-containing bacterial and archaeal protein that is involved in electron transfer [, ], sometimesreplacing ferredoxin as an electron carrier [].The 3-D structures of a number of rubredoxins have been solved [, ]. The fold belongs to the alpha+beta class, with 2 alpha-helices and 2-3beta-strands. Its active site contains an Fe ion which is co-ordinated by th…	Domain
Sobic.009G222200	Chr09	56508972	56516436	1	7465	140721	(1 of 1) PTHR21319//PTHR21319:SF10 - RING FINGER AND CHY ZINC FINGER DOMAIN-CONTAINING PROTEIN 1 // SUBFAMILY NOT NAMED	Haemerythrin-like		This entry represents a haemerythrin cation-binding domain that occurs []in haemerythrins, myohemerythrins and related proteins. This domain binds iron in haemerythrin, but can bind other metals in related proteins, such as cadmium in a Nereis diversicolorprotein () []. This domain is also found in Repair of iron centres or Ric proteins [].	Domain
Sobic.009G222200	Chr09	56508972	56516436	1	7465	140721	(1 of 1) PTHR21319//PTHR21319:SF10 - RING FINGER AND CHY ZINC FINGER DOMAIN-CONTAINING PROTEIN 1 // SUBFAMILY NOT NAMED	Zinc finger, CTCHY-type		Zinc finger (Znf) domains are relatively small protein motifs which contain multiple finger-like protrusions that make tandem contacts with their target molecule. Some of these domains bind zinc, but many do not; instead binding other metals such as iron, or no metal at all. For example, some family members form salt bridges to stabilise the finger-like folds. They were first identified as a DNA-…	Domain
Sobic.009G222200	Chr09	56508972	56516436	1	7465	140721	(1 of 1) PTHR21319//PTHR21319:SF10 - RING FINGER AND CHY ZINC FINGER DOMAIN-CONTAINING PROTEIN 1 // SUBFAMILY NOT NAMED	Zinc finger, CHY-type		Zinc finger (Znf) domains are relatively small protein motifs which contain multiple finger-like protrusions that make tandem contacts with their target molecule. Some of these domains bind zinc, but many do not; instead binding other metals such as iron, or no metal at all. For example, some family members form salt bridges to stabilise the finger-like folds. They were first identified as a DNA-…	Domain
Sobic.009G222200	Chr09	56508972	56516436	1	7465	140721	(1 of 1) PTHR21319//PTHR21319:SF10 - RING FINGER AND CHY ZINC FINGER DOMAIN-CONTAINING PROTEIN 1 // SUBFAMILY NOT NAMED					zinc ion binding	GO:0008270	Interacting selectively and non-covalently with zinc (Zn) ions.
Sobic.009G222200	Chr09	56508972	56516436	1	7465	140721	(1 of 1) PTHR21319//PTHR21319:SF10 - RING FINGER AND CHY ZINC FINGER DOMAIN-CONTAINING PROTEIN 1 // SUBFAMILY NOT NAMED					protein binding	GO:0005515	Interacting selectively and non-covalently with any protein or protein complex (a complex of two or more proteins that may include other nonprotein molecules).
Sobic.009G222400	Chr09	56518137	56522389	-1	4253	134768
Sobic.009G222400	Chr09	56518137	56522389	-1	4253	134768
Sobic.009G222500	Chr09	56526542	56529713	1	3172	127444		Armadillo-like helical		This domain consists of a multi-helical fold comprised of two curved layers of alpha helices arranged in a regular right-handed superhelix, where the repeats that make up this structure are arranged about a common axis []. These superhelical structures present an extensive solvent-accessible surface that is well suited to binding large substrates such as proteins and nucleic acids. This topology …	Domain
Sobic.009G222500	Chr09	56526542	56529713	1	3172	127444		Armadillo-type fold		This entry represents a structural domain with an armadillo (ARM)-like fold, consisting of a multi-helical fold comprised of two curved layers of alpha helices arranged in a regular right-handed superhelix, where the repeats that make up this structure are arranged about a common axis []. These superhelical structures present an extensive solvent-accessible surface that is well suited to binding …	Domain
Sobic.009G222500	Chr09	56526542	56529713	1	3172	127444		CLASP N-terminal domain		This domain is found in the N-terminal region of CLIP-associated proteins (CLASPs), which are widely conserved microtubule plus-end-tracking proteins that regulate the stability of dynamic microtubules [, ]. The domain is also found in other proteins involved in microtubule binding, including STU1, MOR1 and spindle pole body component Alp14.	Domain
Sobic.009G222500	Chr09	56526542	56529713	1	3172	127444		Synuclein		Synucleins are small, soluble proteins expressed primarily in neural tissue and in certain tumors [, []. The family includes three known proteins: alpha-synuclein, beta-synuclein, and gamma-synuclein. All synucleins have in common a highly conserved alpha-helical lipid-binding motif with similarity to the class-A2 lipid-binding domains of the exchangeable apolipoproteins [].Synuclein family membe…	Family
Sobic.009G222600	Chr09	56530809	56534265	-1	3457	122892		Protein of unknown function DUF1639		This approximately 50-residue region is found in a number of sequences derived from hypothetical plant proteins. This region features a highly basic 5 amino-acid stretch towards its centre.	Family
Sobic.009G222600	Chr09	56530809	56534265	-1	3457	122892		Protein of unknown function DUF1639		This approximately 50-residue region is found in a number of sequences derived from hypothetical plant proteins. This region features a highly basic 5 amino-acid stretch towards its centre.	Family
Sobic.009G222700	Chr09	56538468	56539820	-1	1353	117337	(1 of 14) PF07797 - Protein of unknown function (DUF1639) (DUF1639)	Protein of unknown function DUF1639		This approximately 50-residue region is found in a number of sequences derived from hypothetical plant proteins. This region features a highly basic 5 amino-acid stretch towards its centre.	Family
Sobic.009G222800	Chr09	56542104	56544279	1	2176	112878		Protein of unknown function DUF1639		This approximately 50-residue region is found in a number of sequences derived from hypothetical plant proteins. This region features a highly basic 5 amino-acid stretch towards its centre.	Family
Sobic.009G222800	Chr09	56542104	56544279	1	2176	112878		Protein of unknown function DUF1639		This approximately 50-residue region is found in a number of sequences derived from hypothetical plant proteins. This region features a highly basic 5 amino-acid stretch towards its centre.	Family
Sobic.009G222900	Chr09	56546253	56549969	-1	3717	107188	(1 of 1) PTHR11759:SF8 - 30S RIBOSOMAL PROTEIN S11-RELATED	Ribosomal protein S11		Ribosomes are the particles that catalyse mRNA-directed protein synthesis in all organisms. The codons of the mRNA are exposed on the ribosome to allow tRNA binding. This leads to the incorporation of amino acids into the growing polypeptide chain in accordance with the genetic information. Incoming amino acid monomers enter the ribosomal A site in the form of aminoacyl-tRNAs complexed with elong…	Family
Sobic.009G222900	Chr09	56546253	56549969	-1	3717	107188	(1 of 1) PTHR11759:SF8 - 30S RIBOSOMAL PROTEIN S11-RELATED					structural constituent of ribosome	GO:0003735	The action of a molecule that contributes to the structural integrity of the ribosome.
Sobic.009G222900	Chr09	56546253	56549969	-1	3717	107188	(1 of 1) PTHR11759:SF8 - 30S RIBOSOMAL PROTEIN S11-RELATED					translation	GO:0006412	The cellular metabolic process in which a protein is formed, using the sequence of a mature mRNA molecule to specify the sequence of amino acids in a polypeptide chain. Translation is mediated by the ribosome, and begins with the formation of a ternary complex between aminoacylated initiator methionine tRNA, GTP, and initiation factor 2, which subsequently associates with the small subunit of the…
Sobic.009G222900	Chr09	56546253	56549969	-1	3717	107188	(1 of 1) PTHR11759:SF8 - 30S RIBOSOMAL PROTEIN S11-RELATED					ribosome	GO:0005840	An intracellular organelle, about 200 A in diameter, consisting of RNA and protein. It is the site of protein biosynthesis resulting from translation of messenger RNA (mRNA). It consists of two subunits, one large and one small, each containing only protein and RNA. Both the ribosome and its subunits are characterized by their sedimentation coefficients, expressed in Svedberg units (symbol: S). H…
Sobic.009G223000	Chr09	56547804	56548167	1	364	108990
Sobic.009G223100	Chr09	56567273	56568899	1	1627	88258	(1 of 2) 2.5.1.112 - Adenylate dimethylallyltransferase (ADP/ATP-dependent) / Isopentenyltransferase	P-loop containing nucleoside triphosphate hydrolase		The P-loop NTPase fold is the most prevalent domain of the several distinctnucleotide-binding protein folds.The most common reaction catalysed by enzymes of the P-loop NTPase fold is the hydrolysis of the beta-gamma phosphate bond of a bound nucleoside triphosphate (NTP). The energy from NTP hydrolysis is typically utilised to induce conformational changes in other molecules, which constitutes th…	Domain
Sobic.009G223100	Chr09	56567273	56568899	1	1627	88258	(1 of 2) 2.5.1.112 - Adenylate dimethylallyltransferase (ADP/ATP-dependent) / Isopentenyltransferase	tRNA dimethylallyltransferase		tRNA dimethylallyltransferase alternative names include delta(2)-isopentenylpyrophosphate transferase, IPP transferral and 2-methylthio-N6-isopentyladenosine tRNA modification enzyme. This enzyme catalyses the first step in the modification of an adenosine near the anticodon to 2-methylthio-N6-isopentyladenosine.Plants have two classes of isopentenyltransferases (IPTs): ATP/ADP isopentenyltransfe…	Family
Sobic.009G223200	Chr09	56573111	56578304	-1	5194	78853	(1 of 1) PTHR31846:SF4 - CRS1 / YHBY (CRM) DOMAIN-CONTAINING PROTEIN	RNA-binding, CRM domain		The CRM domain is an ~100-amino acid RNA-binding domain. The name chloroplast RNA splicing and ribosome maturation (CRM) has been suggested to reflect the functions established for the four characterised members of the family: Zea mays(Maize) CRS1 (), CAF1 () and CAF2 () proteins and the Escherichia coliprotein YhbY (). The CRM domain is found in eubacteria, archaea, and plants. The CRM domain is…	Domain	RNA binding	GO:0003723	Interacting selectively and non-covalently with an RNA molecule or a portion thereof.
Sobic.009G223300	Chr09	56594236	56596576	1	2341	60581		WD40 repeat		WD-40 repeats (also known as WD or beta-transducin repeats) are short ~40 amino acid motifs, often terminating in a Trp-Asp (W-D) dipeptide. WD40 repeats usually assume a 7-8 bladed beta-propeller fold, but proteins have been found with 4 to 16 repeated units, which also form a circularised beta-propeller structure. WD-repeat proteins are a large family found in all eukaryotes and are implicated …	Repeat
Sobic.009G223300	Chr09	56594236	56596576	1	2341	60581		G-protein beta WD-40 repeat		WD-40 repeats (also known as WD or beta-transducin repeats) are short ~40 amino acid motifs, often terminating in a Trp-Asp (W-D) dipeptide. WD40 repeats usually assume a 7-8 bladed beta-propeller fold, but proteins have been found with 4 to 16 repeated units, which also form a circularised beta-propeller structure. WD-repeat proteins are a large family found in all eukaryotes and are implicated …	Repeat
Sobic.009G223300	Chr09	56594236	56596576	1	2341	60581		WD40-repeat-containing domain		WD-40 repeats (also known as WD or beta-transducin repeats) are short ~40 amino acid motifs, often terminating in a Trp-Asp (W-D) dipeptide. WD40 repeats usually assume a 7-8 bladed beta-propeller fold, but proteins have been found with 4 to 16 repeated units, which also form a circularised beta-propeller structure. WD-repeat proteins are a large family found in all eukaryotes and are implicated …	Domain
Sobic.009G223300	Chr09	56594236	56596576	1	2341	60581		WD40/YVTN repeat-like-containing domain		This entry represents a WD40/YVTN repeat-like domain. Both the WD40 and the YVTN repeated motifs consist of about 40 residues, and although they consist of distinct sequences, they do share a similar structure. Structurally, both the WD40 and the YVTN repeated motifs form seven-bladed propellers (although some members can contain eight blades), which consist of seven 4-stranded beta-sheets. The W…	Domain
Sobic.009G223300	Chr09	56594236	56596576	1	2341	60581						protein binding	GO:0005515	Interacting selectively and non-covalently with any protein or protein complex (a complex of two or more proteins that may include other nonprotein molecules).
Sobic.009G223400	Chr09	56596707	56598792	1	2086	58365		Nucleotide-diphospho-sugar transferases		This entry represents a domain with a Rossmann like fold and can be found in diverse glycosyltransferases. The biosynthesis of disaccharides, oligosaccharides and polysaccharides involves the action of hundreds of different glycosyltransferases. These enzymes catalyse the transfer of sugar moieties from activated donor molecules to specific acceptor molecules, forming glycosidic bonds. A classifi…	Domain
Sobic.009G223400	Chr09	56596707	56598792	1	2086	58365		Glycosyl transferase, family 31		The biosynthesis of disaccharides, oligosaccharides and polysaccharides involves the action of hundreds of different glycosyltransferases. These enzymes catalyse the transfer of sugar moieties from activated donor molecules to specific acceptor molecules, forming glycosidic bonds. A classification of glycosyltransferases using nucleotide diphospho-sugar, nucleotide monophospho-sugar and sugar pho…	Family
Sobic.009G223400	Chr09	56596707	56598792	1	2086	58365						membrane	GO:0016020	A lipid bilayer along with all the proteins and protein complexes embedded in it an attached to it.
Sobic.009G223400	Chr09	56596707	56598792	1	2086	58365						protein glycosylation	GO:0006486	A protein modification process that results in the addition of a carbohydrate or carbohydrate derivative unit to a protein amino acid, e.g. the addition of glycan chains to proteins.
Sobic.009G223400	Chr09	56596707	56598792	1	2086	58365						galactosyltransferase activity	GO:0008378	Catalysis of the transfer of a galactosyl group to an acceptor molecule, typically another carbohydrate or a lipid.
Sobic.009G223500	Chr09	56601555	56606204	1	4650	50953
Sobic.009G223500	Chr09	56601555	56606204	1	4650	50953
Sobic.009G223500	Chr09	56601555	56606204	1	4650	50953
Sobic.009G223600	Chr09	56607425	56611190	1	3766	45967		F-box domain		First identified in cyclin-F as a protein-protein interaction motif, the F-boxis a conserved domain that is present in numerous protein with a bipartitestructure []. Through the F-box, these proteins are linked to the Skp1protein and the core of SCFs (Skp1-cullin-F-box protein ligase) complexes.SCFs complexes constitute a new class of E3 ligases []. They function incombination with the E2 enzyme …	Domain
Sobic.009G223600	Chr09	56607425	56611190	1	3766	45967		F-box associated interaction domain		This domain occurs in a diverse superfamily of genes in plants. Most examples are found C-terminal to an F-box (), a 60 amino acid motif involved in ubiquitination of target proteins to mark them for degradation. Two-hybid experiments support the idea that most members are interchangeable F-box subunits of SCF E3 complexes []. Some members have two copies of this domain.	Domain
Sobic.009G223600	Chr09	56607425	56611190	1	3766	45967		F-box associated domain, type 3		This domain occurs in a diverse superfamily of genes in plants. Most examples are found C-terminal to an F-box (), a 60 amino acid motif involved in ubiquitination of target proteins to mark them for degradation. Two-hybid experiments support the idea that most members are interchangeable F-box subunits of SCF E3 complexes []. Some members have two copies of this domain.	Domain
Sobic.009G223600	Chr09	56607425	56611190	1	3766	45967						protein binding	GO:0005515	Interacting selectively and non-covalently with any protein or protein complex (a complex of two or more proteins that may include other nonprotein molecules).
Sobic.009G223700	Chr09	56611263	56611790	1	528	45367
Sobic.009G223800	Chr09	56614916	56616226	1	1311	40931
Sobic.009G223900	Chr09	56621892	56625219	1	3328	31938	(1 of 2) PTHR23012//PTHR23012:SF100 - MEMBRANE ASSOCIATED RING FINGER // SUBFAMILY NOT NAMED	Zinc finger, RING/FYVE/PHD-type		Zinc finger (Znf) domains are relatively small protein motifs which contain multiple finger-like protrusions that make tandem contacts with their target molecule. Some of these domains bind zinc, but many do not; instead binding other metals such as iron, or no metal at all. For example, some family members form salt bridges to stabilise the finger-like folds. They were first identified as a DNA-…	Domain
Sobic.009G223900	Chr09	56621892	56625219	1	3328	31938	(1 of 2) PTHR23012//PTHR23012:SF100 - MEMBRANE ASSOCIATED RING FINGER // SUBFAMILY NOT NAMED	Zinc finger, RING-CH-type		Zinc finger (Znf) domains are relatively small protein motifs which contain multiple finger-like protrusions that make tandem contacts with their target molecule. Some of these domains bind zinc, but many do not; instead binding other metals such as iron, or no metal at all. For example, some family members form salt bridges to stabilise the finger-like folds. They were first identified as a DNA-…	Domain
Sobic.009G223900	Chr09	56621892	56625219	1	3328	31938	(1 of 2) PTHR23012//PTHR23012:SF100 - MEMBRANE ASSOCIATED RING FINGER // SUBFAMILY NOT NAMED	Protein of unknown function DUF3675		This domain family is found in eukaryotes, and is approximately 120 amino acids in length. The family is found in association with . There are two completely conserved residues (R and L) that may be functionally important.	Family
Sobic.009G223900	Chr09	56621892	56625219	1	3328	31938	(1 of 2) PTHR23012//PTHR23012:SF100 - MEMBRANE ASSOCIATED RING FINGER // SUBFAMILY NOT NAMED	Zinc finger, RING/FYVE/PHD-type		Zinc finger (Znf) domains are relatively small protein motifs which contain multiple finger-like protrusions that make tandem contacts with their target molecule. Some of these domains bind zinc, but many do not; instead binding other metals such as iron, or no metal at all. For example, some family members form salt bridges to stabilise the finger-like folds. They were first identified as a DNA-…	Domain
Sobic.009G223900	Chr09	56621892	56625219	1	3328	31938	(1 of 2) PTHR23012//PTHR23012:SF100 - MEMBRANE ASSOCIATED RING FINGER // SUBFAMILY NOT NAMED	Zinc finger, RING-CH-type		Zinc finger (Znf) domains are relatively small protein motifs which contain multiple finger-like protrusions that make tandem contacts with their target molecule. Some of these domains bind zinc, but many do not; instead binding other metals such as iron, or no metal at all. For example, some family members form salt bridges to stabilise the finger-like folds. They were first identified as a DNA-…	Domain
Sobic.009G223900	Chr09	56621892	56625219	1	3328	31938	(1 of 2) PTHR23012//PTHR23012:SF100 - MEMBRANE ASSOCIATED RING FINGER // SUBFAMILY NOT NAMED	Protein of unknown function DUF3675		This domain family is found in eukaryotes, and is approximately 120 amino acids in length. The family is found in association with . There are two completely conserved residues (R and L) that may be functionally important.	Family
Sobic.009G223900	Chr09	56621892	56625219	1	3328	31938	(1 of 2) PTHR23012//PTHR23012:SF100 - MEMBRANE ASSOCIATED RING FINGER // SUBFAMILY NOT NAMED					zinc ion binding	GO:0008270	Interacting selectively and non-covalently with zinc (Zn) ions.
Sobic.009G224000	Chr09	56624326	56629266	-1	4941	27891		Thioredoxin-like fold		Several biological processes regulate the activity of target proteins through changes in the redox state of thiol groups (S2 to SH2), where a hydrogen donor is linked to an intermediary disulphide protein. Such processes include the ferredoxin/thioredoxin system, the NADP/thioredoxin system, and the glutathione/glutaredoxin system []. Several of these disulphide proteins share a common structure,…	Domain
Sobic.009G224000	Chr09	56624326	56629266	-1	4941	27891		Thioredoxin domain		Thioredoxins [, , , ]are small disulphide-containing redox proteins that have been found in all the kingdoms of living organisms. Thioredoxin serves as a general protein disulphide oxidoreductase. It interacts with a broad range of proteins by a redox mechanism based on reversible oxidation of two cysteine thiol groups to a disulphide, accompanied by the transfer of two electrons and two protons.…	Domain
Sobic.009G224000	Chr09	56624326	56629266	-1	4941	27891		ERV/ALR sulfhydryl oxidase domain		The ~100-residue ERV/ALR sulphydryl oxidase domain is a versatile module adapted for catalysis of disulphide bond formation in various organelles and biological settings. The ERV/ALR sulphydryl oxidase domain has a Cys-X-X-Cys dithiol/disulphide motif adjacent to a bound FAD cofactor, enabling transfer of electrons from thiol substrates to non-thiol electron acceptors. ERV/ALR family members diff…	Domain
Sobic.009G224000	Chr09	56624326	56629266	-1	4941	27891		Thioredoxin-like fold		Several biological processes regulate the activity of target proteins through changes in the redox state of thiol groups (S2 to SH2), where a hydrogen donor is linked to an intermediary disulphide protein. Such processes include the ferredoxin/thioredoxin system, the NADP/thioredoxin system, and the glutathione/glutaredoxin system []. Several of these disulphide proteins share a common structure,…	Domain
Sobic.009G224000	Chr09	56624326	56629266	-1	4941	27891		Thioredoxin domain		Thioredoxins [, , , ]are small disulphide-containing redox proteins that have been found in all the kingdoms of living organisms. Thioredoxin serves as a general protein disulphide oxidoreductase. It interacts with a broad range of proteins by a redox mechanism based on reversible oxidation of two cysteine thiol groups to a disulphide, accompanied by the transfer of two electrons and two protons.…	Domain
Sobic.009G224000	Chr09	56624326	56629266	-1	4941	27891		ERV/ALR sulfhydryl oxidase domain		The ~100-residue ERV/ALR sulphydryl oxidase domain is a versatile module adapted for catalysis of disulphide bond formation in various organelles and biological settings. The ERV/ALR sulphydryl oxidase domain has a Cys-X-X-Cys dithiol/disulphide motif adjacent to a bound FAD cofactor, enabling transfer of electrons from thiol substrates to non-thiol electron acceptors. ERV/ALR family members diff…	Domain
Sobic.009G224000	Chr09	56624326	56629266	-1	4941	27891						oxidation-reduction process	GO:0055114	A metabolic process that results in the removal or addition of one or more electrons to or from a substance, with or without the concomitant removal or addition of a proton or protons.
Sobic.009G224000	Chr09	56624326	56629266	-1	4941	27891						cell redox homeostasis	GO:0045454	Any process that maintains the redox environment of a cell or compartment within a cell.
Sobic.009G224000	Chr09	56624326	56629266	-1	4941	27891						thiol oxidase activity	GO:0016972	Catalysis of the reaction: 4 R'C(R)SH + O2 = 2 R'C(R)S-S(R)CR' + 2 H2O.
Sobic.009G224100	Chr09	56630392	56632188	-1	1797	24969		UDP-glucuronosyl/UDP-glucosyltransferase		UDP glycosyltransferases (UGT) are a superfamily of enzymes that catalyzes the addition of the glycosyl group from a UTP-sugar to a small hydrophobic molecule. This family currently consist of:Mammalian UDP-glucuronosyl transferases () (UDPGT) []. A large family of membrane-bound microsomal enzymes which catalyze the transfer of glucuronic acid to a wide variety of exogenous and endogenous lipoph…	Family
Sobic.009G224100	Chr09	56630392	56632188	-1	1797	24969						metabolic process	GO:0008152	The chemical reactions and pathways, including anabolism and catabolism, by which living organisms transform chemical substances. Metabolic processes typically transform small molecules, but also include macromolecular processes such as DNA repair and replication, and protein synthesis and degradation.
Sobic.009G224100	Chr09	56630392	56632188	-1	1797	24969						transferase activity, transferring hexosyl groups	GO:0016758	Catalysis of the transfer of a hexosyl group from one compound (donor) to another (acceptor).
Sobic.009G224200	Chr09	56638818	56639393	-1	576	17764		Protein of unknown function DUF4228, plant		This family of proteins is functionally uncharacterised.	Family
Sobic.009G224300	Chr09	56643331	56647878	-1	4548	9279
Sobic.009G224300	Chr09	56643331	56647878	-1	4548	9279
Sobic.009G224400	Chr09	56652597	56656038	-1	3442	1119		AAA+ ATPase domain		The AAA+ superfamily of ATPases is found in all kingdoms of living organisms where they participate in diverse cellular processes including membrane fusion, proteolysis and DNA replication. Although the terms AAA+ and AAA are often used loosely and interchangeably, the classical AAA family members are distinguished by their possession of the SRH region in the AAA module. Many AAA+ proteins are in…	Domain
Sobic.009G224400	Chr09	56652597	56656038	-1	3442	1119		P-loop containing nucleoside triphosphate hydrolase		The P-loop NTPase fold is the most prevalent domain of the several distinctnucleotide-binding protein folds.The most common reaction catalysed by enzymes of the P-loop NTPase fold is the hydrolysis of the beta-gamma phosphate bond of a bound nucleoside triphosphate (NTP). The energy from NTP hydrolysis is typically utilised to induce conformational changes in other molecules, which constitutes th…	Domain
Sobic.009G224400	Chr09	56652597	56656038	-1	3442	1119		ATPase, F1 complex beta subunit/V1 complex, C-terminal		Transmembrane ATPases are membrane-bound enzyme complexes/ion transporters that use ATP hydrolysis to drive the transport of protons across a membrane. Some transmembrane ATPases also work in reverse, harnessing the energy from a proton gradient, using the flux of ions across the membrane via the ATPase proton channel to drive the synthesis of ATP. There are several different types of transmembra…	Domain
Sobic.009G224400	Chr09	56652597	56656038	-1	3442	1119		ATPase, F1/V1/A1 complex, alpha/beta subunit, C-terminal		Transmembrane ATPases are membrane-bound enzyme complexes/ion transporters that use ATP hydrolysis to drive the transport of protons across a membrane. Some transmembrane ATPases also work in reverse, harnessing the energy from a proton gradient, using the flux of ions across the membrane via the ATPase proton channel to drive the synthesis of ATP. There are several different types of transmembra…	Domain
Sobic.009G224400	Chr09	56652597	56656038	-1	3442	1119		ATPase, F1 complex alpha/beta subunit, N-terminal domain		F-ATPases (also known as F1F0-ATPase, or H(+)-transporting two-sector ATPase) () are composed of two linked complexes: the F1 ATPase complex is the catalytic core and is composed of 5 subunits (alpha, beta, gamma, delta, epsilon), while the F0 ATPase complex is the membrane-embedded proton channel that is composed of at least 3 subunits (A-C), nine in mitochondria (A-G, F6, F8). Both the F1 and F…	Domain
Sobic.009G224400	Chr09	56652597	56656038	-1	3442	1119		ATPase, F1/V1/A1 complex, alpha/beta subunit, nucleotide-binding domain		Transmembrane ATPases are membrane-bound enzyme complexes/ion transporters that use ATP hydrolysis to drive the transport of protons across a membrane. Some transmembrane ATPases also work in reverse, harnessing the energy from a proton gradient, using the flux of ions across the membrane via the ATPase proton channel to drive the synthesis of ATP. There are several different types of transmembra…	Domain
Sobic.009G224400	Chr09	56652597	56656038	-1	3442	1119		ATPase, F1 complex, beta subunit		This entry represents the beta subunit found in the F1 complex of F-ATPases.F-ATPases (also known as F1F0-ATPase, or H(+)-transporting two-sector ATPase) () are composed of two linked complexes: the F1 ATPase complex is the catalytic core and is composed of 5 subunits (alpha, beta, gamma, delta, epsilon), while the F0 ATPase complex is the membrane-embedded proton channel that is composed of at l…	Family
Sobic.009G224400	Chr09	56652597	56656038	-1	3442	1119		ATP synthase, F1 beta subunit		F-type ATPases have 2 components, CF1 - the catalytic core - and CF0 - the membrane proton channel. CF1 has five subunits: alpha3, beta3, gamma1, delta1, epsilon1. CF0 has three main subunits: a, b and c. This entry represents the beta subunit of the F1 component.The NMR solution structure of the protein in SDS micelles was found to contain two helices, an N-terminal amphipathic alpha-helix and a…	Domain
Sobic.009G224400	Chr09	56652597	56656038	-1	3442	1119		AAA+ ATPase domain		The AAA+ superfamily of ATPases is found in all kingdoms of living organisms where they participate in diverse cellular processes including membrane fusion, proteolysis and DNA replication. Although the terms AAA+ and AAA are often used loosely and interchangeably, the classical AAA family members are distinguished by their possession of the SRH region in the AAA module. Many AAA+ proteins are in…	Domain
Sobic.009G224400	Chr09	56652597	56656038	-1	3442	1119		P-loop containing nucleoside triphosphate hydrolase		The P-loop NTPase fold is the most prevalent domain of the several distinctnucleotide-binding protein folds.The most common reaction catalysed by enzymes of the P-loop NTPase fold is the hydrolysis of the beta-gamma phosphate bond of a bound nucleoside triphosphate (NTP). The energy from NTP hydrolysis is typically utilised to induce conformational changes in other molecules, which constitutes th…	Domain
Sobic.009G224400	Chr09	56652597	56656038	-1	3442	1119		ATPase, F1 complex beta subunit/V1 complex, C-terminal		Transmembrane ATPases are membrane-bound enzyme complexes/ion transporters that use ATP hydrolysis to drive the transport of protons across a membrane. Some transmembrane ATPases also work in reverse, harnessing the energy from a proton gradient, using the flux of ions across the membrane via the ATPase proton channel to drive the synthesis of ATP. There are several different types of transmembra…	Domain
Sobic.009G224400	Chr09	56652597	56656038	-1	3442	1119		ATPase, F1/V1/A1 complex, alpha/beta subunit, C-terminal		Transmembrane ATPases are membrane-bound enzyme complexes/ion transporters that use ATP hydrolysis to drive the transport of protons across a membrane. Some transmembrane ATPases also work in reverse, harnessing the energy from a proton gradient, using the flux of ions across the membrane via the ATPase proton channel to drive the synthesis of ATP. There are several different types of transmembra…	Domain
Sobic.009G224400	Chr09	56652597	56656038	-1	3442	1119		ATPase, F1 complex alpha/beta subunit, N-terminal domain		F-ATPases (also known as F1F0-ATPase, or H(+)-transporting two-sector ATPase) () are composed of two linked complexes: the F1 ATPase complex is the catalytic core and is composed of 5 subunits (alpha, beta, gamma, delta, epsilon), while the F0 ATPase complex is the membrane-embedded proton channel that is composed of at least 3 subunits (A-C), nine in mitochondria (A-G, F6, F8). Both the F1 and F…	Domain
Sobic.009G224400	Chr09	56652597	56656038	-1	3442	1119		ATPase, F1/V1/A1 complex, alpha/beta subunit, nucleotide-binding domain		Transmembrane ATPases are membrane-bound enzyme complexes/ion transporters that use ATP hydrolysis to drive the transport of protons across a membrane. Some transmembrane ATPases also work in reverse, harnessing the energy from a proton gradient, using the flux of ions across the membrane via the ATPase proton channel to drive the synthesis of ATP. There are several different types of transmembra…	Domain
Sobic.009G224400	Chr09	56652597	56656038	-1	3442	1119		ATPase, F1 complex, beta subunit		This entry represents the beta subunit found in the F1 complex of F-ATPases.F-ATPases (also known as F1F0-ATPase, or H(+)-transporting two-sector ATPase) () are composed of two linked complexes: the F1 ATPase complex is the catalytic core and is composed of 5 subunits (alpha, beta, gamma, delta, epsilon), while the F0 ATPase complex is the membrane-embedded proton channel that is composed of at l…	Family
Sobic.009G224400	Chr09	56652597	56656038	-1	3442	1119		ATP synthase, F1 beta subunit		F-type ATPases have 2 components, CF1 - the catalytic core - and CF0 - the membrane proton channel. CF1 has five subunits: alpha3, beta3, gamma1, delta1, epsilon1. CF0 has three main subunits: a, b and c. This entry represents the beta subunit of the F1 component.The NMR solution structure of the protein in SDS micelles was found to contain two helices, an N-terminal amphipathic alpha-helix and a…	Domain
Sobic.009G224400	Chr09	56652597	56656038	-1	3442	1119						ATP binding	GO:0005524	Interacting selectively and non-covalently with ATP, adenosine 5'-triphosphate, a universally important coenzyme and enzyme regulator.
Sobic.009G224400	Chr09	56652597	56656038	-1	3442	1119						ATP hydrolysis coupled proton transport	GO:0015991	The transport of protons against an electrochemical gradient, using energy from ATP hydrolysis.
Sobic.009G224400	Chr09	56652597	56656038	-1	3442	1119						hydrolase activity, acting on acid anhydrides, catalyzing transmembrane movement of substances	GO:0016820	Catalysis of the hydrolysis of an acid anhydride to directly drive the transport of a substance across a membrane.
Sobic.009G224400	Chr09	56652597	56656038	-1	3442	1119						proton-transporting two-sector ATPase complex, catalytic domain	GO:0033178	A protein complex that forms part of a proton-transporting two-sector ATPase complex and catalyzes ATP hydrolysis or synthesis. The catalytic domain (F1, V1, or A1) comprises a hexameric catalytic core and a central stalk, and is peripherally associated with the membrane when the two-sector ATPase is assembled.
Sobic.009G224400	Chr09	56652597	56656038	-1	3442	1119						proton transport	GO:0015992	The directed movement of protons (hydrogen ions) into, out of or within a cell, or between cells, by means of some agent such as a transporter or pore.
Sobic.009G224400	Chr09	56652597	56656038	-1	3442	1119						ATP metabolic process	GO:0046034	The chemical reactions and pathways involving ATP, adenosine triphosphate, a universally important coenzyme and enzyme regulator.
Sobic.009G224500	Chr09	56657463	56659100	1	1638	306		Homeodomain-like		Homeodomain proteins are transcription factors that share a related DNA binding homeodomain []. The homeodomain was first identified in a number of Drosophila homeotic and segmentation proteins, but is now known to be well conserved in many other animals, including vertebrates. The domain binds DNA through a helix-turn-helix (HTH) structure. The HTH motif is characterised by two alpha-helices, wh…	Domain
Sobic.009G224500	Chr09	56657463	56659100	1	1638	306		SANT/Myb domain		The retroviral oncogene v-myb, and its cellular counterpart c-myb, encode nuclear DNA-binding proteins. In myb, one of the most conserved regions consisting of three tandem repeats has been shown to be involved in DNA-binding [].The SANT domain is present in nuclear receptor co-repressors and in the subunits of many chromatin-remodelling complexes []. It has a strong structural similarity to the …	Domain
Sobic.009G224500	Chr09	56657463	56659100	1	1638	306		Myb domain		The myb-type HTH domain is a DNA-binding, helix-turn-helix (HTH) domain of approximately 55 amino acids, typically occurring in a tandem repeat in eukaryotic transcription factors. The domain is named after the retroviral oncogene v-myb, and its cellular counterpart c-myb, which encode nuclear DNA-binding proteins that specifically recognise the sequence YAAC(G/T)G [, ]. Myb proteins contain thre…	Domain
Sobic.009G224500	Chr09	56657463	56659100	1	1638	306						DNA binding	GO:0003677	Any molecular function by which a gene product interacts selectively and non-covalently with DNA (deoxyribonucleic acid).
Sobic.009G224600	Chr09	56670457	56674025	1	3569	13300		Target SNARE coiled-coil homology domain		The process of vesicular fusion with target membranes depends on a set of SNAREs (SNAP-Receptors), which are associated with the fusing membranes [, ]. Target SNAREs (t-SNAREs) are localised on the target membrane and belong to two different families, the syntaxin-like family and the SNAP-25 like family. One member of each family, together with av-SNARE localised on the vesicular membrane, are re…	Domain	protein binding	GO:0005515	Interacting selectively and non-covalently with any protein or protein complex (a complex of two or more proteins that may include other nonprotein molecules).
Sobic.009G224700	Chr09	56674026	56677144	1	3119	16869		Histone chaperone, ASF1-like		This family includes the yeast and human ASF1 protein. These proteins have histone chaperone activity []. ASF1 participates in both the replication-dependent and replication-independent pathways. The structure three-dimensional has been determined as a compact immunoglobulin-like beta sandwich fold topped by three helical linkers [].	Family
Sobic.009G224700	Chr09	56674026	56677144	1	3119	16869						nucleus	GO:0005634	A membrane-bounded organelle of eukaryotic cells in which chromosomes are housed and replicated. In most cells, the nucleus contains all of the cell's chromosomes except the organellar chromosomes, and is the site of RNA synthesis and processing. In some species, or in specialized cell types, RNA metabolism or DNA replication may be absent.
Sobic.009G224700	Chr09	56674026	56677144	1	3119	16869						chromatin assembly or disassembly	GO:0006333	The formation or destruction of chromatin structures.
Sobic.009G224800	Chr09	56688132	56691971	1	3840	30975	(1 of 1) PTHR11206:SF87 - MATE EFFLUX FAMILY PROTEIN-RELATED	Multi antimicrobial extrusion protein		Characterised members of the Multi Antimicrobial Extrusion (MATE) family function as drug/sodium antiporters. These proteins mediate resistance to a wide range of cationic dyes, fluroquinolones, aminoglycosides and other structurally diverse antibodies and drugs. MATE proteins are found in bacteria, archaea and eukaryotes. These proteins are predicted to have 12 alpha-helical transmembrane region…	Family
Sobic.009G224800	Chr09	56688132	56691971	1	3840	30975	(1 of 1) PTHR11206:SF87 - MATE EFFLUX FAMILY PROTEIN-RELATED	Multi antimicrobial extrusion protein		Characterised members of the Multi Antimicrobial Extrusion (MATE) family function as drug/sodium antiporters. These proteins mediate resistance to a wide range of cationic dyes, fluroquinolones, aminoglycosides and other structurally diverse antibodies and drugs. MATE proteins are found in bacteria, archaea and eukaryotes. These proteins are predicted to have 12 alpha-helical transmembrane region…	Family
Sobic.009G224800	Chr09	56688132	56691971	1	3840	30975	(1 of 1) PTHR11206:SF87 - MATE EFFLUX FAMILY PROTEIN-RELATED					membrane	GO:0016020	A lipid bilayer along with all the proteins and protein complexes embedded in it an attached to it.
Sobic.009G224800	Chr09	56688132	56691971	1	3840	30975	(1 of 1) PTHR11206:SF87 - MATE EFFLUX FAMILY PROTEIN-RELATED					transmembrane transport	GO:0055085	The process in which a solute is transported across a lipid bilayer, from one side of a membrane to the other
Sobic.009G224800	Chr09	56688132	56691971	1	3840	30975	(1 of 1) PTHR11206:SF87 - MATE EFFLUX FAMILY PROTEIN-RELATED					drug transmembrane transporter activity	GO:0015238	Enables the directed movement of a drug from one side of a membrane to the other. A drug is any naturally occurring or synthetic substance, other than a nutrient, that, when administered or applied to an organism, affects the structure or functioning of the organism; in particular, any such substance used in the diagnosis, prevention, or treatment of disease.
Sobic.009G224800	Chr09	56688132	56691971	1	3840	30975	(1 of 1) PTHR11206:SF87 - MATE EFFLUX FAMILY PROTEIN-RELATED					antiporter activity	GO:0015297	Enables the active transport of a solute across a membrane by a mechanism whereby two or more species are transported in opposite directions in a tightly coupled process not directly linked to a form of energy other than chemiosmotic energy. The reaction is: solute A(out) + solute B(in) = solute A(in) + solute B(out).
Sobic.009G224800	Chr09	56688132	56691971	1	3840	30975	(1 of 1) PTHR11206:SF87 - MATE EFFLUX FAMILY PROTEIN-RELATED					drug transmembrane transport	GO:0006855	The process in which a drug is transported from one side of a membrane to the other by means of some agent such as a transporter or pore.
Sobic.009G224900	Chr09	56693608	56693868	-1	261	36451	(1 of 5) K02935 - large subunit ribosomal protein L7/L12 (RP-L7, MRPL12, rplL)
Sobic.009G225000	Chr09	56694166	56696919	-1	2754	37009		Photosynthetic reaction centre, L/M		The photosynthetic apparatus in non-oxygenic bacteria consists of light-harvesting (LH) protein-pigment complexes LH1 and LH2, which use carotenoid and bacteriochlorophyll as primary donors []. LH1 acts as the energy collection hub, temporarily storing it before its transfer to the photosynthetic reaction centre (RC) []. Electrons are transferred from the primary donor via an intermediate accepto…	Family
Sobic.009G225000	Chr09	56694166	56696919	-1	2754	37009		ER membrane protein complex subunit 6		This entry represents ER membrane protein complex subunit 6 (Emc6). Emc6 is a component of the ER membrane protein complex (EMC), which is composed of Emc1, Emc2, Emc3, Emc4, Emc5 and Emc6 in budding yeast []. The EMC complex is required for efficient folding of proteins in the ER [, ].	Family
Sobic.009G225000	Chr09	56694166	56696919	-1	2754	37009		Rab5-interacting protein family		This family consists of several Rab5-interacting proteins, such as C20orf24 and EMC6. Rab5-Interacting Protein (C20orf24) may function on endocytic vesicles as a receptor for Rab5-GDP and participate in the activation of Rab5 []. ER membrane protein complex subunit 6 (EMC6) is a novel endoplasmic reticulum (ER)-localised transmembrane protein that interacts with both Rab5A and BECN1/Beclin 1. It …	Family
Sobic.009G225000	Chr09	56694166	56696919	-1	2754	37009						electron transporter, transferring electrons within the cyclic electron transport pathway of photosynthesis activity	GO:0045156	Enables the directed movement of electrons within the cyclic electron transport pathway of photosynthesis.
Sobic.009G225000	Chr09	56694166	56696919	-1	2754	37009						photosynthesis, light reaction	GO:0019684	The light reactions of photosynthesis, which take place in photosystems II and I. Light energy is harvested and used to power the transfer of electrons among a series of electron donors and acceptors. The final electron acceptor is NADP+, which is reduced to NADPH. NADPH generated from light reactions is used in sugar synthesis in dark reactions. Light reactions also generate a proton motive forc…
Sobic.009G225000	Chr09	56694166	56696919	-1	2754	37009						photosynthetic electron transport in photosystem II	GO:0009772	A photosynthetic electron transport chain in which electrons move from the primary electron acceptor (Quinone, Q) through a chain of electron transport molecules in the thylakoid membrane until they reach the ultimate electron acceptor of Photosystem II, which is plastocyanin (PC). The electron is then passed to the P700 chlorophyll a molecules of the reaction centre of photosystem I.
Sobic.009G225100	Chr09	56705194	56711347	1	6154	48037		Phosphatidyl serine synthase		Phosphatidyl serine synthase is also known as serine exchange enzyme (). This family represents eukaryotic PSS I and II, membrane bound proteins that catalyse the replacement of the head group of a phospholipid(phosphotidylcholine or phosphotidylethanolamine) by L-serine.	Family	phosphatidylserine biosynthetic process	GO:0006659	The chemical reactions and pathways resulting in the formation of phosphatidylserines, any of a class of glycerophospholipids in which the phosphatidyl group is esterified to the hydroxyl group of L-serine.
Sobic.009G225200	Chr09	56711864	56714239	1	2376	54707		Cyclin-D1-binding protein 1		Cyclin-D1-binding protein 1 (CCNDBP1, also known as GCIP) is a helix-loop-helix protein that may negatively regulate cell cycle progression and could function in tumour suppression []. It may act, at least in part, via inhibition of the cyclin-D1/CDK4 complex, thereby preventing phosphorylation of RB1 and blocking E2F-dependent transcription [, ].	Family
Sobic.009G225250	Chr09	56718951	56719259	-1	309	61794
Sobic.009G225300	Chr09	56724382	56727042	-1	2661	67225
Sobic.009G225500	Chr09	56733784	56736681	1	2898	76627		Armadillo-like helical		This domain consists of a multi-helical fold comprised of two curved layers of alpha helices arranged in a regular right-handed superhelix, where the repeats that make up this structure are arranged about a common axis []. These superhelical structures present an extensive solvent-accessible surface that is well suited to binding large substrates such as proteins and nucleic acids. This topology …	Domain
Sobic.009G225500	Chr09	56733784	56736681	1	2898	76627		Armadillo-type fold		This entry represents a structural domain with an armadillo (ARM)-like fold, consisting of a multi-helical fold comprised of two curved layers of alpha helices arranged in a regular right-handed superhelix, where the repeats that make up this structure are arranged about a common axis []. These superhelical structures present an extensive solvent-accessible surface that is well suited to binding …	Domain
Sobic.009G225500	Chr09	56733784	56736681	1	2898	76627		Protein phosphatase 2A, regulatory B subunit, B56		Protein phosphatase 2A (PP2A) is a major intracellular proteinphosphatase that regulates multiple aspects of cell growth and metabolism.The ability of this widely distributed heterotrimeric enzyme to act on adiverse array of substrates is largely controlled by thenature of itsregulatory B subunit. There are multiple families of B subunits, this family is called the B56 family [].	Family
Sobic.009G225500	Chr09	56733784	56736681	1	2898	76627						protein phosphatase type 2A regulator activity	GO:0008601	Modulation of the activity of the enzyme protein phosphatase type 2A.
Sobic.009G225500	Chr09	56733784	56736681	1	2898	76627						protein phosphatase type 2A complex	GO:0000159	A protein complex that has protein serine/threonine phosphatase activity that is polycation-stimulated (PCS), being directly stimulated by protamine, polylysine, or histone H1; it constitutes a subclass of several enzymes activated by different histones and polylysine, and consists of catalytic, scaffolding, and regulatory subunits. The catalytic and scaffolding subunits form the core enzyme, and…
Sobic.009G225500	Chr09	56733784	56736681	1	2898	76627						signal transduction	GO:0007165	The cellular process in which a signal is conveyed to trigger a change in the activity or state of a cell. Signal transduction begins with reception of a signal (e.g. a ligand binding to a receptor or receptor activation by a stimulus such as light), or for signal transduction in the absence of ligand, signal-withdrawal or the activity of a constitutively active receptor. Signal transduction ends…
Sobic.009G225600	Chr09	56745759	56747418	-1	1660	88602		Beta-grasp domain		This domain has a beta-grasp fold with a core structure consisting of beta(2)-alpha-beta(2), which is similar to that found inubiquitin []. Domains with this type of structure are found in the 2Fe-2S ferredoxin family (including putidaredoxin and adrenodoxin) [], the 2Fe-2S ferredoxin-related family (including aldehyde reductase, and xanthine dehydrogenase) [], the TGS family (including threonyl-…	Domain
Sobic.009G225600	Chr09	56745759	56747418	-1	1660	88602		2Fe-2S ferredoxin-type iron-sulfur binding domain		Ferredoxins are small, acidic, electron transfer proteins that are ubiquitousin biological redox systems. They have either 4Fe-4S, 3Fe-4S, or 2Fe-2Scluster. Among them, ferredoxin with one 2Fe-2S cluster per molecule arepresent in plants, animals, and bacteria, and form a distinct Ferredoxinfamily []. They are proteins of around one hundred amino acids with four conserved cysteine residues to whi…	Domain
Sobic.009G225700	Chr09	56758052	56770192	1	12141	100895		Nucleophile aminohydrolases, N-terminal		The N-terminal of the nucleophile aminohydrolase (Ntn hydrolases) provides two catalytic groups, nucleophile and proton donor. Ntn hydrolases use the side chain of the amino-terminal residue, incorporated in a beta-sheet, as the nucleophile in the catalytic attack at the carbonyl carbon. The nucleophile is cysteine in GAT, serine in penicillin acylase, and threonine in the proteasome. All the enz…	Domain
Sobic.009G225700	Chr09	56758052	56770192	1	12141	100895		Pyridine nucleotide-disulphide oxidoreductase, FAD/NAD(P)-binding domain		FAD flavoproteins belonging to the family of pyridine nucleotide-disulphide oxidoreductases (glutathione reductase, trypanothione reductase, lipoamide dehydrogenase, mercuric reductase, thioredoxin reductase, alkyl hydroperoxide reductase) share sequence similarity with a number of other flavoprotein oxidoreductases, in particular with ferredoxin-NAD+ reductases involved in oxidative metabolism o…	Domain
Sobic.009G225700	Chr09	56758052	56770192	1	12141	100895		Aldolase-type TIM barrel		This entry represents the TIM beta/alpha barrel found in aldolase and in related proteins. This TIM barrel usually covers the entire protein structure. Proteins containing this TIM barrel domain include class I aldolases, class I DAHP synthases, class II fructose-bisphosphate aldolases (FBP aldolases), and 5-aminolaevulinate dehydratase (a hybrid of classes I and II aldolases) [, , ].	Domain
Sobic.009G225700	Chr09	56758052	56770192	1	12141	100895		Pyridine nucleotide-disulphide oxidoreductase, class-II		The pyridine nucleotide-disulphide reductases (PNDR) use the isoalloxazinering of FAD to shuttle reducing equivalents from NAD(P)H to a Cys residuethat is usually a part of a redox-active disulphide bridge. In a secondstep, the reduced disulphide reduces the substrate. On the basis of sequence and structural similarities [], PNDR can be categorised into 2 groups.Class II includes: prokaryotic and…	Family
Sobic.009G225700	Chr09	56758052	56770192	1	12141	100895		Glutamine amidotransferase type 2 domain		A large group of biosynthetic enzymes are able to catalyse the removal of the ammonia group from glutamine and then to transfer this group to a substrate to form a new carbon-nitrogen group. This catalytic activity is known as glutamine amidotransferase (GATase) []. The GATase domain exists either as a separate polypeptidic subunit or as part of a larger polypeptide fused in different ways to a s…	Domain
Sobic.009G225700	Chr09	56758052	56770192	1	12141	100895		Glutamate synthase,central-N		Glutamate synthase (GltS)1 is a key enzyme in the early stages of the assimilation of ammonia in bacteria, yeasts, and plants. In bacteria, L-glutamate is involved in osmoregulation, is the precursor for other amino acids, and can be the precursor for haem biosynthesis. In plants, GltS is especially essential in the reassimilation of ammonia released by photorespiration. On the basis of the amino…	Domain
Sobic.009G225700	Chr09	56758052	56770192	1	12141	100895		Glutamate synthase domain		Ferredoxin-dependent glutamate synthases have been implicated in a number of functions including photorespiration in Arabidopsis where they may also play a role in primary nitrogen assimilation in roots [].This domain is expressed as a separate subunit in the glutamate synthase alpha subunit from archaebacteria, or part of a large multidomain enzyme in other organisms. It contains a putative FMN …	Domain
Sobic.009G225700	Chr09	56758052	56770192	1	12141	100895		Alpha-helical ferredoxin		The alpha-helical ferredoxin domain contains two Fe4-S4 clusters, typical of bacterial ferredoxin. Iron-sulphur proteins play an important role in electron transfer processes and in various enzymatic reactions. In eukaryotes, the mitochondria are the major site of Fe-S cluster biosynthesis in the cell, used for the assembly of mitochondrial and non-mitochondrial Fe-S proteins. The alpha-helical f…	Domain
Sobic.009G225700	Chr09	56758052	56770192	1	12141	100895		Glutamate synthase, NADH/NADPH, small subunit 1		One pathway for the assimilation of ammonia and glutamate biosynthesis involves glutamate synthase () which transfers the amide group of glutamine to 2-oxoglutarate to yield two molecules of glutamate. 2 L-glutamate + NADP+= L-glutamine + 2-oxoglutarate + NADPH + H+.This describes a family in several archaeal and deeply branched bacteriallineages of a homotetrameric form of the NADPH-dependent or…	Family
Sobic.009G225700	Chr09	56758052	56770192	1	12141	100895		Dihydroprymidine dehydrogenase domain II		Domain II of the enzyme dihydroprymidine dehydrogenase binds FAD. Dihydroprymidine dehydrogenase catalyses the first and rate-limiting step of pyrimidine degradation by converting pyrimidines to the corresponding 5,6- dihydro compounds []. This domain carries two Fe4-S4 clusters.	Domain
Sobic.009G225700	Chr09	56758052	56770192	1	12141	100895		Glutamate synthase, alpha subunit, C-terminal		Glutamate synthase (GltS) is a complex iron-sulphur flavoprotein that catalyses the reductive synthesis of L-glutamate from 2-oxoglutarate and L-glutamine via intramolecular channelling of ammonia, a reaction in the bacterial, yeast and plant pathways for ammonia assimilation []. GltS is a multifunctional enzyme that functions through three distinct active centres carrying out multiple reaction s…	Domain
Sobic.009G225700	Chr09	56758052	56770192	1	12141	100895		Glutamate synthase, eukaryotic		This group represents the eukaryotic type of glutamate synthase (NADH-GOGAT, ). This pyridine-linked form is found both photosynthetic and nonphotosynthetic eukaryotes. It displays a single-subunit structure corresponding to the fusion of the small and the large bacterial subunits.Glutamate synthase (GOGAT, GltS) is a complex iron-sulphur flavoprotein that catalyses the reductive synthesis of L-g…	Family
Sobic.009G225700	Chr09	56758052	56770192	1	12141	100895						oxidoreductase activity	GO:0016491	Catalysis of an oxidation-reduction (redox) reaction, a reversible chemical reaction in which the oxidation state of an atom or atoms within a molecule is altered. One substrate acts as a hydrogen or electron donor and becomes oxidized, while the other acts as hydrogen or electron acceptor and becomes reduced.
Sobic.009G225700	Chr09	56758052	56770192	1	12141	100895						oxidation-reduction process	GO:0055114	A metabolic process that results in the removal or addition of one or more electrons to or from a substance, with or without the concomitant removal or addition of a proton or protons.
Sobic.009G225700	Chr09	56758052	56770192	1	12141	100895						metabolic process	GO:0008152	The chemical reactions and pathways, including anabolism and catabolism, by which living organisms transform chemical substances. Metabolic processes typically transform small molecules, but also include macromolecular processes such as DNA repair and replication, and protein synthesis and degradation.
Sobic.009G225700	Chr09	56758052	56770192	1	12141	100895						catalytic activity	GO:0003824	Catalysis of a biochemical reaction at physiological temperatures. In biologically catalyzed reactions, the reactants are known as substrates, and the catalysts are naturally occurring macromolecular substances known as enzymes. Enzymes possess specific binding sites for substrates, and are usually composed wholly or largely of protein, but RNA that has catalytic activity (ribozyme) is often also…
Sobic.009G225700	Chr09	56758052	56770192	1	12141	100895						nitrogen compound metabolic process	GO:0006807	The chemical reactions and pathways involving organic or inorganic compounds that contain nitrogen, including (but not limited to) nitrogen fixation, nitrification, denitrification, assimilatory/dissimilatory nitrate reduction and the interconversion of nitrogenous organic matter and ammonium.
Sobic.009G225700	Chr09	56758052	56770192	1	12141	100895						glutamate synthase activity	GO:0015930	Catalysis of the formation of L-glutamine and 2-oxoglutarate from L-glutamate, using NADH, NADPH or ferredoxin as hydrogen acceptors.
Sobic.009G225700	Chr09	56758052	56770192	1	12141	100895						glutamate biosynthetic process	GO:0006537	The chemical reactions and pathways resulting in the formation of glutamate, the anion of 2-aminopentanedioic acid.
Sobic.009G225700	Chr09	56758052	56770192	1	12141	100895						oxidoreductase activity, acting on the CH-NH2 group of donors, NAD or NADP as acceptor	GO:0016639	Catalysis of an oxidation-reduction (redox) reaction in which a CH-NH2 group acts as a hydrogen or electron donor and reduces NAD+ or NADP.
Sobic.009G225800	Chr09	56775816	56776951	1	1136	118659		Aldolase-type TIM barrel		This entry represents the TIM beta/alpha barrel found in aldolase and in related proteins. This TIM barrel usually covers the entire protein structure. Proteins containing this TIM barrel domain include class I aldolases, class I DAHP synthases, class II fructose-bisphosphate aldolases (FBP aldolases), and 5-aminolaevulinate dehydratase (a hybrid of classes I and II aldolases) [, , ].	Domain	catalytic activity	GO:0003824	Catalysis of a biochemical reaction at physiological temperatures. In biologically catalyzed reactions, the reactants are known as substrates, and the catalysts are naturally occurring macromolecular substances known as enzymes. Enzymes possess specific binding sites for substrates, and are usually composed wholly or largely of protein, but RNA that has catalytic activity (ribozyme) is often also…
Sobic.009G225900	Chr09	56779467	56782784	1	3318	122310		Translation protein, beta-barrel domain		A beta barrel of circularly permuted topology is found in many transcription proteins, including initiation and elongation factors, and also some ribosomal proteins, although in these cases the fold is elaborated with additional structures. The beta barrel domain is represented by domain 2 of the elongation factors EF-Tu []and eEF1A [], both of which function to recognise and transport aminoacyl-…	Domain
Sobic.009G225900	Chr09	56779467	56782784	1	3318	122310		Ribosomal protein L35A		Ribosomes are the particles that catalyse mRNA-directed protein synthesis in all organisms. The codons of the mRNA are exposed on the ribosome to allow tRNA binding. This leads to the incorporation of amino acids into the growing polypeptide chain in accordance with the genetic information. Incoming amino acid monomers enter the ribosomal A site in the form of aminoacyl-tRNAs complexed with elong…	Family
Sobic.009G225900	Chr09	56779467	56782784	1	3318	122310		Translation protein, beta-barrel domain		A beta barrel of circularly permuted topology is found in many transcription proteins, including initiation and elongation factors, and also some ribosomal proteins, although in these cases the fold is elaborated with additional structures. The beta barrel domain is represented by domain 2 of the elongation factors EF-Tu []and eEF1A [], both of which function to recognise and transport aminoacyl-…	Domain
Sobic.009G225900	Chr09	56779467	56782784	1	3318	122310		Ribosomal protein L35A		Ribosomes are the particles that catalyse mRNA-directed protein synthesis in all organisms. The codons of the mRNA are exposed on the ribosome to allow tRNA binding. This leads to the incorporation of amino acids into the growing polypeptide chain in accordance with the genetic information. Incoming amino acid monomers enter the ribosomal A site in the form of aminoacyl-tRNAs complexed with elong…	Family
Sobic.009G225900	Chr09	56779467	56782784	1	3318	122310						structural constituent of ribosome	GO:0003735	The action of a molecule that contributes to the structural integrity of the ribosome.
Sobic.009G225900	Chr09	56779467	56782784	1	3318	122310						translation	GO:0006412	The cellular metabolic process in which a protein is formed, using the sequence of a mature mRNA molecule to specify the sequence of amino acids in a polypeptide chain. Translation is mediated by the ribosome, and begins with the formation of a ternary complex between aminoacylated initiator methionine tRNA, GTP, and initiation factor 2, which subsequently associates with the small subunit of the…
Sobic.009G225900	Chr09	56779467	56782784	1	3318	122310						intracellular	GO:0005622	The living contents of a cell; the matter contained within (but not including) the plasma membrane, usually taken to exclude large vacuoles and masses of secretory or ingested material. In eukaryotes it includes the nucleus and cytoplasm.
Sobic.009G225900	Chr09	56779467	56782784	1	3318	122310						ribosome	GO:0005840	An intracellular organelle, about 200 A in diameter, consisting of RNA and protein. It is the site of protein biosynthesis resulting from translation of messenger RNA (mRNA). It consists of two subunits, one large and one small, each containing only protein and RNA. Both the ribosome and its subunits are characterized by their sedimentation coefficients, expressed in Svedberg units (symbol: S). H…
Sobic.009G226000	Chr09	56783563	56784733	1	1171	126406
Sobic.009G226100	Chr09	56784891	56786990	1	2100	127734	(1 of 3) PTHR10209:SF216 - 2-OXOGLUTARATE (2OG) AND FE(II)-DEPENDENT OXYGENASE SUPERFAMILY PROTEIN	Non-haem dioxygenase N-terminal domain		This is the highly conserved N-terminal region of proteins with 2-oxoglutarate/Fe(II)-dependent dioxygenase activity [].	Domain
Sobic.009G226100	Chr09	56784891	56786990	1	2100	127734	(1 of 3) PTHR10209:SF216 - 2-OXOGLUTARATE (2OG) AND FE(II)-DEPENDENT OXYGENASE SUPERFAMILY PROTEIN	Isopenicillin N synthase-like		Isopenicillin N synthase (IPNS) catalyses conversion of the linear tripeptide delta-(L-alpha-aminoadipoyl)-L-cysteinyl-D-valine (ACV) to isopenicillin N (IPN), the central step in biosynthesis of the beta-lactam antibiotics. IPNS is a nonhaem-Fe2+-dependent enzyme. It belongs to a class of nonhaem Fe2+-containing enzymes which includes 2-oxoglutarate-dependent dioxygenases, 2-oxoglutarate-depende…	Domain
Sobic.009G226200	Chr09	56787493	56788959	1	1467	130336
Sobic.009G226250	Chr09	56789629	56790354	1	726	132472	(1 of 3) PTHR10209:SF216 - 2-OXOGLUTARATE (2OG) AND FE(II)-DEPENDENT OXYGENASE SUPERFAMILY PROTEIN	Isopenicillin N synthase-like		Isopenicillin N synthase (IPNS) catalyses conversion of the linear tripeptide delta-(L-alpha-aminoadipoyl)-L-cysteinyl-D-valine (ACV) to isopenicillin N (IPN), the central step in biosynthesis of the beta-lactam antibiotics. IPNS is a nonhaem-Fe2+-dependent enzyme. It belongs to a class of nonhaem Fe2+-containing enzymes which includes 2-oxoglutarate-dependent dioxygenases, 2-oxoglutarate-depende…	Domain
Sobic.009G226300	Chr09	56791043	56796233	1	5191	133886	(1 of 3) PTHR10209:SF216 - 2-OXOGLUTARATE (2OG) AND FE(II)-DEPENDENT OXYGENASE SUPERFAMILY PROTEIN	Non-haem dioxygenase N-terminal domain		This is the highly conserved N-terminal region of proteins with 2-oxoglutarate/Fe(II)-dependent dioxygenase activity [].	Domain
Sobic.009G226300	Chr09	56791043	56796233	1	5191	133886	(1 of 3) PTHR10209:SF216 - 2-OXOGLUTARATE (2OG) AND FE(II)-DEPENDENT OXYGENASE SUPERFAMILY PROTEIN	Isopenicillin N synthase-like		Isopenicillin N synthase (IPNS) catalyses conversion of the linear tripeptide delta-(L-alpha-aminoadipoyl)-L-cysteinyl-D-valine (ACV) to isopenicillin N (IPN), the central step in biosynthesis of the beta-lactam antibiotics. IPNS is a nonhaem-Fe2+-dependent enzyme. It belongs to a class of nonhaem Fe2+-containing enzymes which includes 2-oxoglutarate-dependent dioxygenases, 2-oxoglutarate-depende…	Domain
Sobic.009G226400	Chr09	56796639	56803516	-1	6878	139482		P-loop containing nucleoside triphosphate hydrolase		The P-loop NTPase fold is the most prevalent domain of the several distinctnucleotide-binding protein folds.The most common reaction catalysed by enzymes of the P-loop NTPase fold is the hydrolysis of the beta-gamma phosphate bond of a bound nucleoside triphosphate (NTP). The energy from NTP hydrolysis is typically utilised to induce conformational changes in other molecules, which constitutes th…	Domain
Sobic.009G226400	Chr09	56796639	56803516	-1	6878	139482		Dynamin superfamily		Membrane transport between compartments in eukaryotic cells requires proteins that allow the budding and scission of nascent cargo vesicles from one compartment and their targeting and fusion with another. Dynamins are large GTPases that belong to a protein superfamily []that, in eukaryotic cells, includes classical dynamins, dynamin-like proteins, OPA1, Mx proteins, mitofusins and guanylate-bind…	Family
Sobic.009G226400	Chr09	56796639	56803516	-1	6878	139482		Dynamin-type guanine nucleotide-binding (G) domain		This entry represents the dynamin-type guanine nucleotide-binding (G) domain. Members of the dynamin GTPase family appear to be ubiquitous. They catalyze diverse membrane remodelling events in endocytosis, cell division, and plastid maintenance. Their functional versatility also extends to other core cellular processes, such as maintenance of cell shape or centrosome cohesion. Members of the dyna…	Domain
Sobic.009G226400	Chr09	56796639	56803516	-1	6878	139482		Dynamin GTPase effector		Dynamin GTPase effector domain found in proteins related to dynamin. Dynamin is a GTP-hydrolysing protein that is an essential participant in clathrin-mediated endocytosis by cells. It self-assembles into 'collars' in vivo at the necks of invaginated coated pits; the self-assembly of dynamin being coordinated by the GTPase domain. Mutation studies indicate that dynamin functions as a molecular re…	Domain
Sobic.009G226400	Chr09	56796639	56803516	-1	6878	139482		GTPase effector domain, GED		Dynamin superfamily members are large GTPases, conserved through evolution, mainly described as mechanochemical enzymes involved in membrane scission events. The dynamin superfamily has been subdivided into several subgroups based on domain organisation: classical dynamin, dynamin-like proteins (Dlps), Mc proteins, optic atrophy 1 protein (OPA1), Mitofusins, guanylate-binding proteins (GBP) and a…	Domain
Sobic.009G226400	Chr09	56796639	56803516	-1	6878	139482		Dynamin central domain		Dynamin is a microtubule-associated force-producing protein of 100 Kdwhich is involved in the production of microtubule bundles. At the N terminus ofdynamin is a GTPase domain (see ),and at the C terminus is a PH domain (see ).Between these two domains lies a central region of unknown function, which this entry represents.	Domain
Sobic.009G226400	Chr09	56796639	56803516	-1	6878	139482						GTP binding	GO:0005525	Interacting selectively and non-covalently with GTP, guanosine triphosphate.
Sobic.009G226400	Chr09	56796639	56803516	-1	6878	139482						GTPase activity	GO:0003924	Catalysis of the reaction: GTP + H2O = GDP + phosphate.
Sobic.009G226600	Chr09	56810016	56817272	1	7257	152859		Chloramphenicol acetyltransferase-like domain		Chloramphenicol acetyltransferase (CAT) catalyzes the acetyl-CoA dependent acetylation of chloramphenicol, resulting in the inactivation of the antibiotic. The crystal structure of the type III enzyme from Escherichia coli with chloramphenicol bound has been determined. CAT is a trimer of identical subunits (monomer Mr 25,000) and the trimeric structure is stabilised by a number of hydrogen bonds…	Domain
Sobic.009G226600	Chr09	56810016	56817272	1	7257	152859		O-acyltransferase WSD1, C-terminal		This entry represents the C terminus (approximately 170 residues) of a number of hypothetical plant proteins. O-acyltransferase WSD1 is a bifunctional wax ester synthase/diacylglycerol acyltransferase, which is involved in cuticular wax biosynthesis [].	Domain
Sobic.009G226600	Chr09	56810016	56817272	1	7257	152859		O-acyltransferase, WSD1, N-terminal		This entry represents the N terminus (approximately 170 residues) of a number of hypothetical plant proteins. O-acyltransferase WSD1 is a bifunctional wax ester synthase/diacylglycerol acyltransferase, which is involved in cuticular wax biosynthesis [].	Domain
Sobic.009G226600	Chr09	56810016	56817272	1	7257	152859						diacylglycerol O-acyltransferase activity	GO:0004144	Catalysis of the reaction: acyl-CoA + 1,2-diacylglycerol = CoA + triacylglycerol.
Sobic.009G226600	Chr09	56810016	56817272	1	7257	152859						glycerolipid biosynthetic process	GO:0045017	The chemical reactions and pathways resulting in the formation of glycerolipids, any lipid with a glycerol backbone.
Sobic.009G226700	Chr09	56818055	56819675	-1	1621	160898		S-adenosyl-L-methionine-dependent methyltransferase		This entry represents a domain found in S-adenosyl-L-methionine-dependent methyltransferases (SAM MTases).Proteins containing this domain include members from the methyltransferase superfamily and the class I-like SAM-binding methyltransferase superfamily. Methyltransferases transfer a methyl group from a donor to an acceptor. SAM-binding methyltransferases utilise the ubiquitous methyl donor SAM…	Domain
Sobic.009G226700	Chr09	56818055	56819675	-1	1621	160898		Lysine methyltransferase		This entry represents a group of lysine methyltransferases. Characterised members of this family are protein methyltransferases targetting Lys residues in specific proteins, including calmodulin, VCP, Kin17 and Hsp70 proteins [, , , ].	Family
Sobic.009G226800	Chr09	56819412	56824236	1	4825	162255	(1 of 2) K10403 - kinesin family member 22 (KIF22)	P-loop containing nucleoside triphosphate hydrolase		The P-loop NTPase fold is the most prevalent domain of the several distinctnucleotide-binding protein folds.The most common reaction catalysed by enzymes of the P-loop NTPase fold is the hydrolysis of the beta-gamma phosphate bond of a bound nucleoside triphosphate (NTP). The energy from NTP hydrolysis is typically utilised to induce conformational changes in other molecules, which constitutes th…	Domain
Sobic.009G226800	Chr09	56819412	56824236	1	4825	162255	(1 of 2) K10403 - kinesin family member 22 (KIF22)	Kinesin-like protein		Kinesin [, , ]is a microtubule-associated force-producing protein that play a role in organelle transport. The kinesin motor activity is directed toward the microtubule's plus end. Kinesin is an oligomeric complex composed of two heavy chains and two light chains. The maintenance of the quaternary structure does not require interchain disulphide bonds.This entry includes kinesin heavy chain and k…	Family
Sobic.009G226800	Chr09	56819412	56824236	1	4825	162255	(1 of 2) K10403 - kinesin family member 22 (KIF22)	Kinesin motor domain		Kinesin [, , ]is a microtubule-associated force-producing protein that may play a role in organelle transport. The kinesin motor activity is directed toward the microtubule's plus end. Kinesin is an oligomeric complex composed of two heavy chains and two light chains. The maintenance of the quaternary structure does not require interchain disulphide bonds.The heavy chain is composed of three stru…	Domain
Sobic.009G226800	Chr09	56819412	56824236	1	4825	162255	(1 of 2) K10403 - kinesin family member 22 (KIF22)	RuvA domain 2-like		In prokaryotes, RuvA, RuvB, and RuvC process the universal DNA intermediate of homologous recombination, termed Holliday junction. The tetrameric DNA helicase RuvA specifically binds to the Holliday junction and facilitates the isomerization of the junction from the stacked folded configuration to the square-planar structure []. In the RuvA tetramer, each subunit consists of three domains, I, II …	Domain
Sobic.009G226800	Chr09	56819412	56824236	1	4825	162255	(1 of 2) K10403 - kinesin family member 22 (KIF22)					ATP binding	GO:0005524	Interacting selectively and non-covalently with ATP, adenosine 5'-triphosphate, a universally important coenzyme and enzyme regulator.
Sobic.009G226800	Chr09	56819412	56824236	1	4825	162255	(1 of 2) K10403 - kinesin family member 22 (KIF22)					microtubule binding	GO:0008017	Interacting selectively and non-covalently with microtubules, filaments composed of tubulin monomers.
Sobic.009G226800	Chr09	56819412	56824236	1	4825	162255	(1 of 2) K10403 - kinesin family member 22 (KIF22)					microtubule motor activity	GO:0003777	Catalysis of movement along a microtubule, coupled to the hydrolysis of a nucleoside triphosphate (usually ATP).
Sobic.009G226800	Chr09	56819412	56824236	1	4825	162255	(1 of 2) K10403 - kinesin family member 22 (KIF22)					microtubule-based movement	GO:0007018	A microtubule-based process that is mediated by motor proteins and results in the movement of organelles, other microtubules, or other particles along microtubules.
Sobic.009G226800	Chr09	56819412	56824236	1	4825	162255	(1 of 2) K10403 - kinesin family member 22 (KIF22)					kinesin complex	GO:0005871	Any complex that includes a dimer of molecules from the kinesin superfamily, a group of related proteins that contain an extended region of predicted alpha-helical coiled coil in the main chain that likely produces dimerization. The native complexes of several kinesin family members have also been shown to contain additional peptides, often designated light chains as all of the noncatalytic subun…
Sobic.009G226900	Chr09	56824723	56827765	1	3043	167566		Cytochrome b561/ferric reductase transmembrane		Cytochromes b561 constitute a class of intrinsic membrane proteins containing two haem molecules that are involved in ascorbate (vitamin C) regeneration. They have been suggested to function as electron transporters, shuttling electrons across membranes from ascorbate to an acceptor molecule. The one-electron oxidation product of ascorbate, monodehydro-ascorbate (MDHA) has been shown to function …	Domain
Sobic.009G226900	Chr09	56824723	56827765	1	3043	167566		Cytochrome b561 domain		Cytochrome b561 is a secretory vesicle-specific electron transport protein []. It is an integral membrane protein, that binds two haem groups non-covalently. This entry represents the eukaryotic family. Members of the 'bacterial cytochrome b561' family can be found in .	Domain
Sobic.009G226900	Chr09	56824723	56827765	1	3043	167566		DOMON domain		The DOMON domain is an 110-125 residue long domain which has been identifiedin the physiologically important enzyme dopamine beta-monooxygenase and inseveral other secreted and transmembrane proteins from both plants andanimals. It has been named after DOpamine beta-MOnooxygenase N-terminaldomain. The DOMON domain can be found in one to four copies and in associationwith other domains, such as th…	Domain
Sobic.009G226900	Chr09	56824723	56827765	1	3043	167566		Cytochrome b561 and DOMON domain-containing protein		This entry represents a group of DOMON domain (named after DOpamine beta-MOnooxygenase N-terminal domain) containing proteins from plants. DOMON domain could bind catecholamines and thereby could regulate the cytochrome b561 domain function. Proteins in this family may act as a catecholamine-responsive trans-membrane electron transporter [].	Family
Sobic.009G227000	Chr09	56836492	56845125	1	8634	179335	(1 of 14) PF07797 - Protein of unknown function (DUF1639) (DUF1639)	NAD(P)-binding domain		This entry represents NAD- and NADP-binding domains with a core Rossmann-type fold, which consists of 3-layers alpha/beta/alpha, where the six beta strands are parallel in the order 321456. Many different enzymes contain an NAD/NADP-binding domain, including:C-terminal domain of alcohol dehydrogenases []Tyrosine-dependent oxidoreductases (also known as short-chain dehydrogenases) []N-terminal dom…	Domain
Sobic.009G227000	Chr09	56836492	56845125	1	8634	179335	(1 of 14) PF07797 - Protein of unknown function (DUF1639) (DUF1639)	Protein of unknown function DUF1639		This approximately 50-residue region is found in a number of sequences derived from hypothetical plant proteins. This region features a highly basic 5 amino-acid stretch towards its centre.	Family
