# Supplementary material for: Association mapping by aerial drone reveals 213 genetic associations for Sorghum bicolor biomass traits under drought
Source: BMC Genomics. 2018 Sep 17;19:679. doi: 10.1186/s12864-018-5055-5 (PMC6142696; doi:10.1186/s12864-018-5055-5)
Supplement: Supplementary file 9 — Tables showing all genes in the regions spanned by significant SNPs for each peak. Gene information was obtained from the Phytomine tool in Phytozome v3.0. (ZIP 8760 kb) [file 12864_2018_5055_MOESM9_ESM.zip › CPG9.18_all_Sb_genes_in_region_from_Phytomine.xlsx]

## Sheet: CPG9.18_all_Sb_genes_in_region_
Primary_Identifier	chrom	Pos_start	Pos_end	strand	gene_length	dist_from_max_GWAS_SNP	gene_defline	protein_domains_name	gene_name	protein_domains_description	protin_domains_type	ontology_term_name	GO_term	GO_description
Sobic.009G228100	Chr09	56916040	56924765	-1	8726	61756		Ubiquitin-conjugating enzyme/RWD-like		This entry represents a structural domain with an alpha-beta(4)-alpha(3) core fold. Domains of this structure are found in:Ubiquitin conjugating enzyme E2, as well as related proteins such as ubiquitin carrier protein 4 and ubiquitin-protein ligase W [].The UEV domain in tumour susceptibility gene 101 []and vacuolar protein sorting-associated protein [].RWD domain, found in RING finger and WD rep…	Domain
Sobic.009G228100	Chr09	56916040	56924765	-1	8726	61756		Ubiquitin-conjugating enzyme E2		Ubiquitin-conjugating enzymes (UBC or E2 enzymes) [, , ]catalyse the covalent attachment of ubiquitin to target proteins. Ubiquitinylation is an ATP-dependent process that involves the action of at least three enzymes: a ubiquitin-activating enzyme (E1, ), a ubiquitin-conjugating enzyme (E2), and a ubiquitin ligase (E3, , ), which work sequentially in a cascade []. The E1 enzyme mediates an ATP-d…	Domain
Sobic.009G228201	Chr09	56930683	56932545	1	1863	53976
Sobic.009G228300	Chr09	56934083	56937194	-1	3112	49327		Ribosomal protein L21		Ribosomal protein L21 is one of the proteins from the large ribosomal subunit. In Escherichia coli, L21 is known to bind to the 23S rRNA in the presence of L20. It belongs to a family of ribosomal proteins which, on the basis of sequence similarities, groups:Bacterial L21.Marchantia polymorphachloroplast L21.Cyanelle L21.Plant chloroplast L21 (nuclear-encoded).Bacterial L21 is a protein of about …	Family
Sobic.009G228300	Chr09	56934083	56937194	-1	3112	49327		Ribosomal protein L21-like		This entry represents the large ribosomal subunit protein L21-like protein, including L21 and mitochondrial large ribosomal subunit from yeasts, such as probable aconitate hydratase 2 from fission yeast and the 54S ribosomal protein L49 (Mrpl49) from budding yeast. L21 has a small beta-barrel-like domain that is connected to an extended loop [].In Escherichia coli, L21 is known to bind to the 23S…	Family
Sobic.009G228300	Chr09	56934083	56937194	-1	3112	49327						RNA binding	GO:0003723	Interacting selectively and non-covalently with an RNA molecule or a portion thereof.
Sobic.009G228300	Chr09	56934083	56937194	-1	3112	49327						structural constituent of ribosome	GO:0003735	The action of a molecule that contributes to the structural integrity of the ribosome.
Sobic.009G228300	Chr09	56934083	56937194	-1	3112	49327						translation	GO:0006412	The cellular metabolic process in which a protein is formed, using the sequence of a mature mRNA molecule to specify the sequence of amino acids in a polypeptide chain. Translation is mediated by the ribosome, and begins with the formation of a ternary complex between aminoacylated initiator methionine tRNA, GTP, and initiation factor 2, which subsequently associates with the small subunit of the…
Sobic.009G228300	Chr09	56934083	56937194	-1	3112	49327						intracellular	GO:0005622	The living contents of a cell; the matter contained within (but not including) the plasma membrane, usually taken to exclude large vacuoles and masses of secretory or ingested material. In eukaryotes it includes the nucleus and cytoplasm.
Sobic.009G228300	Chr09	56934083	56937194	-1	3112	49327						ribosome	GO:0005840	An intracellular organelle, about 200 A in diameter, consisting of RNA and protein. It is the site of protein biosynthesis resulting from translation of messenger RNA (mRNA). It consists of two subunits, one large and one small, each containing only protein and RNA. Both the ribosome and its subunits are characterized by their sedimentation coefficients, expressed in Svedberg units (symbol: S). H…
Sobic.009G228400	Chr09	56939149	56944097	-1	4949	42424		Alpha/Beta hydrolase fold		This entry represent the Alpha/Beta hydrolase fold.The alpha/beta hydrolase fold []is common to a number of hydrolytic enzymes of widely differing phylogenetic origin and catalytic function. The core of each enzyme is an alpha/beta-sheet (rather than a barrel), containing 8 strands connected by helices []. The enzymes are believed to have diverged from a common ancestor, preserving the arrangemen…	Domain
Sobic.009G228400	Chr09	56939149	56944097	-1	4949	42424		Alpha/Beta hydrolase fold		This entry represent the Alpha/Beta hydrolase fold.The alpha/beta hydrolase fold []is common to a number of hydrolytic enzymes of widely differing phylogenetic origin and catalytic function. The core of each enzyme is an alpha/beta-sheet (rather than a barrel), containing 8 strands connected by helices []. The enzymes are believed to have diverged from a common ancestor, preserving the arrangemen…	Domain
Sobic.009G228500	Chr09	56944587	56946421	-1	1835	40100	(1 of 2) K14775 - ribosome biogenesis protein UTP30 (UTP30, RSL1D1)	Ribosomal protein L1/ribosomal biogenesis protein		Ribosomal protein L1 is the largest protein from the large ribosomal subunit. The L1 protein contains two domains: 2-layer alpha/beta domain and a 3-layer alpha/beta domain (interrupts the first domain). In Escherichia coli, L1 is known to bind to the 23S rRNA. It belongs to a family of ribosomal proteins which, on the basis of sequence similarities [, ], groups:Eubacterial L1Algal and plant chlo…	Family
Sobic.009G228500	Chr09	56944587	56946421	-1	1835	40100	(1 of 2) K14775 - ribosome biogenesis protein UTP30 (UTP30, RSL1D1)	Ribosomal protein L1-like		This entry represents a structural domain common to several L1 ribosomal proteins, and related proteins. It consists of one alpha/beta subdomain interrupted by another alpha/beta subdomain.Ribosomal protein L1 is the largest protein from the large ribosomal subunit. In Escherichia coli, L1 is known to bind to the 23S rRNA. It belongs to a family of ribosomal proteins which, on the basis of sequen…	Domain
Sobic.009G228500	Chr09	56944587	56946421	-1	1835	40100	(1 of 2) K14775 - ribosome biogenesis protein UTP30 (UTP30, RSL1D1)	Ribosomal protein L1, 2-layer alpha/beta-sandwich		Ribosomal protein L1 is the largest protein from the large ribosomal subunit. The L1 protein contains two domains: 2-layer alpha/beta domain and a 3-layer alpha/beta domain (interrupts the first domain). This entry represents the 2-layer sandwich domain.It has been shown that this 2-layer alpha/beta-sandwich domain is for RNA binding. The 3-layer alpha/beta domain is to stabilise the L1-rRNA comp…	Domain
Sobic.009G228500	Chr09	56944587	56946421	-1	1835	40100	(1 of 2) K14775 - ribosome biogenesis protein UTP30 (UTP30, RSL1D1)	Ribosomal protein L1/ribosomal biogenesis protein		Ribosomal protein L1 is the largest protein from the large ribosomal subunit. The L1 protein contains two domains: 2-layer alpha/beta domain and a 3-layer alpha/beta domain (interrupts the first domain). In Escherichia coli, L1 is known to bind to the 23S rRNA. It belongs to a family of ribosomal proteins which, on the basis of sequence similarities [, ], groups:Eubacterial L1Algal and plant chlo…	Family
Sobic.009G228500	Chr09	56944587	56946421	-1	1835	40100	(1 of 2) K14775 - ribosome biogenesis protein UTP30 (UTP30, RSL1D1)	Ribosomal protein L1-like		This entry represents a structural domain common to several L1 ribosomal proteins, and related proteins. It consists of one alpha/beta subdomain interrupted by another alpha/beta subdomain.Ribosomal protein L1 is the largest protein from the large ribosomal subunit. In Escherichia coli, L1 is known to bind to the 23S rRNA. It belongs to a family of ribosomal proteins which, on the basis of sequen…	Domain
Sobic.009G228500	Chr09	56944587	56946421	-1	1835	40100	(1 of 2) K14775 - ribosome biogenesis protein UTP30 (UTP30, RSL1D1)	Ribosomal protein L1, 2-layer alpha/beta-sandwich		Ribosomal protein L1 is the largest protein from the large ribosomal subunit. The L1 protein contains two domains: 2-layer alpha/beta domain and a 3-layer alpha/beta domain (interrupts the first domain). This entry represents the 2-layer sandwich domain.It has been shown that this 2-layer alpha/beta-sandwich domain is for RNA binding. The 3-layer alpha/beta domain is to stabilise the L1-rRNA comp…	Domain
Sobic.009G228600	Chr09	56946485	56949508	1	3024	37013		Cysteine alpha-hairpin motif superfamily		This entry represents the cysteine alpha-hairpin motif. Proteins with this structure includemature T-cell proliferation 1 neighbour protein and cytochrome c oxidase-assembly factors COX23 and COX19.	Domain
Sobic.009G228600	Chr09	56946485	56949508	1	3024	37013		CHCH		A conserved motif was identified in the LOC118487 protein was called the CHCH motif. Alignment of this protein with related members showed the presence of three subgroups of proteins, which are called the S (Small), N (N-terminal extended) and C (C-terminal extended) subgroups. All three sub-groups of proteins have in common that they contain a predicted conserved [coiled coil 1]-[helix 1]-[coile…	Domain
Sobic.009G228700	Chr09	56951133	56954426	1	3294	32095		Ninja family		This entry represents the Ninja family of proteins, which play a role in stress-related and growth-related signalling cascades []. In Arabidopsis thaliana, Ninja (also known as AFP homologue 2, At4g28910) is a negative regulator of jasmonate responses. Through protein Ninja, Jasmonate ZIM-domain (JAZ) repressor proteins recruit the Groucho/Tup1-type co-repressor TOPLESS (TPL) and TPL-related prot…	Family
Sobic.009G228700	Chr09	56951133	56954426	1	3294	32095		Ethylene-responsive binding factor-associated repression		The EAR motif is the ethylene-responsive element binding factor-associated amphiphilic repression motif. This motif binds to the Groucho/Tup1-type co-repressor TOPLESS (TPL) and TPL-related proteins. The motif is frequently to be find at the N terminus of NINJA, or Novel INteractor of JAZ, proteins []. The EAR motif, defined by the consensus sequence patterns of either LxLxL or DLN xxP, is the mo…	Domain
Sobic.009G228800	Chr09	56955040	56957415	1	2376	29106		Dolichol phosphate-mannose biosynthesis regulatory		This family consists of several eukaryotic dolichol phosphate-mannose biosynthesis regulatory (DPM2) proteins. Biosynthesis of glycosylphosphatidylinositol and N-glycan precursor is dependent upon a mannosyl donor, dolichol phosphate-mannose (DPM). DPM2, an 84 amino acid membrane protein expressed in the endoplasmic reticulum (ER), makes a complex with DPM1 that is essential for the ER localisati…	Family
Sobic.009G228800	Chr09	56955040	56957415	1	2376	29106		Mercury ion transport, MerF		This entry represents Mercury ion transport protein MerF, which has a core helix-loop-helix domain. It also has two vicinal pairs of cysteine residues which are involved in the transport of Hg(II) across the membrane and are exposed to the cytoplasm [].	Family
Sobic.009G228900	Chr09	56958265	56962222	-1	3958	24299		Ribosomal protein S5 domain 2-type fold		Domain 2 of the ribosomal protein S5 has a left-handed, 2-layer alpha/beta fold with a core structure consisting of beta(3)-alpha-beta-alpha. Domains with this fold are found in numerous RNA/DNA-binding proteins, as well as in kinases from the GHMP kinase family. Proteins containing this alpha/beta fold domain include: Translational machinery components (ribosomal proteins S5 and S9, and domain I…	Domain
Sobic.009G228900	Chr09	56958265	56962222	-1	3958	24299		Exoribonuclease, phosphorolytic domain 2		The PH (phosphorolytic) domain is responsible for 3'-5' exoribonuclease activity, although in some proteins this domain has lost its catalytic function. An active PH domain uses inorganic phosphate as a nucleophile, adding it across the phosphodiester bond between the end two nucleotides in order to release ribonucleoside 5'-diphosphate (rNDP) from the 3' end of the RNA substrate.PH domains can b…	Domain
Sobic.009G228900	Chr09	56958265	56962222	-1	3958	24299		Exoribonuclease, phosphorolytic domain 1		The PH (phosphorolytic) domain is responsible for 3'-5' exoribonuclease activity, although in some proteins this domain has lost its catalytic function. An active PH domain uses inorganic phosphate as a nucleophile, adding it across the phosphodiester bond between the end two nucleotides in order torelease ribonucleoside 5'-diphosphate (rNDP) from the 3' end of the RNA substrate.PH domains can be…	Domain
Sobic.009G228900	Chr09	56958265	56962222	-1	3958	24299		PNPase/RNase PH domain		Polynucleotide phosphorylase (PNPase) is a polyribonucleotide nucleotidyl transferase that degrades mRNA in prokaryotes. Polynucleotide phosphorylase and the Ribonuclease PH (RNase PH) family possess a common domain represented by this entry. This suggests similar structures and mechanisms of action for these 3'-->5' phosphorolytic enzymes []. In the case of PNPase, the core domain is found dupli…	Domain
Sobic.009G228900	Chr09	56958265	56962222	-1	3958	24299		Ribosomal protein S5 domain 2-type fold		Domain 2 of the ribosomal protein S5 has a left-handed, 2-layer alpha/beta fold with a core structure consisting of beta(3)-alpha-beta-alpha. Domains with this fold are found in numerous RNA/DNA-binding proteins, as well as in kinases from the GHMP kinase family. Proteins containing this alpha/beta fold domain include: Translational machinery components (ribosomal proteins S5 and S9, and domain I…	Domain
Sobic.009G228900	Chr09	56958265	56962222	-1	3958	24299		Exoribonuclease, phosphorolytic domain 2		The PH (phosphorolytic) domain is responsible for 3'-5' exoribonuclease activity, although in some proteins this domain has lost its catalytic function. An active PH domain uses inorganic phosphate as a nucleophile, adding it across the phosphodiester bond between the end two nucleotides in order to release ribonucleoside 5'-diphosphate (rNDP) from the 3' end of the RNA substrate.PH domains can b…	Domain
Sobic.009G228900	Chr09	56958265	56962222	-1	3958	24299		Exoribonuclease, phosphorolytic domain 1		The PH (phosphorolytic) domain is responsible for 3'-5' exoribonuclease activity, although in some proteins this domain has lost its catalytic function. An active PH domain uses inorganic phosphate as a nucleophile, adding it across the phosphodiester bond between the end two nucleotides in order torelease ribonucleoside 5'-diphosphate (rNDP) from the 3' end of the RNA substrate.PH domains can be…	Domain
Sobic.009G228900	Chr09	56958265	56962222	-1	3958	24299		PNPase/RNase PH domain		Polynucleotide phosphorylase (PNPase) is a polyribonucleotide nucleotidyl transferase that degrades mRNA in prokaryotes. Polynucleotide phosphorylase and the Ribonuclease PH (RNase PH) family possess a common domain represented by this entry. This suggests similar structures and mechanisms of action for these 3'-->5' phosphorolytic enzymes []. In the case of PNPase, the core domain is found dupli…	Domain
Sobic.009G229000	Chr09	56970404	56972979	-1	2576	13542
Sobic.009G229100	Chr09	56985306	56986397	-1	1092	124		Armadillo-like helical		This domain consists of a multi-helical fold comprised of two curved layers of alpha helices arranged in a regular right-handed superhelix, where the repeats that make up this structure are arranged about a common axis []. These superhelical structures present an extensive solvent-accessible surface that is well suited to binding large substrates such as proteins and nucleic acids. This topology …	Domain
Sobic.009G229200	Chr09	56991373	56996042	-1	4670	4852		AUX/IAA protein		The Aux/IAA family of genes are key regulators of auxin-modified gene expression []. The plant hormone auxin (indole-3-acetic acid, IAA) regulates diverse cellular and developmental responses in plants, including cell division, expansion, differentiation and patterning of embryo responses []. Auxin can regulate the gene expression of several families, including GH3 and SAUR, as well as Aux/IAA it…	Family
Sobic.009G229200	Chr09	56991373	56996042	-1	4670	4852		AUX/IAA protein		The Aux/IAA family of genes are key regulators of auxin-modified gene expression []. The plant hormone auxin (indole-3-acetic acid, IAA) regulates diverse cellular and developmental responses in plants, including cell division, expansion, differentiation and patterning of embryo responses []. Auxin can regulate the gene expression of several families, including GH3 and SAUR, as well as Aux/IAA it…	Family
Sobic.009G229200	Chr09	56991373	56996042	-1	4670	4852						regulation of transcription, DNA-templated	GO:0006355	Any process that modulates the frequency, rate or extent of cellular DNA-templated transcription.
Sobic.009G229200	Chr09	56991373	56996042	-1	4670	4852						nucleus	GO:0005634	A membrane-bounded organelle of eukaryotic cells in which chromosomes are housed and replicated. In most cells, the nucleus contains all of the cell's chromosomes except the organellar chromosomes, and is the site of RNA synthesis and processing. In some species, or in specialized cell types, RNA metabolism or DNA replication may be absent.
Sobic.009G229300	Chr09	57013700	57017328	1	3629	27179		Nucleotide-diphospho-sugar transferases		This entry represents a domain with a Rossmann like fold and can be found in diverse glycosyltransferases. The biosynthesis of disaccharides, oligosaccharides and polysaccharides involves the action of hundreds of different glycosyltransferases. These enzymes catalyse the transfer of sugar moieties from activated donor molecules to specific acceptor molecules, forming glycosidic bonds. A classifi…	Domain
Sobic.009G229300	Chr09	57013700	57017328	1	3629	27179		Glycosyl transferase, family 43		The biosynthesis of disaccharides, oligosaccharides and polysaccharides involves the action of hundreds of different glycosyltransferases. These enzymes catalyse the transfer of sugar moieties from activated donor molecules to specific acceptor molecules, forming glycosidic bonds. A classification of glycosyltransferases using nucleotide diphospho-sugar, nucleotide monophospho-sugar and sugar pho…	Family
Sobic.009G229300	Chr09	57013700	57017328	1	3629	27179		Nucleotide-diphospho-sugar transferases		This entry represents a domain with a Rossmann like fold and can be found in diverse glycosyltransferases. The biosynthesis of disaccharides, oligosaccharides and polysaccharides involves the action of hundreds of different glycosyltransferases. These enzymes catalyse the transfer of sugar moieties from activated donor molecules to specific acceptor molecules, forming glycosidic bonds. A classifi…	Domain
Sobic.009G229300	Chr09	57013700	57017328	1	3629	27179		Glycosyl transferase, family 43		The biosynthesis of disaccharides, oligosaccharides and polysaccharides involves the action of hundreds of different glycosyltransferases. These enzymes catalyse the transfer of sugar moieties from activated donor molecules to specific acceptor molecules, forming glycosidic bonds. A classification of glycosyltransferases using nucleotide diphospho-sugar, nucleotide monophospho-sugar and sugar pho…	Family
Sobic.009G229300	Chr09	57013700	57017328	1	3629	27179		Nucleotide-diphospho-sugar transferases		This entry represents a domain with a Rossmann like fold and can be found in diverse glycosyltransferases. The biosynthesis of disaccharides, oligosaccharides and polysaccharides involves the action of hundreds of different glycosyltransferases. These enzymes catalyse the transfer of sugar moieties from activated donor molecules to specific acceptor molecules, forming glycosidic bonds. A classifi…	Domain
Sobic.009G229300	Chr09	57013700	57017328	1	3629	27179		Glycosyl transferase, family 43		The biosynthesis of disaccharides, oligosaccharides and polysaccharides involves the action of hundreds of different glycosyltransferases. These enzymes catalyse the transfer of sugar moieties from activated donor molecules to specific acceptor molecules, forming glycosidic bonds. A classification of glycosyltransferases using nucleotide diphospho-sugar, nucleotide monophospho-sugar and sugar pho…	Family
Sobic.009G229300	Chr09	57013700	57017328	1	3629	27179		Nucleotide-diphospho-sugar transferases		This entry represents a domain with a Rossmann like fold and can be found in diverse glycosyltransferases. The biosynthesis of disaccharides, oligosaccharides and polysaccharides involves the action of hundreds of different glycosyltransferases. These enzymes catalyse the transfer of sugar moieties from activated donor molecules to specific acceptor molecules, forming glycosidic bonds. A classifi…	Domain
Sobic.009G229300	Chr09	57013700	57017328	1	3629	27179		Glycosyl transferase, family 43		The biosynthesis of disaccharides, oligosaccharides and polysaccharides involves the action of hundreds of different glycosyltransferases. These enzymes catalyse the transfer of sugar moieties from activated donor molecules to specific acceptor molecules, forming glycosidic bonds. A classification of glycosyltransferases using nucleotide diphospho-sugar, nucleotide monophospho-sugar and sugar pho…	Family
Sobic.009G229300	Chr09	57013700	57017328	1	3629	27179						membrane	GO:0016020	A lipid bilayer along with all the proteins and protein complexes embedded in it an attached to it.
Sobic.009G229300	Chr09	57013700	57017328	1	3629	27179						galactosylgalactosylxylosylprotein 3-beta-glucuronosyltransferase activity	GO:0015018	Catalysis of the reaction: UDP-glucuronate + 3-beta-D-galactosyl-4-beta-D-galactosyl-O-beta-D-xylosylprotein = UDP + 3-beta-D-glucuronosyl-3-beta-D-galactosyl-4-beta-D-galactosyl-O-beta-D-xylosylprotein.
Sobic.009G229400	Chr09	57019786	57022078	1	2293	33265		Ribosomal protein L10P		Ribosomes are the particles that catalyse mRNA-directed protein synthesis in all organisms. The codons of the mRNA are exposed on the ribosome to allow tRNA binding. This leads to the incorporation of amino acids into the growing polypeptide chain in accordance with the genetic information. Incoming amino acid monomers enter the ribosomal A site in the form of aminoacyl-tRNAs complexed with elong…	Family
Sobic.009G229400	Chr09	57019786	57022078	1	2293	33265		60S acidic ribosomal protein P0		This entry represents the eukaryotic 60S acidic ribosomal protein P0, which is the functional equivalent of E.coli protein L10. It is involved in interaction between translational elongation factors and the ribosome [].	Family
Sobic.009G229400	Chr09	57019786	57022078	1	2293	33265						intracellular	GO:0005622	The living contents of a cell; the matter contained within (but not including) the plasma membrane, usually taken to exclude large vacuoles and masses of secretory or ingested material. In eukaryotes it includes the nucleus and cytoplasm.
Sobic.009G229400	Chr09	57019786	57022078	1	2293	33265						ribosome biogenesis	GO:0042254	A cellular process that results in the biosynthesis of constituent macromolecules, assembly, and arrangement of constituent parts of ribosome subunits; includes transport to the sites of protein synthesis.
Sobic.009G229500	Chr09	57022933	57023322	1	390	36412
Sobic.009G229600	Chr09	57023498	57032493	-1	8996	36977		TATA element modulatory factor 1 TATA binding		This is the C-terminal conserved coiled coil region of a family of TATA element modulatory factor 1 proteins conserved in eukaryotes []. The proteins bind to the TATA element of some RNA polymerase II promoters and repress their activity. by competing with the binding of TATA binding protein. TMF1_TATA_bd is the most conserved part of the TMFs []. TMFs are evolutionarily conserved golgins that bi…	Family
Sobic.009G229600	Chr09	57023498	57032493	-1	8996	36977		TATA element modulatory factor 1 DNA binding		This is the middle region of a family of TATA element modulatory factor 1 proteins conserved in eukaryotes that contains at its N-terminal section a number of leucine zippers that could potentially form coiled coil structures. The whole proteins bind to the TATA element of some RNA polymerase II promoters and repress their activity. by competing with the binding of TATA binding protein. TMFs are …	Family
Sobic.009G229600	Chr09	57023498	57032493	-1	8996	36977		TATA element modulatory factor 1 TATA binding		This is the C-terminal conserved coiled coil region of a family of TATA element modulatory factor 1 proteins conserved in eukaryotes []. The proteins bind to the TATA element of some RNA polymerase II promoters and repress their activity. by competing with the binding of TATA binding protein. TMF1_TATA_bd is the most conserved part of the TMFs []. TMFs are evolutionarily conserved golgins that bi…	Family
Sobic.009G229600	Chr09	57023498	57032493	-1	8996	36977		TATA element modulatory factor 1 DNA binding		This is the middle region of a family of TATA element modulatory factor 1 proteins conserved in eukaryotes that contains at its N-terminal section a number of leucine zippers that could potentially form coiled coil structures. The whole proteins bind to the TATA element of some RNA polymerase II promoters and repress their activity. by competing with the binding of TATA binding protein. TMFs are …	Family
Sobic.009G229700	Chr09	57032871	57036097	1	3227	46350		Single alpha-helix domain		This entry represents a single alpha-helix domain involved in coiled-coils or other helix-helix interfaces. It shares protein structural similarities with the cytochrome b-c1 complex subunit 10-like domain, which consists of single transmembrane helices [].	Domain
Sobic.009G229700	Chr09	57032871	57036097	1	3227	46350		Photosystem I PsaH, reaction centre subunit VI		Photosystem I, a membrane complex found in the chloroplasts of plants and cyanobacteria uses light energy to transfer electrons from plastocyanin to ferredoxin. The electron transfer components of the photosystem include the primary electron donor chlorophyll P-700 and 5 electron acceptors: chlorophyll (A0), phylloquinone (A1) and three 4Fe-4S iron-sulphur centres, designated Fx, Fa and Fb. The r…	Family
Sobic.009G229800	Chr09	57038653	57041166	1	2514	52132
Sobic.009G229900	Chr09	57042535	57045813	-1	3279	56014		PRONE domain		In plants, the small GTP-binding proteins called Rops work as signalling switches that control growth, development and plant responses to various environmental stimuli. Rop proteins (Rho of plants, Rac-like and atRac in Arabidopsis thalianabelong to the Rho family of Ras-related GTP-binding proteins that turn on signalling pathways by switching from a GDP-bound inactive to a GTP-bound active conf…	Domain	Rho guanyl-nucleotide exchange factor activity	GO:0005089	Stimulates the exchange of guanyl nucleotides associated with a GTPase of the Rho family. Under normal cellular physiological conditions, the concentration of GTP is higher than that of GDP, favoring the replacement of GDP by GTP in association with the GTPase.
Sobic.009G230000	Chr09	57045814	57047188	-1	1375	59293		Winged helix-turn-helix DNA-binding domain		Winged helix DNA-binding proteins share a related winged helix-turn-helix DNA-binding motif, where the "wings", or loops, are small beta-sheets. The winged helix motif consists of two wings (W1, W2), three alpha helices (H1, H2, H3) and three beta-sheets (S1, S2, S3) arranged in the order H1-S1-H2-H3-S2-W1-S3-W2 []. The DNA-recognition helix makes sequence-specific DNA contacts with the major gro…	Domain
Sobic.009G230000	Chr09	57045814	57047188	-1	1375	59293		Transcription factor TGA like domain		This entry represents a domain found in plant transcription factors, including TGA proteins and protein PERIANTHIA. In Arabidopsis thaliana, there are seven TGA paralogues (TGA 1-7), which are transcriptional activators that binds specifically to the DNA sequence 5'-TGACG-3' [, ]. Another Arabidopsis thaliana protein in this entry, PERIANTHIA, binds to the 5'-AAGAAT-3' cis-acting element found in…	Domain
Sobic.009G230000	Chr09	57045814	57047188	-1	1375	59293						sequence-specific DNA binding	GO:0043565	Interacting selectively and non-covalently with DNA of a specific nucleotide composition, e.g. GC-rich DNA binding, or with a specific sequence motif or type of DNA e.g. promotor binding or rDNA binding.
Sobic.009G230000	Chr09	57045814	57047188	-1	1375	59293						transcription, DNA-templated	GO:0006351	The cellular synthesis of RNA on a template of DNA.
Sobic.009G230100	Chr09	57047847	57050999	-1	3153	61326		Protein kinase domain		Protein phosphorylation, which plays a key role in most cellular activities, is a reversible process mediated by proteinkinases and phosphoprotein phosphatases. Protein kinases catalyse the transfer of the gamma phosphate from nucleotide triphosphates (often ATP) to one or more amino acid residues in a protein substrate side chain, resulting in a conformational change affecting protein function. …	Domain
Sobic.009G230100	Chr09	57047847	57050999	-1	3153	61326		Protein kinase-like domain		Protein kinases () modify other proteins by chemically adding phosphate groups to them. This process is fundamental to most signalling and regulatory processes in the eukaryotic cell []. The protein kinases contain a catalytic core that is common to both serine/threonine and tyrosine protein kinases. The catalytic domain contains the nucleotide-binding site and the catalytic apparatus in an inter…	Domain
Sobic.009G230100	Chr09	57047847	57050999	-1	3153	61326		Serine-threonine/tyrosine-protein kinase catalytic domain		Protein phosphorylation, which plays a key role in most cellular activities, is a reversible process mediated by protein kinases and phosphoprotein phosphatases. Protein kinases catalyse the transfer of the gamma phosphate from nucleotide triphosphates (often ATP) to one or more amino acid residues in a protein substrate side chain, resulting in a conformational change affecting protein function.…	Domain
Sobic.009G230100	Chr09	57047847	57050999	-1	3153	61326		Serine/threonine/dual specificity protein kinase, catalytic domain		Protein phosphorylation, which plays a key role in most cellular activities, is a reversible process mediated by protein kinases and phosphoprotein phosphatases. Protein kinases catalyse the transfer of the gamma phosphate from nucleotide triphosphates (often ATP) to one or more amino acid residues in a protein substrate side chain, resulting in a conformational change affecting protein function.…	Domain
Sobic.009G230100	Chr09	57047847	57050999	-1	3153	61326		Protein kinase domain		Protein phosphorylation, which plays a key role in most cellular activities, is a reversible process mediated by proteinkinases and phosphoprotein phosphatases. Protein kinases catalyse the transfer of the gamma phosphate from nucleotide triphosphates (often ATP) to one or more amino acid residues in a protein substrate side chain, resulting in a conformational change affecting protein function. …	Domain
Sobic.009G230100	Chr09	57047847	57050999	-1	3153	61326		Protein kinase-like domain		Protein kinases () modify other proteins by chemically adding phosphate groups to them. This process is fundamental to most signalling and regulatory processes in the eukaryotic cell []. The protein kinases contain a catalytic core that is common to both serine/threonine and tyrosine protein kinases. The catalytic domain contains the nucleotide-binding site and the catalytic apparatus in an inter…	Domain
Sobic.009G230100	Chr09	57047847	57050999	-1	3153	61326		Serine-threonine/tyrosine-protein kinase catalytic domain		Protein phosphorylation, which plays a key role in most cellular activities, is a reversible process mediated by protein kinases and phosphoprotein phosphatases. Protein kinases catalyse the transfer of the gamma phosphate from nucleotide triphosphates (often ATP) to one or more amino acid residues in a protein substrate side chain, resulting in a conformational change affecting protein function.…	Domain
Sobic.009G230100	Chr09	57047847	57050999	-1	3153	61326		Serine/threonine/dual specificity protein kinase, catalytic domain		Protein phosphorylation, which plays a key role in most cellular activities, is a reversible process mediated by protein kinases and phosphoprotein phosphatases. Protein kinases catalyse the transfer of the gamma phosphate from nucleotide triphosphates (often ATP) to one or more amino acid residues in a protein substrate side chain, resulting in a conformational change affecting protein function.…	Domain
Sobic.009G230100	Chr09	57047847	57050999	-1	3153	61326		Protein kinase domain		Protein phosphorylation, which plays a key role in most cellular activities, is a reversible process mediated by proteinkinases and phosphoprotein phosphatases. Protein kinases catalyse the transfer of the gamma phosphate from nucleotide triphosphates (often ATP) to one or more amino acid residues in a protein substrate side chain, resulting in a conformational change affecting protein function. …	Domain
Sobic.009G230100	Chr09	57047847	57050999	-1	3153	61326		Protein kinase-like domain		Protein kinases () modify other proteins by chemically adding phosphate groups to them. This process is fundamental to most signalling and regulatory processes in the eukaryotic cell []. The protein kinases contain a catalytic core that is common to both serine/threonine and tyrosine protein kinases. The catalytic domain contains the nucleotide-binding site and the catalytic apparatus in an inter…	Domain
Sobic.009G230100	Chr09	57047847	57050999	-1	3153	61326		Serine-threonine/tyrosine-protein kinase catalytic domain		Protein phosphorylation, which plays a key role in most cellular activities, is a reversible process mediated by protein kinases and phosphoprotein phosphatases. Protein kinases catalyse the transfer of the gamma phosphate from nucleotide triphosphates (often ATP) to one or more amino acid residues in a protein substrate side chain, resulting in a conformational change affecting protein function.…	Domain
Sobic.009G230100	Chr09	57047847	57050999	-1	3153	61326		Serine/threonine/dual specificity protein kinase, catalytic domain		Protein phosphorylation, which plays a key role in most cellular activities, is a reversible process mediated by protein kinases and phosphoprotein phosphatases. Protein kinases catalyse the transfer of the gamma phosphate from nucleotide triphosphates (often ATP) to one or more amino acid residues in a protein substrate side chain, resulting in a conformational change affecting protein function.…	Domain
Sobic.009G230100	Chr09	57047847	57050999	-1	3153	61326		Protein kinase domain		Protein phosphorylation, which plays a key role in most cellular activities, is a reversible process mediated by proteinkinases and phosphoprotein phosphatases. Protein kinases catalyse the transfer of the gamma phosphate from nucleotide triphosphates (often ATP) to one or more amino acid residues in a protein substrate side chain, resulting in a conformational change affecting protein function. …	Domain
Sobic.009G230100	Chr09	57047847	57050999	-1	3153	61326		Protein kinase-like domain		Protein kinases () modify other proteins by chemically adding phosphate groups to them. This process is fundamental to most signalling and regulatory processes in the eukaryotic cell []. The protein kinases contain a catalytic core that is common to both serine/threonine and tyrosine protein kinases. The catalytic domain contains the nucleotide-binding site and the catalytic apparatus in an inter…	Domain
Sobic.009G230100	Chr09	57047847	57050999	-1	3153	61326		Serine-threonine/tyrosine-protein kinase catalytic domain		Protein phosphorylation, which plays a key role in most cellular activities, is a reversible process mediated by protein kinases and phosphoprotein phosphatases. Protein kinases catalyse the transfer of the gamma phosphate from nucleotide triphosphates (often ATP) to one or more amino acid residues in a protein substrate side chain, resulting in a conformational change affecting protein function.…	Domain
Sobic.009G230100	Chr09	57047847	57050999	-1	3153	61326		Serine/threonine/dual specificity protein kinase, catalytic domain		Protein phosphorylation, which plays a key role in most cellular activities, is a reversible process mediated by protein kinases and phosphoprotein phosphatases. Protein kinases catalyse the transfer of the gamma phosphate from nucleotide triphosphates (often ATP) to one or more amino acid residues in a protein substrate side chain, resulting in a conformational change affecting protein function.…	Domain
Sobic.009G230200	Chr09	57053831	57056771	1	2941	67310		Immunoglobulin E-set		The immunoglobulin (Ig) like fold, which consists of a beta-sandwich of seven or more strands in two sheets with a greek-key topology, is one of the most common protein modules found in animals. Many different unrelated proteins share an Ig-like fold, which is often involved in interactions, commonly with other Ig-like domains via their beta-sheets []. Of these, the "early" set (E set) domains ar…	Domain
Sobic.009G230200	Chr09	57053831	57056771	1	2941	67310		Galactose oxidase/kelch, beta-propeller		This entry represents a beta-propeller domain found in galactose oxidase and in Kelch repeat-containing proteins.The known functions of kelch-containing proteins are diverse: scruin is an actin cross-linking protein; galactose oxidase catalyses the oxidation of the hydroxyl group at the C6 position in D-galactose; neuraminidase hydrolyses sialic acid residues from glycoproteins; and kelch may hav…	Domain
Sobic.009G230200	Chr09	57053831	57056771	1	2941	67310		Galactose oxidase, beta-propeller		Galactose oxidase () is a monomeric enzyme that contains a single copper ion and catalyses the stereospecific oxidation of primary alcohols to their corresponding aldehyde []. The protein contains an unusual covalent thioether bond between a tyrosine and a cysteine that forms during its maturation []. Galactose oxidase is a three-domain protein: the N-terminal domain forms a jelly-roll sandwich, …	Domain
Sobic.009G230200	Chr09	57053831	57056771	1	2941	67310		Immunoglobulin-like fold		This entry represents domains with an immunoglobulin-like (Ig-like) fold, which consists of a beta-sandwich of seven or more strands in two sheets with a Greek-key topology. Ig-like domains are one of the most common protein modules found in animals, occurring in a variety of different proteins. These domains are often involved in interactions, commonly with other Ig-like domains via their beta-s…	Domain
Sobic.009G230200	Chr09	57053831	57056771	1	2941	67310		Glyoxal oxidase, N-terminal		This entry represents the N terminus (approximately 300 residues) of a number of plant and fungal glyoxal oxidase enzymes. Glyoxal oxidase catalyses the oxidation of aldehydes to carboxylic acids, coupled with reduction of dioxygen to hydrogen peroxide. It is an essential component of the extracellular lignin degradation pathways of the wood-rot fungus Phanerochaete chrysosporium[].	Domain
Sobic.009G230200	Chr09	57053831	57056771	1	2941	67310		Domain of unknown function DUF1929		This domain adopts a secondary structure consisting of a bundle of seven, mostly antiparallel, beta-strands surrounding a hydrophobic core. The 7 strands are arranged in 2 sheets, in a Greek-key topology. Their precise function, has not, as yet, been defined, though they are mostly found in sugar-utilising enzymes, such as galactose oxidase [].	Domain
Sobic.009G230300	Chr09	57057294	57057964	-1	671	70773
Sobic.009G230400	Chr09	57058073	57060459	-1	2387	71552		UDP-glucuronosyl/UDP-glucosyltransferase		UDP glycosyltransferases (UGT) are a superfamily of enzymes that catalyzes the addition of the glycosyl group from a UTP-sugar to a small hydrophobic molecule. This family currently consist of:Mammalian UDP-glucuronosyl transferases () (UDPGT) []. A large family of membrane-bound microsomal enzymes which catalyze the transfer of glucuronic acid to a wide variety of exogenous and endogenous lipoph…	Family
Sobic.009G230400	Chr09	57058073	57060459	-1	2387	71552		UDP-glucuronosyl/UDP-glucosyltransferase		UDP glycosyltransferases (UGT) are a superfamily of enzymes that catalyzes the addition of the glycosyl group from a UTP-sugar to a small hydrophobic molecule. This family currently consist of:Mammalian UDP-glucuronosyl transferases () (UDPGT) []. A large family of membrane-bound microsomal enzymes which catalyze the transfer of glucuronic acid to a wide variety of exogenous and endogenous lipoph…	Family
Sobic.009G230400	Chr09	57058073	57060459	-1	2387	71552		UDP-glucuronosyl/UDP-glucosyltransferase		UDP glycosyltransferases (UGT) are a superfamily of enzymes that catalyzes the addition of the glycosyl group from a UTP-sugar to a small hydrophobic molecule. This family currently consist of:Mammalian UDP-glucuronosyl transferases () (UDPGT) []. A large family of membrane-bound microsomal enzymes which catalyze the transfer of glucuronic acid to a wide variety of exogenous and endogenous lipoph…	Family
Sobic.009G230400	Chr09	57058073	57060459	-1	2387	71552						metabolic process	GO:0008152	The chemical reactions and pathways, including anabolism and catabolism, by which living organisms transform chemical substances. Metabolic processes typically transform small molecules, but also include macromolecular processes such as DNA repair and replication, and protein synthesis and degradation.
Sobic.009G230400	Chr09	57058073	57060459	-1	2387	71552						transferase activity, transferring hexosyl groups	GO:0016758	Catalysis of the transfer of a hexosyl group from one compound (donor) to another (acceptor).
Sobic.009G230500	Chr09	57061616	57065103	1	3488	75095	(1 of 2) PTHR16517//PTHR16517:SF35 - TUBBY-RELATED // SUBFAMILY NOT NAMED	F-box domain		First identified in cyclin-F as a protein-protein interaction motif, the F-boxis a conserved domain that is present in numerous protein with a bipartitestructure []. Through the F-box, these proteins are linked to the Skp1protein and the core of SCFs (Skp1-cullin-F-box protein ligase) complexes.SCFs complexes constitute a new class of E3 ligases []. They function incombination with the E2 enzyme …	Domain
Sobic.009G230500	Chr09	57061616	57065103	1	3488	75095	(1 of 2) PTHR16517//PTHR16517:SF35 - TUBBY-RELATED // SUBFAMILY NOT NAMED	Tubby C-terminal-like domain		Tubby, an autosomal recessive mutation, mapping to mouse chromosome 7, was recently found to be the result of a splicing defect in a novel gene with unknown function. This mutation maps to the tub gene [, ]. The mouse tubby mutation is the cause of maturity-onset obesity, insulin resistance and sensory deficits. By contrast with the rapid juvenile-onset weight gain seen in diabetes (db) and obese…	Domain
Sobic.009G230500	Chr09	57061616	57065103	1	3488	75095	(1 of 2) PTHR16517//PTHR16517:SF35 - TUBBY-RELATED // SUBFAMILY NOT NAMED	Tubby, C-terminal		Tubby, an autosomal recessive mutation, mapping to mouse chromosome 7, was recently found to be the result of a splicing defect in a novel gene with unknown function. This mutation maps to the tub gene [, ]. The mouse tubby mutation is the cause of maturity-onset obesity, insulin resistance and sensory deficits. By contrast with the rapid juvenile-onset weight gain seen in diabetes (db) and obese…	Domain
Sobic.009G230500	Chr09	57061616	57065103	1	3488	75095	(1 of 2) PTHR16517//PTHR16517:SF35 - TUBBY-RELATED // SUBFAMILY NOT NAMED	F-box domain		First identified in cyclin-F as a protein-protein interaction motif, the F-boxis a conserved domain that is present in numerous protein with a bipartitestructure []. Through the F-box, these proteins are linked to the Skp1protein and the core of SCFs (Skp1-cullin-F-box protein ligase) complexes.SCFs complexes constitute a new class of E3 ligases []. They function incombination with the E2 enzyme …	Domain
Sobic.009G230500	Chr09	57061616	57065103	1	3488	75095	(1 of 2) PTHR16517//PTHR16517:SF35 - TUBBY-RELATED // SUBFAMILY NOT NAMED	Tubby C-terminal-like domain		Tubby, an autosomal recessive mutation, mapping to mouse chromosome 7, was recently found to be the result of a splicing defect in a novel gene with unknown function. This mutation maps to the tub gene [, ]. The mouse tubby mutation is the cause of maturity-onset obesity, insulin resistance and sensory deficits. By contrast with the rapid juvenile-onset weight gain seen in diabetes (db) and obese…	Domain
Sobic.009G230500	Chr09	57061616	57065103	1	3488	75095	(1 of 2) PTHR16517//PTHR16517:SF35 - TUBBY-RELATED // SUBFAMILY NOT NAMED	Tubby, C-terminal		Tubby, an autosomal recessive mutation, mapping to mouse chromosome 7, was recently found to be the result of a splicing defect in a novel gene with unknown function. This mutation maps to the tub gene [, ]. The mouse tubby mutation is the cause of maturity-onset obesity, insulin resistance and sensory deficits. By contrast with the rapid juvenile-onset weight gain seen in diabetes (db) and obese…	Domain
Sobic.009G230500	Chr09	57061616	57065103	1	3488	75095	(1 of 2) PTHR16517//PTHR16517:SF35 - TUBBY-RELATED // SUBFAMILY NOT NAMED	F-box domain		First identified in cyclin-F as a protein-protein interaction motif, the F-boxis a conserved domain that is present in numerous protein with a bipartitestructure []. Through the F-box, these proteins are linked to the Skp1protein and the core of SCFs (Skp1-cullin-F-box protein ligase) complexes.SCFs complexes constitute a new class of E3 ligases []. They function incombination with the E2 enzyme …	Domain
Sobic.009G230500	Chr09	57061616	57065103	1	3488	75095	(1 of 2) PTHR16517//PTHR16517:SF35 - TUBBY-RELATED // SUBFAMILY NOT NAMED	Tubby C-terminal-like domain		Tubby, an autosomal recessive mutation, mapping to mouse chromosome 7, was recently found to be the result of a splicing defect in a novel gene with unknown function. This mutation maps to the tub gene [, ]. The mouse tubby mutation is the cause of maturity-onset obesity, insulin resistance and sensory deficits. By contrast with the rapid juvenile-onset weight gain seen in diabetes (db) and obese…	Domain
Sobic.009G230500	Chr09	57061616	57065103	1	3488	75095	(1 of 2) PTHR16517//PTHR16517:SF35 - TUBBY-RELATED // SUBFAMILY NOT NAMED	Tubby, C-terminal		Tubby, an autosomal recessive mutation, mapping to mouse chromosome 7, was recently found to be the result of a splicing defect in a novel gene with unknown function. This mutation maps to the tub gene [, ]. The mouse tubby mutation is the cause of maturity-onset obesity, insulin resistance and sensory deficits. By contrast with the rapid juvenile-onset weight gain seen in diabetes (db) and obese…	Domain
Sobic.009G230500	Chr09	57061616	57065103	1	3488	75095	(1 of 2) PTHR16517//PTHR16517:SF35 - TUBBY-RELATED // SUBFAMILY NOT NAMED	F-box domain		First identified in cyclin-F as a protein-protein interaction motif, the F-boxis a conserved domain that is present in numerous protein with a bipartitestructure []. Through the F-box, these proteins are linked to the Skp1protein and the core of SCFs (Skp1-cullin-F-box protein ligase) complexes.SCFs complexes constitute a new class of E3 ligases []. They function incombination with the E2 enzyme …	Domain
Sobic.009G230500	Chr09	57061616	57065103	1	3488	75095	(1 of 2) PTHR16517//PTHR16517:SF35 - TUBBY-RELATED // SUBFAMILY NOT NAMED	Tubby C-terminal-like domain		Tubby, an autosomal recessive mutation, mapping to mouse chromosome 7, was recently found to be the result of a splicing defect in a novel gene with unknown function. This mutation maps to the tub gene [, ]. The mouse tubby mutation is the cause of maturity-onset obesity, insulin resistance and sensory deficits. By contrast with the rapid juvenile-onset weight gain seen in diabetes (db) and obese…	Domain
Sobic.009G230500	Chr09	57061616	57065103	1	3488	75095	(1 of 2) PTHR16517//PTHR16517:SF35 - TUBBY-RELATED // SUBFAMILY NOT NAMED	Tubby, C-terminal		Tubby, an autosomal recessive mutation, mapping to mouse chromosome 7, was recently found to be the result of a splicing defect in a novel gene with unknown function. This mutation maps to the tub gene [, ]. The mouse tubby mutation is the cause of maturity-onset obesity, insulin resistance and sensory deficits. By contrast with the rapid juvenile-onset weight gain seen in diabetes (db) and obese…	Domain
Sobic.009G230500	Chr09	57061616	57065103	1	3488	75095	(1 of 2) PTHR16517//PTHR16517:SF35 - TUBBY-RELATED // SUBFAMILY NOT NAMED					protein binding	GO:0005515	Interacting selectively and non-covalently with any protein or protein complex (a complex of two or more proteins that may include other nonprotein molecules).
Sobic.009G230600	Chr09	57064670	57072095	-1	7426	78149		Haemagglutinin, stalk		Haemagglutinin (HA) is one of two main surface fusion glycoproteins embedded in the envelope of influenza viruses, the other being neuraminidase (NA). There are sixteen known HA subtypes (H1-H16) and nine NA subtypes (N1-N9), which together are used to classify influenza viruses (e.g. H5N1). The antigenic variations in HA and NA enable the virus to evade host antibodies made to previous influenza…	Domain
Sobic.009G230600	Chr09	57064670	57072095	-1	7426	78149		Haemagglutinin, stalk		Haemagglutinin (HA) is one of two main surface fusion glycoproteins embedded in the envelope of influenza viruses, the other being neuraminidase (NA). There are sixteen known HA subtypes (H1-H16) and nine NA subtypes (N1-N9), which together are used to classify influenza viruses (e.g. H5N1). The antigenic variations in HA and NA enable the virus to evade host antibodies made to previous influenza…	Domain
Sobic.009G230600	Chr09	57064670	57072095	-1	7426	78149						viral envelope	GO:0019031	The lipid bilayer of a virion that surrounds the protein capsid. May also contain glycoproteins.
Sobic.009G230600	Chr09	57064670	57072095	-1	7426	78149						host cell surface receptor binding	GO:0046789	Interacting selectively and non-covalently with a receptor on the host cell surface.
Sobic.009G230600	Chr09	57064670	57072095	-1	7426	78149						fusion of virus membrane with host plasma membrane	GO:0019064	Fusion of a viral membrane with the host cell membrane during viral entry. Results in release of the virion contents into the cytoplasm.
Sobic.009G230700	Chr09	57072774	57076364	1	3591	86253		Homeodomain-like		Homeodomain proteins are transcription factors that share a related DNA binding homeodomain []. The homeodomain was first identified in a number of Drosophila homeotic and segmentation proteins, but is now known to be well conserved in many other animals, including vertebrates. The domain binds DNA through a helix-turn-helix (HTH) structure. The HTH motif is characterised by two alpha-helices, wh…	Domain	DNA binding	GO:0003677	Any molecular function by which a gene product interacts selectively and non-covalently with DNA (deoxyribonucleic acid).
Sobic.009G230800	Chr09	57093313	57095643	-1	2331	106792		Oxoglutarate/iron-dependent dioxygenase		Enzymes with the Fe(2+) and 2-oxoglutarate (2OG)-dependent dioxygenase domain typically catalyse the oxidation of an organic substrate using a dioxygen molecule, mostly by using ferrous iron as the active site cofactor and 2OG as a co-substrate which is decarboxylated to succinate and CO2 []. Iron 2OG dioxygenase domain proteins are widespread among eukaryotes and bacteria. In metazoans, prolyl h…	Domain
Sobic.009G230800	Chr09	57093313	57095643	-1	2331	106792		Non-haem dioxygenase N-terminal domain		This is the highly conserved N-terminal region of proteins with 2-oxoglutarate/Fe(II)-dependent dioxygenase activity [].	Domain
Sobic.009G230800	Chr09	57093313	57095643	-1	2331	106792		Isopenicillin N synthase-like		Isopenicillin N synthase (IPNS) catalyses conversion of the linear tripeptide delta-(L-alpha-aminoadipoyl)-L-cysteinyl-D-valine (ACV) to isopenicillin N (IPN), the central step in biosynthesis of the beta-lactam antibiotics. IPNS is a nonhaem-Fe2+-dependent enzyme. It belongs to a class of nonhaem Fe2+-containing enzymes which includes 2-oxoglutarate-dependent dioxygenases, 2-oxoglutarate-depende…	Domain
Sobic.009G230800	Chr09	57093313	57095643	-1	2331	106792						oxidoreductase activity	GO:0016491	Catalysis of an oxidation-reduction (redox) reaction, a reversible chemical reaction in which the oxidation state of an atom or atoms within a molecule is altered. One substrate acts as a hydrogen or electron donor and becomes oxidized, while the other acts as hydrogen or electron acceptor and becomes reduced.
Sobic.009G230800	Chr09	57093313	57095643	-1	2331	106792						oxidation-reduction process	GO:0055114	A metabolic process that results in the removal or addition of one or more electrons to or from a substance, with or without the concomitant removal or addition of a proton or protons.
Sobic.009G230900	Chr09	57105289	57106068	1	780	118768
Sobic.009G231000	Chr09	57109814	57110391	1	578	123293
Sobic.009G231100	Chr09	57113831	57116129	-1	2299	127310		Nucleotide-diphospho-sugar transferases		This entry represents a domain with a Rossmann like fold and can be found in diverse glycosyltransferases. The biosynthesis of disaccharides, oligosaccharides and polysaccharides involves the action of hundreds of different glycosyltransferases. These enzymes catalyse the transfer of sugar moieties from activated donor molecules to specific acceptor molecules, forming glycosidic bonds. A classifi…	Domain
Sobic.009G231100	Chr09	57113831	57116129	-1	2299	127310		MobA-like NTP transferase		This entry represents a wide range of NTP transferase domains, including the NTP transferase domain of MobA protein (Molybdopterin-guanine dinucleotide biosynthesis protein A).	Domain
Sobic.009G231100	Chr09	57113831	57116129	-1	2299	127310		3-deoxy-D-manno-octulosonate cytidylyltransferase		3-Deoxy-D-manno-octulosonate cytidylyltransferase () activates KDO, a required 8-carbon sugar, for incorporation into bacterial lipopolysaccharide in Gram negative bacteria. It acts as a homodimer and catalyses the conversion of CTP and 3-deoxy-D-manno-octulosonate into CMP-3-deoxy-D-manno-octulosonate and pyrophosphate.	Family
Sobic.009G231200	Chr09	57119705	57123264	1	3560	133184		Protein of unknown function DUF1421		This family represents a conserved region approximately 350 residues long within a number of plant proteins of unknown function.	Family
Sobic.009G231200	Chr09	57119705	57123264	1	3560	133184		Protein of unknown function DUF1421		This family represents a conserved region approximately 350 residues long within a number of plant proteins of unknown function.	Family
Sobic.009G231300	Chr09	57124273	57127420	-1	3148	137752		Zinc finger, RING/FYVE/PHD-type		Zinc finger (Znf) domains are relatively small protein motifs which contain multiple finger-like protrusions that make tandem contacts with their target molecule. Some of these domains bind zinc, but many do not; instead binding other metals such as iron, or no metal at all. For example, some family members form salt bridges to stabilise the finger-like folds. They were first identified as a DNA-…	Domain
Sobic.009G231300	Chr09	57124273	57127420	-1	3148	137752		Drought induced 19 protein type, zinc-binding domain		This zinc-binding domain is found in plant drought induced 19 (Di19) proteins and in animal E3 ubiquitin-protein ligases (RNF114/KCMF1/RNF138/RNF125) and transcriptional repressors (ZEB1/ZEB2). Di19 has been found to be strongly expressed in both the roots and leaves of Arabidopsis thaliana during progressive drought []. KCMF1 and RNF114 are E3 ubiquitin-protein ligases [, ], while ZEB1 represses…	Domain
Sobic.009G231300	Chr09	57124273	57127420	-1	3148	137752		Protein dehydration-induced 19, C-terminal		This entry represents the C-terminal domain of protein dehydration-induced19 (Di19), a protein that increases the sensitivity of plants to environmental stress, such as salinity, drought, osmotic stress and cold. the protein is also induced by an increased supply of stress-related hormones such as abscisic acid ABA and ethylene []. There is a zinc-finger at the N terminus, zf-Di19 ().	Domain
Sobic.009G231400	Chr09	57129196	57131719	-1	2524	142675		Chaperone DnaJ, C-terminal		Molecular chaperones are a diverse family of proteins that function to protect proteins in the intracellular milieu from irreversible aggregation during synthesis and in times of cellular stress. The bacterial molecular chaperone DnaK is an enzyme that couples cycles of ATP binding, hydrolysis, and ADP release by an N-terminal ATP-hydrolizing domain to cycles of sequestration and release of unfol…	Domain
Sobic.009G231400	Chr09	57129196	57131719	-1	2524	142675		DnaJ domain		The hsp70 chaperone machine performs many diverse roles in the cell, including folding of nascent proteins, translocation of polypeptides across organelle membranes, coordinating responses to stress, and targeting selected proteins for degradation. DnaJ is a member of the hsp40 family of molecular chaperones, which is also called the J-protein family, the members of which regulate the activity of…	Domain
Sobic.009G231400	Chr09	57129196	57131719	-1	2524	142675		HSP40/DnaJ peptide-binding		The Escherichia coliHsp40 DnaJ and Hsp70 DnaK cooperate in the binding of proteins at intermediate stages of folding, assembly, and translocation across membranes []. Binding of protein substrates to the DnaK C-terminal domain is controlled by ATP binding and hydrolysis in the N-terminal ATPase domain. The interaction of DnaJ with DnaK is mediated at least in part by the highly conserved N-termin…	Domain
Sobic.009G231500	Chr09	57138398	57140235	-1	1838	151877		Protein of unknown function DUF679		This family contains uncharacterised plant proteins of unknown function.	Family
Sobic.009G231600	Chr09	57151987	57154230	1	2244	165466		NAC domain		The NAC domain (for Petunia hybrida(Petunia) NAM and for Arabidopsis ATAF1, ATAF2, and CUC2) is an N-terminal module of ~160 amino acids, which is found in proteins of the NAC family of plant-specific transcriptional regulators (no apical meristem (NAM) proteins) []. NAC proteins are involved in developmental processes, including formation of the shoot apical meristem, floral organs and lateral s…	Domain
Sobic.009G231600	Chr09	57151987	57154230	1	2244	165466						DNA binding	GO:0003677	Any molecular function by which a gene product interacts selectively and non-covalently with DNA (deoxyribonucleic acid).
Sobic.009G231600	Chr09	57151987	57154230	1	2244	165466						regulation of transcription, DNA-templated	GO:0006355	Any process that modulates the frequency, rate or extent of cellular DNA-templated transcription.
Sobic.009G231700	Chr09	57154263	57161564	-1	7302	167742		P-loop containing nucleoside triphosphate hydrolase		The P-loop NTPase fold is the most prevalent domain of the several distinctnucleotide-binding protein folds.The most common reaction catalysed by enzymes of the P-loop NTPase fold is the hydrolysis of the beta-gamma phosphate bond of a bound nucleoside triphosphate (NTP). The energy from NTP hydrolysis is typically utilised to induce conformational changes in other molecules, which constitutes th…	Domain
Sobic.009G231700	Chr09	57154263	57161564	-1	7302	167742		GB1/RHD3-type guanine nucleotide-binding (G) domain		The P-loop guanosine triphosphatases (GTPases) control amultitude of biological processes, ranging from cell division, cell cycling,and signal transduction, to ribosome assembly and protein synthesis. GTPasesexert their control by interchanging between an inactive GDP-bound state andan active GTP-bound state, thereby acting as molecular switches. The commondenominator of GTPases is the highly con…	Domain
Sobic.009G231700	Chr09	57154263	57161564	-1	7302	167742		Guanylate-binding protein, N-terminal		Guanylate-binding protein is a GTPase that is induced by interferon (IFN)-gamma. GTPases induced by IFN-gamma are key to the protective immunity against microbial and viral pathogens. These GTPases are classified into three groups: the small 47-kd GTPases, the Mx proteins, and the large 65- to 67-kd GTPases. Guanylate-binding proteins (GBP) fall into the last class. In humans, there are seven GBP…	Domain
Sobic.009G231700	Chr09	57154263	57161564	-1	7302	167742		Guanylate-binding protein, C-terminal		Guanylate-binding protein is a GTPase that is induced by interferon (IFN)-gamma. GTPases induced by IFN-gamma are key to the protective immunity against microbial and viral pathogens. These GTPases are classified into three groups: the small 47-kd GTPases, the Mx proteins, and the large 65- to 67-kd GTPases. Guanylate-binding proteins (GBP) fall into the last class. In humans, there are seven GBP…	Domain
Sobic.009G231700	Chr09	57154263	57161564	-1	7302	167742						GTP binding	GO:0005525	Interacting selectively and non-covalently with GTP, guanosine triphosphate.
Sobic.009G231700	Chr09	57154263	57161564	-1	7302	167742						GTPase activity	GO:0003924	Catalysis of the reaction: GTP + H2O = GDP + phosphate.
Sobic.009G231800	Chr09	57188679	57194389	1	5711	202158		DNA-binding pseudobarrel domain		This entry represents a DNA recocognition domain found in the restriction endonuclease EcoRII and numerous transcription factors. The EcoRII structure has been studied and forms an eight-stranded beta-sheet with the strands in the order of b2, b5, b4, b3, b7, b6, b1 and b8. They are mostly antiparallel to each other except that b3 is parallel to b7. Alternatively, it may also be viewed as consist…	Domain
Sobic.009G231800	Chr09	57188679	57194389	1	5711	202158		B3 DNA binding domain		Two DNA binding proteins, RAV1 and RAV2 from Arabidopsis thalianacontain two distinct amino acid sequence domains found only in higher plant species. The N-terminal regions of RAV1 and RAV2 are homologous to the AP2 DNA-binding domain (see ) present in a family of transcription factors, while the C-terminal region exhibits homology to the highly conserved C-terminal domain, designated B3, of VP1/…	Domain
Sobic.009G231800	Chr09	57188679	57194389	1	5711	202158		Auxin response factor		This pattern represents a conserved region of auxin-responsive transcription factors.The plant hormone auxin (indole-3-acetic acid) can regulate the gene expression of several families, including Aux/IAA, GH3 and SAUR families. Two related families of proteins, Aux/IAA proteins () and the auxin response factors (ARF), are key regulators of auxin-modulated gene expression []. There are multiple AR…	Domain
Sobic.009G231800	Chr09	57188679	57194389	1	5711	202158		DNA-binding pseudobarrel domain		This entry represents a DNA recocognition domain found in the restriction endonuclease EcoRII and numerous transcription factors. The EcoRII structure has been studied and forms an eight-stranded beta-sheet with the strands in the order of b2, b5, b4, b3, b7, b6, b1 and b8. They are mostly antiparallel to each other except that b3 is parallel to b7. Alternatively, it may also be viewed as consist…	Domain
Sobic.009G231800	Chr09	57188679	57194389	1	5711	202158		B3 DNA binding domain		Two DNA binding proteins, RAV1 and RAV2 from Arabidopsis thalianacontain two distinct amino acid sequence domains found only in higher plant species. The N-terminal regions of RAV1 and RAV2 are homologous to the AP2 DNA-binding domain (see ) present in a family of transcription factors, while the C-terminal region exhibits homology to the highly conserved C-terminal domain, designated B3, of VP1/…	Domain
Sobic.009G231800	Chr09	57188679	57194389	1	5711	202158		Auxin response factor		This pattern represents a conserved region of auxin-responsive transcription factors.The plant hormone auxin (indole-3-acetic acid) can regulate the gene expression of several families, including Aux/IAA, GH3 and SAUR families. Two related families of proteins, Aux/IAA proteins () and the auxin response factors (ARF), are key regulators of auxin-modulated gene expression []. There are multiple AR…	Domain
Sobic.009G231900	Chr09	57195391	57198323	-1	2933	208870		Zinc finger, RING/FYVE/PHD-type		Zinc finger (Znf) domains are relatively small protein motifs which contain multiple finger-like protrusions that make tandem contacts with their target molecule. Some of these domains bind zinc, but many do not; instead binding other metals such as iron, or no metal at all. For example, some family members form salt bridges to stabilise the finger-like folds. They were first identified as a DNA-…	Domain
Sobic.009G231900	Chr09	57195391	57198323	-1	2933	208870		E3 SUMO-protein ligase Nse2 (Mms21)		This entry consists of the E3 SUMO-protein ligase Nse2 (also known as Mms21). Nse2 is an E3 SUMO-protein ligase component of the SMC5-SMC6 complex [, ]. Nse2 acts as an E3 ligase targeting several proteins for sumoylation and is required for efficient DNA repair and maintenance of genome stability [, , , ]. Nse2 and SMC5 may also be required for sister chromatid cohesion during prometaphase and m…	Family
Sobic.009G232000	Chr09	57202945	57207627	-1	4683	216424		TRASH domain		TRASH domain contains a well-conserved cysteine motif that may be involved in metal coordination. TRASH is encoded by multiple prokaryotic genomes and is present in transcriptional regulators, cation-transporting ATPases and hydrogenases, and is also present as a stand-alone module. The observed domain associations and conserved genome context of TRASH-encoding genes in prokaryotic genomes sugges…	Domain
Sobic.009G232000	Chr09	57202945	57207627	-1	4683	216424		Ribosome biogenesis protein RLP24		RLP24 is involved in the biogenesis of the 60S ribosomal subunit. At the end of biogenesis RLP24 dissociates from cytoplasmic pre-60S particles, and is likely to be exchanged for its ribosomal homologue, ribosomal protein L24 [].	Family
Sobic.009G232000	Chr09	57202945	57207627	-1	4683	216424		Ribosomal protein L24e-related		Ribosomes are the particles that catalyse mRNA-directed protein synthesis in all organisms. The codons of the mRNA are exposed on the ribosome to allow tRNA binding. This leads to the incorporation of amino acids into the growing polypeptide chain in accordance with the genetic information. Incoming amino acid monomers enter the ribosomal A site in the form of aminoacyl-tRNAs complexed with elong…	Family
Sobic.009G232000	Chr09	57202945	57207627	-1	4683	216424		Ribosomal protein L24e domain		Ribosomes are the particles that catalyse mRNA-directed protein synthesis in all organisms. The codons of the mRNA are exposed on the ribosome to allow tRNA binding. This leads to the incorporation of amino acids into the growing polypeptide chain in accordance with the genetic information. Incoming amino acid monomers enter the ribosomal A site in the form of aminoacyl-tRNAs complexed with elong…	Domain
Sobic.009G232100	Chr09	57212884	57215102	1	2219	226363		FAS1 domain		The FAS1 (fasciclin-like) domain is an extracellular module of about 140 amino acid residues. It has been suggested that the FAS1 domain represents an ancient cell adhesion domain common to plants and animals []; related FAS1 domains are also found in bacteria []. The crystal structure of FAS1 domains 3 and 4 of fasciclin I from Drosophila melanogaster(Fruit fly) has been determined, revealing a …	Domain
Sobic.009G232200	Chr09	57216583	57218020	1	1438	230062		FAS1 domain		The FAS1 (fasciclin-like) domain is an extracellular module of about 140 amino acid residues. It has been suggested that the FAS1 domain represents an ancient cell adhesion domain common to plants and animals []; related FAS1 domains are also found in bacteria []. The crystal structure of FAS1 domains 3 and 4 of fasciclin I from Drosophila melanogaster(Fruit fly) has been determined, revealing a …	Domain
Sobic.009G232266	Chr09	57225567	57226701	1	1135	239046		Thioredoxin-like fold		Several biological processes regulate the activity of target proteins through changes in the redox state of thiol groups (S2 to SH2), where a hydrogen donor is linked to an intermediary disulphide protein. Such processes include the ferredoxin/thioredoxin system, the NADP/thioredoxin system, and the glutathione/glutaredoxin system []. Several of these disulphide proteins share a common structure,…	Domain
Sobic.009G232266	Chr09	57225567	57226701	1	1135	239046		Glutaredoxin		Glutaredoxins [, , ], also known as thioltransferases (disulphide reductases, are small proteins of approximately one hundred amino-acid residues which utilise glutathione and NADPH as cofactors. Oxidized glutathione is regenerated by glutathione reductase. Together these components compose the glutathione system []. Glutaredoxin functions as an electron carrier in the glutathione-dependent synth…	Domain
Sobic.009G232266	Chr09	57225567	57226701	1	1135	239046		Glutaredoxin-like, plant II		Glutaredoxins [, , ], also known as thioltransferases (disulphide reductases, are small proteins of approximately one hundred amino-acid residues which utilise glutathione and NADPH as cofactors. Oxidized glutathione is regenerated by glutathione reductase. Together these components compose the glutathione system []. Glutaredoxin functions as an electron carrier in the glutathione-dependent synth…	Family
Sobic.009G232332	Chr09	57230806	57232598	-1	1793	244285
Sobic.009G232400	Chr09	57235138	57239543	-1	4406	248617
Sobic.009G232500	Chr09	57239720	57240394	1	675	253199		S-adenosyl-L-methionine-dependent methyltransferase		This entry represents a domain found in S-adenosyl-L-methionine-dependent methyltransferases (SAM MTases).Proteins containing this domain include members from the methyltransferase superfamily and the class I-like SAM-binding methyltransferase superfamily. Methyltransferases transfer a methyl group from a donor to an acceptor. SAM-binding methyltransferases utilise the ubiquitous methyl donor SAM…	Domain
Sobic.009G232500	Chr09	57239720	57240394	1	675	253199		Lysine methyltransferase		This entry represents a group of lysine methyltransferases. Characterised members of this family are protein methyltransferases targetting Lys residues in specific proteins, including calmodulin, VCP, Kin17 and Hsp70 proteins [, , , ].	Family
Sobic.009G232700	Chr09	57243373	57245946	1	2574	256852		RNA recognition motif domain		Many eukaryotic proteins containing one or more copies of a putative RNA-binding domain of about 90 amino acids are known to bind single-stranded RNAs [, , ]. The largest group of single strand RNA-binding proteins is the eukaryotic RNA recognition motif (RRM) family that contains an eight amino acid RNP-1 consensus sequence [, ]. RRM proteins have a variety of RNA binding preferences and functio…	Domain
Sobic.009G232700	Chr09	57243373	57245946	1	2574	256852		RNA recognition motif domain, eukaryote		Many eukaryotic proteins that are known or supposed to bind single-stranded RNA contain one or more copies of a putative RNA-binding domain of about 90 amino acids. This is known as the eukaryotic putative RNA-binding region RNP-1 signature [, ], or RNA recognition motif (RRM). RRMs are found in a variety of RNA binding proteins, including heterogeneous nuclear ribonucleoproteins (hnRNPs), protei…	Domain
Sobic.009G232700	Chr09	57243373	57245946	1	2574	256852		Zinc finger, CCCH-type		Zinc finger (Znf) domains are relatively small protein motifs which contain multiple finger-like protrusions that make tandem contacts with their target molecule. Some of these domains bind zinc, but many do not; instead binding other metals such as iron, or no metal at all. For example, some family members form salt bridges to stabilise the finger-like folds. They were first identified as a DNA-…	Domain
Sobic.009G232700	Chr09	57243373	57245946	1	2574	256852		Nucleotide-binding alpha-beta plait domain		This entry represents nucleotide-binding domains with an alpha-beta plait structure, which consists of either a ferredoxin-like (beta-alpha-beta)2 fold, such as that found in RNA-binding domains of various ribonucleoproteins or in viral DNA-binding domains [, ]; or a beta-(alpha)-beta-alpha-beta(2) fold, such as that found in the ribosomal protein L23 [].	Domain
Sobic.009G232700	Chr09	57243373	57245946	1	2574	256852		U2 auxiliary factor small subunit		The U2 small nuclear ribonucleoprotein auxiliary factor (U2AF) is aheterodimeric splicing factor composed of a large and a small subunit. Thelarge U2AF subunit recognises the intronic polypyrimidine tract, asequence located adjacent to the 3' splice site that serves as an importantsignal for both constitutive and regulated pre-mRNA splicing. The smallsubunit interacts with the 3' splice site dinu…	Family
Sobic.009G232700	Chr09	57243373	57245946	1	2574	256852		RNA recognition motif domain		Many eukaryotic proteins containing one or more copies of a putative RNA-binding domain of about 90 amino acids are known to bind single-stranded RNAs [, , ]. The largest group of single strand RNA-binding proteins is the eukaryotic RNA recognition motif (RRM) family that contains an eight amino acid RNP-1 consensus sequence [, ]. RRM proteins have a variety of RNA binding preferences and functio…	Domain
Sobic.009G232700	Chr09	57243373	57245946	1	2574	256852		RNA recognition motif domain, eukaryote		Many eukaryotic proteins that are known or supposed to bind single-stranded RNA contain one or more copies of a putative RNA-binding domain of about 90 amino acids. This is known as the eukaryotic putative RNA-binding region RNP-1 signature [, ], or RNA recognition motif (RRM). RRMs are found in a variety of RNA binding proteins, including heterogeneous nuclear ribonucleoproteins (hnRNPs), protei…	Domain
Sobic.009G232700	Chr09	57243373	57245946	1	2574	256852		Zinc finger, CCCH-type		Zinc finger (Znf) domains are relatively small protein motifs which contain multiple finger-like protrusions that make tandem contacts with their target molecule. Some of these domains bind zinc, but many do not; instead binding other metals such as iron, or no metal at all. For example, some family members form salt bridges to stabilise the finger-like folds. They were first identified as a DNA-…	Domain
Sobic.009G232700	Chr09	57243373	57245946	1	2574	256852		Nucleotide-binding alpha-beta plait domain		This entry represents nucleotide-binding domains with an alpha-beta plait structure, which consists of either a ferredoxin-like (beta-alpha-beta)2 fold, such as that found in RNA-binding domains of various ribonucleoproteins or in viral DNA-binding domains [, ]; or a beta-(alpha)-beta-alpha-beta(2) fold, such as that found in the ribosomal protein L23 [].	Domain
Sobic.009G232700	Chr09	57243373	57245946	1	2574	256852		U2 auxiliary factor small subunit		The U2 small nuclear ribonucleoprotein auxiliary factor (U2AF) is aheterodimeric splicing factor composed of a large and a small subunit. Thelarge U2AF subunit recognises the intronic polypyrimidine tract, asequence located adjacent to the 3' splice site that serves as an importantsignal for both constitutive and regulated pre-mRNA splicing. The smallsubunit interacts with the 3' splice site dinu…	Family
Sobic.009G232700	Chr09	57243373	57245946	1	2574	256852		RNA recognition motif domain		Many eukaryotic proteins containing one or more copies of a putative RNA-binding domain of about 90 amino acids are known to bind single-stranded RNAs [, , ]. The largest group of single strand RNA-binding proteins is the eukaryotic RNA recognition motif (RRM) family that contains an eight amino acid RNP-1 consensus sequence [, ]. RRM proteins have a variety of RNA binding preferences and functio…	Domain
Sobic.009G232700	Chr09	57243373	57245946	1	2574	256852		RNA recognition motif domain, eukaryote		Many eukaryotic proteins that are known or supposed to bind single-stranded RNA contain one or more copies of a putative RNA-binding domain of about 90 amino acids. This is known as the eukaryotic putative RNA-binding region RNP-1 signature [, ], or RNA recognition motif (RRM). RRMs are found in a variety of RNA binding proteins, including heterogeneous nuclear ribonucleoproteins (hnRNPs), protei…	Domain
Sobic.009G232700	Chr09	57243373	57245946	1	2574	256852		Zinc finger, CCCH-type		Zinc finger (Znf) domains are relatively small protein motifs which contain multiple finger-like protrusions that make tandem contacts with their target molecule. Some of these domains bind zinc, but many do not; instead binding other metals such as iron, or no metal at all. For example, some family members form salt bridges to stabilise the finger-like folds. They were first identified as a DNA-…	Domain
Sobic.009G232700	Chr09	57243373	57245946	1	2574	256852		Nucleotide-binding alpha-beta plait domain		This entry represents nucleotide-binding domains with an alpha-beta plait structure, which consists of either a ferredoxin-like (beta-alpha-beta)2 fold, such as that found in RNA-binding domains of various ribonucleoproteins or in viral DNA-binding domains [, ]; or a beta-(alpha)-beta-alpha-beta(2) fold, such as that found in the ribosomal protein L23 [].	Domain
Sobic.009G232700	Chr09	57243373	57245946	1	2574	256852		U2 auxiliary factor small subunit		The U2 small nuclear ribonucleoprotein auxiliary factor (U2AF) is aheterodimeric splicing factor composed of a large and a small subunit. Thelarge U2AF subunit recognises the intronic polypyrimidine tract, asequence located adjacent to the 3' splice site that serves as an importantsignal for both constitutive and regulated pre-mRNA splicing. The smallsubunit interacts with the 3' splice site dinu…	Family
Sobic.009G232700	Chr09	57243373	57245946	1	2574	256852						nucleic acid binding	GO:0003676	Interacting selectively and non-covalently with any nucleic acid.
Sobic.009G232700	Chr09	57243373	57245946	1	2574	256852						nucleotide binding	GO:0000166	Interacting selectively and non-covalently with a nucleotide, any compound consisting of a nucleoside that is esterified with (ortho)phosphate or an oligophosphate at any hydroxyl group on the ribose or deoxyribose.
Sobic.009G232800	Chr09	57248565	57256196	1	7632	262044	(1 of 2) K19041 - E3 ubiquitin-protein ligase RNF38/44 [EC:6.3.2.19] (RNF38_44)	Zinc finger, RING-type		Zinc finger (Znf) domains are relatively small protein motifs which contain multiple finger-like protrusions that make tandem contacts with their target molecule. Some of these domains bind zinc, but many do not; instead binding other metals such as iron, or no metal at all. For example, some family members form salt bridges to stabilise the finger-like folds. They were first identified as a DNA-…	Domain
Sobic.009G232800	Chr09	57248565	57256196	1	7632	262044	(1 of 2) K19041 - E3 ubiquitin-protein ligase RNF38/44 [EC:6.3.2.19] (RNF38_44)	Zinc finger, RING/FYVE/PHD-type		Zinc finger (Znf) domains are relatively small protein motifs which contain multiple finger-like protrusions that make tandem contacts with their target molecule. Some of these domains bind zinc, but many do not; instead binding other metals such as iron, or no metal at all. For example, some family members form salt bridges to stabilise the finger-like folds. They were first identified as a DNA-…	Domain
Sobic.009G232800	Chr09	57248565	57256196	1	7632	262044	(1 of 2) K19041 - E3 ubiquitin-protein ligase RNF38/44 [EC:6.3.2.19] (RNF38_44)					zinc ion binding	GO:0008270	Interacting selectively and non-covalently with zinc (Zn) ions.
Sobic.009G232800	Chr09	57248565	57256196	1	7632	262044	(1 of 2) K19041 - E3 ubiquitin-protein ligase RNF38/44 [EC:6.3.2.19] (RNF38_44)					protein binding	GO:0005515	Interacting selectively and non-covalently with any protein or protein complex (a complex of two or more proteins that may include other nonprotein molecules).
Sobic.009G232900	Chr09	57257074	57258739	-1	1666	270553		P-loop containing nucleoside triphosphate hydrolase		The P-loop NTPase fold is the most prevalent domain of the several distinctnucleotide-binding protein folds.The most common reaction catalysed by enzymes of the P-loop NTPase fold is the hydrolysis of the beta-gamma phosphate bond of a bound nucleoside triphosphate (NTP). The energy from NTP hydrolysis is typically utilised to induce conformational changes in other molecules, which constitutes th…	Domain
Sobic.009G232900	Chr09	57257074	57258739	-1	1666	270553		Small GTPase superfamily, ARF/SAR type		Small GTPases form an independent superfamily within the larger class of regulatory GTP hydrolases. This superfamily contains proteins that control a vast number of important processes and possess a common, structurally preserved GTP-binding domain [, ]. Sequence comparisons of small G proteins from various species have revealed that they are conserved in primary structures at the level of 30-55%…	Family
Sobic.009G232900	Chr09	57257074	57258739	-1	1666	270553		Small GTP-binding protein domain		Proteins with a small GTP-binding domain include Ras, RhoA, Rab11, translation elongation factor G, translation initiation factor IF-2, tetratcycline resistance protein TetM, CDC42, Era, ADP-ribosylation factors, tdhF, and many others []. In some proteins the domain occurs more than once. Among them there is a large number of small GTP-binding proteins and related domains in larger proteins. Note…	Domain
Sobic.009G232900	Chr09	57257074	57258739	-1	1666	270553		Small GTPase superfamily, ARF type		Small GTPases form an independent superfamily within the larger class of regulatory GTP hydrolases. This superfamily contains proteins that control a vast number of important processes and possess a common, structurally preserved GTP-binding domain [, ]. Sequence comparisons of small G proteins from various species have revealed that they are conserved in primary structures at the level of 30-55%…	Family
Sobic.009G232900	Chr09	57257074	57258739	-1	1666	270553						GTP binding	GO:0005525	Interacting selectively and non-covalently with GTP, guanosine triphosphate.
Sobic.009G233000	Chr09	57264786	57269445	1	4660	278265	(1 of 64) PF00046 - Homeobox domain (Homeobox)	Homeodomain-like		Homeodomain proteins are transcription factors that share a related DNA binding homeodomain []. The homeodomain was first identified in a number of Drosophila homeotic and segmentation proteins, but is now known to be well conserved in many other animals, including vertebrates. The domain binds DNA through a helix-turn-helix (HTH) structure. The HTH motif is characterised by two alpha-helices, wh…	Domain
Sobic.009G233000	Chr09	57264786	57269445	1	4660	278265	(1 of 64) PF00046 - Homeobox domain (Homeobox)	Homeobox domain		The homeobox domain or homeodomain was first identified in a number of drosophila homeotic and segmentation proteins, but is now known to be well-conserved in many other animals, including vertebrates [, ]. Hox genes encode homeodomain-containing transcriptional regulators that operate differential genetic programs along the anterior-posterior axis of animal bodies []. The domain binds DNA throug…	Domain
Sobic.009G233000	Chr09	57264786	57269445	1	4660	278265	(1 of 64) PF00046 - Homeobox domain (Homeobox)					DNA binding	GO:0003677	Any molecular function by which a gene product interacts selectively and non-covalently with DNA (deoxyribonucleic acid).
Sobic.009G233100	Chr09	57272692	57273552	-1	861	286171	(1 of 171) PF00847 - AP2 domain (AP2)	DNA-binding domain		This entry represents a DNA-binding domain with a 2-layer beta(3)-alpha fold that is found in several DNA-binding proteins, including:DNA-binding domain of tn916 integrase [].N-terminal DNA-binding domain of lambda integrase [].GCC-box DNA-binding domains of certain transcription factors [].Methyl-CpG DNA-binding domain found in Methyl-CpG-binding protein 2 (MECP2) []and methylation-dependent tra…	Domain
Sobic.009G233100	Chr09	57272692	57273552	-1	861	286171	(1 of 171) PF00847 - AP2 domain (AP2)	AP2/ERF domain		Ethylene is an endogenous plant hormone that influences many aspects of plantgrowth and development. Some defense related genes that are induced byethylene contain a cis-regulatory element known as the Ethylene-Responsive Element (ERE) []. Sequence analysis on various ERE regionshas identified a short motif rich in G/C nucleotides, the GCC-box, essential forthe response to ethylene. This short mo…	Domain
Sobic.009G233100	Chr09	57272692	57273552	-1	861	286171	(1 of 171) PF00847 - AP2 domain (AP2)					regulation of transcription, DNA-templated	GO:0006355	Any process that modulates the frequency, rate or extent of cellular DNA-templated transcription.
Sobic.009G233100	Chr09	57272692	57273552	-1	861	286171	(1 of 171) PF00847 - AP2 domain (AP2)					transcription factor activity, sequence-specific DNA binding	GO:0003700	Interacting selectively and non-covalently with a specific DNA sequence in order to modulate transcription. The transcription factor may or may not also interact selectively with a protein or macromolecular complex.
Sobic.009G233200	Chr09	57279798	57292686	-1	12889	293277		Glycosyl transferase, family 1		The biosynthesis of disaccharides, oligosaccharides and polysaccharides involves the action of hundreds of different glycosyltransferases. These enzymes catalyse the transfer of sugar moieties from activated donor molecules to specific acceptor molecules, forming glycosidic bonds. A classification of glycosyltransferases using nucleotide diphospho-sugar, nucleotide monophospho-sugar and sugar pho…	Domain
Sobic.009G233200	Chr09	57279798	57292686	-1	12889	293277		Sucrose phosphate synthase, plant		Sucrose occupies a central position in the metabolic pathways of all plants and plays a variety of roles including transport sugar, storage reserve, compatible solute, and signal compound []. This compound is produced by the combined action of two enzymes, sucrose-phosphate synthase () and sucrose-phosphate phosphatase (), via the intermediate sucrose 6-phosphate. Several studies have shown a pos…	Family
Sobic.009G233200	Chr09	57279798	57292686	-1	12889	293277		Sucrose-phosphate synthase		This family of sequences represent sucrose phosphate phosphohydrolase (SPP) from plants and cyanobacteria []. SPP is a member of the Class IIB subfamily of the haloacid dehalogenase (HAD) superfamily of aspartate-nucleophile hydrolases. SPP catalyzes the final step in the biosynthesis of sucrose, a critically important molecule for plants. Sucrose phosphate synthase (SPS), the prior step in the b…	Domain
Sobic.009G233200	Chr09	57279798	57292686	-1	12889	293277		Sucrose synthase		Sucrose synthases catalyse the synthesis of sucrosein the following reaction:UDP-glucose + D-fructose = UDP + sucroseThis family includes the bulk of the sucrose synthaseprotein. However the carboxyl terminal region of thesucrose synthases belongs to the glycosyl transferasefamily . This enzyme is found mainly in plantsbut also appears in bacteria.	Domain
Sobic.009G233200	Chr09	57279798	57292686	-1	12889	293277		Glycosyl transferase, family 1		The biosynthesis of disaccharides, oligosaccharides and polysaccharides involves the action of hundreds of different glycosyltransferases. These enzymes catalyse the transfer of sugar moieties from activated donor molecules to specific acceptor molecules, forming glycosidic bonds. A classification of glycosyltransferases using nucleotide diphospho-sugar, nucleotide monophospho-sugar and sugar pho…	Domain
Sobic.009G233200	Chr09	57279798	57292686	-1	12889	293277		Sucrose phosphate synthase, plant		Sucrose occupies a central position in the metabolic pathways of all plants and plays a variety of roles including transport sugar, storage reserve, compatible solute, and signal compound []. This compound is produced by the combined action of two enzymes, sucrose-phosphate synthase () and sucrose-phosphate phosphatase (), via the intermediate sucrose 6-phosphate. Several studies have shown a pos…	Family
Sobic.009G233200	Chr09	57279798	57292686	-1	12889	293277		Sucrose-phosphate synthase		This family of sequences represent sucrose phosphate phosphohydrolase (SPP) from plants and cyanobacteria []. SPP is a member of the Class IIB subfamily of the haloacid dehalogenase (HAD) superfamily of aspartate-nucleophile hydrolases. SPP catalyzes the final step in the biosynthesis of sucrose, a critically important molecule for plants. Sucrose phosphate synthase (SPS), the prior step in the b…	Domain
Sobic.009G233200	Chr09	57279798	57292686	-1	12889	293277		Sucrose synthase		Sucrose synthases catalyse the synthesis of sucrosein the following reaction:UDP-glucose + D-fructose = UDP + sucroseThis family includes the bulk of the sucrose synthaseprotein. However the carboxyl terminal region of thesucrose synthases belongs to the glycosyl transferasefamily . This enzyme is found mainly in plantsbut also appears in bacteria.	Domain
Sobic.009G233200	Chr09	57279798	57292686	-1	12889	293277		Glycosyl transferase, family 1		The biosynthesis of disaccharides, oligosaccharides and polysaccharides involves the action of hundreds of different glycosyltransferases. These enzymes catalyse the transfer of sugar moieties from activated donor molecules to specific acceptor molecules, forming glycosidic bonds. A classification of glycosyltransferases using nucleotide diphospho-sugar, nucleotide monophospho-sugar and sugar pho…	Domain
Sobic.009G233200	Chr09	57279798	57292686	-1	12889	293277		Sucrose phosphate synthase, plant		Sucrose occupies a central position in the metabolic pathways of all plants and plays a variety of roles including transport sugar, storage reserve, compatible solute, and signal compound []. This compound is produced by the combined action of two enzymes, sucrose-phosphate synthase () and sucrose-phosphate phosphatase (), via the intermediate sucrose 6-phosphate. Several studies have shown a pos…	Family
Sobic.009G233200	Chr09	57279798	57292686	-1	12889	293277		Sucrose-phosphate synthase		This family of sequences represent sucrose phosphate phosphohydrolase (SPP) from plants and cyanobacteria []. SPP is a member of the Class IIB subfamily of the haloacid dehalogenase (HAD) superfamily of aspartate-nucleophile hydrolases. SPP catalyzes the final step in the biosynthesis of sucrose, a critically important molecule for plants. Sucrose phosphate synthase (SPS), the prior step in the b…	Domain
Sobic.009G233200	Chr09	57279798	57292686	-1	12889	293277		Sucrose synthase		Sucrose synthases catalyse the synthesis of sucrosein the following reaction:UDP-glucose + D-fructose = UDP + sucroseThis family includes the bulk of the sucrose synthaseprotein. However the carboxyl terminal region of thesucrose synthases belongs to the glycosyl transferasefamily . This enzyme is found mainly in plantsbut also appears in bacteria.	Domain
Sobic.009G233200	Chr09	57279798	57292686	-1	12889	293277		Glycosyl transferase, family 1		The biosynthesis of disaccharides, oligosaccharides and polysaccharides involves the action of hundreds of different glycosyltransferases. These enzymes catalyse the transfer of sugar moieties from activated donor molecules to specific acceptor molecules, forming glycosidic bonds. A classification of glycosyltransferases using nucleotide diphospho-sugar, nucleotide monophospho-sugar and sugar pho…	Domain
Sobic.009G233200	Chr09	57279798	57292686	-1	12889	293277		Sucrose phosphate synthase, plant		Sucrose occupies a central position in the metabolic pathways of all plants and plays a variety of roles including transport sugar, storage reserve, compatible solute, and signal compound []. This compound is produced by the combined action of two enzymes, sucrose-phosphate synthase () and sucrose-phosphate phosphatase (), via the intermediate sucrose 6-phosphate. Several studies have shown a pos…	Family
Sobic.009G233200	Chr09	57279798	57292686	-1	12889	293277		Sucrose-phosphate synthase		This family of sequences represent sucrose phosphate phosphohydrolase (SPP) from plants and cyanobacteria []. SPP is a member of the Class IIB subfamily of the haloacid dehalogenase (HAD) superfamily of aspartate-nucleophile hydrolases. SPP catalyzes the final step in the biosynthesis of sucrose, a critically important molecule for plants. Sucrose phosphate synthase (SPS), the prior step in the b…	Domain
Sobic.009G233200	Chr09	57279798	57292686	-1	12889	293277		Sucrose synthase		Sucrose synthases catalyse the synthesis of sucrosein the following reaction:UDP-glucose + D-fructose = UDP + sucroseThis family includes the bulk of the sucrose synthaseprotein. However the carboxyl terminal region of thesucrose synthases belongs to the glycosyl transferasefamily . This enzyme is found mainly in plantsbut also appears in bacteria.	Domain
Sobic.009G233200	Chr09	57279798	57292686	-1	12889	293277						sucrose metabolic process	GO:0005985	The chemical reactions and pathways involving sucrose, the disaccharide fructofuranosyl-glucopyranoside.
Sobic.009G233200	Chr09	57279798	57292686	-1	12889	293277						sucrose-phosphate synthase activity	GO:0046524	Catalysis of the reaction: UDP-glucose + D-fructose 6-phosphate = UDP + sucrose 6-phosphate.
Sobic.009G233300	Chr09	57299335	57301668	1	2334	312814
Sobic.009G233400	Chr09	57301955	57304282	1	2328	315434		60S ribosomal protein L18a/ L20, eukaryotes		Ribosomes are the particles that catalyse mRNA-directed protein synthesis in all organisms. The codons of the mRNA are exposed on the ribosome to allow tRNA binding. This leads to the incorporation of amino acids into the growing polypeptide chain in accordance with the genetic information. Incoming amino acid monomers enter the ribosomal A site in the form of aminoacyl-tRNAs complexed with elong…	Family
Sobic.009G233400	Chr09	57301955	57304282	1	2328	315434		Ribosomal protein L18a/LX		Ribosomes are the particles that catalyse mRNA-directed protein synthesis in all organisms. The codons of the mRNA are exposed on the ribosome to allow tRNA binding. This leads to the incorporation of amino acids into the growing polypeptide chain in accordance with the genetic information. Incoming amino acid monomers enter the ribosomal A site in the form of aminoacyl-tRNAs complexed with elong…	Domain
Sobic.009G233400	Chr09	57301955	57304282	1	2328	315434						structural constituent of ribosome	GO:0003735	The action of a molecule that contributes to the structural integrity of the ribosome.
Sobic.009G233400	Chr09	57301955	57304282	1	2328	315434						translation	GO:0006412	The cellular metabolic process in which a protein is formed, using the sequence of a mature mRNA molecule to specify the sequence of amino acids in a polypeptide chain. Translation is mediated by the ribosome, and begins with the formation of a ternary complex between aminoacylated initiator methionine tRNA, GTP, and initiation factor 2, which subsequently associates with the small subunit of the…
Sobic.009G233400	Chr09	57301955	57304282	1	2328	315434						ribosome	GO:0005840	An intracellular organelle, about 200 A in diameter, consisting of RNA and protein. It is the site of protein biosynthesis resulting from translation of messenger RNA (mRNA). It consists of two subunits, one large and one small, each containing only protein and RNA. Both the ribosome and its subunits are characterized by their sedimentation coefficients, expressed in Svedberg units (symbol: S). H…
Sobic.009G233500	Chr09	57307497	57310287	1	2791	320976		Cytochrome b561/ferric reductase transmembrane		Cytochromes b561 constitute a class of intrinsic membrane proteins containing two haem molecules that are involved in ascorbate (vitamin C) regeneration. They have been suggested to function as electron transporters, shuttling electrons across membranes from ascorbate to an acceptor molecule. The one-electron oxidation product of ascorbate, monodehydro-ascorbate (MDHA) has been shown to function …	Domain
Sobic.009G233500	Chr09	57307497	57310287	1	2791	320976		Cytochrome b561 domain		Cytochrome b561 is a secretory vesicle-specific electron transport protein []. It is an integral membrane protein, that binds two haem groups non-covalently. This entry represents the eukaryotic family. Members of the 'bacterial cytochrome b561' family can be found in .	Domain
Sobic.009G233600	Chr09	57310528	57314323	-1	3796	324007		F-box domain		First identified in cyclin-F as a protein-protein interaction motif, the F-boxis a conserved domain that is present in numerous protein with a bipartitestructure []. Through the F-box, these proteins are linked to the Skp1protein and the core of SCFs (Skp1-cullin-F-box protein ligase) complexes.SCFs complexes constitute a new class of E3 ligases []. They function incombination with the E2 enzyme …	Domain
Sobic.009G233600	Chr09	57310528	57314323	-1	3796	324007		F-box domain		First identified in cyclin-F as a protein-protein interaction motif, the F-boxis a conserved domain that is present in numerous protein with a bipartitestructure []. Through the F-box, these proteins are linked to the Skp1protein and the core of SCFs (Skp1-cullin-F-box protein ligase) complexes.SCFs complexes constitute a new class of E3 ligases []. They function incombination with the E2 enzyme …	Domain
Sobic.009G233600	Chr09	57310528	57314323	-1	3796	324007						protein binding	GO:0005515	Interacting selectively and non-covalently with any protein or protein complex (a complex of two or more proteins that may include other nonprotein molecules).
Sobic.009G233700	Chr09	57314341	57317200	1	2860	327820		P-loop containing nucleoside triphosphate hydrolase		The P-loop NTPase fold is the most prevalent domain of the several distinctnucleotide-binding protein folds.The most common reaction catalysed by enzymes of the P-loop NTPase fold is the hydrolysis of the beta-gamma phosphate bond of a bound nucleoside triphosphate (NTP). The energy from NTP hydrolysis is typically utilised to induce conformational changes in other molecules, which constitutes th…	Domain
Sobic.009G233700	Chr09	57314341	57317200	1	2860	327820		CobW/HypB/UreG domain		This domain is found in HypB, a hydrogenase expression / formation protein, and urease accessory protein UreG. Both these proteins contain a P-loop nucleotide binding motif [, ]. HypB has GTPase activity and is a guanine nucleotide binding protein []. It is not known whether UreG binds GTP or some other nucleotide. Both enzymes are involved in nickel binding. HypB can store nickel and is required…	Domain
Sobic.009G233700	Chr09	57314341	57317200	1	2860	327820		Urease accessory protein UreG		Urease is a nickel-binding enzyme that catalyses the hydrolysis of urea to form ammonia and carbamate. The activation of urease requires GTP hydrolysis and the formation of a preactivation complex consisting of apo-urease and urease accessory proteins UreF, UreH, and UreG. UreG is a SIMIBI class GTPase that can be recruited by UreF-UreH complex [].	Family
Sobic.009G233700	Chr09	57314341	57317200	1	2860	327820		P-loop containing nucleoside triphosphate hydrolase		The P-loop NTPase fold is the most prevalent domain of the several distinctnucleotide-binding protein folds.The most common reaction catalysed by enzymes of the P-loop NTPase fold is the hydrolysis of the beta-gamma phosphate bond of a bound nucleoside triphosphate (NTP). The energy from NTP hydrolysis is typically utilised to induce conformational changes in other molecules, which constitutes th…	Domain
Sobic.009G233700	Chr09	57314341	57317200	1	2860	327820		CobW/HypB/UreG domain		This domain is found in HypB, a hydrogenase expression / formation protein, and urease accessory protein UreG. Both these proteins contain a P-loop nucleotide binding motif [, ]. HypB has GTPase activity and is a guanine nucleotide binding protein []. It is not known whether UreG binds GTP or some other nucleotide. Both enzymes are involved in nickel binding. HypB can store nickel and is required…	Domain
Sobic.009G233700	Chr09	57314341	57317200	1	2860	327820		Urease accessory protein UreG		Urease is a nickel-binding enzyme that catalyses the hydrolysis of urea to form ammonia and carbamate. The activation of urease requires GTP hydrolysis and the formation of a preactivation complex consisting of apo-urease and urease accessory proteins UreF, UreH, and UreG. UreG is a SIMIBI class GTPase that can be recruited by UreF-UreH complex [].	Family
Sobic.009G233800	Chr09	57318186	57321926	-1	3741	331665		Aldolase-type TIM barrel		This entry represents the TIM beta/alpha barrel found in aldolase and in related proteins. This TIM barrel usually covers the entire protein structure. Proteins containing this TIM barrel domain include class I aldolases, class I DAHP synthases, class II fructose-bisphosphate aldolases (FBP aldolases), and 5-aminolaevulinate dehydratase (a hybrid of classes I and II aldolases) [, , ].	Domain
Sobic.009G233800	Chr09	57318186	57321926	-1	3741	331665		Uncharacterised protein family Ycf23		Protein in this entry are of unknown function and are found in cyanobacteria and the chloroplasts of algae. As the family is exclusively found in phototrophic organisms it may play a role in photosynthesis.	Family
Sobic.009G233800	Chr09	57318186	57321926	-1	3741	331665						catalytic activity	GO:0003824	Catalysis of a biochemical reaction at physiological temperatures. In biologically catalyzed reactions, the reactants are known as substrates, and the catalysts are naturally occurring macromolecular substances known as enzymes. Enzymes possess specific binding sites for substrates, and are usually composed wholly or largely of protein, but RNA that has catalytic activity (ribozyme) is often also…
Sobic.009G233900	Chr09	57321927	57323292	-1	1366	335406		NAD(P)-binding domain		This entry represents NAD- and NADP-binding domains with a core Rossmann-type fold, which consists of 3-layers alpha/beta/alpha, where the six beta strands are parallel in the order 321456. Many different enzymes contain an NAD/NADP-binding domain, including:C-terminal domain of alcohol dehydrogenases []Tyrosine-dependent oxidoreductases (also known as short-chain dehydrogenases) []N-terminal dom…	Domain
Sobic.009G233900	Chr09	57321927	57323292	-1	1366	335406		Pyrroline-5-carboxylate reductase, catalytic, N-terminal		Pyrroline-5-carboxylate reductase consists of two domains, an N-terminal catalytic domain and a C-terminal dimerisation domain. This entry represents the N-terminal catalytic domain, which consists of an alpha/beta/alpha sandwich with a canonical NADP-binding Rossmann fold []. This type of NADP-binding domain is also found in F420-dependent NADP reductases [].	Domain
Sobic.009G233900	Chr09	57321927	57323292	-1	1366	335406		3-hydroxyisobutyrate dehydrogenase-related		This entry contains related reductases/dehydrogenases:3-hydroxyisobutyrate dehydrogenase (HIBADH) () catalyzes the NAD-dependent, reversible oxidation of 3-hydroxbutyrate to methylmalonate []. In eukaryotes, it is a homodimeric mitochondrial protein involved in valine catabolism. In Pseudomonas aeruginosa[](gene mmsB), it is involved in the distal valine metabolic pathway.2-hydroxy-3-oxopropionat…	Family
Sobic.009G233900	Chr09	57321927	57323292	-1	1366	335406		3-hydroxyisobutyrate dehydrogenase, NAD-binding domain		3-Hydroxyisobutyrate is a central metabolite in the valine catabolic pathway, and is reversibly oxidised to methylmalonate semi-aldehyde by a specific dehydrogenase belonging to the 3-hydroxyacid dehydrogenase family. This entry represents the NAD-binding domain of 6-phosphogluconate dehydrogenase that adopts a Rossmann fold [].	Domain
Sobic.009G233900	Chr09	57321927	57323292	-1	1366	335406		6-phosphogluconate dehydrogenase C-terminal domain-like		6-phosphogluconate dehydrogenase () catalyses the oxidative decarboxylation of 6-phosphogluconate to ribulose 5-phosphate with the concomitant reduction of NADP to NADPH. The metazoan 6PGDHs have a well-conserved glycine-serine rich sequence at the C terminus, which is lacking from bacterial enzymes and from those of the parasitic protozoan Trypanosoma brucei. The active dimer of the mammalian en…	Domain
Sobic.009G233900	Chr09	57321927	57323292	-1	1366	335406		6-phosphogluconate dehydrogenase, domain 2		This entry represents a multi-helical domain found in several NAD or NADP-utilizing dehydrogenases, including 6-phosphogluconate dehydrogenase [], classes I and II ketol-acid reductoisomerases [], L-3-hydroxyacyl CoA dehydrogenase [], UDP-glucose dehydrogenase [], glycerol-3-phosphate dehydrogenase [], ketopantoate reductase [], N-(1-D-carboxylethyl)-L-norvaline dehydrogenase [], and mannitol 2-d…	Domain
Sobic.009G233900	Chr09	57321927	57323292	-1	1366	335406		6-phosphogluconate dehydrogenase		This entry represents prokaryotic and eukaryotic 6PGD and a truncated prokaryotic 6PGD that lacks of a central region of about 140 residues, such as yqeC from Bacillus subtilis []. Bacillus subtilis contains three classes of 6-phosphogluconate dehydrogenases (6PGD), including Gnd (YqjI), GntZ and YqeC. All of them are included in this entry. YgjiI is NADP+ dependent, while GntZ and YqeC are NAD+-…	Family
Sobic.009G233900	Chr09	57321927	57323292	-1	1366	335406						oxidation-reduction process	GO:0055114	A metabolic process that results in the removal or addition of one or more electrons to or from a substance, with or without the concomitant removal or addition of a proton or protons.
Sobic.009G233900	Chr09	57321927	57323292	-1	1366	335406						NAD binding	GO:0051287	Interacting selectively and non-covalently with nicotinamide adenine dinucleotide, a coenzyme involved in many redox and biosynthetic reactions; binding may be to either the oxidized form, NAD+, or the reduced form, NADH.
Sobic.009G234000	Chr09	57323489	57323887	-1	399	336968
Sobic.009G234100	Chr09	57342319	57345920	1	3602	355798		WRKY domain		The WRKY domain is a 60 amino acid region that is defined by the conservedamino acid sequence WRKYGQK at its N-terminal end, together with a novelzinc-finger- like motif. The WRKY domain is found in one or two copies in asuperfamily of plant transcription factors involved in the regulation ofvarious physiological programs that are unique to plants, including pathogendefence, senescence, trichome …	Domain
Sobic.009G234100	Chr09	57342319	57345920	1	3602	355798						regulation of transcription, DNA-templated	GO:0006355	Any process that modulates the frequency, rate or extent of cellular DNA-templated transcription.
Sobic.009G234100	Chr09	57342319	57345920	1	3602	355798						transcription factor activity, sequence-specific DNA binding	GO:0003700	Interacting selectively and non-covalently with a specific DNA sequence in order to modulate transcription. The transcription factor may or may not also interact selectively with a protein or macromolecular complex.
Sobic.009G234100	Chr09	57342319	57345920	1	3602	355798						sequence-specific DNA binding	GO:0043565	Interacting selectively and non-covalently with DNA of a specific nucleotide composition, e.g. GC-rich DNA binding, or with a specific sequence motif or type of DNA e.g. promotor binding or rDNA binding.
Sobic.009G234200	Chr09	57352632	57357782	1	5151	366111		Nucleotide-diphospho-sugar transferases		This entry represents a domain with a Rossmann like fold and can be found in diverse glycosyltransferases. The biosynthesis of disaccharides, oligosaccharides and polysaccharides involves the action of hundreds of different glycosyltransferases. These enzymes catalyse the transfer of sugar moieties from activated donor molecules to specific acceptor molecules, forming glycosidic bonds. A classifi…	Domain
Sobic.009G234200	Chr09	57352632	57357782	1	5151	366111		Translation protein, beta-barrel domain		A beta barrel of circularly permuted topology is found in many transcription proteins, including initiation and elongation factors, and also some ribosomal proteins, although in these cases the fold is elaborated with additional structures. The beta barrel domain is represented by domain 2 of the elongation factors EF-Tu []and eEF1A [], both of which function to recognise and transport aminoacyl-…	Domain
Sobic.009G234200	Chr09	57352632	57357782	1	5151	366111		UTP--glucose-1-phosphate uridylyltransferase family		This family contains UTP--glucose-1-phosphate uridylyltransferases (), UDP-sugar pyrophosphorylases (), UDP-N-acetylglucosamine pyrophosphorylases () and UDP-N-acetylhexosamine pyrophosphorylases, all of which catalyse the transfer of an uridylyl group.	Family
Sobic.009G234200	Chr09	57352632	57357782	1	5151	366111		PRC-barrel domain		The PRC-barrel is an all beta barrel domain found in photosystem reaction centre subunit H of the purple bacteria and RNA metabolism proteins of the RimM group. PRC-barrels are approximately 80 residues long, and found widely represented in bacteria, archaea and plants. This domain is also present at the carboxyl terminus of the pan-bacterial protein RimM, which is involved in ribosomal maturatio…	Domain
Sobic.009G234200	Chr09	57352632	57357782	1	5151	366111		16S rRNA processing protein RimM		This family consists of the bacterial protein RimM (YfjA, 21K), a 30S ribosomal subunit-binding protein implicated in 16S ribsomal RNA processing. It has been partially characterised in Escherichia coli, is found with other translation-associated genes such as trmD. It is broadly distributed among bacteria, including some minimal genomes such the aphid endosymbiont Buchnera aphidicola. This entry…	Family
Sobic.009G234200	Chr09	57352632	57357782	1	5151	366111		PRC-barrel-like		The PRC-barrel is an all beta barrel domain found in photosystem reaction centre subunit H of the purple bacteria and RNA metabolism proteins of the RimM group. PRC-barrels are approximately 80 residues long, and found widely represented in bacteria, archaea and plants. This domain is also present at the carboxyl terminus of the pan-bacterial protein RimM, which is involved in ribosomal maturatio…	Domain
Sobic.009G234200	Chr09	57352632	57357782	1	5151	366111		RimM protein		The RimM protein is essential for efficient processing of 16S rRNA []. The RimM protein was shown to have affinity for free ribosomal 30S subunits but not for 30S subunits in the 70S ribosomes [].	Domain
Sobic.009G234200	Chr09	57352632	57357782	1	5151	366111						ribosome	GO:0005840	An intracellular organelle, about 200 A in diameter, consisting of RNA and protein. It is the site of protein biosynthesis resulting from translation of messenger RNA (mRNA). It consists of two subunits, one large and one small, each containing only protein and RNA. Both the ribosome and its subunits are characterized by their sedimentation coefficients, expressed in Svedberg units (symbol: S). H…
Sobic.009G234200	Chr09	57352632	57357782	1	5151	366111						metabolic process	GO:0008152	The chemical reactions and pathways, including anabolism and catabolism, by which living organisms transform chemical substances. Metabolic processes typically transform small molecules, but also include macromolecular processes such as DNA repair and replication, and protein synthesis and degradation.
Sobic.009G234200	Chr09	57352632	57357782	1	5151	366111						rRNA processing	GO:0006364	Any process involved in the conversion of a primary ribosomal RNA (rRNA) transcript into one or more mature rRNA molecules.
Sobic.009G234200	Chr09	57352632	57357782	1	5151	366111						ribosome binding	GO:0043022	Interacting selectively and non-covalently with any part of a ribosome.
Sobic.009G234200	Chr09	57352632	57357782	1	5151	366111						uridylyltransferase activity	GO:0070569	Catalysis of the transfer of an uridylyl group to an acceptor.
Sobic.009G234300	Chr09	57362560	57368004	-1	5445	376039		Protein kinase domain		Protein phosphorylation, which plays a key role in most cellular activities, is a reversible process mediated by proteinkinases and phosphoprotein phosphatases. Protein kinases catalyse the transfer of the gamma phosphate from nucleotide triphosphates (often ATP) to one or more amino acid residues in a protein substrate side chain, resulting in a conformational change affecting protein function. …	Domain
Sobic.009G234300	Chr09	57362560	57368004	-1	5445	376039		Protein kinase-like domain		Protein kinases () modify other proteins by chemically adding phosphate groups to them. This process is fundamental to most signalling and regulatory processes in the eukaryotic cell []. The protein kinases contain a catalytic core that is common to both serine/threonine and tyrosine protein kinases. The catalytic domain contains the nucleotide-binding site and the catalytic apparatus in an inter…	Domain
Sobic.009G234300	Chr09	57362560	57368004	-1	5445	376039		Tyrosine-protein kinase, catalytic domain		Protein phosphorylation, which plays a key role in most cellular activities, is a reversible process mediated by protein kinases and phosphoprotein phosphatases. Protein kinases catalyse the transfer of the gamma phosphate from nucleotide triphosphates (often ATP) to one or more amino acid residues in a protein substrate side chain, resulting in a conformational change affecting protein function.…	Domain
Sobic.009G234300	Chr09	57362560	57368004	-1	5445	376039		Lipopolysaccharide kinase		Protein phosphorylation, which plays a key role in most cellular activities, is a reversible process mediated by protein kinases and phosphoprotein phosphatases. Protein kinases catalyse the transfer of the gamma phosphate from nucleotide triphosphates (often ATP) to one or more amino acid residues in a protein substrate side chain, resulting in a conformational change affecting protein function.…	Family
Sobic.009G234400	Chr09	57380742	57382858	-1	2117	394221		Glyoxalase/Bleomycin resistance protein/Dihydroxybiphenyl dioxygenase		The entry represents a domain containing a beta-alpha-beta(3) motif found in a group of metalloenzymes. The beta-alpha-beta(3) motif provides a metal coordination environment for these enzymes, which catalyse different reactions, including isomerisations (glyoxalase I), epimerisations (methylmalonyl-CoA epimerase), oxidative cleavage of C-C bonds (extradiol dioxygenase), and nucleophilic substitu…	Domain
Sobic.009G234400	Chr09	57380742	57382858	-1	2117	394221		Eukaryotic translation initiation factor 3 subunit D		Eukaryotic translation initiation factor 3 subunit D (eIF3d) is a component of the eukaryotic translation initiation factor 3 (eIF-3) complex, which is involved in protein synthesis and, together with other initiation factors, stimulates binding of mRNA and methionyl-tRNAi to the 40S ribosome [, ]. The gene coding for the protein has been implicated in cancer in mammals [].	Family
Sobic.009G234400	Chr09	57380742	57382858	-1	2117	394221						cytoplasm	GO:0005737	All of the contents of a cell excluding the plasma membrane and nucleus, but including other subcellular structures.
Sobic.009G234400	Chr09	57380742	57382858	-1	2117	394221						translation initiation factor activity	GO:0003743	Functions in the initiation of ribosome-mediated translation of mRNA into a polypeptide.
Sobic.009G234400	Chr09	57380742	57382858	-1	2117	394221						eukaryotic translation initiation factor 3 complex	GO:0005852	A complex of several polypeptides that plays at least two important roles in protein synthesis: First, eIF3 binds to the 40S ribosome and facilitates loading of the Met-tRNA/eIF2.GTP ternary complex to form the 43S preinitiation complex. Subsequently, eIF3 apparently assists eIF4 in recruiting mRNAs to the 43S complex. The eIF3 complex contains five conserved core subunits, and may contain severa…
Sobic.009G234500	Chr09	57384638	57387766	-1	3129	398117		Cold acclimation WCOR413		This family consists of several WCOR413-like plant cold acclimation proteins.	Family
Sobic.009G234600	Chr09	57389228	57390570	1	1343	402707		Chlorophyll A-B binding protein		The light-harvesting complex (LHC) consists of chlorophylls A and B and the chlorophyll A-B binding protein. LHC functions as a light receptor that captures and delivers excitation energy to photosystems I and II with which it is closely associated. Under changing light conditions, the reversible phosphorylation of light harvesting chlorophyll a/b binding proteins (LHCII) represents a system for …	Family
Sobic.009G234600	Chr09	57389228	57390570	1	1343	402707		Chlorophyll a/b binding protein domain		The light-harvesting complex (LHC) consists of chlorophylls A and B and the chlorophyll A-B binding protein. LHC functions as a light receptor that captures and delivers excitation energy to photosystems I and II with which it is closely associated. Under changing light conditions, the reversible phosphorylation of light harvesting chlorophyll a/b binding proteins (LHCII) represents a system for …	Domain
Sobic.009G234600	Chr09	57389228	57390570	1	1343	402707		Chlorophyll A-B binding protein, plant		The light-harvesting complex (LHC) consists of chlorophylls A and B and the chlorophyll A-B binding protein. LHC functions as a light receptor that captures and delivers excitation energy to photosystems I and II with which it is closely associated. Under changing light conditions, the reversible phosphorylation of light harvesting chlorophyll a/b binding proteins (LHCII) represents a system for …	Family
Sobic.009G234700	Chr09	57395387	57404990	1	9604	408866		UBA-like		UBA domains are a commonly occurring sequence motif of approximately 45 amino acid residues that are found in diverse proteins involved in the ubiquitin/proteasome pathway, DNA excision-repair, and cell signalling via protein kinases []. HHR23A, the human homologue of yeast Rad23A is a nucleotide excision-repair protein that contains both an internal and a C-terminal UBA domain. The fold of the U…	Domain
Sobic.009G234700	Chr09	57395387	57404990	1	9604	408866		Protein of unknown function DUF1296, plant		This entry represents a group of plant proteins, including GBF1-interacting protein 1 (GIP1, AT3G13222) from Arabidopsis. GIP1 may act as a coactivator that regulates transcription factors involved in lateral organ development of plants, such as bZIP transcription factors and LBD18 [, ].	Family
Sobic.009G234800	Chr09	57410046	57415965	1	5920	423525		Aspartic peptidase domain		Aspartic endopeptidases of vertebrate, fungal and retroviral origin have been characterised []. More recently, aspartic endopeptidases associated with the processing of bacterial type 4 prepilin []and archaean preflagellin have been described [, ].Structurally, aspartic endopeptidases are bilobal enzymes, each lobe contributing a catalytic Asp residue, with an extended active site cleft localised…	Domain
Sobic.009G234800	Chr09	57410046	57415965	1	5920	423525		Aspartic peptidase		Aspartic peptidase, also known as aspartyl proteases () are a widely distributed family of proteolytic enzymes [, , ]known to exist in vertebrates, fungi, plants, retroviruses and some plant viruses. Aspartate proteases of eukaryotes are monomeric enzymes which consist of two domains. Each domain contains an active site centred on a catalytic aspartyl residue. The two domains most probably evolve…	Family
Sobic.009G234800	Chr09	57410046	57415965	1	5920	423525		Saposin		Sphingolipids are bioactive compounds found in lower and higher eukaryotes.They are involved in the regulation of various cellular functions, such asgrowth, differentiation and apoptosis, and are believed to be essential ina healthy diet. Sphigolipids are degraded in the lysosome, and theproducts from their hydrolysis are used in other biosynthetic and regulatorypathways in the host.There are a n…	Family
Sobic.009G234800	Chr09	57410046	57415965	1	5920	423525		Saposin-like		The lysosomal degradation of several sphingolipids requires the presence of four small glycoproteins called saposins, generated by proteolytic processing of a common precursor, prosaposin []. Saposins have three conserved disulphide bridges, and display a 5-helical, closed, folded leaf topology. Other proteins have been shown to have structures that closely resemble saposin, such as the antimicro…	Domain
Sobic.009G234800	Chr09	57410046	57415965	1	5920	423525		Saposin B type, region 2		Saposins are small lysosomal proteins that serve as activators of variouslysosomal lipid-degrading enzymes []. They probably act by isolating thelipid substrate from the membrane surroundings, thus making it more accessible to the soluble degradative enzymes. All mammalian saposinsare synthesized as a single precursor molecule (prosaposin) which containsfour Saposin-B domains, yielding the active…	Domain
Sobic.009G234800	Chr09	57410046	57415965	1	5920	423525		Saposin B type domain		The saposin B-type domain is a ~80 amino acid domain present in saposins andrelated proteins that interact with lipids. The domain is named after thesmall lysosomal proteins, saposins, which serve as sphingolipid hydrolaseactivator proteins in vertebrates. The mammalian saposins aresynthesized as asingle precursor molecule (prosaposin) which contains two saposin A-typedomains in the extremities t…	Domain
Sobic.009G234800	Chr09	57410046	57415965	1	5920	423525		Saposin-like type B, region 1		Synonym(s):cerebroside sulphate activator, CSAct Saposin B is a small non-enzymatic glycoprotein required for the breakdownof cerebroside sulphates (sulphatides) in lysosomes. Saposin B contains three intramolecular disulphide bridges, exists as a dimer and is remarkably heat, protease, and pH stable. The crystal structure of human saposin B reveals an unusual shell-like dimer consisting of a mon…	Domain
Sobic.009G234800	Chr09	57410046	57415965	1	5920	423525		Aspartic peptidase domain		Aspartic endopeptidases of vertebrate, fungal and retroviral origin have been characterised []. More recently, aspartic endopeptidases associated with the processing of bacterial type 4 prepilin []and archaean preflagellin have been described [, ].Structurally, aspartic endopeptidases are bilobal enzymes, each lobe contributing a catalytic Asp residue, with an extended active site cleft localised…	Domain
Sobic.009G234800	Chr09	57410046	57415965	1	5920	423525		Aspartic peptidase		Aspartic peptidase, also known as aspartyl proteases () are a widely distributed family of proteolytic enzymes [, , ]known to exist in vertebrates, fungi, plants, retroviruses and some plant viruses. Aspartate proteases of eukaryotes are monomeric enzymes which consist of two domains. Each domain contains an active site centred on a catalytic aspartyl residue. The two domains most probably evolve…	Family
Sobic.009G234800	Chr09	57410046	57415965	1	5920	423525		Saposin		Sphingolipids are bioactive compounds found in lower and higher eukaryotes.They are involved in the regulation of various cellular functions, such asgrowth, differentiation and apoptosis, and are believed to be essential ina healthy diet. Sphigolipids are degraded in the lysosome, and theproducts from their hydrolysis are used in other biosynthetic and regulatorypathways in the host.There are a n…	Family
Sobic.009G234800	Chr09	57410046	57415965	1	5920	423525		Saposin-like		The lysosomal degradation of several sphingolipids requires the presence of four small glycoproteins called saposins, generated by proteolytic processing of a common precursor, prosaposin []. Saposins have three conserved disulphide bridges, and display a 5-helical, closed, folded leaf topology. Other proteins have been shown to have structures that closely resemble saposin, such as the antimicro…	Domain
Sobic.009G234800	Chr09	57410046	57415965	1	5920	423525		Saposin B type, region 2		Saposins are small lysosomal proteins that serve as activators of variouslysosomal lipid-degrading enzymes []. They probably act by isolating thelipid substrate from the membrane surroundings, thus making it more accessible to the soluble degradative enzymes. All mammalian saposinsare synthesized as a single precursor molecule (prosaposin) which containsfour Saposin-B domains, yielding the active…	Domain
Sobic.009G234800	Chr09	57410046	57415965	1	5920	423525		Saposin B type domain		The saposin B-type domain is a ~80 amino acid domain present in saposins andrelated proteins that interact with lipids. The domain is named after thesmall lysosomal proteins, saposins, which serve as sphingolipid hydrolaseactivator proteins in vertebrates. The mammalian saposins aresynthesized as asingle precursor molecule (prosaposin) which contains two saposin A-typedomains in the extremities t…	Domain
Sobic.009G234800	Chr09	57410046	57415965	1	5920	423525		Saposin-like type B, region 1		Synonym(s):cerebroside sulphate activator, CSAct Saposin B is a small non-enzymatic glycoprotein required for the breakdownof cerebroside sulphates (sulphatides) in lysosomes. Saposin B contains three intramolecular disulphide bridges, exists as a dimer and is remarkably heat, protease, and pH stable. The crystal structure of human saposin B reveals an unusual shell-like dimer consisting of a mon…	Domain
Sobic.009G234800	Chr09	57410046	57415965	1	5920	423525						proteolysis	GO:0006508	The hydrolysis of proteins into smaller polypeptides and/or amino acids by cleavage of their peptide bonds.
Sobic.009G234800	Chr09	57410046	57415965	1	5920	423525						aspartic-type endopeptidase activity	GO:0004190	Catalysis of the hydrolysis of internal, alpha-peptide bonds in a polypeptide chain by a mechanism in which a water molecule bound by the side chains of aspartic residues at the active center acts as a nucleophile.
Sobic.009G234800	Chr09	57410046	57415965	1	5920	423525						lipid metabolic process	GO:0006629	The chemical reactions and pathways involving lipids, compounds soluble in an organic solvent but not, or sparingly, in an aqueous solvent. Includes fatty acids; neutral fats, other fatty-acid esters, and soaps; long-chain (fatty) alcohols and waxes; sphingoids and other long-chain bases; glycolipids, phospholipids and sphingolipids; and carotenes, polyprenols, sterols, terpenes and other isopren…
Sobic.009G234900	Chr09	57418453	57422639	1	4187	431932		WRKY domain		The WRKY domain is a 60 amino acid region that is defined by the conservedamino acid sequence WRKYGQK at its N-terminal end, together with a novelzinc-finger- like motif. The WRKY domain is found in one or two copies in asuperfamily of plant transcription factors involved in the regulation ofvarious physiological programs that are unique to plants, including pathogendefence, senescence, trichome …	Domain
Sobic.009G234900	Chr09	57418453	57422639	1	4187	431932						regulation of transcription, DNA-templated	GO:0006355	Any process that modulates the frequency, rate or extent of cellular DNA-templated transcription.
Sobic.009G234900	Chr09	57418453	57422639	1	4187	431932						transcription factor activity, sequence-specific DNA binding	GO:0003700	Interacting selectively and non-covalently with a specific DNA sequence in order to modulate transcription. The transcription factor may or may not also interact selectively with a protein or macromolecular complex.
Sobic.009G234900	Chr09	57418453	57422639	1	4187	431932						sequence-specific DNA binding	GO:0043565	Interacting selectively and non-covalently with DNA of a specific nucleotide composition, e.g. GC-rich DNA binding, or with a specific sequence motif or type of DNA e.g. promotor binding or rDNA binding.
Sobic.009G235000	Chr09	57423992	57430687	1	6696	437471		WD40 repeat		WD-40 repeats (also known as WD or beta-transducin repeats) are short ~40 amino acid motifs, often terminating in a Trp-Asp (W-D) dipeptide. WD40 repeats usually assume a 7-8 bladed beta-propeller fold, but proteins have been found with 4 to 16 repeated units, which also form a circularised beta-propeller structure. WD-repeat proteins are a large family found in all eukaryotes and are implicated …	Repeat
Sobic.009G235000	Chr09	57423992	57430687	1	6696	437471		G-protein beta WD-40 repeat		WD-40 repeats (also known as WD or beta-transducin repeats) are short ~40 amino acid motifs, often terminating in a Trp-Asp (W-D) dipeptide. WD40 repeats usually assume a 7-8 bladed beta-propeller fold, but proteins have been found with 4 to 16 repeated units, which also form a circularised beta-propeller structure. WD-repeat proteins are a large family found in all eukaryotes and are implicated …	Repeat
Sobic.009G235000	Chr09	57423992	57430687	1	6696	437471		WD40-repeat-containing domain		WD-40 repeats (also known as WD or beta-transducin repeats) are short ~40 amino acid motifs, often terminating in a Trp-Asp (W-D) dipeptide. WD40 repeats usually assume a 7-8 bladed beta-propeller fold, but proteins have been found with 4 to 16 repeated units, which also form a circularised beta-propeller structure. WD-repeat proteins are a large family found in all eukaryotes and are implicated …	Domain
Sobic.009G235000	Chr09	57423992	57430687	1	6696	437471		WD40/YVTN repeat-like-containing domain		This entry represents a WD40/YVTN repeat-like domain. Both the WD40 and the YVTN repeated motifs consist of about 40 residues, and although they consist of distinct sequences, they do share a similar structure. Structurally, both the WD40 and the YVTN repeated motifs form seven-bladed propellers (although some members can contain eight blades), which consist of seven 4-stranded beta-sheets. The W…	Domain
Sobic.009G235000	Chr09	57423992	57430687	1	6696	437471						protein binding	GO:0005515	Interacting selectively and non-covalently with any protein or protein complex (a complex of two or more proteins that may include other nonprotein molecules).
Sobic.009G235100	Chr09	57431364	57435521	-1	4158	444843		P-loop containing nucleoside triphosphate hydrolase		The P-loop NTPase fold is the most prevalent domain of the several distinctnucleotide-binding protein folds.The most common reaction catalysed by enzymes of the P-loop NTPase fold is the hydrolysis of the beta-gamma phosphate bond of a bound nucleoside triphosphate (NTP). The energy from NTP hydrolysis is typically utilised to induce conformational changes in other molecules, which constitutes th…	Domain
Sobic.009G235100	Chr09	57431364	57435521	-1	4158	444843		Small GTP-binding protein domain		Proteins with a small GTP-binding domain include Ras, RhoA, Rab11, translation elongation factor G, translation initiation factor IF-2, tetratcycline resistance protein TetM, CDC42, Era, ADP-ribosylation factors, tdhF, and many others []. In some proteins the domain occurs more than once. Among them there is a large number of small GTP-binding proteins and related domains in larger proteins. Note…	Domain
Sobic.009G235100	Chr09	57431364	57435521	-1	4158	444843		GTP binding domain		Several proteins have recently been shown to contain the 5 structural motifs characteristicof GTP-binding proteins []. These include murine DRG protein; GTP1 proteinfrom Schizosaccharomyces pombe; OBG protein from Bacillus subtilis[]; ferrous iron transport protein B []and several others.	Domain
Sobic.009G235100	Chr09	57431364	57435521	-1	4158	444843		K homology domain-like, alpha/beta		The K homology domain is a common RNA-binding motif present in one or multiple copies in both prokaryotic and eukaryotic regulatory proteins. The KH motifs may act cooperatively to bind RNA in the case of multiple motifs, or independently in the case of single KH motif proteins. Prokaryotic (pKH) and eukaryotic (eKH) KH domains share a KH-motif, but have different topologies. The pKH domain has b…	Domain
Sobic.009G235100	Chr09	57431364	57435521	-1	4158	444843		K homology domain, prokaryotic type		The K homology domain is a common RNA-binding motif present in one or multiple copies in both prokaryotic and eukaryotic regulatory proteins. The KH motifs may act cooperatively to bind RNA in the case of multiple motifs, or independently in the case of single KH motif proteins. Prokaryotic (pKH) and eukaryotic (eKH) KH domains share a KH-motif, but have different topologies. The pKH domain has b…	Domain
Sobic.009G235100	Chr09	57431364	57435521	-1	4158	444843		K Homology domain, type 2		The K homology (KH) domain was first identified in the human heterogeneousnuclear ribonucleoprotein (hnRNP) K. It is a domain of around 70 amino acidsthat is present in a wide variety of quite diverse nucleic acid-bindingproteins []. It has been shown to bind RNA [, ]. Like many other RNA-binding motifs, KH motifs are found in one or multiple copies (14 copies in chicken vigilin) and, at least fo…	Domain
Sobic.009G235100	Chr09	57431364	57435521	-1	4158	444843		Era-type guanine nucleotide-binding (G) domain		Era is a small G-protein widely conserved in eubacteria and eukaryotes. It isessential for bacterial cell viability and is required for the maturation of16S rRNA and assembly of the 30S ribosomal subunit. Era contains an N-terminalGTPase domain and a C-terminal distinct derivative of the type-II RNA-bindingKH domain [, , , ].The Era-type GTPase domain consists of a central six-stranded beta-sheet…	Domain
Sobic.009G235100	Chr09	57431364	57435521	-1	4158	444843		GTP-binding protein Era		Era is an essential G-protein in Escherichia coliidentified originally as a homologue protein to Ras (E. coli Ras-like protein). It binds to GTP/GDP and contains a low intrinsic GTPase activity. Its function remains elusive, although it may be associated with cell division, energy metabolism, and cell-cycle check point. The protein has recently been shown to specifically bind to 16S rRNA and the …	Family
Sobic.009G235100	Chr09	57431364	57435521	-1	4158	444843						RNA binding	GO:0003723	Interacting selectively and non-covalently with an RNA molecule or a portion thereof.
Sobic.009G235100	Chr09	57431364	57435521	-1	4158	444843						GTP binding	GO:0005525	Interacting selectively and non-covalently with GTP, guanosine triphosphate.
Sobic.009G235200	Chr09	57435031	57440215	1	5185	448510		S-adenosyl-L-methionine-dependent methyltransferase		This entry represents a domain found in S-adenosyl-L-methionine-dependent methyltransferases (SAM MTases).Proteins containing this domain include members from the methyltransferase superfamily and the class I-like SAM-binding methyltransferase superfamily. Methyltransferases transfer a methyl group from a donor to an acceptor. SAM-binding methyltransferases utilise the ubiquitous methyl donor SAM…	Domain
Sobic.009G235200	Chr09	57435031	57440215	1	5185	448510		Ribosomal RNA large subunit methyltransferase E		The ribosomal RNA large subunit methyltransferase E () methylates the 23S rRNA. It specifically methylates the uridine in position 2552 of 23s rRNA in the 50S particle using S-adenosyl-L-methionine as a substrate []. It was previously known as cell division protein FtsJ.This entry represents the ribosomal RNA large subunit methyltransferase E family, which also includes tRNA (uridine-2'-O-)-methy…	Family
Sobic.009G235200	Chr09	57435031	57440215	1	5185	448510		Ribosomal RNA methyltransferase, Spb1, C-terminal		This presumed domain is found at the C terminus of a family of FtsJ-like methyltransferases. Members of this family are involved in 60S ribosomal biogenesis, for example [].	Domain
Sobic.009G235200	Chr09	57435031	57440215	1	5185	448510		Ribosomal RNA methyltransferase Spb1, domain of unknown function DUF3381		This uncharacterised domain is found in eukaryotic rRNA methyltransferases like yeast Spb1 and mammalian homologue Ftsj3. Spb1 is required for proper assembly of pre-ribosomal particles during the biogenesis of the 60S ribosomal subunit [, ].	Domain
Sobic.009G235200	Chr09	57435031	57440215	1	5185	448510		Ribosomal RNA methyltransferase FtsJ domain		This entry represents FtsJ domain. RrmJ (FtsJ) is a well conserved heat shock protein present in prokaryotes, archaea, and eukaryotes. RrmJ is responsible formethylating 23 S rRNA at position U2552 in the aminoacyl (A)1-site of the ribosome []. U2552 is one of the five universally conserved A-loop residues and has beenshown to be methylated at the ribose 2'-OH group in the majority of organisms i…	Domain
Sobic.009G235200	Chr09	57435031	57440215	1	5185	448510		Immunoglobulin-like fold		This entry represents domains with an immunoglobulin-like (Ig-like) fold, which consists of a beta-sandwich of seven or more strands in two sheets with a Greek-key topology. Ig-like domains are one of the most common protein modules found in animals, occurring in a variety of different proteins. These domains are often involved in interactions, commonly with other Ig-like domains via their beta-s…	Domain
Sobic.009G235200	Chr09	57435031	57440215	1	5185	448510		AdoMet-dependent rRNA methyltransferase, Spb1		Spb1 is an adoMet-dependent rRNA methyltransferase required for proper assembly of pre-ribosomal particles during the biogenesis of the 60S ribosomal subunit []. In Saccharomyces cerevisiae, it specifically methylates the guanosine in position 2922 of the 25S rRNA at the stage of 27S pre-rRNA maturation []. It interacts with the snoRNA-associated proteins Nop1 and Nop58 []. FTSJ3, Spb1 homologue …	Family
Sobic.009G235200	Chr09	57435031	57440215	1	5185	448510						nucleus	GO:0005634	A membrane-bounded organelle of eukaryotic cells in which chromosomes are housed and replicated. In most cells, the nucleus contains all of the cell's chromosomes except the organellar chromosomes, and is the site of RNA synthesis and processing. In some species, or in specialized cell types, RNA metabolism or DNA replication may be absent.
Sobic.009G235200	Chr09	57435031	57440215	1	5185	448510						rRNA processing	GO:0006364	Any process involved in the conversion of a primary ribosomal RNA (rRNA) transcript into one or more mature rRNA molecules.
Sobic.009G235200	Chr09	57435031	57440215	1	5185	448510						methyltransferase activity	GO:0008168	Catalysis of the transfer of a methyl group to an acceptor molecule.
Sobic.009G235200	Chr09	57435031	57440215	1	5185	448510						methylation	GO:0032259	The process in which a methyl group is covalently attached to a molecule.
Sobic.009G235300	Chr09	57440852	57446671	-1	5820	454331		Helix-turn-helix, base-excision DNA repair, C-terminal		This entry represents the extreme C terminus of the helix-turn-helix base-excision DNA repair enzyme family, including the DNA glycosylases and lyases [].	Domain
Sobic.009G235300	Chr09	57440852	57446671	-1	5820	454331		HhH-GPD domain		The HhH-GPD superfamily gets its name from its hallmark helix-hairpin-helix and Gly/Pro rich loop followed by a conserved aspartate [, ]. This domain is found in a diverse range of structurally related DNA repair proteins that include: endonuclease III, and DNA glycosylase MutY, an A/G-specific adenine glycosylase. Both of these enzymes have a C-terminal iron-sulphur cluster loop (FCL). The methy…	Domain
Sobic.009G235300	Chr09	57440852	57446671	-1	5820	454331		DNA glycosylase		DNA glycosylases act to repair oxidative damage in DNA. These proteins are redundant as there are several different types of DNA glycosylases that are able to compensate for one another. Examples include the endonuclease III subfamily, the mismatch glycosylases subfamily, the 3-methyladenine DNA glycosylases I subfamily, and the DNA repair glycosylases subfamily [].	Domain
Sobic.009G235400	Chr09	57441778	57442085	1	308	455257
Sobic.009G235500	Chr09	57443765	57445058	1	1294	457244	(1 of 3) PTHR24078:SF255 - DNAJ HOMOLOG DNJ-5	Myb-like domain		The retroviral oncogene v-myb, and its cellular counterpart c-myb, encode nuclear DNA-binding proteins. In myb, one of the most conserved regions consisting of three tandem repeats has been shown to be involved in DNA-binding [].The SANT domain is present in nuclear receptor co-repressors and in the subunits of many chromatin-remodelling complexes []. It has a strong structural similarity to the …	Domain
Sobic.009G235500	Chr09	57443765	57445058	1	1294	457244	(1 of 3) PTHR24078:SF255 - DNAJ HOMOLOG DNJ-5	Homeodomain-like		Homeodomain proteins are transcription factors that share a related DNA binding homeodomain []. The homeodomain was first identified in a number of Drosophila homeotic and segmentation proteins, but is now known to be well conserved in many other animals, including vertebrates. The domain binds DNA through a helix-turn-helix (HTH) structure. The HTH motif is characterised by two alpha-helices, wh…	Domain
Sobic.009G235500	Chr09	57443765	57445058	1	1294	457244	(1 of 3) PTHR24078:SF255 - DNAJ HOMOLOG DNJ-5	SANT/Myb domain		The retroviral oncogene v-myb, and its cellular counterpart c-myb, encode nuclear DNA-binding proteins. In myb, one of the most conserved regions consisting of three tandem repeats has been shown to be involved in DNA-binding [].The SANT domain is present in nuclear receptor co-repressors and in the subunits of many chromatin-remodelling complexes []. It has a strong structural similarity to the …	Domain
Sobic.009G235500	Chr09	57443765	57445058	1	1294	457244	(1 of 3) PTHR24078:SF255 - DNAJ HOMOLOG DNJ-5					DNA binding	GO:0003677	Any molecular function by which a gene product interacts selectively and non-covalently with DNA (deoxyribonucleic acid).
Sobic.009G235600	Chr09	57455381	57460430	1	5050	468860		Major facilitator superfamily domain		Transporters can be grouped in two classes, primary and secondary carriers. The primary active transporters drive solute accumulation or extrusion by using ATP hydrolysis, photon absorption, electron flow, substrate decarboxylation or methyl transfer. If charged molecules are unidirectionally pumped as a consequence of the consumption of a primary cellular energy source, electron chemical potenti…	Domain
Sobic.009G235600	Chr09	57455381	57460430	1	5050	468860		Major facilitator superfamily		Among the different families of transporter, only two occur ubiquitously in all classifications of organisms. These are the ATP-Binding Cassette (ABC) superfamily and the Major Facilitator Superfamily (MFS). The MFS transporters are single-polypeptide secondary carriers capable only of transporting small solutes in response to chemiosmotic ion gradients [, ].	Family
Sobic.009G235600	Chr09	57455381	57460430	1	5050	468860		Sugar/inositol transporter		The sugar transporters belong to a superfamily of membrane proteins responsible for the binding and transport of various carbohydrates, organic alcohols, and acids in a wide range of prokaryotic and eukaryotic organisms []. These integral membrane proteins are predicted to comprise twelve membrane spanning domains. It is likely that the transporters have evolved from an ancient protein present in…	Family
Sobic.009G235600	Chr09	57455381	57460430	1	5050	468860		Major facilitator superfamily domain		Transporters can be grouped in two classes, primary and secondary carriers. The primary active transporters drive solute accumulation or extrusion by using ATP hydrolysis, photon absorption, electron flow, substrate decarboxylation or methyl transfer. If charged molecules are unidirectionally pumped as a consequence of the consumption of a primary cellular energy source, electron chemical potenti…	Domain
Sobic.009G235600	Chr09	57455381	57460430	1	5050	468860		Major facilitator superfamily		Among the different families of transporter, only two occur ubiquitously in all classifications of organisms. These are the ATP-Binding Cassette (ABC) superfamily and the Major Facilitator Superfamily (MFS). The MFS transporters are single-polypeptide secondary carriers capable only of transporting small solutes in response to chemiosmotic ion gradients [, ].	Family
Sobic.009G235600	Chr09	57455381	57460430	1	5050	468860		Sugar/inositol transporter		The sugar transporters belong to a superfamily of membrane proteins responsible for the binding and transport of various carbohydrates, organic alcohols, and acids in a wide range of prokaryotic and eukaryotic organisms []. These integral membrane proteins are predicted to comprise twelve membrane spanning domains. It is likely that the transporters have evolved from an ancient protein present in…	Family
Sobic.009G235700	Chr09	57463125	57468608	1	5484	476604	(1 of 5) K08145 - MFS transporter, SP family, solute carrier family 2 (facilitated glucose transporter), member 8 (SLC2A8, GLUT8)	Major facilitator superfamily domain		Transporters can be grouped in two classes, primary and secondary carriers. The primary active transporters drive solute accumulation or extrusion by using ATP hydrolysis, photon absorption, electron flow, substrate decarboxylation or methyl transfer. If charged molecules are unidirectionally pumped as a consequence of the consumption of a primary cellular energy source, electron chemical potenti…	Domain
Sobic.009G235700	Chr09	57463125	57468608	1	5484	476604	(1 of 5) K08145 - MFS transporter, SP family, solute carrier family 2 (facilitated glucose transporter), member 8 (SLC2A8, GLUT8)	Major facilitator superfamily		Among the different families of transporter, only two occur ubiquitously in all classifications of organisms. These are the ATP-Binding Cassette (ABC) superfamily and the Major Facilitator Superfamily (MFS). The MFS transporters are single-polypeptide secondary carriers capable only of transporting small solutes in response to chemiosmotic ion gradients [, ].	Family
Sobic.009G235700	Chr09	57463125	57468608	1	5484	476604	(1 of 5) K08145 - MFS transporter, SP family, solute carrier family 2 (facilitated glucose transporter), member 8 (SLC2A8, GLUT8)	Sugar/inositol transporter		The sugar transporters belong to a superfamily of membrane proteins responsible for the binding and transport of various carbohydrates, organic alcohols, and acids in a wide range of prokaryotic and eukaryotic organisms []. These integral membrane proteins are predicted to comprise twelve membrane spanning domains. It is likely that the transporters have evolved from an ancient protein present in…	Family
Sobic.009G235700	Chr09	57463125	57468608	1	5484	476604	(1 of 5) K08145 - MFS transporter, SP family, solute carrier family 2 (facilitated glucose transporter), member 8 (SLC2A8, GLUT8)	Major facilitator superfamily domain		Transporters can be grouped in two classes, primary and secondary carriers. The primary active transporters drive solute accumulation or extrusion by using ATP hydrolysis, photon absorption, electron flow, substrate decarboxylation or methyl transfer. If charged molecules are unidirectionally pumped as a consequence of the consumption of a primary cellular energy source, electron chemical potenti…	Domain
Sobic.009G235700	Chr09	57463125	57468608	1	5484	476604	(1 of 5) K08145 - MFS transporter, SP family, solute carrier family 2 (facilitated glucose transporter), member 8 (SLC2A8, GLUT8)	Major facilitator superfamily		Among the different families of transporter, only two occur ubiquitously in all classifications of organisms. These are the ATP-Binding Cassette (ABC) superfamily and the Major Facilitator Superfamily (MFS). The MFS transporters are single-polypeptide secondary carriers capable only of transporting small solutes in response to chemiosmotic ion gradients [, ].	Family
Sobic.009G235700	Chr09	57463125	57468608	1	5484	476604	(1 of 5) K08145 - MFS transporter, SP family, solute carrier family 2 (facilitated glucose transporter), member 8 (SLC2A8, GLUT8)	Sugar/inositol transporter		The sugar transporters belong to a superfamily of membrane proteins responsible for the binding and transport of various carbohydrates, organic alcohols, and acids in a wide range of prokaryotic and eukaryotic organisms []. These integral membrane proteins are predicted to comprise twelve membrane spanning domains. It is likely that the transporters have evolved from an ancient protein present in…	Family
Sobic.009G235801	Chr09	57469312	57470337	1	1026	482791
Sobic.009G235900	Chr09	57473771	57478289	1	4519	487250		Major facilitator superfamily domain		Transporters can be grouped in two classes, primary and secondary carriers. The primary active transporters drive solute accumulation or extrusion by using ATP hydrolysis, photon absorption, electron flow, substrate decarboxylation or methyl transfer. If charged molecules are unidirectionally pumped as a consequence of the consumption of a primary cellular energy source, electron chemical potenti…	Domain
Sobic.009G235900	Chr09	57473771	57478289	1	4519	487250		Major facilitator superfamily		Among the different families of transporter, only two occur ubiquitously in all classifications of organisms. These are the ATP-Binding Cassette (ABC) superfamily and the Major Facilitator Superfamily (MFS). The MFS transporters are single-polypeptide secondary carriers capable only of transporting small solutes in response to chemiosmotic ion gradients [, ].	Family
Sobic.009G235900	Chr09	57473771	57478289	1	4519	487250		Sugar/inositol transporter		The sugar transporters belong to a superfamily of membrane proteins responsible for the binding and transport of various carbohydrates, organic alcohols, and acids in a wide range of prokaryotic and eukaryotic organisms []. These integral membrane proteins are predicted to comprise twelve membrane spanning domains. It is likely that the transporters have evolved from an ancient protein present in…	Family
Sobic.009G236000	Chr09	57477811	57480989	-1	3179	491290		Zinc finger, GATA-type		This entry represents GATA-type zinc fingers (Znf). A number of transcription factors (including erythroid-specific transcription factor and nitrogen regulatory proteins), specifically bind the DNA sequence (A/T)GATA(A/G) []in the regulatory regions of genes. They are consequently termed GATA-binding transcription factors. The interactions occur via highly-conserved Znf domains in which the zinc …	Domain
Sobic.009G236000	Chr09	57477811	57480989	-1	3179	491290		Zinc finger, NHR/GATA-type		Zinc finger (Znf) domains are relatively small protein motifs which contain multiple finger-like protrusions that make tandem contacts with their target molecule. Some of these domains bind zinc, but many do not; instead binding other metals such as iron, or no metal at all. For example, some family members form salt bridges to stabilise the finger-like folds. They were first identified as a DNA-…	Domain
Sobic.009G236000	Chr09	57477811	57480989	-1	3179	491290		Potassium channel, voltage dependent, Kv1.4, tandem inactivation domain		Potassium channels are the most diverse group of the ion channel family[, ]. They are important in shaping the action potential, and in neuronal excitability and plasticity []. The potassium channel family iscomposed of several functionally distinct isoforms, which can be broadlyseparated into2 groups []: the practically non-inactivating 'delayed' group and the rapidly inactivating 'transient' gr…	Domain
Sobic.009G236000	Chr09	57477811	57480989	-1	3179	491290						zinc ion binding	GO:0008270	Interacting selectively and non-covalently with zinc (Zn) ions.
Sobic.009G236000	Chr09	57477811	57480989	-1	3179	491290						regulation of transcription, DNA-templated	GO:0006355	Any process that modulates the frequency, rate or extent of cellular DNA-templated transcription.
Sobic.009G236000	Chr09	57477811	57480989	-1	3179	491290						transcription factor activity, sequence-specific DNA binding	GO:0003700	Interacting selectively and non-covalently with a specific DNA sequence in order to modulate transcription. The transcription factor may or may not also interact selectively with a protein or macromolecular complex.
Sobic.009G236000	Chr09	57477811	57480989	-1	3179	491290						sequence-specific DNA binding	GO:0043565	Interacting selectively and non-covalently with DNA of a specific nucleotide composition, e.g. GC-rich DNA binding, or with a specific sequence motif or type of DNA e.g. promotor binding or rDNA binding.
Sobic.009G236100	Chr09	57487095	57489650	-1	2556	500574		Thiolase-like		This entry represents a structural domain with a thiolase-like 3-layer alpha/beta/alpha topology. This domain usually occurs in two similar copies that are related by a pseudo-dyad, and which arose through duplication. The proteins in this entry can be split into two groups: those related to thiolase, and those related to chalcone synthase. The thiolase-like enzymes include:Thiolase, where the to…	Domain
Sobic.009G236100	Chr09	57487095	57489650	-1	2556	500574		3-Oxoacyl-[acyl-carrier-protein (ACP)]synthase III C-terminal		This domain is found on 3-Oxoacyl-[acyl-carrier-protein (ACP)]synthase III , the enzyme responsible for initiating the chain of reactions of the fatty acid synthase in plants and bacteria.	Domain
Sobic.009G236100	Chr09	57487095	57489650	-1	2556	500574		FAE1/Type III polyketide synthase-like protein		This domain is found in proteins that are described as 3-ketoacyl-CoA synthases, type III polyketide synthases, fatty acid elongases and fatty acid condensing enzymes, and are found in both prokaryotic and eukaryotic (mainly plant) species. The region contains the active site residues, as well as motifs involved in substrate binding [].	Domain
Sobic.009G236100	Chr09	57487095	57489650	-1	2556	500574		Very-long-chain 3-ketoacyl-CoA synthase		This group represents 3-ketoacyl-CoA synthases (KCSs) from plants [, ]. They are also known as very long-chain fatty acid (VLCFA) condensing enzymes, and they catalyse the first committed step during the fatty acid elongation process, which is the condensation of C2 units to acyl-CoA. Arabidopsis contains 21 KCS members [].	Family
Sobic.009G236100	Chr09	57487095	57489650	-1	2556	500574						metabolic process	GO:0008152	The chemical reactions and pathways, including anabolism and catabolism, by which living organisms transform chemical substances. Metabolic processes typically transform small molecules, but also include macromolecular processes such as DNA repair and replication, and protein synthesis and degradation.
Sobic.009G236100	Chr09	57487095	57489650	-1	2556	500574						catalytic activity	GO:0003824	Catalysis of a biochemical reaction at physiological temperatures. In biologically catalyzed reactions, the reactants are known as substrates, and the catalysts are naturally occurring macromolecular substances known as enzymes. Enzymes possess specific binding sites for substrates, and are usually composed wholly or largely of protein, but RNA that has catalytic activity (ribozyme) is often also…
Sobic.009G236100	Chr09	57487095	57489650	-1	2556	500574						transferase activity, transferring acyl groups other than amino-acyl groups	GO:0016747	Catalysis of the transfer of an acyl group, other than amino-acyl, from one compound (donor) to another (acceptor).
Sobic.009G236100	Chr09	57487095	57489650	-1	2556	500574						lipid biosynthetic process	GO:0008610	The chemical reactions and pathways resulting in the formation of lipids, compounds soluble in an organic solvent but not, or sparingly, in an aqueous solvent.
Sobic.009G236150	Chr09	57491010	57493095	1	2086	504489
