# Supplementary material for: Association mapping by aerial drone reveals 213 genetic associations for Sorghum bicolor biomass traits under drought
Source: BMC Genomics. 2018 Sep 17;19:679. doi: 10.1186/s12864-018-5055-5 (PMC6142696; doi:10.1186/s12864-018-5055-5)
Supplement: Supplementary file 9 — Tables showing all genes in the regions spanned by significant SNPs for each peak. Gene information was obtained from the Phytomine tool in Phytozome v3.0. (ZIP 8760 kb) [file 12864_2018_5055_MOESM9_ESM.zip › CPG9.19_all_Sb_genes_in_region_from_Phytomine.xlsx]

## Sheet: CPG9.19_all_Sb_genes_in_region_
Primary_Identifier	chrom	Pos_start	Pos_end	strand	gene_length	dist_from_max_GWAS_SNP	gene_defline	protein_domains_name	gene_name	protein_domains_description	protin_domains_type	ontology_term_name	GO_term	GO_description
Sobic.009G236400	Chr09	57513307	57515626	1	2320	131875	(1 of 2) PTHR10093 - IRON-SULFUR CLUSTER ASSEMBLY ENZYME NIFU HOMOLOG	NIF system FeS cluster assembly, NifU, N-terminal		Iron-sulphur (FeS) clusters are important cofactors for numerous proteins involved in electron transfer, in redox and non-redox catalysis, in gene regulation, and as sensors of oxygen and iron. These functions depend on the various FeS cluster prosthetic groups, the most common being [2Fe-2S]and [4Fe-4S][]. FeS cluster assembly is a complex process involving the mobilisation of Fe and S atoms fro…	Domain
Sobic.009G236400	Chr09	57513307	57515626	1	2320	131875	(1 of 2) PTHR10093 - IRON-SULFUR CLUSTER ASSEMBLY ENZYME NIFU HOMOLOG	ISC system FeS cluster assembly, IscU scaffold		Iron-sulphur (FeS) clusters are important cofactors for numerous proteins involved in electron transfer, in redox and non-redox catalysis, in gene regulation, and as sensors of oxygen and iron. These functions depend on the various FeS cluster prosthetic groups, the most common being [2Fe-2S]and [4Fe-4S][]. FeS cluster assembly is a complex process involving the mobilisation of Fe and S atoms fro…	Family
Sobic.009G236500	Chr09	57516030	57517708	1	1679	129793
Sobic.009G236600	Chr09	57525244	57525910	1	667	121591
Sobic.009G236700	Chr09	57527773	57529957	1	2185	117544
Sobic.009G236800	Chr09	57529958	57531904	1	1947	115597		Protein of unknown function DUF1645, plant		These sequences are derived from a number of hypothetical plant proteins. The region in question is approximately 270 amino acids long. Some members of this family are annotated as yeast pheromone receptor proteins AR781 but no literature was found to support this.	Family
Sobic.009G236900	Chr09	57532378	57533864	1	1487	113637
Sobic.009G236950	Chr09	57532432	57534320	-1	1889	113181
Sobic.009G237000	Chr09	57534371	57539168	-1	4798	108333		PDZ domain		PDZ domains (also known as Discs-large homologous regions (DHR) or GLGF)) are found in diverse signalling proteins in bacteria, yeasts, plants, insects and vertebrates [, ]. PDZ domains can occur in one or multiple copies and are nearly always found in cytoplasmic proteins. They bind either the carboxyl-terminal sequences of proteins or internal peptide sequences []. In most cases, interaction be…	Domain
Sobic.009G237000	Chr09	57534371	57539168	-1	4798	108333		Peptidase S1, PA clan		This entry represents a domain found in proteases belonging to the MEROPS peptidase family S1 (clan PA). This domain has the two beta barrel structure. The PA clan contains both cysteine and serine proteases that can be found in plants, animals, fungi, eubacteria, archaea and viruses [].	Domain
Sobic.009G237000	Chr09	57534371	57539168	-1	4798	108333		Peptidase S1C		This group of serine peptidases and non-peptidase homologues belong to the MEROPS peptidase family S1, subfamily S1C (protease Do subfamily, clan PS(S)). A type example is the protease Do from Escherichia coli. Other members of this group include the E. coli htrA gene product (HrtA or DegP protein), which is essential for bacterialsurvival at temperatures above 42 degrees [, ]and for digesting mi…	Family
Sobic.009G237000	Chr09	57534371	57539168	-1	4798	108333		Serine proteases, trypsin domain		This entry represents the active-site-containing domain found in the trypsin family members. The catalytic activity of the serine proteases from the trypsin family is provided by a charge relay system involving an aspartic acid residue hydrogen-bonded to a histidine, which itself is hydrogen-bonded to a serine. Thesequences in the vicinity of the active site serine and histidine residues arewell …	Domain
Sobic.009G237000	Chr09	57534371	57539168	-1	4798	108333		Peptidase S1, PA clan		This entry represents a domain found in proteases belonging to the MEROPS peptidase family S1 (clan PA). This domain has the two beta barrel structure. The PA clan contains both cysteine and serine proteases that can be found in plants, animals, fungi, eubacteria, archaea and viruses [].	Domain
Sobic.009G237000	Chr09	57534371	57539168	-1	4798	108333		Peptidase S1C		This group of serine peptidases and non-peptidase homologues belong to the MEROPS peptidase family S1, subfamily S1C (protease Do subfamily, clan PS(S)). A type example is the protease Do from Escherichia coli. Other members of this group include the E. coli htrA gene product (HrtA or DegP protein), which is essential for bacterialsurvival at temperatures above 42 degrees [, ]and for digesting mi…	Family
Sobic.009G237000	Chr09	57534371	57539168	-1	4798	108333		Serine proteases, trypsin domain		This entry represents the active-site-containing domain found in the trypsin family members. The catalytic activity of the serine proteases from the trypsin family is provided by a charge relay system involving an aspartic acid residue hydrogen-bonded to a histidine, which itself is hydrogen-bonded to a serine. Thesequences in the vicinity of the active site serine and histidine residues arewell …	Domain
Sobic.009G237000	Chr09	57534371	57539168	-1	4798	108333						proteolysis	GO:0006508	The hydrolysis of proteins into smaller polypeptides and/or amino acids by cleavage of their peptide bonds.
Sobic.009G237000	Chr09	57534371	57539168	-1	4798	108333						serine-type endopeptidase activity	GO:0004252	Catalysis of the hydrolysis of internal, alpha-peptide bonds in a polypeptide chain by a catalytic mechanism that involves a catalytic triad consisting of a serine nucleophile that is activated by a proton relay involving an acidic residue (e.g. aspartate or glutamate) and a basic residue (usually histidine).
Sobic.009G237100	Chr09	57540825	57547713	1	6889	99788		Bile acid:sodium symporter/arsenical resistance protein Acr3		This family of proteins are found both in prokaryotes and eukaryotes. They are related to the human bile acid:sodium symporters (TC 2.A.28), which are transmembrane proteins functioning in the liver in the uptake of bile acids from portal blood plasma, a process mediated by the co-transport of Na+[].This entry also includes members of the ACR3 family of arsenite (As(III)) permeases, which confer …	Family
Sobic.009G237100	Chr09	57540825	57547713	1	6889	99788		Putative sodium bile acid cotransporter		This family includes sodium/bile acid cotransporter 7 []and other uncharacterised proteins with sodium bile acid cotransporter domain; they are found both in prokaryotes and eukaryotes.They are related to the human bile acid:sodium symporters, which are transmembrane proteins functioning in the liver in the uptake of bile acids from portal blood plasma, a process mediated by the co-transport of N…	Family
Sobic.009G237100	Chr09	57540825	57547713	1	6889	99788		Bile acid:sodium symporter/arsenical resistance protein Acr3		This family of proteins are found both in prokaryotes and eukaryotes. They are related to the human bile acid:sodium symporters (TC 2.A.28), which are transmembrane proteins functioning in the liver in the uptake of bile acids from portal blood plasma, a process mediated by the co-transport of Na+[].This entry also includes members of the ACR3 family of arsenite (As(III)) permeases, which confer …	Family
Sobic.009G237100	Chr09	57540825	57547713	1	6889	99788		Putative sodium bile acid cotransporter		This family includes sodium/bile acid cotransporter 7 []and other uncharacterised proteins with sodium bile acid cotransporter domain; they are found both in prokaryotes and eukaryotes.They are related to the human bile acid:sodium symporters, which are transmembrane proteins functioning in the liver in the uptake of bile acids from portal blood plasma, a process mediated by the co-transport of N…	Family
Sobic.009G237100	Chr09	57540825	57547713	1	6889	99788		Sodium:dicarboxylate symporter		It has been shown []that integral membrane proteins that mediate the uptakeof a wide variety of molecules with the concomitant uptake of sodium ions(sodium symporters) can be grouped, on the basis of sequence and functionalsimilarities into a number of distinct families. One of these families []isknown as the sodium:dicarboxylate symporter family (SDF).Such re-uptake of neurotransmitters from the…	Family
Sobic.009G237200	Chr09	57549825	57552568	1	2744	94933		Ribosomal protein L13e		Ribosomes are the particles that catalyse mRNA-directed protein synthesis in all organisms. The codons of the mRNA are exposed on the ribosome to allow tRNA binding. This leads to the incorporation of amino acids into the growing polypeptide chain in accordance with the genetic information. Incoming amino acid monomers enter the ribosomal A site in the form of aminoacyl-tRNAs complexed with elong…	Family
Sobic.009G237200	Chr09	57549825	57552568	1	2744	94933						structural constituent of ribosome	GO:0003735	The action of a molecule that contributes to the structural integrity of the ribosome.
Sobic.009G237200	Chr09	57549825	57552568	1	2744	94933						translation	GO:0006412	The cellular metabolic process in which a protein is formed, using the sequence of a mature mRNA molecule to specify the sequence of amino acids in a polypeptide chain. Translation is mediated by the ribosome, and begins with the formation of a ternary complex between aminoacylated initiator methionine tRNA, GTP, and initiation factor 2, which subsequently associates with the small subunit of the…
Sobic.009G237200	Chr09	57549825	57552568	1	2744	94933						intracellular	GO:0005622	The living contents of a cell; the matter contained within (but not including) the plasma membrane, usually taken to exclude large vacuoles and masses of secretory or ingested material. In eukaryotes it includes the nucleus and cytoplasm.
Sobic.009G237200	Chr09	57549825	57552568	1	2744	94933						ribosome	GO:0005840	An intracellular organelle, about 200 A in diameter, consisting of RNA and protein. It is the site of protein biosynthesis resulting from translation of messenger RNA (mRNA). It consists of two subunits, one large and one small, each containing only protein and RNA. Both the ribosome and its subunits are characterized by their sedimentation coefficients, expressed in Svedberg units (symbol: S). H…
Sobic.009G237300	Chr09	57552925	57553750	1	826	93751
Sobic.009G237350	Chr09	57557465	57564069	1	6605	83432	(1 of 23) PF00646//PF08268 - F-box domain (F-box) // F-box associated domain (FBA_3)	F-box domain		First identified in cyclin-F as a protein-protein interaction motif, the F-boxis a conserved domain that is present in numerous protein with a bipartitestructure []. Through the F-box, these proteins are linked to the Skp1protein and the core of SCFs (Skp1-cullin-F-box protein ligase) complexes.SCFs complexes constitute a new class of E3 ligases []. They function incombination with the E2 enzyme …	Domain
Sobic.009G237350	Chr09	57557465	57564069	1	6605	83432	(1 of 23) PF00646//PF08268 - F-box domain (F-box) // F-box associated domain (FBA_3)	F-box associated interaction domain		This domain occurs in a diverse superfamily of genes in plants. Most examples are found C-terminal to an F-box (), a 60 amino acid motif involved in ubiquitination of target proteins to mark them for degradation. Two-hybid experiments support the idea that most members are interchangeable F-box subunits of SCF E3 complexes []. Some members have two copies of this domain.	Domain
Sobic.009G237350	Chr09	57557465	57564069	1	6605	83432	(1 of 23) PF00646//PF08268 - F-box domain (F-box) // F-box associated domain (FBA_3)	Galactose oxidase, beta-propeller		Galactose oxidase () is a monomeric enzyme that contains a single copper ion and catalyses the stereospecific oxidation of primary alcohols to their corresponding aldehyde []. The protein contains an unusual covalent thioether bond between a tyrosine and a cysteine that forms during its maturation []. Galactose oxidase is a three-domain protein: the N-terminal domain forms a jelly-roll sandwich, …	Domain
Sobic.009G237350	Chr09	57557465	57564069	1	6605	83432	(1 of 23) PF00646//PF08268 - F-box domain (F-box) // F-box associated domain (FBA_3)	F-box associated domain, type 3		This domain occurs in a diverse superfamily of genes in plants. Most examples are found C-terminal to an F-box (), a 60 amino acid motif involved in ubiquitination of target proteins to mark them for degradation. Two-hybid experiments support the idea that most members are interchangeable F-box subunits of SCF E3 complexes []. Some members have two copies of this domain.	Domain
Sobic.009G237350	Chr09	57557465	57564069	1	6605	83432	(1 of 23) PF00646//PF08268 - F-box domain (F-box) // F-box associated domain (FBA_3)					protein binding	GO:0005515	Interacting selectively and non-covalently with any protein or protein complex (a complex of two or more proteins that may include other nonprotein molecules).
Sobic.009G237400	Chr09	57565192	57575775	-1	10584	71726	(1 of 1) K03155 - timeless (TIMELESS)	Timeless protein		The timeless gene in Drosophila melanogaster(Fruit fly) and its homologues in a number of other insects and mammals (including human) are involved in circadian rhythm control []. This family includes related proteins from a number of fungal species and from Arabidopsis thaliana.	Domain
Sobic.009G237400	Chr09	57565192	57575775	-1	10584	71726	(1 of 1) K03155 - timeless (TIMELESS)	Timeless C-terminal		The timeless (tim) gene is essential for circadian function in Drosophila. Putative homologues of Drosophila tim have been identified in both mice and humans (mTim and hTIM, respectively). Mammalian TIM is not the true orthologue of Drosophila TIM, but is the likely orthologue of a fly gene, timeout (also called tim-2) []. mTim has been shown to be essential for embryonic development, but does no…	Domain
Sobic.009G237400	Chr09	57565192	57575775	-1	10584	71726	(1 of 1) K03155 - timeless (TIMELESS)	Timeless protein		The timeless gene in Drosophila melanogaster(Fruit fly) and its homologues in a number of other insects and mammals (including human) are involved in circadian rhythm control []. This family includes related proteins from a number of fungal species and from Arabidopsis thaliana.	Domain
Sobic.009G237400	Chr09	57565192	57575775	-1	10584	71726	(1 of 1) K03155 - timeless (TIMELESS)	Timeless C-terminal		The timeless (tim) gene is essential for circadian function in Drosophila. Putative homologues of Drosophila tim have been identified in both mice and humans (mTim and hTIM, respectively). Mammalian TIM is not the true orthologue of Drosophila TIM, but is the likely orthologue of a fly gene, timeout (also called tim-2) []. mTim has been shown to be essential for embryonic development, but does no…	Domain
Sobic.009G237400	Chr09	57565192	57575775	-1	10584	71726	(1 of 1) K03155 - timeless (TIMELESS)	Timeless protein		The timeless gene in Drosophila melanogaster(Fruit fly) and its homologues in a number of other insects and mammals (including human) are involved in circadian rhythm control []. This family includes related proteins from a number of fungal species and from Arabidopsis thaliana.	Domain
Sobic.009G237400	Chr09	57565192	57575775	-1	10584	71726	(1 of 1) K03155 - timeless (TIMELESS)	Timeless C-terminal		The timeless (tim) gene is essential for circadian function in Drosophila. Putative homologues of Drosophila tim have been identified in both mice and humans (mTim and hTIM, respectively). Mammalian TIM is not the true orthologue of Drosophila TIM, but is the likely orthologue of a fly gene, timeout (also called tim-2) []. mTim has been shown to be essential for embryonic development, but does no…	Domain
Sobic.009G237400	Chr09	57565192	57575775	-1	10584	71726	(1 of 1) K03155 - timeless (TIMELESS)	Timeless protein		The timeless gene in Drosophila melanogaster(Fruit fly) and its homologues in a number of other insects and mammals (including human) are involved in circadian rhythm control []. This family includes related proteins from a number of fungal species and from Arabidopsis thaliana.	Domain
Sobic.009G237400	Chr09	57565192	57575775	-1	10584	71726	(1 of 1) K03155 - timeless (TIMELESS)	Timeless C-terminal		The timeless (tim) gene is essential for circadian function in Drosophila. Putative homologues of Drosophila tim have been identified in both mice and humans (mTim and hTIM, respectively). Mammalian TIM is not the true orthologue of Drosophila TIM, but is the likely orthologue of a fly gene, timeout (also called tim-2) []. mTim has been shown to be essential for embryonic development, but does no…	Domain
Sobic.009G237400	Chr09	57565192	57575775	-1	10584	71726	(1 of 1) K03155 - timeless (TIMELESS)	Timeless protein		The timeless gene in Drosophila melanogaster(Fruit fly) and its homologues in a number of other insects and mammals (including human) are involved in circadian rhythm control []. This family includes related proteins from a number of fungal species and from Arabidopsis thaliana.	Domain
Sobic.009G237400	Chr09	57565192	57575775	-1	10584	71726	(1 of 1) K03155 - timeless (TIMELESS)	Timeless C-terminal		The timeless (tim) gene is essential for circadian function in Drosophila. Putative homologues of Drosophila tim have been identified in both mice and humans (mTim and hTIM, respectively). Mammalian TIM is not the true orthologue of Drosophila TIM, but is the likely orthologue of a fly gene, timeout (also called tim-2) []. mTim has been shown to be essential for embryonic development, but does no…	Domain
Sobic.009G237400	Chr09	57565192	57575775	-1	10584	71726	(1 of 1) K03155 - timeless (TIMELESS)	Timeless protein		The timeless gene in Drosophila melanogaster(Fruit fly) and its homologues in a number of other insects and mammals (including human) are involved in circadian rhythm control []. This family includes related proteins from a number of fungal species and from Arabidopsis thaliana.	Domain
Sobic.009G237400	Chr09	57565192	57575775	-1	10584	71726	(1 of 1) K03155 - timeless (TIMELESS)	Timeless C-terminal		The timeless (tim) gene is essential for circadian function in Drosophila. Putative homologues of Drosophila tim have been identified in both mice and humans (mTim and hTIM, respectively). Mammalian TIM is not the true orthologue of Drosophila TIM, but is the likely orthologue of a fly gene, timeout (also called tim-2) []. mTim has been shown to be essential for embryonic development, but does no…	Domain
Sobic.009G237400	Chr09	57565192	57575775	-1	10584	71726	(1 of 1) K03155 - timeless (TIMELESS)	Timeless protein		The timeless gene in Drosophila melanogaster(Fruit fly) and its homologues in a number of other insects and mammals (including human) are involved in circadian rhythm control []. This family includes related proteins from a number of fungal species and from Arabidopsis thaliana.	Domain
Sobic.009G237400	Chr09	57565192	57575775	-1	10584	71726	(1 of 1) K03155 - timeless (TIMELESS)	Timeless C-terminal		The timeless (tim) gene is essential for circadian function in Drosophila. Putative homologues of Drosophila tim have been identified in both mice and humans (mTim and hTIM, respectively). Mammalian TIM is not the true orthologue of Drosophila TIM, but is the likely orthologue of a fly gene, timeout (also called tim-2) []. mTim has been shown to be essential for embryonic development, but does no…	Domain
Sobic.009G237400	Chr09	57565192	57575775	-1	10584	71726	(1 of 1) K03155 - timeless (TIMELESS)	Timeless protein		The timeless gene in Drosophila melanogaster(Fruit fly) and its homologues in a number of other insects and mammals (including human) are involved in circadian rhythm control []. This family includes related proteins from a number of fungal species and from Arabidopsis thaliana.	Domain
Sobic.009G237400	Chr09	57565192	57575775	-1	10584	71726	(1 of 1) K03155 - timeless (TIMELESS)	Timeless C-terminal		The timeless (tim) gene is essential for circadian function in Drosophila. Putative homologues of Drosophila tim have been identified in both mice and humans (mTim and hTIM, respectively). Mammalian TIM is not the true orthologue of Drosophila TIM, but is the likely orthologue of a fly gene, timeout (also called tim-2) []. mTim has been shown to be essential for embryonic development, but does no…	Domain
Sobic.009G237400	Chr09	57565192	57575775	-1	10584	71726	(1 of 1) K03155 - timeless (TIMELESS)	Timeless protein		The timeless gene in Drosophila melanogaster(Fruit fly) and its homologues in a number of other insects and mammals (including human) are involved in circadian rhythm control []. This family includes related proteins from a number of fungal species and from Arabidopsis thaliana.	Domain
Sobic.009G237400	Chr09	57565192	57575775	-1	10584	71726	(1 of 1) K03155 - timeless (TIMELESS)	Timeless C-terminal		The timeless (tim) gene is essential for circadian function in Drosophila. Putative homologues of Drosophila tim have been identified in both mice and humans (mTim and hTIM, respectively). Mammalian TIM is not the true orthologue of Drosophila TIM, but is the likely orthologue of a fly gene, timeout (also called tim-2) []. mTim has been shown to be essential for embryonic development, but does no…	Domain
Sobic.009G237400	Chr09	57565192	57575775	-1	10584	71726	(1 of 1) K03155 - timeless (TIMELESS)	Timeless protein		The timeless gene in Drosophila melanogaster(Fruit fly) and its homologues in a number of other insects and mammals (including human) are involved in circadian rhythm control []. This family includes related proteins from a number of fungal species and from Arabidopsis thaliana.	Domain
Sobic.009G237400	Chr09	57565192	57575775	-1	10584	71726	(1 of 1) K03155 - timeless (TIMELESS)	Timeless C-terminal		The timeless (tim) gene is essential for circadian function in Drosophila. Putative homologues of Drosophila tim have been identified in both mice and humans (mTim and hTIM, respectively). Mammalian TIM is not the true orthologue of Drosophila TIM, but is the likely orthologue of a fly gene, timeout (also called tim-2) []. mTim has been shown to be essential for embryonic development, but does no…	Domain
Sobic.009G237500	Chr09	57575656	57576950	1	1295	70551		Protein of unknown function DUF3143		This family of proteins has no known function.	Family
Sobic.009G237600	Chr09	57581046	57585953	1	4908	61548		Basic-leucine zipper domain		The basic-leucine zipper (bZIP) domain transcription factors []of eukaryotic are proteins that contain a basic region mediating sequence-specific DNA-binding followed by a leucine zipper region required for dimerisation.	Domain
Sobic.009G237600	Chr09	57581046	57585953	1	4908	61548		G-box binding protein, multifunctional mosaic region		This region is often found to the N terminus of the basic-leucine zipper domain (). It is between 150 and 200 amino acids in length. The N-terminal half of this domain is rich in proline residues and has been termed the PRD (proline rich domain) [], whereas the C-terminal half is more polar and has been called the MFMR (multifunctional mosaic region). According to their motif composition, protein…	Domain
Sobic.009G237600	Chr09	57581046	57585953	1	4908	61548						regulation of transcription, DNA-templated	GO:0006355	Any process that modulates the frequency, rate or extent of cellular DNA-templated transcription.
Sobic.009G237600	Chr09	57581046	57585953	1	4908	61548						transcription factor activity, sequence-specific DNA binding	GO:0003700	Interacting selectively and non-covalently with a specific DNA sequence in order to modulate transcription. The transcription factor may or may not also interact selectively with a protein or macromolecular complex.
Sobic.009G237600	Chr09	57581046	57585953	1	4908	61548						sequence-specific DNA binding	GO:0043565	Interacting selectively and non-covalently with DNA of a specific nucleotide composition, e.g. GC-rich DNA binding, or with a specific sequence motif or type of DNA e.g. promotor binding or rDNA binding.
Sobic.009G237700	Chr09	57593949	57597389	1	3441	50112		Galactose mutarotase-like domain		Proteins with this domain belong to the galactose mutarotase-like structural superfamily.The domain has a distorted supersandwich structure consisting of 18 strands in two sheets, and probably functions to bind carbohydrates in enzymes that act on sugars. Domains with this structure occur in several protein families, including galactose mutarotase () []; domain 5 of beta-galactosidase (); the cen…	Domain
Sobic.009G237700	Chr09	57593949	57597389	1	3441	50112		Aldose 1-/Glucose-6-phosphate 1-epimerase		Aldose 1-epimerase () (mutarotase) is the enzyme responsible for the anomeric interconversion of D-glucose and other aldoses between their alpha- and beta-forms. Glucose-6-phosphate 1-epimerase () has been shown to catalyse the interconversion between the alpha and beta anomers from at least three hexose 6-phosphate sugars (Glc6P, Gal6P, and Man6P) [].	Family
Sobic.009G237700	Chr09	57593949	57597389	1	3441	50112		Glycoside hydrolase-type carbohydrate-binding, subgroup		This domain has a distorted supersandwich structure consisting of 18 strands in two sheets, and probably functions to bind carbohydrates in enzymes that act on sugars. Domains with this structure occur in several protein families, including galactose mutarotase (); domain 5 of beta-galactosidase (); the central domain of hyaluronate lyase-like enzymes, such as chondroitinase AC (), chrondroitin A…	Domain
Sobic.009G237700	Chr09	57593949	57597389	1	3441	50112		Glucose-6-phosphate 1-epimerase		Glucose-6-phosphate 1-epimerase () has been shown to catalyse the interconversion between the alpha and beta anomers from at least three hexose 6-phosphate sugars (Glc6P, Gal6P, and Man6P) [].	Family
Sobic.009G237800	Chr09	57599459	57600395	1	937	47106		Heat shock protein DnaJ, cysteine-rich domain		The hsp70 chaperone machine performs many diverse roles in the cell, including folding of nascent proteins, translocation of polypeptides across organelle membranes, coordinating responses to stress, and targeting selected proteins for degradation. DnaJ is a member of the hsp40 family of molecular chaperones, which is also called the J-protein family, the members of which regulate the activity of…	Domain
Sobic.009G237800	Chr09	57599459	57600395	1	937	47106						unfolded protein binding	GO:0051082	Interacting selectively and non-covalently with an unfolded protein.
Sobic.009G237800	Chr09	57599459	57600395	1	937	47106						heat shock protein binding	GO:0031072	Interacting selectively and non-covalently with a heat shock protein, any protein synthesized or activated in response to heat shock.
Sobic.009G237900	Chr09	57601033	57602659	-1	1627	44842	(1 of 68) PF02298 - Plastocyanin-like domain (Cu_bind_like)	Cupredoxin		Copper is one of the most prevalent transition metals in living organisms and its biological function is intimately related to its redox properties. Since free copper is toxic, even at very low concentrations, its homeostasis in living organisms is tightly controlled by subtle molecular mechanisms. In eukaryotes, before being transported inside the cell via the high-affinity copper transporters o…	Domain
Sobic.009G237900	Chr09	57601033	57602659	-1	1627	44842	(1 of 68) PF02298 - Plastocyanin-like domain (Cu_bind_like)	Phytocyanin domain		Among the blue copper proteins with a single type I (or "blue") mononuclearcopper site, the plant-specific phytocyanins constitute a distinct subfamilythat can be further subdivided into the families of uclacyanins, stellacyanins,plantacyanins, and early nodulins. Stellacyanins have a blue coppercoordinated by two His, one Cys and one Gln. In plantacyanins and uclacyanins,the ligands of the type-…	Domain
Sobic.009G237900	Chr09	57601033	57602659	-1	1627	44842	(1 of 68) PF02298 - Plastocyanin-like domain (Cu_bind_like)					electron carrier activity	GO:0009055	Any molecular entity that serves as an electron acceptor and electron donor in an electron transport chain. An electron transport chain is a process in which a series of electron carriers operate together to transfer electrons from donors to any of several different terminal electron acceptors to generate a transmembrane electrochemical gradient.
Sobic.009G238000	Chr09	57602900	57611460	-1	8561	36041		Protein kinase domain		Protein phosphorylation, which plays a key role in most cellular activities, is a reversible process mediated by proteinkinases and phosphoprotein phosphatases. Protein kinases catalyse the transfer of the gamma phosphate from nucleotide triphosphates (often ATP) to one or more amino acid residues in a protein substrate side chain, resulting in a conformational change affecting protein function. …	Domain
Sobic.009G238000	Chr09	57602900	57611460	-1	8561	36041		Protein kinase-like domain		Protein kinases () modify other proteins by chemically adding phosphate groups to them. This process is fundamental to most signalling and regulatory processes in the eukaryotic cell []. The protein kinases contain a catalytic core that is common to both serine/threonine and tyrosine protein kinases. The catalytic domain contains the nucleotide-binding site and the catalytic apparatus in an inter…	Domain
Sobic.009G238000	Chr09	57602900	57611460	-1	8561	36041		WD40 repeat		WD-40 repeats (also known as WD or beta-transducin repeats) are short ~40 amino acid motifs, often terminating in a Trp-Asp (W-D) dipeptide. WD40 repeats usually assume a 7-8 bladed beta-propeller fold, but proteins have been found with 4 to 16 repeated units, which also form a circularised beta-propeller structure. WD-repeat proteins are a large family found in all eukaryotes and are implicated …	Repeat
Sobic.009G238000	Chr09	57602900	57611460	-1	8561	36041		G-protein beta WD-40 repeat		WD-40 repeats (also known as WD or beta-transducin repeats) are short ~40 amino acid motifs, often terminating in a Trp-Asp (W-D) dipeptide. WD40 repeats usually assume a 7-8 bladed beta-propeller fold, but proteins have been found with 4 to 16 repeated units, which also form a circularised beta-propeller structure. WD-repeat proteins are a large family found in all eukaryotes and are implicated …	Repeat
Sobic.009G238000	Chr09	57602900	57611460	-1	8561	36041		WD40-repeat-containing domain		WD-40 repeats (also known as WD or beta-transducin repeats) are short ~40 amino acid motifs, often terminating in a Trp-Asp (W-D) dipeptide. WD40 repeats usually assume a 7-8 bladed beta-propeller fold, but proteins have been found with 4 to 16 repeated units, which also form a circularised beta-propeller structure. WD-repeat proteins are a large family found in all eukaryotes and are implicated …	Domain
Sobic.009G238000	Chr09	57602900	57611460	-1	8561	36041		WD40/YVTN repeat-like-containing domain		This entry represents a WD40/YVTN repeat-like domain. Both the WD40 and the YVTN repeated motifs consist of about 40 residues, and although they consist of distinct sequences, they do share a similar structure. Structurally, both the WD40 and the YVTN repeated motifs form seven-bladed propellers (although some members can contain eight blades), which consist of seven 4-stranded beta-sheets. The W…	Domain
Sobic.009G238000	Chr09	57602900	57611460	-1	8561	36041						protein binding	GO:0005515	Interacting selectively and non-covalently with any protein or protein complex (a complex of two or more proteins that may include other nonprotein molecules).
Sobic.009G238100	Chr09	57616677	57620928	1	4252	26573	(1 of 1) PTHR31476:SF4 - RNA RECOGNITION DOMAIN-CONTAINING PROTEIN WTF1	Plant organelle RNA recognition domain		The plant organelle RNA recognition (PORR) domain, previously known as DUF860, is a component of group II intron ribonucleoprotein particles in maize chloroplasts. It is required for the splicing of the introns with which it associates, and promotes splicing in the context of a heterodimer with the RNase III-domain protein RNC1. Proteins containing this domain are predicted to localise to mitocho…	Domain
Sobic.009G238200	Chr09	57628850	57630763	1	1914	16738		WRKY domain		The WRKY domain is a 60 amino acid region that is defined by the conservedamino acid sequence WRKYGQK at its N-terminal end, together with a novelzinc-finger- like motif. The WRKY domain is found in one or two copies in asuperfamily of plant transcription factors involved in the regulation ofvarious physiological programs that are unique to plants, including pathogendefence, senescence, trichome …	Domain
Sobic.009G238200	Chr09	57628850	57630763	1	1914	16738						regulation of transcription, DNA-templated	GO:0006355	Any process that modulates the frequency, rate or extent of cellular DNA-templated transcription.
Sobic.009G238200	Chr09	57628850	57630763	1	1914	16738						transcription factor activity, sequence-specific DNA binding	GO:0003700	Interacting selectively and non-covalently with a specific DNA sequence in order to modulate transcription. The transcription factor may or may not also interact selectively with a protein or macromolecular complex.
Sobic.009G238200	Chr09	57628850	57630763	1	1914	16738						sequence-specific DNA binding	GO:0043565	Interacting selectively and non-covalently with DNA of a specific nucleotide composition, e.g. GC-rich DNA binding, or with a specific sequence motif or type of DNA e.g. promotor binding or rDNA binding.
Sobic.009G238300	Chr09	57630301	57632518	-1	2218	14983		Protein of unknown function DUF3593		This family of proteins is functionally uncharacterised.This family of proteins is found in bacteria and eukaryotes. Proteins in this family are typically between 98 and 228 amino acids in length. There is a conserved LHG sequence motif.	Family
Sobic.009G238300	Chr09	57630301	57632518	-1	2218	14983		Protein of unknown function DUF3593		This family of proteins is functionally uncharacterised.This family of proteins is found in bacteria and eukaryotes. Proteins in this family are typically between 98 and 228 amino acids in length. There is a conserved LHG sequence motif.	Family
Sobic.009G238500	Chr09	57639492	57641346	-1	1855	6155		DNA-binding domain		This entry represents a DNA-binding domain with a 2-layer beta(3)-alpha fold that is found in several DNA-binding proteins, including:DNA-binding domain of tn916 integrase [].N-terminal DNA-binding domain of lambda integrase [].GCC-box DNA-binding domains of certain transcription factors [].Methyl-CpG DNA-binding domain found in Methyl-CpG-binding protein 2 (MECP2) []and methylation-dependent tra…	Domain
Sobic.009G238500	Chr09	57639492	57641346	-1	1855	6155		AP2/ERF domain		Ethylene is an endogenous plant hormone that influences many aspects of plantgrowth and development. Some defense related genes that are induced byethylene contain a cis-regulatory element known as the Ethylene-Responsive Element (ERE) []. Sequence analysis on various ERE regionshas identified a short motif rich in G/C nucleotides, the GCC-box, essential forthe response to ethylene. This short mo…	Domain
Sobic.009G238500	Chr09	57639492	57641346	-1	1855	6155						regulation of transcription, DNA-templated	GO:0006355	Any process that modulates the frequency, rate or extent of cellular DNA-templated transcription.
Sobic.009G238500	Chr09	57639492	57641346	-1	1855	6155						transcription factor activity, sequence-specific DNA binding	GO:0003700	Interacting selectively and non-covalently with a specific DNA sequence in order to modulate transcription. The transcription factor may or may not also interact selectively with a protein or macromolecular complex.
Sobic.009G238600	Chr09	57652425	57655397	-1	2973	4924		PPM-type phosphatase domain		Protein phosphatases remove phosphate groups from various proteins that arethe key components of a number of signalling pathways in eukaryotes andprokaryotes. Protein phosphatases that dephosphorylate Ser and Thr residuesare classified into the phosphoprotein (PPP) and the protein phosphataseMg(2+)- or Mn(2+)-dependent (PPM) families. The core structure of PPMs is the300-residue PPM-type phosphat…	Domain
Sobic.009G238600	Chr09	57652425	57655397	-1	2973	4924		Protein phosphatase 2C		Protein phosphatase 2C (PP2C) is one of the four major classes of mammalian serine/threonine specific protein phosphatases (). PP2C []is a monomeric enzyme of about 42 kDa, that shows broad substrate specificity and is dependent on divalent cations (mainly manganese and magnesium) for its activity. The exact physiological role is still unclear. Three isozymes are currently known in mammals: PP2C-…	Family
Sobic.009G238600	Chr09	57652425	57655397	-1	2973	4924						catalytic activity	GO:0003824	Catalysis of a biochemical reaction at physiological temperatures. In biologically catalyzed reactions, the reactants are known as substrates, and the catalysts are naturally occurring macromolecular substances known as enzymes. Enzymes possess specific binding sites for substrates, and are usually composed wholly or largely of protein, but RNA that has catalytic activity (ribozyme) is often also…
Sobic.009G238600	Chr09	57652425	57655397	-1	2973	4924						protein dephosphorylation	GO:0006470	The process of removing one or more phosphoric residues from a protein.
Sobic.009G238600	Chr09	57652425	57655397	-1	2973	4924						protein serine/threonine phosphatase activity	GO:0004722	Catalysis of the reaction: protein serine phosphate + H2O = protein serine + phosphate, and protein threonine phosphate + H2O = protein threonine + phosphate.
Sobic.009G238650	Chr09	57657443	57658159	1	717	9942
Sobic.009G238700	Chr09	57662408	57667376	-1	4969	14907		Tetratricopeptide-like helical domain		The tetratrico peptide repeat region (TPR) is a structural motif present in a wide range of proteins [, , ]. It mediates protein-protein interactions and the assembly of multiprotein complexes []. The TPR motifconsists of 3-16 tandem-repeats of 34 amino acids residues, although individual TPR motifs canbe dispersed in the protein sequence. Sequence alignment of the TPR domains reveals aconsensus …	Domain
Sobic.009G238700	Chr09	57662408	57667376	-1	4969	14907		Pentatricopeptide repeat		This entry represents the PPR repeat.Pentatricopeptide repeat (PPR) proteins are characterised by tandem repeats of a degenerate 35 amino acid motif []. Most of PPR proteins have roles in mitochondria or plastid []. PPR repeats were discovered while screening Arabidopsis proteins for those predicted to be targeted to mitochondria or chloroplast [, ]. Some of these proteins have been shown to play…	Repeat
Sobic.009G238700	Chr09	57662408	57667376	-1	4969	14907		Tetratricopeptide-like helical domain		The tetratrico peptide repeat region (TPR) is a structural motif present in a wide range of proteins [, , ]. It mediates protein-protein interactions and the assembly of multiprotein complexes []. The TPR motifconsists of 3-16 tandem-repeats of 34 amino acids residues, although individual TPR motifs canbe dispersed in the protein sequence. Sequence alignment of the TPR domains reveals aconsensus …	Domain
Sobic.009G238700	Chr09	57662408	57667376	-1	4969	14907		Pentatricopeptide repeat		This entry represents the PPR repeat.Pentatricopeptide repeat (PPR) proteins are characterised by tandem repeats of a degenerate 35 amino acid motif []. Most of PPR proteins have roles in mitochondria or plastid []. PPR repeats were discovered while screening Arabidopsis proteins for those predicted to be targeted to mitochondria or chloroplast [, ]. Some of these proteins have been shown to play…	Repeat
Sobic.009G238700	Chr09	57662408	57667376	-1	4969	14907		Tetratricopeptide-like helical domain		The tetratrico peptide repeat region (TPR) is a structural motif present in a wide range of proteins [, , ]. It mediates protein-protein interactions and the assembly of multiprotein complexes []. The TPR motifconsists of 3-16 tandem-repeats of 34 amino acids residues, although individual TPR motifs canbe dispersed in the protein sequence. Sequence alignment of the TPR domains reveals aconsensus …	Domain
Sobic.009G238700	Chr09	57662408	57667376	-1	4969	14907		Pentatricopeptide repeat		This entry represents the PPR repeat.Pentatricopeptide repeat (PPR) proteins are characterised by tandem repeats of a degenerate 35 amino acid motif []. Most of PPR proteins have roles in mitochondria or plastid []. PPR repeats were discovered while screening Arabidopsis proteins for those predicted to be targeted to mitochondria or chloroplast [, ]. Some of these proteins have been shown to play…	Repeat
Sobic.009G238700	Chr09	57662408	57667376	-1	4969	14907		Tetratricopeptide-like helical domain		The tetratrico peptide repeat region (TPR) is a structural motif present in a wide range of proteins [, , ]. It mediates protein-protein interactions and the assembly of multiprotein complexes []. The TPR motifconsists of 3-16 tandem-repeats of 34 amino acids residues, although individual TPR motifs canbe dispersed in the protein sequence. Sequence alignment of the TPR domains reveals aconsensus …	Domain
Sobic.009G238700	Chr09	57662408	57667376	-1	4969	14907		Pentatricopeptide repeat		This entry represents the PPR repeat.Pentatricopeptide repeat (PPR) proteins are characterised by tandem repeats of a degenerate 35 amino acid motif []. Most of PPR proteins have roles in mitochondria or plastid []. PPR repeats were discovered while screening Arabidopsis proteins for those predicted to be targeted to mitochondria or chloroplast [, ]. Some of these proteins have been shown to play…	Repeat
Sobic.009G238700	Chr09	57662408	57667376	-1	4969	14907		Tetratricopeptide-like helical domain		The tetratrico peptide repeat region (TPR) is a structural motif present in a wide range of proteins [, , ]. It mediates protein-protein interactions and the assembly of multiprotein complexes []. The TPR motifconsists of 3-16 tandem-repeats of 34 amino acids residues, although individual TPR motifs canbe dispersed in the protein sequence. Sequence alignment of the TPR domains reveals aconsensus …	Domain
Sobic.009G238700	Chr09	57662408	57667376	-1	4969	14907		Pentatricopeptide repeat		This entry represents the PPR repeat.Pentatricopeptide repeat (PPR) proteins are characterised by tandem repeats of a degenerate 35 amino acid motif []. Most of PPR proteins have roles in mitochondria or plastid []. PPR repeats were discovered while screening Arabidopsis proteins for those predicted to be targeted to mitochondria or chloroplast [, ]. Some of these proteins have been shown to play…	Repeat
Sobic.009G238700	Chr09	57662408	57667376	-1	4969	14907		Tetratricopeptide-like helical domain		The tetratrico peptide repeat region (TPR) is a structural motif present in a wide range of proteins [, , ]. It mediates protein-protein interactions and the assembly of multiprotein complexes []. The TPR motifconsists of 3-16 tandem-repeats of 34 amino acids residues, although individual TPR motifs canbe dispersed in the protein sequence. Sequence alignment of the TPR domains reveals aconsensus …	Domain
Sobic.009G238700	Chr09	57662408	57667376	-1	4969	14907		Pentatricopeptide repeat		This entry represents the PPR repeat.Pentatricopeptide repeat (PPR) proteins are characterised by tandem repeats of a degenerate 35 amino acid motif []. Most of PPR proteins have roles in mitochondria or plastid []. PPR repeats were discovered while screening Arabidopsis proteins for those predicted to be targeted to mitochondria or chloroplast [, ]. Some of these proteins have been shown to play…	Repeat
Sobic.009G238800	Chr09	57667737	57671319	-1	3583	20236
Sobic.009G238850	Chr09	57676021	57678816	1	2796	28520
Sobic.009G238900	Chr09	57680872	57684861	1	3990	33371		Isopropylmalate dehydrogenase-like domain		The isocitrate and isopropylmalate dehydrogenases family includes isocitrate dehydrogenase (IDH), 3-isopropylmalate dehydrogenase (IMDH) and tartrate dehydrogenase.IDH is an important enzyme of carbohydrate metabolism which catalyses the oxidative decarboxylation of isocitrate into alpha-ketoglutarate [, ]. IDH is either dependent on NAD+() or on NADP+(). In eukaryotes there are at least three is…	Domain
Sobic.009G238900	Chr09	57680872	57684861	1	3990	33371		Isocitrate dehydrogenase NADP-dependent		Isocitrate dehydrogenase (IDH) [, ]is an important enzyme of carbohydrate metabolism which catalyzes the oxidative decarboxylation of isocitrate into alpha-ketoglutarate. IDH is either dependent on NAD+() or on NADP+(). In eukaryotes there are at least three isozymes of IDH: two are located in the mitochondrial matrix (one NAD+-dependent, the other NADP+-dependent), while the third one (also NADP…	Family
Sobic.009G238900	Chr09	57680872	57684861	1	3990	33371		Isopropylmalate dehydrogenase-like domain		The isocitrate and isopropylmalate dehydrogenases family includes isocitrate dehydrogenase (IDH), 3-isopropylmalate dehydrogenase (IMDH) and tartrate dehydrogenase.IDH is an important enzyme of carbohydrate metabolism which catalyses the oxidative decarboxylation of isocitrate into alpha-ketoglutarate [, ]. IDH is either dependent on NAD+() or on NADP+(). In eukaryotes there are at least three is…	Domain
Sobic.009G238900	Chr09	57680872	57684861	1	3990	33371		Isocitrate dehydrogenase NADP-dependent		Isocitrate dehydrogenase (IDH) [, ]is an important enzyme of carbohydrate metabolism which catalyzes the oxidative decarboxylation of isocitrate into alpha-ketoglutarate. IDH is either dependent on NAD+() or on NADP+(). In eukaryotes there are at least three isozymes of IDH: two are located in the mitochondrial matrix (one NAD+-dependent, the other NADP+-dependent), while the third one (also NADP…	Family
Sobic.009G238900	Chr09	57680872	57684861	1	3990	33371						oxidation-reduction process	GO:0055114	A metabolic process that results in the removal or addition of one or more electrons to or from a substance, with or without the concomitant removal or addition of a proton or protons.
Sobic.009G238900	Chr09	57680872	57684861	1	3990	33371						oxidoreductase activity, acting on the CH-OH group of donors, NAD or NADP as acceptor	GO:0016616	Catalysis of an oxidation-reduction (redox) reaction in which a CH-OH group acts as a hydrogen or electron donor and reduces NAD+ or NADP.
Sobic.009G238900	Chr09	57680872	57684861	1	3990	33371						isocitrate dehydrogenase (NADP+) activity	GO:0004450	Catalysis of the reaction: isocitrate + NADP+ = 2-oxoglutarate + CO2 + NADPH + H+.
Sobic.009G238900	Chr09	57680872	57684861	1	3990	33371						isocitrate metabolic process	GO:0006102	The chemical reactions and pathways involving isocitrate, the anion of isocitric acid, 1-hydroxy-1,2,3-propanetricarboxylic acid. Isocitrate is an important intermediate in the TCA cycle and the glycoxylate cycle.
Sobic.009G239000	Chr09	57687169	57688124	-1	956	39668		Transcription factor, MADS-box		Human serum response factor (SRF) is a ubiquitous nuclear protein importantfor cell proliferation and differentiation. SRF function is essentialfor transcriptional regulation of numerous growth-factor-inducible genes,such as c-fos oncogene and muscle-specific actin genes. A core domain of around 90 amino acids is sufficient for the activitiesof DNA-binding, dimerisation and interaction with acces…	Domain
Sobic.009G239000	Chr09	57687169	57688124	-1	956	39668						DNA binding	GO:0003677	Any molecular function by which a gene product interacts selectively and non-covalently with DNA (deoxyribonucleic acid).
Sobic.009G239000	Chr09	57687169	57688124	-1	956	39668						protein dimerization activity	GO:0046983	The formation of a protein dimer, a macromolecular structure consists of two noncovalently associated identical or nonidentical subunits.
Sobic.009G239101	Chr09	57694451	57699567	1	5117	46950	(1 of 27) PF03101//PF04434//PF10551 - FAR1 DNA-binding domain (FAR1) // SWIM zinc finger (SWIM) // MULE transposase domain (MULE)	Zinc finger, SWIM-type		Zinc finger (Znf) domains are relatively small protein motifs which contain multiple finger-like protrusions that make tandem contacts with their target molecule. Some of these domains bind zinc, but many do not; instead binding other metals such as iron, or no metal at all. For example, some family members form salt bridges to stabilise the finger-like folds. They were first identified as a DNA-…	Domain
Sobic.009G239101	Chr09	57694451	57699567	1	5117	46950	(1 of 27) PF03101//PF04434//PF10551 - FAR1 DNA-binding domain (FAR1) // SWIM zinc finger (SWIM) // MULE transposase domain (MULE)	FHY3/FAR1 family		This entry represents a group of plant and fungal proteins,including 14 Arbidopsis FHY3/FAR1-related proteins []. FHY3 (FAR-RED ELONGATED HYPOCOTYL3) and FAR1 (FAR-RED IMPAIRED RESPONSE1) are transcription factors derived from ancient transposases during evolution. They are involved in chlorophyll biosynthesis via the activation of HEMB1 gene expression []. They can also integrate light and absci…	Family
Sobic.009G239101	Chr09	57694451	57699567	1	5117	46950	(1 of 27) PF03101//PF04434//PF10551 - FAR1 DNA-binding domain (FAR1) // SWIM zinc finger (SWIM) // MULE transposase domain (MULE)	Zinc finger, PMZ-type		Zinc finger (Znf) domains are relatively small protein motifs which contain multiple finger-like protrusions that make tandem contacts with their target molecule. Some of these domains bind zinc, but many do not; instead binding other metals such as iron, or no metal at all. For example, some family members form salt bridges to stabilise the finger-like folds. They were first identified as a DNA-…	Domain
Sobic.009G239101	Chr09	57694451	57699567	1	5117	46950	(1 of 27) PF03101//PF04434//PF10551 - FAR1 DNA-binding domain (FAR1) // SWIM zinc finger (SWIM) // MULE transposase domain (MULE)	MULE transposase domain		This entry represents a domain found in Mutator-like elements (MULE)-encoded tranposases, some of which also contain a zinc-finger motif [, ]. This domain is also found in a transposase for the insertion sequence element IS256 in transposon Tn4001 [].	Domain
Sobic.009G239101	Chr09	57694451	57699567	1	5117	46950	(1 of 27) PF03101//PF04434//PF10551 - FAR1 DNA-binding domain (FAR1) // SWIM zinc finger (SWIM) // MULE transposase domain (MULE)	FAR1 DNA binding domain		Phytochrome A is the primary photoreceptor for mediating various far-red light-induced responses in higher plants. It has been found that the proteins governing this response, which include FAR-RED ELONGATED HYPOCOTYL3 (FHY3) and FAR-RED-IMPAIRED RESPONSE1 (FAR1), are a pair of homologous proteins sharing significant sequence homology to mutator-like transposases. These proteins appear to be nove…	Domain
Sobic.009G239101	Chr09	57694451	57699567	1	5117	46950	(1 of 27) PF03101//PF04434//PF10551 - FAR1 DNA-binding domain (FAR1) // SWIM zinc finger (SWIM) // MULE transposase domain (MULE)					zinc ion binding	GO:0008270	Interacting selectively and non-covalently with zinc (Zn) ions.
Sobic.009G239101	Chr09	57694451	57699567	1	5117	46950	(1 of 27) PF03101//PF04434//PF10551 - FAR1 DNA-binding domain (FAR1) // SWIM zinc finger (SWIM) // MULE transposase domain (MULE)					regulation of transcription, DNA-templated	GO:0006355	Any process that modulates the frequency, rate or extent of cellular DNA-templated transcription.
Sobic.009G239200	Chr09	57696343	57698475	1	2133	48842
Sobic.009G239250	Chr09	57700001	57700589	-1	589	52500
Sobic.009G239301	Chr09	57701724	57702144	-1	421	54223	(1 of 6) 6.3.4.2 - CTP synthase (glutamine hydrolyzing) / UTP--ammonia ligase	Class I glutamine amidotransferase-like		This entry represents the class I glutamine amidotransferase-like domain.Glutamine amidotransferase (GATase) enzymes catalyse the removal of the ammonia group from glutamine and then transfer this group to a substrate to form a new carbon-nitrogen group []. The GATase domain exists either as a separate polypeptidic subunit or as part of a larger polypeptide fused in different ways to a synthase d…	Domain
Sobic.009G239301	Chr09	57701724	57702144	-1	421	54223	(1 of 6) 6.3.4.2 - CTP synthase (glutamine hydrolyzing) / UTP--ammonia ligase	Glutamine amidotransferase		Glutamine amidotransferase (GATase) enzymes catalyse the removal of the ammonia group from glutamine and then transfer this group to a substrate to form a new carbon-nitrogen group []. The GATase domain exists either as a separate polypeptidic subunit or as part of a larger polypeptide fused in different ways to a synthase domain. Two classes of GATase domains have been identified [, ]: class-I (…	Domain
Sobic.009G239301	Chr09	57701724	57702144	-1	421	54223	(1 of 6) 6.3.4.2 - CTP synthase (glutamine hydrolyzing) / UTP--ammonia ligase	CTP synthase		CTP synthase is involved in pyrimidine ribonucleotide/ribonucleoside metabolism, catalysing the synthesis of CTP from UTP by amination of the pyrimidine ring at the 4-position []. The enzyme exists as a dimer of identical chains that aggregates as a tetramer. This gene has been found roughly 500 bp upstream of enolase in both beta (Nitrosomonas europaea) and gamma (Escherichia coli) subdivisions …	Family
Sobic.009G239301	Chr09	57701724	57702144	-1	421	54223	(1 of 6) 6.3.4.2 - CTP synthase (glutamine hydrolyzing) / UTP--ammonia ligase					pyrimidine nucleotide biosynthetic process	GO:0006221	The chemical reactions and pathways resulting in the formation of a pyrimidine nucleotide, a compound consisting of nucleoside (a pyrimidine base linked to a deoxyribose or ribose sugar) esterified with a phosphate group at either the 3' or 5'-hydroxyl group of the sugar.
Sobic.009G239301	Chr09	57701724	57702144	-1	421	54223	(1 of 6) 6.3.4.2 - CTP synthase (glutamine hydrolyzing) / UTP--ammonia ligase					CTP synthase activity	GO:0003883	Catalysis of the reaction: ATP + UTP + NH3 = ADP + phosphate + CTP.
Sobic.009G239351	Chr09	57702655	57706002	-1	3348	55154
