# Supplementary material for: Association mapping by aerial drone reveals 213 genetic associations for Sorghum bicolor biomass traits under drought
Source: BMC Genomics. 2018 Sep 17;19:679. doi: 10.1186/s12864-018-5055-5 (PMC6142696; doi:10.1186/s12864-018-5055-5)
Supplement: Supplementary file 9 — Tables showing all genes in the regions spanned by significant SNPs for each peak. Gene information was obtained from the Phytomine tool in Phytozome v3.0. (ZIP 8760 kb) [file 12864_2018_5055_MOESM9_ESM.zip › CPG9.20_all_Sb_genes_in_region_from_Phytomine.xlsx]

## Sheet: CPG9.20_all_Sb_genes_in_region_
Primary_Identifier	chrom	Pos_start	Pos_end	strand	gene_length	dist_from_max_GWAS_SNP	gene_defline	protein_domains_name	gene_name	protein_domains_description	protin_domains_type	ontology_term_name	GO_term	GO_description
Sobic.009G239600	Chr09	57747754	57750919	1	3166	1020141	(1 of 1) PTHR11064//PTHR11064:SF49 - CCAAT-BINDING TRANSCRIPTION FACTOR-RELATED // SUBFAMILY NOT NAMED	Histone-fold		Histones mediate DNA organisation and plays a dominant role in regulating eukaryotic transcription. The histone-fold consists of a core of three helices, where the long middle helix is flanked at each end by shorter ones. The histone fold is a structural element that facilitates heterodimerisation [, , ]. Proteins displaying this structure include the nucleosome core histones, which form octomers…	Domain
Sobic.009G239600	Chr09	57747754	57750919	1	3166	1020141	(1 of 1) PTHR11064//PTHR11064:SF49 - CCAAT-BINDING TRANSCRIPTION FACTOR-RELATED // SUBFAMILY NOT NAMED	Transcription factor CBF/NF-Y/archaeal histone domain		This domain is found in archaebacterial histones and histone-like transcription factors from eukaryotes.	Domain
Sobic.009G239600	Chr09	57747754	57750919	1	3166	1020141	(1 of 1) PTHR11064//PTHR11064:SF49 - CCAAT-BINDING TRANSCRIPTION FACTOR-RELATED // SUBFAMILY NOT NAMED	Histone-fold		Histones mediate DNA organisation and plays a dominant role in regulating eukaryotic transcription. The histone-fold consists of a core of three helices, where the long middle helix is flanked at each end by shorter ones. The histone fold is a structural element that facilitates heterodimerisation [, , ]. Proteins displaying this structure include the nucleosome core histones, which form octomers…	Domain
Sobic.009G239600	Chr09	57747754	57750919	1	3166	1020141	(1 of 1) PTHR11064//PTHR11064:SF49 - CCAAT-BINDING TRANSCRIPTION FACTOR-RELATED // SUBFAMILY NOT NAMED	Transcription factor CBF/NF-Y/archaeal histone domain		This domain is found in archaebacterial histones and histone-like transcription factors from eukaryotes.	Domain
Sobic.009G239600	Chr09	57747754	57750919	1	3166	1020141	(1 of 1) PTHR11064//PTHR11064:SF49 - CCAAT-BINDING TRANSCRIPTION FACTOR-RELATED // SUBFAMILY NOT NAMED					protein heterodimerization activity	GO:0046982	Interacting selectively and non-covalently with a nonidentical protein to form a heterodimer.
Sobic.009G239700	Chr09	57753538	57753792	1	255	1017268	(1 of 1) PTHR34777:SF1 - VQ MOTIF-CONTAINING PROTEIN	VQ		This short motif is found in a variety of plant proteins. These proteins vary greatly in length and are mostly composed of low complexity regions. They all conserve a short motif FXhVQChTG, where X is any amino acid and h is a hydrophobic amino acid. The function of this motif is uncertain, however one protein in this family has been found to bind the SigA sigma factor . It would seem plausible t…	Domain
Sobic.009G239800	Chr09	57755352	57756129	-1	778	1014931		Protein of unknown function DUF538		This family consists of several plant proteins of unknown function.	Family
Sobic.009G239900	Chr09	57760417	57763893	-1	3477	1007167		NAD(P)-binding domain		This entry represents NAD- and NADP-binding domains with a core Rossmann-type fold, which consists of 3-layers alpha/beta/alpha, where the six beta strands are parallel in the order 321456. Many different enzymes contain an NAD/NADP-binding domain, including:C-terminal domain of alcohol dehydrogenases []Tyrosine-dependent oxidoreductases (also known as short-chain dehydrogenases) []N-terminal dom…	Domain
Sobic.009G239900	Chr09	57760417	57763893	-1	3477	1007167		6-phosphogluconate dehydrogenase C-terminal domain-like		6-phosphogluconate dehydrogenase () catalyses the oxidative decarboxylation of 6-phosphogluconate to ribulose 5-phosphate with the concomitant reduction of NADP to NADPH. The metazoan 6PGDHs have a well-conserved glycine-serine rich sequence at the C terminus, which is lacking from bacterial enzymes and from those of the parasitic protozoan Trypanosoma brucei. The active dimer of the mammalian en…	Domain
Sobic.009G239900	Chr09	57760417	57763893	-1	3477	1007167		6-phosphogluconate dehydrogenase, domain 2		This entry represents a multi-helical domain found in several NAD or NADP-utilizing dehydrogenases, including 6-phosphogluconate dehydrogenase [], classes I and II ketol-acid reductoisomerases [], L-3-hydroxyacyl CoA dehydrogenase [], UDP-glucose dehydrogenase [], glycerol-3-phosphate dehydrogenase [], ketopantoate reductase [], N-(1-D-carboxylethyl)-L-norvaline dehydrogenase [], and mannitol 2-d…	Domain
Sobic.009G239900	Chr09	57760417	57763893	-1	3477	1007167		Acetohydroxy acid isomeroreductase, NADPH-binding domain		Acetohydroxy acid isomeroreductase catalyses the conversion of acetohydroxy acids into dihydroxy valerates. This reaction is the second in the synthetic pathway of the essential branched side chain amino acids valine and isoleucine. This N-terminal region of the enzyme carries the binding-site for NADPH. The active-site for enzymatic activity lies in the C-terminal part [, , ].	Domain
Sobic.009G239900	Chr09	57760417	57763893	-1	3477	1007167		Acetohydroxy acid isomeroreductase C-terminal		Acetohydroxy acid isomeroreductase catalyses the conversion of acetohydroxy acids into dihydroxy valerates. This reaction is the second in the synthetic pathway of the essential branched side chainamino acids valine and isoleucine []. The enzyme forms a tetramer of similar but non-identical chains, and requires magnesium as a cofactor.	Domain
Sobic.009G239900	Chr09	57760417	57763893	-1	3477	1007167		Ketol-acid reductoisomerase		Acetohydroxy acid isomeroreductase catalyses the conversion of acetohydroxy acids into dihydroxy valerates. This reaction is the second in the synthetic pathway of the essential branched side chainamino acids valine and isoleucine []. The enzyme forms a tetramer of similar but non-identical chains, and requires magnesium as a cofactor.	Family
Sobic.009G239900	Chr09	57760417	57763893	-1	3477	1007167		Ketol-acid reductoisomerase, plant		Ketol-acid reductoisomerases (KARI) catalyses two steps in the biosynthesis of branched-chain amino acids. The reaction involves an Mg2+ dependent alkyl migration followed by an NADPH-dependent reduction of the 2-keto group. There are two groups of KARI enzymes: class I is a short form found infungi and most bacteria, and class II is a long form found in plants and certain bacteria (although thei…	Family
Sobic.009G239900	Chr09	57760417	57763893	-1	3477	1007167						oxidation-reduction process	GO:0055114	A metabolic process that results in the removal or addition of one or more electrons to or from a substance, with or without the concomitant removal or addition of a proton or protons.
Sobic.009G239900	Chr09	57760417	57763893	-1	3477	1007167						ketol-acid reductoisomerase activity	GO:0004455	Catalysis of the reaction: (R)-2,3-dihydroxy-3-methylbutanoate + NADP+ = (S)-2-hydroxy-2-methyl-3-oxobutanoate + NADPH + H+.
Sobic.009G239900	Chr09	57760417	57763893	-1	3477	1007167						branched-chain amino acid biosynthetic process	GO:0009082	The chemical reactions and pathways resulting in the formation of amino acids containing a branched carbon skeleton, comprising isoleucine, leucine and valine.
Sobic.009G240000	Chr09	57770767	57773833	1	3067	997227		Armadillo-like helical		This domain consists of a multi-helical fold comprised of two curved layers of alpha helices arranged in a regular right-handed superhelix, where the repeats that make up this structure are arranged about a common axis []. These superhelical structures present an extensive solvent-accessible surface that is well suited to binding large substrates such as proteins and nucleic acids. This topology …	Domain
Sobic.009G240000	Chr09	57770767	57773833	1	3067	997227		Armadillo-type fold		This entry represents a structural domain with an armadillo (ARM)-like fold, consisting of a multi-helical fold comprised of two curved layers of alpha helices arranged in a regular right-handed superhelix, where the repeats that make up this structure are arranged about a common axis []. These superhelical structures present an extensive solvent-accessible surface that is well suited to binding …	Domain
Sobic.009G240000	Chr09	57770767	57773833	1	3067	997227		Armadillo		The armadillo (Arm) repeat is an approximately 40 amino acid long tandemly repeated sequence motif first identified in the Drosophila melanogastersegment polarity gene armadillo involved in signal transduction through wingless. Animal Arm-repeat proteins function in various processes, including intracellular signalling and cytoskeletal regulation, and include such proteins as beta-catenin, the ju…	Repeat
Sobic.009G240000	Chr09	57770767	57773833	1	3067	997227		Armadillo-like helical		This domain consists of a multi-helical fold comprised of two curved layers of alpha helices arranged in a regular right-handed superhelix, where the repeats that make up this structure are arranged about a common axis []. These superhelical structures present an extensive solvent-accessible surface that is well suited to binding large substrates such as proteins and nucleic acids. This topology …	Domain
Sobic.009G240000	Chr09	57770767	57773833	1	3067	997227		Armadillo-type fold		This entry represents a structural domain with an armadillo (ARM)-like fold, consisting of a multi-helical fold comprised of two curved layers of alpha helices arranged in a regular right-handed superhelix, where the repeats that make up this structure are arranged about a common axis []. These superhelical structures present an extensive solvent-accessible surface that is well suited to binding …	Domain
Sobic.009G240000	Chr09	57770767	57773833	1	3067	997227		Armadillo		The armadillo (Arm) repeat is an approximately 40 amino acid long tandemly repeated sequence motif first identified in the Drosophila melanogastersegment polarity gene armadillo involved in signal transduction through wingless. Animal Arm-repeat proteins function in various processes, including intracellular signalling and cytoskeletal regulation, and include such proteins as beta-catenin, the ju…	Repeat
Sobic.009G240100	Chr09	57775490	57777327	1	1838	993733	(1 of 2) PTHR32099//PTHR32099:SF8 - CYSTEINE-RICH REPEAT SECRETORY PROTEIN // SUBFAMILY NOT NAMED	Gnk2-homologous domain		Ginkbilobin-2 (Gnk2) is an antifungal protein found in the endosperm of Ginkgoseeds, which inhibits the growth of phytopathogenic fungi such as Fusariumoxysporum. Gnk2 has considerable homology (~85%) to embryo-abundant proteins(EAP) from the gymnosperms Picea abies and P. glauca. Plant EAP are expressedin the late stage of seed maturation and are involved in protection againstenvironmental stres…	Domain
Sobic.009G240200	Chr09	57777472	57779121	1	1650	991939
Sobic.009G240300	Chr09	57777953	57783824	-1	5872	987236
Sobic.009G240300	Chr09	57777953	57783824	-1	5872	987236
Sobic.009G240400	Chr09	57788800	57789692	1	893	981368	(1 of 10) 4.2.1.17 - Enoyl-CoA hydratase / Unsaturated acyl-CoA hydratase	P-loop containing nucleoside triphosphate hydrolase		The P-loop NTPase fold is the most prevalent domain of the several distinctnucleotide-binding protein folds.The most common reaction catalysed by enzymes of the P-loop NTPase fold is the hydrolysis of the beta-gamma phosphate bond of a bound nucleoside triphosphate (NTP). The energy from NTP hydrolysis is typically utilised to induce conformational changes in other molecules, which constitutes th…	Domain
Sobic.009G240400	Chr09	57788800	57789692	1	893	981368	(1 of 10) 4.2.1.17 - Enoyl-CoA hydratase / Unsaturated acyl-CoA hydratase	Ran GTPase		Small GTPases form an independent superfamily within the larger class ofregulatory GTP hydrolases. This superfamily contains proteins that control avast number of important processes and possess a common, structurallypreserved GTP-binding domain [], []. Sequence comparisons of small G proteinsfrom various species have revealed that they are conserved in primarystructures at the level of 30-55% si…	Family
Sobic.009G240400	Chr09	57788800	57789692	1	893	981368	(1 of 10) 4.2.1.17 - Enoyl-CoA hydratase / Unsaturated acyl-CoA hydratase					signal transduction	GO:0007165	The cellular process in which a signal is conveyed to trigger a change in the activity or state of a cell. Signal transduction begins with reception of a signal (e.g. a ligand binding to a receptor or receptor activation by a stimulus such as light), or for signal transduction in the absence of ligand, signal-withdrawal or the activity of a constitutively active receptor. Signal transduction ends…
Sobic.009G240400	Chr09	57788800	57789692	1	893	981368	(1 of 10) 4.2.1.17 - Enoyl-CoA hydratase / Unsaturated acyl-CoA hydratase					GTP binding	GO:0005525	Interacting selectively and non-covalently with GTP, guanosine triphosphate.
Sobic.009G240400	Chr09	57788800	57789692	1	893	981368	(1 of 10) 4.2.1.17 - Enoyl-CoA hydratase / Unsaturated acyl-CoA hydratase					intracellular protein transport	GO:0006886	The directed movement of proteins in a cell, including the movement of proteins between specific compartments or structures within a cell, such as organelles of a eukaryotic cell.
Sobic.009G240400	Chr09	57788800	57789692	1	893	981368	(1 of 10) 4.2.1.17 - Enoyl-CoA hydratase / Unsaturated acyl-CoA hydratase					GTPase activity	GO:0003924	Catalysis of the reaction: GTP + H2O = GDP + phosphate.
Sobic.009G240400	Chr09	57788800	57789692	1	893	981368	(1 of 10) 4.2.1.17 - Enoyl-CoA hydratase / Unsaturated acyl-CoA hydratase					nucleocytoplasmic transport	GO:0006913	The directed movement of molecules between the nucleus and the cytoplasm.
Sobic.009G240500	Chr09	57791485	57792708	1	1224	978352	(1 of 28) 3.1.1.32 - Phospholipase A(1) / Phospholipase A1	Alpha/Beta hydrolase fold		This entry represent the Alpha/Beta hydrolase fold.The alpha/beta hydrolase fold []is common to a number of hydrolytic enzymes of widely differing phylogenetic origin and catalytic function. The core of each enzyme is an alpha/beta-sheet (rather than a barrel), containing 8 strands connected by helices []. The enzymes are believed to have diverged from a common ancestor, preserving the arrangemen…	Domain
Sobic.009G240500	Chr09	57791485	57792708	1	1224	978352	(1 of 28) 3.1.1.32 - Phospholipase A(1) / Phospholipase A1	Fungal lipase-like domain		This entry represents a domain with an alpha/beta hydrolase fold found in feruloyl esterase A []. It is similar to that found in fungal lipases [].	Domain
Sobic.009G240600	Chr09	57793773	57798036	-1	4264	973024	(1 of 28) 3.1.1.32 - Phospholipase A(1) / Phospholipase A1	Alpha/Beta hydrolase fold		This entry represent the Alpha/Beta hydrolase fold.The alpha/beta hydrolase fold []is common to a number of hydrolytic enzymes of widely differing phylogenetic origin and catalytic function. The core of each enzyme is an alpha/beta-sheet (rather than a barrel), containing 8 strands connected by helices []. The enzymes are believed to have diverged from a common ancestor, preserving the arrangemen…	Domain
Sobic.009G240600	Chr09	57793773	57798036	-1	4264	973024	(1 of 28) 3.1.1.32 - Phospholipase A(1) / Phospholipase A1	Fungal lipase-like domain		This entry represents a domain with an alpha/beta hydrolase fold found in feruloyl esterase A []. It is similar to that found in fungal lipases [].	Domain
Sobic.009G240700	Chr09	57799754	57804273	-1	4520	966787		NAD(P)-binding domain		This entry represents NAD- and NADP-binding domains with a core Rossmann-type fold, which consists of 3-layers alpha/beta/alpha, where the six beta strands are parallel in the order 321456. Many different enzymes contain an NAD/NADP-binding domain, including:C-terminal domain of alcohol dehydrogenases []Tyrosine-dependent oxidoreductases (also known as short-chain dehydrogenases) []N-terminal dom…	Domain
Sobic.009G240700	Chr09	57799754	57804273	-1	4520	966787		3-beta hydroxysteroid dehydrogenase/isomerase		The enzyme 3 beta-hydroxysteroid dehydrogenase/5-ene-4-ene isomerase (3 beta-HSD) catalyses the oxidation and isomerisation of 5-ene-3 beta-hydroxypregnene and 5-ene-hydroxyandrostene steroid precursors into the corresponding 4-ene-ketosteroids necessaryfor the formation of all classes of steroid hormones.	Domain
Sobic.009G240700	Chr09	57799754	57804273	-1	4520	966787		Lactate/malate dehydrogenase, C-terminal		L-lactate dehydrogenases are metabolic enzymes which catalyse the conversion of L-lactate to pyruvate, the last step in anaerobic glycolysis []. L-lactate dehydrogenase is also found as a lens crystallin in bird and crocodile eyes. L-2-hydroxyisocaproate dehydrogenases are also members of the family. Malate dehydrogenases catalyse the interconversion of malate to oxaloacetate []. The enzyme parti…	Domain
Sobic.009G240700	Chr09	57799754	57804273	-1	4520	966787		Lactate dehydrogenase/glycoside hydrolase, family 4, C-terminal		This entry represents a structural motif found at the C-terminal of lactate dehydrogenase ()and malate dehydrogenases (), as well as at the C-terminal of family 4 glycoside hydrolases (). These domains have an unusual fold consisting of segregated alpha-helical and beta-sheet regions, although they contain predominantly anti-parallel beta-sheets [, , ].L-lactate dehydrogenases are metabolic enzym…	Domain
Sobic.009G240700	Chr09	57799754	57804273	-1	4520	966787		L-lactate/malate dehydrogenase		This family contains both lactate and malate dehydrogenases. Malate dehydrogenases catalyse the interconversion of malate to oxaloacetate. The enzyme participates in the citric acid cycle.L-lactate dehydrogenase () (LDH) []catalyses the reversible NAD-dependent interconversion of pyruvate to L-lactate. In vertebrate muscles and in lactic acid bacteria it represents the final step in anaerobic gly…	Family
Sobic.009G240700	Chr09	57799754	57804273	-1	4520	966787		Malate dehydrogenase, type 1		This entry represents the NAD-dependent malate dehydrogenase found in eukaryotes and certain gamma proteobacteria. The enzyme is involved in the citric acid cycle as well as the glyoxalate cycle. Several isoforms exist in eukaryotes. In Saccharomyces cereviseae, for example, there are cytoplasmic, mitochondrial and peroxisomal forms. Although malate dehydrogenases have in some cases been mistaken…	Family
Sobic.009G240700	Chr09	57799754	57804273	-1	4520	966787						oxidation-reduction process	GO:0055114	A metabolic process that results in the removal or addition of one or more electrons to or from a substance, with or without the concomitant removal or addition of a proton or protons.
Sobic.009G240700	Chr09	57799754	57804273	-1	4520	966787						oxidoreductase activity, acting on the CH-OH group of donors, NAD or NADP as acceptor	GO:0016616	Catalysis of an oxidation-reduction (redox) reaction in which a CH-OH group acts as a hydrogen or electron donor and reduces NAD+ or NADP.
Sobic.009G240700	Chr09	57799754	57804273	-1	4520	966787						carboxylic acid metabolic process	GO:0019752	The chemical reactions and pathways involving carboxylic acids, any organic acid containing one or more carboxyl (COOH) groups or anions (COO-).
Sobic.009G240900	Chr09	57805385	57809048	-1	3664	962012		P-loop containing nucleoside triphosphate hydrolase		The P-loop NTPase fold is the most prevalent domain of the several distinctnucleotide-binding protein folds.The most common reaction catalysed by enzymes of the P-loop NTPase fold is the hydrolysis of the beta-gamma phosphate bond of a bound nucleoside triphosphate (NTP). The energy from NTP hydrolysis is typically utilised to induce conformational changes in other molecules, which constitutes th…	Domain
Sobic.009G240900	Chr09	57805385	57809048	-1	3664	962012		Ran GTPase		Small GTPases form an independent superfamily within the larger class ofregulatory GTP hydrolases. This superfamily contains proteins that control avast number of important processes and possess a common, structurallypreserved GTP-binding domain [], []. Sequence comparisons of small G proteinsfrom various species have revealed that they are conserved in primarystructures at the level of 30-55% si…	Family
Sobic.009G240900	Chr09	57805385	57809048	-1	3664	962012		Small GTPase superfamily, ARF/SAR type		Small GTPases form an independent superfamily within the larger class of regulatory GTP hydrolases. This superfamily contains proteins that control a vast number of important processes and possess a common, structurally preserved GTP-binding domain [, ]. Sequence comparisons of small G proteins from various species have revealed that they are conserved in primary structures at the level of 30-55%…	Family
Sobic.009G240900	Chr09	57805385	57809048	-1	3664	962012		Small GTP-binding protein domain		Proteins with a small GTP-binding domain include Ras, RhoA, Rab11, translation elongation factor G, translation initiation factor IF-2, tetratcycline resistance protein TetM, CDC42, Era, ADP-ribosylation factors, tdhF, and many others []. In some proteins the domain occurs more than once. Among them there is a large number of small GTP-binding proteins and related domains in larger proteins. Note…	Domain
Sobic.009G240900	Chr09	57805385	57809048	-1	3664	962012		Small GTPase superfamily, Rho type		Small GTPases form an independent superfamily within the larger class of regulatory GTP hydrolases. This superfamily contains proteins that control a vast number of important processes and possess a common, structurally preserved GTP-binding domain [, ]. Sequence comparisons of small G proteins from various species have revealed that they are conserved in primary structures at the level of 30-55%…	Family
Sobic.009G240900	Chr09	57805385	57809048	-1	3664	962012						intracellular	GO:0005622	The living contents of a cell; the matter contained within (but not including) the plasma membrane, usually taken to exclude large vacuoles and masses of secretory or ingested material. In eukaryotes it includes the nucleus and cytoplasm.
Sobic.009G240900	Chr09	57805385	57809048	-1	3664	962012						signal transduction	GO:0007165	The cellular process in which a signal is conveyed to trigger a change in the activity or state of a cell. Signal transduction begins with reception of a signal (e.g. a ligand binding to a receptor or receptor activation by a stimulus such as light), or for signal transduction in the absence of ligand, signal-withdrawal or the activity of a constitutively active receptor. Signal transduction ends…
Sobic.009G240900	Chr09	57805385	57809048	-1	3664	962012						GTP binding	GO:0005525	Interacting selectively and non-covalently with GTP, guanosine triphosphate.
Sobic.009G240900	Chr09	57805385	57809048	-1	3664	962012						intracellular protein transport	GO:0006886	The directed movement of proteins in a cell, including the movement of proteins between specific compartments or structures within a cell, such as organelles of a eukaryotic cell.
Sobic.009G240900	Chr09	57805385	57809048	-1	3664	962012						GTPase activity	GO:0003924	Catalysis of the reaction: GTP + H2O = GDP + phosphate.
Sobic.009G240900	Chr09	57805385	57809048	-1	3664	962012						small GTPase mediated signal transduction	GO:0007264	Any series of molecular signals in which a small monomeric GTPase relays one or more of the signals.
Sobic.009G240900	Chr09	57805385	57809048	-1	3664	962012						nucleocytoplasmic transport	GO:0006913	The directed movement of molecules between the nucleus and the cytoplasm.
Sobic.009G241000	Chr09	57810429	57812688	-1	2260	958372		Thiolase-like		This entry represents a structural domain with a thiolase-like 3-layer alpha/beta/alpha topology. This domain usually occurs in two similar copies that are related by a pseudo-dyad, and which arose through duplication. The proteins in this entry can be split into two groups: those related to thiolase, and those related to chalcone synthase. The thiolase-like enzymes include:Thiolase, where the to…	Domain
Sobic.009G241000	Chr09	57810429	57812688	-1	2260	958372		3-Oxoacyl-[acyl-carrier-protein (ACP)]synthase III C-terminal		This domain is found on 3-Oxoacyl-[acyl-carrier-protein (ACP)]synthase III , the enzyme responsible for initiating the chain of reactions of the fatty acid synthase in plants and bacteria.	Domain
Sobic.009G241000	Chr09	57810429	57812688	-1	2260	958372		FAE1/Type III polyketide synthase-like protein		This domain is found in proteins that are described as 3-ketoacyl-CoA synthases, type III polyketide synthases, fatty acid elongases and fatty acid condensing enzymes, and are found in both prokaryotic and eukaryotic (mainly plant) species. The region contains the active site residues, as well as motifs involved in substrate binding [].	Domain
Sobic.009G241000	Chr09	57810429	57812688	-1	2260	958372		Very-long-chain 3-ketoacyl-CoA synthase		This group represents 3-ketoacyl-CoA synthases (KCSs) from plants [, ]. They are also known as very long-chain fatty acid (VLCFA) condensing enzymes, and they catalyse the first committed step during the fatty acid elongation process, which is the condensation of C2 units to acyl-CoA. Arabidopsis contains 21 KCS members [].	Family
Sobic.009G241000	Chr09	57810429	57812688	-1	2260	958372						metabolic process	GO:0008152	The chemical reactions and pathways, including anabolism and catabolism, by which living organisms transform chemical substances. Metabolic processes typically transform small molecules, but also include macromolecular processes such as DNA repair and replication, and protein synthesis and degradation.
Sobic.009G241000	Chr09	57810429	57812688	-1	2260	958372						catalytic activity	GO:0003824	Catalysis of a biochemical reaction at physiological temperatures. In biologically catalyzed reactions, the reactants are known as substrates, and the catalysts are naturally occurring macromolecular substances known as enzymes. Enzymes possess specific binding sites for substrates, and are usually composed wholly or largely of protein, but RNA that has catalytic activity (ribozyme) is often also…
Sobic.009G241000	Chr09	57810429	57812688	-1	2260	958372						transferase activity, transferring acyl groups other than amino-acyl groups	GO:0016747	Catalysis of the transfer of an acyl group, other than amino-acyl, from one compound (donor) to another (acceptor).
Sobic.009G241000	Chr09	57810429	57812688	-1	2260	958372						lipid biosynthetic process	GO:0008610	The chemical reactions and pathways resulting in the formation of lipids, compounds soluble in an organic solvent but not, or sparingly, in an aqueous solvent.
Sobic.009G241100	Chr09	57815066	57818280	-1	3215	952780
Sobic.009G241100	Chr09	57815066	57818280	-1	3215	952780
Sobic.009G241200	Chr09	57824427	57829062	1	4636	941998		Tetratricopeptide-like helical domain		The tetratrico peptide repeat region (TPR) is a structural motif present in a wide range of proteins [, , ]. It mediates protein-protein interactions and the assembly of multiprotein complexes []. The TPR motifconsists of 3-16 tandem-repeats of 34 amino acids residues, although individual TPR motifs canbe dispersed in the protein sequence. Sequence alignment of the TPR domains reveals aconsensus …	Domain
Sobic.009G241200	Chr09	57824427	57829062	1	4636	941998		Pentatricopeptide repeat		This entry represents the PPR repeat.Pentatricopeptide repeat (PPR) proteins are characterised by tandem repeats of a degenerate 35 amino acid motif []. Most of PPR proteins have roles in mitochondria or plastid []. PPR repeats were discovered while screening Arabidopsis proteins for those predicted to be targeted to mitochondria or chloroplast [, ]. Some of these proteins have been shown to play…	Repeat
Sobic.009G241200	Chr09	57824427	57829062	1	4636	941998		Tetratricopeptide-like helical domain		The tetratrico peptide repeat region (TPR) is a structural motif present in a wide range of proteins [, , ]. It mediates protein-protein interactions and the assembly of multiprotein complexes []. The TPR motifconsists of 3-16 tandem-repeats of 34 amino acids residues, although individual TPR motifs canbe dispersed in the protein sequence. Sequence alignment of the TPR domains reveals aconsensus …	Domain
Sobic.009G241200	Chr09	57824427	57829062	1	4636	941998		Pentatricopeptide repeat		This entry represents the PPR repeat.Pentatricopeptide repeat (PPR) proteins are characterised by tandem repeats of a degenerate 35 amino acid motif []. Most of PPR proteins have roles in mitochondria or plastid []. PPR repeats were discovered while screening Arabidopsis proteins for those predicted to be targeted to mitochondria or chloroplast [, ]. Some of these proteins have been shown to play…	Repeat
Sobic.009G241300	Chr09	57831731	57833246	1	1516	937814	(1 of 1) PTHR37210:SF2 - EXPRESSED PROTEIN
Sobic.009G241400	Chr09	57833247	57834977	1	1731	936083		Alpha/Beta hydrolase fold		This entry represent the Alpha/Beta hydrolase fold.The alpha/beta hydrolase fold []is common to a number of hydrolytic enzymes of widely differing phylogenetic origin and catalytic function. The core of each enzyme is an alpha/beta-sheet (rather than a barrel), containing 8 strands connected by helices []. The enzymes are believed to have diverged from a common ancestor, preserving the arrangemen…	Domain
Sobic.009G241500	Chr09	57840234	57841783	1	1550	929277
Sobic.009G241500	Chr09	57840234	57841783	1	1550	929277
Sobic.009G241500	Chr09	57840234	57841783	1	1550	929277
Sobic.009G241600	Chr09	57846240	57848402	1	2163	922658		Zinc finger, CCCH-type		Zinc finger (Znf) domains are relatively small protein motifs which contain multiple finger-like protrusions that make tandem contacts with their target molecule. Some of these domains bind zinc, but many do not; instead binding other metals such as iron, or no metal at all. For example, some family members form salt bridges to stabilise the finger-like folds. They were first identified as a DNA-…	Domain
Sobic.009G241700	Chr09	57849592	57852737	-1	3146	918323		Oxoglutarate/iron-dependent dioxygenase		Enzymes with the Fe(2+) and 2-oxoglutarate (2OG)-dependent dioxygenase domain typically catalyse the oxidation of an organic substrate using a dioxygen molecule, mostly by using ferrous iron as the active site cofactor and 2OG as a co-substrate which is decarboxylated to succinate and CO2 []. Iron 2OG dioxygenase domain proteins are widespread among eukaryotes and bacteria. In metazoans, prolyl h…	Domain
Sobic.009G241700	Chr09	57849592	57852737	-1	3146	918323		Isopenicillin N synthase-like		Isopenicillin N synthase (IPNS) catalyses conversion of the linear tripeptide delta-(L-alpha-aminoadipoyl)-L-cysteinyl-D-valine (ACV) to isopenicillin N (IPN), the central step in biosynthesis of the beta-lactam antibiotics. IPNS is a nonhaem-Fe2+-dependent enzyme. It belongs to a class of nonhaem Fe2+-containing enzymes which includes 2-oxoglutarate-dependent dioxygenases, 2-oxoglutarate-depende…	Domain
Sobic.009G241700	Chr09	57849592	57852737	-1	3146	918323		Oxoglutarate/iron-dependent dioxygenase		Enzymes with the Fe(2+) and 2-oxoglutarate (2OG)-dependent dioxygenase domain typically catalyse the oxidation of an organic substrate using a dioxygen molecule, mostly by using ferrous iron as the active site cofactor and 2OG as a co-substrate which is decarboxylated to succinate and CO2 []. Iron 2OG dioxygenase domain proteins are widespread among eukaryotes and bacteria. In metazoans, prolyl h…	Domain
Sobic.009G241700	Chr09	57849592	57852737	-1	3146	918323		Isopenicillin N synthase-like		Isopenicillin N synthase (IPNS) catalyses conversion of the linear tripeptide delta-(L-alpha-aminoadipoyl)-L-cysteinyl-D-valine (ACV) to isopenicillin N (IPN), the central step in biosynthesis of the beta-lactam antibiotics. IPNS is a nonhaem-Fe2+-dependent enzyme. It belongs to a class of nonhaem Fe2+-containing enzymes which includes 2-oxoglutarate-dependent dioxygenases, 2-oxoglutarate-depende…	Domain
Sobic.009G241700	Chr09	57849592	57852737	-1	3146	918323						oxidoreductase activity	GO:0016491	Catalysis of an oxidation-reduction (redox) reaction, a reversible chemical reaction in which the oxidation state of an atom or atoms within a molecule is altered. One substrate acts as a hydrogen or electron donor and becomes oxidized, while the other acts as hydrogen or electron acceptor and becomes reduced.
Sobic.009G241700	Chr09	57849592	57852737	-1	3146	918323						oxidation-reduction process	GO:0055114	A metabolic process that results in the removal or addition of one or more electrons to or from a substance, with or without the concomitant removal or addition of a proton or protons.
Sobic.009G241801	Chr09	57857672	57859371	-1	1700	911689
Sobic.009G241900	Chr09	57863194	57864332	-1	1139	906728		Oleosin		Oleosins []are the proteinaceous components of plants' lipid storage bodiescalled oil bodies. Oil bodies are small droplets (0.2 to 1.5 mu-m in diameter)containing mostly triacylglycerol that are surrounded by a phospholipid/oleosin annulus. Oleosins may have a structural role in stabilising the lipidbody during dessication of the seed, by preventing coalescence of the oil.They may also provide r…	Family
Sobic.009G241900	Chr09	57863194	57864332	-1	1139	906728		Oleosin		Oleosins []are the proteinaceous components of plants' lipid storage bodiescalled oil bodies. Oil bodies are small droplets (0.2 to 1.5 mu-m in diameter)containing mostly triacylglycerol that are surrounded by a phospholipid/oleosin annulus. Oleosins may have a structural role in stabilising the lipidbody during dessication of the seed, by preventing coalescence of the oil.They may also provide r…	Family
Sobic.009G241900	Chr09	57863194	57864332	-1	1139	906728						integral component of membrane	GO:0016021	The component of a membrane consisting of the gene products and protein complexes having at least some part of their peptide sequence embedded in the hydrophobic region of the membrane.
Sobic.009G241900	Chr09	57863194	57864332	-1	1139	906728						monolayer-surrounded lipid storage body	GO:0012511	A subcellular organelle of plant cells surrounded by 'half-unit' or a monolayer membrane instead of the more usual bilayer. The storage body has a droplet of triglyceride surrounded by a monolayer of phospholipids, interacting with the triglycerides and the hydrophilic head groups facing the cytosol, and containing major protein components called oleosins.
Sobic.009G241966	Chr09	57865116	57866312	1	1197	904748
Sobic.009G242032	Chr09	57865966	57867271	-1	1306	903789
Sobic.009G242100	Chr09	57869640	57875363	-1	5724	895697	(1 of 1) PTHR31342:SF7 - PROTEIN CHUP1, CHLOROPLASTIC	Aldolase-type TIM barrel		This entry represents the TIM beta/alpha barrel found in aldolase and in related proteins. This TIM barrel usually covers the entire protein structure. Proteins containing this TIM barrel domain include class I aldolases, class I DAHP synthases, class II fructose-bisphosphate aldolases (FBP aldolases), and 5-aminolaevulinate dehydratase (a hybrid of classes I and II aldolases) [, , ].	Domain
Sobic.009G242100	Chr09	57869640	57875363	-1	5724	895697	(1 of 1) PTHR31342:SF7 - PROTEIN CHUP1, CHLOROPLASTIC	Aldolase-type TIM barrel		This entry represents the TIM beta/alpha barrel found in aldolase and in related proteins. This TIM barrel usually covers the entire protein structure. Proteins containing this TIM barrel domain include class I aldolases, class I DAHP synthases, class II fructose-bisphosphate aldolases (FBP aldolases), and 5-aminolaevulinate dehydratase (a hybrid of classes I and II aldolases) [, , ].	Domain
Sobic.009G242100	Chr09	57869640	57875363	-1	5724	895697	(1 of 1) PTHR31342:SF7 - PROTEIN CHUP1, CHLOROPLASTIC	Aldolase-type TIM barrel		This entry represents the TIM beta/alpha barrel found in aldolase and in related proteins. This TIM barrel usually covers the entire protein structure. Proteins containing this TIM barrel domain include class I aldolases, class I DAHP synthases, class II fructose-bisphosphate aldolases (FBP aldolases), and 5-aminolaevulinate dehydratase (a hybrid of classes I and II aldolases) [, , ].	Domain
Sobic.009G242100	Chr09	57869640	57875363	-1	5724	895697	(1 of 1) PTHR31342:SF7 - PROTEIN CHUP1, CHLOROPLASTIC					catalytic activity	GO:0003824	Catalysis of a biochemical reaction at physiological temperatures. In biologically catalyzed reactions, the reactants are known as substrates, and the catalysts are naturally occurring macromolecular substances known as enzymes. Enzymes possess specific binding sites for substrates, and are usually composed wholly or largely of protein, but RNA that has catalytic activity (ribozyme) is often also…
Sobic.009G242200	Chr09	57877842	57883218	1	5377	887842		Protein kinase domain		Protein phosphorylation, which plays a key role in most cellular activities, is a reversible process mediated by proteinkinases and phosphoprotein phosphatases. Protein kinases catalyse the transfer of the gamma phosphate from nucleotide triphosphates (often ATP) to one or more amino acid residues in a protein substrate side chain, resulting in a conformational change affecting protein function. …	Domain
Sobic.009G242200	Chr09	57877842	57883218	1	5377	887842		Protein kinase-like domain		Protein kinases () modify other proteins by chemically adding phosphate groups to them. This process is fundamental to most signalling and regulatory processes in the eukaryotic cell []. The protein kinases contain a catalytic core that is common to both serine/threonine and tyrosine protein kinases. The catalytic domain contains the nucleotide-binding site and the catalytic apparatus in an inter…	Domain
Sobic.009G242200	Chr09	57877842	57883218	1	5377	887842		Tyrosine-protein kinase, catalytic domain		Protein phosphorylation, which plays a key role in most cellular activities, is a reversible process mediated by protein kinases and phosphoprotein phosphatases. Protein kinases catalyse the transfer of the gamma phosphate from nucleotide triphosphates (often ATP) to one or more amino acid residues in a protein substrate side chain, resulting in a conformational change affecting protein function.…	Domain
Sobic.009G242250	Chr09	57890244	57891399	1	1156	879661
Sobic.009G242300	Chr09	57899419	57900289	-1	871	870771
Sobic.009G242400	Chr09	57902029	57905627	-1	3599	865433		50S ribosomal protein L30e-like		This entry represents a domain found in L30e/L7ae ribosomal proteins [], the N-terminal domain in a variety of bacterial and mitochondrial RNA 2'-O ribose methyltransferases []and the C-terminal domain of the release factor eRF1 [].	Domain
Sobic.009G242400	Chr09	57902029	57905627	-1	3599	865433		Ribosomal protein L7Ae/L30e/S12e/Gadd45		Ribosomes are the particles that catalyse mRNA-directed protein synthesis in all organisms. The codons of the mRNA are exposed on the ribosome to allow tRNA binding. This leads to the incorporation of amino acids into the growing polypeptide chain in accordance with the genetic information. Incoming amino acid monomers enter the ribosomal A site in the form of aminoacyl-tRNAs complexed with elong…	Domain
Sobic.009G242400	Chr09	57902029	57905627	-1	3599	865433		Ribosomal protein S12e		Ribosomes are the particles that catalyse mRNA-directed protein synthesis in all organisms. The codons of the mRNA are exposed on the ribosome to allow tRNA binding. This leads to the incorporation of amino acids into the growing polypeptide chain in accordance with the genetic information. Incoming amino acid monomers enter the ribosomal A site in the form of aminoacyl-tRNAs complexed with elong…	Family
Sobic.009G242501	Chr09	57908190	57909947	-1	1758	861113		Glyoxalase/Bleomycin resistance protein/Dihydroxybiphenyl dioxygenase		The entry represents a domain containing a beta-alpha-beta(3) motif found in a group of metalloenzymes. The beta-alpha-beta(3) motif provides a metal coordination environment for these enzymes, which catalyse different reactions, including isomerisations (glyoxalase I), epimerisations (methylmalonyl-CoA epimerase), oxidative cleavage of C-C bonds (extradiol dioxygenase), and nucleophilic substitu…	Domain
Sobic.009G242501	Chr09	57908190	57909947	-1	1758	861113		Protein of unknown function DUF617, plant		This family of hypothetical plant proteins are defined by a region of about 170 amino acids found at the C terminus. These proteins have highly divergent N-terminal regions rich in low complexity sequence. PSI-BLAST reveals no clear similarity to any characterised protein. At least 12 distinct members are found in Arabidopsis thaliana(Mouse-ear cress).	Family
Sobic.009G242600	Chr09	57914633	57918884	-1	4252	852176	(1 of 3) K15889 - prenylcysteine alpha-carboxyl methylesterase (PCME)	Alpha/Beta hydrolase fold		This entry represent the Alpha/Beta hydrolase fold.The alpha/beta hydrolase fold []is common to a number of hydrolytic enzymes of widely differing phylogenetic origin and catalytic function. The core of each enzyme is an alpha/beta-sheet (rather than a barrel), containing 8 strands connected by helices []. The enzymes are believed to have diverged from a common ancestor, preserving the arrangemen…	Domain
Sobic.009G242600	Chr09	57914633	57918884	-1	4252	852176	(1 of 3) K15889 - prenylcysteine alpha-carboxyl methylesterase (PCME)	Alpha/beta hydrolase fold-3		The alpha/beta hydrolase fold []is common to a number of hydrolytic enzymes of widely differing phylogenetic origin and catalytic function. The core of each enzyme is an alpha/beta-sheet (rather than a barrel), containing 8 strands connected by helices []. The enzymes are believed to have diverged from a common ancestor, preserving the arrangement of the catalytic residues. All have a catalytic t…	Domain
Sobic.009G242600	Chr09	57914633	57918884	-1	4252	852176	(1 of 3) K15889 - prenylcysteine alpha-carboxyl methylesterase (PCME)	Alpha/Beta hydrolase fold		This entry represent the Alpha/Beta hydrolase fold.The alpha/beta hydrolase fold []is common to a number of hydrolytic enzymes of widely differing phylogenetic origin and catalytic function. The core of each enzyme is an alpha/beta-sheet (rather than a barrel), containing 8 strands connected by helices []. The enzymes are believed to have diverged from a common ancestor, preserving the arrangemen…	Domain
Sobic.009G242600	Chr09	57914633	57918884	-1	4252	852176	(1 of 3) K15889 - prenylcysteine alpha-carboxyl methylesterase (PCME)	Alpha/beta hydrolase fold-3		The alpha/beta hydrolase fold []is common to a number of hydrolytic enzymes of widely differing phylogenetic origin and catalytic function. The core of each enzyme is an alpha/beta-sheet (rather than a barrel), containing 8 strands connected by helices []. The enzymes are believed to have diverged from a common ancestor, preserving the arrangement of the catalytic residues. All have a catalytic t…	Domain
Sobic.009G242600	Chr09	57914633	57918884	-1	4252	852176	(1 of 3) K15889 - prenylcysteine alpha-carboxyl methylesterase (PCME)	Alpha/Beta hydrolase fold		This entry represent the Alpha/Beta hydrolase fold.The alpha/beta hydrolase fold []is common to a number of hydrolytic enzymes of widely differing phylogenetic origin and catalytic function. The core of each enzyme is an alpha/beta-sheet (rather than a barrel), containing 8 strands connected by helices []. The enzymes are believed to have diverged from a common ancestor, preserving the arrangemen…	Domain
Sobic.009G242600	Chr09	57914633	57918884	-1	4252	852176	(1 of 3) K15889 - prenylcysteine alpha-carboxyl methylesterase (PCME)	Alpha/beta hydrolase fold-3		The alpha/beta hydrolase fold []is common to a number of hydrolytic enzymes of widely differing phylogenetic origin and catalytic function. The core of each enzyme is an alpha/beta-sheet (rather than a barrel), containing 8 strands connected by helices []. The enzymes are believed to have diverged from a common ancestor, preserving the arrangement of the catalytic residues. All have a catalytic t…	Domain
Sobic.009G242700	Chr09	57919723	57920642	-1	920	850418		EF-hand domain		Many calcium-binding proteins belong to the same evolutionary family and sharea type of calcium-binding domain known as the EF-hand. This type ofdomain consists of a twelve residue loop flanked on both sides by a twelveresidue alpha-helical domain. In an EF-hand loop the calcium ion iscoordinated in a pentagonal bipyramidal configuration. The six residuesinvolved in the binding are in positions 1…	Domain
Sobic.009G242700	Chr09	57919723	57920642	-1	920	850418		EF-hand domain pair		This domain consists of a duplication of two EF-hand units, where each unit is composed of two helices connected by a twelve-residue calcium-binding loop. The calcium ion in the EF-hand loop is coordinated in a pentagonal bipyramidal configuration. Many calcium-binding proteins contain an EF-hand type calcium-binding domain [, ]. These include: calbindin D9K, S100 proteins such as calcyclin, polc…	Domain
Sobic.009G242700	Chr09	57919723	57920642	-1	920	850418						calcium ion binding	GO:0005509	Interacting selectively and non-covalently with calcium ions (Ca2+).
Sobic.009G242800	Chr09	57922001	57925947	-1	3947	845113		Protein kinase domain		Protein phosphorylation, which plays a key role in most cellular activities, is a reversible process mediated by proteinkinases and phosphoprotein phosphatases. Protein kinases catalyse the transfer of the gamma phosphate from nucleotide triphosphates (often ATP) to one or more amino acid residues in a protein substrate side chain, resulting in a conformational change affecting protein function. …	Domain
Sobic.009G242800	Chr09	57922001	57925947	-1	3947	845113		Protein kinase-like domain		Protein kinases () modify other proteins by chemically adding phosphate groups to them. This process is fundamental to most signalling and regulatory processes in the eukaryotic cell []. The protein kinases contain a catalytic core that is common to both serine/threonine and tyrosine protein kinases. The catalytic domain contains the nucleotide-binding site and the catalytic apparatus in an inter…	Domain
Sobic.009G242800	Chr09	57922001	57925947	-1	3947	845113		Serine-threonine/tyrosine-protein kinase catalytic domain		Protein phosphorylation, which plays a key role in most cellular activities, is a reversible process mediated by protein kinases and phosphoprotein phosphatases. Protein kinases catalyse the transfer of the gamma phosphate from nucleotide triphosphates (often ATP) to one or more amino acid residues in a protein substrate side chain, resulting in a conformational change affecting protein function.…	Domain
Sobic.009G242800	Chr09	57922001	57925947	-1	3947	845113		Serine/threonine/dual specificity protein kinase, catalytic domain		Protein phosphorylation, which plays a key role in most cellular activities, is a reversible process mediated by protein kinases and phosphoprotein phosphatases. Protein kinases catalyse the transfer of the gamma phosphate from nucleotide triphosphates (often ATP) to one or more amino acid residues in a protein substrate side chain, resulting in a conformational change affecting protein function.…	Domain
Sobic.009G242800	Chr09	57922001	57925947	-1	3947	845113						protein phosphorylation	GO:0006468	The process of introducing a phosphate group on to a protein.
Sobic.009G242800	Chr09	57922001	57925947	-1	3947	845113						protein kinase activity	GO:0004672	Catalysis of the phosphorylation of an amino acid residue in a protein, usually according to the reaction: a protein + ATP = a phosphoprotein + ADP.
Sobic.009G242900	Chr09	57929325	57936036	-1	6712	835024		Porin domain		Porins are found in the outer membranes of Gram-negative bacteria,mitochondria and chloroplasts, where they form ion-selective channels forsmall hydrophilic molecules (up to ~600 D) [, ]. X-ray structureanalyses of several bacterial porins [, , ]have revealed a large 16-strandedanti-parallel beta-barrel structure enclosing the transmembrane pore, bycontrast with all other integral membrane protei…	Domain
Sobic.009G243000	Chr09	57935573	57937562	1	1990	833498		F-box domain		First identified in cyclin-F as a protein-protein interaction motif, the F-boxis a conserved domain that is present in numerous protein with a bipartitestructure []. Through the F-box, these proteins are linked to the Skp1protein and the core of SCFs (Skp1-cullin-F-box protein ligase) complexes.SCFs complexes constitute a new class of E3 ligases []. They function incombination with the E2 enzyme …	Domain
Sobic.009G243000	Chr09	57935573	57937562	1	1990	833498		FBD domain		This domain is found in F-box and other domain-containing plant proteins. Its precise function is unknown, but it is thought to be associated with nuclear processes [].	Domain
Sobic.009G243000	Chr09	57935573	57937562	1	1990	833498						protein binding	GO:0005515	Interacting selectively and non-covalently with any protein or protein complex (a complex of two or more proteins that may include other nonprotein molecules).
Sobic.009G243100	Chr09	57939843	57943179	1	3337	827881		Peroxisomal membrane protein 14		Peroxisomal membrane protein PEX14, or peroxin-14, is a core component of the peroxisomal translocation machinery or importomer [, ]. PEX14 is involved in the docking of PEX5-bound protein onto the peroxisomal membrane, and it may be involved in the translocation step into the peroxisome matrix []. In addition to its role in protein docking, a role in transcriptional regulation has also been sugg…	Family
Sobic.009G243100	Chr09	57939843	57943179	1	3337	827881		Peroxisome membrane anchor protein Pex14p, N-terminal		This conserved region defines a group of peroxisomal membrane anchor proteins which bind the PTS1 (peroxisomal targeting signal) receptor and are required for the import of PTS1-containing proteins into peroxisomes. Loss of functional Pex14p results in defects in both the PTS1 and PTS2-dependent import pathways. Deletion analysis of this conserved region implicates it in selective peroxisome degr…	Domain
Sobic.009G243100	Chr09	57939843	57943179	1	3337	827881						protein binding	GO:0005515	Interacting selectively and non-covalently with any protein or protein complex (a complex of two or more proteins that may include other nonprotein molecules).
Sobic.009G243100	Chr09	57939843	57943179	1	3337	827881						protein import into peroxisome matrix, docking	GO:0016560	The process in which a complex formed of a peroxisome targeting sequence (PTS) receptor bound to a PTS-bearing protein docks with translocation machinery in the peroxisomal membrane.
Sobic.009G243100	Chr09	57939843	57943179	1	3337	827881						peroxisomal membrane	GO:0005778	The lipid bilayer surrounding a peroxisome.
Sobic.009G243200	Chr09	57947570	57950126	-1	2557	820934		Protein of unknown function DUF1645, plant		These sequences are derived from a number of hypothetical plant proteins. The region in question is approximately 270 amino acids long. Some members of this family are annotated as yeast pheromone receptor proteins AR781 but no literature was found to support this.	Family
Sobic.009G243400	Chr09	57961949	57968757	1	6809	802303		NAD(P)-binding domain		This entry represents NAD- and NADP-binding domains with a core Rossmann-type fold, which consists of 3-layers alpha/beta/alpha, where the six beta strands are parallel in the order 321456. Many different enzymes contain an NAD/NADP-binding domain, including:C-terminal domain of alcohol dehydrogenases []Tyrosine-dependent oxidoreductases (also known as short-chain dehydrogenases) []N-terminal dom…	Domain
Sobic.009G243400	Chr09	57961949	57968757	1	6809	802303		3-beta hydroxysteroid dehydrogenase/isomerase		The enzyme 3 beta-hydroxysteroid dehydrogenase/5-ene-4-ene isomerase (3 beta-HSD) catalyses the oxidation and isomerisation of 5-ene-3 beta-hydroxypregnene and 5-ene-hydroxyandrostene steroid precursors into the corresponding 4-ene-ketosteroids necessaryfor the formation of all classes of steroid hormones.	Domain
Sobic.009G243500	Chr09	57971301	57976036	-1	4736	795024		Pectin lyase fold/virulence factor		Microbial pectin and pectate lyases are virulence factors that degrade the pectic components of the plant cell wall []. When the backbone of pectin is methylated it is known as pectin and is cleaved by pectin lyase, and when it is demethylated it is known as pectate and is cleaved by pectate lyase. Pectin lyase from Aspergillus nigerdisplays a single-stranded, right-handed parallel beta-helix top…	Domain
Sobic.009G243500	Chr09	57971301	57976036	-1	4736	795024		Pectin lyase fold		This entry covers proteins that are closely related to the pectolytic enzyme, pectin lyase, which act as virulence factors. These proteins include pectate lyase, iota-carrageenase, and glycoside hydrolases from family 28 (such as galacturonases). Pectin lyases, pectate lyases and galacturonases all act on forms of pectin, one of the main components of the cell wall. When the backbone of pectin is…	Domain
Sobic.009G243500	Chr09	57971301	57976036	-1	4736	795024		Parallel beta-helix repeat		The tertiary structures of pectate lyases andrhamnogalacturonase A show a stack of parallel betastrands that are coiled into a large helix. Each coil of the helix representsa structural repeat that, insome homologues, can be recognised from sequence information alone.Conservation ofasparagines might be connected with asparagine-ladders that contribute to thestability of the fold.Proteins containi…	Repeat
Sobic.009G243600	Chr09	57980765	57983849	-1	3085	787211		Zinc finger, GATA-type		This entry represents GATA-type zinc fingers (Znf). A number of transcription factors (including erythroid-specific transcription factor and nitrogen regulatory proteins), specifically bind the DNA sequence (A/T)GATA(A/G) []in the regulatory regions of genes. They are consequently termed GATA-binding transcription factors. The interactions occur via highly-conserved Znf domains in which the zinc …	Domain
Sobic.009G243600	Chr09	57980765	57983849	-1	3085	787211		Zinc finger, NHR/GATA-type		Zinc finger (Znf) domains are relatively small protein motifs which contain multiple finger-like protrusions that make tandem contacts with their target molecule. Some of these domains bind zinc, but many do not; instead binding other metals such as iron, or no metal at all. For example, some family members form salt bridges to stabilise the finger-like folds. They were first identified as a DNA-…	Domain
Sobic.009G243600	Chr09	57980765	57983849	-1	3085	787211						zinc ion binding	GO:0008270	Interacting selectively and non-covalently with zinc (Zn) ions.
Sobic.009G243600	Chr09	57980765	57983849	-1	3085	787211						regulation of transcription, DNA-templated	GO:0006355	Any process that modulates the frequency, rate or extent of cellular DNA-templated transcription.
Sobic.009G243600	Chr09	57980765	57983849	-1	3085	787211						transcription factor activity, sequence-specific DNA binding	GO:0003700	Interacting selectively and non-covalently with a specific DNA sequence in order to modulate transcription. The transcription factor may or may not also interact selectively with a protein or macromolecular complex.
Sobic.009G243600	Chr09	57980765	57983849	-1	3085	787211						sequence-specific DNA binding	GO:0043565	Interacting selectively and non-covalently with DNA of a specific nucleotide composition, e.g. GC-rich DNA binding, or with a specific sequence motif or type of DNA e.g. promotor binding or rDNA binding.
Sobic.009G243800	Chr09	58000984	58006602	-1	5619	764458		Major facilitator superfamily domain		Transporters can be grouped in two classes, primary and secondary carriers. The primary active transporters drive solute accumulation or extrusion by using ATP hydrolysis, photon absorption, electron flow, substrate decarboxylation or methyl transfer. If charged molecules are unidirectionally pumped as a consequence of the consumption of a primary cellular energy source, electron chemical potenti…	Domain
Sobic.009G243800	Chr09	58000984	58006602	-1	5619	764458		Major facilitator superfamily		Among the different families of transporter, only two occur ubiquitously in all classifications of organisms. These are the ATP-Binding Cassette (ABC) superfamily and the Major Facilitator Superfamily (MFS). The MFS transporters are single-polypeptide secondary carriers capable only of transporting small solutes in response to chemiosmotic ion gradients [, ].	Family
Sobic.009G243800	Chr09	58000984	58006602	-1	5619	764458		Sugar/inositol transporter		The sugar transporters belong to a superfamily of membrane proteins responsible for the binding and transport of various carbohydrates, organic alcohols, and acids in a wide range of prokaryotic and eukaryotic organisms []. These integral membrane proteins are predicted to comprise twelve membrane spanning domains. It is likely that the transporters have evolved from an ancient protein present in…	Family
Sobic.009G243900	Chr09	58010314	58011745	1	1432	759315		Helix-turn-helix, base-excision DNA repair, C-terminal		This entry represents the extreme C terminus of the helix-turn-helix base-excision DNA repair enzyme family, including the DNA glycosylases and lyases [].	Domain
Sobic.009G243900	Chr09	58010314	58011745	1	1432	759315		HhH-GPD domain		The HhH-GPD superfamily gets its name from its hallmark helix-hairpin-helix and Gly/Pro rich loop followed by a conserved aspartate [, ]. This domain is found in a diverse range of structurally related DNA repair proteins that include: endonuclease III, and DNA glycosylase MutY, an A/G-specific adenine glycosylase. Both of these enzymes have a C-terminal iron-sulphur cluster loop (FCL). The methy…	Domain
Sobic.009G243900	Chr09	58010314	58011745	1	1432	759315		DNA glycosylase		DNA glycosylases act to repair oxidative damage in DNA. These proteins are redundant as there are several different types of DNA glycosylases that are able to compensate for one another. Examples include the endonuclease III subfamily, the mismatch glycosylases subfamily, the 3-methyladenine DNA glycosylases I subfamily, and the DNA repair glycosylases subfamily [].	Domain
Sobic.009G244000	Chr09	58015060	58017093	1	2034	753967		AMP-dependent synthetase/ligase		A number of prokaryotic and eukaryotic enzymes, which appear to act via an ATP-dependent covalent binding of AMP to their substrate, share a region of sequence similarity [, , ]. This region is a Ser/Thr/Gly-rich domain that is further characterised by a conserved Pro-Lys-Gly triplet. The family of enzymes includes luciferase, long chain fatty acid Co-A ligase, acetyl-CoA synthetase and various o…	Domain
Sobic.009G244000	Chr09	58015060	58017093	1	2034	753967						metabolic process	GO:0008152	The chemical reactions and pathways, including anabolism and catabolism, by which living organisms transform chemical substances. Metabolic processes typically transform small molecules, but also include macromolecular processes such as DNA repair and replication, and protein synthesis and degradation.
Sobic.009G244000	Chr09	58015060	58017093	1	2034	753967						catalytic activity	GO:0003824	Catalysis of a biochemical reaction at physiological temperatures. In biologically catalyzed reactions, the reactants are known as substrates, and the catalysts are naturally occurring macromolecular substances known as enzymes. Enzymes possess specific binding sites for substrates, and are usually composed wholly or largely of protein, but RNA that has catalytic activity (ribozyme) is often also…
Sobic.009G244100	Chr09	58017213	58028658	-1	11446	742402		STAT transcription factor, protein interaction		The STAT protein (Signal Transducers and Activators of Transcription) family contains transcription factors that are specifically activated to regulate gene transcription when cells encounter cytokines and growth factors, hence they act as signal transducers in the cytoplasm and transcription activators in the nucleus []. Binding of these factors to cell-surface receptors leads to receptor autoph…	Domain
Sobic.009G244200	Chr09	58020542	58023140	1	2599	747920	(1 of 14) PF04770 - ZF-HD protein dimerisation region (ZF-HD_dimer)	Homeodomain-like		Homeodomain proteins are transcription factors that share a related DNA binding homeodomain []. The homeodomain was first identified in a number of Drosophila homeotic and segmentation proteins, but is now known to be well conserved in many other animals, including vertebrates. The domain binds DNA through a helix-turn-helix (HTH) structure. The HTH motif is characterised by two alpha-helices, wh…	Domain
Sobic.009G244200	Chr09	58020542	58023140	1	2599	747920	(1 of 14) PF04770 - ZF-HD protein dimerisation region (ZF-HD_dimer)	ZF-HD homeobox protein, Cys/His-rich dimerisation domain		The homeodomain (HD) is a 60-amino acid DNA-binding domain found in manytranscription factors. HD-containing proteins are found indiverse organisms such as humans, Drosophila, nematode worms, and plants,where they play important roles in development. Zinc-finger-homeodomain (ZF-HD) subfamily proteins have only been identified in plants, and likely playplant specific roles. ZF-HD proteins are expr…	Domain
Sobic.009G244200	Chr09	58020542	58023140	1	2599	747920	(1 of 14) PF04770 - ZF-HD protein dimerisation region (ZF-HD_dimer)	Homeodomain, ZF-HD class		This entry represents a class of homeobox domain that differs substantially from the typical homeobox domain described in . It is found in both C4 and C3 plants [].	Domain
Sobic.009G244200	Chr09	58020542	58023140	1	2599	747920	(1 of 14) PF04770 - ZF-HD protein dimerisation region (ZF-HD_dimer)					DNA binding	GO:0003677	Any molecular function by which a gene product interacts selectively and non-covalently with DNA (deoxyribonucleic acid).
Sobic.009G244300	Chr09	58029456	58032033	-1	2578	739027		Myb-like domain		The retroviral oncogene v-myb, and its cellular counterpart c-myb, encode nuclear DNA-binding proteins. In myb, one of the most conserved regions consisting of three tandem repeats has been shown to be involved in DNA-binding [].The SANT domain is present in nuclear receptor co-repressors and in the subunits of many chromatin-remodelling complexes []. It has a strong structural similarity to the …	Domain
Sobic.009G244300	Chr09	58029456	58032033	-1	2578	739027		Homeodomain-like		Homeodomain proteins are transcription factors that share a related DNA binding homeodomain []. The homeodomain was first identified in a number of Drosophila homeotic and segmentation proteins, but is now known to be well conserved in many other animals, including vertebrates. The domain binds DNA through a helix-turn-helix (HTH) structure. The HTH motif is characterised by two alpha-helices, wh…	Domain
Sobic.009G244300	Chr09	58029456	58032033	-1	2578	739027		SANT/Myb domain		The retroviral oncogene v-myb, and its cellular counterpart c-myb, encode nuclear DNA-binding proteins. In myb, one of the most conserved regions consisting of three tandem repeats has been shown to be involved in DNA-binding [].The SANT domain is present in nuclear receptor co-repressors and in the subunits of many chromatin-remodelling complexes []. It has a strong structural similarity to the …	Domain
Sobic.009G244300	Chr09	58029456	58032033	-1	2578	739027		Myb-like domain		The retroviral oncogene v-myb, and its cellular counterpart c-myb, encode nuclear DNA-binding proteins. In myb, one of the most conserved regions consisting of three tandem repeats has been shown to be involved in DNA-binding [].The SANT domain is present in nuclear receptor co-repressors and in the subunits of many chromatin-remodelling complexes []. It has a strong structural similarity to the …	Domain
Sobic.009G244300	Chr09	58029456	58032033	-1	2578	739027		Homeodomain-like		Homeodomain proteins are transcription factors that share a related DNA binding homeodomain []. The homeodomain was first identified in a number of Drosophila homeotic and segmentation proteins, but is now known to be well conserved in many other animals, including vertebrates. The domain binds DNA through a helix-turn-helix (HTH) structure. The HTH motif is characterised by two alpha-helices, wh…	Domain
Sobic.009G244300	Chr09	58029456	58032033	-1	2578	739027		SANT/Myb domain		The retroviral oncogene v-myb, and its cellular counterpart c-myb, encode nuclear DNA-binding proteins. In myb, one of the most conserved regions consisting of three tandem repeats has been shown to be involved in DNA-binding [].The SANT domain is present in nuclear receptor co-repressors and in the subunits of many chromatin-remodelling complexes []. It has a strong structural similarity to the …	Domain
Sobic.009G244300	Chr09	58029456	58032033	-1	2578	739027						DNA binding	GO:0003677	Any molecular function by which a gene product interacts selectively and non-covalently with DNA (deoxyribonucleic acid).
Sobic.009G244450	Chr09	58032713	58035434	1	2722	735626	(1 of 28) 3.2.1.15 - Polygalacturonase / Pectinase	Leucine-rich repeat-containing N-terminal, plant-type		Leucine-rich repeats (LRR) consist of 2-45 motifs of 20-30 amino acids in length that generally folds into an arc or horseshoe shape []. LRRs occur in proteins ranging from viruses to eukaryotes, and appear to provide a structural framework for the formation of protein-protein interactions [, ].Proteins containing LRRs include tyrosine kinase receptors, cell-adhesion molecules, virulence factors,…	Domain
Sobic.009G244600	Chr09	58036575	58038434	-1	1860	732626	(1 of 7) PTHR24078:SF177 - PROTEIN DNJ-23-RELATED	Myb-like domain		The retroviral oncogene v-myb, and its cellular counterpart c-myb, encode nuclear DNA-binding proteins. In myb, one of the most conserved regions consisting of three tandem repeats has been shown to be involved in DNA-binding [].The SANT domain is present in nuclear receptor co-repressors and in the subunits of many chromatin-remodelling complexes []. It has a strong structural similarity to the …	Domain
Sobic.009G244600	Chr09	58036575	58038434	-1	1860	732626	(1 of 7) PTHR24078:SF177 - PROTEIN DNJ-23-RELATED	Homeodomain-like		Homeodomain proteins are transcription factors that share a related DNA binding homeodomain []. The homeodomain was first identified in a number of Drosophila homeotic and segmentation proteins, but is now known to be well conserved in many other animals, including vertebrates. The domain binds DNA through a helix-turn-helix (HTH) structure. The HTH motif is characterised by two alpha-helices, wh…	Domain
Sobic.009G244600	Chr09	58036575	58038434	-1	1860	732626	(1 of 7) PTHR24078:SF177 - PROTEIN DNJ-23-RELATED	SANT/Myb domain		The retroviral oncogene v-myb, and its cellular counterpart c-myb, encode nuclear DNA-binding proteins. In myb, one of the most conserved regions consisting of three tandem repeats has been shown to be involved in DNA-binding [].The SANT domain is present in nuclear receptor co-repressors and in the subunits of many chromatin-remodelling complexes []. It has a strong structural similarity to the …	Domain
Sobic.009G244600	Chr09	58036575	58038434	-1	1860	732626	(1 of 7) PTHR24078:SF177 - PROTEIN DNJ-23-RELATED	Myb-like domain		The retroviral oncogene v-myb, and its cellular counterpart c-myb, encode nuclear DNA-binding proteins. In myb, one of the most conserved regions consisting of three tandem repeats has been shown to be involved in DNA-binding [].The SANT domain is present in nuclear receptor co-repressors and in the subunits of many chromatin-remodelling complexes []. It has a strong structural similarity to the …	Domain
Sobic.009G244600	Chr09	58036575	58038434	-1	1860	732626	(1 of 7) PTHR24078:SF177 - PROTEIN DNJ-23-RELATED	Homeodomain-like		Homeodomain proteins are transcription factors that share a related DNA binding homeodomain []. The homeodomain was first identified in a number of Drosophila homeotic and segmentation proteins, but is now known to be well conserved in many other animals, including vertebrates. The domain binds DNA through a helix-turn-helix (HTH) structure. The HTH motif is characterised by two alpha-helices, wh…	Domain
Sobic.009G244600	Chr09	58036575	58038434	-1	1860	732626	(1 of 7) PTHR24078:SF177 - PROTEIN DNJ-23-RELATED	SANT/Myb domain		The retroviral oncogene v-myb, and its cellular counterpart c-myb, encode nuclear DNA-binding proteins. In myb, one of the most conserved regions consisting of three tandem repeats has been shown to be involved in DNA-binding [].The SANT domain is present in nuclear receptor co-repressors and in the subunits of many chromatin-remodelling complexes []. It has a strong structural similarity to the …	Domain
Sobic.009G244600	Chr09	58036575	58038434	-1	1860	732626	(1 of 7) PTHR24078:SF177 - PROTEIN DNJ-23-RELATED					DNA binding	GO:0003677	Any molecular function by which a gene product interacts selectively and non-covalently with DNA (deoxyribonucleic acid).
Sobic.009G244650	Chr09	58047985	58048828	-1	844	722232
Sobic.009G244700	Chr09	58052518	58060857	1	8340	710203		DnaJ domain		The hsp70 chaperone machine performs many diverse roles in the cell, including folding of nascent proteins, translocation of polypeptides across organelle membranes, coordinating responses to stress, and targeting selected proteins for degradation. DnaJ is a member of the hsp40 family of molecular chaperones, which is also called the J-protein family, the members of which regulate the activity of…	Domain
Sobic.009G244800	Chr09	58062916	58064055	1	1140	707005		Protein kinase domain		Protein phosphorylation, which plays a key role in most cellular activities, is a reversible process mediated by proteinkinases and phosphoprotein phosphatases. Protein kinases catalyse the transfer of the gamma phosphate from nucleotide triphosphates (often ATP) to one or more amino acid residues in a protein substrate side chain, resulting in a conformational change affecting protein function. …	Domain
Sobic.009G244800	Chr09	58062916	58064055	1	1140	707005		Protein kinase-like domain		Protein kinases () modify other proteins by chemically adding phosphate groups to them. This process is fundamental to most signalling and regulatory processes in the eukaryotic cell []. The protein kinases contain a catalytic core that is common to both serine/threonine and tyrosine protein kinases. The catalytic domain contains the nucleotide-binding site and the catalytic apparatus in an inter…	Domain
Sobic.009G244800	Chr09	58062916	58064055	1	1140	707005		Tyrosine-protein kinase, catalytic domain		Protein phosphorylation, which plays a key role in most cellular activities, is a reversible process mediated by protein kinases and phosphoprotein phosphatases. Protein kinases catalyse the transfer of the gamma phosphate from nucleotide triphosphates (often ATP) to one or more amino acid residues in a protein substrate side chain, resulting in a conformational change affecting protein function.…	Domain
Sobic.009G244800	Chr09	58062916	58064055	1	1140	707005		Serine-threonine/tyrosine-protein kinase catalytic domain		Protein phosphorylation, which plays a key role in most cellular activities, is a reversible process mediated by protein kinases and phosphoprotein phosphatases. Protein kinases catalyse the transfer of the gamma phosphate from nucleotide triphosphates (often ATP) to one or more amino acid residues in a protein substrate side chain, resulting in a conformational change affecting protein function.…	Domain
Sobic.009G244900	Chr09	58064779	58069498	-1	4720	701562		S-adenosyl-L-methionine-dependent methyltransferase		This entry represents a domain found in S-adenosyl-L-methionine-dependent methyltransferases (SAM MTases).Proteins containing this domain include members from the methyltransferase superfamily and the class I-like SAM-binding methyltransferase superfamily. Methyltransferases transfer a methyl group from a donor to an acceptor. SAM-binding methyltransferases utilise the ubiquitous methyl donor SAM…	Domain
Sobic.009G244900	Chr09	58064779	58069498	-1	4720	701562		Methyltransferase type 11		Methyl transfer from the ubiquitous S-adenosyl-L-methionine (SAM) to either nitrogen, oxygen or carbon atoms is frequently employed in diverse organisms ranging from bacteria to plants and mammals. The reaction is catalyzed by methyltransferases (Mtases) and modifies DNA, RNA, proteins and small molecules, such as catechol for regulatory purposes. The various aspects of the role of DNA methylatio…	Domain
Sobic.009G244900	Chr09	58064779	58069498	-1	4720	701562		SAM-dependent methyltransferase SMT-type		Sterol 24-C-methyltransferase Erg6 from fission yeast catalyses the methyl transfer from S-adenosyl-methionine (SAM) to the C-24 of zymosterol to form fecosterol. It is involved in the biosynthesis of ergosterol, which is important for plasma membrane structure and function []. Arabidopsis contains three sterol methyltransferases (SMT1, SMT2, and SMT3) homologous to yeast Erg6 [].This entry repre…	Domain
Sobic.009G244900	Chr09	58064779	58069498	-1	4720	701562		Sterol methyltransferase C-terminal		This domain is found to the C terminus of a methyltransferase domain () in fungal and plant sterol methyltransferases [].	Domain
Sobic.009G244900	Chr09	58064779	58069498	-1	4720	701562		S-adenosyl-L-methionine-dependent methyltransferase		This entry represents a domain found in S-adenosyl-L-methionine-dependent methyltransferases (SAM MTases).Proteins containing this domain include members from the methyltransferase superfamily and the class I-like SAM-binding methyltransferase superfamily. Methyltransferases transfer a methyl group from a donor to an acceptor. SAM-binding methyltransferases utilise the ubiquitous methyl donor SAM…	Domain
Sobic.009G244900	Chr09	58064779	58069498	-1	4720	701562		Methyltransferase type 11		Methyl transfer from the ubiquitous S-adenosyl-L-methionine (SAM) to either nitrogen, oxygen or carbon atoms is frequently employed in diverse organisms ranging from bacteria to plants and mammals. The reaction is catalyzed by methyltransferases (Mtases) and modifies DNA, RNA, proteins and small molecules, such as catechol for regulatory purposes. The various aspects of the role of DNA methylatio…	Domain
Sobic.009G244900	Chr09	58064779	58069498	-1	4720	701562		SAM-dependent methyltransferase SMT-type		Sterol 24-C-methyltransferase Erg6 from fission yeast catalyses the methyl transfer from S-adenosyl-methionine (SAM) to the C-24 of zymosterol to form fecosterol. It is involved in the biosynthesis of ergosterol, which is important for plasma membrane structure and function []. Arabidopsis contains three sterol methyltransferases (SMT1, SMT2, and SMT3) homologous to yeast Erg6 [].This entry repre…	Domain
Sobic.009G244900	Chr09	58064779	58069498	-1	4720	701562		Sterol methyltransferase C-terminal		This domain is found to the C terminus of a methyltransferase domain () in fungal and plant sterol methyltransferases [].	Domain
Sobic.009G244900	Chr09	58064779	58069498	-1	4720	701562		S-adenosyl-L-methionine-dependent methyltransferase		This entry represents a domain found in S-adenosyl-L-methionine-dependent methyltransferases (SAM MTases).Proteins containing this domain include members from the methyltransferase superfamily and the class I-like SAM-binding methyltransferase superfamily. Methyltransferases transfer a methyl group from a donor to an acceptor. SAM-binding methyltransferases utilise the ubiquitous methyl donor SAM…	Domain
Sobic.009G244900	Chr09	58064779	58069498	-1	4720	701562		Methyltransferase type 11		Methyl transfer from the ubiquitous S-adenosyl-L-methionine (SAM) to either nitrogen, oxygen or carbon atoms is frequently employed in diverse organisms ranging from bacteria to plants and mammals. The reaction is catalyzed by methyltransferases (Mtases) and modifies DNA, RNA, proteins and small molecules, such as catechol for regulatory purposes. The various aspects of the role of DNA methylatio…	Domain
Sobic.009G244900	Chr09	58064779	58069498	-1	4720	701562		SAM-dependent methyltransferase SMT-type		Sterol 24-C-methyltransferase Erg6 from fission yeast catalyses the methyl transfer from S-adenosyl-methionine (SAM) to the C-24 of zymosterol to form fecosterol. It is involved in the biosynthesis of ergosterol, which is important for plasma membrane structure and function []. Arabidopsis contains three sterol methyltransferases (SMT1, SMT2, and SMT3) homologous to yeast Erg6 [].This entry repre…	Domain
Sobic.009G244900	Chr09	58064779	58069498	-1	4720	701562		Sterol methyltransferase C-terminal		This domain is found to the C terminus of a methyltransferase domain () in fungal and plant sterol methyltransferases [].	Domain
Sobic.009G245000	Chr09	58073718	58079719	1	6002	691341	(1 of 2) PTHR22572:SF110 - GLUCOSE-1-PHOSPHATE ADENYLYLTRANSFERASE LARGE SUBUNIT 2, CHLOROPLASTIC	Nucleotide-diphospho-sugar transferases		This entry represents a domain with a Rossmann like fold and can be found in diverse glycosyltransferases. The biosynthesis of disaccharides, oligosaccharides and polysaccharides involves the action of hundreds of different glycosyltransferases. These enzymes catalyse the transfer of sugar moieties from activated donor molecules to specific acceptor molecules, forming glycosidic bonds. A classifi…	Domain
Sobic.009G245000	Chr09	58073718	58079719	1	6002	691341	(1 of 2) PTHR22572:SF110 - GLUCOSE-1-PHOSPHATE ADENYLYLTRANSFERASE LARGE SUBUNIT 2, CHLOROPLASTIC	Trimeric LpxA-like		This domain is characterised by trimeric LpxA-like enzymes that display a single-stranded left-handed beta-helix fold, composed of tandem repeats of a hexapeptide, as represented by the Bacterial transferase hexapeptide repeat, where the hexapeptide repeats correspond to individual strands. Many bacterial transferases contain this domain. The structures of several proteins with this domain have b…	Domain
Sobic.009G245000	Chr09	58073718	58079719	1	6002	691341	(1 of 2) PTHR22572:SF110 - GLUCOSE-1-PHOSPHATE ADENYLYLTRANSFERASE LARGE SUBUNIT 2, CHLOROPLASTIC	Glucose-1-phosphate adenylyltransferase		This enzyme, glucose-1-phosphate adenylyltransferase, is also called ADP-glucose pyrophosphorylase. The plant form is an alpha2, beta2 heterodimer, allosterically regulated in plants. Both subunits are homologous and included in this entry. In bacteria, both homomeric forms of GlgC and more active heterodimers of GlgC and GlgD have been described. This entry describes the GlgC subunit only. This …	Family
Sobic.009G245000	Chr09	58073718	58079719	1	6002	691341	(1 of 2) PTHR22572:SF110 - GLUCOSE-1-PHOSPHATE ADENYLYLTRANSFERASE LARGE SUBUNIT 2, CHLOROPLASTIC	Nucleotidyl transferase domain		Nucleotidyl transferases transfer nucleotides from one compound to another. This domain is found in a number of enzymes that transfer nucleotides onto phosphosugars [].	Domain
Sobic.009G245000	Chr09	58073718	58079719	1	6002	691341	(1 of 2) PTHR22572:SF110 - GLUCOSE-1-PHOSPHATE ADENYLYLTRANSFERASE LARGE SUBUNIT 2, CHLOROPLASTIC					glycogen biosynthetic process	GO:0005978	The chemical reactions and pathways resulting in the formation of glycogen, a polydisperse, highly branched glucan composed of chains of D-glucose residues.
Sobic.009G245000	Chr09	58073718	58079719	1	6002	691341	(1 of 2) PTHR22572:SF110 - GLUCOSE-1-PHOSPHATE ADENYLYLTRANSFERASE LARGE SUBUNIT 2, CHLOROPLASTIC					glucose-1-phosphate adenylyltransferase activity	GO:0008878	Catalysis of the reaction: alpha-D-glucose 1-phosphate + ATP = ADP-glucose + diphosphate.
Sobic.009G245101	Chr09	58080195	58090378	-1	10184	680682
Sobic.009G245101	Chr09	58080195	58090378	-1	10184	680682
Sobic.009G245101	Chr09	58080195	58090378	-1	10184	680682
Sobic.009G245200	Chr09	58090508	58094256	1	3749	676804	(1 of 14) PTHR12606:SF14 - CYSTEINE-TYPE PEPTIDASE	Ulp1 protease family, C-terminal catalytic domain		This entry represents the C-terminal part of ubiquitin-like proteasesthat displays full proteolytic activity [].Deubiquitinating enzymes (DUB) form a large family of cysteine protease thatcan deconjugate ubiquitin or ubiquitin-like proteins from ubiquitin-conjugatedproteins. They can be classified in 3 families according to sequence homology[, ]: ubiquitin carboxyl-terminal hydrolases (UCH),ubiqu…	Domain
Sobic.009G245200	Chr09	58090508	58094256	1	3749	676804	(1 of 14) PTHR12606:SF14 - CYSTEINE-TYPE PEPTIDASE					proteolysis	GO:0006508	The hydrolysis of proteins into smaller polypeptides and/or amino acids by cleavage of their peptide bonds.
Sobic.009G245200	Chr09	58090508	58094256	1	3749	676804	(1 of 14) PTHR12606:SF14 - CYSTEINE-TYPE PEPTIDASE					cysteine-type peptidase activity	GO:0008234	Catalysis of the hydrolysis of peptide bonds in a polypeptide chain by a mechanism in which the sulfhydryl group of a cysteine residue at the active center acts as a nucleophile.
Sobic.009G245300	Chr09	58096939	58098076	1	1138	672984	(1 of 8) PTHR11260//PTHR11260:SF313 - GLUTATHIONE S-TRANSFERASE, GST, SUPERFAMILY, GST DOMAIN CONTAINING // SUBFAMILY NOT NAMED	Myb-like domain		The retroviral oncogene v-myb, and its cellular counterpart c-myb, encode nuclear DNA-binding proteins. In myb, one of the most conserved regions consisting of three tandem repeats has been shown to be involved in DNA-binding [].The SANT domain is present in nuclear receptor co-repressors and in the subunits of many chromatin-remodelling complexes []. It has a strong structural similarity to the …	Domain
Sobic.009G245300	Chr09	58096939	58098076	1	1138	672984	(1 of 8) PTHR11260//PTHR11260:SF313 - GLUTATHIONE S-TRANSFERASE, GST, SUPERFAMILY, GST DOMAIN CONTAINING // SUBFAMILY NOT NAMED	Homeodomain-like		Homeodomain proteins are transcription factors that share a related DNA binding homeodomain []. The homeodomain was first identified in a number of Drosophila homeotic and segmentation proteins, but is now known to be well conserved in many other animals, including vertebrates. The domain binds DNA through a helix-turn-helix (HTH) structure. The HTH motif is characterised by two alpha-helices, wh…	Domain
Sobic.009G245300	Chr09	58096939	58098076	1	1138	672984	(1 of 8) PTHR11260//PTHR11260:SF313 - GLUTATHIONE S-TRANSFERASE, GST, SUPERFAMILY, GST DOMAIN CONTAINING // SUBFAMILY NOT NAMED	No apical meristem-associated, C-terminal domain		This domain is found in a number of fungal and plant proteins including NAM (no apical meristem)-like proteins.	Domain
Sobic.009G245300	Chr09	58096939	58098076	1	1138	672984	(1 of 8) PTHR11260//PTHR11260:SF313 - GLUTATHIONE S-TRANSFERASE, GST, SUPERFAMILY, GST DOMAIN CONTAINING // SUBFAMILY NOT NAMED					DNA binding	GO:0003677	Any molecular function by which a gene product interacts selectively and non-covalently with DNA (deoxyribonucleic acid).
Sobic.009G245400	Chr09	58104366	58112009	1	7644	659051		Rad21/Rec8-like protein, N-terminal		This domain represents a conserved N-terminal region found in eukaryotic cohesins of the Rad21, Rec8 and Scc1 families. Rad21/Rec8 like proteins mediate sister chromatid cohesion during mitosis and meiosis, as part of the cohesin complex []. Cohesion is necessary for homologous recombination (including double-strand break repair) and correct chromatid segregation. These proteins may also be invol…	Domain
Sobic.009G245400	Chr09	58104366	58112009	1	7644	659051		Rad21/Rec8-like protein, C-terminal		This domain represents a conserved C-terminal region found in eukaryotic cohesins of the Rad21, Rec8 and Scc1 families as well as in bacterial segregation and condensation proteins. Rad21/Rec8 like proteins mediate sister chromatid cohesion during mitosis and meiosis, as part of the cohesin complex []. Cohesion is necessary for homologous recombination (including double-strand break repair) and c…	Domain
Sobic.009G245400	Chr09	58104366	58112009	1	7644	659051		Rad21/Rec8-like protein, C-terminal, eukaryotic		This domain represents a conserved C-terminal region found in eukaryotic cohesins of the Rad21, Rec8 and Scc1 families. Rad21/Rec8 like proteins mediate sister chromatid cohesion during mitosis and meiosis, as part of the cohesin complex []. Cohesion is necessary for homologous recombination (including double-strand break repair) and correct chromatid segregation. These proteins may also be invol…	Domain
Sobic.009G245400	Chr09	58104366	58112009	1	7644	659051		Rad21/Rec8-like protein, C-terminal		This domain represents a conserved C-terminal region found in eukaryotic cohesins of the Rad21, Rec8 and Scc1 families as well as in bacterial segregation and condensation proteins. Rad21/Rec8 like proteins mediate sister chromatid cohesion during mitosis and meiosis, as part of the cohesin complex []. Cohesion is necessary for homologous recombination (including double-strand break repair) and c…	Domain
Sobic.009G245400	Chr09	58104366	58112009	1	7644	659051		Rad21/Rec8-like protein, C-terminal, eukaryotic		This domain represents a conserved C-terminal region found in eukaryotic cohesins of the Rad21, Rec8 and Scc1 families. Rad21/Rec8 like proteins mediate sister chromatid cohesion during mitosis and meiosis, as part of the cohesin complex []. Cohesion is necessary for homologous recombination (including double-strand break repair) and correct chromatid segregation. These proteins may also be invol…	Domain
Sobic.009G245400	Chr09	58104366	58112009	1	7644	659051						protein binding	GO:0005515	Interacting selectively and non-covalently with any protein or protein complex (a complex of two or more proteins that may include other nonprotein molecules).
Sobic.009G245500	Chr09	58112752	58115949	1	3198	655111	(1 of 3) PTHR31719:SF40 - NAC TRANSCRIPTION FACTOR 29	NAC domain		The NAC domain (for Petunia hybrida(Petunia) NAM and for Arabidopsis ATAF1, ATAF2, and CUC2) is an N-terminal module of ~160 amino acids, which is found in proteins of the NAC family of plant-specific transcriptional regulators (no apical meristem (NAM) proteins) []. NAC proteins are involved in developmental processes, including formation of the shoot apical meristem, floral organs and lateral s…	Domain
Sobic.009G245500	Chr09	58112752	58115949	1	3198	655111	(1 of 3) PTHR31719:SF40 - NAC TRANSCRIPTION FACTOR 29					DNA binding	GO:0003677	Any molecular function by which a gene product interacts selectively and non-covalently with DNA (deoxyribonucleic acid).
Sobic.009G245500	Chr09	58112752	58115949	1	3198	655111	(1 of 3) PTHR31719:SF40 - NAC TRANSCRIPTION FACTOR 29					regulation of transcription, DNA-templated	GO:0006355	Any process that modulates the frequency, rate or extent of cellular DNA-templated transcription.
Sobic.009G245600	Chr09	58116278	58119843	1	3566	651217		Tetratricopeptide-like helical domain		The tetratrico peptide repeat region (TPR) is a structural motif present in a wide range of proteins [, , ]. It mediates protein-protein interactions and the assembly of multiprotein complexes []. The TPR motifconsists of 3-16 tandem-repeats of 34 amino acids residues, although individual TPR motifs canbe dispersed in the protein sequence. Sequence alignment of the TPR domains reveals aconsensus …	Domain
Sobic.009G245600	Chr09	58116278	58119843	1	3566	651217		Pentatricopeptide repeat		This entry represents the PPR repeat.Pentatricopeptide repeat (PPR) proteins are characterised by tandem repeats of a degenerate 35 amino acid motif []. Most of PPR proteins have roles in mitochondria or plastid []. PPR repeats were discovered while screening Arabidopsis proteins for those predicted to be targeted to mitochondria or chloroplast [, ]. Some of these proteins have been shown to play…	Repeat
Sobic.009G245650	Chr09	58122276	58123700	-1	1425	647360
Sobic.009G245700	Chr09	58132768	58133625	1	858	637435
Sobic.009G245750	Chr09	58139778	58140433	-1	656	630627
Sobic.009G245800	Chr09	58145966	58155902	1	9937	615158		UBA-like		UBA domains are a commonly occurring sequence motif of approximately 45 amino acid residues that are found in diverse proteins involved in the ubiquitin/proteasome pathway, DNA excision-repair, and cell signalling via protein kinases []. HHR23A, the human homologue of yeast Rad23A is a nucleotide excision-repair protein that contains both an internal and a C-terminal UBA domain. The fold of the U…	Domain
Sobic.009G245800	Chr09	58145966	58155902	1	9937	615158		Protein of unknown function DUF1296, plant		This entry represents a group of plant proteins, including GBF1-interacting protein 1 (GIP1, AT3G13222) from Arabidopsis. GIP1 may act as a coactivator that regulates transcription factors involved in lateral organ development of plants, such as bZIP transcription factors and LBD18 [, ].	Family
Sobic.009G245800	Chr09	58145966	58155902	1	9937	615158
Sobic.009G245900	Chr09	58159960	58161767	1	1808	609293	(1 of 55) PF07893 - Protein of unknown function (DUF1668) (DUF1668)	Protein of unknown function DUF1677, Oryza sativa		The hypothetical proteins found in this family are expressed by Oryza sativa(Rice) and are of unknown function.	Family
Sobic.009G246000	Chr09	58162912	58165270	1	2359	605790	(1 of 55) PF07893 - Protein of unknown function (DUF1668) (DUF1668)	Protein of unknown function DUF1677, Oryza sativa		The hypothetical proteins found in this family are expressed by Oryza sativa(Rice) and are of unknown function.	Family
Sobic.009G246100	Chr09	58167573	58169699	-1	2127	601361		X8 domain		The X8 domain []contains 6 conserved cysteine residues that presumably form three disulphide bridges. The domain is found in an Olive pollen allergen []as well as at the C terminus of family 17 glycosyl hydrolases []. This domain may be involved in carbohydrate binding.	Domain
Sobic.009G246200	Chr09	58176436	58179009	-1	2574	592051		Uncharacterised protein family, basic secretory protein		These basic secretory proteins (BSPs) are believed to be part of the plants defence mechanism against pathogens [].	Family
Sobic.009G246250	Chr09	58182933	58185711	-1	2779	585349
Sobic.009G246300	Chr09	58190618	58196245	-1	5628	574815		Protein kinase domain		Protein phosphorylation, which plays a key role in most cellular activities, is a reversible process mediated by proteinkinases and phosphoprotein phosphatases. Protein kinases catalyse the transfer of the gamma phosphate from nucleotide triphosphates (often ATP) to one or more amino acid residues in a protein substrate side chain, resulting in a conformational change affecting protein function. …	Domain
Sobic.009G246300	Chr09	58190618	58196245	-1	5628	574815		Protein kinase-like domain		Protein kinases () modify other proteins by chemically adding phosphate groups to them. This process is fundamental to most signalling and regulatory processes in the eukaryotic cell []. The protein kinases contain a catalytic core that is common to both serine/threonine and tyrosine protein kinases. The catalytic domain contains the nucleotide-binding site and the catalytic apparatus in an inter…	Domain
Sobic.009G246300	Chr09	58190618	58196245	-1	5628	574815		Tyrosine-protein kinase, catalytic domain		Protein phosphorylation, which plays a key role in most cellular activities, is a reversible process mediated by protein kinases and phosphoprotein phosphatases. Protein kinases catalyse the transfer of the gamma phosphate from nucleotide triphosphates (often ATP) to one or more amino acid residues in a protein substrate side chain, resulting in a conformational change affecting protein function.…	Domain
Sobic.009G246300	Chr09	58190618	58196245	-1	5628	574815		Lipopolysaccharide kinase		Protein phosphorylation, which plays a key role in most cellular activities, is a reversible process mediated by protein kinases and phosphoprotein phosphatases. Protein kinases catalyse the transfer of the gamma phosphate from nucleotide triphosphates (often ATP) to one or more amino acid residues in a protein substrate side chain, resulting in a conformational change affecting protein function.…	Family
Sobic.009G246300	Chr09	58190618	58196245	-1	5628	574815		Protein kinase domain		Protein phosphorylation, which plays a key role in most cellular activities, is a reversible process mediated by proteinkinases and phosphoprotein phosphatases. Protein kinases catalyse the transfer of the gamma phosphate from nucleotide triphosphates (often ATP) to one or more amino acid residues in a protein substrate side chain, resulting in a conformational change affecting protein function. …	Domain
Sobic.009G246300	Chr09	58190618	58196245	-1	5628	574815		Protein kinase-like domain		Protein kinases () modify other proteins by chemically adding phosphate groups to them. This process is fundamental to most signalling and regulatory processes in the eukaryotic cell []. The protein kinases contain a catalytic core that is common to both serine/threonine and tyrosine protein kinases. The catalytic domain contains the nucleotide-binding site and the catalytic apparatus in an inter…	Domain
Sobic.009G246300	Chr09	58190618	58196245	-1	5628	574815		Tyrosine-protein kinase, catalytic domain		Protein phosphorylation, which plays a key role in most cellular activities, is a reversible process mediated by protein kinases and phosphoprotein phosphatases. Protein kinases catalyse the transfer of the gamma phosphate from nucleotide triphosphates (often ATP) to one or more amino acid residues in a protein substrate side chain, resulting in a conformational change affecting protein function.…	Domain
Sobic.009G246300	Chr09	58190618	58196245	-1	5628	574815		Lipopolysaccharide kinase		Protein phosphorylation, which plays a key role in most cellular activities, is a reversible process mediated by protein kinases and phosphoprotein phosphatases. Protein kinases catalyse the transfer of the gamma phosphate from nucleotide triphosphates (often ATP) to one or more amino acid residues in a protein substrate side chain, resulting in a conformational change affecting protein function.…	Family
Sobic.009G246400	Chr09	58197873	58203205	-1	5333	567855		Isoprenoid synthase domain		This entry represents a domain found in the isoprenoid synthase family [], which is mostly all alpha-helical with a core bundle of anti-parallel alpha-helices [].	Domain
Sobic.009G246400	Chr09	58197873	58203205	-1	5333	567855		Polyprenyl synthetase		A variety of isoprenoid compounds are synthesized by various organisms. Forexample in eukaryotes the isoprenoid biosynthetic pathway is responsible forthe synthesis of a variety of end products including cholesterol, dolichol,ubiquinone or coenzyme Q. In bacteria this pathway leads to the synthesis ofisopentenyl tRNA, isoprenoid quinones, and sugar carrier lipids. Among theenzymes that participat…	Family
Sobic.009G246400	Chr09	58197873	58203205	-1	5333	567855		Polyprenyl synthetase-related		A variety of isoprenoid compounds are synthesized by various organisms. Forexample in eukaryotes the isoprenoid biosynthetic pathway is responsible forthe synthesis of a variety of end products including cholesterol, dolichol,ubiquinone or coenzyme Q. In bacteria this pathway leads to the synthesis ofisopentenyl tRNA, isoprenoid quinones, and sugar carrier lipids. Among theenzymes that participat…	Family
Sobic.009G246400	Chr09	58197873	58203205	-1	5333	567855		Solanesyl diphosphate synthase		This entry contains solanesyl diphosphate synthases from cyanobacteria or plastid-containing eukaryotes. A member from Arabidopsis (where both plastoquinone and ubiquinone contain the C(45) prenyl moiety) was characterised by heterologous expression as a solanesyl diphosphate synthase.	Family
Sobic.009G246400	Chr09	58197873	58203205	-1	5333	567855						isoprenoid biosynthetic process	GO:0008299	The chemical reactions and pathways resulting in the formation of any isoprenoid compound, isoprene (2-methylbuta-1,3-diene) or compounds containing or derived from linked isoprene (3-methyl-2-butenylene) residues.
Sobic.009G246400	Chr09	58197873	58203205	-1	5333	567855						photosynthesis	GO:0015979	The synthesis by organisms of organic chemical compounds, especially carbohydrates, from carbon dioxide (CO2) using energy obtained from light rather than from the oxidation of chemical compounds.
Sobic.009G246400	Chr09	58197873	58203205	-1	5333	567855						transferase activity, transferring alkyl or aryl (other than methyl) groups	GO:0016765	Catalysis of the transfer of an alkyl or aryl (but not methyl) group from one compound (donor) to another (acceptor).
Sobic.009G246500	Chr09	58215618	58225154	1	9537	545906		P-loop containing nucleoside triphosphate hydrolase		The P-loop NTPase fold is the most prevalent domain of the several distinctnucleotide-binding protein folds.The most common reaction catalysed by enzymes of the P-loop NTPase fold is the hydrolysis of the beta-gamma phosphate bond of a bound nucleoside triphosphate (NTP). The energy from NTP hydrolysis is typically utilised to induce conformational changes in other molecules, which constitutes th…	Domain
Sobic.009G246500	Chr09	58215618	58225154	1	9537	545906		Acyl-CoA N-acyltransferase		This entry represents a structural domain found in several acyl-CoA acyltransferase enzymes. This domain has a 3-layer alpha/beta/alpha structure that contains mixed beta-sheets, and can be found in the following proteins:N-acetyl transferase (NAT) family members, including aminoglycoside N-acetyltransferases [], the histone acetyltransferase domain of P300/CBP associating factor PCAF [], the cat…	Domain
Sobic.009G246500	Chr09	58215618	58225154	1	9537	545906		GNAT domain		The N-acetyltransferases (NAT) (EC 2.3.1.-) are enzymes that use acetylcoenzyme A (CoA) to transfer an acetyl group to a substrate, a reactionimplicated in various functions from bacterial antibiotic resistance tomammalian circadian rhythm and chromatin remodeling. The Gcn5-relatedN-acetyltransferases (GNAT) catalyze the transfer of the acetyl from the CoAdonor to a primary amine of the acceptor.…	Domain
Sobic.009G246500	Chr09	58215618	58225154	1	9537	545906		Possible tRNA binding domain		This domain, found at the C terminus of tRNA(Met) cytidine acetyltransferase, may be involved in tRNA-binding []. tRNA(Met) cytidine acetyltransferase TmcA catalyses the formation of N(4)-acetylcytidine (ac4C) at the wobble position of tRNA(Met), by using acetyl-CoA as an acetyl donor and ATP (or GTP) [].	Domain
Sobic.009G246500	Chr09	58215618	58225154	1	9537	545906		Helicase domain		This domain contains a P-loop (Walker A) motif, suggesting that it has ATPase activity, and a Walker B motif. In tRNA(Met) cytidine acetyltransferase (TmcA) it may function as an RNA helicase motor (driven by ATP hydrolysis) which delivers the wobble base to the active centre of the GCN5-related N-acetyltransferase (GNAT) domain []. It is found in the bacterial exodeoxyribonuclease V alpha chain …	Domain
Sobic.009G246500	Chr09	58215618	58225154	1	9537	545906		Domain of unknown function DUF1726		This entry represents a protein of unknown function and is found towards the N terminus of putative ATPases ().	Domain
Sobic.009G246600	Chr09	58225555	58227912	-1	2358	543148
Sobic.009G246700	Chr09	58231144	58236699	1	5556	534361		Cas1p 10 TM acyl transferase domain		Cas1p protein of Cryptococcus neoformans is required for the synthesis of O-acetylated glucuronoxylomannans, a consitutent of the capsule, and is critical for its virulence []. The multi TM domain of the Cas1p was unified with the 10 TM Sugar Acyltransferase superfamily []. This superfamily is comprised of members from the OatA, MdoC, OpgC, NolL and GumG families in addition to the Cas1p family […	Domain
Sobic.009G246800	Chr09	58239184	58243871	-1	4688	527189	(1 of 1) PTHR27007:SF61 - RECEPTOR LIKE PROTEIN KINASE S.2	Protein kinase domain		Protein phosphorylation, which plays a key role in most cellular activities, is a reversible process mediated by proteinkinases and phosphoprotein phosphatases. Protein kinases catalyse the transfer of the gamma phosphate from nucleotide triphosphates (often ATP) to one or more amino acid residues in a protein substrate side chain, resulting in a conformational change affecting protein function. …	Domain
Sobic.009G246800	Chr09	58239184	58243871	-1	4688	527189	(1 of 1) PTHR27007:SF61 - RECEPTOR LIKE PROTEIN KINASE S.2	Protein kinase-like domain		Protein kinases () modify other proteins by chemically adding phosphate groups to them. This process is fundamental to most signalling and regulatory processes in the eukaryotic cell []. The protein kinases contain a catalytic core that is common to both serine/threonine and tyrosine protein kinases. The catalytic domain contains the nucleotide-binding site and the catalytic apparatus in an inter…	Domain
Sobic.009G246800	Chr09	58239184	58243871	-1	4688	527189	(1 of 1) PTHR27007:SF61 - RECEPTOR LIKE PROTEIN KINASE S.2	Tyrosine-protein kinase, catalytic domain		Protein phosphorylation, which plays a key role in most cellular activities, is a reversible process mediated by protein kinases and phosphoprotein phosphatases. Protein kinases catalyse the transfer of the gamma phosphate from nucleotide triphosphates (often ATP) to one or more amino acid residues in a protein substrate side chain, resulting in a conformational change affecting protein function.…	Domain
Sobic.009G246800	Chr09	58239184	58243871	-1	4688	527189	(1 of 1) PTHR27007:SF61 - RECEPTOR LIKE PROTEIN KINASE S.2	Serine-threonine/tyrosine-protein kinase catalytic domain		Protein phosphorylation, which plays a key role in most cellular activities, is a reversible process mediated by protein kinases and phosphoprotein phosphatases. Protein kinases catalyse the transfer of the gamma phosphate from nucleotide triphosphates (often ATP) to one or more amino acid residues in a protein substrate side chain, resulting in a conformational change affecting protein function.…	Domain
Sobic.009G246800	Chr09	58239184	58243871	-1	4688	527189	(1 of 1) PTHR27007:SF61 - RECEPTOR LIKE PROTEIN KINASE S.2	Concanavalin A-like lectin/glucanase domain		This entry represents the concanavalin A-like domain, which has a sandwich structure of 12-14 beta strands in two sheets with a complex topology. Proteins containing this domain include: Legume lectinsGlycosyl hydrolases family 16Galectin (animal S-lectin)Laminin G-like modulePentraxinClostridium neurotoxinsExotoxin AVibrio cholera sialidaseLeech intramolecular trans-sialidaseGlycosyl hydrolase f…	Domain
Sobic.009G246950	Chr09	58247025	58251886	1	4862	519174	(1 of 1) K12898 - heterogeneous nuclear ribonucleoprotein F/H (HNRNPF_H)	RNA recognition motif domain		Many eukaryotic proteins containing one or more copies of a putative RNA-binding domain of about 90 amino acids are known to bind single-stranded RNAs [, , ]. The largest group of single strand RNA-binding proteins is the eukaryotic RNA recognition motif (RRM) family that contains an eight amino acid RNP-1 consensus sequence [, ]. RRM proteins have a variety of RNA binding preferences and functio…	Domain
Sobic.009G246950	Chr09	58247025	58251886	1	4862	519174	(1 of 1) K12898 - heterogeneous nuclear ribonucleoprotein F/H (HNRNPF_H)	Nucleotide-binding alpha-beta plait domain		This entry represents nucleotide-binding domains with an alpha-beta plait structure, which consists of either a ferredoxin-like (beta-alpha-beta)2 fold, such as that found in RNA-binding domains of various ribonucleoproteins or in viral DNA-binding domains [, ]; or a beta-(alpha)-beta-alpha-beta(2) fold, such as that found in the ribosomal protein L23 [].	Domain
Sobic.009G246950	Chr09	58247025	58251886	1	4862	519174	(1 of 1) K12898 - heterogeneous nuclear ribonucleoprotein F/H (HNRNPF_H)					nucleic acid binding	GO:0003676	Interacting selectively and non-covalently with any nucleic acid.
Sobic.009G246950	Chr09	58247025	58251886	1	4862	519174	(1 of 1) K12898 - heterogeneous nuclear ribonucleoprotein F/H (HNRNPF_H)					nucleotide binding	GO:0000166	Interacting selectively and non-covalently with a nucleotide, any compound consisting of a nucleoside that is esterified with (ortho)phosphate or an oligophosphate at any hydroxyl group on the ribose or deoxyribose.
Sobic.009G247100	Chr09	58252379	58255448	1	3070	515612		Alpha/Beta hydrolase fold		This entry represent the Alpha/Beta hydrolase fold.The alpha/beta hydrolase fold []is common to a number of hydrolytic enzymes of widely differing phylogenetic origin and catalytic function. The core of each enzyme is an alpha/beta-sheet (rather than a barrel), containing 8 strands connected by helices []. The enzymes are believed to have diverged from a common ancestor, preserving the arrangemen…	Domain
Sobic.009G247100	Chr09	58252379	58255448	1	3070	515612		Peptidase S10, serine carboxypeptidase		This group of serine peptidases belong to MEROPS peptidase family S10 (clan SC). The type example is carboxypeptidase Y from Saccharomyces cerevisiae(Baker's yeast) [].All known carboxypeptidases are either metallo carboxypeptidases or serine carboxypeptidases (and ). The catalytic activity of the serine carboxypeptidases, like that of the trypsin family serine proteases, is provided by a charge …	Family
Sobic.009G247100	Chr09	58252379	58255448	1	3070	515612						proteolysis	GO:0006508	The hydrolysis of proteins into smaller polypeptides and/or amino acids by cleavage of their peptide bonds.
Sobic.009G247100	Chr09	58252379	58255448	1	3070	515612						serine-type carboxypeptidase activity	GO:0004185	Catalysis of the hydrolysis of a peptide bond not more than three residues from the C-terminus of a polypeptide chain by a catalytic mechanism that involves a catalytic triad consisting of a serine nucleophile that is activated by a proton relay involving an acidic residue (e.g. aspartate or glutamate) and a basic residue (usually histidine).
Sobic.009G247200	Chr09	58258253	58260963	1	2711	510097
Sobic.009G247300	Chr09	58261832	58265060	-1	3229	506000	(1 of 2) PTHR31221:SF13 - WRKY TRANSCRIPTION FACTOR 48-RELATED	WRKY domain		The WRKY domain is a 60 amino acid region that is defined by the conservedamino acid sequence WRKYGQK at its N-terminal end, together with a novelzinc-finger- like motif. The WRKY domain is found in one or two copies in asuperfamily of plant transcription factors involved in the regulation ofvarious physiological programs that are unique to plants, including pathogendefence, senescence, trichome …	Domain
Sobic.009G247300	Chr09	58261832	58265060	-1	3229	506000	(1 of 2) PTHR31221:SF13 - WRKY TRANSCRIPTION FACTOR 48-RELATED					regulation of transcription, DNA-templated	GO:0006355	Any process that modulates the frequency, rate or extent of cellular DNA-templated transcription.
Sobic.009G247300	Chr09	58261832	58265060	-1	3229	506000	(1 of 2) PTHR31221:SF13 - WRKY TRANSCRIPTION FACTOR 48-RELATED					transcription factor activity, sequence-specific DNA binding	GO:0003700	Interacting selectively and non-covalently with a specific DNA sequence in order to modulate transcription. The transcription factor may or may not also interact selectively with a protein or macromolecular complex.
Sobic.009G247300	Chr09	58261832	58265060	-1	3229	506000	(1 of 2) PTHR31221:SF13 - WRKY TRANSCRIPTION FACTOR 48-RELATED					sequence-specific DNA binding	GO:0043565	Interacting selectively and non-covalently with DNA of a specific nucleotide composition, e.g. GC-rich DNA binding, or with a specific sequence motif or type of DNA e.g. promotor binding or rDNA binding.
Sobic.009G247400	Chr09	58278978	58286549	1	7572	484511		Phox homologous domain		The PX (phox) domain []occurs in a variety of eukaryotic proteins and have been implicated in highly diverse functions such as cell signalling, vesicular trafficking, protein sorting and lipid modification [, , ]. PX domains are important phosphoinositide-binding modules that have varying lipid-binding specificities [].The PX domain is approximately 120 residues long [],and folds into a three-str…	Domain
Sobic.009G247400	Chr09	58278978	58286549	1	7572	484511		PX-associated, sorting nexin 13		This domain is found associated with PX domains. The PX (phox) domain []occurs in a variety of eukaryotic proteins associated with intracellular signalling pathways. Proteins containing this domain includes sorting nexin-13 (SNX13) from mammals [], Mdm1 from budding yeasts []and PXA domain protein 1 (Pxa1) from fission yeasts [].	Domain
Sobic.009G247400	Chr09	58278978	58286549	1	7572	484511		Phox-associated domain		This domain is found associated with PX domains. The PX (phox) domain []occurs in a variety of eukaryotic proteins associated with intracellular signalling pathways.	Domain
Sobic.009G247400	Chr09	58278978	58286549	1	7572	484511		Sorting nexin, C-terminal		This region is found at the C terminus of proteins belonging to the nexin family. It is found on proteins which also contain .	Domain
Sobic.009G247400	Chr09	58278978	58286549	1	7572	484511						phosphatidylinositol binding	GO:0035091	Interacting selectively and non-covalently with any inositol-containing glycerophospholipid, i.e. phosphatidylinositol (PtdIns) and its phosphorylated derivatives.
Sobic.009G247500	Chr09	58292827	58293998	1	1172	477062		Ovate protein family, C-terminal		This domain in found towards the C terminus in the Oval family of transcriptional repressors. These proteins are important regulators of growth and development in plants [, , ].	Domain
Sobic.009G247601	Chr09	58297525	58304180	1	6656	466880	(1 of 2) PF06424 - PRP1 splicing factor, N-terminal (PRP1_N)	Tetratricopeptide-like helical domain		The tetratrico peptide repeat region (TPR) is a structural motif present in a wide range of proteins [, , ]. It mediates protein-protein interactions and the assembly of multiprotein complexes []. The TPR motifconsists of 3-16 tandem-repeats of 34 amino acids residues, although individual TPR motifs canbe dispersed in the protein sequence. Sequence alignment of the TPR domains reveals aconsensus …	Domain
Sobic.009G247601	Chr09	58297525	58304180	1	6656	466880	(1 of 2) PF06424 - PRP1 splicing factor, N-terminal (PRP1_N)	HAT (Half-A-TPR) repeat		The HAT (Half A TPR) repeat has a repetitive pattern characterised by three aromatic residues with a conserved spacing. They are structurally and sequentially similar to TPRs (tetratricopeptide repeats), though they lack the highly conserved alanine and glycine residues found in TPRs. The number of HAT repeats found in different proteins varies between 9 and 12. HAT-repeat-containing proteins app…	Repeat
Sobic.009G247601	Chr09	58297525	58304180	1	6656	466880	(1 of 2) PF06424 - PRP1 splicing factor, N-terminal (PRP1_N)	PRP1 splicing factor, N-terminal		This domain is specific to the N-terminal part of the prp1 splicing factor, which is involved in mRNA splicing (and possibly also poly(A)+ RNA nuclear export and cell cycle progression). This domain is specific to the N terminus of the RNA splicing factor encoded by prp1 []. It is involved in mRNA splicing and possibly also poly(A)and RNA nuclear export and cell cycle progression.	Domain
Sobic.009G247601	Chr09	58297525	58304180	1	6656	466880	(1 of 2) PF06424 - PRP1 splicing factor, N-terminal (PRP1_N)					nucleus	GO:0005634	A membrane-bounded organelle of eukaryotic cells in which chromosomes are housed and replicated. In most cells, the nucleus contains all of the cell's chromosomes except the organellar chromosomes, and is the site of RNA synthesis and processing. In some species, or in specialized cell types, RNA metabolism or DNA replication may be absent.
Sobic.009G247601	Chr09	58297525	58304180	1	6656	466880	(1 of 2) PF06424 - PRP1 splicing factor, N-terminal (PRP1_N)					mRNA splicing, via spliceosome	GO:0000398	The joining together of exons from one or more primary transcripts of messenger RNA (mRNA) and the excision of intron sequences, via a spliceosomal mechanism, so that mRNA consisting only of the joined exons is produced.
Sobic.009G247700	Chr09	58309106	58310986	1	1881	460074		WRKY domain		The WRKY domain is a 60 amino acid region that is defined by the conservedamino acid sequence WRKYGQK at its N-terminal end, together with a novelzinc-finger- like motif. The WRKY domain is found in one or two copies in asuperfamily of plant transcription factors involved in the regulation ofvarious physiological programs that are unique to plants, including pathogendefence, senescence, trichome …	Domain
Sobic.009G247700	Chr09	58309106	58310986	1	1881	460074						regulation of transcription, DNA-templated	GO:0006355	Any process that modulates the frequency, rate or extent of cellular DNA-templated transcription.
Sobic.009G247700	Chr09	58309106	58310986	1	1881	460074						transcription factor activity, sequence-specific DNA binding	GO:0003700	Interacting selectively and non-covalently with a specific DNA sequence in order to modulate transcription. The transcription factor may or may not also interact selectively with a protein or macromolecular complex.
Sobic.009G247700	Chr09	58309106	58310986	1	1881	460074						sequence-specific DNA binding	GO:0043565	Interacting selectively and non-covalently with DNA of a specific nucleotide composition, e.g. GC-rich DNA binding, or with a specific sequence motif or type of DNA e.g. promotor binding or rDNA binding.
Sobic.009G247900	Chr09	58314958	58315781	-1	824	455279		Late embryogenesis abundant protein, LEA-14		Different types of LEA proteins are expressed at different stages of late embryogenesis in higher plant seed embryos and under conditions of dehydration stress [, ]. The function of these proteins is unknown.	Domain
Sobic.009G247900	Chr09	58314958	58315781	-1	824	455279		Immunoglobulin-like fold		This entry represents domains with an immunoglobulin-like (Ig-like) fold, which consists of a beta-sandwich of seven or more strands in two sheets with a Greek-key topology. Ig-like domains are one of the most common protein modules found in animals, occurring in a variety of different proteins. These domains are often involved in interactions, commonly with other Ig-like domains via their beta-s…	Domain
Sobic.009G247900	Chr09	58314958	58315781	-1	824	455279		Water stress and hypersensitive response domain		Water Stress and Hypersensitive response (WHy) domain is a region of unknown function found in several plant proteins involved in either the response to water stress or the response to bacterial infection []. It is also found in some bacterial and archaeal proteins whose functions are not currently known. This domain is approximately 100 amino acids long and is composed of alternating hydrophobic…	Domain
Sobic.009G247900	Chr09	58314958	58315781	-1	824	455279						response to desiccation	GO:0009269	Any process that results in a change in state or activity of a cell or an organism (in terms of movement, secretion, enzyme production, gene expression, etc.) as a result of a desiccation stimulus, extreme dryness resulting from the prolonged deprivation of water.
Sobic.009G248000	Chr09	58316839	58319600	1	2762	451460		Late embryogenesis abundant protein, LEA-14		Different types of LEA proteins are expressed at different stages of late embryogenesis in higher plant seed embryos and under conditions of dehydration stress [, ]. The function of these proteins is unknown.	Domain
Sobic.009G248100	Chr09	58331694	58332630	-1	937	438430
Sobic.009G248200	Chr09	58338230	58339825	1	1596	431235
Sobic.009G248300	Chr09	58340470	58345567	-1	5098	425493		AAA+ ATPase domain		The AAA+ superfamily of ATPases is found in all kingdoms of living organisms where they participate in diverse cellular processes including membrane fusion, proteolysis and DNA replication. Although the terms AAA+ and AAA are often used loosely and interchangeably, the classical AAA family members are distinguished by their possession of the SRH region in the AAA module. Many AAA+ proteins are in…	Domain
Sobic.009G248300	Chr09	58340470	58345567	-1	5098	425493		P-loop containing nucleoside triphosphate hydrolase		The P-loop NTPase fold is the most prevalent domain of the several distinctnucleotide-binding protein folds.The most common reaction catalysed by enzymes of the P-loop NTPase fold is the hydrolysis of the beta-gamma phosphate bond of a bound nucleoside triphosphate (NTP). The energy from NTP hydrolysis is typically utilised to induce conformational changes in other molecules, which constitutes th…	Domain
Sobic.009G248300	Chr09	58340470	58345567	-1	5098	425493		Holliday junction DNA helicase ruvB, N-terminal		The RuvB protein makes up part of the RuvABC revolvasome which catalyses the resolution of Holliday junctions that arise during genetic recombination and DNA repair. Branch migration is catalysed by the RuvB protein that is targeted to the Holliday junction by the structure specific RuvA protein []. This group of sequences contain this signature which is located in the N-terminal region of the pr…	Domain
Sobic.009G248500	Chr09	58366679	58369123	-1	2445	401937		Voltage-dependent anion channel		This family of transporters has ten alpha helical transmembrane segments []. The structure of a bacterial homologue of SLAC1 shows it to have a trimeric arrangement. The pore is composed of five helices with a conserved Phe residue involved in gating. One homologue, Mae1 from the yeast Schizosaccharomyces pombe, functions as a malate uptake transporter; another, Ssu1 from Saccharomyces cerevisiae…	Family
Sobic.009G248500	Chr09	58366679	58369123	-1	2445	401937		S-type anion channel		This entry represents a family of S-type (slow current) anion channels that in Arabidopsis consists of SLAC1 (SLOW ANION CHANNEL-ASSOCIATED 1, At1g12480) and SLAC1-homologue proteins 1-4 (SLAH1-4). They have in common their plasma membrane localisation, but show distinct tissue-specific expression patterns. They are distant homologues of bacterial and fungal C4-dicarboxylate transporters [].SLAC1…	Family
Sobic.009G248500	Chr09	58366679	58369123	-1	2445	401937						integral component of membrane	GO:0016021	The component of a membrane consisting of the gene products and protein complexes having at least some part of their peptide sequence embedded in the hydrophobic region of the membrane.
Sobic.009G248500	Chr09	58366679	58369123	-1	2445	401937						transmembrane transport	GO:0055085	The process in which a solute is transported across a lipid bilayer, from one side of a membrane to the other
Sobic.009G248500	Chr09	58366679	58369123	-1	2445	401937						voltage-gated anion channel activity	GO:0008308	Enables the transmembrane transfer of an anion by a voltage-gated channel. An anion is a negatively charged ion. A voltage-gated channel is a channel whose open state is dependent on the voltage across the membrane in which it is embedded.
Sobic.009G248500	Chr09	58366679	58369123	-1	2445	401937						cellular ion homeostasis	GO:0006873	Any process involved in the maintenance of an internal steady state of ions at the level of a cell.
Sobic.009G248600	Chr09	58408297	58410830	1	2534	360230		Voltage-dependent anion channel		This family of transporters has ten alpha helical transmembrane segments []. The structure of a bacterial homologue of SLAC1 shows it to have a trimeric arrangement. The pore is composed of five helices with a conserved Phe residue involved in gating. One homologue, Mae1 from the yeast Schizosaccharomyces pombe, functions as a malate uptake transporter; another, Ssu1 from Saccharomyces cerevisiae…	Family
Sobic.009G248600	Chr09	58408297	58410830	1	2534	360230		S-type anion channel		This entry represents a family of S-type (slow current) anion channels that in Arabidopsis consists of SLAC1 (SLOW ANION CHANNEL-ASSOCIATED 1, At1g12480) and SLAC1-homologue proteins 1-4 (SLAH1-4). They have in common their plasma membrane localisation, but show distinct tissue-specific expression patterns. They are distant homologues of bacterial and fungal C4-dicarboxylate transporters [].SLAC1…	Family
Sobic.009G248600	Chr09	58408297	58410830	1	2534	360230						integral component of membrane	GO:0016021	The component of a membrane consisting of the gene products and protein complexes having at least some part of their peptide sequence embedded in the hydrophobic region of the membrane.
Sobic.009G248600	Chr09	58408297	58410830	1	2534	360230						transmembrane transport	GO:0055085	The process in which a solute is transported across a lipid bilayer, from one side of a membrane to the other
Sobic.009G248600	Chr09	58408297	58410830	1	2534	360230						voltage-gated anion channel activity	GO:0008308	Enables the transmembrane transfer of an anion by a voltage-gated channel. An anion is a negatively charged ion. A voltage-gated channel is a channel whose open state is dependent on the voltage across the membrane in which it is embedded.
Sobic.009G248600	Chr09	58408297	58410830	1	2534	360230						cellular ion homeostasis	GO:0006873	Any process involved in the maintenance of an internal steady state of ions at the level of a cell.
Sobic.009G248700	Chr09	58415605	58417155	1	1551	353905		Voltage-dependent anion channel		This family of transporters has ten alpha helical transmembrane segments []. The structure of a bacterial homologue of SLAC1 shows it to have a trimeric arrangement. The pore is composed of five helices with a conserved Phe residue involved in gating. One homologue, Mae1 from the yeast Schizosaccharomyces pombe, functions as a malate uptake transporter; another, Ssu1 from Saccharomyces cerevisiae…	Family
Sobic.009G248700	Chr09	58415605	58417155	1	1551	353905		S-type anion channel		This entry represents a family of S-type (slow current) anion channels that in Arabidopsis consists of SLAC1 (SLOW ANION CHANNEL-ASSOCIATED 1, At1g12480) and SLAC1-homologue proteins 1-4 (SLAH1-4). They have in common their plasma membrane localisation, but show distinct tissue-specific expression patterns. They are distant homologues of bacterial and fungal C4-dicarboxylate transporters [].SLAC1…	Family
Sobic.009G248700	Chr09	58415605	58417155	1	1551	353905						integral component of membrane	GO:0016021	The component of a membrane consisting of the gene products and protein complexes having at least some part of their peptide sequence embedded in the hydrophobic region of the membrane.
Sobic.009G248700	Chr09	58415605	58417155	1	1551	353905						transmembrane transport	GO:0055085	The process in which a solute is transported across a lipid bilayer, from one side of a membrane to the other
Sobic.009G248700	Chr09	58415605	58417155	1	1551	353905						voltage-gated anion channel activity	GO:0008308	Enables the transmembrane transfer of an anion by a voltage-gated channel. An anion is a negatively charged ion. A voltage-gated channel is a channel whose open state is dependent on the voltage across the membrane in which it is embedded.
Sobic.009G248700	Chr09	58415605	58417155	1	1551	353905						cellular ion homeostasis	GO:0006873	Any process involved in the maintenance of an internal steady state of ions at the level of a cell.
Sobic.009G248801	Chr09	58417784	58421633	-1	3850	349427
Sobic.009G248900	Chr09	58425095	58428172	1	3078	342888		ABI family		This entry represents the ABI family, which includes Abi1, Abi2 and Abi3. They are SH3 domain-containing proteins that are involved in regulation of actin organisation. Abi1, Abi2 and Abi3 all participate in the formation of the Abi/WAVE complex, which regulates Arp2/3-mediated actin filament nucleation and actin network assembly [, , ]. This entry also include Abl interactor homologue (abiA) fro…	Family
Sobic.009G249000	Chr09	58428174	58432405	-1	4232	338655		Protein kinase domain		Protein phosphorylation, which plays a key role in most cellular activities, is a reversible process mediated by proteinkinases and phosphoprotein phosphatases. Protein kinases catalyse the transfer of the gamma phosphate from nucleotide triphosphates (often ATP) to one or more amino acid residues in a protein substrate side chain, resulting in a conformational change affecting protein function. …	Domain
Sobic.009G249000	Chr09	58428174	58432405	-1	4232	338655		Protein kinase-like domain		Protein kinases () modify other proteins by chemically adding phosphate groups to them. This process is fundamental to most signalling and regulatory processes in the eukaryotic cell []. The protein kinases contain a catalytic core that is common to both serine/threonine and tyrosine protein kinases. The catalytic domain contains the nucleotide-binding site and the catalytic apparatus in an inter…	Domain
Sobic.009G249000	Chr09	58428174	58432405	-1	4232	338655		Tyrosine-protein kinase, catalytic domain		Protein phosphorylation, which plays a key role in most cellular activities, is a reversible process mediated by protein kinases and phosphoprotein phosphatases. Protein kinases catalyse the transfer of the gamma phosphate from nucleotide triphosphates (often ATP) to one or more amino acid residues in a protein substrate side chain, resulting in a conformational change affecting protein function.…	Domain
Sobic.009G249000	Chr09	58428174	58432405	-1	4232	338655		Serine-threonine/tyrosine-protein kinase catalytic domain		Protein phosphorylation, which plays a key role in most cellular activities, is a reversible process mediated by protein kinases and phosphoprotein phosphatases. Protein kinases catalyse the transfer of the gamma phosphate from nucleotide triphosphates (often ATP) to one or more amino acid residues in a protein substrate side chain, resulting in a conformational change affecting protein function.…	Domain
Sobic.009G249000	Chr09	58428174	58432405	-1	4232	338655		EF-hand domain		Many calcium-binding proteins belong to the same evolutionary family and sharea type of calcium-binding domain known as the EF-hand. This type ofdomain consists of a twelve residue loop flanked on both sides by a twelveresidue alpha-helical domain. In an EF-hand loop the calcium ion iscoordinated in a pentagonal bipyramidal configuration. The six residuesinvolved in the binding are in positions 1…	Domain
Sobic.009G249000	Chr09	58428174	58432405	-1	4232	338655		EF-hand domain pair		This domain consists of a duplication of two EF-hand units, where each unit is composed of two helices connected by a twelve-residue calcium-binding loop. The calcium ion in the EF-hand loop is coordinated in a pentagonal bipyramidal configuration. Many calcium-binding proteins contain an EF-hand type calcium-binding domain [, ]. These include: calbindin D9K, S100 proteins such as calcyclin, polc…	Domain
Sobic.009G249000	Chr09	58428174	58432405	-1	4232	338655						calcium ion binding	GO:0005509	Interacting selectively and non-covalently with calcium ions (Ca2+).
Sobic.009G249100	Chr09	58433687	58437950	-1	4264	333110
Sobic.009G249200	Chr09	58448695	58453930	1	5236	317130		Organic solute transporter subunit alpha/Transmembrane protein 184		This entry includes Organic solute transporter subunit alpha (OSTalpha, also known as SLC51A) and Transmembrane protein 184 (TMEM184). Ost-alpha protein is a 7-transmembrane (TM) domain containing protein that forms a transporter complex with Ost-beta protein, which is a single-TM domain polypeptide. This heterodimerisation is required for the delivery of the complex to the plasma membrane. The O…	Family
Sobic.009G249301	Chr09	58456210	58457647	-1	1438	313413
Sobic.009G249400	Chr09	58459026	58461413	1	2388	309647		Protein kinase domain		Protein phosphorylation, which plays a key role in most cellular activities, is a reversible process mediated by proteinkinases and phosphoprotein phosphatases. Protein kinases catalyse the transfer of the gamma phosphate from nucleotide triphosphates (often ATP) to one or more amino acid residues in a protein substrate side chain, resulting in a conformational change affecting protein function. …	Domain
Sobic.009G249400	Chr09	58459026	58461413	1	2388	309647		Protein kinase-like domain		Protein kinases () modify other proteins by chemically adding phosphate groups to them. This process is fundamental to most signalling and regulatory processes in the eukaryotic cell []. The protein kinases contain a catalytic core that is common to both serine/threonine and tyrosine protein kinases. The catalytic domain contains the nucleotide-binding site and the catalytic apparatus in an inter…	Domain
Sobic.009G249400	Chr09	58459026	58461413	1	2388	309647		Tyrosine-protein kinase, catalytic domain		Protein phosphorylation, which plays a key role in most cellular activities, is a reversible process mediated by protein kinases and phosphoprotein phosphatases. Protein kinases catalyse the transfer of the gamma phosphate from nucleotide triphosphates (often ATP) to one or more amino acid residues in a protein substrate side chain, resulting in a conformational change affecting protein function.…	Domain
Sobic.009G249400	Chr09	58459026	58461413	1	2388	309647		Lipopolysaccharide kinase		Protein phosphorylation, which plays a key role in most cellular activities, is a reversible process mediated by protein kinases and phosphoprotein phosphatases. Protein kinases catalyse the transfer of the gamma phosphate from nucleotide triphosphates (often ATP) to one or more amino acid residues in a protein substrate side chain, resulting in a conformational change affecting protein function.…	Family
Sobic.009G249400	Chr09	58459026	58461413	1	2388	309647		Domain of unknown function DUF1221		This is a group of plant proteins, most of which are hypothetical and of unknown function. All members contain the domain, suggesting that they may possess kinase activity.	Domain
Sobic.009G249500	Chr09	58461666	58466785	-1	5120	304275		Mitochondrial carrier protein		A variety of substrate carrier proteins that are involved in energy transferare found in the inner mitochondrial membrane [, , , ]. Such proteins include:ADP/ATP carrier protein (ADP/ATP translocase); 2-oxoglutarate/malate carrierprotein; phosphate carrier protein; tricarboxylate transport protein (or citrate transport protein); Graves disease carrier protein; yeast mitochondrial proteins MRS3 an…	Family
Sobic.009G249500	Chr09	58461666	58466785	-1	5120	304275		Mitochondrial carrier domain		This entry represents a structural domain found in mitochondrial carrier proteins. Six alpha-helices form a compact transmembrane domain, which, at the surface towards the space between inner and outer mitochondrial membranes, reveals a deep depression. The structure suggests that transport substrates bind to the bottom of the cavity and that translocation results from a transition from a 'pit' t…	Domain
Sobic.009G249500	Chr09	58461666	58466785	-1	5120	304275		Mitochondrial substrate/solute carrier		A variety of substrate carrier proteins that are involved in energy transfer are found in the inner mitochondrial membrane or integral to the membrane of other eukaryotic organelles such as the peroxisome [, , , , ]. Such proteins include: ADP, ATP carrier protein (ADP/ATP translocase); 2-oxoglutarate/malate carrier protein; phosphate carrier protein; tricarboxylate transport protein (or citrate …	Repeat
Sobic.009G249500	Chr09	58461666	58466785	-1	5120	304275						transmembrane transport	GO:0055085	The process in which a solute is transported across a lipid bilayer, from one side of a membrane to the other
Sobic.009G249600	Chr09	58470190	58472997	-1	2808	298063		Protein of unknown function UPF0301		This entry describes proteins of unknown function. Proteins in this family include AlgH from Pseudomonas aeruginosa. AlgH is involved in the transcriptional regulation of alginate biosynthesis []. However, there is no evidence for such function in proteins belonging to this family.	Family
Sobic.009G249600	Chr09	58470190	58472997	-1	2808	298063		Protein of unknown function UPF0301		This entry describes proteins of unknown function. Proteins in this family include AlgH from Pseudomonas aeruginosa. AlgH is involved in the transcriptional regulation of alginate biosynthesis []. However, there is no evidence for such function in proteins belonging to this family.	Family
Sobic.009G249700	Chr09	58485803	58491738	1	5936	279322		Sec1-like protein		Sec1-like molecules have been implicated in a variety of eukaryoticvesicle transport processes including neurotransmitter release by exocytosis []. They regulatevesicle transport by binding to a t-SNARE from the syntaxin family. This process is thoughtto prevent SNARE complex formation, a protein complex required for membrane fusion.Whereas Sec1 molecules are essential for neurotransmitter releas…	Family
Sobic.009G249700	Chr09	58485803	58491738	1	5936	279322		Sec1-like, domain 2		Sec1-like molecules have been implicated in a variety of eukaryoticvesicle transport processes including neurotransmitter release by exocytosis []. They regulatevesicle transport by binding to a t-SNARE from the syntaxin family. This process is thoughtto prevent SNARE complex formation, a protein complex required for membrane fusion.Whereas Sec1 molecules are essential for neurotransmitter releas…	Domain
Sobic.009G249700	Chr09	58485803	58491738	1	5936	279322		Sec1-like protein		Sec1-like molecules have been implicated in a variety of eukaryoticvesicle transport processes including neurotransmitter release by exocytosis []. They regulatevesicle transport by binding to a t-SNARE from the syntaxin family. This process is thoughtto prevent SNARE complex formation, a protein complex required for membrane fusion.Whereas Sec1 molecules are essential for neurotransmitter releas…	Family
Sobic.009G249700	Chr09	58485803	58491738	1	5936	279322		Sec1-like, domain 2		Sec1-like molecules have been implicated in a variety of eukaryoticvesicle transport processes including neurotransmitter release by exocytosis []. They regulatevesicle transport by binding to a t-SNARE from the syntaxin family. This process is thoughtto prevent SNARE complex formation, a protein complex required for membrane fusion.Whereas Sec1 molecules are essential for neurotransmitter releas…	Domain
Sobic.009G249800	Chr09	58496840	58504841	-1	8002	266219		Ribosome biogenesis protein BMS1/TSR1, C-terminal		This domain is found at the C terminus of the ribosome biogenesis protein BMS1 and TSR1 families, which may act as a molecular switch during maturation of the 40S ribosomal subunit in the nucleolus.	Domain
Sobic.009G249800	Chr09	58496840	58504841	-1	8002	266219		AARP2CN		This domain is the central domain of AARP2 (asparagine and aspartate rich protein 2). It is weakly similar to the GTP-binding domain of elongation factor TU []. PfAARP2 is an antigen from Plasmodium falciparumof 150 kDa, which is encoded by a unique gene on chromosome 1 []. The central region of Pfaarp2 contains blocks of repetitions encoding asparagine and aspartate residues.	Domain
Sobic.009G249800	Chr09	58496840	58504841	-1	8002	266219		Bms1/Tsr1-type G domain		Bms1p and Tsr1p represent a new family of factors required for ribosomebiogenesis. They are each independently required for 40S ribosomal subunitbiogenesis. Bms1p, a protein required for pre-rRNA processing, contains anevolutionarily conserved guanine nucleotide-binding (G) domain with five conserved polypeptide loopsdesignated G1 through G5, which form contact sites with the guanine nucleotideor…	Domain
Sobic.009G249900	Chr09	58520674	58527393	1	6720	243667		GH3 family		GH3 protein was first isolated from Glycine max as an early auxin-responsive gene []. Later, several plant GH3 family proteins have been identified and classified into three groups: group I proteins synthesise JA-amino acid conjugates, group II proteins produce indole-3-acetic acid (IAA) conjugates, group III protein are involved in the conjugation of amino acids to 4-substituted benzoate []. Thi…	Family
Sobic.009G249900	Chr09	58520674	58527393	1	6720	243667		GH3 protein, group I		This entry represents group I GH3 proteins, which synthesise JA (jasmonic acid)-amino acid conjugates, such as JA-Ile, JA-Leu, and JA-Val. JA signalling has been linked to plant responses to many biotic and abiotic stresses. JAs regulate diverse processes such as pollen maturation and wound responses in Arabidopsis []. Proteins in this family include AtJAR1 (At2g46370) from Arabidopsis and OsJAR1…	Family
Sobic.009G249900	Chr09	58520674	58527393	1	6720	243667		GH3 family		GH3 protein was first isolated from Glycine max as an early auxin-responsive gene []. Later, several plant GH3 family proteins have been identified and classified into three groups: group I proteins synthesise JA-amino acid conjugates, group II proteins produce indole-3-acetic acid (IAA) conjugates, group III protein are involved in the conjugation of amino acids to 4-substituted benzoate []. Thi…	Family
Sobic.009G249900	Chr09	58520674	58527393	1	6720	243667		GH3 protein, group I		This entry represents group I GH3 proteins, which synthesise JA (jasmonic acid)-amino acid conjugates, such as JA-Ile, JA-Leu, and JA-Val. JA signalling has been linked to plant responses to many biotic and abiotic stresses. JAs regulate diverse processes such as pollen maturation and wound responses in Arabidopsis []. Proteins in this family include AtJAR1 (At2g46370) from Arabidopsis and OsJAR1…	Family
Sobic.009G249900	Chr09	58520674	58527393	1	6720	243667		GH3 family		GH3 protein was first isolated from Glycine max as an early auxin-responsive gene []. Later, several plant GH3 family proteins have been identified and classified into three groups: group I proteins synthesise JA-amino acid conjugates, group II proteins produce indole-3-acetic acid (IAA) conjugates, group III protein are involved in the conjugation of amino acids to 4-substituted benzoate []. Thi…	Family
Sobic.009G249900	Chr09	58520674	58527393	1	6720	243667		GH3 protein, group I		This entry represents group I GH3 proteins, which synthesise JA (jasmonic acid)-amino acid conjugates, such as JA-Ile, JA-Leu, and JA-Val. JA signalling has been linked to plant responses to many biotic and abiotic stresses. JAs regulate diverse processes such as pollen maturation and wound responses in Arabidopsis []. Proteins in this family include AtJAR1 (At2g46370) from Arabidopsis and OsJAR1…	Family
Sobic.009G249900	Chr09	58520674	58527393	1	6720	243667						response to wounding	GO:0009611	Any process that results in a change in state or activity of a cell or an organism (in terms of movement, secretion, enzyme production, gene expression, etc.) as a result of a stimulus indicating damage to the organism.
Sobic.009G249900	Chr09	58520674	58527393	1	6720	243667						jasmonate-amino synthetase activity	GO:0080123	Catalysis of the reaction: jasmonate + an amino acid = an amide-linked jasmonyl-amino acid conjugate. The substrates of this reaction include non-standard amino acids, such as ACC (1-aminocyclopropane-1-carboxylate).
Sobic.009G249900	Chr09	58520674	58527393	1	6720	243667						jasmonic acid metabolic process	GO:0009694	The chemical reactions and pathways involving jasmonic acid, a fatty acid derivative with the formula (1R-(1 alpha, 2 beta(Z)))-3-oxo-2-(2-pentenyl)cyclopentaneacetic acid.
Sobic.009G249900	Chr09	58520674	58527393	1	6720	243667						induced systemic resistance, jasmonic acid mediated signaling pathway	GO:0009864	The series of molecular signals mediated by jasmonic acid involved in induced systemic resistance.
Sobic.009G250000	Chr09	58526169	58532645	-1	6477	238415	(1 of 1) PTHR11969:SF14 - MAD-LIKE-1 HOMOLOG	ACT domain		The ACT domain is found in a variety of contexts and is proposed to be a conserved regulatory binding fold. ACT domains are linked to a wide range of metabolic enzymes that are regulated by amino acid concentration. The archetypical ACT domain is the C-terminal regulatory domain of 3-phosphoglycerate dehydrogenase (3PGDH), which folds with a ferredoxin-like topology. A pair of ACT domains form an…	Domain
Sobic.009G250000	Chr09	58526169	58532645	-1	6477	238415	(1 of 1) PTHR11969:SF14 - MAD-LIKE-1 HOMOLOG	Myc-type, basic helix-loop-helix (bHLH) domain		A number of eukaryotic proteins, which probably are sequence specific DNA-binding proteins that act as transcription factors, share a conserved domainof 40 to 50 amino acid residues. It has been proposed []that this domain isformed of two amphipathic helices joined by a variable length linker regionthat could form a loop. This 'helix-loop-helix' (HLH) domain mediates proteindimerization and has b…	Domain
Sobic.009G250000	Chr09	58526169	58532645	-1	6477	238415	(1 of 1) PTHR11969:SF14 - MAD-LIKE-1 HOMOLOG	ACT domain		The ACT domain is found in a variety of contexts and is proposed to be a conserved regulatory binding fold. ACT domains are linked to a wide range of metabolic enzymes that are regulated by amino acid concentration. The archetypical ACT domain is the C-terminal regulatory domain of 3-phosphoglycerate dehydrogenase (3PGDH), which folds with a ferredoxin-like topology. A pair of ACT domains form an…	Domain
Sobic.009G250000	Chr09	58526169	58532645	-1	6477	238415	(1 of 1) PTHR11969:SF14 - MAD-LIKE-1 HOMOLOG	Myc-type, basic helix-loop-helix (bHLH) domain		A number of eukaryotic proteins, which probably are sequence specific DNA-binding proteins that act as transcription factors, share a conserved domainof 40 to 50 amino acid residues. It has been proposed []that this domain isformed of two amphipathic helices joined by a variable length linker regionthat could form a loop. This 'helix-loop-helix' (HLH) domain mediates proteindimerization and has b…	Domain
Sobic.009G250000	Chr09	58526169	58532645	-1	6477	238415	(1 of 1) PTHR11969:SF14 - MAD-LIKE-1 HOMOLOG					protein dimerization activity	GO:0046983	The formation of a protein dimer, a macromolecular structure consists of two noncovalently associated identical or nonidentical subunits.
Sobic.009G250100	Chr09	58539048	58543991	1	4944	227069		Probable zinc-ribbon domain, plant		This eukaryotic domain has no known function.	Domain
Sobic.009G250200	Chr09	58544303	58547422	1	3120	223638		Amino acid transporter, transmembrane domain		This transmembrane domain is found in many amino acid transporters including (UNC-47) and (MTR). UNC-47 encodes a vesicular amino butyric acid (GABA) transporter, (VGAT) and is is predicted to have 10 transmembrane domains UNC47_CAEEL []. MTR is an N system amino acid transporter system protein involved in methyltryptophan resistance MTR_NEUCR. Other proteins with this domain include proline tran…	Domain
Sobic.009G250300	Chr09	58550495	58552539	1	2045	218521		Metallo-dependent phosphatase-like		This entry represents a domain found in metallo-dependent phosphatases. Proteins containing this domain include: Purple acid phosphatases []. DNA double-strand break repair nucleases []. 5'-nucleotidases (syn. UDP-sugar hydrolase). Protein serine/threonine phosphatase. Phosphoesterase-related proteins. TT1561-like proteins. YfcE-like proteins. Hypothetical protein aq_1666.DR1281-like proteins. TT…	Domain
Sobic.009G250300	Chr09	58550495	58552539	1	2045	218521		Calcineurin-like phosphoesterase domain, apaH type		This domain is found in a diverse range of phosphoesterases [], including bis(5'-nucleosyl)-tetraphosphatase (apaH), nucleotidases, sphingomyelin phosphodiesterases and 2'-3' cAMP phosphodiesterases, as well as nucleases such as bacterial SbcD or archaeal/yeast Mre11. The most conserved regions in this domain centre around the metal chelating residues.	Domain
Sobic.009G250300	Chr09	58550495	58552539	1	2045	218521		Purple acid phosphatase-like, N-terminal		Purple acid phosphatases (PAPs) are ubiquitous binuclear metal-containing acid hydrolases characterised by their acidic pH optima and their intense purple colour due to a TyrO-to-FeIII charge-transfer transition. The amino acid residues coordinating the metal ions are conserved in all PAPs. Active PAPs contain an FeIII ion coordinated to Tyr O, a His N, and an Asp O2, in addition to a divalent me…	Domain
Sobic.009G250300	Chr09	58550495	58552539	1	2045	218521		Iron/zinc purple acid phosphatase-like C-terminal domain		This domain is found at the C terminus of purple acid phosphatase proteins [].	Domain
Sobic.009G250300	Chr09	58550495	58552539	1	2045	218521		Purple acid phosphatase, N-terminal		Purple acid phosphatases (PAPs) are ubiquitous binuclear metal-containing acid hydrolases characterised by their acidic pH optima and their intense purple colour due to a TyrO-to-FeIII charge-transfer transition. The amino acid residues coordinating the metal ions are conserved in all PAPs. Active PAPs contain an FeIII ion coordinated to Tyr O, a His N, and an Asp O2, in addition to a divalent me…	Domain
Sobic.009G250300	Chr09	58550495	58552539	1	2045	218521						hydrolase activity	GO:0016787	Catalysis of the hydrolysis of various bonds, e.g. C-O, C-N, C-C, phosphoric anhydride bonds, etc. Hydrolase is the systematic name for any enzyme of EC class 3.
Sobic.009G250400	Chr09	58569482	58571936	1	2455	199124		RNA polymerase sigma-70 region 4		The bacterial core RNA polymerase complex, which consists of five subunits, is sufficient for transcription elongation and termination but is unable to initiate transcription. Transcription initiation from promoter elements requires a sixth, dissociable subunit called a sigma factor, which reversibly associates with the core RNA polymerase complex to form a holoenzyme []. RNA polymerase recruits …	Domain
Sobic.009G250400	Chr09	58569482	58571936	1	2455	199124		RNA polymerase sigma factor, region 3/4		The bacterial core RNA polymerase complex, which consists of five subunits, is sufficient for transcription elongation and termination but is unable to initiate transcription. Transcription initiation from promoter elements requires a sixth, dissociable subunit called a sigma factor, which reversibly associates with the core RNA polymerase complex to form a holoenzyme []. RNA polymerase recruits …	Domain
Sobic.009G250400	Chr09	58569482	58571936	1	2455	199124		RNA polymerase sigma-70 region 3		The bacterial core RNA polymerase complex, which consists of five subunits, is sufficient for transcription elongation and termination but is unable to initiate transcription. Transcription initiation from promoter elements requires a sixth, dissociable subunit called a sigma factor, which reversibly associates with the core RNA polymerase complex to form a holoenzyme []. RNA polymerase recruits …	Domain
Sobic.009G250400	Chr09	58569482	58571936	1	2455	199124		RNA polymerase sigma-70 region 2		The bacterial core RNA polymerase complex, which consists of five subunits, is sufficient for transcription elongation and termination but is unable to initiate transcription. Transcription initiation from promoter elements requires a sixth, dissociable subunit called a sigma factor, which reversibly associates with the core RNA polymerase complex to form a holoenzyme []. RNA polymerase recruits …	Domain
Sobic.009G250400	Chr09	58569482	58571936	1	2455	199124		RNA polymerase sigma-70		The bacterial core RNA polymerase complex, which consists of five subunits, is sufficient for transcription elongation and termination but is unable to initiate transcription. Transcription initiation from promoter elements requires a sixth, dissociable subunit called a sigma factor, which reversibly associates with the core RNA polymerase complex to form a holoenzyme []. RNA polymerase recruits …	Domain
Sobic.009G250400	Chr09	58569482	58571936	1	2455	199124		RNA polymerase sigma factor, region 2		The bacterial core RNA polymerase complex, which consists of five subunits, is sufficient for transcription elongation and termination but is unable to initiate transcription. Transcription initiation from promoter elements requires a sixth, dissociable subunit called a sigma factor, which reversibly associates with the core RNA polymerase complex to form a holoenzyme []. RNA polymerase recruits …	Domain
Sobic.009G250400	Chr09	58569482	58571936	1	2455	199124		RNA polymerase sigma-70 like domain		The bacterial core RNA polymerase complex, which consists of five subunits, is sufficient for transcription elongation and termination but is unable to initiate transcription. Transcription initiation from promoter elements requires a sixth, dissociable subunit called a sigma factor, which reversibly associates with the core RNA polymerase complex to form a holoenzyme []. RNA polymerase recruits …	Domain
Sobic.009G250400	Chr09	58569482	58571936	1	2455	199124		Winged helix-turn-helix DNA-binding domain		Winged helix DNA-binding proteins share a related winged helix-turn-helix DNA-binding motif, where the "wings", or loops, are small beta-sheets. The winged helix motif consists of two wings (W1, W2), three alpha helices (H1, H2, H3) and three beta-sheets (S1, S2, S3) arranged in the order H1-S1-H2-H3-S2-W1-S3-W2 []. The DNA-recognition helix makes sequence-specific DNA contacts with the major gro…	Domain
Sobic.009G250400	Chr09	58569482	58571936	1	2455	199124						DNA binding	GO:0003677	Any molecular function by which a gene product interacts selectively and non-covalently with DNA (deoxyribonucleic acid).
Sobic.009G250400	Chr09	58569482	58571936	1	2455	199124						regulation of transcription, DNA-templated	GO:0006355	Any process that modulates the frequency, rate or extent of cellular DNA-templated transcription.
Sobic.009G250400	Chr09	58569482	58571936	1	2455	199124						transcription factor activity, sequence-specific DNA binding	GO:0003700	Interacting selectively and non-covalently with a specific DNA sequence in order to modulate transcription. The transcription factor may or may not also interact selectively with a protein or macromolecular complex.
Sobic.009G250400	Chr09	58569482	58571936	1	2455	199124						sigma factor activity	GO:0016987	A sigma factor is the promoter specificity subunit of eubacterial-type multisubunit RNA polymerases, those whose core subunit composition is often described as alpha(2)-beta-beta-prime. (This type of multisubunit RNA polymerase complex is known to be found in eubacteria and plant plastids). Although sigma does not bind DNA on its own, when combined with the core to form the holoenzyme, this binds…
Sobic.009G250400	Chr09	58569482	58571936	1	2455	199124						DNA-templated transcription, initiation	GO:0006352	Any process involved in the assembly of the RNA polymerase preinitiation complex (PIC) at the core promoter region of a DNA template, resulting in the subsequent synthesis of RNA from that promoter. The initiation phase includes PIC assembly and the formation of the first few bonds in the RNA chain, including abortive initiation, which occurs when the first few nucleotides are repeatedly synthesi…
Sobic.009G250500	Chr09	58573119	58574586	1	1468	196474
Sobic.009G250600	Chr09	58575141	58575923	1	783	195137	(1 of 303) PF00646 - F-box domain (F-box)	F-box domain		First identified in cyclin-F as a protein-protein interaction motif, the F-boxis a conserved domain that is present in numerous protein with a bipartitestructure []. Through the F-box, these proteins are linked to the Skp1protein and the core of SCFs (Skp1-cullin-F-box protein ligase) complexes.SCFs complexes constitute a new class of E3 ligases []. They function incombination with the E2 enzyme …	Domain	protein binding	GO:0005515	Interacting selectively and non-covalently with any protein or protein complex (a complex of two or more proteins that may include other nonprotein molecules).
Sobic.009G250700	Chr09	58579386	58581986	1	2601	189074		Tetratricopeptide-like helical domain		The tetratrico peptide repeat region (TPR) is a structural motif present in a wide range of proteins [, , ]. It mediates protein-protein interactions and the assembly of multiprotein complexes []. The TPR motifconsists of 3-16 tandem-repeats of 34 amino acids residues, although individual TPR motifs canbe dispersed in the protein sequence. Sequence alignment of the TPR domains reveals aconsensus …	Domain
Sobic.009G250700	Chr09	58579386	58581986	1	2601	189074		Pentatricopeptide repeat		This entry represents the PPR repeat.Pentatricopeptide repeat (PPR) proteins are characterised by tandem repeats of a degenerate 35 amino acid motif []. Most of PPR proteins have roles in mitochondria or plastid []. PPR repeats were discovered while screening Arabidopsis proteins for those predicted to be targeted to mitochondria or chloroplast [, ]. Some of these proteins have been shown to play…	Repeat
Sobic.009G250800	Chr09	58582093	58584191	-1	2099	186869		Pectin lyase fold/virulence factor		Microbial pectin and pectate lyases are virulence factors that degrade the pectic components of the plant cell wall []. When the backbone of pectin is methylated it is known as pectin and is cleaved by pectin lyase, and when it is demethylated it is known as pectate and is cleaved by pectate lyase. Pectin lyase from Aspergillus nigerdisplays a single-stranded, right-handed parallel beta-helix top…	Domain
Sobic.009G250800	Chr09	58582093	58584191	-1	2099	186869		Pectin lyase fold		This entry covers proteins that are closely related to the pectolytic enzyme, pectin lyase, which act as virulence factors. These proteins include pectate lyase, iota-carrageenase, and glycoside hydrolases from family 28 (such as galacturonases). Pectin lyases, pectate lyases and galacturonases all act on forms of pectin, one of the main components of the cell wall. When the backbone of pectin is…	Domain
Sobic.009G250800	Chr09	58582093	58584191	-1	2099	186869		Parallel beta-helix repeat		The tertiary structures of pectate lyases andrhamnogalacturonase A show a stack of parallel betastrands that are coiled into a large helix. Each coil of the helix representsa structural repeat that, insome homologues, can be recognised from sequence information alone.Conservation ofasparagines might be connected with asparagine-ladders that contribute to thestability of the fold.Proteins containi…	Repeat
Sobic.009G250900	Chr09	58587079	58592970	-1	5892	178090		PPM-type phosphatase domain		Protein phosphatases remove phosphate groups from various proteins that arethe key components of a number of signalling pathways in eukaryotes andprokaryotes. Protein phosphatases that dephosphorylate Ser and Thr residuesare classified into the phosphoprotein (PPP) and the protein phosphataseMg(2+)- or Mn(2+)-dependent (PPM) families. The core structure of PPMs is the300-residue PPM-type phosphat…	Domain
Sobic.009G250900	Chr09	58587079	58592970	-1	5892	178090		Protein phosphatase 2C		Protein phosphatase 2C (PP2C) is one of the four major classes of mammalian serine/threonine specific protein phosphatases (). PP2C []is a monomeric enzyme of about 42 kDa, that shows broad substrate specificity and is dependent on divalent cations (mainly manganese and magnesium) for its activity. The exact physiological role is still unclear. Three isozymes are currently known in mammals: PP2C-…	Family
Sobic.009G250900	Chr09	58587079	58592970	-1	5892	178090		PPM-type phosphatase domain		Protein phosphatases remove phosphate groups from various proteins that arethe key components of a number of signalling pathways in eukaryotes andprokaryotes. Protein phosphatases that dephosphorylate Ser and Thr residuesare classified into the phosphoprotein (PPP) and the protein phosphataseMg(2+)- or Mn(2+)-dependent (PPM) families. The core structure of PPMs is the300-residue PPM-type phosphat…	Domain
Sobic.009G250900	Chr09	58587079	58592970	-1	5892	178090		Protein phosphatase 2C		Protein phosphatase 2C (PP2C) is one of the four major classes of mammalian serine/threonine specific protein phosphatases (). PP2C []is a monomeric enzyme of about 42 kDa, that shows broad substrate specificity and is dependent on divalent cations (mainly manganese and magnesium) for its activity. The exact physiological role is still unclear. Three isozymes are currently known in mammals: PP2C-…	Family
Sobic.009G250900	Chr09	58587079	58592970	-1	5892	178090						catalytic activity	GO:0003824	Catalysis of a biochemical reaction at physiological temperatures. In biologically catalyzed reactions, the reactants are known as substrates, and the catalysts are naturally occurring macromolecular substances known as enzymes. Enzymes possess specific binding sites for substrates, and are usually composed wholly or largely of protein, but RNA that has catalytic activity (ribozyme) is often also…
Sobic.009G250900	Chr09	58587079	58592970	-1	5892	178090						protein dephosphorylation	GO:0006470	The process of removing one or more phosphoric residues from a protein.
Sobic.009G250900	Chr09	58587079	58592970	-1	5892	178090						protein serine/threonine phosphatase activity	GO:0004722	Catalysis of the reaction: protein serine phosphate + H2O = protein serine + phosphate, and protein threonine phosphate + H2O = protein threonine + phosphate.
Sobic.009G251000	Chr09	58594711	58600751	1	6041	170309		SET domain		The SET domain is a 130 to 140 amino acid, evolutionary well conserved sequence motif that was initially characterised in the Drosophila proteins Su(var)3-9, Enhancer-of-zeste and Trithorax. In addition to these chromosomal proteins modulating gene activities and/or chromatin structure, the SET domain is found in proteins of diverse functions ranging from yeast to mammals, but also including some…	Domain
Sobic.009G251000	Chr09	58594711	58600751	1	6041	170309		Rubisco LSMT, substrate-binding domain		This domain adopts a multihelical structure, with an irregular array of long and short alpha-helices. It allows binding of the protein to substrate, such as the N-terminal tails of histones H3 and H4 and the large subunit of the Rubisco holoenzyme complex [].	Domain
Sobic.009G251000	Chr09	58594711	58600751	1	6041	170309		SET domain		The SET domain is a 130 to 140 amino acid, evolutionary well conserved sequence motif that was initially characterised in the Drosophila proteins Su(var)3-9, Enhancer-of-zeste and Trithorax. In addition to these chromosomal proteins modulating gene activities and/or chromatin structure, the SET domain is found in proteins of diverse functions ranging from yeast to mammals, but also including some…	Domain
Sobic.009G251000	Chr09	58594711	58600751	1	6041	170309		Rubisco LSMT, substrate-binding domain		This domain adopts a multihelical structure, with an irregular array of long and short alpha-helices. It allows binding of the protein to substrate, such as the N-terminal tails of histones H3 and H4 and the large subunit of the Rubisco holoenzyme complex [].	Domain
Sobic.009G251000	Chr09	58594711	58600751	1	6041	170309		SET domain		The SET domain is a 130 to 140 amino acid, evolutionary well conserved sequence motif that was initially characterised in the Drosophila proteins Su(var)3-9, Enhancer-of-zeste and Trithorax. In addition to these chromosomal proteins modulating gene activities and/or chromatin structure, the SET domain is found in proteins of diverse functions ranging from yeast to mammals, but also including some…	Domain
Sobic.009G251000	Chr09	58594711	58600751	1	6041	170309		Rubisco LSMT, substrate-binding domain		This domain adopts a multihelical structure, with an irregular array of long and short alpha-helices. It allows binding of the protein to substrate, such as the N-terminal tails of histones H3 and H4 and the large subunit of the Rubisco holoenzyme complex [].	Domain
Sobic.009G251000	Chr09	58594711	58600751	1	6041	170309						protein binding	GO:0005515	Interacting selectively and non-covalently with any protein or protein complex (a complex of two or more proteins that may include other nonprotein molecules).
Sobic.009G251100	Chr09	58602779	58605953	-1	3175	165107	(1 of 1) PTHR22904//PTHR22904:SF329 - TPR REPEAT CONTAINING PROTEIN // SUBFAMILY NOT NAMED	Tetratricopeptide-like helical domain		The tetratrico peptide repeat region (TPR) is a structural motif present in a wide range of proteins [, , ]. It mediates protein-protein interactions and the assembly of multiprotein complexes []. The TPR motifconsists of 3-16 tandem-repeats of 34 amino acids residues, although individual TPR motifs canbe dispersed in the protein sequence. Sequence alignment of the TPR domains reveals aconsensus …	Domain
Sobic.009G251100	Chr09	58602779	58605953	-1	3175	165107	(1 of 1) PTHR22904//PTHR22904:SF329 - TPR REPEAT CONTAINING PROTEIN // SUBFAMILY NOT NAMED	Thioredoxin-like fold		Several biological processes regulate the activity of target proteins through changes in the redox state of thiol groups (S2 to SH2), where a hydrogen donor is linked to an intermediary disulphide protein. Such processes include the ferredoxin/thioredoxin system, the NADP/thioredoxin system, and the glutathione/glutaredoxin system []. Several of these disulphide proteins share a common structure,…	Domain
Sobic.009G251100	Chr09	58602779	58605953	-1	3175	165107	(1 of 1) PTHR22904//PTHR22904:SF329 - TPR REPEAT CONTAINING PROTEIN // SUBFAMILY NOT NAMED	Thioredoxin domain		Thioredoxins [, , , ]are small disulphide-containing redox proteins that have been found in all the kingdoms of living organisms. Thioredoxin serves as a general protein disulphide oxidoreductase. It interacts with a broad range of proteins by a redox mechanism based on reversible oxidation of two cysteine thiol groups to a disulphide, accompanied by the transfer of two electrons and two protons.…	Domain
Sobic.009G251100	Chr09	58602779	58605953	-1	3175	165107	(1 of 1) PTHR22904//PTHR22904:SF329 - TPR REPEAT CONTAINING PROTEIN // SUBFAMILY NOT NAMED	Tetratricopeptide repeat		The tetratrico peptide repeat region (TPR) is a structural motif present in a wide range of proteins [, , ]. It mediates protein-protein interactions and the assembly of multiprotein complexes []. The TPR motifconsists of 3-16 tandem-repeats of 34 amino acids residues, although individual TPR motifs canbe dispersed in the protein sequence. Sequence alignment of the TPR domains reveals aconsensus …	Repeat
Sobic.009G251100	Chr09	58602779	58605953	-1	3175	165107	(1 of 1) PTHR22904//PTHR22904:SF329 - TPR REPEAT CONTAINING PROTEIN // SUBFAMILY NOT NAMED	Tetratricopeptide repeat-containing domain		The tetratrico peptide repeat region (TPR) is a structural motif present in a wide range of proteins [, , ]. It mediates protein-protein interactions and the assembly of multiprotein complexes []. The TPR motifconsists of 3-16 tandem-repeats of 34 amino acids residues, although individual TPR motifs canbe dispersed in the protein sequence. Sequence alignment of the TPR domains reveals aconsensus …	Domain
Sobic.009G251100	Chr09	58602779	58605953	-1	3175	165107	(1 of 1) PTHR22904//PTHR22904:SF329 - TPR REPEAT CONTAINING PROTEIN // SUBFAMILY NOT NAMED					cell redox homeostasis	GO:0045454	Any process that maintains the redox environment of a cell or compartment within a cell.
Sobic.009G251200	Chr09	58621804	58626038	-1	4235	145022
Sobic.009G251200	Chr09	58621804	58626038	-1	4235	145022
Sobic.009G251300	Chr09	58626648	58629491	-1	2844	141569		Nuclease associated modular domain 3		NUMOD3 (nuclease associated modular domain 3) is a DNA-binding motif found in homing endonucleases and related proteins. It occurs on its own or in tandem repeats in GIY-YIG and HTH proteins. It constitutes a beta-turn-loop-helix subregion of the the DNA-binding domain of I-TevI homing endonuclease () [].	Domain
Sobic.009G251300	Chr09	58626648	58629491	-1	2844	141569		Transcription elongation factor, GreA/GreB, N-terminal		Bacterial proteins GreA and GreB are necessary for efficient RNA polymerase transcription elongation past template-encoded arresting sites. Arresting sites in DNA have the property of trapping a certain fraction of elongating RNA polymerases that pass through, resulting in locked DNA/RNA/ polymerase ternary complexes. Cleavage of the nascent transcript by cleavage factors, such as greA or greB, a…	Domain
Sobic.009G251300	Chr09	58626648	58629491	-1	2844	141569		Nuclease associated modular domain 3		NUMOD3 (nuclease associated modular domain 3) is a DNA-binding motif found in homing endonucleases and related proteins. It occurs on its own or in tandem repeats in GIY-YIG and HTH proteins. It constitutes a beta-turn-loop-helix subregion of the the DNA-binding domain of I-TevI homing endonuclease () [].	Domain
Sobic.009G251300	Chr09	58626648	58629491	-1	2844	141569		Transcription elongation factor, GreA/GreB, N-terminal		Bacterial proteins GreA and GreB are necessary for efficient RNA polymerase transcription elongation past template-encoded arresting sites. Arresting sites in DNA have the property of trapping a certain fraction of elongating RNA polymerases that pass through, resulting in locked DNA/RNA/ polymerase ternary complexes. Cleavage of the nascent transcript by cleavage factors, such as greA or greB, a…	Domain
Sobic.009G251300	Chr09	58626648	58629491	-1	2844	141569						DNA binding	GO:0003677	Any molecular function by which a gene product interacts selectively and non-covalently with DNA (deoxyribonucleic acid).
Sobic.009G251400	Chr09	58637983	58645722	-1	7740	125338		Alpha/Beta hydrolase fold		This entry represent the Alpha/Beta hydrolase fold.The alpha/beta hydrolase fold []is common to a number of hydrolytic enzymes of widely differing phylogenetic origin and catalytic function. The core of each enzyme is an alpha/beta-sheet (rather than a barrel), containing 8 strands connected by helices []. The enzymes are believed to have diverged from a common ancestor, preserving the arrangemen…	Domain
Sobic.009G251400	Chr09	58637983	58645722	-1	7740	125338		Alpha/beta hydrolase fold-5		The alpha/beta hydrolase fold []is common to a number of hydrolytic enzymes of widely differing phylogenetic origin and catalytic function. The core of each enzyme is an alpha/beta-sheet (rather than a barrel), containing 8 strands connected by helices []. The enzymes are believed to have diverged from a common ancestor, preserving the arrangement of the catalytic residues. All have a catalytic t…	Domain
Sobic.009G251500	Chr09	58648461	58659644	-1	11184	111416	(1 of 1) K06669 - structural maintenance of chromosome 3 (chondroitin sulfate proteoglycan 6) (SMC3, CSPG6)	P-loop containing nucleoside triphosphate hydrolase		The P-loop NTPase fold is the most prevalent domain of the several distinctnucleotide-binding protein folds.The most common reaction catalysed by enzymes of the P-loop NTPase fold is the hydrolysis of the beta-gamma phosphate bond of a bound nucleoside triphosphate (NTP). The energy from NTP hydrolysis is typically utilised to induce conformational changes in other molecules, which constitutes th…	Domain
Sobic.009G251500	Chr09	58648461	58659644	-1	11184	111416	(1 of 1) K06669 - structural maintenance of chromosome 3 (chondroitin sulfate proteoglycan 6) (SMC3, CSPG6)	ATPase, AAA-type, core		AAA ATPases (ATPases Associated with diverse cellular Activities) form a large protein family and play a number of roles in the cell including cell-cycle regulation, protein proteolysis and disaggregation, organelle biogenesis and intracellular transport. Some of them function as molecular chaperones, subunits of proteolytic complexes or independent proteases (FtsH, Lon). They also act as DNA hel…	Domain
Sobic.009G251500	Chr09	58648461	58659644	-1	11184	111416	(1 of 1) K06669 - structural maintenance of chromosome 3 (chondroitin sulfate proteoglycan 6) (SMC3, CSPG6)	SMCs flexible hinge		This entry represents the hinge region of the SMC (Structural Maintenance of Chromosomes) family of proteins. The hinge region is responsible for formation of the DNA interacting dimer. It is also possible that the precise structure of it is an essential determinant of the specificity of the DNA-protein interaction [].	Domain
Sobic.009G251500	Chr09	58648461	58659644	-1	11184	111416	(1 of 1) K06669 - structural maintenance of chromosome 3 (chondroitin sulfate proteoglycan 6) (SMC3, CSPG6)	Structural maintenance of chromosomes protein 3		This entry includes structural maintenance of chromosomes protein 3 (SMC3) and its homologues. SMC3 is a component of the cohesin complex required for sister chromatid cohesion []. In human, it is part of the core cohesion complex composed of SMC1A, SMC3, RAD21 and STAG proteins []. These proteins form a ring structure that encircles sister chromatids to mediate sister chromatid cohesion []. SMC3…	Family
Sobic.009G251500	Chr09	58648461	58659644	-1	11184	111416	(1 of 1) K06669 - structural maintenance of chromosome 3 (chondroitin sulfate proteoglycan 6) (SMC3, CSPG6)	Structural maintenance of chromosomes protein		The SMC (structural maintenance of chromosomes) family of proteins, exist in virtually all organisms, including bacteria and archaea. The SMC proteins are essential for successful chromosome transmission during replication and segregation of the genome in all organisms. They function together with other proteins in a range of chromosomal transactions, including chromosome condensation, sister-chr…	Family
Sobic.009G251500	Chr09	58648461	58659644	-1	11184	111416	(1 of 1) K06669 - structural maintenance of chromosome 3 (chondroitin sulfate proteoglycan 6) (SMC3, CSPG6)					protein binding	GO:0005515	Interacting selectively and non-covalently with any protein or protein complex (a complex of two or more proteins that may include other nonprotein molecules).
Sobic.009G251500	Chr09	58648461	58659644	-1	11184	111416	(1 of 1) K06669 - structural maintenance of chromosome 3 (chondroitin sulfate proteoglycan 6) (SMC3, CSPG6)					DNA repair	GO:0006281	The process of restoring DNA after damage. Genomes are subject to damage by chemical and physical agents in the environment (e.g. UV and ionizing radiations, chemical mutagens, fungal and bacterial toxins, etc.) and by free radicals or alkylating agents endogenously generated in metabolism. DNA is also damaged because of errors during its replication. A variety of different DNA repair pathways ha…
Sobic.009G251500	Chr09	58648461	58659644	-1	11184	111416	(1 of 1) K06669 - structural maintenance of chromosome 3 (chondroitin sulfate proteoglycan 6) (SMC3, CSPG6)					ATP binding	GO:0005524	Interacting selectively and non-covalently with ATP, adenosine 5'-triphosphate, a universally important coenzyme and enzyme regulator.
Sobic.009G251500	Chr09	58648461	58659644	-1	11184	111416	(1 of 1) K06669 - structural maintenance of chromosome 3 (chondroitin sulfate proteoglycan 6) (SMC3, CSPG6)					chromatin binding	GO:0003682	Interacting selectively and non-covalently with chromatin, the network of fibers of DNA, protein, and sometimes RNA, that make up the chromosomes of the eukaryotic nucleus during interphase.
Sobic.009G251500	Chr09	58648461	58659644	-1	11184	111416	(1 of 1) K06669 - structural maintenance of chromosome 3 (chondroitin sulfate proteoglycan 6) (SMC3, CSPG6)					chromosome	GO:0005694	A structure composed of a very long molecule of DNA and associated proteins (e.g. histones) that carries hereditary information.
Sobic.009G251500	Chr09	58648461	58659644	-1	11184	111416	(1 of 1) K06669 - structural maintenance of chromosome 3 (chondroitin sulfate proteoglycan 6) (SMC3, CSPG6)					chromosome organization	GO:0051276	A process that is carried out at the cellular level that results in the assembly, arrangement of constituent parts, or disassembly of chromosomes, structures composed of a very long molecule of DNA and associated proteins that carries hereditary information. This term covers covalent modifications at the molecular level as well as spatial relationships among the major components of a chromosome.
Sobic.009G251500	Chr09	58648461	58659644	-1	11184	111416	(1 of 1) K06669 - structural maintenance of chromosome 3 (chondroitin sulfate proteoglycan 6) (SMC3, CSPG6)					mitotic sister chromatid cohesion	GO:0007064	The cell cycle process in which the sister chromatids of a replicated chromosome are joined along the entire length of the chromosome, from their formation in S phase through metaphase during a mitotic cell cycle. This cohesion cycle is critical for high fidelity chromosome transmission.
Sobic.009G251500	Chr09	58648461	58659644	-1	11184	111416	(1 of 1) K06669 - structural maintenance of chromosome 3 (chondroitin sulfate proteoglycan 6) (SMC3, CSPG6)					cohesin core heterodimer	GO:0008280	The core heterodimer of a cohesin complex; a structure required for sister chromatid cohesion in eukaryotes.
Sobic.009G251600	Chr09	58660882	58663426	1	2545	107634		Cytochrome c oxidase, subunit Vb		Cytochrome c oxidase () is an oligomeric enzymatic complex which is a component of the respiratory chain complex and is involved in the transfer of electrons from cytochrome c to oxygen []. In eukaryotes this enzyme complex is located in the mitochondrial inner membrane; in aerobic prokaryotes it is found in the plasma membrane. In eukaryotes, in addition to the three large subunits, I, II and II…	Family
Sobic.009G251600	Chr09	58660882	58663426	1	2545	107634						cytochrome-c oxidase activity	GO:0004129	Catalysis of the reaction: 4 ferrocytochrome c + O2 + 4 H+ = 4 ferricytochrome c + 2 H2O.
Sobic.009G251600	Chr09	58660882	58663426	1	2545	107634						mitochondrial envelope	GO:0005740	The double lipid bilayer enclosing the mitochondrion and separating its contents from the cell cytoplasm; includes the intermembrane space.
Sobic.009G251700	Chr09	58663676	58666616	-1	2941	104444		RuvA domain 2-like		In prokaryotes, RuvA, RuvB, and RuvC process the universal DNA intermediate of homologous recombination, termed Holliday junction. The tetrameric DNA helicase RuvA specifically binds to the Holliday junction and facilitates the isomerization of the junction from the stacked folded configuration to the square-planar structure []. In the RuvA tetramer, each subunit consists of three domains, I, II …	Domain
Sobic.009G251700	Chr09	58663676	58666616	-1	2941	104444		RuvA domain 2-like		In prokaryotes, RuvA, RuvB, and RuvC process the universal DNA intermediate of homologous recombination, termed Holliday junction. The tetrameric DNA helicase RuvA specifically binds to the Holliday junction and facilitates the isomerization of the junction from the stacked folded configuration to the square-planar structure []. In the RuvA tetramer, each subunit consists of three domains, I, II …	Domain
Sobic.009G251800	Chr09	58668666	58673689	1	5024	97371		Protein kinase domain		Protein phosphorylation, which plays a key role in most cellular activities, is a reversible process mediated by proteinkinases and phosphoprotein phosphatases. Protein kinases catalyse the transfer of the gamma phosphate from nucleotide triphosphates (often ATP) to one or more amino acid residues in a protein substrate side chain, resulting in a conformational change affecting protein function. …	Domain
Sobic.009G251800	Chr09	58668666	58673689	1	5024	97371		Protein kinase-like domain		Protein kinases () modify other proteins by chemically adding phosphate groups to them. This process is fundamental to most signalling and regulatory processes in the eukaryotic cell []. The protein kinases contain a catalytic core that is common to both serine/threonine and tyrosine protein kinases. The catalytic domain contains the nucleotide-binding site and the catalytic apparatus in an inter…	Domain
Sobic.009G251800	Chr09	58668666	58673689	1	5024	97371		Serine-threonine/tyrosine-protein kinase catalytic domain		Protein phosphorylation, which plays a key role in most cellular activities, is a reversible process mediated by protein kinases and phosphoprotein phosphatases. Protein kinases catalyse the transfer of the gamma phosphate from nucleotide triphosphates (often ATP) to one or more amino acid residues in a protein substrate side chain, resulting in a conformational change affecting protein function.…	Domain
Sobic.009G251800	Chr09	58668666	58673689	1	5024	97371		Concanavalin A-like lectin/glucanase domain		This entry represents the concanavalin A-like domain, which has a sandwich structure of 12-14 beta strands in two sheets with a complex topology. Proteins containing this domain include: Legume lectinsGlycosyl hydrolases family 16Galectin (animal S-lectin)Laminin G-like modulePentraxinClostridium neurotoxinsExotoxin AVibrio cholera sialidaseLeech intramolecular trans-sialidaseGlycosyl hydrolase f…	Domain
Sobic.009G251800	Chr09	58668666	58673689	1	5024	97371		Leucine-rich repeat		Leucine-rich repeats (LRR) consist of 2-45 motifs of 20-30 amino acids in length that generally folds into an arc or horseshoe shape []. LRRs occur in proteins ranging from viruses to eukaryotes, and appear to provide a structural framework for the formation of protein-protein interactions [, ].Proteins containing LRRs include tyrosine kinase receptors, cell-adhesion molecules, virulence factors,…	Repeat
Sobic.009G251800	Chr09	58668666	58673689	1	5024	97371		Leucine-rich repeat, typical subtype		Leucine-rich repeats (LRR) consist of 2-45 motifs of 20-30 amino acids in length that generally folds into an arc or horseshoe shape []. LRRs occur in proteins ranging from viruses to eukaryotes, and appear to provide a structural framework for the formation of protein-protein interactions [, ].Proteins containing LRRs include tyrosine kinase receptors, cell-adhesion molecules, virulence factors,…	Repeat
Sobic.009G251800	Chr09	58668666	58673689	1	5024	97371		Leucine-rich repeat-containing N-terminal, plant-type		Leucine-rich repeats (LRR) consist of 2-45 motifs of 20-30 amino acids in length that generally folds into an arc or horseshoe shape []. LRRs occur in proteins ranging from viruses to eukaryotes, and appear to provide a structural framework for the formation of protein-protein interactions [, ].Proteins containing LRRs include tyrosine kinase receptors, cell-adhesion molecules, virulence factors,…	Domain
Sobic.009G252000	Chr09	58676498	58678201	-1	1704	92859
Sobic.009G252100	Chr09	58682087	58684835	1	2749	86225
Sobic.009G252100	Chr09	58682087	58684835	1	2749	86225
Sobic.009G252200	Chr09	58687003	58692445	-1	5443	78615		Paired amphipathic helix		This entry represents the paired amphipathic helix (PAH) repeat. Sin3 proteins have at least three PAH domains (PAH1, PAH2, and PAH3). They are components of a co-repressor complex that silences transcription, playing important roles in the transition between proliferation and differentiation. Sin3 proteins are recruited to the DNA by various DNA-binding transcription factors such as the Mad fami…	Repeat
Sobic.009G252200	Chr09	58687003	58692445	-1	5443	78615		Histone deacetylase interacting		This domain is found on transcriptional regulators. It forms interactions with histone deacetylases [].	Domain
Sobic.009G252200	Chr09	58687003	58692445	-1	5443	78615		Paired amphipathic helix		This entry represents the paired amphipathic helix (PAH) repeat. Sin3 proteins have at least three PAH domains (PAH1, PAH2, and PAH3). They are components of a co-repressor complex that silences transcription, playing important roles in the transition between proliferation and differentiation. Sin3 proteins are recruited to the DNA by various DNA-binding transcription factors such as the Mad fami…	Repeat
Sobic.009G252200	Chr09	58687003	58692445	-1	5443	78615		Histone deacetylase interacting		This domain is found on transcriptional regulators. It forms interactions with histone deacetylases [].	Domain
Sobic.009G252200	Chr09	58687003	58692445	-1	5443	78615						regulation of transcription, DNA-templated	GO:0006355	Any process that modulates the frequency, rate or extent of cellular DNA-templated transcription.
Sobic.009G252300	Chr09	58695610	58700099	1	4490	70961		Myb-like domain		The retroviral oncogene v-myb, and its cellular counterpart c-myb, encode nuclear DNA-binding proteins. In myb, one of the most conserved regions consisting of three tandem repeats has been shown to be involved in DNA-binding [].The SANT domain is present in nuclear receptor co-repressors and in the subunits of many chromatin-remodelling complexes []. It has a strong structural similarity to the …	Domain
Sobic.009G252300	Chr09	58695610	58700099	1	4490	70961		Homeodomain-like		Homeodomain proteins are transcription factors that share a related DNA binding homeodomain []. The homeodomain was first identified in a number of Drosophila homeotic and segmentation proteins, but is now known to be well conserved in many other animals, including vertebrates. The domain binds DNA through a helix-turn-helix (HTH) structure. The HTH motif is characterised by two alpha-helices, wh…	Domain
Sobic.009G252300	Chr09	58695610	58700099	1	4490	70961		SANT/Myb domain		The retroviral oncogene v-myb, and its cellular counterpart c-myb, encode nuclear DNA-binding proteins. In myb, one of the most conserved regions consisting of three tandem repeats has been shown to be involved in DNA-binding [].The SANT domain is present in nuclear receptor co-repressors and in the subunits of many chromatin-remodelling complexes []. It has a strong structural similarity to the …	Domain
Sobic.009G252300	Chr09	58695610	58700099	1	4490	70961		Myb-like domain		The retroviral oncogene v-myb, and its cellular counterpart c-myb, encode nuclear DNA-binding proteins. In myb, one of the most conserved regions consisting of three tandem repeats has been shown to be involved in DNA-binding [].The SANT domain is present in nuclear receptor co-repressors and in the subunits of many chromatin-remodelling complexes []. It has a strong structural similarity to the …	Domain
Sobic.009G252300	Chr09	58695610	58700099	1	4490	70961		Homeodomain-like		Homeodomain proteins are transcription factors that share a related DNA binding homeodomain []. The homeodomain was first identified in a number of Drosophila homeotic and segmentation proteins, but is now known to be well conserved in many other animals, including vertebrates. The domain binds DNA through a helix-turn-helix (HTH) structure. The HTH motif is characterised by two alpha-helices, wh…	Domain
Sobic.009G252300	Chr09	58695610	58700099	1	4490	70961		SANT/Myb domain		The retroviral oncogene v-myb, and its cellular counterpart c-myb, encode nuclear DNA-binding proteins. In myb, one of the most conserved regions consisting of three tandem repeats has been shown to be involved in DNA-binding [].The SANT domain is present in nuclear receptor co-repressors and in the subunits of many chromatin-remodelling complexes []. It has a strong structural similarity to the …	Domain
Sobic.009G252300	Chr09	58695610	58700099	1	4490	70961		Myb-like domain		The retroviral oncogene v-myb, and its cellular counterpart c-myb, encode nuclear DNA-binding proteins. In myb, one of the most conserved regions consisting of three tandem repeats has been shown to be involved in DNA-binding [].The SANT domain is present in nuclear receptor co-repressors and in the subunits of many chromatin-remodelling complexes []. It has a strong structural similarity to the …	Domain
Sobic.009G252300	Chr09	58695610	58700099	1	4490	70961		Homeodomain-like		Homeodomain proteins are transcription factors that share a related DNA binding homeodomain []. The homeodomain was first identified in a number of Drosophila homeotic and segmentation proteins, but is now known to be well conserved in many other animals, including vertebrates. The domain binds DNA through a helix-turn-helix (HTH) structure. The HTH motif is characterised by two alpha-helices, wh…	Domain
Sobic.009G252300	Chr09	58695610	58700099	1	4490	70961		SANT/Myb domain		The retroviral oncogene v-myb, and its cellular counterpart c-myb, encode nuclear DNA-binding proteins. In myb, one of the most conserved regions consisting of three tandem repeats has been shown to be involved in DNA-binding [].The SANT domain is present in nuclear receptor co-repressors and in the subunits of many chromatin-remodelling complexes []. It has a strong structural similarity to the …	Domain
Sobic.009G252300	Chr09	58695610	58700099	1	4490	70961		Myb-like domain		The retroviral oncogene v-myb, and its cellular counterpart c-myb, encode nuclear DNA-binding proteins. In myb, one of the most conserved regions consisting of three tandem repeats has been shown to be involved in DNA-binding [].The SANT domain is present in nuclear receptor co-repressors and in the subunits of many chromatin-remodelling complexes []. It has a strong structural similarity to the …	Domain
Sobic.009G252300	Chr09	58695610	58700099	1	4490	70961		Homeodomain-like		Homeodomain proteins are transcription factors that share a related DNA binding homeodomain []. The homeodomain was first identified in a number of Drosophila homeotic and segmentation proteins, but is now known to be well conserved in many other animals, including vertebrates. The domain binds DNA through a helix-turn-helix (HTH) structure. The HTH motif is characterised by two alpha-helices, wh…	Domain
Sobic.009G252300	Chr09	58695610	58700099	1	4490	70961		SANT/Myb domain		The retroviral oncogene v-myb, and its cellular counterpart c-myb, encode nuclear DNA-binding proteins. In myb, one of the most conserved regions consisting of three tandem repeats has been shown to be involved in DNA-binding [].The SANT domain is present in nuclear receptor co-repressors and in the subunits of many chromatin-remodelling complexes []. It has a strong structural similarity to the …	Domain
Sobic.009G252300	Chr09	58695610	58700099	1	4490	70961		Myb-like domain		The retroviral oncogene v-myb, and its cellular counterpart c-myb, encode nuclear DNA-binding proteins. In myb, one of the most conserved regions consisting of three tandem repeats has been shown to be involved in DNA-binding [].The SANT domain is present in nuclear receptor co-repressors and in the subunits of many chromatin-remodelling complexes []. It has a strong structural similarity to the …	Domain
Sobic.009G252300	Chr09	58695610	58700099	1	4490	70961		Homeodomain-like		Homeodomain proteins are transcription factors that share a related DNA binding homeodomain []. The homeodomain was first identified in a number of Drosophila homeotic and segmentation proteins, but is now known to be well conserved in many other animals, including vertebrates. The domain binds DNA through a helix-turn-helix (HTH) structure. The HTH motif is characterised by two alpha-helices, wh…	Domain
Sobic.009G252300	Chr09	58695610	58700099	1	4490	70961		SANT/Myb domain		The retroviral oncogene v-myb, and its cellular counterpart c-myb, encode nuclear DNA-binding proteins. In myb, one of the most conserved regions consisting of three tandem repeats has been shown to be involved in DNA-binding [].The SANT domain is present in nuclear receptor co-repressors and in the subunits of many chromatin-remodelling complexes []. It has a strong structural similarity to the …	Domain
Sobic.009G252300	Chr09	58695610	58700099	1	4490	70961		Myb-like domain		The retroviral oncogene v-myb, and its cellular counterpart c-myb, encode nuclear DNA-binding proteins. In myb, one of the most conserved regions consisting of three tandem repeats has been shown to be involved in DNA-binding [].The SANT domain is present in nuclear receptor co-repressors and in the subunits of many chromatin-remodelling complexes []. It has a strong structural similarity to the …	Domain
Sobic.009G252300	Chr09	58695610	58700099	1	4490	70961		Homeodomain-like		Homeodomain proteins are transcription factors that share a related DNA binding homeodomain []. The homeodomain was first identified in a number of Drosophila homeotic and segmentation proteins, but is now known to be well conserved in many other animals, including vertebrates. The domain binds DNA through a helix-turn-helix (HTH) structure. The HTH motif is characterised by two alpha-helices, wh…	Domain
Sobic.009G252300	Chr09	58695610	58700099	1	4490	70961		SANT/Myb domain		The retroviral oncogene v-myb, and its cellular counterpart c-myb, encode nuclear DNA-binding proteins. In myb, one of the most conserved regions consisting of three tandem repeats has been shown to be involved in DNA-binding [].The SANT domain is present in nuclear receptor co-repressors and in the subunits of many chromatin-remodelling complexes []. It has a strong structural similarity to the …	Domain
Sobic.009G252300	Chr09	58695610	58700099	1	4490	70961						DNA binding	GO:0003677	Any molecular function by which a gene product interacts selectively and non-covalently with DNA (deoxyribonucleic acid).
Sobic.009G252400	Chr09	58700844	58703190	-1	2347	67870		AAA+ ATPase domain		The AAA+ superfamily of ATPases is found in all kingdoms of living organisms where they participate in diverse cellular processes including membrane fusion, proteolysis and DNA replication. Although the terms AAA+ and AAA are often used loosely and interchangeably, the classical AAA family members are distinguished by their possession of the SRH region in the AAA module. Many AAA+ proteins are in…	Domain
Sobic.009G252400	Chr09	58700844	58703190	-1	2347	67870		P-loop containing nucleoside triphosphate hydrolase		The P-loop NTPase fold is the most prevalent domain of the several distinctnucleotide-binding protein folds.The most common reaction catalysed by enzymes of the P-loop NTPase fold is the hydrolysis of the beta-gamma phosphate bond of a bound nucleoside triphosphate (NTP). The energy from NTP hydrolysis is typically utilised to induce conformational changes in other molecules, which constitutes th…	Domain
Sobic.009G252400	Chr09	58700844	58703190	-1	2347	67870		ATPase, AAA-type, core		AAA ATPases (ATPases Associated with diverse cellular Activities) form a large protein family and play a number of roles in the cell including cell-cycle regulation, protein proteolysis and disaggregation, organelle biogenesis and intracellular transport. Some of them function as molecular chaperones, subunits of proteolytic complexes or independent proteases (FtsH, Lon). They also act as DNA hel…	Domain
Sobic.009G252400	Chr09	58700844	58703190	-1	2347	67870		AAA-type ATPase, N-terminal domain		This domain is found in association with the ATPase AAA-type domain ().	Domain
Sobic.009G252500	Chr09	58705847	58707932	-1	2086	63128		AAA+ ATPase domain		The AAA+ superfamily of ATPases is found in all kingdoms of living organisms where they participate in diverse cellular processes including membrane fusion, proteolysis and DNA replication. Although the terms AAA+ and AAA are often used loosely and interchangeably, the classical AAA family members are distinguished by their possession of the SRH region in the AAA module. Many AAA+ proteins are in…	Domain
Sobic.009G252500	Chr09	58705847	58707932	-1	2086	63128		P-loop containing nucleoside triphosphate hydrolase		The P-loop NTPase fold is the most prevalent domain of the several distinctnucleotide-binding protein folds.The most common reaction catalysed by enzymes of the P-loop NTPase fold is the hydrolysis of the beta-gamma phosphate bond of a bound nucleoside triphosphate (NTP). The energy from NTP hydrolysis is typically utilised to induce conformational changes in other molecules, which constitutes th…	Domain
Sobic.009G252500	Chr09	58705847	58707932	-1	2086	63128		ATPase, AAA-type, core		AAA ATPases (ATPases Associated with diverse cellular Activities) form a large protein family and play a number of roles in the cell including cell-cycle regulation, protein proteolysis and disaggregation, organelle biogenesis and intracellular transport. Some of them function as molecular chaperones, subunits of proteolytic complexes or independent proteases (FtsH, Lon). They also act as DNA hel…	Domain
Sobic.009G252500	Chr09	58705847	58707932	-1	2086	63128		AAA-type ATPase, N-terminal domain		This domain is found in association with the ATPase AAA-type domain ().	Domain
Sobic.009G252500	Chr09	58705847	58707932	-1	2086	63128		SRCR-like domain		The scavenger receptor cysteine-rich (SRCR) domain is an ancient and highlyconserved domain of about 110 residues which is found in diverse secreted andcell-surface proteins, like the type I scavenger receptor, the speractreceptor, CD5/Ly-1, CD6, or complement factor I []. Tandem repeats of SRCR domains are common in the membrane bound proteins. Most SRCR domains have six to eight cysteines that …	Domain
Sobic.009G252500	Chr09	58705847	58707932	-1	2086	63128						membrane	GO:0016020	A lipid bilayer along with all the proteins and protein complexes embedded in it an attached to it.
Sobic.009G252600	Chr09	58709407	58711460	-1	2054	59600		AAA+ ATPase domain		The AAA+ superfamily of ATPases is found in all kingdoms of living organisms where they participate in diverse cellular processes including membrane fusion, proteolysis and DNA replication. Although the terms AAA+ and AAA are often used loosely and interchangeably, the classical AAA family members are distinguished by their possession of the SRH region in the AAA module. Many AAA+ proteins are in…	Domain
Sobic.009G252600	Chr09	58709407	58711460	-1	2054	59600		P-loop containing nucleoside triphosphate hydrolase		The P-loop NTPase fold is the most prevalent domain of the several distinctnucleotide-binding protein folds.The most common reaction catalysed by enzymes of the P-loop NTPase fold is the hydrolysis of the beta-gamma phosphate bond of a bound nucleoside triphosphate (NTP). The energy from NTP hydrolysis is typically utilised to induce conformational changes in other molecules, which constitutes th…	Domain
Sobic.009G252600	Chr09	58709407	58711460	-1	2054	59600		ATPase, AAA-type, core		AAA ATPases (ATPases Associated with diverse cellular Activities) form a large protein family and play a number of roles in the cell including cell-cycle regulation, protein proteolysis and disaggregation, organelle biogenesis and intracellular transport. Some of them function as molecular chaperones, subunits of proteolytic complexes or independent proteases (FtsH, Lon). They also act as DNA hel…	Domain
Sobic.009G252600	Chr09	58709407	58711460	-1	2054	59600		AAA-type ATPase, N-terminal domain		This domain is found in association with the ATPase AAA-type domain ().	Domain
Sobic.009G252600	Chr09	58709407	58711460	-1	2054	59600		SRCR-like domain		The scavenger receptor cysteine-rich (SRCR) domain is an ancient and highlyconserved domain of about 110 residues which is found in diverse secreted andcell-surface proteins, like the type I scavenger receptor, the speractreceptor, CD5/Ly-1, CD6, or complement factor I []. Tandem repeats of SRCR domains are common in the membrane bound proteins. Most SRCR domains have six to eight cysteines that …	Domain
Sobic.009G252600	Chr09	58709407	58711460	-1	2054	59600						membrane	GO:0016020	A lipid bilayer along with all the proteins and protein complexes embedded in it an attached to it.
Sobic.009G252700	Chr09	58710422	58712937	1	2516	58123
Sobic.009G252800	Chr09	58715447	58721976	1	6530	49084		Per33/Pom33 family		This entry represents the Per33/Pom33 family. Budding yeast Pom33 is a transmembrane nucleoporin that contributes to proper distribution and/or efficient assembly of nuclear pores. Per33 is a Pom33 paralogue that can be found localising to the endoplasmic reticulum and associating with the nuclear pore complex []. Proteins in this entry also include Tts1 from fission yeasts [], Kr-h2 (krueppel ho…	Family
Sobic.009G252800	Chr09	58715447	58721976	1	6530	49084		Per33/Pom33 family		This entry represents the Per33/Pom33 family. Budding yeast Pom33 is a transmembrane nucleoporin that contributes to proper distribution and/or efficient assembly of nuclear pores. Per33 is a Pom33 paralogue that can be found localising to the endoplasmic reticulum and associating with the nuclear pore complex []. Proteins in this entry also include Tts1 from fission yeasts [], Kr-h2 (krueppel ho…	Family
Sobic.009G252800	Chr09	58715447	58721976	1	6530	49084		Per33/Pom33 family		This entry represents the Per33/Pom33 family. Budding yeast Pom33 is a transmembrane nucleoporin that contributes to proper distribution and/or efficient assembly of nuclear pores. Per33 is a Pom33 paralogue that can be found localising to the endoplasmic reticulum and associating with the nuclear pore complex []. Proteins in this entry also include Tts1 from fission yeasts [], Kr-h2 (krueppel ho…	Family
Sobic.009G252800	Chr09	58715447	58721976	1	6530	49084		Per33/Pom33 family		This entry represents the Per33/Pom33 family. Budding yeast Pom33 is a transmembrane nucleoporin that contributes to proper distribution and/or efficient assembly of nuclear pores. Per33 is a Pom33 paralogue that can be found localising to the endoplasmic reticulum and associating with the nuclear pore complex []. Proteins in this entry also include Tts1 from fission yeasts [], Kr-h2 (krueppel ho…	Family
Sobic.009G252800	Chr09	58715447	58721976	1	6530	49084		Per33/Pom33 family		This entry represents the Per33/Pom33 family. Budding yeast Pom33 is a transmembrane nucleoporin that contributes to proper distribution and/or efficient assembly of nuclear pores. Per33 is a Pom33 paralogue that can be found localising to the endoplasmic reticulum and associating with the nuclear pore complex []. Proteins in this entry also include Tts1 from fission yeasts [], Kr-h2 (krueppel ho…	Family
Sobic.009G252800	Chr09	58715447	58721976	1	6530	49084		Per33/Pom33 family		This entry represents the Per33/Pom33 family. Budding yeast Pom33 is a transmembrane nucleoporin that contributes to proper distribution and/or efficient assembly of nuclear pores. Per33 is a Pom33 paralogue that can be found localising to the endoplasmic reticulum and associating with the nuclear pore complex []. Proteins in this entry also include Tts1 from fission yeasts [], Kr-h2 (krueppel ho…	Family
Sobic.009G252800	Chr09	58715447	58721976	1	6530	49084		Per33/Pom33 family		This entry represents the Per33/Pom33 family. Budding yeast Pom33 is a transmembrane nucleoporin that contributes to proper distribution and/or efficient assembly of nuclear pores. Per33 is a Pom33 paralogue that can be found localising to the endoplasmic reticulum and associating with the nuclear pore complex []. Proteins in this entry also include Tts1 from fission yeasts [], Kr-h2 (krueppel ho…	Family
Sobic.009G253000	Chr09	58724108	58727042	1	2935	44018	(1 of 2) PTHR30603:SF13 - RNA POLYMERASE SIGMA FACTOR SIGC	RNA polymerase sigma-70 region 4		The bacterial core RNA polymerase complex, which consists of five subunits, is sufficient for transcription elongation and termination but is unable to initiate transcription. Transcription initiation from promoter elements requires a sixth, dissociable subunit called a sigma factor, which reversibly associates with the core RNA polymerase complex to form a holoenzyme []. RNA polymerase recruits …	Domain
Sobic.009G253000	Chr09	58724108	58727042	1	2935	44018	(1 of 2) PTHR30603:SF13 - RNA POLYMERASE SIGMA FACTOR SIGC	RNA polymerase sigma factor, region 3/4		The bacterial core RNA polymerase complex, which consists of five subunits, is sufficient for transcription elongation and termination but is unable to initiate transcription. Transcription initiation from promoter elements requires a sixth, dissociable subunit called a sigma factor, which reversibly associates with the core RNA polymerase complex to form a holoenzyme []. RNA polymerase recruits …	Domain
Sobic.009G253000	Chr09	58724108	58727042	1	2935	44018	(1 of 2) PTHR30603:SF13 - RNA POLYMERASE SIGMA FACTOR SIGC	RNA polymerase sigma-70 region 3		The bacterial core RNA polymerase complex, which consists of five subunits, is sufficient for transcription elongation and termination but is unable to initiate transcription. Transcription initiation from promoter elements requires a sixth, dissociable subunit called a sigma factor, which reversibly associates with the core RNA polymerase complex to form a holoenzyme []. RNA polymerase recruits …	Domain
Sobic.009G253000	Chr09	58724108	58727042	1	2935	44018	(1 of 2) PTHR30603:SF13 - RNA POLYMERASE SIGMA FACTOR SIGC	RNA polymerase sigma-70 region 2		The bacterial core RNA polymerase complex, which consists of five subunits, is sufficient for transcription elongation and termination but is unable to initiate transcription. Transcription initiation from promoter elements requires a sixth, dissociable subunit called a sigma factor, which reversibly associates with the core RNA polymerase complex to form a holoenzyme []. RNA polymerase recruits …	Domain
Sobic.009G253000	Chr09	58724108	58727042	1	2935	44018	(1 of 2) PTHR30603:SF13 - RNA POLYMERASE SIGMA FACTOR SIGC	RNA polymerase sigma-70		The bacterial core RNA polymerase complex, which consists of five subunits, is sufficient for transcription elongation and termination but is unable to initiate transcription. Transcription initiation from promoter elements requires a sixth, dissociable subunit called a sigma factor, which reversibly associates with the core RNA polymerase complex to form a holoenzyme []. RNA polymerase recruits …	Domain
Sobic.009G253000	Chr09	58724108	58727042	1	2935	44018	(1 of 2) PTHR30603:SF13 - RNA POLYMERASE SIGMA FACTOR SIGC	RNA polymerase sigma factor, region 2		The bacterial core RNA polymerase complex, which consists of five subunits, is sufficient for transcription elongation and termination but is unable to initiate transcription. Transcription initiation from promoter elements requires a sixth, dissociable subunit called a sigma factor, which reversibly associates with the core RNA polymerase complex to form a holoenzyme []. RNA polymerase recruits …	Domain
Sobic.009G253000	Chr09	58724108	58727042	1	2935	44018	(1 of 2) PTHR30603:SF13 - RNA POLYMERASE SIGMA FACTOR SIGC	RNA polymerase sigma-70 like domain		The bacterial core RNA polymerase complex, which consists of five subunits, is sufficient for transcription elongation and termination but is unable to initiate transcription. Transcription initiation from promoter elements requires a sixth, dissociable subunit called a sigma factor, which reversibly associates with the core RNA polymerase complex to form a holoenzyme []. RNA polymerase recruits …	Domain
Sobic.009G253000	Chr09	58724108	58727042	1	2935	44018	(1 of 2) PTHR30603:SF13 - RNA POLYMERASE SIGMA FACTOR SIGC	Winged helix-turn-helix DNA-binding domain		Winged helix DNA-binding proteins share a related winged helix-turn-helix DNA-binding motif, where the "wings", or loops, are small beta-sheets. The winged helix motif consists of two wings (W1, W2), three alpha helices (H1, H2, H3) and three beta-sheets (S1, S2, S3) arranged in the order H1-S1-H2-H3-S2-W1-S3-W2 []. The DNA-recognition helix makes sequence-specific DNA contacts with the major gro…	Domain
Sobic.009G253000	Chr09	58724108	58727042	1	2935	44018	(1 of 2) PTHR30603:SF13 - RNA POLYMERASE SIGMA FACTOR SIGC	RNA polymerase sigma factor, SigB/C/D/F, plastid		This entry represents certain plastid RNA polymerase sigma factors, including SigB, SigC, SigD and sigF [, ]. Development of plastids into chloroplasts is triggered by light. The coordination of light-induced plastid gene expression is directed by both nuclear and plastid genomes. Plastid DNA is transcribed by at least two types of RNA polymerase, plastid-encoded RNA polymerase (PEP) and nuclear-…	Family
Sobic.009G253000	Chr09	58724108	58727042	1	2935	44018	(1 of 2) PTHR30603:SF13 - RNA POLYMERASE SIGMA FACTOR SIGC					DNA binding	GO:0003677	Any molecular function by which a gene product interacts selectively and non-covalently with DNA (deoxyribonucleic acid).
Sobic.009G253000	Chr09	58724108	58727042	1	2935	44018	(1 of 2) PTHR30603:SF13 - RNA POLYMERASE SIGMA FACTOR SIGC					regulation of transcription, DNA-templated	GO:0006355	Any process that modulates the frequency, rate or extent of cellular DNA-templated transcription.
Sobic.009G253000	Chr09	58724108	58727042	1	2935	44018	(1 of 2) PTHR30603:SF13 - RNA POLYMERASE SIGMA FACTOR SIGC					transcription factor activity, sequence-specific DNA binding	GO:0003700	Interacting selectively and non-covalently with a specific DNA sequence in order to modulate transcription. The transcription factor may or may not also interact selectively with a protein or macromolecular complex.
Sobic.009G253000	Chr09	58724108	58727042	1	2935	44018	(1 of 2) PTHR30603:SF13 - RNA POLYMERASE SIGMA FACTOR SIGC					sigma factor activity	GO:0016987	A sigma factor is the promoter specificity subunit of eubacterial-type multisubunit RNA polymerases, those whose core subunit composition is often described as alpha(2)-beta-beta-prime. (This type of multisubunit RNA polymerase complex is known to be found in eubacteria and plant plastids). Although sigma does not bind DNA on its own, when combined with the core to form the holoenzyme, this binds…
Sobic.009G253000	Chr09	58724108	58727042	1	2935	44018	(1 of 2) PTHR30603:SF13 - RNA POLYMERASE SIGMA FACTOR SIGC					DNA-templated transcription, initiation	GO:0006352	Any process involved in the assembly of the RNA polymerase preinitiation complex (PIC) at the core promoter region of a DNA template, resulting in the subsequent synthesis of RNA from that promoter. The initiation phase includes PIC assembly and the formation of the first few bonds in the RNA chain, including abortive initiation, which occurs when the first few nucleotides are repeatedly synthesi…
Sobic.009G253101	Chr09	58727817	58728605	1	789	42455	(1 of 83) PF12854 - PPR repeat (PPR_1)	Pentatricopeptide repeat		This entry represents the PPR repeat.Pentatricopeptide repeat (PPR) proteins are characterised by tandem repeats of a degenerate 35 amino acid motif []. Most of PPR proteins have roles in mitochondria or plastid []. PPR repeats were discovered while screening Arabidopsis proteins for those predicted to be targeted to mitochondria or chloroplast [, ]. Some of these proteins have been shown to play…	Repeat
Sobic.009G253200	Chr09	58733468	58734441	1	974	36619		RNA polymerase sigma-70 region 2		The bacterial core RNA polymerase complex, which consists of five subunits, is sufficient for transcription elongation and termination but is unable to initiate transcription. Transcription initiation from promoter elements requires a sixth, dissociable subunit called a sigma factor, which reversibly associates with the core RNA polymerase complex to form a holoenzyme []. RNA polymerase recruits …	Domain
Sobic.009G253200	Chr09	58733468	58734441	1	974	36619		RNA polymerase sigma factor, region 2		The bacterial core RNA polymerase complex, which consists of five subunits, is sufficient for transcription elongation and termination but is unable to initiate transcription. Transcription initiation from promoter elements requires a sixth, dissociable subunit called a sigma factor, which reversibly associates with the core RNA polymerase complex to form a holoenzyme []. RNA polymerase recruits …	Domain
Sobic.009G253300	Chr09	58737293	58739381	-1	2089	31679		Homeodomain-like		Homeodomain proteins are transcription factors that share a related DNA binding homeodomain []. The homeodomain was first identified in a number of Drosophila homeotic and segmentation proteins, but is now known to be well conserved in many other animals, including vertebrates. The domain binds DNA through a helix-turn-helix (HTH) structure. The HTH motif is characterised by two alpha-helices, wh…	Domain
Sobic.009G253300	Chr09	58737293	58739381	-1	2089	31679		SANT/Myb domain		The retroviral oncogene v-myb, and its cellular counterpart c-myb, encode nuclear DNA-binding proteins. In myb, one of the most conserved regions consisting of three tandem repeats has been shown to be involved in DNA-binding [].The SANT domain is present in nuclear receptor co-repressors and in the subunits of many chromatin-remodelling complexes []. It has a strong structural similarity to the …	Domain
Sobic.009G253300	Chr09	58737293	58739381	-1	2089	31679		Myb domain		The myb-type HTH domain is a DNA-binding, helix-turn-helix (HTH) domain of approximately 55 amino acids, typically occurring in a tandem repeat in eukaryotic transcription factors. The domain is named after the retroviral oncogene v-myb, and its cellular counterpart c-myb, which encode nuclear DNA-binding proteins that specifically recognise the sequence YAAC(G/T)G [, ]. Myb proteins contain thre…	Domain
Sobic.009G253300	Chr09	58737293	58739381	-1	2089	31679		Myb domain, plants		This DNA-binding domain is restricted to (but common in) plant proteins, many of which also contain a response regulator domain. The domain appears related to the Myb-like DNA-binding domain [, ].	Domain
Sobic.009G253300	Chr09	58737293	58739381	-1	2089	31679		Zinc finger, CCHC-type		Zinc finger (Znf) domains are relatively small protein motifs which contain multiple finger-like protrusions that make tandem contacts with their target molecule. Some of these domains bind zinc, but many do not; instead binding other metals such as iron, or no metal at all. For example, some family members form salt bridges to stabilise the finger-like folds. They were first identified as a DNA-…	Domain
Sobic.009G253300	Chr09	58737293	58739381	-1	2089	31679		Rubredoxin-type fold		Rubredoxin is a low molecular weight iron-containing bacterial and archaeal protein that is involved in electron transfer [, ], sometimesreplacing ferredoxin as an electron carrier [].The 3-D structures of a number of rubredoxins have been solved [, ]. The fold belongs to the alpha+beta class, with 2 alpha-helices and 2-3beta-strands. Its active site contains an Fe ion which is co-ordinated by th…	Domain
Sobic.009G253300	Chr09	58737293	58739381	-1	2089	31679		Homeodomain-like		Homeodomain proteins are transcription factors that share a related DNA binding homeodomain []. The homeodomain was first identified in a number of Drosophila homeotic and segmentation proteins, but is now known to be well conserved in many other animals, including vertebrates. The domain binds DNA through a helix-turn-helix (HTH) structure. The HTH motif is characterised by two alpha-helices, wh…	Domain
Sobic.009G253300	Chr09	58737293	58739381	-1	2089	31679		SANT/Myb domain		The retroviral oncogene v-myb, and its cellular counterpart c-myb, encode nuclear DNA-binding proteins. In myb, one of the most conserved regions consisting of three tandem repeats has been shown to be involved in DNA-binding [].The SANT domain is present in nuclear receptor co-repressors and in the subunits of many chromatin-remodelling complexes []. It has a strong structural similarity to the …	Domain
Sobic.009G253300	Chr09	58737293	58739381	-1	2089	31679		Myb domain		The myb-type HTH domain is a DNA-binding, helix-turn-helix (HTH) domain of approximately 55 amino acids, typically occurring in a tandem repeat in eukaryotic transcription factors. The domain is named after the retroviral oncogene v-myb, and its cellular counterpart c-myb, which encode nuclear DNA-binding proteins that specifically recognise the sequence YAAC(G/T)G [, ]. Myb proteins contain thre…	Domain
Sobic.009G253300	Chr09	58737293	58739381	-1	2089	31679		Myb domain, plants		This DNA-binding domain is restricted to (but common in) plant proteins, many of which also contain a response regulator domain. The domain appears related to the Myb-like DNA-binding domain [, ].	Domain
Sobic.009G253300	Chr09	58737293	58739381	-1	2089	31679		Zinc finger, CCHC-type		Zinc finger (Znf) domains are relatively small protein motifs which contain multiple finger-like protrusions that make tandem contacts with their target molecule. Some of these domains bind zinc, but many do not; instead binding other metals such as iron, or no metal at all. For example, some family members form salt bridges to stabilise the finger-like folds. They were first identified as a DNA-…	Domain
Sobic.009G253300	Chr09	58737293	58739381	-1	2089	31679		Rubredoxin-type fold		Rubredoxin is a low molecular weight iron-containing bacterial and archaeal protein that is involved in electron transfer [, ], sometimesreplacing ferredoxin as an electron carrier [].The 3-D structures of a number of rubredoxins have been solved [, ]. The fold belongs to the alpha+beta class, with 2 alpha-helices and 2-3beta-strands. Its active site contains an Fe ion which is co-ordinated by th…	Domain
Sobic.009G253300	Chr09	58737293	58739381	-1	2089	31679						DNA binding	GO:0003677	Any molecular function by which a gene product interacts selectively and non-covalently with DNA (deoxyribonucleic acid).
Sobic.009G253400	Chr09	58739783	58742837	1	3055	28223		Hyaluronan/mRNA-binding protein		This entry represents a domain found in the HABP4 protein family of hyaluronan-binding proteins, and the PAI-1 mRNA-binding protein, PAI-RBP1. HABP4 has been observed to bind hyaluronan (a glucosaminoglycan), but it is not known whether this is its primary role in vivo. It has also been observed to bind RNA, but with a lower affinity than that for hyaluronan []. PAI-1 mRNA-binding protein specifi…	Domain
Sobic.009G253400	Chr09	58739783	58742837	1	3055	28223		Stm1, N-terminal		This domain is found at the N-terminal region of the Stm1 protein. Stm1 is a G4 quadraplex and purine motif triplex nucleic acid-binding protein. It has been implicated in many biological processes including apoptosis and telomere biosynthesis. Stm1 is known to interact with Cdc13 [], and is known to associate with ribosomes and nuclear telomere cap complexes [].	Domain
Sobic.009G253450	Chr09	58742670	58748735	-1	6066	22325
Sobic.009G253500	Chr09	58752077	58753372	-1	1296	17688		F-box domain		First identified in cyclin-F as a protein-protein interaction motif, the F-boxis a conserved domain that is present in numerous protein with a bipartitestructure []. Through the F-box, these proteins are linked to the Skp1protein and the core of SCFs (Skp1-cullin-F-box protein ligase) complexes.SCFs complexes constitute a new class of E3 ligases []. They function incombination with the E2 enzyme …	Domain
Sobic.009G253500	Chr09	58752077	58753372	-1	1296	17688		F-box associated interaction domain		This domain occurs in a diverse superfamily of genes in plants. Most examples are found C-terminal to an F-box (), a 60 amino acid motif involved in ubiquitination of target proteins to mark them for degradation. Two-hybid experiments support the idea that most members are interchangeable F-box subunits of SCF E3 complexes []. Some members have two copies of this domain.	Domain
Sobic.009G253500	Chr09	58752077	58753372	-1	1296	17688		F-box associated domain, type 3		This domain occurs in a diverse superfamily of genes in plants. Most examples are found C-terminal to an F-box (), a 60 amino acid motif involved in ubiquitination of target proteins to mark them for degradation. Two-hybid experiments support the idea that most members are interchangeable F-box subunits of SCF E3 complexes []. Some members have two copies of this domain.	Domain
Sobic.009G253500	Chr09	58752077	58753372	-1	1296	17688						protein binding	GO:0005515	Interacting selectively and non-covalently with any protein or protein complex (a complex of two or more proteins that may include other nonprotein molecules).
Sobic.009G253600	Chr09	58754868	58755845	-1	978	15215	(1 of 18) PF12854//PF13041 - PPR repeat (PPR_1) // PPR repeat family (PPR_2)	Tetratricopeptide-like helical domain		The tetratrico peptide repeat region (TPR) is a structural motif present in a wide range of proteins [, , ]. It mediates protein-protein interactions and the assembly of multiprotein complexes []. The TPR motifconsists of 3-16 tandem-repeats of 34 amino acids residues, although individual TPR motifs canbe dispersed in the protein sequence. Sequence alignment of the TPR domains reveals aconsensus …	Domain
Sobic.009G253600	Chr09	58754868	58755845	-1	978	15215	(1 of 18) PF12854//PF13041 - PPR repeat (PPR_1) // PPR repeat family (PPR_2)	Pentatricopeptide repeat		This entry represents the PPR repeat.Pentatricopeptide repeat (PPR) proteins are characterised by tandem repeats of a degenerate 35 amino acid motif []. Most of PPR proteins have roles in mitochondria or plastid []. PPR repeats were discovered while screening Arabidopsis proteins for those predicted to be targeted to mitochondria or chloroplast [, ]. Some of these proteins have been shown to play…	Repeat
Sobic.009G253700	Chr09	58756102	58758623	-1	2522	12437		Protein kinase-like domain		Protein kinases () modify other proteins by chemically adding phosphate groups to them. This process is fundamental to most signalling and regulatory processes in the eukaryotic cell []. The protein kinases contain a catalytic core that is common to both serine/threonine and tyrosine protein kinases. The catalytic domain contains the nucleotide-binding site and the catalytic apparatus in an inter…	Domain
Sobic.009G253700	Chr09	58756102	58758623	-1	2522	12437		Ubiquitin-related domain		Ubiquitin (Ub) and Ub-like proteins are typified by a beta-grasp fold. Ub-like proteins (Ubl) such as Nedd8 []and SUMO []are also covalently linked to target polypeptides, just as Ub itself. This fold is also found in Ub-related domains, such as the UBX domain []and Ras-binding domain (RBD) [].	Domain
Sobic.009G253700	Chr09	58756102	58758623	-1	2522	12437		Ubiquitin domain		Ubiquitin is a protein of 76 amino acid residues, found in all eukaryotic cells and whose sequence is extremely well conserved from protozoan to vertebrates. Ubiquitin acts through its post-translational attachment (ubiquitinylation) to other proteins, where these modifications alter the function, location or trafficking of the protein, or targets it for destruction by the 26S proteasome [].Ubiqu…	Domain
Sobic.009G253700	Chr09	58756102	58758623	-1	2522	12437		Phosphatidylinositol 3-/4-kinase, catalytic domain		Phosphatidylinositol 3-kinase (PI3-kinase) () []is an enzymethat phosphorylates phosphoinositides on the 3-hydroxyl group of the inositolring. The three products of PI3-kinase - PI-3-P,PI-3,4-P(2) and PI-3,4,5-P(3) function as secondary messengers in cell signalling.Phosphatidylinositol 4-kinase (PI4-kinase) () []is an enzymethat acts on phosphatidylinositol (PI) in thefirst committed step in the…	Domain
Sobic.009G253700	Chr09	58756102	58758623	-1	2522	12437						protein binding	GO:0005515	Interacting selectively and non-covalently with any protein or protein complex (a complex of two or more proteins that may include other nonprotein molecules).
Sobic.009G253700	Chr09	58756102	58758623	-1	2522	12437						phosphotransferase activity, alcohol group as acceptor	GO:0016773	Catalysis of the transfer of a phosphorus-containing group from one compound (donor) to an alcohol group (acceptor).
Sobic.009G253800	Chr09	58761503	58763008	1	1506	8052	(1 of 1) PTHR13683//PTHR13683:SF355 - ASPARTYL PROTEASES // SUBFAMILY NOT NAMED	Aspartic peptidase domain		Aspartic endopeptidases of vertebrate, fungal and retroviral origin have been characterised []. More recently, aspartic endopeptidases associated with the processing of bacterial type 4 prepilin []and archaean preflagellin have been described [, ].Structurally, aspartic endopeptidases are bilobal enzymes, each lobe contributing a catalytic Asp residue, with an extended active site cleft localised…	Domain
Sobic.009G253800	Chr09	58761503	58763008	1	1506	8052	(1 of 1) PTHR13683//PTHR13683:SF355 - ASPARTYL PROTEASES // SUBFAMILY NOT NAMED	Aspartic peptidase		Aspartic peptidase, also known as aspartyl proteases () are a widely distributed family of proteolytic enzymes [, , ]known to exist in vertebrates, fungi, plants, retroviruses and some plant viruses. Aspartate proteases of eukaryotes are monomeric enzymes which consist of two domains. Each domain contains an active site centred on a catalytic aspartyl residue. The two domains most probably evolve…	Family
Sobic.009G253800	Chr09	58761503	58763008	1	1506	8052	(1 of 1) PTHR13683//PTHR13683:SF355 - ASPARTYL PROTEASES // SUBFAMILY NOT NAMED					proteolysis	GO:0006508	The hydrolysis of proteins into smaller polypeptides and/or amino acids by cleavage of their peptide bonds.
Sobic.009G253800	Chr09	58761503	58763008	1	1506	8052	(1 of 1) PTHR13683//PTHR13683:SF355 - ASPARTYL PROTEASES // SUBFAMILY NOT NAMED					aspartic-type endopeptidase activity	GO:0004190	Catalysis of the hydrolysis of internal, alpha-peptide bonds in a polypeptide chain by a mechanism in which a water molecule bound by the side chains of aspartic residues at the active center acts as a nucleophile.
Sobic.009G253900	Chr09	58764830	58768037	1	3208	3023
Sobic.009G253950	Chr09	58769590	58775773	-1	6184	0
Sobic.009G254000	Chr09	58794176	58799391	1	5216	23116		Protein kinase domain		Protein phosphorylation, which plays a key role in most cellular activities, is a reversible process mediated by proteinkinases and phosphoprotein phosphatases. Protein kinases catalyse the transfer of the gamma phosphate from nucleotide triphosphates (often ATP) to one or more amino acid residues in a protein substrate side chain, resulting in a conformational change affecting protein function. …	Domain
Sobic.009G254000	Chr09	58794176	58799391	1	5216	23116		Protein kinase-like domain		Protein kinases () modify other proteins by chemically adding phosphate groups to them. This process is fundamental to most signalling and regulatory processes in the eukaryotic cell []. The protein kinases contain a catalytic core that is common to both serine/threonine and tyrosine protein kinases. The catalytic domain contains the nucleotide-binding site and the catalytic apparatus in an inter…	Domain
Sobic.009G254000	Chr09	58794176	58799391	1	5216	23116		Tyrosine-protein kinase, catalytic domain		Protein phosphorylation, which plays a key role in most cellular activities, is a reversible process mediated by protein kinases and phosphoprotein phosphatases. Protein kinases catalyse the transfer of the gamma phosphate from nucleotide triphosphates (often ATP) to one or more amino acid residues in a protein substrate side chain, resulting in a conformational change affecting protein function.…	Domain
Sobic.009G254000	Chr09	58794176	58799391	1	5216	23116		Serine-threonine/tyrosine-protein kinase catalytic domain		Protein phosphorylation, which plays a key role in most cellular activities, is a reversible process mediated by protein kinases and phosphoprotein phosphatases. Protein kinases catalyse the transfer of the gamma phosphate from nucleotide triphosphates (often ATP) to one or more amino acid residues in a protein substrate side chain, resulting in a conformational change affecting protein function.…	Domain
Sobic.009G254000	Chr09	58794176	58799391	1	5216	23116						protein phosphorylation	GO:0006468	The process of introducing a phosphate group on to a protein.
Sobic.009G254000	Chr09	58794176	58799391	1	5216	23116						protein kinase activity	GO:0004672	Catalysis of the phosphorylation of an amino acid residue in a protein, usually according to the reaction: a protein + ATP = a phosphoprotein + ADP.
Sobic.009G254100	Chr09	58801713	58810021	-1	8309	30653	(1 of 1) PTHR18934:SF143 - DEAD/DEAH BOX HELICASE	P-loop containing nucleoside triphosphate hydrolase		The P-loop NTPase fold is the most prevalent domain of the several distinctnucleotide-binding protein folds.The most common reaction catalysed by enzymes of the P-loop NTPase fold is the hydrolysis of the beta-gamma phosphate bond of a bound nucleoside triphosphate (NTP). The energy from NTP hydrolysis is typically utilised to induce conformational changes in other molecules, which constitutes th…	Domain
Sobic.009G254100	Chr09	58801713	58810021	-1	8309	30653	(1 of 1) PTHR18934:SF143 - DEAD/DEAH BOX HELICASE	Helicase superfamily 1/2, ATP-binding domain		Helicases have been classified in 5 superfamilies (SF1-SF5). All of theproteins bind ATP and, consequently, all of them carry the classical Walker A(phosphate-binding loop or P-loop) and Walker B(Mg2+-binding aspartic acid) motifs. For the two largest groups, commonlyreferred to as SF1 and SF2, a total of seven characteristic motifs has beenidentified []. These two superfamilies encompass a large…	Domain
Sobic.009G254100	Chr09	58801713	58810021	-1	8309	30653	(1 of 1) PTHR18934:SF143 - DEAD/DEAH BOX HELICASE	Helicase, C-terminal		Helicases have been classified in 5 superfamilies (SF1-SF5). For the two largest groups, commonly referred to as SF1 and SF2, a total of seven characteristic motifs has been identified []. These two superfamilies encompass a large number of DNA and RNA helicases from archaea, eubacteria, eukaryotes and viruses.This entry represents the C-terminal domain found in proteins belonging to the helicase…	Domain
Sobic.009G254100	Chr09	58801713	58810021	-1	8309	30653	(1 of 1) PTHR18934:SF143 - DEAD/DEAH BOX HELICASE	Helicase-associated domain		This presumed domain is about 90 amino acid residues in length. It is found as a diverse set of RNA helicases. Its function is unknown, however it seems likely to be involved in nucleic acid binding.	Domain
Sobic.009G254100	Chr09	58801713	58810021	-1	8309	30653	(1 of 1) PTHR18934:SF143 - DEAD/DEAH BOX HELICASE	Domain of unknown function DUF1605		This domain is found towards the C terminus of the DEAD-box helicases (). In these helicases it appears to be always found in association with .	Domain
Sobic.009G254100	Chr09	58801713	58810021	-1	8309	30653	(1 of 1) PTHR18934:SF143 - DEAD/DEAH BOX HELICASE					helicase activity	GO:0004386	Catalysis of the reaction: NTP + H2O = NDP + phosphate, to drive the unwinding of a DNA or RNA helix.
Sobic.009G254200	Chr09	58814582	58821589	1	7008	43522		Tetratricopeptide-like helical domain		The tetratrico peptide repeat region (TPR) is a structural motif present in a wide range of proteins [, , ]. It mediates protein-protein interactions and the assembly of multiprotein complexes []. The TPR motifconsists of 3-16 tandem-repeats of 34 amino acids residues, although individual TPR motifs canbe dispersed in the protein sequence. Sequence alignment of the TPR domains reveals aconsensus …	Domain
Sobic.009G254200	Chr09	58814582	58821589	1	7008	43522		Pentatricopeptide repeat		This entry represents the PPR repeat.Pentatricopeptide repeat (PPR) proteins are characterised by tandem repeats of a degenerate 35 amino acid motif []. Most of PPR proteins have roles in mitochondria or plastid []. PPR repeats were discovered while screening Arabidopsis proteins for those predicted to be targeted to mitochondria or chloroplast [, ]. Some of these proteins have been shown to play…	Repeat
Sobic.009G254400	Chr09	58822914	58824934	1	2021	51854		Leucine-rich repeat		Leucine-rich repeats (LRR) consist of 2-45 motifs of 20-30 amino acids in length that generally folds into an arc or horseshoe shape []. LRRs occur in proteins ranging from viruses to eukaryotes, and appear to provide a structural framework for the formation of protein-protein interactions [, ].Proteins containing LRRs include tyrosine kinase receptors, cell-adhesion molecules, virulence factors,…	Repeat
Sobic.009G254400	Chr09	58822914	58824934	1	2021	51854		Leucine-rich repeat-containing N-terminal, plant-type		Leucine-rich repeats (LRR) consist of 2-45 motifs of 20-30 amino acids in length that generally folds into an arc or horseshoe shape []. LRRs occur in proteins ranging from viruses to eukaryotes, and appear to provide a structural framework for the formation of protein-protein interactions [, ].Proteins containing LRRs include tyrosine kinase receptors, cell-adhesion molecules, virulence factors,…	Domain
Sobic.009G254500	Chr09	58837680	58842882	1	5203	66620		Protein kinase domain		Protein phosphorylation, which plays a key role in most cellular activities, is a reversible process mediated by proteinkinases and phosphoprotein phosphatases. Protein kinases catalyse the transfer of the gamma phosphate from nucleotide triphosphates (often ATP) to one or more amino acid residues in a protein substrate side chain, resulting in a conformational change affecting protein function. …	Domain
Sobic.009G254500	Chr09	58837680	58842882	1	5203	66620		Protein kinase-like domain		Protein kinases () modify other proteins by chemically adding phosphate groups to them. This process is fundamental to most signalling and regulatory processes in the eukaryotic cell []. The protein kinases contain a catalytic core that is common to both serine/threonine and tyrosine protein kinases. The catalytic domain contains the nucleotide-binding site and the catalytic apparatus in an inter…	Domain
Sobic.009G254500	Chr09	58837680	58842882	1	5203	66620		Tyrosine-protein kinase, catalytic domain		Protein phosphorylation, which plays a key role in most cellular activities, is a reversible process mediated by protein kinases and phosphoprotein phosphatases. Protein kinases catalyse the transfer of the gamma phosphate from nucleotide triphosphates (often ATP) to one or more amino acid residues in a protein substrate side chain, resulting in a conformational change affecting protein function.…	Domain
Sobic.009G254500	Chr09	58837680	58842882	1	5203	66620		Serine-threonine/tyrosine-protein kinase catalytic domain		Protein phosphorylation, which plays a key role in most cellular activities, is a reversible process mediated by protein kinases and phosphoprotein phosphatases. Protein kinases catalyse the transfer of the gamma phosphate from nucleotide triphosphates (often ATP) to one or more amino acid residues in a protein substrate side chain, resulting in a conformational change affecting protein function.…	Domain
Sobic.009G254500	Chr09	58837680	58842882	1	5203	66620		Concanavalin A-like lectin/glucanase domain		This entry represents the concanavalin A-like domain, which has a sandwich structure of 12-14 beta strands in two sheets with a complex topology. Proteins containing this domain include: Legume lectinsGlycosyl hydrolases family 16Galectin (animal S-lectin)Laminin G-like modulePentraxinClostridium neurotoxinsExotoxin AVibrio cholera sialidaseLeech intramolecular trans-sialidaseGlycosyl hydrolase f…	Domain
Sobic.009G254500	Chr09	58837680	58842882	1	5203	66620		Rossmann-like alpha/beta/alpha sandwich fold		This entry represents domains related by a common ancestor that have a Rossmann-like, 3-layer, alpha/beta/alpha sandwich fold. Protein families in which the domain is found include:Nucleotidylyl transferases () such as cytidylyltransferases [], adenylyltransferases [].Class I aminoacyl-tRNA synthetases (catalytic domain), such as tyrosyl-tRNA synthetase () and glutaminyl-tRNA synthetase () [].Pan…	Domain
Sobic.009G254600	Chr09	58844037	58847673	-1	3637	72977	(1 of 2) PTHR10992//PTHR10992:SF802 - ALPHA/BETA HYDROLASE FOLD-CONTAINING PROTEIN // SUBFAMILY NOT NAMED	Alpha/Beta hydrolase fold		This entry represent the Alpha/Beta hydrolase fold.The alpha/beta hydrolase fold []is common to a number of hydrolytic enzymes of widely differing phylogenetic origin and catalytic function. The core of each enzyme is an alpha/beta-sheet (rather than a barrel), containing 8 strands connected by helices []. The enzymes are believed to have diverged from a common ancestor, preserving the arrangemen…	Domain
Sobic.009G254600	Chr09	58844037	58847673	-1	3637	72977	(1 of 2) PTHR10992//PTHR10992:SF802 - ALPHA/BETA HYDROLASE FOLD-CONTAINING PROTEIN // SUBFAMILY NOT NAMED	Alpha/beta hydrolase fold-1		The alpha/beta hydrolase fold []is common to a number of hydrolytic enzymes of widely differing phylogenetic origin and catalytic function. The core of each enzyme is an alpha/beta-sheet (rather than a barrel), containing 8 strands connected by helices []. The enzymes are believed to have diverged from a common ancestor, preserving the arrangement of the catalytic residues. All have a catalytic t…	Domain
Sobic.009G254700	Chr09	58869379	58872864	-1	3486	98319		Alpha/Beta hydrolase fold		This entry represent the Alpha/Beta hydrolase fold.The alpha/beta hydrolase fold []is common to a number of hydrolytic enzymes of widely differing phylogenetic origin and catalytic function. The core of each enzyme is an alpha/beta-sheet (rather than a barrel), containing 8 strands connected by helices []. The enzymes are believed to have diverged from a common ancestor, preserving the arrangemen…	Domain
Sobic.009G254700	Chr09	58869379	58872864	-1	3486	98319		Alpha/beta hydrolase fold-1		The alpha/beta hydrolase fold []is common to a number of hydrolytic enzymes of widely differing phylogenetic origin and catalytic function. The core of each enzyme is an alpha/beta-sheet (rather than a barrel), containing 8 strands connected by helices []. The enzymes are believed to have diverged from a common ancestor, preserving the arrangement of the catalytic residues. All have a catalytic t…	Domain
Sobic.009G254800	Chr09	58879456	58881262	1	1807	108396	(1 of 2) PTHR19375//PTHR19375:SF201 - HEAT SHOCK PROTEIN 70KDA // SUBFAMILY NOT NAMED	Heat shock protein 70 family		Heat shock proteins, Hsp70 chaperones help to fold many proteins. Hsp70 assisted folding involves repeated cycles of substrate binding and release. Hsp70 activity is ATP dependent. Hsp70 proteins are made up of two regions: the amino terminus is the ATPase domain and the carboxyl terminus is the substrate binding region [].Hsp70 proteins have an average molecular weight of 70 kDa [, , ]. In most …	Family
Sobic.009G254900	Chr09	58895368	58899870	1	4503	124308		LOG family		The members of this family share a highly conserved motif PGGXGTXXE that is probably functionally important. This family includes cytokinin riboside 5'-monophosphate phosphoribohydrolase LOG, which converts inactive cytokinin nucleotides to the biologically active free-base forms [, ].	Family
Sobic.009G254900	Chr09	58895368	58899870	1	4503	124308		Cytokinin riboside 5'-monophosphate phosphoribohydrolase LOG		This entry represents a cytokinin-activating enzyme working in the direct activation pathway. It is a phosphoribohydrolase that converts inactive cytokinin nucleotides to the biologically active free-base forms [, ]. The proteins in this entry belong to the LOG family of proteins.	Family
Sobic.009G255000	Chr09	58905692	58910529	1	4838	134632	(1 of 1200) 2.7.11.1 - Non-specific serine/threonine protein kinase / Threonine-specific protein kinase	Protein kinase domain		Protein phosphorylation, which plays a key role in most cellular activities, is a reversible process mediated by proteinkinases and phosphoprotein phosphatases. Protein kinases catalyse the transfer of the gamma phosphate from nucleotide triphosphates (often ATP) to one or more amino acid residues in a protein substrate side chain, resulting in a conformational change affecting protein function. …	Domain
Sobic.009G255000	Chr09	58905692	58910529	1	4838	134632	(1 of 1200) 2.7.11.1 - Non-specific serine/threonine protein kinase / Threonine-specific protein kinase	Protein kinase-like domain		Protein kinases () modify other proteins by chemically adding phosphate groups to them. This process is fundamental to most signalling and regulatory processes in the eukaryotic cell []. The protein kinases contain a catalytic core that is common to both serine/threonine and tyrosine protein kinases. The catalytic domain contains the nucleotide-binding site and the catalytic apparatus in an inter…	Domain
Sobic.009G255000	Chr09	58905692	58910529	1	4838	134632	(1 of 1200) 2.7.11.1 - Non-specific serine/threonine protein kinase / Threonine-specific protein kinase	Tyrosine-protein kinase, catalytic domain		Protein phosphorylation, which plays a key role in most cellular activities, is a reversible process mediated by protein kinases and phosphoprotein phosphatases. Protein kinases catalyse the transfer of the gamma phosphate from nucleotide triphosphates (often ATP) to one or more amino acid residues in a protein substrate side chain, resulting in a conformational change affecting protein function.…	Domain
Sobic.009G255000	Chr09	58905692	58910529	1	4838	134632	(1 of 1200) 2.7.11.1 - Non-specific serine/threonine protein kinase / Threonine-specific protein kinase	Serine-threonine/tyrosine-protein kinase catalytic domain		Protein phosphorylation, which plays a key role in most cellular activities, is a reversible process mediated by protein kinases and phosphoprotein phosphatases. Protein kinases catalyse the transfer of the gamma phosphate from nucleotide triphosphates (often ATP) to one or more amino acid residues in a protein substrate side chain, resulting in a conformational change affecting protein function.…	Domain
Sobic.009G255000	Chr09	58905692	58910529	1	4838	134632	(1 of 1200) 2.7.11.1 - Non-specific serine/threonine protein kinase / Threonine-specific protein kinase	Concanavalin A-like lectin/glucanase domain		This entry represents the concanavalin A-like domain, which has a sandwich structure of 12-14 beta strands in two sheets with a complex topology. Proteins containing this domain include: Legume lectinsGlycosyl hydrolases family 16Galectin (animal S-lectin)Laminin G-like modulePentraxinClostridium neurotoxinsExotoxin AVibrio cholera sialidaseLeech intramolecular trans-sialidaseGlycosyl hydrolase f…	Domain
Sobic.009G255000	Chr09	58905692	58910529	1	4838	134632	(1 of 1200) 2.7.11.1 - Non-specific serine/threonine protein kinase / Threonine-specific protein kinase	Protein kinase domain		Protein phosphorylation, which plays a key role in most cellular activities, is a reversible process mediated by proteinkinases and phosphoprotein phosphatases. Protein kinases catalyse the transfer of the gamma phosphate from nucleotide triphosphates (often ATP) to one or more amino acid residues in a protein substrate side chain, resulting in a conformational change affecting protein function. …	Domain
Sobic.009G255000	Chr09	58905692	58910529	1	4838	134632	(1 of 1200) 2.7.11.1 - Non-specific serine/threonine protein kinase / Threonine-specific protein kinase	Protein kinase-like domain		Protein kinases () modify other proteins by chemically adding phosphate groups to them. This process is fundamental to most signalling and regulatory processes in the eukaryotic cell []. The protein kinases contain a catalytic core that is common to both serine/threonine and tyrosine protein kinases. The catalytic domain contains the nucleotide-binding site and the catalytic apparatus in an inter…	Domain
Sobic.009G255000	Chr09	58905692	58910529	1	4838	134632	(1 of 1200) 2.7.11.1 - Non-specific serine/threonine protein kinase / Threonine-specific protein kinase	Tyrosine-protein kinase, catalytic domain		Protein phosphorylation, which plays a key role in most cellular activities, is a reversible process mediated by protein kinases and phosphoprotein phosphatases. Protein kinases catalyse the transfer of the gamma phosphate from nucleotide triphosphates (often ATP) to one or more amino acid residues in a protein substrate side chain, resulting in a conformational change affecting protein function.…	Domain
Sobic.009G255000	Chr09	58905692	58910529	1	4838	134632	(1 of 1200) 2.7.11.1 - Non-specific serine/threonine protein kinase / Threonine-specific protein kinase	Serine-threonine/tyrosine-protein kinase catalytic domain		Protein phosphorylation, which plays a key role in most cellular activities, is a reversible process mediated by protein kinases and phosphoprotein phosphatases. Protein kinases catalyse the transfer of the gamma phosphate from nucleotide triphosphates (often ATP) to one or more amino acid residues in a protein substrate side chain, resulting in a conformational change affecting protein function.…	Domain
Sobic.009G255000	Chr09	58905692	58910529	1	4838	134632	(1 of 1200) 2.7.11.1 - Non-specific serine/threonine protein kinase / Threonine-specific protein kinase	Concanavalin A-like lectin/glucanase domain		This entry represents the concanavalin A-like domain, which has a sandwich structure of 12-14 beta strands in two sheets with a complex topology. Proteins containing this domain include: Legume lectinsGlycosyl hydrolases family 16Galectin (animal S-lectin)Laminin G-like modulePentraxinClostridium neurotoxinsExotoxin AVibrio cholera sialidaseLeech intramolecular trans-sialidaseGlycosyl hydrolase f…	Domain
Sobic.009G255100	Chr09	58910532	58914835	-1	4304	139472		Band 7 protein		Band 7 protein is an integral membrane protein which is thought to regulatecation conductance. A variety of proteins belong to this family. These include theprohibitins, cytoplasmic anti-proliferative proteins and stomatin, an erythrocyte membrane protein. Bacterial HflC protein also belongs to this family.Note: Band 4.1 () and Band 7 proteins refer to human erythrocyte membrane proteins separate…	Family
Sobic.009G255100	Chr09	58910532	58914835	-1	4304	139472		Rossmann-like alpha/beta/alpha sandwich fold		This entry represents domains related by a common ancestor that have a Rossmann-like, 3-layer, alpha/beta/alpha sandwich fold. Protein families in which the domain is found include:Nucleotidylyl transferases () such as cytidylyltransferases [], adenylyltransferases [].Class I aminoacyl-tRNA synthetases (catalytic domain), such as tyrosyl-tRNA synthetase () and glutaminyl-tRNA synthetase () [].Pan…	Domain
Sobic.009G255100	Chr09	58910532	58914835	-1	4304	139472		Stomatin family		Stomatin is also known as erythrocyte membrane protein band 7.2b. It is a 31 kDa membrane protein [], and was named after the rarehuman disease: haemolytic anaemia hereditary stomatocytosis. Stomatin is believed to be involved in regulating monovalent cation transport through lipid membranes. Absence of the protein in hereditary stomatocytosis is believed to be the reason for the leakage of Na+an…	Family
Sobic.009G255200	Chr09	58919243	58920285	1	1043	148183		HSP20-like chaperone		Hsp20 is a mammalian small heat-shock protein family that occurs most abundantly in skeletal muscle and heart. It has a tendency to form dimers, via a disulphide linkage formed by an N-terminal cysteine, low heat stability and a poor chaperoning ability in comparison with other family members. Structurally, this and related proteins contain a beta-sandwich fold consisting of 8 strands in 2 beta-s…	Domain
Sobic.009G255200	Chr09	58919243	58920285	1	1043	148183		Alpha crystallin/Hsp20 domain		Prokaryotic and eukaryotic organisms respond to heat shock or other environmental stress by inducing the synthesis of proteins collectively known as heat-shock proteins (hsp) []. Amongst them is a family of proteins with an average molecular weight of 20 Kd, known as the hsp20 proteins []. These seem to act as chaperones that can protect other proteins against heat-induced denaturation and aggreg…	Domain
Sobic.009G255200	Chr09	58919243	58920285	1	1043	148183		Small heat shock protein HSP20		Prokaryotic and eukaryotic organisms respond to heat shock or otherenvironmental stress by inducing the synthesis of proteins collectively knownas heat-shock proteins (hsp) []. Amongst them is a family of proteins with an average molecular weight of 20 Kd, known as the hsp20 proteins [, , ]. These seem to act as chaperones thatcan protect other proteins against heat-induced denaturation and aggre…	Family
Sobic.009G255300	Chr09	58919834	58924289	-1	4456	148774		ClpP/crotonase-like domain		This ClpP/crotonase-like domain is formed from repeated beta/beta/alpha units, which comprises two perpendicular beta-sheet surrounded by alpha-helices. Proteins containing this domain can be classified into four structural families []: The Clp protease, Clp subunit family. The tail-specific protease, catalytic domain family. Members include tricorn proteases. The crotonase-like family.The biotin…	Domain
Sobic.009G255300	Chr09	58919834	58924289	-1	4456	148774		Clp protease proteolytic subunit /Translocation-enhancing protein TepA		This entry includes peptidases from the MEROPS peptidase family S14, including ClpP endopeptidase and translocation-enhancing protein TepA.ClpP is an ATP-dependent protease that cleaves a number of proteins, such as casein and albumin []. It exists as a heterodimer of ATP-binding regulatory A and catalytic P subunits, both of which are required for effective levels of protease activity in the pre…	Family
Sobic.009G255300	Chr09	58919834	58924289	-1	4456	148774		ATP-dependent Clp protease proteolytic subunit		Clp is an ATP-dependent protease that cleaves a number of proteins, such as casein and albumin []. It exists as a heterodimer of ATP-binding regulatory A and catalytic P subunits, both of which are required for effective levels of protease activity in the presence ofATP [], although the P subunit alone does possess some catalytic activity. This entry represents the P subunit.Proteases highly simi…	Family
Sobic.009G255300	Chr09	58919834	58924289	-1	4456	148774						proteolysis	GO:0006508	The hydrolysis of proteins into smaller polypeptides and/or amino acids by cleavage of their peptide bonds.
Sobic.009G255300	Chr09	58919834	58924289	-1	4456	148774						serine-type endopeptidase activity	GO:0004252	Catalysis of the hydrolysis of internal, alpha-peptide bonds in a polypeptide chain by a catalytic mechanism that involves a catalytic triad consisting of a serine nucleophile that is activated by a proton relay involving an acidic residue (e.g. aspartate or glutamate) and a basic residue (usually histidine).
Sobic.009G255400	Chr09	58924534	58925818	1	1285	153474		Signal transduction response regulator, chemotaxis, protein-glutamate methylesterase		Two-component signal transduction systems enable bacteria to sense, respond, and adapt to a wide range of environments, stressors, and growth conditions []. Some bacteria can contain up to as many as 200 two-component systems that need tight regulation to prevent unwanted cross-talk []. These pathways have been adapted to response to a wide variety of stimuli, including nutrients, cellular redox …	Domain
Sobic.009G255500	Chr09	58932514	58935628	1	3115	161454		RmlC-like cupin domain		RmlC (dTDP (deoxythymidine diphosphates)-4-dehydrorhamnose 3,5-epimerase; ) is a dTDP-sugar isomerase enzyme involved in the synthesis of L-rhamnose, a saccharide required for the virulence of some pathogenic bacteria []. RmlC is a dimer, each monomer being formed from two beta-sheets arranged in a beta-sandwich, where the substrate-binding site is located between the two sheets of both monomers.…	Domain
Sobic.009G255500	Chr09	58932514	58935628	1	3115	161454		RmlC-like jelly roll fold		This entry represents domains with a double-stranded beta-helix jelly roll fold such as that found in RmlC (deoxythymidine diphosphates-4-dehydrorhamnose 3,5-epimerase; ), a dTDP-sugar isomerase enzyme involved in the synthesis of L-rhamnose, a saccharide required for the virulence of some pathogenic bacteria [].Other protein families contain domains that share this jelly roll fold, including glu…	Domain
Sobic.009G255500	Chr09	58932514	58935628	1	3115	161454		Cysteine oxygenase/2-aminoethanethiol dioxygenase		This entry includes cysteine oxidases (PCOs) from plants and 2-aminoethanethiol dioxygenases (ADOs) from animals. PCOs oxidize N-terminal cysteine residues, thus preparing the protein for N-end rule pathway-mediated proteasomal degradation []. ADO is responsible for endogenous cysteamine dioxygenase activity [].	Family
Sobic.009G255500	Chr09	58932514	58935628	1	3115	161454						oxidation-reduction process	GO:0055114	A metabolic process that results in the removal or addition of one or more electrons to or from a substance, with or without the concomitant removal or addition of a proton or protons.
Sobic.009G255500	Chr09	58932514	58935628	1	3115	161454						oxidoreductase activity, acting on single donors with incorporation of molecular oxygen, incorporation of two atoms of oxygen	GO:0016702	Catalysis of an oxidation-reduction (redox) reaction in which hydrogen or electrons are transferred from one donor, and two oxygen atoms is incorporated into a donor.
Sobic.009G255600	Chr09	58940398	58949169	1	8772	169338	(1 of 1) K10610 - DNA damage-binding protein 1 (DDB1)	WD40-repeat-containing domain		WD-40 repeats (also known as WD or beta-transducin repeats) are short ~40 amino acid motifs, often terminating in a Trp-Asp (W-D) dipeptide. WD40 repeats usually assume a 7-8 bladed beta-propeller fold, but proteins have been found with 4 to 16 repeated units, which also form a circularised beta-propeller structure. WD-repeat proteins are a large family found in all eukaryotes and are implicated …	Domain
Sobic.009G255600	Chr09	58940398	58949169	1	8772	169338	(1 of 1) K10610 - DNA damage-binding protein 1 (DDB1)	WD40/YVTN repeat-like-containing domain		This entry represents a WD40/YVTN repeat-like domain. Both the WD40 and the YVTN repeated motifs consist of about 40 residues, and although they consist of distinct sequences, they do share a similar structure. Structurally, both the WD40 and the YVTN repeated motifs form seven-bladed propellers (although some members can contain eight blades), which consist of seven 4-stranded beta-sheets. The W…	Domain
Sobic.009G255600	Chr09	58940398	58949169	1	8772	169338	(1 of 1) K10610 - DNA damage-binding protein 1 (DDB1)	Quinonprotein alcohol dehydrogenase-like domain		Quinoprotein alcohol dehydrogenases are a family of proteins found in methylotrophic or autotrophic bacteria. These quinoproteins use pyrroloquinoline quinone as their prosthetic group. There are three types of alcohol dehydrogenases: type I includes methanol dehydrogenase and ethanol dehydrogenase, type II includes soluble quinohaemoprotein with a C-terminal containing haem C, and type III inclu…	Domain
Sobic.009G255600	Chr09	58940398	58949169	1	8772	169338	(1 of 1) K10610 - DNA damage-binding protein 1 (DDB1)	Cleavage/polyadenylation specificity factor, A subunit, C-terminal		This family includes a region that lies towards the C terminus of the cleavage and polyadenylation specificity factor (CPSF) A (160 kDa)subunit. CPSF is involved in mRNA polyadenylation and binds the AAUAAA conserved sequence in pre-mRNA. CPSF has also beenfound to be necessary for splicing of single-intron pre-mRNAs []. The function of the aligned region is unknown but may be involvedin RNA/DNA …	Domain
Sobic.009G255700	Chr09	58949170	58956768	1	7599	178110	(1 of 3) K15501 - serine/threonine-protein phosphatase 6 regulatory subunit 3 (PPP6R3, SAPS3)	Armadillo-like helical		This domain consists of a multi-helical fold comprised of two curved layers of alpha helices arranged in a regular right-handed superhelix, where the repeats that make up this structure are arranged about a common axis []. These superhelical structures present an extensive solvent-accessible surface that is well suited to binding large substrates such as proteins and nucleic acids. This topology …	Domain
Sobic.009G255700	Chr09	58949170	58956768	1	7599	178110	(1 of 3) K15501 - serine/threonine-protein phosphatase 6 regulatory subunit 3 (PPP6R3, SAPS3)	Armadillo-type fold		This entry represents a structural domain with an armadillo (ARM)-like fold, consisting of a multi-helical fold comprised of two curved layers of alpha helices arranged in a regular right-handed superhelix, where the repeats that make up this structure are arranged about a common axis []. These superhelical structures present an extensive solvent-accessible surface that is well suited to binding …	Domain
Sobic.009G255700	Chr09	58949170	58956768	1	7599	178110	(1 of 3) K15501 - serine/threonine-protein phosphatase 6 regulatory subunit 3 (PPP6R3, SAPS3)	SIT4 phosphatase-associated protein family		The SAPS family consists of proteins that associate with the SIT4 phosphatase protein []. This association is required for SIT4's role in G1 cyclin transcription and for bud formation in yeast.	Family
Sobic.009G255700	Chr09	58949170	58956768	1	7599	178110	(1 of 3) K15501 - serine/threonine-protein phosphatase 6 regulatory subunit 3 (PPP6R3, SAPS3)	DNA double-strand break repair and VJ recombination XRCC4, N-terminal		XRCC4 is essential for non-homologous DNA end joining (NHDJ) in eukaryotes, which is required for double-strand break repair, and V(D)J recombination in immunoglobulin and T-cell receptor genes. XRCC4 forms a complex with DNA ligase IV, and acts as a regulatory element required for the stability and activity of the ligase. XRCC4 forms an elongated dumb-bell-like tetramer consisting of a C-termina…	Domain
Sobic.009G255800	Chr09	58957657	58964325	-1	6669	186597		P-loop containing nucleoside triphosphate hydrolase		The P-loop NTPase fold is the most prevalent domain of the several distinctnucleotide-binding protein folds.The most common reaction catalysed by enzymes of the P-loop NTPase fold is the hydrolysis of the beta-gamma phosphate bond of a bound nucleoside triphosphate (NTP). The energy from NTP hydrolysis is typically utilised to induce conformational changes in other molecules, which constitutes th…	Domain
Sobic.009G255800	Chr09	58957657	58964325	-1	6669	186597		Small GTP-binding protein domain		Proteins with a small GTP-binding domain include Ras, RhoA, Rab11, translation elongation factor G, translation initiation factor IF-2, tetratcycline resistance protein TetM, CDC42, Era, ADP-ribosylation factors, tdhF, and many others []. In some proteins the domain occurs more than once. Among them there is a large number of small GTP-binding proteins and related domains in larger proteins. Note…	Domain
Sobic.009G255800	Chr09	58957657	58964325	-1	6669	186597		Transcription factor, GTP-binding domain		The translational GTPases are the Bacteria elongation factors, EFTu, EFG, and the initiation factor, IF2, and their archaeal homologues, the EF1, EF2, aeIF5b and aeIF2. They all contain two homologous N-terminal domains: a GTPase or G-domain, followed by an OB-domain. These translational proteins' G-domains are both structurally and functionally related to a larger family ofGTPase G proteins [].I…	Domain
Sobic.009G255800	Chr09	58957657	58964325	-1	6669	186597		Translation elongation factor EFTu/EF1A, domain 2		Translation elongation factors are responsible for two main processes during protein synthesis on the ribosome [, , ]. EF1A (or EF-Tu) is responsible for the selection and binding of the cognate aminoacyl-tRNA to the A-site (acceptor site) of the ribosome. EF2 (or EF-G) is responsible for the translocation ofthe peptidyl-tRNA from the A-site to the P-site (peptidyl-tRNA site) of the ribosome, the…	Domain
Sobic.009G255800	Chr09	58957657	58964325	-1	6669	186597		Translation protein, beta-barrel domain		A beta barrel of circularly permuted topology is found in many transcription proteins, including initiation and elongation factors, and also some ribosomal proteins, although in these cases the fold is elaborated with additional structures. The beta barrel domain is represented by domain 2 of the elongation factors EF-Tu []and eEF1A [], both of which function to recognise and transport aminoacyl-…	Domain
Sobic.009G255800	Chr09	58957657	58964325	-1	6669	186597		Translation initiation factor IF- 2, domain 3		Initiation factor 2 (IF-2) is one of the three factors required for the initiation of protein biosynthesis in bacteria. IF-2 promotes the GTP-dependent binding of the initiator tRNA to the small subunit of the ribosome. IF-2 is a protein of about 70 to 95 kDa that contains a central GTP-binding domain flanked by a highly variable N-terminal domain and a more conserved C-terminal domain. Some memb…	Domain
Sobic.009G255800	Chr09	58957657	58964325	-1	6669	186597						GTP binding	GO:0005525	Interacting selectively and non-covalently with GTP, guanosine triphosphate.
Sobic.009G255800	Chr09	58957657	58964325	-1	6669	186597						GTPase activity	GO:0003924	Catalysis of the reaction: GTP + H2O = GDP + phosphate.
Sobic.009G255900	Chr09	58965676	58970129	-1	4454	194616		PPM-type phosphatase domain		Protein phosphatases remove phosphate groups from various proteins that arethe key components of a number of signalling pathways in eukaryotes andprokaryotes. Protein phosphatases that dephosphorylate Ser and Thr residuesare classified into the phosphoprotein (PPP) and the protein phosphataseMg(2+)- or Mn(2+)-dependent (PPM) families. The core structure of PPMs is the300-residue PPM-type phosphat…	Domain
Sobic.009G255900	Chr09	58965676	58970129	-1	4454	194616		Protein phosphatase 2C		Protein phosphatase 2C (PP2C) is one of the four major classes of mammalian serine/threonine specific protein phosphatases (). PP2C []is a monomeric enzyme of about 42 kDa, that shows broad substrate specificity and is dependent on divalent cations (mainly manganese and magnesium) for its activity. The exact physiological role is still unclear. Three isozymes are currently known in mammals: PP2C-…	Family
Sobic.009G255900	Chr09	58965676	58970129	-1	4454	194616						catalytic activity	GO:0003824	Catalysis of a biochemical reaction at physiological temperatures. In biologically catalyzed reactions, the reactants are known as substrates, and the catalysts are naturally occurring macromolecular substances known as enzymes. Enzymes possess specific binding sites for substrates, and are usually composed wholly or largely of protein, but RNA that has catalytic activity (ribozyme) is often also…
Sobic.009G255900	Chr09	58965676	58970129	-1	4454	194616						protein dephosphorylation	GO:0006470	The process of removing one or more phosphoric residues from a protein.
Sobic.009G255900	Chr09	58965676	58970129	-1	4454	194616						protein serine/threonine phosphatase activity	GO:0004722	Catalysis of the reaction: protein serine phosphate + H2O = protein serine + phosphate, and protein threonine phosphate + H2O = protein threonine + phosphate.
Sobic.009G256000	Chr09	58974592	58978534	-1	3943	203532		ATPase, V1 complex, subunit C		Transmembrane ATPases are membrane-bound enzyme complexes/ion transporters that use ATP hydrolysis to drive the transport of protons across a membrane. Some transmembrane ATPases also workin reverse, harnessing the energy from a proton gradient, using the flux of ions across the membrane via the ATPase proton channel to drive the synthesis of ATP. There are several different types of transmembran…	Family
Sobic.009G256000	Chr09	58974592	58978534	-1	3943	203532						hydrogen ion transmembrane transporter activity	GO:0015078	Enables the transfer of hydrogen ions from one side of a membrane to the other.
Sobic.009G256000	Chr09	58974592	58978534	-1	3943	203532						ATP hydrolysis coupled proton transport	GO:0015991	The transport of protons against an electrochemical gradient, using energy from ATP hydrolysis.
Sobic.009G256000	Chr09	58974592	58978534	-1	3943	203532						proton-transporting V-type ATPase, V1 domain	GO:0033180	A protein complex that forms part of a proton-transporting V-type ATPase and catalyzes ATP hydrolysis. The V1 complex consists of: (1) a globular headpiece with three alternating copies of subunits A and B that form a ring, (2) a central rotational stalk composed of single copies of subunits D and F, and (3) a peripheral stalk made of subunits C, E, G and H. Subunits A and B mediate the hydrolysi…
