# Supplementary material for: Association mapping by aerial drone reveals 213 genetic associations for Sorghum bicolor biomass traits under drought
Source: BMC Genomics. 2018 Sep 17;19:679. doi: 10.1186/s12864-018-5055-5 (PMC6142696; doi:10.1186/s12864-018-5055-5)
Supplement: Supplementary file 9 — Tables showing all genes in the regions spanned by significant SNPs for each peak. Gene information was obtained from the Phytomine tool in Phytozome v3.0. (ZIP 8760 kb) [file 12864_2018_5055_MOESM9_ESM.zip › CPG9.21_all_Sb_genes_in_region_from_Phytomine.xlsx]

## Sheet: CPG9.21_all_Sb_genes_in_region_
Primary_Identifier	chrom	Pos_start	Pos_end	strand	gene_length	dist_from_max_GWAS_SNP	gene_defline	protein_domains_name	gene_name	protein_domains_description	protin_domains_type	ontology_term_name	GO_term	GO_description
Sobic.009G256200	Chr09	58984118	58985510	-1	1393	183847
Sobic.009G256300	Chr09	58989305	59001515	-1	12211	167842	(1 of 2) 3.6.4.11 - Nucleoplasmin ATPase	Myb-like domain		The retroviral oncogene v-myb, and its cellular counterpart c-myb, encode nuclear DNA-binding proteins. In myb, one of the most conserved regions consisting of three tandem repeats has been shown to be involved in DNA-binding [].The SANT domain is present in nuclear receptor co-repressors and in the subunits of many chromatin-remodelling complexes []. It has a strong structural similarity to the …	Domain
Sobic.009G256300	Chr09	58989305	59001515	-1	12211	167842	(1 of 2) 3.6.4.11 - Nucleoplasmin ATPase	Homeodomain-like		Homeodomain proteins are transcription factors that share a related DNA binding homeodomain []. The homeodomain was first identified in a number of Drosophila homeotic and segmentation proteins, but is now known to be well conserved in many other animals, including vertebrates. The domain binds DNA through a helix-turn-helix (HTH) structure. The HTH motif is characterised by two alpha-helices, wh…	Domain
Sobic.009G256300	Chr09	58989305	59001515	-1	12211	167842	(1 of 2) 3.6.4.11 - Nucleoplasmin ATPase	SANT/Myb domain		The retroviral oncogene v-myb, and its cellular counterpart c-myb, encode nuclear DNA-binding proteins. In myb, one of the most conserved regions consisting of three tandem repeats has been shown to be involved in DNA-binding [].The SANT domain is present in nuclear receptor co-repressors and in the subunits of many chromatin-remodelling complexes []. It has a strong structural similarity to the …	Domain
Sobic.009G256300	Chr09	58989305	59001515	-1	12211	167842	(1 of 2) 3.6.4.11 - Nucleoplasmin ATPase	Helicase/SANT-associated domain		The helicase/SANT-associated (HSA) domain is a predicted DNA-binding domain of ~75 amino acids [], which is found in the eukaryotic SRCAP/p400/DOM and SNF2/brahma families []. While each family has the core sequences that define the HSA domain, they each also have additional sequences that distinguish these families from one another. For example, the sequence HWDY(L/C)EEEM(Q/V) is found in the SR…	Domain
Sobic.009G256300	Chr09	58989305	59001515	-1	12211	167842	(1 of 2) 3.6.4.11 - Nucleoplasmin ATPase	Myb-like domain		The retroviral oncogene v-myb, and its cellular counterpart c-myb, encode nuclear DNA-binding proteins. In myb, one of the most conserved regions consisting of three tandem repeats has been shown to be involved in DNA-binding [].The SANT domain is present in nuclear receptor co-repressors and in the subunits of many chromatin-remodelling complexes []. It has a strong structural similarity to the …	Domain
Sobic.009G256300	Chr09	58989305	59001515	-1	12211	167842	(1 of 2) 3.6.4.11 - Nucleoplasmin ATPase	Homeodomain-like		Homeodomain proteins are transcription factors that share a related DNA binding homeodomain []. The homeodomain was first identified in a number of Drosophila homeotic and segmentation proteins, but is now known to be well conserved in many other animals, including vertebrates. The domain binds DNA through a helix-turn-helix (HTH) structure. The HTH motif is characterised by two alpha-helices, wh…	Domain
Sobic.009G256300	Chr09	58989305	59001515	-1	12211	167842	(1 of 2) 3.6.4.11 - Nucleoplasmin ATPase	SANT/Myb domain		The retroviral oncogene v-myb, and its cellular counterpart c-myb, encode nuclear DNA-binding proteins. In myb, one of the most conserved regions consisting of three tandem repeats has been shown to be involved in DNA-binding [].The SANT domain is present in nuclear receptor co-repressors and in the subunits of many chromatin-remodelling complexes []. It has a strong structural similarity to the …	Domain
Sobic.009G256300	Chr09	58989305	59001515	-1	12211	167842	(1 of 2) 3.6.4.11 - Nucleoplasmin ATPase	Helicase/SANT-associated domain		The helicase/SANT-associated (HSA) domain is a predicted DNA-binding domain of ~75 amino acids [], which is found in the eukaryotic SRCAP/p400/DOM and SNF2/brahma families []. While each family has the core sequences that define the HSA domain, they each also have additional sequences that distinguish these families from one another. For example, the sequence HWDY(L/C)EEEM(Q/V) is found in the SR…	Domain
Sobic.009G256300	Chr09	58989305	59001515	-1	12211	167842	(1 of 2) 3.6.4.11 - Nucleoplasmin ATPase	Myb-like domain		The retroviral oncogene v-myb, and its cellular counterpart c-myb, encode nuclear DNA-binding proteins. In myb, one of the most conserved regions consisting of three tandem repeats has been shown to be involved in DNA-binding [].The SANT domain is present in nuclear receptor co-repressors and in the subunits of many chromatin-remodelling complexes []. It has a strong structural similarity to the …	Domain
Sobic.009G256300	Chr09	58989305	59001515	-1	12211	167842	(1 of 2) 3.6.4.11 - Nucleoplasmin ATPase	Homeodomain-like		Homeodomain proteins are transcription factors that share a related DNA binding homeodomain []. The homeodomain was first identified in a number of Drosophila homeotic and segmentation proteins, but is now known to be well conserved in many other animals, including vertebrates. The domain binds DNA through a helix-turn-helix (HTH) structure. The HTH motif is characterised by two alpha-helices, wh…	Domain
Sobic.009G256300	Chr09	58989305	59001515	-1	12211	167842	(1 of 2) 3.6.4.11 - Nucleoplasmin ATPase	SANT/Myb domain		The retroviral oncogene v-myb, and its cellular counterpart c-myb, encode nuclear DNA-binding proteins. In myb, one of the most conserved regions consisting of three tandem repeats has been shown to be involved in DNA-binding [].The SANT domain is present in nuclear receptor co-repressors and in the subunits of many chromatin-remodelling complexes []. It has a strong structural similarity to the …	Domain
Sobic.009G256300	Chr09	58989305	59001515	-1	12211	167842	(1 of 2) 3.6.4.11 - Nucleoplasmin ATPase	Helicase/SANT-associated domain		The helicase/SANT-associated (HSA) domain is a predicted DNA-binding domain of ~75 amino acids [], which is found in the eukaryotic SRCAP/p400/DOM and SNF2/brahma families []. While each family has the core sequences that define the HSA domain, they each also have additional sequences that distinguish these families from one another. For example, the sequence HWDY(L/C)EEEM(Q/V) is found in the SR…	Domain
Sobic.009G256300	Chr09	58989305	59001515	-1	12211	167842	(1 of 2) 3.6.4.11 - Nucleoplasmin ATPase	Myb-like domain		The retroviral oncogene v-myb, and its cellular counterpart c-myb, encode nuclear DNA-binding proteins. In myb, one of the most conserved regions consisting of three tandem repeats has been shown to be involved in DNA-binding [].The SANT domain is present in nuclear receptor co-repressors and in the subunits of many chromatin-remodelling complexes []. It has a strong structural similarity to the …	Domain
Sobic.009G256300	Chr09	58989305	59001515	-1	12211	167842	(1 of 2) 3.6.4.11 - Nucleoplasmin ATPase	Homeodomain-like		Homeodomain proteins are transcription factors that share a related DNA binding homeodomain []. The homeodomain was first identified in a number of Drosophila homeotic and segmentation proteins, but is now known to be well conserved in many other animals, including vertebrates. The domain binds DNA through a helix-turn-helix (HTH) structure. The HTH motif is characterised by two alpha-helices, wh…	Domain
Sobic.009G256300	Chr09	58989305	59001515	-1	12211	167842	(1 of 2) 3.6.4.11 - Nucleoplasmin ATPase	SANT/Myb domain		The retroviral oncogene v-myb, and its cellular counterpart c-myb, encode nuclear DNA-binding proteins. In myb, one of the most conserved regions consisting of three tandem repeats has been shown to be involved in DNA-binding [].The SANT domain is present in nuclear receptor co-repressors and in the subunits of many chromatin-remodelling complexes []. It has a strong structural similarity to the …	Domain
Sobic.009G256300	Chr09	58989305	59001515	-1	12211	167842	(1 of 2) 3.6.4.11 - Nucleoplasmin ATPase	Helicase/SANT-associated domain		The helicase/SANT-associated (HSA) domain is a predicted DNA-binding domain of ~75 amino acids [], which is found in the eukaryotic SRCAP/p400/DOM and SNF2/brahma families []. While each family has the core sequences that define the HSA domain, they each also have additional sequences that distinguish these families from one another. For example, the sequence HWDY(L/C)EEEM(Q/V) is found in the SR…	Domain
Sobic.009G256300	Chr09	58989305	59001515	-1	12211	167842	(1 of 2) 3.6.4.11 - Nucleoplasmin ATPase	Myb-like domain		The retroviral oncogene v-myb, and its cellular counterpart c-myb, encode nuclear DNA-binding proteins. In myb, one of the most conserved regions consisting of three tandem repeats has been shown to be involved in DNA-binding [].The SANT domain is present in nuclear receptor co-repressors and in the subunits of many chromatin-remodelling complexes []. It has a strong structural similarity to the …	Domain
Sobic.009G256300	Chr09	58989305	59001515	-1	12211	167842	(1 of 2) 3.6.4.11 - Nucleoplasmin ATPase	Homeodomain-like		Homeodomain proteins are transcription factors that share a related DNA binding homeodomain []. The homeodomain was first identified in a number of Drosophila homeotic and segmentation proteins, but is now known to be well conserved in many other animals, including vertebrates. The domain binds DNA through a helix-turn-helix (HTH) structure. The HTH motif is characterised by two alpha-helices, wh…	Domain
Sobic.009G256300	Chr09	58989305	59001515	-1	12211	167842	(1 of 2) 3.6.4.11 - Nucleoplasmin ATPase	SANT/Myb domain		The retroviral oncogene v-myb, and its cellular counterpart c-myb, encode nuclear DNA-binding proteins. In myb, one of the most conserved regions consisting of three tandem repeats has been shown to be involved in DNA-binding [].The SANT domain is present in nuclear receptor co-repressors and in the subunits of many chromatin-remodelling complexes []. It has a strong structural similarity to the …	Domain
Sobic.009G256300	Chr09	58989305	59001515	-1	12211	167842	(1 of 2) 3.6.4.11 - Nucleoplasmin ATPase	Helicase/SANT-associated domain		The helicase/SANT-associated (HSA) domain is a predicted DNA-binding domain of ~75 amino acids [], which is found in the eukaryotic SRCAP/p400/DOM and SNF2/brahma families []. While each family has the core sequences that define the HSA domain, they each also have additional sequences that distinguish these families from one another. For example, the sequence HWDY(L/C)EEEM(Q/V) is found in the SR…	Domain
Sobic.009G256300	Chr09	58989305	59001515	-1	12211	167842	(1 of 2) 3.6.4.11 - Nucleoplasmin ATPase	Myb-like domain		The retroviral oncogene v-myb, and its cellular counterpart c-myb, encode nuclear DNA-binding proteins. In myb, one of the most conserved regions consisting of three tandem repeats has been shown to be involved in DNA-binding [].The SANT domain is present in nuclear receptor co-repressors and in the subunits of many chromatin-remodelling complexes []. It has a strong structural similarity to the …	Domain
Sobic.009G256300	Chr09	58989305	59001515	-1	12211	167842	(1 of 2) 3.6.4.11 - Nucleoplasmin ATPase	Homeodomain-like		Homeodomain proteins are transcription factors that share a related DNA binding homeodomain []. The homeodomain was first identified in a number of Drosophila homeotic and segmentation proteins, but is now known to be well conserved in many other animals, including vertebrates. The domain binds DNA through a helix-turn-helix (HTH) structure. The HTH motif is characterised by two alpha-helices, wh…	Domain
Sobic.009G256300	Chr09	58989305	59001515	-1	12211	167842	(1 of 2) 3.6.4.11 - Nucleoplasmin ATPase	SANT/Myb domain		The retroviral oncogene v-myb, and its cellular counterpart c-myb, encode nuclear DNA-binding proteins. In myb, one of the most conserved regions consisting of three tandem repeats has been shown to be involved in DNA-binding [].The SANT domain is present in nuclear receptor co-repressors and in the subunits of many chromatin-remodelling complexes []. It has a strong structural similarity to the …	Domain
Sobic.009G256300	Chr09	58989305	59001515	-1	12211	167842	(1 of 2) 3.6.4.11 - Nucleoplasmin ATPase	Helicase/SANT-associated domain		The helicase/SANT-associated (HSA) domain is a predicted DNA-binding domain of ~75 amino acids [], which is found in the eukaryotic SRCAP/p400/DOM and SNF2/brahma families []. While each family has the core sequences that define the HSA domain, they each also have additional sequences that distinguish these families from one another. For example, the sequence HWDY(L/C)EEEM(Q/V) is found in the SR…	Domain
Sobic.009G256300	Chr09	58989305	59001515	-1	12211	167842	(1 of 2) 3.6.4.11 - Nucleoplasmin ATPase	Myb-like domain		The retroviral oncogene v-myb, and its cellular counterpart c-myb, encode nuclear DNA-binding proteins. In myb, one of the most conserved regions consisting of three tandem repeats has been shown to be involved in DNA-binding [].The SANT domain is present in nuclear receptor co-repressors and in the subunits of many chromatin-remodelling complexes []. It has a strong structural similarity to the …	Domain
Sobic.009G256300	Chr09	58989305	59001515	-1	12211	167842	(1 of 2) 3.6.4.11 - Nucleoplasmin ATPase	Homeodomain-like		Homeodomain proteins are transcription factors that share a related DNA binding homeodomain []. The homeodomain was first identified in a number of Drosophila homeotic and segmentation proteins, but is now known to be well conserved in many other animals, including vertebrates. The domain binds DNA through a helix-turn-helix (HTH) structure. The HTH motif is characterised by two alpha-helices, wh…	Domain
Sobic.009G256300	Chr09	58989305	59001515	-1	12211	167842	(1 of 2) 3.6.4.11 - Nucleoplasmin ATPase	SANT/Myb domain		The retroviral oncogene v-myb, and its cellular counterpart c-myb, encode nuclear DNA-binding proteins. In myb, one of the most conserved regions consisting of three tandem repeats has been shown to be involved in DNA-binding [].The SANT domain is present in nuclear receptor co-repressors and in the subunits of many chromatin-remodelling complexes []. It has a strong structural similarity to the …	Domain
Sobic.009G256300	Chr09	58989305	59001515	-1	12211	167842	(1 of 2) 3.6.4.11 - Nucleoplasmin ATPase	Helicase/SANT-associated domain		The helicase/SANT-associated (HSA) domain is a predicted DNA-binding domain of ~75 amino acids [], which is found in the eukaryotic SRCAP/p400/DOM and SNF2/brahma families []. While each family has the core sequences that define the HSA domain, they each also have additional sequences that distinguish these families from one another. For example, the sequence HWDY(L/C)EEEM(Q/V) is found in the SR…	Domain
Sobic.009G256300	Chr09	58989305	59001515	-1	12211	167842	(1 of 2) 3.6.4.11 - Nucleoplasmin ATPase	Myb-like domain		The retroviral oncogene v-myb, and its cellular counterpart c-myb, encode nuclear DNA-binding proteins. In myb, one of the most conserved regions consisting of three tandem repeats has been shown to be involved in DNA-binding [].The SANT domain is present in nuclear receptor co-repressors and in the subunits of many chromatin-remodelling complexes []. It has a strong structural similarity to the …	Domain
Sobic.009G256300	Chr09	58989305	59001515	-1	12211	167842	(1 of 2) 3.6.4.11 - Nucleoplasmin ATPase	Homeodomain-like		Homeodomain proteins are transcription factors that share a related DNA binding homeodomain []. The homeodomain was first identified in a number of Drosophila homeotic and segmentation proteins, but is now known to be well conserved in many other animals, including vertebrates. The domain binds DNA through a helix-turn-helix (HTH) structure. The HTH motif is characterised by two alpha-helices, wh…	Domain
Sobic.009G256300	Chr09	58989305	59001515	-1	12211	167842	(1 of 2) 3.6.4.11 - Nucleoplasmin ATPase	SANT/Myb domain		The retroviral oncogene v-myb, and its cellular counterpart c-myb, encode nuclear DNA-binding proteins. In myb, one of the most conserved regions consisting of three tandem repeats has been shown to be involved in DNA-binding [].The SANT domain is present in nuclear receptor co-repressors and in the subunits of many chromatin-remodelling complexes []. It has a strong structural similarity to the …	Domain
Sobic.009G256300	Chr09	58989305	59001515	-1	12211	167842	(1 of 2) 3.6.4.11 - Nucleoplasmin ATPase	Helicase/SANT-associated domain		The helicase/SANT-associated (HSA) domain is a predicted DNA-binding domain of ~75 amino acids [], which is found in the eukaryotic SRCAP/p400/DOM and SNF2/brahma families []. While each family has the core sequences that define the HSA domain, they each also have additional sequences that distinguish these families from one another. For example, the sequence HWDY(L/C)EEEM(Q/V) is found in the SR…	Domain
Sobic.009G256300	Chr09	58989305	59001515	-1	12211	167842	(1 of 2) 3.6.4.11 - Nucleoplasmin ATPase	Myb-like domain		The retroviral oncogene v-myb, and its cellular counterpart c-myb, encode nuclear DNA-binding proteins. In myb, one of the most conserved regions consisting of three tandem repeats has been shown to be involved in DNA-binding [].The SANT domain is present in nuclear receptor co-repressors and in the subunits of many chromatin-remodelling complexes []. It has a strong structural similarity to the …	Domain
Sobic.009G256300	Chr09	58989305	59001515	-1	12211	167842	(1 of 2) 3.6.4.11 - Nucleoplasmin ATPase	Homeodomain-like		Homeodomain proteins are transcription factors that share a related DNA binding homeodomain []. The homeodomain was first identified in a number of Drosophila homeotic and segmentation proteins, but is now known to be well conserved in many other animals, including vertebrates. The domain binds DNA through a helix-turn-helix (HTH) structure. The HTH motif is characterised by two alpha-helices, wh…	Domain
Sobic.009G256300	Chr09	58989305	59001515	-1	12211	167842	(1 of 2) 3.6.4.11 - Nucleoplasmin ATPase	SANT/Myb domain		The retroviral oncogene v-myb, and its cellular counterpart c-myb, encode nuclear DNA-binding proteins. In myb, one of the most conserved regions consisting of three tandem repeats has been shown to be involved in DNA-binding [].The SANT domain is present in nuclear receptor co-repressors and in the subunits of many chromatin-remodelling complexes []. It has a strong structural similarity to the …	Domain
Sobic.009G256300	Chr09	58989305	59001515	-1	12211	167842	(1 of 2) 3.6.4.11 - Nucleoplasmin ATPase	Helicase/SANT-associated domain		The helicase/SANT-associated (HSA) domain is a predicted DNA-binding domain of ~75 amino acids [], which is found in the eukaryotic SRCAP/p400/DOM and SNF2/brahma families []. While each family has the core sequences that define the HSA domain, they each also have additional sequences that distinguish these families from one another. For example, the sequence HWDY(L/C)EEEM(Q/V) is found in the SR…	Domain
Sobic.009G256300	Chr09	58989305	59001515	-1	12211	167842	(1 of 2) 3.6.4.11 - Nucleoplasmin ATPase	Myb-like domain		The retroviral oncogene v-myb, and its cellular counterpart c-myb, encode nuclear DNA-binding proteins. In myb, one of the most conserved regions consisting of three tandem repeats has been shown to be involved in DNA-binding [].The SANT domain is present in nuclear receptor co-repressors and in the subunits of many chromatin-remodelling complexes []. It has a strong structural similarity to the …	Domain
Sobic.009G256300	Chr09	58989305	59001515	-1	12211	167842	(1 of 2) 3.6.4.11 - Nucleoplasmin ATPase	Homeodomain-like		Homeodomain proteins are transcription factors that share a related DNA binding homeodomain []. The homeodomain was first identified in a number of Drosophila homeotic and segmentation proteins, but is now known to be well conserved in many other animals, including vertebrates. The domain binds DNA through a helix-turn-helix (HTH) structure. The HTH motif is characterised by two alpha-helices, wh…	Domain
Sobic.009G256300	Chr09	58989305	59001515	-1	12211	167842	(1 of 2) 3.6.4.11 - Nucleoplasmin ATPase	SANT/Myb domain		The retroviral oncogene v-myb, and its cellular counterpart c-myb, encode nuclear DNA-binding proteins. In myb, one of the most conserved regions consisting of three tandem repeats has been shown to be involved in DNA-binding [].The SANT domain is present in nuclear receptor co-repressors and in the subunits of many chromatin-remodelling complexes []. It has a strong structural similarity to the …	Domain
Sobic.009G256300	Chr09	58989305	59001515	-1	12211	167842	(1 of 2) 3.6.4.11 - Nucleoplasmin ATPase	Helicase/SANT-associated domain		The helicase/SANT-associated (HSA) domain is a predicted DNA-binding domain of ~75 amino acids [], which is found in the eukaryotic SRCAP/p400/DOM and SNF2/brahma families []. While each family has the core sequences that define the HSA domain, they each also have additional sequences that distinguish these families from one another. For example, the sequence HWDY(L/C)EEEM(Q/V) is found in the SR…	Domain
Sobic.009G256300	Chr09	58989305	59001515	-1	12211	167842	(1 of 2) 3.6.4.11 - Nucleoplasmin ATPase	Myb-like domain		The retroviral oncogene v-myb, and its cellular counterpart c-myb, encode nuclear DNA-binding proteins. In myb, one of the most conserved regions consisting of three tandem repeats has been shown to be involved in DNA-binding [].The SANT domain is present in nuclear receptor co-repressors and in the subunits of many chromatin-remodelling complexes []. It has a strong structural similarity to the …	Domain
Sobic.009G256300	Chr09	58989305	59001515	-1	12211	167842	(1 of 2) 3.6.4.11 - Nucleoplasmin ATPase	Homeodomain-like		Homeodomain proteins are transcription factors that share a related DNA binding homeodomain []. The homeodomain was first identified in a number of Drosophila homeotic and segmentation proteins, but is now known to be well conserved in many other animals, including vertebrates. The domain binds DNA through a helix-turn-helix (HTH) structure. The HTH motif is characterised by two alpha-helices, wh…	Domain
Sobic.009G256300	Chr09	58989305	59001515	-1	12211	167842	(1 of 2) 3.6.4.11 - Nucleoplasmin ATPase	SANT/Myb domain		The retroviral oncogene v-myb, and its cellular counterpart c-myb, encode nuclear DNA-binding proteins. In myb, one of the most conserved regions consisting of three tandem repeats has been shown to be involved in DNA-binding [].The SANT domain is present in nuclear receptor co-repressors and in the subunits of many chromatin-remodelling complexes []. It has a strong structural similarity to the …	Domain
Sobic.009G256300	Chr09	58989305	59001515	-1	12211	167842	(1 of 2) 3.6.4.11 - Nucleoplasmin ATPase	Helicase/SANT-associated domain		The helicase/SANT-associated (HSA) domain is a predicted DNA-binding domain of ~75 amino acids [], which is found in the eukaryotic SRCAP/p400/DOM and SNF2/brahma families []. While each family has the core sequences that define the HSA domain, they each also have additional sequences that distinguish these families from one another. For example, the sequence HWDY(L/C)EEEM(Q/V) is found in the SR…	Domain
Sobic.009G256300	Chr09	58989305	59001515	-1	12211	167842	(1 of 2) 3.6.4.11 - Nucleoplasmin ATPase	Myb-like domain		The retroviral oncogene v-myb, and its cellular counterpart c-myb, encode nuclear DNA-binding proteins. In myb, one of the most conserved regions consisting of three tandem repeats has been shown to be involved in DNA-binding [].The SANT domain is present in nuclear receptor co-repressors and in the subunits of many chromatin-remodelling complexes []. It has a strong structural similarity to the …	Domain
Sobic.009G256300	Chr09	58989305	59001515	-1	12211	167842	(1 of 2) 3.6.4.11 - Nucleoplasmin ATPase	Homeodomain-like		Homeodomain proteins are transcription factors that share a related DNA binding homeodomain []. The homeodomain was first identified in a number of Drosophila homeotic and segmentation proteins, but is now known to be well conserved in many other animals, including vertebrates. The domain binds DNA through a helix-turn-helix (HTH) structure. The HTH motif is characterised by two alpha-helices, wh…	Domain
Sobic.009G256300	Chr09	58989305	59001515	-1	12211	167842	(1 of 2) 3.6.4.11 - Nucleoplasmin ATPase	SANT/Myb domain		The retroviral oncogene v-myb, and its cellular counterpart c-myb, encode nuclear DNA-binding proteins. In myb, one of the most conserved regions consisting of three tandem repeats has been shown to be involved in DNA-binding [].The SANT domain is present in nuclear receptor co-repressors and in the subunits of many chromatin-remodelling complexes []. It has a strong structural similarity to the …	Domain
Sobic.009G256300	Chr09	58989305	59001515	-1	12211	167842	(1 of 2) 3.6.4.11 - Nucleoplasmin ATPase	Helicase/SANT-associated domain		The helicase/SANT-associated (HSA) domain is a predicted DNA-binding domain of ~75 amino acids [], which is found in the eukaryotic SRCAP/p400/DOM and SNF2/brahma families []. While each family has the core sequences that define the HSA domain, they each also have additional sequences that distinguish these families from one another. For example, the sequence HWDY(L/C)EEEM(Q/V) is found in the SR…	Domain
Sobic.009G256300	Chr09	58989305	59001515	-1	12211	167842	(1 of 2) 3.6.4.11 - Nucleoplasmin ATPase					DNA binding	GO:0003677	Any molecular function by which a gene product interacts selectively and non-covalently with DNA (deoxyribonucleic acid).
Sobic.009G256400	Chr09	59004154	59018577	-1	14424	150780	(1 of 1) K15192 - TATA-binding protein-associated factor [EC:3.6.4.-] (BTAF1, MOT1)	P-loop containing nucleoside triphosphate hydrolase		The P-loop NTPase fold is the most prevalent domain of the several distinctnucleotide-binding protein folds.The most common reaction catalysed by enzymes of the P-loop NTPase fold is the hydrolysis of the beta-gamma phosphate bond of a bound nucleoside triphosphate (NTP). The energy from NTP hydrolysis is typically utilised to induce conformational changes in other molecules, which constitutes th…	Domain
Sobic.009G256400	Chr09	59004154	59018577	-1	14424	150780	(1 of 1) K15192 - TATA-binding protein-associated factor [EC:3.6.4.-] (BTAF1, MOT1)	Armadillo-like helical		This domain consists of a multi-helical fold comprised of two curved layers of alpha helices arranged in a regular right-handed superhelix, where the repeats that make up this structure are arranged about a common axis []. These superhelical structures present an extensive solvent-accessible surface that is well suited to binding large substrates such as proteins and nucleic acids. This topology …	Domain
Sobic.009G256400	Chr09	59004154	59018577	-1	14424	150780	(1 of 1) K15192 - TATA-binding protein-associated factor [EC:3.6.4.-] (BTAF1, MOT1)	Armadillo-type fold		This entry represents a structural domain with an armadillo (ARM)-like fold, consisting of a multi-helical fold comprised of two curved layers of alpha helices arranged in a regular right-handed superhelix, where the repeats that make up this structure are arranged about a common axis []. These superhelical structures present an extensive solvent-accessible surface that is well suited to binding …	Domain
Sobic.009G256400	Chr09	59004154	59018577	-1	14424	150780	(1 of 1) K15192 - TATA-binding protein-associated factor [EC:3.6.4.-] (BTAF1, MOT1)	HEAT, type 2		The HEAT repeat is a tandemly repeated, 37-47 amino acid long moduleoccurring in a number of cytoplasmic proteins, including the fourname-giving proteins huntingtin, elongation factor 3 (EF3), the 65 Kdalpha regulatory subunit of protein phosphatase 2A (PP2A) and theyeast PI3-kinase TOR1 []. Arrays of HEAT repeats consists of 3 to 36units forming a rod-like helical structure and appear to functio…	Repeat
Sobic.009G256400	Chr09	59004154	59018577	-1	14424	150780	(1 of 1) K15192 - TATA-binding protein-associated factor [EC:3.6.4.-] (BTAF1, MOT1)	Helicase superfamily 1/2, ATP-binding domain		Helicases have been classified in 5 superfamilies (SF1-SF5). All of theproteins bind ATP and, consequently, all of them carry the classical Walker A(phosphate-binding loop or P-loop) and Walker B(Mg2+-binding aspartic acid) motifs. For the two largest groups, commonlyreferred to as SF1 and SF2, a total of seven characteristic motifs has beenidentified []. These two superfamilies encompass a large…	Domain
Sobic.009G256400	Chr09	59004154	59018577	-1	14424	150780	(1 of 1) K15192 - TATA-binding protein-associated factor [EC:3.6.4.-] (BTAF1, MOT1)	Helicase, C-terminal		Helicases have been classified in 5 superfamilies (SF1-SF5). For the two largest groups, commonly referred to as SF1 and SF2, a total of seven characteristic motifs has been identified []. These two superfamilies encompass a large number of DNA and RNA helicases from archaea, eubacteria, eukaryotes and viruses.This entry represents the C-terminal domain found in proteins belonging to the helicase…	Domain
Sobic.009G256400	Chr09	59004154	59018577	-1	14424	150780	(1 of 1) K15192 - TATA-binding protein-associated factor [EC:3.6.4.-] (BTAF1, MOT1)	HEAT repeat		The HEAT repeat is a tandemly repeated, 37-47 amino acid long moduleoccurring in a number of cytoplasmic proteins, including the fourname-giving proteins huntingtin, elongation factor 3 (EF3), the 65 Kdalpha regulatory subunit of protein phosphatase 2A (PP2A) and theyeast PI3-kinase TOR1 []. Arrays of HEAT repeats consistsof 3 to 36units forming a rod-like helical structure and appear to function…	Repeat
Sobic.009G256400	Chr09	59004154	59018577	-1	14424	150780	(1 of 1) K15192 - TATA-binding protein-associated factor [EC:3.6.4.-] (BTAF1, MOT1)	SNF2-related, N-terminal domain		This domain is found in proteins involved in a variety of processes including transcription regulation (e.g., SNF2, STH1, brahma, MOT1), DNA repair (e.g., ERCC6, RAD16, RAD5), DNA recombination (e.g., RAD54), and chromatin unwinding (e.g., ISWI) as well as a variety of other proteins with little functional information (e.g., lodestar, ETL1) [, ]. SNF2 functions as the ATPase component of the SNF2…	Domain
Sobic.009G256400	Chr09	59004154	59018577	-1	14424	150780	(1 of 1) K15192 - TATA-binding protein-associated factor [EC:3.6.4.-] (BTAF1, MOT1)	Domain of unknown function DUF3535		This presumed domain is functionally uncharacterised. This domain is found in eukaryotes. This domain is typically between 439 to 459 amino acids in length. This domain is found associated with , , and . This domain has two completely conserved residues (P and K) that may be functionally important.	Domain
Sobic.009G256400	Chr09	59004154	59018577	-1	14424	150780	(1 of 1) K15192 - TATA-binding protein-associated factor [EC:3.6.4.-] (BTAF1, MOT1)					protein binding	GO:0005515	Interacting selectively and non-covalently with any protein or protein complex (a complex of two or more proteins that may include other nonprotein molecules).
Sobic.009G256400	Chr09	59004154	59018577	-1	14424	150780	(1 of 1) K15192 - TATA-binding protein-associated factor [EC:3.6.4.-] (BTAF1, MOT1)					ATP binding	GO:0005524	Interacting selectively and non-covalently with ATP, adenosine 5'-triphosphate, a universally important coenzyme and enzyme regulator.
Sobic.009G256500	Chr09	59019631	59024018	-1	4388	145339		AAA+ ATPase domain		The AAA+ superfamily of ATPases is found in all kingdoms of living organisms where they participate in diverse cellular processes including membrane fusion, proteolysis and DNA replication. Although the terms AAA+ and AAA are often used loosely and interchangeably, the classical AAA family members are distinguished by their possession of the SRH region in the AAA module. Many AAA+ proteins are in…	Domain
Sobic.009G256500	Chr09	59019631	59024018	-1	4388	145339		P-loop containing nucleoside triphosphate hydrolase		The P-loop NTPase fold is the most prevalent domain of the several distinctnucleotide-binding protein folds.The most common reaction catalysed by enzymes of the P-loop NTPase fold is the hydrolysis of the beta-gamma phosphate bond of a bound nucleoside triphosphate (NTP). The energy from NTP hydrolysis is typically utilised to induce conformational changes in other molecules, which constitutes th…	Domain
Sobic.009G256500	Chr09	59019631	59024018	-1	4388	145339		ATPase, dynein-related, AAA domain		The ATPases Associated to a variety of cellular Activities (AAA) are a family distinguished by a highly conserved module of 230 amino acids []. The highly conserved nature of this module across taxa suggests that it has a key cellular role. Members of the family are involved in diverse cellular functions including gene expression, peroxisome assembly and vesicle mediated transport. Although the r…	Domain
Sobic.009G256500	Chr09	59019631	59024018	-1	4388	145339		Peptidase M41		Metalloproteases are the most diverse of the four main types of protease, with more than 50 families identified to date. In these enzymes, a divalent cation, usually zinc, activates the water molecule. The metal ion is held in place by amino acid ligands, usually three in number. The known metal ligands are His, Glu, Asp or Lys and at least one other residue is required for catalysis, which may p…	Domain
Sobic.009G256500	Chr09	59019631	59024018	-1	4388	145339		Peptidase, FtsH		AAA proteases are ATP-dependent metallopeptidases present in eubacteria as well as in organelles of bacterial origin, i.e., mitochondria and chloroplasts. The AAA proteases are also known as FtsH, referring to the Escherichia coli enzyme (Filamentous temperature sensitive H). Most bacteria have a single gene encoding FtsH, three genes are present in yeast and humans, while 12 orthologs have been …	Family
Sobic.009G256500	Chr09	59019631	59024018	-1	4388	145339		Antifreeze protein, type I		Marine teleosts from polar oceans can be protected from freezing in icysea-water by serum antifreeze proteins (AFPs) or glycoproteins (AFGPs) []:these function by binding to, and preventing the growth of, ice crystalswithin the fish and depressing the non-equilibrium freezing point to below that of the melting point.Despite functional similarity, antifreeze proteins arestructurally diverse and in…	Family
Sobic.009G256500	Chr09	59019631	59024018	-1	4388	145339						metalloendopeptidase activity	GO:0004222	Catalysis of the hydrolysis of internal, alpha-peptide bonds in a polypeptide chain by a mechanism in which water acts as a nucleophile, one or two metal ions hold the water molecule in place, and charged amino acid side chains are ligands for the metal ions.
Sobic.009G256500	Chr09	59019631	59024018	-1	4388	145339						proteolysis	GO:0006508	The hydrolysis of proteins into smaller polypeptides and/or amino acids by cleavage of their peptide bonds.
Sobic.009G256500	Chr09	59019631	59024018	-1	4388	145339						membrane	GO:0016020	A lipid bilayer along with all the proteins and protein complexes embedded in it an attached to it.
Sobic.009G256500	Chr09	59019631	59024018	-1	4388	145339						ATP binding	GO:0005524	Interacting selectively and non-covalently with ATP, adenosine 5'-triphosphate, a universally important coenzyme and enzyme regulator.
Sobic.009G256500	Chr09	59019631	59024018	-1	4388	145339						ice binding	GO:0050825	Interacting selectively and non-covalently with ice, water reduced to the solid state by cold temperature. It is a white or transparent colorless substance, crystalline, brittle, and viscoidal.
Sobic.009G256500	Chr09	59019631	59024018	-1	4388	145339						homoiothermy	GO:0042309	Any homoeostatic process in which an organism maintains its internal body temperature at a relatively constant value. This is achieved by using metabolic processes to counteract fluctuations in the temperature of the environment.
Sobic.009G256500	Chr09	59019631	59024018	-1	4388	145339						response to freezing	GO:0050826	Any process that results in a change in state or activity of a cell or an organism (in terms of movement, secretion, enzyme production, gene expression, etc.) as a result of a freezing stimulus, temperatures below 0 degrees Celsius.
Sobic.009G256500	Chr09	59019631	59024018	-1	4388	145339						ATPase activity	GO:0016887	Catalysis of the reaction: ATP + H2O = ADP + phosphate + 2 H+. May or may not be coupled to another reaction.
Sobic.009G256601	Chr09	59036757	59038118	-1	1362	131239
Sobic.009G256700	Chr09	59073884	59076431	1	2548	92926	(1 of 34) PF13365 - Trypsin-like peptidase domain (Trypsin_2)	Peptidase S1, PA clan		This entry represents a domain found in proteases belonging to the MEROPS peptidase family S1 (clan PA). This domain has the two beta barrel structure. The PA clan contains both cysteine and serine proteases that can be found in plants, animals, fungi, eubacteria, archaea and viruses [].	Domain
Sobic.009G256800	Chr09	59087689	59090509	-1	2821	78848
Sobic.009G256900	Chr09	59103706	59112556	-1	8851	56801		Peptidase S1, PA clan		This entry represents a domain found in proteases belonging to the MEROPS peptidase family S1 (clan PA). This domain has the two beta barrel structure. The PA clan contains both cysteine and serine proteases that can be found in plants, animals, fungi, eubacteria, archaea and viruses [].	Domain
Sobic.009G256900	Chr09	59103706	59112556	-1	8851	56801		Peptidase S1, PA clan		This entry represents a domain found in proteases belonging to the MEROPS peptidase family S1 (clan PA). This domain has the two beta barrel structure. The PA clan contains both cysteine and serine proteases that can be found in plants, animals, fungi, eubacteria, archaea and viruses [].	Domain
Sobic.009G257000	Chr09	59105780	59106581	1	802	62776
Sobic.009G257100	Chr09	59131880	59134298	1	2419	35059		IQ motif, EF-hand binding site		The IQ motif is an extremely basic unit of about 23 amino acids, whose conserved core usually fits the consensus A-x(3)-I-Q-x(2)-F-R-x(4)-K-K. The IQ motif, which can be present in one or more copies, serves as a binding site for different EF-hand proteins including the essential and regulatory myosin light chains, calmodulin (CaM), and CaM-like proteins [, ].Many IQ motifs are protein kinase C (…	Binding_site	protein binding	GO:0005515	Interacting selectively and non-covalently with any protein or protein complex (a complex of two or more proteins that may include other nonprotein molecules).
Sobic.009G257200	Chr09	59135385	59139888	-1	4504	29469		Protein kinase domain		Protein phosphorylation, which plays a key role in most cellular activities, is a reversible process mediated by proteinkinases and phosphoprotein phosphatases. Protein kinases catalyse the transfer of the gamma phosphate from nucleotide triphosphates (often ATP) to one or more amino acid residues in a protein substrate side chain, resulting in a conformational change affecting protein function. …	Domain
Sobic.009G257200	Chr09	59135385	59139888	-1	4504	29469		Protein kinase-like domain		Protein kinases () modify other proteins by chemically adding phosphate groups to them. This process is fundamental to most signalling and regulatory processes in the eukaryotic cell []. The protein kinases contain a catalytic core that is common to both serine/threonine and tyrosine protein kinases. The catalytic domain contains the nucleotide-binding site and the catalytic apparatus in an inter…	Domain
Sobic.009G257200	Chr09	59135385	59139888	-1	4504	29469		Tyrosine-protein kinase, catalytic domain		Protein phosphorylation, which plays a key role in most cellular activities, is a reversible process mediated by protein kinases and phosphoprotein phosphatases. Protein kinases catalyse the transfer of the gamma phosphate from nucleotide triphosphates (often ATP) to one or more amino acid residues in a protein substrate side chain, resulting in a conformational change affecting protein function.…	Domain
Sobic.009G257200	Chr09	59135385	59139888	-1	4504	29469		Protein kinase domain		Protein phosphorylation, which plays a key role in most cellular activities, is a reversible process mediated by proteinkinases and phosphoprotein phosphatases. Protein kinases catalyse the transfer of the gamma phosphate from nucleotide triphosphates (often ATP) to one or more amino acid residues in a protein substrate side chain, resulting in a conformational change affecting protein function. …	Domain
Sobic.009G257200	Chr09	59135385	59139888	-1	4504	29469		Protein kinase-like domain		Protein kinases () modify other proteins by chemically adding phosphate groups to them. This process is fundamental to most signalling and regulatory processes in the eukaryotic cell []. The protein kinases contain a catalytic core that is common to both serine/threonine and tyrosine protein kinases. The catalytic domain contains the nucleotide-binding site and the catalytic apparatus in an inter…	Domain
Sobic.009G257200	Chr09	59135385	59139888	-1	4504	29469		Tyrosine-protein kinase, catalytic domain		Protein phosphorylation, which plays a key role in most cellular activities, is a reversible process mediated by protein kinases and phosphoprotein phosphatases. Protein kinases catalyse the transfer of the gamma phosphate from nucleotide triphosphates (often ATP) to one or more amino acid residues in a protein substrate side chain, resulting in a conformational change affecting protein function.…	Domain
Sobic.009G257300	Chr09	59155166	59160131	1	4966	9226
Sobic.009G257300	Chr09	59155166	59160131	1	4966	9226
Sobic.009G257300	Chr09	59155166	59160131	1	4966	9226
Sobic.009G257400	Chr09	59160289	59162655	-1	2367	6702		Peptidase C13, legumain		Asparaginyl endopeptidase, also known as legumain, is a family of cysteine proteases found in many organisms. This group of cysteine peptidases belong to the MEROPS peptidase family C13 (legumain family, clan CD). A type example is legumain from Canavalia ensiformis(Jack bean, Horse bean) []. Although legumains were first described from beans (also known as Vacuolar Processing Enzymes), homologue…	Family
Sobic.009G257400	Chr09	59160289	59162655	-1	2367	6702						proteolysis	GO:0006508	The hydrolysis of proteins into smaller polypeptides and/or amino acids by cleavage of their peptide bonds.
Sobic.009G257400	Chr09	59160289	59162655	-1	2367	6702						peptidase activity	GO:0008233	Catalysis of the hydrolysis of a peptide bond. A peptide bond is a covalent bond formed when the carbon atom from the carboxyl group of one amino acid shares electrons with the nitrogen atom from the amino group of a second amino acid.
Sobic.009G257500	Chr09	59164238	59168087	-1	3850	1270	(1 of 15) PF00855 - PWWP domain (PWWP)	PWWP domain		The PWWP domain is an around 70 amino acids domain that was named after itscentral core 'Pro-Trp-Trp-Pro'. The PWWP domain is found in one or, lessfrequently, in two copies in nuclear, often DNA-binding proteins that functionas transcription factors regulating developmental processes. Due to itsposition, the composition of amino acids close to the PWWP motif and thepattern of other domains presen…	Domain
Sobic.009G257600	Chr09	59167582	59172990	1	5409	0		P-loop containing nucleoside triphosphate hydrolase		The P-loop NTPase fold is the most prevalent domain of the several distinctnucleotide-binding protein folds.The most common reaction catalysed by enzymes of the P-loop NTPase fold is the hydrolysis of the beta-gamma phosphate bond of a bound nucleoside triphosphate (NTP). The energy from NTP hydrolysis is typically utilised to induce conformational changes in other molecules, which constitutes th…	Domain
Sobic.009G257600	Chr09	59167582	59172990	1	5409	0		Helicase superfamily 1/2, ATP-binding domain		Helicases have been classified in 5 superfamilies (SF1-SF5). All of theproteins bind ATP and, consequently, all of them carry the classical Walker A(phosphate-binding loop or P-loop) and Walker B(Mg2+-binding aspartic acid) motifs. For the two largest groups, commonlyreferred to as SF1 and SF2, a total of seven characteristic motifs has beenidentified []. These two superfamilies encompass a large…	Domain
Sobic.009G257600	Chr09	59167582	59172990	1	5409	0		Helicase, C-terminal		Helicases have been classified in 5 superfamilies (SF1-SF5). For the two largest groups, commonly referred to as SF1 and SF2, a total of seven characteristic motifs has been identified []. These two superfamilies encompass a large number of DNA and RNA helicases from archaea, eubacteria, eukaryotes and viruses.This entry represents the C-terminal domain found in proteins belonging to the helicase…	Domain
Sobic.009G257600	Chr09	59167582	59172990	1	5409	0		Helicase/UvrB, N-terminal		This entry represents a domain found in the N terminus of several proteins, including helicases, the R subunit (HsdR) of type I restriction endonucleases (), the Res subunit of type III endonucleases (), and the B subunit of excinuclease ABC (uvrB) [, , ].	Domain
Sobic.009G257600	Chr09	59167582	59172990	1	5409	0		RNA helicase, DEAD-box type, Q motif		RNA helicases from the DEAD-box family are found in almost all organisms andhave important roles in RNA metabolism such as splicing, RNA transport,ribosome biogenesis, translation and RNA decay. They are enzymes that unwinddouble-stranded RNA molecules in an energy dependent fashion through thehydrolysis of NTP. DEAD-box RNA helicases belong to superfamily 2 (SF2) ofhelicases. As other SF1 and SF…	Domain
Sobic.009G257600	Chr09	59167582	59172990	1	5409	0		P-loop containing nucleoside triphosphate hydrolase		The P-loop NTPase fold is the most prevalent domain of the several distinctnucleotide-binding protein folds.The most common reaction catalysed by enzymes of the P-loop NTPase fold is the hydrolysis of the beta-gamma phosphate bond of a bound nucleoside triphosphate (NTP). The energy from NTP hydrolysis is typically utilised to induce conformational changes in other molecules, which constitutes th…	Domain
Sobic.009G257600	Chr09	59167582	59172990	1	5409	0		Helicase superfamily 1/2, ATP-binding domain		Helicases have been classified in 5 superfamilies (SF1-SF5). All of theproteins bind ATP and, consequently, all of them carry the classical Walker A(phosphate-binding loop or P-loop) and Walker B(Mg2+-binding aspartic acid) motifs. For the two largest groups, commonlyreferred to as SF1 and SF2, a total of seven characteristic motifs has beenidentified []. These two superfamilies encompass a large…	Domain
Sobic.009G257600	Chr09	59167582	59172990	1	5409	0		Helicase, C-terminal		Helicases have been classified in 5 superfamilies (SF1-SF5). For the two largest groups, commonly referred to as SF1 and SF2, a total of seven characteristic motifs has been identified []. These two superfamilies encompass a large number of DNA and RNA helicases from archaea, eubacteria, eukaryotes and viruses.This entry represents the C-terminal domain found in proteins belonging to the helicase…	Domain
Sobic.009G257600	Chr09	59167582	59172990	1	5409	0		Helicase/UvrB, N-terminal		This entry represents a domain found in the N terminus of several proteins, including helicases, the R subunit (HsdR) of type I restriction endonucleases (), the Res subunit of type III endonucleases (), and the B subunit of excinuclease ABC (uvrB) [, , ].	Domain
Sobic.009G257600	Chr09	59167582	59172990	1	5409	0		RNA helicase, DEAD-box type, Q motif		RNA helicases from the DEAD-box family are found in almost all organisms andhave important roles in RNA metabolism such as splicing, RNA transport,ribosome biogenesis, translation and RNA decay. They are enzymes that unwinddouble-stranded RNA molecules in an energy dependent fashion through thehydrolysis of NTP. DEAD-box RNA helicases belong to superfamily 2 (SF2) ofhelicases. As other SF1 and SF…	Domain
Sobic.009G257700	Chr09	59173317	59175962	-1	2646	3960		Development/cell death domain		The DCD (Development and Cell Death) domain is found in plant proteins involved in development and cell death. The DCD domain is an ~130 amino acid long stretch that contains several mostly invariable motifs. These include a FGLP and a LFL motif at the N terminus and a PAQV and a PLxE motif towards the C terminus of the domain. The DCD domain is present in proteins with different architectures. S…	Domain
Sobic.009G257700	Chr09	59173317	59175962	-1	2646	3960		EVE domain		The EVE domain is part of the wider PUA domain superfamily. The function of this domain is not known but, given the structural similarities to PUA, is likely to involve RNA binding [].	Domain
Sobic.009G257800	Chr09	59181628	59188434	-1	6807	12271	(1 of 6) K07300 - Ca2+:H+ antiporter (chaA, CAX)	Sodium/calcium exchanger membrane region		The sodium/calcium exchangers are a family of integral membrane proteins. This domain covers the integral membrane regions of these proteins. Sodium/calcium exchangers regulate intracellular Ca2+ concentrations in many cells; cardiac myocytes, epithelial cells, neurons retinal rod photoreceptors and smooth muscle cells []. Ca2+ is moved into or out of the cytosol depending on Na+ concentration []…	Domain
Sobic.009G257800	Chr09	59181628	59188434	-1	6807	12271	(1 of 6) K07300 - Ca2+:H+ antiporter (chaA, CAX)	Calcium/proton exchanger CAX		This is a group of calcium/proton exchanger proteins. In Arabidopsis thalianaCAX1 is responsible for maintaining low cytosolic-free Ca2+ concentrations in the plant cells by catalysing pH gradient-energized vacuolar Ca2+ accumulation [].	Family
Sobic.009G257800	Chr09	59181628	59188434	-1	6807	12271	(1 of 6) K07300 - Ca2+:H+ antiporter (chaA, CAX)	Calcium/proton exchanger		Proteins of the Ca2+:Cation Antiporter (CaCA) family are found ubiquitously, having been identified in animals, plants, yeast, archaea and widely divergent bacteria. All of the characterised animal proteins catalyze Ca2+:Na+ exchange although some also transport K+. The NCX1 plasma membrane protein exchanges 3 Na+ for 1 Ca2+. The Escherichia coliChaA protein catalyses Ca2+:H+ antiport but may als…	Family
Sobic.009G257800	Chr09	59181628	59188434	-1	6807	12271	(1 of 6) K07300 - Ca2+:H+ antiporter (chaA, CAX)					calcium ion transport	GO:0006816	The directed movement of calcium (Ca) ions into, out of or within a cell, or between cells, by means of some agent such as a transporter or pore.
Sobic.009G257800	Chr09	59181628	59188434	-1	6807	12271	(1 of 6) K07300 - Ca2+:H+ antiporter (chaA, CAX)					calcium:proton antiporter activity	GO:0015369	Catalysis of the transfer of a solute or solutes from one side of a membrane to the other according to the reaction: Ca2+(in) + H+(out) = Ca2+(out) + H+(in).
Sobic.009G257900	Chr09	59188770	59194161	-1	5392	19413
Sobic.009G258000	Chr09	59195600	59197527	-1	1928	26243	(1 of 3) PF00069//PF00954 - Protein kinase domain (Pkinase) // S-locus glycoprotein domain (S_locus_glycop)	Protein kinase domain		Protein phosphorylation, which plays a key role in most cellular activities, is a reversible process mediated by proteinkinases and phosphoprotein phosphatases. Protein kinases catalyse the transfer of the gamma phosphate from nucleotide triphosphates (often ATP) to one or more amino acid residues in a protein substrate side chain, resulting in a conformational change affecting protein function. …	Domain
Sobic.009G258000	Chr09	59195600	59197527	-1	1928	26243	(1 of 3) PF00069//PF00954 - Protein kinase domain (Pkinase) // S-locus glycoprotein domain (S_locus_glycop)	Protein kinase-like domain		Protein kinases () modify other proteins by chemically adding phosphate groups to them. This process is fundamental to most signalling and regulatory processes in the eukaryotic cell []. The protein kinases contain a catalytic core that is common to both serine/threonine and tyrosine protein kinases. The catalytic domain contains the nucleotide-binding site and the catalytic apparatus in an inter…	Domain
Sobic.009G258000	Chr09	59195600	59197527	-1	1928	26243	(1 of 3) PF00069//PF00954 - Protein kinase domain (Pkinase) // S-locus glycoprotein domain (S_locus_glycop)	Concanavalin A-like lectin/glucanase domain		This entry represents the concanavalin A-like domain, which has a sandwich structure of 12-14 beta strands in two sheets with a complex topology. Proteins containing this domain include: Legume lectinsGlycosyl hydrolases family 16Galectin (animal S-lectin)Laminin G-like modulePentraxinClostridium neurotoxinsExotoxin AVibrio cholera sialidaseLeech intramolecular trans-sialidaseGlycosyl hydrolase f…	Domain
Sobic.009G258000	Chr09	59195600	59197527	-1	1928	26243	(1 of 3) PF00069//PF00954 - Protein kinase domain (Pkinase) // S-locus glycoprotein domain (S_locus_glycop)	Bulb-type lectin domain		A bulb lectin super-family (Amaryllidaceae, Orchidaceae and Aliaceae) contains a ~115-residue-long domain whose overall three dimensional fold is very similar to that of [, ]:Dictyostelium discoideum comitin, an actin binding proteinCurculigo latifolia curculin, a sweet tasting and taste-modifying proteinThis domain generally binds mannose, but in at least one protein, curculin, it is apparently …	Domain
Sobic.009G258000	Chr09	59195600	59197527	-1	1928	26243	(1 of 3) PF00069//PF00954 - Protein kinase domain (Pkinase) // S-locus glycoprotein domain (S_locus_glycop)	Serine/threonine/dual specificity protein kinase, catalytic domain		Protein phosphorylation, which plays a key role in most cellular activities, is a reversible process mediated by protein kinases and phosphoprotein phosphatases. Protein kinases catalyse the transfer of the gamma phosphate from nucleotide triphosphates (often ATP) to one or more amino acid residues in a protein substrate side chain, resulting in a conformational change affecting protein function.…	Domain
Sobic.009G258000	Chr09	59195600	59197527	-1	1928	26243	(1 of 3) PF00069//PF00954 - Protein kinase domain (Pkinase) // S-locus glycoprotein domain (S_locus_glycop)	S-locus glycoprotein domain		In Brassicaceae, self-incompatible plants have a self/non-self recognition system, which involves the inability of flowering plants to achieve self-fertilisation. This is sporophytically controlled by multiple alleles at a single locus (S). There are a total of 50 different S alleles in Brassica oleracea. S-locus glycoproteins, as well as S-receptor kinases, are in linkage with the S-alleles []. …	Domain
Sobic.009G258000	Chr09	59195600	59197527	-1	1928	26243	(1 of 3) PF00069//PF00954 - Protein kinase domain (Pkinase) // S-locus glycoprotein domain (S_locus_glycop)	EGF-like domain		A sequence of about thirty to forty amino-acid residues long found in the sequence of epidermalgrowth factor (EGF) has been shown [, , , , , ]to be present, in a more or less conserved form, in a large number of other, mostly animal proteins.The functional significance of EGF domains in what appear to be unrelated proteins is not yet clear.However, a common feature is that these repeats are found…	Domain
Sobic.009G258000	Chr09	59195600	59197527	-1	1928	26243	(1 of 3) PF00069//PF00954 - Protein kinase domain (Pkinase) // S-locus glycoprotein domain (S_locus_glycop)					protein binding	GO:0005515	Interacting selectively and non-covalently with any protein or protein complex (a complex of two or more proteins that may include other nonprotein molecules).
Sobic.009G258100	Chr09	59199953	59207214	1	7262	30596		Calcium-dependent channel, 7TM region, putative phosphate		This entry represent the seven transmembrane domain region of putative phosphate transporter [, ]. This domain is found in eukaryotic transmembrane proteins that are involved in diverse functions, including phosphate metabolism () []and spore wall assembly () [].	Domain
Sobic.009G258100	Chr09	59199953	59207214	1	7262	30596		10TM putative phosphate transporter, cytosolic domain		This is the predicted cytosolic domain of integral membrane proteins, such as yeast PHM7 and TM63A_HUMAN TRANSMEMBRANE PROTEIN 63A, . This domain usually preceeds the 7TM region and follows a RSN1_TM. Fold recognition programs consistenly and with high significance predict this domain to be distantly homologous to RNA binding proteins from the RRM clan [].	Domain
Sobic.009G258100	Chr09	59199953	59207214	1	7262	30596		Putative deacetylase LmbE-like domain		This domain consists of a 3-layer (alpha/beta/alpha) sandwich, and it is found in the enzymes 1D-myo-inositol 2-acetamido-2-deoxy-alpha-D-glucopyranoside deacetylase and N-acetylglucosaminyl-phosphatidylinositol de-N-acetylase, as well as in uncharacterised putative deacetylases. 1D-myo-inositol 2-acetamido-2-deoxy-alpha-D-glucopyranoside deacetylase () catalyzes the deacetylation of 1D-myo-inosi…	Domain
Sobic.009G258100	Chr09	59199953	59207214	1	7262	30596						membrane	GO:0016020	A lipid bilayer along with all the proteins and protein complexes embedded in it an attached to it.
Sobic.009G258150	Chr09	59206675	59209492	-1	2818	37318	(1 of 27) PF08137 - DVL family (DVL)	DVL		This family consists of the DVL family of proteins. In a gain-of-function genetic screen for genes that influence fruit development in Arabidopsis, DEVIL (DVL) gene was identified. DVL is a small protein and over expression of the protein results in pleiotropic phenotypes featuredby shortened stature, rounder rosette leaves, clustered inflorescences, shortened pedicles, and siliques with pronged …	Family
Sobic.009G258150	Chr09	59206675	59209492	-1	2818	37318	(1 of 27) PF08137 - DVL family (DVL)	DVL		This family consists of the DVL family of proteins. In a gain-of-function genetic screen for genes that influence fruit development in Arabidopsis, DEVIL (DVL) gene was identified. DVL is a small protein and over expression of the protein results in pleiotropic phenotypes featuredby shortened stature, rounder rosette leaves, clustered inflorescences, shortened pedicles, and siliques with pronged …	Family
Sobic.009G258150	Chr09	59206675	59209492	-1	2818	37318	(1 of 27) PF08137 - DVL family (DVL)	DVL		This family consists of the DVL family of proteins. In a gain-of-function genetic screen for genes that influence fruit development in Arabidopsis, DEVIL (DVL) gene was identified. DVL is a small protein and over expression of the protein results in pleiotropic phenotypes featuredby shortened stature, rounder rosette leaves, clustered inflorescences, shortened pedicles, and siliques with pronged …	Family
Sobic.009G258150	Chr09	59206675	59209492	-1	2818	37318	(1 of 27) PF08137 - DVL family (DVL)	DVL		This family consists of the DVL family of proteins. In a gain-of-function genetic screen for genes that influence fruit development in Arabidopsis, DEVIL (DVL) gene was identified. DVL is a small protein and over expression of the protein results in pleiotropic phenotypes featuredby shortened stature, rounder rosette leaves, clustered inflorescences, shortened pedicles, and siliques with pronged …	Family
Sobic.009G258200	Chr09	59208252	59209555	1	1304	38895
Sobic.009G258300	Chr09	59218285	59220197	1	1913	48928	(1 of 3) PTHR31304:SF3 - LOB DOMAIN-CONTAINING PROTEIN 40	Lateral organ boundaries, LOB		The lateral organ boundaries (LOB) gene is expressed at the adaxial base of initiating lateral organs and encodes a plant-specific protein of unknown function. The N-terminal one half of the LOB protein contains a conserved approximately 100-amino acid domain (the LOB domain) that is present in 42 other Arabidopsis thalianaproteins and in proteins from a variety of other plant species. Genes enco…	Domain
Sobic.009G258400	Chr09	59220416	59225203	-1	4788	51059		26S proteasome complex ubiquitin receptor, subunit Rpn13		This family was thought originally to be involved in cell-adhesion [, ], but the members are now known to be proteasome subunit Rpn13, a novel ubiquitin receptor. The 26S proteasome is a huge macromolecular protein-degradation machine consisting of a proteolytically active 20S core, in the form of four disc-like proteins, and one or two 19S regulatory particles. The regulatory particle(s) sit on …	Family
Sobic.009G258400	Chr09	59220416	59225203	-1	4788	51059						nucleus	GO:0005634	A membrane-bounded organelle of eukaryotic cells in which chromosomes are housed and replicated. In most cells, the nucleus contains all of the cell's chromosomes except the organellar chromosomes, and is the site of RNA synthesis and processing. In some species, or in specialized cell types, RNA metabolism or DNA replication may be absent.
Sobic.009G258400	Chr09	59220416	59225203	-1	4788	51059						cytoplasm	GO:0005737	All of the contents of a cell excluding the plasma membrane and nucleus, but including other subcellular structures.
Sobic.009G258500	Chr09	59225242	59231539	1	6298	55885		WD40 repeat		WD-40 repeats (also known as WD or beta-transducin repeats) are short ~40 amino acid motifs, often terminating in a Trp-Asp (W-D) dipeptide. WD40 repeats usually assume a 7-8 bladed beta-propeller fold, but proteins have been found with 4 to 16 repeated units, which also form a circularised beta-propeller structure. WD-repeat proteins are a large family found in all eukaryotes and are implicated …	Repeat
Sobic.009G258500	Chr09	59225242	59231539	1	6298	55885		G-protein beta WD-40 repeat		WD-40 repeats (also known as WD or beta-transducin repeats) are short ~40 amino acid motifs, often terminating in a Trp-Asp (W-D) dipeptide. WD40 repeats usually assume a 7-8 bladed beta-propeller fold, but proteins have been found with 4 to 16 repeated units, which also form a circularised beta-propeller structure. WD-repeat proteins are a large family found in all eukaryotes and are implicated …	Repeat
Sobic.009G258500	Chr09	59225242	59231539	1	6298	55885		WD40-repeat-containing domain		WD-40 repeats (also known as WD or beta-transducin repeats) are short ~40 amino acid motifs, often terminating in a Trp-Asp (W-D) dipeptide. WD40 repeats usually assume a 7-8 bladed beta-propeller fold, but proteins have been found with 4 to 16 repeated units, which also form a circularised beta-propeller structure. WD-repeat proteins are a large family found in all eukaryotes and are implicated …	Domain
Sobic.009G258500	Chr09	59225242	59231539	1	6298	55885		WD40/YVTN repeat-like-containing domain		This entry represents a WD40/YVTN repeat-like domain. Both the WD40 and the YVTN repeated motifs consist of about 40 residues, and although they consist of distinct sequences, they do share a similar structure. Structurally, both the WD40 and the YVTN repeated motifs form seven-bladed propellers (although some members can contain eight blades), which consist of seven 4-stranded beta-sheets. The W…	Domain
Sobic.009G258500	Chr09	59225242	59231539	1	6298	55885		G-protein, beta subunit		Guanine nucleotide binding proteins (G proteins) are membrane-associated, heterotrimeric proteins composed of three subunits: alpha (), beta () and gamma () []. G proteins and their receptors (GPCRs) form one of the most prevalent signalling systems in mammalian cells, regulating systems as diverse as sensory perception, cell growth and hormonal regulation []. At the cell surface, the binding of …	Domain
Sobic.009G258500	Chr09	59225242	59231539	1	6298	55885		NLE		This domain is located N-terminal to WD40 repeats(). It is found in the microtubule-associated protein [].	Domain
Sobic.009G258500	Chr09	59225242	59231539	1	6298	55885						protein binding	GO:0005515	Interacting selectively and non-covalently with any protein or protein complex (a complex of two or more proteins that may include other nonprotein molecules).
Sobic.009G258600	Chr09	59231819	59234184	1	2366	62462		LSM domain, eukaryotic/archaea-type		This domain is found in Lsm (like-Sm) proteins, which have a core structure consisting of an open beta-barrel with an SH3-like topology.Lsm (like-Sm) proteins have diverse functions, and are thought to be important modulators of RNA biogenesis and function [, ]. The Sm proteins form part of specific small nuclear ribonucleoproteins (snRNPs) that are involved in the processing of pre-mRNAs to matu…	Domain
Sobic.009G258600	Chr09	59231819	59234184	1	2366	62462		LSM domain		This domain is found as the core structure in Lsm (like-Sm) proteins and bacterial Lsm-related Hfq proteins, and as the middle domain of the mechanosensitive channel protein MscS. In each case, the domain adopts a core structure consisting of an open beta-barrel with an SH3-like topology.Lsm proteins have diverse functions, and are thought to be important modulators of RNA biogenesis and function…	Domain
Sobic.009G258600	Chr09	59231819	59234184	1	2366	62462		LSM domain, eukaryotic/archaea-type		This domain is found in Lsm (like-Sm) proteins, which have a core structure consisting of an open beta-barrel with an SH3-like topology.Lsm (like-Sm) proteins have diverse functions, and are thought to be important modulators of RNA biogenesis and function [, ]. The Sm proteins form part of specific small nuclear ribonucleoproteins (snRNPs) that are involved in the processing of pre-mRNAs to matu…	Domain
Sobic.009G258600	Chr09	59231819	59234184	1	2366	62462		LSM domain		This domain is found as the core structure in Lsm (like-Sm) proteins and bacterial Lsm-related Hfq proteins, and as the middle domain of the mechanosensitive channel protein MscS. In each case, the domain adopts a core structure consisting of an open beta-barrel with an SH3-like topology.Lsm proteins have diverse functions, and are thought to be important modulators of RNA biogenesis and function…	Domain
Sobic.009G258700	Chr09	59234328	59236568	-1	2241	64971		CAP domain		The cysteine-rich secretory proteins, antigen 5, and pathogenesis-related 1 proteins (CAP) superfamily proteins are found in a wide range of organisms, including prokaryotes []and non-vertebrate eukaryotes [], The nine subfamilies of the mammalian CAPsuperfamily include: the human glioma pathogenesis-related 1 (GLIPR1), Golgi associated pathogenesis related-1 (GAPR1) proteins, peptidase inhibitor…	Domain
Sobic.009G258700	Chr09	59234328	59236568	-1	2241	64971		Cysteine-rich secretory protein, allergen V5/Tpx-1-related		The cysteine-rich secretory proteins (Crisp) are predominantly found in the mammalian male reproductive tract as well as in the venom of reptiles. This family includes mammalian testis-specific protein (Tpx-1), also known as cysteine-rich secretory protein 2 (CRISP2) []; venom allergen 5 from vespid wasps and venom allergen 3 from fire ants, which are potent allergens that mediate allergic reacti…	Family
Sobic.009G258800	Chr09	59237282	59238959	-1	1678	67925
Sobic.009G258800	Chr09	59237282	59238959	-1	1678	67925
Sobic.009G258800	Chr09	59237282	59238959	-1	1678	67925
Sobic.009G258800	Chr09	59237282	59238959	-1	1678	67925
Sobic.009G258800	Chr09	59237282	59238959	-1	1678	67925
Sobic.009G258900	Chr09	59241941	59243431	-1	1491	72584
Sobic.009G259100	Chr09	59263972	59267819	1	3848	94615	(1 of 1) PTHR31717:SF2 - CCT MOTIF FAMILY PROTEIN	CCT domain		The CCT (CONSTANS, CO-like, and TOC1) domain is a highly conserved basic module of ~43 amino acids, which is found near the C terminus of plant proteins often involved in light signal transduction. The CCT domain is found in association with other domains, such as the B-box zinc finger, the GATA-type zinc finger, the ZIM motif or the response regulatory domain. The CCT domain contains a putative …	Domain
Sobic.009G259200	Chr09	59268214	59273174	-1	4961	98857		Nucleoside diphosphate kinase		Nucleoside diphosphate kinases () (NDK) are enzymes required for the synthesis of nucleoside triphosphates (NTP) other than ATP. They provide NTPs for nucleic acid synthesis, CTP for lipid synthesis, UTP for polysaccharide synthesis and GTP for protein elongation, signal transduction and microtubule polymerisation.In eukaryotes, there seems to be a small family of NDK isozymes each of which acts …	Family
Sobic.009G259300	Chr09	59278226	59282363	-1	4138	108869		Galactose-binding domain-like		Proteins containing a galactose-binding domain-like fold can be found in several different protein families, in both eukaryotes and prokaryotes. The common function of these domains is to bind to specific ligands, such as cell-surface-attached carbohydrate substrates for galactose oxidase and sialidase [], phospholipids on the outer side of the mammalian cell membrane for coagulation factor Va []…	Domain
Sobic.009G259300	Chr09	59278226	59282363	-1	4138	108869		Carboxypeptidase, regulatory domain		This domain identifies a number of eukaryotic carboxypeptidases, these include carboxypeptidase D, E (H), N, X, X2 and Z. These are metallopeptidases belong to MEROPS peptidase family M14 (clan MC), subfamily M14B.Carboxypeptidase D (CPD) is a new B-type metallocarboxypeptidase that is membrane bound and has an acidic pH optimum. A hydrophobic region at the N terminus represents the signal peptid…	Domain
Sobic.009G259300	Chr09	59278226	59282363	-1	4138	108869		Carbohydrate-binding-like fold		This entry represents domains with a carbohydrate-binding-like fold, which consists of a seven-stranded beta-sandwich with a Greek key topology, although some members may have 1-2 extra strands. These domains are present as carbohydrate-binding modules in a number of glycosyl hydrolases, often at the C-terminal end, as well as in rhamnogalacturonase B (RhgB), where it occurs as a central domain […	Domain
Sobic.009G259300	Chr09	59278226	59282363	-1	4138	108869		Galactose mutarotase-like domain		Proteins with this domain belong to the galactose mutarotase-like structural superfamily.The domain has a distorted supersandwich structure consisting of 18 strands in two sheets, and probably functions to bind carbohydrates in enzymes that act on sugars. Domains with this structure occur in several protein families, including galactose mutarotase () []; domain 5 of beta-galactosidase (); the cen…	Domain
Sobic.009G259300	Chr09	59278226	59282363	-1	4138	108869		Rhamnogalacturonan lyase, domain III		This is domain III of rhamnogalacturonan lyase (RG-lyase). The full-length protein specifically recognises and cleaves alpha-1,4 glycosidic bonds between l-rhamnose and d-galacturonic acids in the backbone of rhamnogalacturonan-I, a major component of the plant cell wall polysaccharide, pectin. This domain possesses a jelly roll beta-sandwich fold structurally homologous to carbohydrate binding m…	Domain
Sobic.009G259300	Chr09	59278226	59282363	-1	4138	108869		Rhamnogalacturonate lyase		Rhamnogalacturonate lyase degrades the rhamnogalacturonan I (RG-I) backbone of pectin []. This family contains mainly members from plants, but also contains the plant pathogen Erwinia chrysanthemi.	Family
Sobic.009G259300	Chr09	59278226	59282363	-1	4138	108869		Rhamnogalacturonan lyase, domain II		This entry represents domain II of rhamnogalacturonan lyase (RG-lyase). The full-length protein specifically recognises and cleaves alpha-1,4 glycosidic bonds between l-rhamnose and d-galacturonic acids in the backbone of rhamnogalacturonan-I, a major component of the plant cell wall polysaccharide, pectin. This domain displays an immunoglobulin-like or more specifically Fibronectin-III type fold…	Domain
Sobic.009G259300	Chr09	59278226	59282363	-1	4138	108869		Glycoside hydrolase-type carbohydrate-binding, subgroup		This domain has a distorted supersandwich structure consisting of 18 strands in two sheets, and probably functions to bind carbohydrates in enzymes that act on sugars. Domains with this structure occur in several protein families, including galactose mutarotase (); domain 5 of beta-galactosidase (); the central domain of hyaluronate lyase-like enzymes, such as chondroitinase AC (), chrondroitin A…	Domain
Sobic.009G259400	Chr09	59283420	59286588	-1	3169	114063		Pleckstrin homology domain		Pleckstrin homology (PH) domains are small modular domains that occur in a large variety of proteins. The domains can bind phosphatidylinositol within biological membranes and proteins such as the beta/gamma subunits of heterotrimeric G proteins []and protein kinase C []. Through these interactions, PH domains play a role in recruiting proteins to different membranes, thus targeting them to appro…	Domain
Sobic.009G259400	Chr09	59283420	59286588	-1	3169	114063		Pleckstrin-homology domain (PH domain)/Phosphotyrosine-binding domain (PTB)		Pleckstrin homology (PH) domains are small modular domains that occur in a large variety of signalling proteins, where they serve as simple targeting domains that bind lipids [, , ]. PH domains have a partly opened beta-barrel topology that is capped by an alpha helix. The structure of PH domains is similar to the phosphotyrosine-binding domain (PTB) found in IRS-1 (insulin receptor substrate 1),…	Domain
Sobic.009G259400	Chr09	59283420	59286588	-1	3169	114063		Pleckstrin homology domain		Pleckstrin homology (PH) domains are small modular domains that occur in a large variety of proteins. The domains can bind phosphatidylinositol within biological membranes and proteins such as the beta/gamma subunits of heterotrimeric G proteins []and protein kinase C []. Through these interactions, PH domains play a role in recruiting proteins to different membranes, thus targeting them to appro…	Domain
Sobic.009G259400	Chr09	59283420	59286588	-1	3169	114063		Pleckstrin-homology domain (PH domain)/Phosphotyrosine-binding domain (PTB)		Pleckstrin homology (PH) domains are small modular domains that occur in a large variety of signalling proteins, where they serve as simple targeting domains that bind lipids [, , ]. PH domains have a partly opened beta-barrel topology that is capped by an alpha helix. The structure of PH domains is similar to the phosphotyrosine-binding domain (PTB) found in IRS-1 (insulin receptor substrate 1),…	Domain
Sobic.009G259400	Chr09	59283420	59286588	-1	3169	114063		Pleckstrin homology domain		Pleckstrin homology (PH) domains are small modular domains that occur in a large variety of proteins. The domains can bind phosphatidylinositol within biological membranes and proteins such as the beta/gamma subunits of heterotrimeric G proteins []and protein kinase C []. Through these interactions, PH domains play a role in recruiting proteins to different membranes, thus targeting them to appro…	Domain
Sobic.009G259400	Chr09	59283420	59286588	-1	3169	114063		Pleckstrin-homology domain (PH domain)/Phosphotyrosine-binding domain (PTB)		Pleckstrin homology (PH) domains are small modular domains that occur in a large variety of signalling proteins, where they serve as simple targeting domains that bind lipids [, , ]. PH domains have a partly opened beta-barrel topology that is capped by an alpha helix. The structure of PH domains is similar to the phosphotyrosine-binding domain (PTB) found in IRS-1 (insulin receptor substrate 1),…	Domain
Sobic.009G259500	Chr09	59288607	59293583	-1	4977	119250		Protein kinase domain		Protein phosphorylation, which plays a key role in most cellular activities, is a reversible process mediated by proteinkinases and phosphoprotein phosphatases. Protein kinases catalyse the transfer of the gamma phosphate from nucleotide triphosphates (often ATP) to one or more amino acid residues in a protein substrate side chain, resulting in a conformational change affecting protein function. …	Domain
Sobic.009G259500	Chr09	59288607	59293583	-1	4977	119250		Protein kinase-like domain		Protein kinases () modify other proteins by chemically adding phosphate groups to them. This process is fundamental to most signalling and regulatory processes in the eukaryotic cell []. The protein kinases contain a catalytic core that is common to both serine/threonine and tyrosine protein kinases. The catalytic domain contains the nucleotide-binding site and the catalytic apparatus in an inter…	Domain
Sobic.009G259500	Chr09	59288607	59293583	-1	4977	119250		Leucine-rich repeat		Leucine-rich repeats (LRR) consist of 2-45 motifs of 20-30 amino acids in length that generally folds into an arc or horseshoe shape []. LRRs occur in proteins ranging from viruses to eukaryotes, and appear to provide a structural framework for the formation of protein-protein interactions [, ].Proteins containing LRRs include tyrosine kinase receptors, cell-adhesion molecules, virulence factors,…	Repeat
Sobic.009G259500	Chr09	59288607	59293583	-1	4977	119250		Leucine-rich repeat, typical subtype		Leucine-rich repeats (LRR) consist of 2-45 motifs of 20-30 amino acids in length that generally folds into an arc or horseshoe shape []. LRRs occur in proteins ranging from viruses to eukaryotes, and appear to provide a structural framework for the formation of protein-protein interactions [, ].Proteins containing LRRs include tyrosine kinase receptors, cell-adhesion molecules, virulence factors,…	Repeat
Sobic.009G259500	Chr09	59288607	59293583	-1	4977	119250		Leucine-rich repeat-containing N-terminal, plant-type		Leucine-rich repeats (LRR) consist of 2-45 motifs of 20-30 amino acids in length that generally folds into an arc or horseshoe shape []. LRRs occur in proteins ranging from viruses to eukaryotes, and appear to provide a structural framework for the formation of protein-protein interactions [, ].Proteins containing LRRs include tyrosine kinase receptors, cell-adhesion molecules, virulence factors,…	Domain
Sobic.009G259500	Chr09	59288607	59293583	-1	4977	119250		Protein kinase domain		Protein phosphorylation, which plays a key role in most cellular activities, is a reversible process mediated by proteinkinases and phosphoprotein phosphatases. Protein kinases catalyse the transfer of the gamma phosphate from nucleotide triphosphates (often ATP) to one or more amino acid residues in a protein substrate side chain, resulting in a conformational change affecting protein function. …	Domain
Sobic.009G259500	Chr09	59288607	59293583	-1	4977	119250		Protein kinase-like domain		Protein kinases () modify other proteins by chemically adding phosphate groups to them. This process is fundamental to most signalling and regulatory processes in the eukaryotic cell []. The protein kinases contain a catalytic core that is common to both serine/threonine and tyrosine protein kinases. The catalytic domain contains the nucleotide-binding site and the catalytic apparatus in an inter…	Domain
Sobic.009G259500	Chr09	59288607	59293583	-1	4977	119250		Serine/threonine/dual specificity protein kinase, catalytic domain		Protein phosphorylation, which plays a key role in most cellular activities, is a reversible process mediated by protein kinases and phosphoprotein phosphatases. Protein kinases catalyse the transfer of the gamma phosphate from nucleotide triphosphates (often ATP) to one or more amino acid residues in a protein substrate side chain, resulting in a conformational change affecting protein function.…	Domain
Sobic.009G259500	Chr09	59288607	59293583	-1	4977	119250		Leucine-rich repeat		Leucine-rich repeats (LRR) consist of 2-45 motifs of 20-30 amino acids in length that generally folds into an arc or horseshoe shape []. LRRs occur in proteins ranging from viruses to eukaryotes, and appear to provide a structural framework for the formation of protein-protein interactions [, ].Proteins containing LRRs include tyrosine kinase receptors, cell-adhesion molecules, virulence factors,…	Repeat
Sobic.009G259500	Chr09	59288607	59293583	-1	4977	119250		Leucine-rich repeat-containing N-terminal, plant-type		Leucine-rich repeats (LRR) consist of 2-45 motifs of 20-30 amino acids in length that generally folds into an arc or horseshoe shape []. LRRs occur in proteins ranging from viruses to eukaryotes, and appear to provide a structural framework for the formation of protein-protein interactions [, ].Proteins containing LRRs include tyrosine kinase receptors, cell-adhesion molecules, virulence factors,…	Domain
Sobic.009G259500	Chr09	59288607	59293583	-1	4977	119250		Protein kinase domain		Protein phosphorylation, which plays a key role in most cellular activities, is a reversible process mediated by proteinkinases and phosphoprotein phosphatases. Protein kinases catalyse the transfer of the gamma phosphate from nucleotide triphosphates (often ATP) to one or more amino acid residues in a protein substrate side chain, resulting in a conformational change affecting protein function. …	Domain
Sobic.009G259500	Chr09	59288607	59293583	-1	4977	119250		Protein kinase-like domain		Protein kinases () modify other proteins by chemically adding phosphate groups to them. This process is fundamental to most signalling and regulatory processes in the eukaryotic cell []. The protein kinases contain a catalytic core that is common to both serine/threonine and tyrosine protein kinases. The catalytic domain contains the nucleotide-binding site and the catalytic apparatus in an inter…	Domain
Sobic.009G259500	Chr09	59288607	59293583	-1	4977	119250		Serine/threonine/dual specificity protein kinase, catalytic domain		Protein phosphorylation, which plays a key role in most cellular activities, is a reversible process mediated by protein kinases and phosphoprotein phosphatases. Protein kinases catalyse the transfer of the gamma phosphate from nucleotide triphosphates (often ATP) to one or more amino acid residues in a protein substrate side chain, resulting in a conformational change affecting protein function.…	Domain
Sobic.009G259500	Chr09	59288607	59293583	-1	4977	119250		Leucine-rich repeat		Leucine-rich repeats (LRR) consist of 2-45 motifs of 20-30 amino acids in length that generally folds into an arc or horseshoe shape []. LRRs occur in proteins ranging from viruses to eukaryotes, and appear to provide a structural framework for the formation of protein-protein interactions [, ].Proteins containing LRRs include tyrosine kinase receptors, cell-adhesion molecules, virulence factors,…	Repeat
Sobic.009G259500	Chr09	59288607	59293583	-1	4977	119250		Leucine-rich repeat-containing N-terminal, plant-type		Leucine-rich repeats (LRR) consist of 2-45 motifs of 20-30 amino acids in length that generally folds into an arc or horseshoe shape []. LRRs occur in proteins ranging from viruses to eukaryotes, and appear to provide a structural framework for the formation of protein-protein interactions [, ].Proteins containing LRRs include tyrosine kinase receptors, cell-adhesion molecules, virulence factors,…	Domain
Sobic.009G259600	Chr09	59299077	59301445	1	2369	129720		Aspartic peptidase domain		Aspartic endopeptidases of vertebrate, fungal and retroviral origin have been characterised []. More recently, aspartic endopeptidases associated with the processing of bacterial type 4 prepilin []and archaean preflagellin have been described [, ].Structurally, aspartic endopeptidases are bilobal enzymes, each lobe contributing a catalytic Asp residue, with an extended active site cleft localised…	Domain
Sobic.009G259600	Chr09	59299077	59301445	1	2369	129720		Aspartic peptidase		Aspartic peptidase, also known as aspartyl proteases () are a widely distributed family of proteolytic enzymes [, , ]known to exist in vertebrates, fungi, plants, retroviruses and some plant viruses. Aspartate proteases of eukaryotes are monomeric enzymes which consist of two domains. Each domain contains an active site centred on a catalytic aspartyl residue. The two domains most probably evolve…	Family
Sobic.009G259600	Chr09	59299077	59301445	1	2369	129720						proteolysis	GO:0006508	The hydrolysis of proteins into smaller polypeptides and/or amino acids by cleavage of their peptide bonds.
Sobic.009G259600	Chr09	59299077	59301445	1	2369	129720						aspartic-type endopeptidase activity	GO:0004190	Catalysis of the hydrolysis of internal, alpha-peptide bonds in a polypeptide chain by a mechanism in which a water molecule bound by the side chains of aspartic residues at the active center acts as a nucleophile.
Sobic.009G259700	Chr09	59302171	59303677	-1	1507	132814
Sobic.009G259800	Chr09	59310988	59312409	1	1422	141631		Zinc finger, RING-type		Zinc finger (Znf) domains are relatively small protein motifs which contain multiple finger-like protrusions that make tandem contacts with their target molecule. Some of these domains bind zinc, but many do not; instead binding other metals such as iron, or no metal at all. For example, some family members form salt bridges to stabilise the finger-like folds. They were first identified as a DNA-…	Domain
Sobic.009G259800	Chr09	59310988	59312409	1	1422	141631		Zinc finger, RING/FYVE/PHD-type		Zinc finger (Znf) domains are relatively small protein motifs which contain multiple finger-like protrusions that make tandem contacts with their target molecule. Some of these domains bind zinc, but many do not; instead binding other metals such as iron, or no metal at all. For example, some family members form salt bridges to stabilise the finger-like folds. They were first identified as a DNA-…	Domain
Sobic.009G259800	Chr09	59310988	59312409	1	1422	141631						zinc ion binding	GO:0008270	Interacting selectively and non-covalently with zinc (Zn) ions.
Sobic.009G259800	Chr09	59310988	59312409	1	1422	141631						protein binding	GO:0005515	Interacting selectively and non-covalently with any protein or protein complex (a complex of two or more proteins that may include other nonprotein molecules).
Sobic.009G259900	Chr09	59321024	59328186	1	7163	151667		Ribonuclease H-like domain		The catalytic domain of several polynucleotidyl transferases share a similar structure, consisting of a 3-layer alpha/beta/alpha fold that contains mixed beta sheets, suggesting that they share a similar mechanism of catalysis. Polynucleotidyl transferases containing this domain include ribonuclease H class I (RNase HI) and class II (RNase HII), HIV RNase (reverse transcriptase domain), retrovira…	Domain
Sobic.009G259900	Chr09	59321024	59328186	1	7163	151667		PAZ domain		This domain is named after the proteins Piwi Argonaut and Zwille. It is also found in the CAF protein from Arabidopsis thaliana. The function of the domain is unknown but has been found in the middle region of a number of members of the Argonaute protein family, which also contain the Piwi domain () in their C-terminal region []. Several members of this family have been implicated in thedevelopme…	Domain
Sobic.009G259900	Chr09	59321024	59328186	1	7163	151667		Argonaute, linker 1 domain		ArgoL1 is a region found in argonaute []proteins. It normally co-occurs with BAG domain ()and Piwi domain (). It is a linker region between the N-terminal and the PAZ domains. It contains an alpha-helix packed against a three-stranded antiparallel beta-sheet with two long beta-strands (beta8 and beta9) of the sheet spanning one face of the adjacent N and PAZ domains. L1 together with linker 2, L2…	Domain
Sobic.009G259900	Chr09	59321024	59328186	1	7163	151667		Piwi domain		The piwi domain []is a protein domain found in piwi proteins and a large number of related nucleic acid-binding proteins, especially those that bind and cleave RNA. The function of the domain is double stranded-RNA-guided hydrolysis of single stranded-RNA, as has been determined in the argonaute family of related proteins [].	Domain
Sobic.009G259900	Chr09	59321024	59328186	1	7163	151667						protein binding	GO:0005515	Interacting selectively and non-covalently with any protein or protein complex (a complex of two or more proteins that may include other nonprotein molecules).
Sobic.009G260000	Chr09	59328338	59330173	-1	1836	158981		Reticulon		Eukaryotic proteins of the reticulon (RTN) family all share an association with the endoplasmic reticulum (ER). Whereas amino-terminal regions are not related to one another, all reticulon proteins share a 200 amino acid residue region of sequence similarity at the C-terminal. This region contains twolarge hydrophobic regions separated by a 66 residue hydrophilic segment. Theconserved hydrophobic…	Domain
Sobic.009G260200	Chr09	59340229	59341362	1	1134	170872		Myc-type, basic helix-loop-helix (bHLH) domain		A number of eukaryotic proteins, which probably are sequence specific DNA-binding proteins that act as transcription factors, share a conserved domainof 40 to 50 amino acid residues. It has been proposed []that this domain isformed of two amphipathic helices joined by a variable length linker regionthat could form a loop. This 'helix-loop-helix' (HLH) domain mediates proteindimerization and has b…	Domain	protein dimerization activity	GO:0046983	The formation of a protein dimer, a macromolecular structure consists of two noncovalently associated identical or nonidentical subunits.
Sobic.009G260350	Chr09	59347767	59349051	-1	1285	178410
