# Supplementary material for: Association mapping by aerial drone reveals 213 genetic associations for Sorghum bicolor biomass traits under drought
Source: BMC Genomics. 2018 Sep 17;19:679. doi: 10.1186/s12864-018-5055-5 (PMC6142696; doi:10.1186/s12864-018-5055-5)
Supplement: Supplementary file 9 — Tables showing all genes in the regions spanned by significant SNPs for each peak. Gene information was obtained from the Phytomine tool in Phytozome v3.0. (ZIP 8760 kb) [file 12864_2018_5055_MOESM9_ESM.zip › CPG9.2_all_Sb_genes_in_region_from_Phytomine.xlsx]

## Sheet: CPG9.2_all_Sb_genes_in_region_f
Primary_Identifier	chrom	Pos_start	Pos_end	strand	gene_length	dist_from_max_GWAS_SNP	gene_defline	protein_domains_name	gene_name	protein_domains_description	protin_domains_type	ontology_term_name	GO_term	GO_description
Sobic.009G020900	Chr09	1858987	1863702	-1	4716	437647		HAD-like domain		The haloacid dehydrogenase (HAD) superfamily includes phosphatases, phosphonatases, P-type ATPases, beta-phosphoglucomutases, phosphomannomutases, and dehalogenases, which are involved in a variety of cellular processes ranging from amino acid biosynthesis to detoxification[].Crystal structures of proteins from the HAD superfamily show that these proteins all share a conserved alpha/beta-domain c…	Domain
Sobic.009G020900	Chr09	1858987	1863702	-1	4716	437647		P-type ATPase, cytoplasmic domain N		P-ATPases (also known as E1-E2 ATPases) () are found in bacteria and in a number of eukaryotic plasma membranes and organelles []. P-ATPases function to transport a variety of different compounds, including ions and phospholipids, across a membrane using ATP hydrolysis for energy. There are many different classes of P-ATPases, which transport specific types of ion: H+, Na+, K+, Mg2+, Ca2+, Ag+and…	Domain
Sobic.009G020900	Chr09	1858987	1863702	-1	4716	437647		P-type ATPase		Transmembrane ATPases are membrane-bound enzyme complexes/ion transporters that use ATP hydrolysis to drive the transport of protons across a membrane. Some transmembrane ATPases also work in reverse, harnessing the energy from a proton gradient, using the flux of ions across the membrane via the ATPase proton channel to drive the synthesis of ATP. There are several different types of transmembra…	Family
Sobic.009G020900	Chr09	1858987	1863702	-1	4716	437647		Cation-transporting P-type ATPase, N-terminal		Transmembrane ATPases are membrane-bound enzyme complexes/ion transporters that use ATP hydrolysis to drive the transport of protons across a membrane. Some transmembrane ATPases also work in reverse, harnessing the energy from a proton gradient, using the flux of ions across the membrane via the ATPase proton channel to drive the synthesis of ATP. There are several different types of transmembra…	Domain
Sobic.009G020900	Chr09	1858987	1863702	-1	4716	437647		Cation-transporting P-type ATPase, C-terminal		Transmembrane ATPases are membrane-bound enzyme complexes/ion transporters that use ATP hydrolysis to drive the transport of protons across a membrane. Some transmembrane ATPases also work in reverse, harnessing the energy from a proton gradient, using the flux of ions across the membrane via the ATPase proton channel to drive the synthesis of ATP. There are several different types of transmembra…	Domain
Sobic.009G020900	Chr09	1858987	1863702	-1	4716	437647		P-type ATPase, A domain		Transmembrane ATPases are membrane-bound enzyme complexes/ion transporters that use ATP hydrolysis to drive the transport of protons across a membrane. Some transmembrane ATPases also work in reverse, harnessing the energy from a proton gradient, using the flux of ions across the membrane via the ATPase proton channel to drive the synthesis of ATP. There are several different types of transmembra…	Domain
Sobic.009G020900	Chr09	1858987	1863702	-1	4716	437647		P-type ATPase, transmembrane domain		Transmembrane ATPases are membrane-bound enzyme complexes/ion transporters that use ATP hydrolysis to drive the transport of protons across a membrane. Some transmembrane ATPases also work in reverse, harnessing the energy from a proton gradient, using the flux of ions across the membrane via the ATPase proton channel to drive the synthesis of ATP. There are several different types of transmembra…	Domain
Sobic.009G020900	Chr09	1858987	1863702	-1	4716	437647						metal ion binding	GO:0046872	Interacting selectively and non-covalently with any metal ion.
Sobic.009G020900	Chr09	1858987	1863702	-1	4716	437647						nucleotide binding	GO:0000166	Interacting selectively and non-covalently with a nucleotide, any compound consisting of a nucleoside that is esterified with (ortho)phosphate or an oligophosphate at any hydroxyl group on the ribose or deoxyribose.
Sobic.009G020950	Chr09	1863845	1864492	-1	648	436857
Sobic.009G021000	Chr09	1876349	1877294	1	946	424055
Sobic.009G021050	Chr09	1877295	1877986	1	692	423363
Sobic.009G021100	Chr09	1898846	1901753	1	2908	399596
Sobic.009G021300	Chr09	1905208	1906028	1	821	395321		Plant disease resistance response protein		This family contains a number of proteins which are induced during disease response in plants.	Family
Sobic.009G021400	Chr09	1908610	1909519	1	910	391830		Plant disease resistance response protein		This family contains a number of proteins which are induced during disease response in plants.	Family
Sobic.009G021500	Chr09	1911816	1917709	1	5894	383640
Sobic.009G021500	Chr09	1911816	1917709	1	5894	383640
Sobic.009G021500	Chr09	1911816	1917709	1	5894	383640
Sobic.009G021600	Chr09	1918150	1920277	1	2128	381072		Jacalin-like lectin domain		This entry represents a jacalin-like mannose-binding lectin domain with a beta-prism fold consisting of three 4-stranded beta-sheets, with an internal pseudo 3-fold symmetry. Some proteins with this domain stimulate distinct T- and B- cell functions, such as the plant lectin jacalin, which binds to the T-antigen and acts as an agglutinin. This domain is found in 1 to 6 copies in lectins. The doma…	Domain
Sobic.009G021600	Chr09	1918150	1920277	1	2128	381072		Plant disease resistance response protein		This family contains a number of proteins which are induced during disease response in plants.	Family
Sobic.009G021700	Chr09	1942720	1944208	-1	1489	357141
Sobic.009G021800	Chr09	1949352	1950024	1	673	351325
Sobic.009G021900	Chr09	1949362	1953233	-1	3872	348116
Sobic.009G022000	Chr09	1970548	1972692	-1	2145	328657		AAA+ ATPase domain		The AAA+ superfamily of ATPases is found in all kingdoms of living organisms where they participate in diverse cellular processes including membrane fusion, proteolysis and DNA replication. Although the terms AAA+ and AAA are often used loosely and interchangeably, the classical AAA family members are distinguished by their possession of the SRH region in the AAA module. Many AAA+ proteins are in…	Domain
Sobic.009G022000	Chr09	1970548	1972692	-1	2145	328657		P-loop containing nucleoside triphosphate hydrolase		The P-loop NTPase fold is the most prevalent domain of the several distinctnucleotide-binding protein folds.The most common reaction catalysed by enzymes of the P-loop NTPase fold is the hydrolysis of the beta-gamma phosphate bond of a bound nucleoside triphosphate (NTP). The energy from NTP hydrolysis is typically utilised to induce conformational changes in other molecules, which constitutes th…	Domain
Sobic.009G022000	Chr09	1970548	1972692	-1	2145	328657		ABC transporter-like		ABC transporters belong to the ATP-Binding Cassette (ABC) superfamily, which uses the hydrolysis of ATP to energise diverse biological systems. ABC transporters minimally consist of two conserved regions: a highly conserved ATP binding cassette (ABC) and a less conserved transmembrane domain (TMD). These can be found on the same protein or on two different ones. Most ABC transporters function as …	Domain
Sobic.009G022000	Chr09	1970548	1972692	-1	2145	328657		ABC-2 type transporter		ABC transporters belong to the ATP-Binding Cassette (ABC) superfamily, which uses the hydrolysis of ATP to energise diverse biological systems. ABC transporters minimally consist of two conserved regions: a highly conserved ATP binding cassette (ABC) and a less conserved transmembrane domain (TMD). These can be found on the same protein or on two different ones. Most ABC transporters function as …	Domain
Sobic.009G022000	Chr09	1970548	1972692	-1	2145	328657						membrane	GO:0016020	A lipid bilayer along with all the proteins and protein complexes embedded in it an attached to it.
Sobic.009G022100	Chr09	1973814	1977730	-1	3917	323619		RNA recognition motif domain		Many eukaryotic proteins containing one or more copies of a putative RNA-binding domain of about 90 amino acids are known to bind single-stranded RNAs [, , ]. The largest group of single strand RNA-binding proteins is the eukaryotic RNA recognition motif (RRM) family that contains an eight amino acid RNP-1 consensus sequence [, ]. RRM proteins have a variety of RNA binding preferences and functio…	Domain
Sobic.009G022100	Chr09	1973814	1977730	-1	3917	323619		Nucleotide-binding alpha-beta plait domain		This entry represents nucleotide-binding domains with an alpha-beta plait structure, which consists of either a ferredoxin-like (beta-alpha-beta)2 fold, such as that found in RNA-binding domains of various ribonucleoproteins or in viral DNA-binding domains [, ]; or a beta-(alpha)-beta-alpha-beta(2) fold, such as that found in the ribosomal protein L23 [].	Domain
Sobic.009G022100	Chr09	1973814	1977730	-1	3917	323619		Zinc finger, CCHC-type		Zinc finger (Znf) domains are relatively small protein motifs which contain multiple finger-like protrusions that make tandem contacts with their target molecule. Some of these domains bind zinc, but many do not; instead binding other metals such as iron, or no metal at all. For example, some family members form salt bridges to stabilise the finger-like folds. They were first identified as a DNA-…	Domain
Sobic.009G022100	Chr09	1973814	1977730	-1	3917	323619						zinc ion binding	GO:0008270	Interacting selectively and non-covalently with zinc (Zn) ions.
Sobic.009G022100	Chr09	1973814	1977730	-1	3917	323619						nucleic acid binding	GO:0003676	Interacting selectively and non-covalently with any nucleic acid.
Sobic.009G022100	Chr09	1973814	1977730	-1	3917	323619						nucleotide binding	GO:0000166	Interacting selectively and non-covalently with a nucleotide, any compound consisting of a nucleoside that is esterified with (ortho)phosphate or an oligophosphate at any hydroxyl group on the ribose or deoxyribose.
Sobic.009G022200	Chr09	1977856	1981119	1	3264	320230		RNA recognition motif domain		Many eukaryotic proteins containing one or more copies of a putative RNA-binding domain of about 90 amino acids are known to bind single-stranded RNAs [, , ]. The largest group of single strand RNA-binding proteins is the eukaryotic RNA recognition motif (RRM) family that contains an eight amino acid RNP-1 consensus sequence [, ]. RRM proteins have a variety of RNA binding preferences and functio…	Domain
Sobic.009G022200	Chr09	1977856	1981119	1	3264	320230		Nucleotide-binding alpha-beta plait domain		This entry represents nucleotide-binding domains with an alpha-beta plait structure, which consists of either a ferredoxin-like (beta-alpha-beta)2 fold, such as that found in RNA-binding domains of various ribonucleoproteins or in viral DNA-binding domains [, ]; or a beta-(alpha)-beta-alpha-beta(2) fold, such as that found in the ribosomal protein L23 [].	Domain
Sobic.009G022200	Chr09	1977856	1981119	1	3264	320230		Zinc finger, CCHC-type		Zinc finger (Znf) domains are relatively small protein motifs which contain multiple finger-like protrusions that make tandem contacts with their target molecule. Some of these domains bind zinc, but many do not; instead binding other metals such as iron, or no metal at all. For example, some family members form salt bridges to stabilise the finger-like folds. They were first identified as a DNA-…	Domain
Sobic.009G022200	Chr09	1977856	1981119	1	3264	320230						zinc ion binding	GO:0008270	Interacting selectively and non-covalently with zinc (Zn) ions.
Sobic.009G022200	Chr09	1977856	1981119	1	3264	320230						nucleic acid binding	GO:0003676	Interacting selectively and non-covalently with any nucleic acid.
Sobic.009G022200	Chr09	1977856	1981119	1	3264	320230						nucleotide binding	GO:0000166	Interacting selectively and non-covalently with a nucleotide, any compound consisting of a nucleoside that is esterified with (ortho)phosphate or an oligophosphate at any hydroxyl group on the ribose or deoxyribose.
Sobic.009G022400	Chr09	1989033	1991138	1	2106	310211		Ribosomal protein L13, eukaryotic/archaeal		Ribosomes are the particles that catalyse mRNA-directed protein synthesis in all organisms. The codons of the mRNA are exposed on the ribosome to allow tRNA binding. This leads to the incorporation of amino acids into the growing polypeptide chain in accordance with the genetic information. Incoming amino acid monomers enter the ribosomal A site in the form of aminoacyl-tRNAs complexed with elong…	Family
Sobic.009G022400	Chr09	1989033	1991138	1	2106	310211		Ribosomal protein L13 domain		Ribosomes are the particles that catalyse mRNA-directed protein synthesis in all organisms. The codons of the mRNA are exposed on the ribosome to allow tRNA binding. This leads to the incorporation of amino acids into the growing polypeptide chain in accordance with the genetic information. Incoming amino acid monomers enter the ribosomal A site in the form of aminoacyl-tRNAs complexed with elong…	Domain
Sobic.009G022400	Chr09	1989033	1991138	1	2106	310211		Ribosomal protein L13		Ribosomes are the particles that catalyse mRNA-directed protein synthesis in all organisms. The codons of the mRNA are exposed on the ribosome to allow tRNA binding. This leads to the incorporation of amino acids into the growing polypeptide chain in accordance with the genetic information. Incoming amino acid monomers enter the ribosomal A site in the form of aminoacyl-tRNAs complexed with elong…	Family
Sobic.009G022400	Chr09	1989033	1991138	1	2106	310211						structural constituent of ribosome	GO:0003735	The action of a molecule that contributes to the structural integrity of the ribosome.
Sobic.009G022400	Chr09	1989033	1991138	1	2106	310211						translation	GO:0006412	The cellular metabolic process in which a protein is formed, using the sequence of a mature mRNA molecule to specify the sequence of amino acids in a polypeptide chain. Translation is mediated by the ribosome, and begins with the formation of a ternary complex between aminoacylated initiator methionine tRNA, GTP, and initiation factor 2, which subsequently associates with the small subunit of the…
Sobic.009G022400	Chr09	1989033	1991138	1	2106	310211						ribosome	GO:0005840	An intracellular organelle, about 200 A in diameter, consisting of RNA and protein. It is the site of protein biosynthesis resulting from translation of messenger RNA (mRNA). It consists of two subunits, one large and one small, each containing only protein and RNA. Both the ribosome and its subunits are characterized by their sedimentation coefficients, expressed in Svedberg units (symbol: S). H…
Sobic.009G022400	Chr09	1989033	1991138	1	2106	310211						large ribosomal subunit	GO:0015934	The larger of the two subunits of a ribosome. Two sites on the ribosomal large subunit are involved in translation, namely the aminoacyl site (A site) and peptidyl site (P site).
Sobic.009G022500	Chr09	1991988	1994120	1	2133	307229		AAA+ ATPase domain		The AAA+ superfamily of ATPases is found in all kingdoms of living organisms where they participate in diverse cellular processes including membrane fusion, proteolysis and DNA replication. Although the terms AAA+ and AAA are often used loosely and interchangeably, the classical AAA family members are distinguished by their possession of the SRH region in the AAA module. Many AAA+ proteins are in…	Domain
Sobic.009G022500	Chr09	1991988	1994120	1	2133	307229		P-loop containing nucleoside triphosphate hydrolase		The P-loop NTPase fold is the most prevalent domain of the several distinctnucleotide-binding protein folds.The most common reaction catalysed by enzymes of the P-loop NTPase fold is the hydrolysis of the beta-gamma phosphate bond of a bound nucleoside triphosphate (NTP). The energy from NTP hydrolysis is typically utilised to induce conformational changes in other molecules, which constitutes th…	Domain
Sobic.009G022500	Chr09	1991988	1994120	1	2133	307229		ABC transporter-like		ABC transporters belong to the ATP-Binding Cassette (ABC) superfamily, which uses the hydrolysis of ATP to energise diverse biological systems. ABC transporters minimally consist of two conserved regions: a highly conserved ATP binding cassette (ABC) and a less conserved transmembrane domain (TMD). These can be found on the same protein or on two different ones. Most ABC transporters function as …	Domain
Sobic.009G022500	Chr09	1991988	1994120	1	2133	307229		ABC-2 type transporter		ABC transporters belong to the ATP-Binding Cassette (ABC) superfamily, which uses the hydrolysis of ATP to energise diverse biological systems. ABC transporters minimally consist of two conserved regions: a highly conserved ATP binding cassette (ABC) and a less conserved transmembrane domain (TMD). These can be found on the same protein or on two different ones. Most ABC transporters function as …	Domain
Sobic.009G022500	Chr09	1991988	1994120	1	2133	307229						membrane	GO:0016020	A lipid bilayer along with all the proteins and protein complexes embedded in it an attached to it.
Sobic.009G022600	Chr09	1995926	2001213	1	5288	300136
Sobic.009G022700	Chr09	1996531	2001172	-1	4642	300177
Sobic.009G022800	Chr09	2002133	2005501	1	3369	295848	(1 of 77) PF08387 - FBD (FBD)	F-box domain		First identified in cyclin-F as a protein-protein interaction motif, the F-boxis a conserved domain that is present in numerous protein with a bipartitestructure []. Through the F-box, these proteins are linked to the Skp1protein and the core of SCFs (Skp1-cullin-F-box protein ligase) complexes.SCFs complexes constitute a new class of E3 ligases []. They function incombination with the E2 enzyme …	Domain
Sobic.009G022800	Chr09	2002133	2005501	1	3369	295848	(1 of 77) PF08387 - FBD (FBD)	FBD domain		This domain is found in F-box and other domain-containing plant proteins. Its precise function is unknown, but it is thought to be associated with nuclear processes [].	Domain
Sobic.009G022800	Chr09	2002133	2005501	1	3369	295848	(1 of 77) PF08387 - FBD (FBD)	F-box domain		First identified in cyclin-F as a protein-protein interaction motif, the F-boxis a conserved domain that is present in numerous protein with a bipartitestructure []. Through the F-box, these proteins are linked to the Skp1protein and the core of SCFs (Skp1-cullin-F-box protein ligase) complexes.SCFs complexes constitute a new class of E3 ligases []. They function incombination with the E2 enzyme …	Domain
Sobic.009G022800	Chr09	2002133	2005501	1	3369	295848	(1 of 77) PF08387 - FBD (FBD)					protein binding	GO:0005515	Interacting selectively and non-covalently with any protein or protein complex (a complex of two or more proteins that may include other nonprotein molecules).
Sobic.009G022900	Chr09	2005836	2011883	1	6048	289466		KIP1-like		This entry represents a group of plant, kinase interacting protein 1 (KIP1)- like proteins. They interact with the kinase domain of PRK1, a receptor-like kinase []. This particular region contains two coiled-coils, which are described as motifs involved in protein-protein interactions []. It has also been suggested that the coiled-coils of the protein allow it to dimerise in vivo[]. Proteins in t…	Domain
Sobic.009G022900	Chr09	2005836	2011883	1	6048	289466		Chitinase insertion domain		This entry represents the chitinase insertion domain (CID) that is found in chitinases or chitinase-like proteins. It is composed of five or six anti-parallel beta-strands and one alpha-helix and it inserts between the seventh alpha-helix and seventh beta-strand of the TIM barrel []. The CID domain forms a wall alongside the TIM barrel substrate-binding cleft of chitinase which increases the dept…	Domain
Sobic.009G023050	Chr09	2039570	2040733	1	1164	260616	(1 of 13) PTHR11260//PTHR11260:SF248 - GLUTATHIONE S-TRANSFERASE, GST, SUPERFAMILY, GST DOMAIN CONTAINING // SUBFAMILY NOT NAMED	Homeodomain-like		Homeodomain proteins are transcription factors that share a related DNA binding homeodomain []. The homeodomain was first identified in a number of Drosophila homeotic and segmentation proteins, but is now known to be well conserved in many other animals, including vertebrates. The domain binds DNA through a helix-turn-helix (HTH) structure. The HTH motif is characterised by two alpha-helices, wh…	Domain
Sobic.009G023050	Chr09	2039570	2040733	1	1164	260616	(1 of 13) PTHR11260//PTHR11260:SF248 - GLUTATHIONE S-TRANSFERASE, GST, SUPERFAMILY, GST DOMAIN CONTAINING // SUBFAMILY NOT NAMED	No apical meristem-associated, C-terminal domain		This domain is found in a number of fungal and plant proteins including NAM (no apical meristem)-like proteins.	Domain
Sobic.009G023050	Chr09	2039570	2040733	1	1164	260616	(1 of 13) PTHR11260//PTHR11260:SF248 - GLUTATHIONE S-TRANSFERASE, GST, SUPERFAMILY, GST DOMAIN CONTAINING // SUBFAMILY NOT NAMED					DNA binding	GO:0003677	Any molecular function by which a gene product interacts selectively and non-covalently with DNA (deoxyribonucleic acid).
Sobic.009G023200	Chr09	2043398	2046156	1	2759	255193
Sobic.009G023300	Chr09	2065420	2066999	1	1580	234350
Sobic.009G023300	Chr09	2065420	2066999	1	1580	234350
Sobic.009G023401	Chr09	2087686	2089735	1	2050	211614
Sobic.009G023501	Chr09	2092229	2093534	-1	1306	207815
Sobic.009G023600	Chr09	2093568	2096133	-1	2566	205216		UPF0014 family		Characterised proteins in this family include probable iron export permease protein FetB, which is part of the ABC transporter complex FetAB, probably involved in iron export [], and aluminum sensitive 3 protein, also part of an ABC transporter required for aluminum (Al) resistance []. This family also includes integral membrane proteins currently uncharacterised.	Family
Sobic.009G023600	Chr09	2093568	2096133	-1	2566	205216		ABC transporter type 1, transmembrane domain MetI-like		ABC transporters are minimally constituted of two conserved regions: a highly conserved ATP binding cassette (ABC) and a less conserved transmembrane domain (TMD). These regions can be found on the same protein (mostly in eukaryotes and bacterial exporters) or on two different ones (mostly bacterial importers) []. In importers, the TMD displays a distinctive signature, the EAA motif, a 20 amino a…	Domain
Sobic.009G023600	Chr09	2093568	2096133	-1	2566	205216		UPF0014 family		Characterised proteins in this family include probable iron export permease protein FetB, which is part of the ABC transporter complex FetAB, probably involved in iron export [], and aluminum sensitive 3 protein, also part of an ABC transporter required for aluminum (Al) resistance []. This family also includes integral membrane proteins currently uncharacterised.	Family
Sobic.009G023600	Chr09	2093568	2096133	-1	2566	205216		ABC transporter type 1, transmembrane domain MetI-like		ABC transporters are minimally constituted of two conserved regions: a highly conserved ATP binding cassette (ABC) and a less conserved transmembrane domain (TMD). These regions can be found on the same protein (mostly in eukaryotes and bacterial exporters) or on two different ones (mostly bacterial importers) []. In importers, the TMD displays a distinctive signature, the EAA motif, a 20 amino a…	Domain
Sobic.009G023700	Chr09	2096522	2098545	-1	2024	202804		UPF0014 family		Characterised proteins in this family include probable iron export permease protein FetB, which is part of the ABC transporter complex FetAB, probably involved in iron export [], and aluminum sensitive 3 protein, also part of an ABC transporter required for aluminum (Al) resistance []. This family also includes integral membrane proteins currently uncharacterised.	Family
Sobic.009G023700	Chr09	2096522	2098545	-1	2024	202804		ABC transporter type 1, transmembrane domain MetI-like		ABC transporters are minimally constituted of two conserved regions: a highly conserved ATP binding cassette (ABC) and a less conserved transmembrane domain (TMD). These regions can be found on the same protein (mostly in eukaryotes and bacterial exporters) or on two different ones (mostly bacterial importers) []. In importers, the TMD displays a distinctive signature, the EAA motif, a 20 amino a…	Domain
Sobic.009G023801	Chr09	2099922	2102516	-1	2595	198833		Protein of unknown function DUF4535		This family includes the uncharacterised protein C7orf73 that is found in eukaryotes. Members from this family have a predicted N-terminal signal peptide sequence which suggests they may be short secreted peptides.	Family
Sobic.009G023900	Chr09	2106676	2108858	-1	2183	192491		Homeodomain-like		Homeodomain proteins are transcription factors that share a related DNA binding homeodomain []. The homeodomain was first identified in a number of Drosophila homeotic and segmentation proteins, but is now known to be well conserved in many other animals, including vertebrates. The domain binds DNA through a helix-turn-helix (HTH) structure. The HTH motif is characterised by two alpha-helices, wh…	Domain
Sobic.009G023900	Chr09	2106676	2108858	-1	2183	192491		Homeobox domain		The homeobox domain or homeodomain was first identified in a number of drosophila homeotic and segmentation proteins, but is now known to be well-conserved in many other animals, including vertebrates [, ]. Hox genes encode homeodomain-containing transcriptional regulators that operate differential genetic programs along the anterior-posterior axis of animal bodies []. The domain binds DNA throug…	Domain
Sobic.009G023900	Chr09	2106676	2108858	-1	2183	192491						DNA binding	GO:0003677	Any molecular function by which a gene product interacts selectively and non-covalently with DNA (deoxyribonucleic acid).
Sobic.009G024000	Chr09	2132995	2138777	1	5783	162572		Nuclear factor related to kappa-B-binding protein		Nuclear factor related to kappa-B-binding protein, also known as INO80 complex subunit G, is a putative regulatory component of the chromatin remodeling INO80 complex. The INO80 complex is involved in transcriptional regulation, DNA replication and probably DNA repair [].	Family
Sobic.009G024100	Chr09	2139713	2146321	-1	6609	155028		P-loop containing nucleoside triphosphate hydrolase		The P-loop NTPase fold is the most prevalent domain of the several distinctnucleotide-binding protein folds.The most common reaction catalysed by enzymes of the P-loop NTPase fold is the hydrolysis of the beta-gamma phosphate bond of a bound nucleoside triphosphate (NTP). The energy from NTP hydrolysis is typically utilised to induce conformational changes in other molecules, which constitutes th…	Domain
Sobic.009G024100	Chr09	2139713	2146321	-1	6609	155028		Kinesin-like protein		Kinesin [, , ]is a microtubule-associated force-producing protein that play a role in organelle transport. The kinesin motor activity is directed toward the microtubule's plus end. Kinesin is an oligomeric complex composed of two heavy chains and two light chains. The maintenance of the quaternary structure does not require interchain disulphide bonds.This entry includes kinesin heavy chain and k…	Family
Sobic.009G024100	Chr09	2139713	2146321	-1	6609	155028		Kinesin motor domain		Kinesin [, , ]is a microtubule-associated force-producing protein that may play a role in organelle transport. The kinesin motor activity is directed toward the microtubule's plus end. Kinesin is an oligomeric complex composed of two heavy chains and two light chains. The maintenance of the quaternary structure does not require interchain disulphide bonds.The heavy chain is composed of three stru…	Domain
Sobic.009G024100	Chr09	2139713	2146321	-1	6609	155028		P-loop containing nucleoside triphosphate hydrolase		The P-loop NTPase fold is the most prevalent domain of the several distinctnucleotide-binding protein folds.The most common reaction catalysed by enzymes of the P-loop NTPase fold is the hydrolysis of the beta-gamma phosphate bond of a bound nucleoside triphosphate (NTP). The energy from NTP hydrolysis is typically utilised to induce conformational changes in other molecules, which constitutes th…	Domain
Sobic.009G024100	Chr09	2139713	2146321	-1	6609	155028		Kinesin-like protein		Kinesin [, , ]is a microtubule-associated force-producing protein that play a role in organelle transport. The kinesin motor activity is directed toward the microtubule's plus end. Kinesin is an oligomeric complex composed of two heavy chains and two light chains. The maintenance of the quaternary structure does not require interchain disulphide bonds.This entry includes kinesin heavy chain and k…	Family
Sobic.009G024100	Chr09	2139713	2146321	-1	6609	155028		Kinesin motor domain		Kinesin [, , ]is a microtubule-associated force-producing protein that may play a role in organelle transport. The kinesin motor activity is directed toward the microtubule's plus end. Kinesin is an oligomeric complex composed of two heavy chains and two light chains. The maintenance of the quaternary structure does not require interchain disulphide bonds.The heavy chain is composed of three stru…	Domain
Sobic.009G024100	Chr09	2139713	2146321	-1	6609	155028						ATP binding	GO:0005524	Interacting selectively and non-covalently with ATP, adenosine 5'-triphosphate, a universally important coenzyme and enzyme regulator.
Sobic.009G024100	Chr09	2139713	2146321	-1	6609	155028						microtubule binding	GO:0008017	Interacting selectively and non-covalently with microtubules, filaments composed of tubulin monomers.
Sobic.009G024100	Chr09	2139713	2146321	-1	6609	155028						microtubule motor activity	GO:0003777	Catalysis of movement along a microtubule, coupled to the hydrolysis of a nucleoside triphosphate (usually ATP).
Sobic.009G024100	Chr09	2139713	2146321	-1	6609	155028						microtubule-based movement	GO:0007018	A microtubule-based process that is mediated by motor proteins and results in the movement of organelles, other microtubules, or other particles along microtubules.
Sobic.009G024100	Chr09	2139713	2146321	-1	6609	155028						kinesin complex	GO:0005871	Any complex that includes a dimer of molecules from the kinesin superfamily, a group of related proteins that contain an extended region of predicted alpha-helical coiled coil in the main chain that likely produces dimerization. The native complexes of several kinesin family members have also been shown to contain additional peptides, often designated light chains as all of the noncatalytic subun…
Sobic.009G024133	Chr09	2145989	2149169	1	3181	152180
Sobic.009G024133	Chr09	2145989	2149169	1	3181	152180
Sobic.009G024166	Chr09	2150080	2151836	1	1757	149513
Sobic.009G024200	Chr09	2158718	2161916	1	3199	139433		Protein of unknown function DUF1218		This family contains hypothetical plant proteins of unknown function. Family members contain a number of conserved cysteine residues.	Family
Sobic.009G024300	Chr09	2163642	2167461	-1	3820	133888		Integral membrane protein TerC		A family containining a number of integral membrane proteins is named after TerC protein. TerC has been implicated in resistance to tellurium, and may be involved in efflux of tellurium ions.The tellurite-resistant Escherichia colistrain KL53 was found during testing of a group of clinical isolates for antibiotic and heavy metal ion resistance []. The determinant of the strain's tellurite resista…	Family
Sobic.009G024300	Chr09	2163642	2167461	-1	3820	133888		Integral membrane protein TerC, riboswitch-linked		A family containining a number of integral membrane proteins is named after TerC protein. TerC has been implicated in resistance to tellurium, and may be involved in efflux of tellurium ions.The tellurite-resistant Escherichia colistrain KL53 was found during testing of a group of clinical isolates for antibiotic and heavy metal ion resistance []. The determinant of the strain's tellurite resista…	Family
Sobic.009G024300	Chr09	2163642	2167461	-1	3820	133888						integral component of membrane	GO:0016021	The component of a membrane consisting of the gene products and protein complexes having at least some part of their peptide sequence embedded in the hydrophobic region of the membrane.
Sobic.009G024400	Chr09	2167554	2171278	1	3725	130071		Zinc finger, C2H2		Zinc finger (Znf) domains are relatively small protein motifs which contain multiple finger-like protrusions that make tandem contacts with their target molecule. Some of these domains bind zinc, but many do not; instead binding other metals such as iron, or no metal at all. For example, some family members form salt bridges to stabilise the finger-like folds. They were first identified as a DNA-…	Domain
Sobic.009G024400	Chr09	2167554	2171278	1	3725	130071		Zinc finger, C2H2-like		Zinc finger (Znf) domains are relatively small protein motifs which contain multiple finger-like protrusions that make tandem contacts with their target molecule. Some of these domains bind zinc, but many do not; instead binding other metals such as iron, or no metal at all. For example, some family members form salt bridges to stabilise the finger-like folds. They were first identified as a DNA-…	Domain
Sobic.009G024400	Chr09	2167554	2171278	1	3725	130071		Zinc finger C2H2-type/integrase DNA-binding domain		Zinc finger (Znf) domains are relatively small protein motifs which contain multiple finger-like protrusions that make tandem contacts with their target molecule. Some of these domains bind zinc, but many do not; instead binding other metals such as iron, or no metal at all. For example, some family members form salt bridges to stabilise the finger-like folds. They were first identified as a DNA-…	Domain
Sobic.009G024400	Chr09	2167554	2171278	1	3725	130071						metal ion binding	GO:0046872	Interacting selectively and non-covalently with any metal ion.
Sobic.009G024500	Chr09	2172124	2173245	-1	1122	128104		Cyclin-like		This cyclin-like domain is found in cyclins, but it is also found as the core domain in transcription factor IIB (TFIIB) []and in the retinoblastoma tumour suppressor []. It consists of a duplication of a fold consisting of 5 helices, one of them surrounded by the others.	Domain
Sobic.009G024500	Chr09	2172124	2173245	-1	1122	128104		Ribosomal protein L10P		Ribosomes are the particles that catalyse mRNA-directed protein synthesis in all organisms. The codons of the mRNA are exposed on the ribosome to allow tRNA binding. This leads to the incorporation of amino acids into the growing polypeptide chain in accordance with the genetic information. Incoming amino acid monomers enter the ribosomal A site in the form of aminoacyl-tRNAs complexed with elong…	Family
Sobic.009G024500	Chr09	2172124	2173245	-1	1122	128104						intracellular	GO:0005622	The living contents of a cell; the matter contained within (but not including) the plasma membrane, usually taken to exclude large vacuoles and masses of secretory or ingested material. In eukaryotes it includes the nucleus and cytoplasm.
Sobic.009G024500	Chr09	2172124	2173245	-1	1122	128104						ribosome biogenesis	GO:0042254	A cellular process that results in the biosynthesis of constituent macromolecules, assembly, and arrangement of constituent parts of ribosome subunits; includes transport to the sites of protein synthesis.
Sobic.009G024600	Chr09	2179301	2183620	-1	4320	117729	(1 of 1) PTHR32467:SF29 - ETHYLENE-RESPONSIVE TRANSCRIPTION FACTOR RAP2-7	DNA-binding domain		This entry represents a DNA-binding domain with a 2-layer beta(3)-alpha fold that is found in several DNA-binding proteins, including:DNA-binding domain of tn916 integrase [].N-terminal DNA-binding domain of lambda integrase [].GCC-box DNA-binding domains of certain transcription factors [].Methyl-CpG DNA-binding domain found in Methyl-CpG-binding protein 2 (MECP2) []and methylation-dependent tra…	Domain
Sobic.009G024600	Chr09	2179301	2183620	-1	4320	117729	(1 of 1) PTHR32467:SF29 - ETHYLENE-RESPONSIVE TRANSCRIPTION FACTOR RAP2-7	AP2/ERF domain		Ethylene is an endogenous plant hormone that influences many aspects of plantgrowth and development. Some defense related genes that are induced byethylene contain a cis-regulatory element known as the Ethylene-Responsive Element (ERE) []. Sequence analysis on various ERE regionshas identified a short motif rich in G/C nucleotides, the GCC-box, essential forthe response to ethylene. This short mo…	Domain
Sobic.009G024600	Chr09	2179301	2183620	-1	4320	117729	(1 of 1) PTHR32467:SF29 - ETHYLENE-RESPONSIVE TRANSCRIPTION FACTOR RAP2-7	AP2-like ethylene-responsive transcription factor		This entry includes a group of plant AP2-like ethylene-responsive transcription factors. APETALA2 (AP2) transcription factors (TFs) play very important roles in plant growth and development and in defense response [].Arabidopsis AP2 (At4g36920) is a transcription factor involved in the specification of floral organ identity and establishment of floral meristem identity [].	Family
Sobic.009G024600	Chr09	2179301	2183620	-1	4320	117729	(1 of 1) PTHR32467:SF29 - ETHYLENE-RESPONSIVE TRANSCRIPTION FACTOR RAP2-7	DNA-binding domain		This entry represents a DNA-binding domain with a 2-layer beta(3)-alpha fold that is found in several DNA-binding proteins, including:DNA-binding domain of tn916 integrase [].N-terminal DNA-binding domain of lambda integrase [].GCC-box DNA-binding domains of certain transcription factors [].Methyl-CpG DNA-binding domain found in Methyl-CpG-binding protein 2 (MECP2) []and methylation-dependent tra…	Domain
Sobic.009G024600	Chr09	2179301	2183620	-1	4320	117729	(1 of 1) PTHR32467:SF29 - ETHYLENE-RESPONSIVE TRANSCRIPTION FACTOR RAP2-7	AP2/ERF domain		Ethylene is an endogenous plant hormone that influences many aspects of plantgrowth and development. Some defense related genes that are induced byethylene contain a cis-regulatory element known as the Ethylene-Responsive Element (ERE) []. Sequence analysis on various ERE regionshas identified a short motif rich in G/C nucleotides, the GCC-box, essential forthe response to ethylene. This short mo…	Domain
Sobic.009G024600	Chr09	2179301	2183620	-1	4320	117729	(1 of 1) PTHR32467:SF29 - ETHYLENE-RESPONSIVE TRANSCRIPTION FACTOR RAP2-7	AP2-like ethylene-responsive transcription factor		This entry includes a group of plant AP2-like ethylene-responsive transcription factors. APETALA2 (AP2) transcription factors (TFs) play very important roles in plant growth and development and in defense response [].Arabidopsis AP2 (At4g36920) is a transcription factor involved in the specification of floral organ identity and establishment of floral meristem identity [].	Family
Sobic.009G024600	Chr09	2179301	2183620	-1	4320	117729	(1 of 1) PTHR32467:SF29 - ETHYLENE-RESPONSIVE TRANSCRIPTION FACTOR RAP2-7	DNA-binding domain		This entry represents a DNA-binding domain with a 2-layer beta(3)-alpha fold that is found in several DNA-binding proteins, including:DNA-binding domain of tn916 integrase [].N-terminal DNA-binding domain of lambda integrase [].GCC-box DNA-binding domains of certain transcription factors [].Methyl-CpG DNA-binding domain found in Methyl-CpG-binding protein 2 (MECP2) []and methylation-dependent tra…	Domain
Sobic.009G024600	Chr09	2179301	2183620	-1	4320	117729	(1 of 1) PTHR32467:SF29 - ETHYLENE-RESPONSIVE TRANSCRIPTION FACTOR RAP2-7	AP2/ERF domain		Ethylene is an endogenous plant hormone that influences many aspects of plantgrowth and development. Some defense related genes that are induced byethylene contain a cis-regulatory element known as the Ethylene-Responsive Element (ERE) []. Sequence analysis on various ERE regionshas identified a short motif rich in G/C nucleotides, the GCC-box, essential forthe response to ethylene. This short mo…	Domain
Sobic.009G024600	Chr09	2179301	2183620	-1	4320	117729	(1 of 1) PTHR32467:SF29 - ETHYLENE-RESPONSIVE TRANSCRIPTION FACTOR RAP2-7	AP2-like ethylene-responsive transcription factor		This entry includes a group of plant AP2-like ethylene-responsive transcription factors. APETALA2 (AP2) transcription factors (TFs) play very important roles in plant growth and development and in defense response [].Arabidopsis AP2 (At4g36920) is a transcription factor involved in the specification of floral organ identity and establishment of floral meristem identity [].	Family
Sobic.009G024600	Chr09	2179301	2183620	-1	4320	117729	(1 of 1) PTHR32467:SF29 - ETHYLENE-RESPONSIVE TRANSCRIPTION FACTOR RAP2-7	DNA-binding domain		This entry represents a DNA-binding domain with a 2-layer beta(3)-alpha fold that is found in several DNA-binding proteins, including:DNA-binding domain of tn916 integrase [].N-terminal DNA-binding domain of lambda integrase [].GCC-box DNA-binding domains of certain transcription factors [].Methyl-CpG DNA-binding domain found in Methyl-CpG-binding protein 2 (MECP2) []and methylation-dependent tra…	Domain
Sobic.009G024600	Chr09	2179301	2183620	-1	4320	117729	(1 of 1) PTHR32467:SF29 - ETHYLENE-RESPONSIVE TRANSCRIPTION FACTOR RAP2-7	AP2/ERF domain		Ethylene is an endogenous plant hormone that influences many aspects of plantgrowth and development. Some defense related genes that are induced byethylene contain a cis-regulatory element known as the Ethylene-Responsive Element (ERE) []. Sequence analysis on various ERE regionshas identified a short motif rich in G/C nucleotides, the GCC-box, essential forthe response to ethylene. This short mo…	Domain
Sobic.009G024600	Chr09	2179301	2183620	-1	4320	117729	(1 of 1) PTHR32467:SF29 - ETHYLENE-RESPONSIVE TRANSCRIPTION FACTOR RAP2-7	AP2-like ethylene-responsive transcription factor		This entry includes a group of plant AP2-like ethylene-responsive transcription factors. APETALA2 (AP2) transcription factors (TFs) play very important roles in plant growth and development and in defense response [].Arabidopsis AP2 (At4g36920) is a transcription factor involved in the specification of floral organ identity and establishment of floral meristem identity [].	Family
Sobic.009G024600	Chr09	2179301	2183620	-1	4320	117729	(1 of 1) PTHR32467:SF29 - ETHYLENE-RESPONSIVE TRANSCRIPTION FACTOR RAP2-7	DNA-binding domain		This entry represents a DNA-binding domain with a 2-layer beta(3)-alpha fold that is found in several DNA-binding proteins, including:DNA-binding domain of tn916 integrase [].N-terminal DNA-binding domain of lambda integrase [].GCC-box DNA-binding domains of certain transcription factors [].Methyl-CpG DNA-binding domain found in Methyl-CpG-binding protein 2 (MECP2) []and methylation-dependent tra…	Domain
Sobic.009G024600	Chr09	2179301	2183620	-1	4320	117729	(1 of 1) PTHR32467:SF29 - ETHYLENE-RESPONSIVE TRANSCRIPTION FACTOR RAP2-7	AP2/ERF domain		Ethylene is an endogenous plant hormone that influences many aspects of plantgrowth and development. Some defense related genes that are induced byethylene contain a cis-regulatory element known as the Ethylene-Responsive Element (ERE) []. Sequence analysis on various ERE regionshas identified a short motif rich in G/C nucleotides, the GCC-box, essential forthe response to ethylene. This short mo…	Domain
Sobic.009G024600	Chr09	2179301	2183620	-1	4320	117729	(1 of 1) PTHR32467:SF29 - ETHYLENE-RESPONSIVE TRANSCRIPTION FACTOR RAP2-7	AP2-like ethylene-responsive transcription factor		This entry includes a group of plant AP2-like ethylene-responsive transcription factors. APETALA2 (AP2) transcription factors (TFs) play very important roles in plant growth and development and in defense response [].Arabidopsis AP2 (At4g36920) is a transcription factor involved in the specification of floral organ identity and establishment of floral meristem identity [].	Family
Sobic.009G024600	Chr09	2179301	2183620	-1	4320	117729	(1 of 1) PTHR32467:SF29 - ETHYLENE-RESPONSIVE TRANSCRIPTION FACTOR RAP2-7	DNA-binding domain		This entry represents a DNA-binding domain with a 2-layer beta(3)-alpha fold that is found in several DNA-binding proteins, including:DNA-binding domain of tn916 integrase [].N-terminal DNA-binding domain of lambda integrase [].GCC-box DNA-binding domains of certain transcription factors [].Methyl-CpG DNA-binding domain found in Methyl-CpG-binding protein 2 (MECP2) []and methylation-dependent tra…	Domain
Sobic.009G024600	Chr09	2179301	2183620	-1	4320	117729	(1 of 1) PTHR32467:SF29 - ETHYLENE-RESPONSIVE TRANSCRIPTION FACTOR RAP2-7	AP2/ERF domain		Ethylene is an endogenous plant hormone that influences many aspects of plantgrowth and development. Some defense related genes that are induced byethylene contain a cis-regulatory element known as the Ethylene-Responsive Element (ERE) []. Sequence analysis on various ERE regionshas identified a short motif rich in G/C nucleotides, the GCC-box, essential forthe response to ethylene. This short mo…	Domain
Sobic.009G024600	Chr09	2179301	2183620	-1	4320	117729	(1 of 1) PTHR32467:SF29 - ETHYLENE-RESPONSIVE TRANSCRIPTION FACTOR RAP2-7	AP2-like ethylene-responsive transcription factor		This entry includes a group of plant AP2-like ethylene-responsive transcription factors. APETALA2 (AP2) transcription factors (TFs) play very important roles in plant growth and development and in defense response [].Arabidopsis AP2 (At4g36920) is a transcription factor involved in the specification of floral organ identity and establishment of floral meristem identity [].	Family
Sobic.009G024600	Chr09	2179301	2183620	-1	4320	117729	(1 of 1) PTHR32467:SF29 - ETHYLENE-RESPONSIVE TRANSCRIPTION FACTOR RAP2-7	DNA-binding domain		This entry represents a DNA-binding domain with a 2-layer beta(3)-alpha fold that is found in several DNA-binding proteins, including:DNA-binding domain of tn916 integrase [].N-terminal DNA-binding domain of lambda integrase [].GCC-box DNA-binding domains of certain transcription factors [].Methyl-CpG DNA-binding domain found in Methyl-CpG-binding protein 2 (MECP2) []and methylation-dependent tra…	Domain
Sobic.009G024600	Chr09	2179301	2183620	-1	4320	117729	(1 of 1) PTHR32467:SF29 - ETHYLENE-RESPONSIVE TRANSCRIPTION FACTOR RAP2-7	AP2/ERF domain		Ethylene is an endogenous plant hormone that influences many aspects of plantgrowth and development. Some defense related genes that are induced byethylene contain a cis-regulatory element known as the Ethylene-Responsive Element (ERE) []. Sequence analysis on various ERE regionshas identified a short motif rich in G/C nucleotides, the GCC-box, essential forthe response to ethylene. This short mo…	Domain
Sobic.009G024600	Chr09	2179301	2183620	-1	4320	117729	(1 of 1) PTHR32467:SF29 - ETHYLENE-RESPONSIVE TRANSCRIPTION FACTOR RAP2-7	AP2-like ethylene-responsive transcription factor		This entry includes a group of plant AP2-like ethylene-responsive transcription factors. APETALA2 (AP2) transcription factors (TFs) play very important roles in plant growth and development and in defense response [].Arabidopsis AP2 (At4g36920) is a transcription factor involved in the specification of floral organ identity and establishment of floral meristem identity [].	Family
Sobic.009G024600	Chr09	2179301	2183620	-1	4320	117729	(1 of 1) PTHR32467:SF29 - ETHYLENE-RESPONSIVE TRANSCRIPTION FACTOR RAP2-7					regulation of transcription, DNA-templated	GO:0006355	Any process that modulates the frequency, rate or extent of cellular DNA-templated transcription.
Sobic.009G024600	Chr09	2179301	2183620	-1	4320	117729	(1 of 1) PTHR32467:SF29 - ETHYLENE-RESPONSIVE TRANSCRIPTION FACTOR RAP2-7					transcription factor activity, sequence-specific DNA binding	GO:0003700	Interacting selectively and non-covalently with a specific DNA sequence in order to modulate transcription. The transcription factor may or may not also interact selectively with a protein or macromolecular complex.
Sobic.009G024600	Chr09	2179301	2183620	-1	4320	117729	(1 of 1) PTHR32467:SF29 - ETHYLENE-RESPONSIVE TRANSCRIPTION FACTOR RAP2-7					multicellular organismal development	GO:0007275	The biological process whose specific outcome is the progression of a multicellular organism over time from an initial condition (e.g. a zygote or a young adult) to a later condition (e.g. a multicellular animal or an aged adult).
Sobic.009G024650	Chr09	2191418	2193521	-1	2104	107828	(1 of 2) PTHR11926//PTHR11926:SF402 - GLUCOSYL/GLUCURONOSYL TRANSFERASES // SUBFAMILY NOT NAMED	UDP-glucuronosyl/UDP-glucosyltransferase		UDP glycosyltransferases (UGT) are a superfamily of enzymes that catalyzes the addition of the glycosyl group from a UTP-sugar to a small hydrophobic molecule. This family currently consist of:Mammalian UDP-glucuronosyl transferases () (UDPGT) []. A large family of membrane-bound microsomal enzymes which catalyze the transfer of glucuronic acid to a wide variety of exogenous and endogenous lipoph…	Family
Sobic.009G024650	Chr09	2191418	2193521	-1	2104	107828	(1 of 2) PTHR11926//PTHR11926:SF402 - GLUCOSYL/GLUCURONOSYL TRANSFERASES // SUBFAMILY NOT NAMED					metabolic process	GO:0008152	The chemical reactions and pathways, including anabolism and catabolism, by which living organisms transform chemical substances. Metabolic processes typically transform small molecules, but also include macromolecular processes such as DNA repair and replication, and protein synthesis and degradation.
Sobic.009G024650	Chr09	2191418	2193521	-1	2104	107828	(1 of 2) PTHR11926//PTHR11926:SF402 - GLUCOSYL/GLUCURONOSYL TRANSFERASES // SUBFAMILY NOT NAMED					transferase activity, transferring hexosyl groups	GO:0016758	Catalysis of the transfer of a hexosyl group from one compound (donor) to another (acceptor).
Sobic.009G024700	Chr09	2210568	2213016	1	2449	88333	(1 of 8) PTHR24078:SF279 - DUPLICATED SANT DNA-BINDING DOMAIN-CONTAINING PROTEIN	Homeodomain-like		Homeodomain proteins are transcription factors that share a related DNA binding homeodomain []. The homeodomain was first identified in a number of Drosophila homeotic and segmentation proteins, but is now known to be well conserved in many other animals, including vertebrates. The domain binds DNA through a helix-turn-helix (HTH) structure. The HTH motif is characterised by two alpha-helices, wh…	Domain
Sobic.009G024700	Chr09	2210568	2213016	1	2449	88333	(1 of 8) PTHR24078:SF279 - DUPLICATED SANT DNA-BINDING DOMAIN-CONTAINING PROTEIN	Myb domain, plants		This DNA-binding domain is restricted to (but common in) plant proteins, many of which also contain a response regulator domain. The domain appears related to the Myb-like DNA-binding domain [, ].	Domain
Sobic.009G024700	Chr09	2210568	2213016	1	2449	88333	(1 of 8) PTHR24078:SF279 - DUPLICATED SANT DNA-BINDING DOMAIN-CONTAINING PROTEIN					DNA binding	GO:0003677	Any molecular function by which a gene product interacts selectively and non-covalently with DNA (deoxyribonucleic acid).
Sobic.009G024800	Chr09	2217737	2228783	-1	11047	72566		AAA+ ATPase domain		The AAA+ superfamily of ATPases is found in all kingdoms of living organisms where they participate in diverse cellular processes including membrane fusion, proteolysis and DNA replication. Although the terms AAA+ and AAA are often used loosely and interchangeably, the classical AAA family members are distinguished by their possession of the SRH region in the AAA module. Many AAA+ proteins are in…	Domain
Sobic.009G024800	Chr09	2217737	2228783	-1	11047	72566		P-loop containing nucleoside triphosphate hydrolase		The P-loop NTPase fold is the most prevalent domain of the several distinctnucleotide-binding protein folds.The most common reaction catalysed by enzymes of the P-loop NTPase fold is the hydrolysis of the beta-gamma phosphate bond of a bound nucleoside triphosphate (NTP). The energy from NTP hydrolysis is typically utilised to induce conformational changes in other molecules, which constitutes th…	Domain
Sobic.009G024800	Chr09	2217737	2228783	-1	11047	72566		DNA recombination and repair protein RecA-like, ATP-binding domain		The recA gene product is a multifunctional enzyme that plays a role in homologous recombination, DNA repair and induction of the SOS response []. In homologous recombination, the protein functions as a DNA-dependent ATPase, promoting synapsis, heteroduplex formation and strand exchange between homologous DNAs []. RecA also acts as a protease cofactor that promotes autodigestion of the lexA produc…	Domain
Sobic.009G024800	Chr09	2217737	2228783	-1	11047	72566		DNA recombination and repair protein Rad51, C-terminal		This domain is found at the C terminus of the DNA repair and recombination protein Rad51. It is critical for DNA binding []. Rad51 is a homologue of the bacterial RecA protein. Rad51 and RecA share a core ATPase domain.	Domain
Sobic.009G024800	Chr09	2217737	2228783	-1	11047	72566		DNA repair protein RAD51 homologue 2		DNA repair protein RAD51 homologue 2 (also known as RAD51B) is a Rad51 paralogue. The Rad51 paralogues are required for homologous recombination (HR) and the maintenance of genomic stability. RAD51B is involved in the repair of double-strand DNA breaks (DSBs) via HR []. It is part of the Rad51B-Rad51C-Rad51D-XRCC2 (BCDX2) complex, which acts in the BRCA1-BRCA2-dependent HR pathway [, ]. It has DN…	Family
Sobic.009G024800	Chr09	2217737	2228783	-1	11047	72566		DNA recombination and repair protein, RecA-like		This group represents a number of eukaryotic and archaeal DNA repair and recombination proteins which are homologous to the bacterial protein RecA.The recA gene product () is a multifunctional enzyme that plays a role in homologous recombination, DNA repair and induction of the SOS response [].	Family
Sobic.009G024800	Chr09	2217737	2228783	-1	11047	72566						DNA binding	GO:0003677	Any molecular function by which a gene product interacts selectively and non-covalently with DNA (deoxyribonucleic acid).
Sobic.009G024800	Chr09	2217737	2228783	-1	11047	72566						DNA repair	GO:0006281	The process of restoring DNA after damage. Genomes are subject to damage by chemical and physical agents in the environment (e.g. UV and ionizing radiations, chemical mutagens, fungal and bacterial toxins, etc.) and by free radicals or alkylating agents endogenously generated in metabolism. DNA is also damaged because of errors during its replication. A variety of different DNA repair pathways ha…
Sobic.009G024800	Chr09	2217737	2228783	-1	11047	72566						ATP binding	GO:0005524	Interacting selectively and non-covalently with ATP, adenosine 5'-triphosphate, a universally important coenzyme and enzyme regulator.
Sobic.009G024800	Chr09	2217737	2228783	-1	11047	72566						double-strand break repair via homologous recombination	GO:0000724	The error-free repair of a double-strand break in DNA in which the broken DNA molecule is repaired using homologous sequences. A strand in the broken DNA searches for a homologous region in an intact chromosome to serve as the template for DNA synthesis. The restoration of two intact DNA molecules results in the exchange, reciprocal or nonreciprocal, of genetic material between the intact DNA mol…
Sobic.009G024800	Chr09	2217737	2228783	-1	11047	72566						DNA-dependent ATPase activity	GO:0008094	Catalysis of the reaction: ATP + H2O = ADP + phosphate; this reaction requires the presence of single- or double-stranded DNA, and it drives another reaction.
Sobic.009G024800	Chr09	2217737	2228783	-1	11047	72566						Rad51B-Rad51C-Rad51D-XRCC2 complex	GO:0033063	A DNA recombinase mediator complex that contains the Rad51 paralogs RAD51B, RAD51C, RAD51D, and XRCC2, or orthologs thereof.
Sobic.009G024900	Chr09	2231141	2235912	1	4772	65437		Protein kinase domain		Protein phosphorylation, which plays a key role in most cellular activities, is a reversible process mediated by proteinkinases and phosphoprotein phosphatases. Protein kinases catalyse the transfer of the gamma phosphate from nucleotide triphosphates (often ATP) to one or more amino acid residues in a protein substrate side chain, resulting in a conformational change affecting protein function. …	Domain
Sobic.009G024900	Chr09	2231141	2235912	1	4772	65437		Protein kinase-like domain		Protein kinases () modify other proteins by chemically adding phosphate groups to them. This process is fundamental to most signalling and regulatory processes in the eukaryotic cell []. The protein kinases contain a catalytic core that is common to both serine/threonine and tyrosine protein kinases. The catalytic domain contains the nucleotide-binding site and the catalytic apparatus in an inter…	Domain
Sobic.009G024900	Chr09	2231141	2235912	1	4772	65437		Tyrosine-protein kinase, catalytic domain		Protein phosphorylation, which plays a key role in most cellular activities, is a reversible process mediated by protein kinases and phosphoprotein phosphatases. Protein kinases catalyse the transfer of the gamma phosphate from nucleotide triphosphates (often ATP) to one or more amino acid residues in a protein substrate side chain, resulting in a conformational change affecting protein function.…	Domain
Sobic.009G024900	Chr09	2231141	2235912	1	4772	65437		Protein kinase-like domain, Apicomplexa		This entry represents the kinase-like domain found in the Rhoptry (ROP) pseudokinases from the intracellular parasite Toxoplasma gondii []. ROP2, ROP4 and ROP8 have a typical bi-lobed protein kinase fold, but lack catalytic activity [].ROP4 is localised to the rhoptries, secretory organelles at the apical end of the parasite, and is secreted from the parasite during host cell invasion []. ROP2 me…	Domain
Sobic.009G024900	Chr09	2231141	2235912	1	4772	65437		Aurora kinase		Aurora kinase was discovered by Glover and colleagues in a screen for genes required to maintain the centrosome cycle in Drosophila []. Its yeast homologue Ipl1 (also known as spindle assembly checkpoint kinase) was found to regulate chromosome segregation []. Subsequently, three mammal Aurora kinases, Aurora A, B and C, have been identified. They are highly conserved serine/threonine kinases tha…	Family
Sobic.009G024900	Chr09	2231141	2235912	1	4772	65437		Serine/threonine-protein kinase Aurora-3		Serine/threonine-protein kinase Aurora-3 (AUR3) is a plant homologue of the animal and yeast Aurora kinase. It associates with cytoskeletal structures that are necessary for cytokinesis and with the microtubule spindle []. It is required for chromosome segregation in tobacco BY-2 cells []. Arabidopsis AtAUR3 shows dot-like distribution on condensed chromosomes at prophase and then localises at th…	Family
Sobic.009G024900	Chr09	2231141	2235912	1	4772	65437		Protein kinase domain		Protein phosphorylation, which plays a key role in most cellular activities, is a reversible process mediated by proteinkinases and phosphoprotein phosphatases. Protein kinases catalyse the transfer of the gamma phosphate from nucleotide triphosphates (often ATP) to one or more amino acid residues in a protein substrate side chain, resulting in a conformational change affecting protein function. …	Domain
Sobic.009G024900	Chr09	2231141	2235912	1	4772	65437		Protein kinase-like domain		Protein kinases () modify other proteins by chemically adding phosphate groups to them. This process is fundamental to most signalling and regulatory processes in the eukaryotic cell []. The protein kinases contain a catalytic core that is common to both serine/threonine and tyrosine protein kinases. The catalytic domain contains the nucleotide-binding site and the catalytic apparatus in an inter…	Domain
Sobic.009G024900	Chr09	2231141	2235912	1	4772	65437		Tyrosine-protein kinase, catalytic domain		Protein phosphorylation, which plays a key role in most cellular activities, is a reversible process mediated by protein kinases and phosphoprotein phosphatases. Protein kinases catalyse the transfer of the gamma phosphate from nucleotide triphosphates (often ATP) to one or more amino acid residues in a protein substrate side chain, resulting in a conformational change affecting protein function.…	Domain
Sobic.009G024900	Chr09	2231141	2235912	1	4772	65437		Protein kinase-like domain, Apicomplexa		This entry represents the kinase-like domain found in the Rhoptry (ROP) pseudokinases from the intracellular parasite Toxoplasma gondii []. ROP2, ROP4 and ROP8 have a typical bi-lobed protein kinase fold, but lack catalytic activity [].ROP4 is localised to the rhoptries, secretory organelles at the apical end of the parasite, and is secreted from the parasite during host cell invasion []. ROP2 me…	Domain
Sobic.009G024900	Chr09	2231141	2235912	1	4772	65437		Aurora kinase		Aurora kinase was discovered by Glover and colleagues in a screen for genes required to maintain the centrosome cycle in Drosophila []. Its yeast homologue Ipl1 (also known as spindle assembly checkpoint kinase) was found to regulate chromosome segregation []. Subsequently, three mammal Aurora kinases, Aurora A, B and C, have been identified. They are highly conserved serine/threonine kinases tha…	Family
Sobic.009G024900	Chr09	2231141	2235912	1	4772	65437		Serine/threonine-protein kinase Aurora-3		Serine/threonine-protein kinase Aurora-3 (AUR3) is a plant homologue of the animal and yeast Aurora kinase. It associates with cytoskeletal structures that are necessary for cytokinesis and with the microtubule spindle []. It is required for chromosome segregation in tobacco BY-2 cells []. Arabidopsis AtAUR3 shows dot-like distribution on condensed chromosomes at prophase and then localises at th…	Family
Sobic.009G025000	Chr09	2235919	2237209	-1	1291	64140
Sobic.009G025100	Chr09	2237460	2239594	-1	2135	61755		UAA transporter		This family includes transporters with a specificity for UDP-N-acetylglucosamine [].	Family
Sobic.009G025200	Chr09	2242662	2250214	1	7553	51135		Armadillo-like helical		This domain consists of a multi-helical fold comprised of two curved layers of alpha helices arranged in a regular right-handed superhelix, where the repeats that make up this structure are arranged about a common axis []. These superhelical structures present an extensive solvent-accessible surface that is well suited to binding large substrates such as proteins and nucleic acids. This topology …	Domain
Sobic.009G025200	Chr09	2242662	2250214	1	7553	51135		Armadillo-type fold		This entry represents a structural domain with an armadillo (ARM)-like fold, consisting of a multi-helical fold comprised of two curved layers of alpha helices arranged in a regular right-handed superhelix, where the repeats that make up this structure are arranged about a common axis []. These superhelical structures present an extensive solvent-accessible surface that is well suited to binding …	Domain
Sobic.009G025200	Chr09	2242662	2250214	1	7553	51135		HECT domain		The HECT (Homologous to the E6-AP Carboxyl Terminus) domain is an around 350amino acids motif that has been identified in proteins that all belong to aparticular E3 ubiquitin-protein ligase family []. HECT domain containing proteins accept ubiquitin from an E2 ubiquitin-conjugating enzyme in the form of a thioester and then transfer it to target proteins. The site of ubiquitin thioester formation…	Domain
Sobic.009G025200	Chr09	2242662	2250214	1	7553	51135		Armadillo-like helical		This domain consists of a multi-helical fold comprised of two curved layers of alpha helices arranged in a regular right-handed superhelix, where the repeats that make up this structure are arranged about a common axis []. These superhelical structures present an extensive solvent-accessible surface that is well suited to binding large substrates such as proteins and nucleic acids. This topology …	Domain
Sobic.009G025200	Chr09	2242662	2250214	1	7553	51135		Armadillo-type fold		This entry represents a structural domain with an armadillo (ARM)-like fold, consisting of a multi-helical fold comprised of two curved layers of alpha helices arranged in a regular right-handed superhelix, where the repeats that make up this structure are arranged about a common axis []. These superhelical structures present an extensive solvent-accessible surface that is well suited to binding …	Domain
Sobic.009G025200	Chr09	2242662	2250214	1	7553	51135		HECT domain		The HECT (Homologous to the E6-AP Carboxyl Terminus) domain is an around 350amino acids motif that has been identified in proteins that all belong to aparticular E3 ubiquitin-protein ligase family []. HECT domain containing proteins accept ubiquitin from an E2 ubiquitin-conjugating enzyme in the form of a thioester and then transfer it to target proteins. The site of ubiquitin thioester formation…	Domain
Sobic.009G025200	Chr09	2242662	2250214	1	7553	51135		Armadillo-like helical		This domain consists of a multi-helical fold comprised of two curved layers of alpha helices arranged in a regular right-handed superhelix, where the repeats that make up this structure are arranged about a common axis []. These superhelical structures present an extensive solvent-accessible surface that is well suited to binding large substrates such as proteins and nucleic acids. This topology …	Domain
Sobic.009G025200	Chr09	2242662	2250214	1	7553	51135		Armadillo-type fold		This entry represents a structural domain with an armadillo (ARM)-like fold, consisting of a multi-helical fold comprised of two curved layers of alpha helices arranged in a regular right-handed superhelix, where the repeats that make up this structure are arranged about a common axis []. These superhelical structures present an extensive solvent-accessible surface that is well suited to binding …	Domain
Sobic.009G025200	Chr09	2242662	2250214	1	7553	51135		HECT domain		The HECT (Homologous to the E6-AP Carboxyl Terminus) domain is an around 350amino acids motif that has been identified in proteins that all belong to aparticular E3 ubiquitin-protein ligase family []. HECT domain containing proteins accept ubiquitin from an E2 ubiquitin-conjugating enzyme in the form of a thioester and then transfer it to target proteins. The site of ubiquitin thioester formation…	Domain
Sobic.009G025200	Chr09	2242662	2250214	1	7553	51135						ubiquitin-protein transferase activity	GO:0004842	Catalysis of the transfer of ubiquitin from one protein to another via the reaction X-Ub + Y --> Y-Ub + X, where both X-Ub and Y-Ub are covalent linkages.
Sobic.009G025300	Chr09	2250471	2252366	-1	1896	48983		Nucleotide-binding alpha-beta plait domain		This entry represents nucleotide-binding domains with an alpha-beta plait structure, which consists of either a ferredoxin-like (beta-alpha-beta)2 fold, such as that found in RNA-binding domains of various ribonucleoproteins or in viral DNA-binding domains [, ]; or a beta-(alpha)-beta-alpha-beta(2) fold, such as that found in the ribosomal protein L23 [].	Domain
Sobic.009G025300	Chr09	2250471	2252366	-1	1896	48983		PWWP domain		The PWWP domain is an around 70 amino acids domain that was named after itscentral core 'Pro-Trp-Trp-Pro'. The PWWP domain is found in one or, lessfrequently, in two copies in nuclear, often DNA-binding proteins that functionas transcription factors regulating developmental processes. Due to itsposition, the composition of amino acids close to the PWWP motif and thepattern of other domains presen…	Domain
Sobic.009G025300	Chr09	2250471	2252366	-1	1896	48983						nucleotide binding	GO:0000166	Interacting selectively and non-covalently with a nucleotide, any compound consisting of a nucleoside that is esterified with (ortho)phosphate or an oligophosphate at any hydroxyl group on the ribose or deoxyribose.
Sobic.009G025400	Chr09	2257858	2263733	1	5876	37616
Sobic.009G025400	Chr09	2257858	2263733	1	5876	37616
Sobic.009G025500	Chr09	2266364	2267165	-1	802	34184		Proteolipid membrane potential modulator		Proteolipid membrane potential modulator is an evolutionarily conserved proteolipid in the plasma membrane which, in S. pombe, is transcriptionally regulated by the Spc1 stress MAPK (mitogen-activated protein kinases) pathway. It functions to modulate the membrane potential, particularly to resist high cellular cation concentration. In eukaryotic organisms, stress-activated mitogen-activated prot…	Family	integral component of membrane	GO:0016021	The component of a membrane consisting of the gene products and protein complexes having at least some part of their peptide sequence embedded in the hydrophobic region of the membrane.
Sobic.009G025600	Chr09	2267766	2268096	1	331	33253
Sobic.009G025700	Chr09	2270377	2275944	1	5568	25405	(1 of 2) 5.5.1.9 - Cycloeucalenol cycloisomerase / Cycloeucalenol--obtusifoliol isomerase	Cycloeucalenol cycloisomerase		This entry represents the enzyme cycloeucalenol cycloisomerase () and is involved in the synthesis of plant sterols, by converting pentacyclic cyclopropyl sterols to tetracyclic sterols [].In Arabidopsis thaliana(Mouse-ear cress), cycloeucalenol cycloisomerase functions during and just after division and supports gravitropism by establishing polar PIN2 (auxin transporter) localisation, it is also…	Family
Sobic.009G025750	Chr09	2283527	2286487	-1	2961	14862
Sobic.009G025800	Chr09	2285030	2289138	1	4109	12211		Tetraspanin		Tetraspanins are a distinct family of proteins, containing four transmembrane domains: a small outer loop (EC1), a larger outer loop (EC2), a small inner loop (IL) and short cytoplasmic tails. They contain characteristic structural features, including 4-6 conserved extracellular cysteine residues, and polar residues within transmembrane domains. A fundamental role of tetraspanins appears to be or…	Family
Sobic.009G025800	Chr09	2285030	2289138	1	4109	12211		Tetraspanin/Peripherin		Tetraspanins are a distinct family of proteins, containing four transmembrane domains: a small outer loop (EC1), a larger outer loop (EC2), a small inner loop (IL) and short cytoplasmic tails. They contain characteristic structural features, including 4-6 conserved extracellular cysteine residues, and polar residues within transmembrane domains. A fundamental role of tetraspanins appears to be or…	Family
Sobic.009G025800	Chr09	2285030	2289138	1	4109	12211						integral component of membrane	GO:0016021	The component of a membrane consisting of the gene products and protein complexes having at least some part of their peptide sequence embedded in the hydrophobic region of the membrane.
Sobic.009G025900	Chr09	2294750	2296103	-1	1354	5246		Lateral organ boundaries, LOB		The lateral organ boundaries (LOB) gene is expressed at the adaxial base of initiating lateral organs and encodes a plant-specific protein of unknown function. The N-terminal one half of the LOB protein contains a conserved approximately 100-amino acid domain (the LOB domain) that is present in 42 other Arabidopsis thalianaproteins and in proteins from a variety of other plant species. Genes enco…	Domain
Sobic.009G025950	Chr09	2307152	2310969	1	3818	5803
Sobic.009G026000	Chr09	2311052	2312194	-1	1143	9703
Sobic.009G026000	Chr09	2311052	2312194	-1	1143	9703
Sobic.009G026000	Chr09	2311052	2312194	-1	1143	9703
Sobic.009G026101	Chr09	2315661	2321140	1	5480	14312	(1 of 2) PTHR10896:SF16 - BETA-1,4-XYLOSYLTRANSFERASE IRX9-RELATED	Nucleotide-diphospho-sugar transferases		This entry represents a domain with a Rossmann like fold and can be found in diverse glycosyltransferases. The biosynthesis of disaccharides, oligosaccharides and polysaccharides involves the action of hundreds of different glycosyltransferases. These enzymes catalyse the transfer of sugar moieties from activated donor molecules to specific acceptor molecules, forming glycosidic bonds. A classifi…	Domain
Sobic.009G026101	Chr09	2315661	2321140	1	5480	14312	(1 of 2) PTHR10896:SF16 - BETA-1,4-XYLOSYLTRANSFERASE IRX9-RELATED	Glycosyl transferase, family 43		The biosynthesis of disaccharides, oligosaccharides and polysaccharides involves the action of hundreds of different glycosyltransferases. These enzymes catalyse the transfer of sugar moieties from activated donor molecules to specific acceptor molecules, forming glycosidic bonds. A classification of glycosyltransferases using nucleotide diphospho-sugar, nucleotide monophospho-sugar and sugar pho…	Family
Sobic.009G026101	Chr09	2315661	2321140	1	5480	14312	(1 of 2) PTHR10896:SF16 - BETA-1,4-XYLOSYLTRANSFERASE IRX9-RELATED	Nucleotide-diphospho-sugar transferases		This entry represents a domain with a Rossmann like fold and can be found in diverse glycosyltransferases. The biosynthesis of disaccharides, oligosaccharides and polysaccharides involves the action of hundreds of different glycosyltransferases. These enzymes catalyse the transfer of sugar moieties from activated donor molecules to specific acceptor molecules, forming glycosidic bonds. A classifi…	Domain
Sobic.009G026101	Chr09	2315661	2321140	1	5480	14312	(1 of 2) PTHR10896:SF16 - BETA-1,4-XYLOSYLTRANSFERASE IRX9-RELATED	Glycosyl transferase, family 43		The biosynthesis of disaccharides, oligosaccharides and polysaccharides involves the action of hundreds of different glycosyltransferases. These enzymes catalyse the transfer of sugar moieties from activated donor molecules to specific acceptor molecules, forming glycosidic bonds. A classification of glycosyltransferases using nucleotide diphospho-sugar, nucleotide monophospho-sugar and sugar pho…	Family
Sobic.009G026101	Chr09	2315661	2321140	1	5480	14312	(1 of 2) PTHR10896:SF16 - BETA-1,4-XYLOSYLTRANSFERASE IRX9-RELATED					membrane	GO:0016020	A lipid bilayer along with all the proteins and protein complexes embedded in it an attached to it.
Sobic.009G026101	Chr09	2315661	2321140	1	5480	14312	(1 of 2) PTHR10896:SF16 - BETA-1,4-XYLOSYLTRANSFERASE IRX9-RELATED					galactosylgalactosylxylosylprotein 3-beta-glucuronosyltransferase activity	GO:0015018	Catalysis of the reaction: UDP-glucuronate + 3-beta-D-galactosyl-4-beta-D-galactosyl-O-beta-D-xylosylprotein = UDP + 3-beta-D-glucuronosyl-3-beta-D-galactosyl-4-beta-D-galactosyl-O-beta-D-xylosylprotein.
Sobic.009G026200	Chr09	2329586	2333623	1	4038	28237		IQ motif, EF-hand binding site		The IQ motif is an extremely basic unit of about 23 amino acids, whose conserved core usually fits the consensus A-x(3)-I-Q-x(2)-F-R-x(4)-K-K. The IQ motif, which can be present in one or more copies, serves as a binding site for different EF-hand proteins including the essential and regulatory myosin light chains, calmodulin (CaM), and CaM-like proteins [, ].Many IQ motifs are protein kinase C (…	Binding_site
Sobic.009G026200	Chr09	2329586	2333623	1	4038	28237		IQ motif, EF-hand binding site		The IQ motif is an extremely basic unit of about 23 amino acids, whose conserved core usually fits the consensus A-x(3)-I-Q-x(2)-F-R-x(4)-K-K. The IQ motif, which can be present in one or more copies, serves as a binding site for different EF-hand proteins including the essential and regulatory myosin light chains, calmodulin (CaM), and CaM-like proteins [, ].Many IQ motifs are protein kinase C (…	Binding_site
Sobic.009G026200	Chr09	2329586	2333623	1	4038	28237		IQ motif, EF-hand binding site		The IQ motif is an extremely basic unit of about 23 amino acids, whose conserved core usually fits the consensus A-x(3)-I-Q-x(2)-F-R-x(4)-K-K. The IQ motif, which can be present in one or more copies, serves as a binding site for different EF-hand proteins including the essential and regulatory myosin light chains, calmodulin (CaM), and CaM-like proteins [, ].Many IQ motifs are protein kinase C (…	Binding_site
Sobic.009G026200	Chr09	2329586	2333623	1	4038	28237						protein binding	GO:0005515	Interacting selectively and non-covalently with any protein or protein complex (a complex of two or more proteins that may include other nonprotein molecules).
Sobic.009G026300	Chr09	2333854	2336568	-1	2715	32505		Exonuclease V		In Saccharomyces cerevisiae(Baker's yeast), Exo5 is a single strand DNA specific 5'exonuclease, which is involved in mitochondrial DNA replication and recombination. It has the capacity to slide across 5'double-stranded DNA or 5'RNA sequences and resumes cutting two nucleotides downstream of the double-stranded-to-single-stranded junction or RNA-to-DNA junction, respectively []. It degrades singl…	Family	single-stranded DNA 5'-3' exodeoxyribonuclease activity	GO:0045145	Catalysis of the sequential cleavage of nucleotides (such as mononucleotides or dinucleotides) from a free 5' terminus of a single-stranded DNA molecule.
Sobic.009G026400	Chr09	2336853	2338737	1	1885	35504
Sobic.009G026500	Chr09	2348224	2358729	1	10506	46875	(1 of 1) PTHR10782:SF34 - E3 SUMO-PROTEIN LIGASE SIZ1	Zinc finger, FYVE/PHD-type		Zinc finger (Znf) domains are relatively small protein motifs which contain multiple finger-like protrusions that make tandem contacts with their target molecule. Some of these domains bind zinc, but many do not; instead binding other metals such as iron, or no metal at all. For example, some family members form salt bridges to stabilise the finger-like folds. They were first identified as a DNA-…	Domain
Sobic.009G026500	Chr09	2348224	2358729	1	10506	46875	(1 of 1) PTHR10782:SF34 - E3 SUMO-PROTEIN LIGASE SIZ1	Zinc finger, RING/FYVE/PHD-type		Zinc finger (Znf) domains are relatively small protein motifs which contain multiple finger-like protrusions that make tandem contacts with their target molecule. Some of these domains bind zinc, but many do not; instead binding other metals such as iron, or no metal at all. For example, some family members form salt bridges to stabilise the finger-like folds. They were first identified as a DNA-…	Domain
Sobic.009G026500	Chr09	2348224	2358729	1	10506	46875	(1 of 1) PTHR10782:SF34 - E3 SUMO-PROTEIN LIGASE SIZ1	SAP domain		The SAP motif is a 35-residue motif, which has been named after SAF-A/B,Acinus and PIAS, three proteins known to contain it. The SAP motif is found ina variety of nuclear proteins involved in transcription, DNA repair, RNAprocessing or apoptotic chromatin degradation. As the sap motif of SAF-A hasbeen shown to be essential for specific DNA binding activity, it has beenproposed that it could be a …	Domain
Sobic.009G026500	Chr09	2348224	2358729	1	10506	46875	(1 of 1) PTHR10782:SF34 - E3 SUMO-PROTEIN LIGASE SIZ1	Zinc finger, MIZ-type		Zinc finger (Znf) domains are relatively small protein motifs which contain multiple finger-like protrusions that make tandem contacts with their target molecule. Some of these domains bind zinc, but many do not; instead binding other metals such as iron, or no metal at all. For example, some family members form salt bridges to stabilise the finger-like folds. They were first identified as a DNA-…	Domain
Sobic.009G026500	Chr09	2348224	2358729	1	10506	46875	(1 of 1) PTHR10782:SF34 - E3 SUMO-PROTEIN LIGASE SIZ1	E3 SUMO-protein ligase SIZ1, plant		SIZ1 is a plant small ubiquitin-like modifier (SUMO) E3 ligase that regulates plant growth and responses to multiple environmental stimuli, such as phosphate starvation or low temperature [, , ]. It is also required for salicylic acid and PAD4-mediated R gene signalling, which in turn confers innate immunity in Arabidopsis []. It promotes FLC expression by repressing FLD activity through sumoylat…	Family
Sobic.009G026500	Chr09	2348224	2358729	1	10506	46875	(1 of 1) PTHR10782:SF34 - E3 SUMO-PROTEIN LIGASE SIZ1	Zinc finger, FYVE/PHD-type		Zinc finger (Znf) domains are relatively small protein motifs which contain multiple finger-like protrusions that make tandem contacts with their target molecule. Some of these domains bind zinc, but many do not; instead binding other metals such as iron, or no metal at all. For example, some family members form salt bridges to stabilise the finger-like folds. They were first identified as a DNA-…	Domain
Sobic.009G026500	Chr09	2348224	2358729	1	10506	46875	(1 of 1) PTHR10782:SF34 - E3 SUMO-PROTEIN LIGASE SIZ1	Zinc finger, RING/FYVE/PHD-type		Zinc finger (Znf) domains are relatively small protein motifs which contain multiple finger-like protrusions that make tandem contacts with their target molecule. Some of these domains bind zinc, but many do not; instead binding other metals such as iron, or no metal at all. For example, some family members form salt bridges to stabilise the finger-like folds. They were first identified as a DNA-…	Domain
Sobic.009G026500	Chr09	2348224	2358729	1	10506	46875	(1 of 1) PTHR10782:SF34 - E3 SUMO-PROTEIN LIGASE SIZ1	SAP domain		The SAP motif is a 35-residue motif, which has been named after SAF-A/B,Acinus and PIAS, three proteins known to contain it. The SAP motif is found ina variety of nuclear proteins involved in transcription, DNA repair, RNAprocessing or apoptotic chromatin degradation. As the sap motif of SAF-A hasbeen shown to be essential for specific DNA binding activity, it has beenproposed that it could be a …	Domain
Sobic.009G026500	Chr09	2348224	2358729	1	10506	46875	(1 of 1) PTHR10782:SF34 - E3 SUMO-PROTEIN LIGASE SIZ1	Zinc finger, MIZ-type		Zinc finger (Znf) domains are relatively small protein motifs which contain multiple finger-like protrusions that make tandem contacts with their target molecule. Some of these domains bind zinc, but many do not; instead binding other metals such as iron, or no metal at all. For example, some family members form salt bridges to stabilise the finger-like folds. They were first identified as a DNA-…	Domain
Sobic.009G026500	Chr09	2348224	2358729	1	10506	46875	(1 of 1) PTHR10782:SF34 - E3 SUMO-PROTEIN LIGASE SIZ1	E3 SUMO-protein ligase SIZ1, plant		SIZ1 is a plant small ubiquitin-like modifier (SUMO) E3 ligase that regulates plant growth and responses to multiple environmental stimuli, such as phosphate starvation or low temperature [, , ]. It is also required for salicylic acid and PAD4-mediated R gene signalling, which in turn confers innate immunity in Arabidopsis []. It promotes FLC expression by repressing FLD activity through sumoylat…	Family
Sobic.009G026500	Chr09	2348224	2358729	1	10506	46875	(1 of 1) PTHR10782:SF34 - E3 SUMO-PROTEIN LIGASE SIZ1					zinc ion binding	GO:0008270	Interacting selectively and non-covalently with zinc (Zn) ions.
Sobic.009G026600	Chr09	2359969	2360166	-1	198	58620
Sobic.009G026650	Chr09	2370114	2371657	-1	1544	68765	(1 of 1) PTHR33448:SF4 - ARABIDOPSIS THALIANA GENOMIC DNA, CHROMOSOME 5, P1 CLONE:MOK16-RELATED
Sobic.009G026700	Chr09	2379904	2383902	1	3999	78555	(1 of 3) PTHR23155//PTHR23155:SF601 - LEUCINE-RICH REPEAT-CONTAINING PROTEIN // SUBFAMILY NOT NAMED	P-loop containing nucleoside triphosphate hydrolase		The P-loop NTPase fold is the most prevalent domain of the several distinctnucleotide-binding protein folds.The most common reaction catalysed by enzymes of the P-loop NTPase fold is the hydrolysis of the beta-gamma phosphate bond of a bound nucleoside triphosphate (NTP). The energy from NTP hydrolysis is typically utilised to induce conformational changes in other molecules, which constitutes th…	Domain
Sobic.009G026700	Chr09	2379904	2383902	1	3999	78555	(1 of 3) PTHR23155//PTHR23155:SF601 - LEUCINE-RICH REPEAT-CONTAINING PROTEIN // SUBFAMILY NOT NAMED	NB-ARC		This is the NB-ARC domain, a novel signalling motif found in bacteria and eukaryotes, shared by plant resistance gene products and regulators of cell death in animals []. This domain has been structurally characterised in the human protein apoptotic protease-activating factor 1 (Apaf-1) []. It contains the three-layered alpha-beta fold and subsequent short alpha-helical region characteristic of t…	Domain
Sobic.009G026700	Chr09	2379904	2383902	1	3999	78555	(1 of 3) PTHR23155//PTHR23155:SF601 - LEUCINE-RICH REPEAT-CONTAINING PROTEIN // SUBFAMILY NOT NAMED	Peptidase M16 domain		The M16 family of zinc peptidases comprises a pair of homologous domains that form two halves of a "clam-shell" surrounding the active site []. This entry represents this domain found in metallopeptidases and non-peptidase homologues belonging to MEROPS peptidase family M16 (clan ME), subfamilies M16A, M16B and M16C; they include:Insulinase, insulin-degrading enzyme ()Mitochondrial processing pep…	Domain
Sobic.009G026800	Chr09	2401314	2403677	1	2364	99965	(1 of 1) PTHR27007:SF47 - L-TYPE LECTIN-DOMAIN CONTAINING RECEPTOR KINASE VIII.1-RELATED	Protein kinase domain		Protein phosphorylation, which plays a key role in most cellular activities, is a reversible process mediated by proteinkinases and phosphoprotein phosphatases. Protein kinases catalyse the transfer of the gamma phosphate from nucleotide triphosphates (often ATP) to one or more amino acid residues in a protein substrate side chain, resulting in a conformational change affecting protein function. …	Domain
Sobic.009G026800	Chr09	2401314	2403677	1	2364	99965	(1 of 1) PTHR27007:SF47 - L-TYPE LECTIN-DOMAIN CONTAINING RECEPTOR KINASE VIII.1-RELATED	Protein kinase-like domain		Protein kinases () modify other proteins by chemically adding phosphate groups to them. This process is fundamental to most signalling and regulatory processes in the eukaryotic cell []. The protein kinases contain a catalytic core that is common to both serine/threonine and tyrosine protein kinases. The catalytic domain contains the nucleotide-binding site and the catalytic apparatus in an inter…	Domain
Sobic.009G026800	Chr09	2401314	2403677	1	2364	99965	(1 of 1) PTHR27007:SF47 - L-TYPE LECTIN-DOMAIN CONTAINING RECEPTOR KINASE VIII.1-RELATED	Tyrosine-protein kinase, catalytic domain		Protein phosphorylation, which plays a key role in most cellular activities, is a reversible process mediated by protein kinases and phosphoprotein phosphatases. Protein kinases catalyse the transfer of the gamma phosphate from nucleotide triphosphates (often ATP) to one or more amino acid residues in a protein substrate side chain, resulting in a conformational change affecting protein function.…	Domain
Sobic.009G026800	Chr09	2401314	2403677	1	2364	99965	(1 of 1) PTHR27007:SF47 - L-TYPE LECTIN-DOMAIN CONTAINING RECEPTOR KINASE VIII.1-RELATED	Concanavalin A-like lectin/glucanase domain		This entry represents the concanavalin A-like domain, which has a sandwich structure of 12-14 beta strands in two sheets with a complex topology. Proteins containing this domain include: Legume lectinsGlycosyl hydrolases family 16Galectin (animal S-lectin)Laminin G-like modulePentraxinClostridium neurotoxinsExotoxin AVibrio cholera sialidaseLeech intramolecular trans-sialidaseGlycosyl hydrolase f…	Domain
Sobic.009G026800	Chr09	2401314	2403677	1	2364	99965	(1 of 1) PTHR27007:SF47 - L-TYPE LECTIN-DOMAIN CONTAINING RECEPTOR KINASE VIII.1-RELATED	Legume lectin domain		Lectins are carbohydrate-binding proteins. Leguminous lectins form one of the largest lectin families and resemble each other in their physicochemical properties, though they differ in their carbohydrate specificities. They bind either glucose/mannose or galactose []. Carbohydrate-binding activity depends on the simultaneous presence of both acalcium and a transition metal ion []. The exact funct…	Domain
Sobic.009G026800	Chr09	2401314	2403677	1	2364	99965	(1 of 1) PTHR27007:SF47 - L-TYPE LECTIN-DOMAIN CONTAINING RECEPTOR KINASE VIII.1-RELATED					carbohydrate binding	GO:0030246	Interacting selectively and non-covalently with any carbohydrate, which includes monosaccharides, oligosaccharides and polysaccharides as well as substances derived from monosaccharides by reduction of the carbonyl group (alditols), by oxidation of one or more hydroxy groups to afford the corresponding aldehydes, ketones, or carboxylic acids, or by replacement of one or more hydroxy group(s) by a…
Sobic.009G026850	Chr09	2409281	2412437	-1	3157	107932
Sobic.009G026850	Chr09	2409281	2412437	-1	3157	107932
Sobic.009G026900	Chr09	2419974	2423331	1	3358	118625		Protein kinase domain		Protein phosphorylation, which plays a key role in most cellular activities, is a reversible process mediated by proteinkinases and phosphoprotein phosphatases. Protein kinases catalyse the transfer of the gamma phosphate from nucleotide triphosphates (often ATP) to one or more amino acid residues in a protein substrate side chain, resulting in a conformational change affecting protein function. …	Domain
Sobic.009G026900	Chr09	2419974	2423331	1	3358	118625		Protein kinase-like domain		Protein kinases () modify other proteins by chemically adding phosphate groups to them. This process is fundamental to most signalling and regulatory processes in the eukaryotic cell []. The protein kinases contain a catalytic core that is common to both serine/threonine and tyrosine protein kinases. The catalytic domain contains the nucleotide-binding site and the catalytic apparatus in an inter…	Domain
Sobic.009G026900	Chr09	2419974	2423331	1	3358	118625		Tyrosine-protein kinase, catalytic domain		Protein phosphorylation, which plays a key role in most cellular activities, is a reversible process mediated by protein kinases and phosphoprotein phosphatases. Protein kinases catalyse the transfer of the gamma phosphate from nucleotide triphosphates (often ATP) to one or more amino acid residues in a protein substrate side chain, resulting in a conformational change affecting protein function.…	Domain
Sobic.009G026900	Chr09	2419974	2423331	1	3358	118625		Concanavalin A-like lectin/glucanase domain		This entry represents the concanavalin A-like domain, which has a sandwich structure of 12-14 beta strands in two sheets with a complex topology. Proteins containing this domain include: Legume lectinsGlycosyl hydrolases family 16Galectin (animal S-lectin)Laminin G-like modulePentraxinClostridium neurotoxinsExotoxin AVibrio cholera sialidaseLeech intramolecular trans-sialidaseGlycosyl hydrolase f…	Domain
Sobic.009G027000	Chr09	2424502	2427667	-1	3166	123153		Acyl-CoA dehydrogenase, C-terminal domain		Acyl Co-A dehydrogenases () are enzymes that catalyse the first step in each cycle of beta-oxidation in mitochondion. Acyl-CoA dehydrogenases [, , ]catalyze the alpha,beta-dehydrogenation of acyl-CoA thioesters to the corresponding trans 2,3-enoyl CoA-products with concommitant reduction of enzyme-bound FAD. Reoxidation of the flavin involves transfer of electrons to ETF (electron transfering fla…	Domain
Sobic.009G027000	Chr09	2424502	2427667	-1	3166	123153		Acyl-CoA dehydrogenase/oxidase, N-terminal		Acyl-CoA dehydrogenases () are a family of flavoproteins that catalyse the alpha,beta-dehydrogenation of acyl-CoA thioesters to the corresponding trans 2,3-enoyl CoA-products with the concomitant reduction of enzyme-bound FAD. Different family members share a high sequence identity, catalytic mechanisms, and structural properties, but differ in the position of their catalytic bases and in their s…	Domain
Sobic.009G027000	Chr09	2424502	2427667	-1	3166	123153		Acyl-CoA dehydrogenase/oxidase C-terminal		Acyl-CoA dehydrogenases () are a family of flavoproteins that catalyse the alpha,beta-dehydrogenation of acyl-CoA thioesters to the corresponding trans 2,3-enoyl CoA-products with the concomitant reduction of enzyme-bound FAD. Different family members share a high sequence identity, catalytic mechanisms, and structural properties, but differ in the position of their catalytic bases and in their s…	Domain
Sobic.009G027000	Chr09	2424502	2427667	-1	3166	123153		Acyl-CoA dehydrogenase/oxidase, N-terminal and middle domain		Acyl-CoA dehydrogenases () are a family of flavoproteins that catalyse the alpha,beta-dehydrogenation of acyl-CoA thioesters to the corresponding trans 2,3-enoyl CoA-products with the concomitant reduction of enzyme-bound FAD. Different family members share a high sequence identity, catalytic mechanisms, and structural properties, but differ in the position of their catalytic bases and in their s…	Domain
Sobic.009G027000	Chr09	2424502	2427667	-1	3166	123153		Acyl-CoA oxidase/dehydrogenase, central domain		Acyl-CoA dehydrogenases () are a family of flavoproteins that catalyse the alpha,beta-dehydrogenation of acyl-CoA thioesters to the corresponding trans 2,3-enoyl CoA-products with the concomitant reduction of enzyme-bound FAD. Different family members share a high sequence identity, catalytic mechanisms, and structural properties, but differ in the position of their catalytic bases and in their s…	Domain
Sobic.009G027000	Chr09	2424502	2427667	-1	3166	123153						oxidation-reduction process	GO:0055114	A metabolic process that results in the removal or addition of one or more electrons to or from a substance, with or without the concomitant removal or addition of a proton or protons.
Sobic.009G027000	Chr09	2424502	2427667	-1	3166	123153						metabolic process	GO:0008152	The chemical reactions and pathways, including anabolism and catabolism, by which living organisms transform chemical substances. Metabolic processes typically transform small molecules, but also include macromolecular processes such as DNA repair and replication, and protein synthesis and degradation.
Sobic.009G027000	Chr09	2424502	2427667	-1	3166	123153						flavin adenine dinucleotide binding	GO:0050660	Interacting selectively and non-covalently with FAD, flavin-adenine dinucleotide, the coenzyme or the prosthetic group of various flavoprotein oxidoreductase enzymes, in either the oxidized form, FAD, or the reduced form, FADH2.
Sobic.009G027000	Chr09	2424502	2427667	-1	3166	123153						oxidoreductase activity, acting on the CH-CH group of donors	GO:0016627	Catalysis of an oxidation-reduction (redox) reaction in which a CH-CH group acts as a hydrogen or electron donor and reduces a hydrogen or electron acceptor.
Sobic.009G027000	Chr09	2424502	2427667	-1	3166	123153						acyl-CoA dehydrogenase activity	GO:0003995	Catalysis of the reaction: acyl-CoA + acceptor = 2,3-dehydroacyl-CoA + reduced acceptor.
Sobic.009G027100	Chr09	2433552	2440727	-1	7176	132203
Sobic.009G027100	Chr09	2433552	2440727	-1	7176	132203
Sobic.009G027100	Chr09	2433552	2440727	-1	7176	132203
Sobic.009G027200	Chr09	2434984	2438761	1	3778	133635		Tetraspanin/Peripherin		Tetraspanins are a distinct family of proteins, containing four transmembrane domains: a small outer loop (EC1), a larger outer loop (EC2), a small inner loop (IL) and short cytoplasmic tails. They contain characteristic structural features, including 4-6 conserved extracellular cysteine residues, and polar residues within transmembrane domains. A fundamental role of tetraspanins appears to be or…	Family
Sobic.009G027200	Chr09	2434984	2438761	1	3778	133635		Ribosomal protein S11		Ribosomes are the particles that catalyse mRNA-directed protein synthesis in all organisms. The codons of the mRNA are exposed on the ribosome to allow tRNA binding. This leads to the incorporation of amino acids into the growing polypeptide chain in accordance with the genetic information. Incoming amino acid monomers enter the ribosomal A site in the form of aminoacyl-tRNAs complexed with elong…	Family
Sobic.009G027200	Chr09	2434984	2438761	1	3778	133635						integral component of membrane	GO:0016021	The component of a membrane consisting of the gene products and protein complexes having at least some part of their peptide sequence embedded in the hydrophobic region of the membrane.
Sobic.009G027300	Chr09	2441055	2448375	-1	7321	139706		Homeodomain-like		Homeodomain proteins are transcription factors that share a related DNA binding homeodomain []. The homeodomain was first identified in a number of Drosophila homeotic and segmentation proteins, but is now known to be well conserved in many other animals, including vertebrates. The domain binds DNA through a helix-turn-helix (HTH) structure. The HTH motif is characterised by two alpha-helices, wh…	Domain
Sobic.009G027300	Chr09	2441055	2448375	-1	7321	139706		SANT/Myb domain		The retroviral oncogene v-myb, and its cellular counterpart c-myb, encode nuclear DNA-binding proteins. In myb, one of the most conserved regions consisting of three tandem repeats has been shown to be involved in DNA-binding [].The SANT domain is present in nuclear receptor co-repressors and in the subunits of many chromatin-remodelling complexes []. It has a strong structural similarity to the …	Domain
Sobic.009G027300	Chr09	2441055	2448375	-1	7321	139706		SANT domain		The SANT domain is a motif of ~50 amino acids present in proteins involved in chromatin-remodelling and transcription regulation. This eukaryotic domain was identified in nuclear receptor co-repressors and named after switching-defective protein 3 (Swi3), adaptor 2 (Ada2), nuclear receptor co-repressor (N-CoR) and transcription factor (TF)IIIB []. Although SANT domains show remarkable sequence an…	Domain
Sobic.009G027300	Chr09	2441055	2448375	-1	7321	139706		Homeodomain-like		Homeodomain proteins are transcription factors that share a related DNA binding homeodomain []. The homeodomain was first identified in a number of Drosophila homeotic and segmentation proteins, but is now known to be well conserved in many other animals, including vertebrates. The domain binds DNA through a helix-turn-helix (HTH) structure. The HTH motif is characterised by two alpha-helices, wh…	Domain
Sobic.009G027300	Chr09	2441055	2448375	-1	7321	139706		SANT/Myb domain		The retroviral oncogene v-myb, and its cellular counterpart c-myb, encode nuclear DNA-binding proteins. In myb, one of the most conserved regions consisting of three tandem repeats has been shown to be involved in DNA-binding [].The SANT domain is present in nuclear receptor co-repressors and in the subunits of many chromatin-remodelling complexes []. It has a strong structural similarity to the …	Domain
Sobic.009G027300	Chr09	2441055	2448375	-1	7321	139706		SANT domain		The SANT domain is a motif of ~50 amino acids present in proteins involved in chromatin-remodelling and transcription regulation. This eukaryotic domain was identified in nuclear receptor co-repressors and named after switching-defective protein 3 (Swi3), adaptor 2 (Ada2), nuclear receptor co-repressor (N-CoR) and transcription factor (TF)IIIB []. Although SANT domains show remarkable sequence an…	Domain
Sobic.009G027300	Chr09	2441055	2448375	-1	7321	139706		Homeodomain-like		Homeodomain proteins are transcription factors that share a related DNA binding homeodomain []. The homeodomain was first identified in a number of Drosophila homeotic and segmentation proteins, but is now known to be well conserved in many other animals, including vertebrates. The domain binds DNA through a helix-turn-helix (HTH) structure. The HTH motif is characterised by two alpha-helices, wh…	Domain
Sobic.009G027300	Chr09	2441055	2448375	-1	7321	139706		SANT/Myb domain		The retroviral oncogene v-myb, and its cellular counterpart c-myb, encode nuclear DNA-binding proteins. In myb, one of the most conserved regions consisting of three tandem repeats has been shown to be involved in DNA-binding [].The SANT domain is present in nuclear receptor co-repressors and in the subunits of many chromatin-remodelling complexes []. It has a strong structural similarity to the …	Domain
Sobic.009G027300	Chr09	2441055	2448375	-1	7321	139706		SANT domain		The SANT domain is a motif of ~50 amino acids present in proteins involved in chromatin-remodelling and transcription regulation. This eukaryotic domain was identified in nuclear receptor co-repressors and named after switching-defective protein 3 (Swi3), adaptor 2 (Ada2), nuclear receptor co-repressor (N-CoR) and transcription factor (TF)IIIB []. Although SANT domains show remarkable sequence an…	Domain
Sobic.009G027300	Chr09	2441055	2448375	-1	7321	139706		Homeodomain-like		Homeodomain proteins are transcription factors that share a related DNA binding homeodomain []. The homeodomain was first identified in a number of Drosophila homeotic and segmentation proteins, but is now known to be well conserved in many other animals, including vertebrates. The domain binds DNA through a helix-turn-helix (HTH) structure. The HTH motif is characterised by two alpha-helices, wh…	Domain
Sobic.009G027300	Chr09	2441055	2448375	-1	7321	139706		SANT/Myb domain		The retroviral oncogene v-myb, and its cellular counterpart c-myb, encode nuclear DNA-binding proteins. In myb, one of the most conserved regions consisting of three tandem repeats has been shown to be involved in DNA-binding [].The SANT domain is present in nuclear receptor co-repressors and in the subunits of many chromatin-remodelling complexes []. It has a strong structural similarity to the …	Domain
Sobic.009G027300	Chr09	2441055	2448375	-1	7321	139706		SANT domain		The SANT domain is a motif of ~50 amino acids present in proteins involved in chromatin-remodelling and transcription regulation. This eukaryotic domain was identified in nuclear receptor co-repressors and named after switching-defective protein 3 (Swi3), adaptor 2 (Ada2), nuclear receptor co-repressor (N-CoR) and transcription factor (TF)IIIB []. Although SANT domains show remarkable sequence an…	Domain
Sobic.009G027300	Chr09	2441055	2448375	-1	7321	139706						DNA binding	GO:0003677	Any molecular function by which a gene product interacts selectively and non-covalently with DNA (deoxyribonucleic acid).
Sobic.009G027350	Chr09	2448756	2450274	-1	1519	147407
Sobic.009G027350	Chr09	2448756	2450274	-1	1519	147407
Sobic.009G027550	Chr09	2455995	2463037	1	7043	154646
Sobic.009G027550	Chr09	2455995	2463037	1	7043	154646
Sobic.009G027400	Chr09	2458774	2459409	1	636	157425
Sobic.009G027700	Chr09	2467581	2470922	1	3342	166232	(1 of 68) PF07762 - Protein of unknown function (DUF1618) (DUF1618)	Domain of unknown function DUF1618		The proteins of this entry are mainly hypothetical proteins expressed by Oryza sativa.	Domain
Sobic.009G027800	Chr09	2480156	2487514	1	7359	178807		C2 domain		The C2 domain is a Ca2+-dependent membrane-targeting module found in many cellular proteins involved in signal transduction or membrane trafficking. C2 domains are unique among membrane targeting domains in that they show wide range of lipid selectivity for the major components of cell membranes, including phosphatidylserine and phosphatidylcholine. This C2 domain is about 116 amino-acid residues…	Domain
Sobic.009G027800	Chr09	2480156	2487514	1	7359	178807		EF-hand domain pair		This domain consists of a duplication of two EF-hand units, where each unit is composed of two helices connected by a twelve-residue calcium-binding loop. The calcium ion in the EF-hand loop is coordinated in a pentagonal bipyramidal configuration. Many calcium-binding proteins contain an EF-hand type calcium-binding domain [, ]. These include: calbindin D9K, S100 proteins such as calcyclin, polc…	Domain
Sobic.009G027800	Chr09	2480156	2487514	1	7359	178807		PLC-like phosphodiesterase, TIM beta/alpha-barrel domain		This entry represents a structural domain consisting of a TIM beta/alpha-barrel. These domains are found in several phospholipase C (PLC) like phosphodiesterases, including:Mammalian phospholipase C isozyme D1 [].Bacterial phosphatidylinositol-specific phospholipase C [].Glycerophosphodiester phosphodiesterases, such as GlpQ from Escherichia coliand UgpQ from Agrobacterium tumefaciens[].Phospholi…	Domain
Sobic.009G027800	Chr09	2480156	2487514	1	7359	178807		Phosphatidylinositol-specific phospholipase C, X domain		Phosphatidylinositol-specific phospholipase C, a eukaryotic intracellular enzyme, plays an important role in signal transduction processes []. It catalyzes the hydrolysis of 1-phosphatidyl-D-myo-inositol-3,4,5-triphosphate into the second messenger molecules diacylglycerol and inositol-1,4,5-triphosphate. This catalytic process is tightly regulated by reversible phosphorylation and binding of reg…	Domain
Sobic.009G027800	Chr09	2480156	2487514	1	7359	178807		Phospholipase C, phosphatidylinositol-specific, Y domain		Phosphatidylinositol-specific phospholipase C (), an eukaryotic intracellular enzyme, plays an important role in signal transduction processes [](see ). It catalyzes the hydrolysis of 1-phosphatidyl-D-myo-inositol-3,4,5-triphosphate into the second messenger molecules diacylglycerol and inositol-1,4,5-triphosphate. This catalytic process is tightly regulated by reversible phosphorylation and bind…	Domain
Sobic.009G027800	Chr09	2480156	2487514	1	7359	178807		Phosphoinositide-specific phospholipase C, EF-hand-like domain		This domain is predominantly found in the enzyme phosphoinositol-specific phospholipase C. It adopts a structure consisting of a core of four alpha helices, in an EF like fold, and is required for functioning of the enzyme [].	Domain
Sobic.009G027800	Chr09	2480156	2487514	1	7359	178807		Phosphoinositide phospholipase C family		This entry represents phosphoinositol-specific phospholipase C (PLC) from eukaryotes. Proteins in this entry include PLC-beta, gamma, delta, epsilon, eta, zeta and inactive phospholipase C-like protein 2 (PLC-L2). Phosphoinositol-specific phospholipase C (PLC; () plays an important role in signal transduction processes [], mediating the cellular actions of a variety of hormones, neurotransmitters…	Family
Sobic.009G027800	Chr09	2480156	2487514	1	7359	178807						protein binding	GO:0005515	Interacting selectively and non-covalently with any protein or protein complex (a complex of two or more proteins that may include other nonprotein molecules).
Sobic.009G027800	Chr09	2480156	2487514	1	7359	178807						signal transduction	GO:0007165	The cellular process in which a signal is conveyed to trigger a change in the activity or state of a cell. Signal transduction begins with reception of a signal (e.g. a ligand binding to a receptor or receptor activation by a stimulus such as light), or for signal transduction in the absence of ligand, signal-withdrawal or the activity of a constitutively active receptor. Signal transduction ends…
Sobic.009G027800	Chr09	2480156	2487514	1	7359	178807						intracellular signal transduction	GO:0035556	The process in which a signal is passed on to downstream components within the cell, which become activated themselves to further propagate the signal and finally trigger a change in the function or state of the cell.
Sobic.009G027800	Chr09	2480156	2487514	1	7359	178807						lipid metabolic process	GO:0006629	The chemical reactions and pathways involving lipids, compounds soluble in an organic solvent but not, or sparingly, in an aqueous solvent. Includes fatty acids; neutral fats, other fatty-acid esters, and soaps; long-chain (fatty) alcohols and waxes; sphingoids and other long-chain bases; glycolipids, phospholipids and sphingolipids; and carotenes, polyprenols, sterols, terpenes and other isopren…
Sobic.009G027800	Chr09	2480156	2487514	1	7359	178807						phosphatidylinositol phospholipase C activity	GO:0004435	Catalysis of the reaction: 1-phosphatidyl-1D-myo-inositol 4,5-bisphosphate + H(2)O = 1,2-diacylglycerol + 1D-myo-inositol 1,4,5-trisphosphate + H(+).
Sobic.009G027800	Chr09	2480156	2487514	1	7359	178807						phosphoric diester hydrolase activity	GO:0008081	Catalysis of the hydrolysis of a phosphodiester to give a phosphomonoester and a free hydroxyl group.
