# Supplementary material for: Association mapping by aerial drone reveals 213 genetic associations for Sorghum bicolor biomass traits under drought
Source: BMC Genomics. 2018 Sep 17;19:679. doi: 10.1186/s12864-018-5055-5 (PMC6142696; doi:10.1186/s12864-018-5055-5)
Supplement: Supplementary file 9 — Tables showing all genes in the regions spanned by significant SNPs for each peak. Gene information was obtained from the Phytomine tool in Phytozome v3.0. (ZIP 8760 kb) [file 12864_2018_5055_MOESM9_ESM.zip › CPG9.4_all_Sb_genes_in_region_from_Phytomine.xlsx]

## Sheet: CPG9.4_all_Sb_genes_in_region_f
Primary_Identifier	chrom	Pos_start	Pos_end	strand	gene_length	dist_from_max_GWAS_SNP	gene_defline	protein_domains_name	gene_name	protein_domains_description	protin_domains_type	ontology_term_name	GO_term	GO_description
Sobic.009G065100	Chr09	6949297	6953990	1	4694	43507		Pre-mRNA-splicing factor 38		Members of this family are related to the pre mRNA splicing factor PRP38 from yeast [], therefore all the members of this family could be involved in splicing. Thisconserved region could be involved in RNA binding. The putative domain is about 180 amino acids in length. PRP38 is a unique component of the U4/U6.U5 tri-smallnuclear ribonucleoprotein (snRNP) particle and is necessary for an essentia…	Family
Sobic.009G065100	Chr09	6949297	6953990	1	4694	43507		Pre-mRNA-splicing factor 38, C-terminal		This entry represents a hydrophilic domain found mainly at the C terminus of plant and animal pre-mRNA-splicing factor 38 proteins. The function of the domain is not known.	Domain
Sobic.009G065100	Chr09	6949297	6953990	1	4694	43507		Pre-mRNA-splicing factor 38		Members of this family are related to the pre mRNA splicing factor PRP38 from yeast [], therefore all the members of this family could be involved in splicing. Thisconserved region could be involved in RNA binding. The putative domain is about 180 amino acids in length. PRP38 is a unique component of the U4/U6.U5 tri-smallnuclear ribonucleoprotein (snRNP) particle and is necessary for an essentia…	Family
Sobic.009G065100	Chr09	6949297	6953990	1	4694	43507		Pre-mRNA-splicing factor 38, C-terminal		This entry represents a hydrophilic domain found mainly at the C terminus of plant and animal pre-mRNA-splicing factor 38 proteins. The function of the domain is not known.	Domain
Sobic.009G065100	Chr09	6949297	6953990	1	4694	43507		Pre-mRNA-splicing factor 38		Members of this family are related to the pre mRNA splicing factor PRP38 from yeast [], therefore all the members of this family could be involved in splicing. Thisconserved region could be involved in RNA binding. The putative domain is about 180 amino acids in length. PRP38 is a unique component of the U4/U6.U5 tri-smallnuclear ribonucleoprotein (snRNP) particle and is necessary for an essentia…	Family
Sobic.009G065100	Chr09	6949297	6953990	1	4694	43507		Pre-mRNA-splicing factor 38, C-terminal		This entry represents a hydrophilic domain found mainly at the C terminus of plant and animal pre-mRNA-splicing factor 38 proteins. The function of the domain is not known.	Domain
Sobic.009G065100	Chr09	6949297	6953990	1	4694	43507		Pre-mRNA-splicing factor 38		Members of this family are related to the pre mRNA splicing factor PRP38 from yeast [], therefore all the members of this family could be involved in splicing. Thisconserved region could be involved in RNA binding. The putative domain is about 180 amino acids in length. PRP38 is a unique component of the U4/U6.U5 tri-smallnuclear ribonucleoprotein (snRNP) particle and is necessary for an essentia…	Family
Sobic.009G065100	Chr09	6949297	6953990	1	4694	43507		Pre-mRNA-splicing factor 38, C-terminal		This entry represents a hydrophilic domain found mainly at the C terminus of plant and animal pre-mRNA-splicing factor 38 proteins. The function of the domain is not known.	Domain
Sobic.009G065200	Chr09	6957464	6962267	1	4804	51674		Zinc finger, RING-type		Zinc finger (Znf) domains are relatively small protein motifs which contain multiple finger-like protrusions that make tandem contacts with their target molecule. Some of these domains bind zinc, but many do not; instead binding other metals such as iron, or no metal at all. For example, some family members form salt bridges to stabilise the finger-like folds. They were first identified as a DNA-…	Domain
Sobic.009G065200	Chr09	6957464	6962267	1	4804	51674		Zinc finger, RING/FYVE/PHD-type		Zinc finger (Znf) domains are relatively small protein motifs which contain multiple finger-like protrusions that make tandem contacts with their target molecule. Some of these domains bind zinc, but many do not; instead binding other metals such as iron, or no metal at all. For example, some family members form salt bridges to stabilise the finger-like folds. They were first identified as a DNA-…	Domain
Sobic.009G065200	Chr09	6957464	6962267	1	4804	51674		Zinc finger, RING-type		Zinc finger (Znf) domains are relatively small protein motifs which contain multiple finger-like protrusions that make tandem contacts with their target molecule. Some of these domains bind zinc, but many do not; instead binding other metals such as iron, or no metal at all. For example, some family members form salt bridges to stabilise the finger-like folds. They were first identified as a DNA-…	Domain
Sobic.009G065200	Chr09	6957464	6962267	1	4804	51674		Zinc finger, RING/FYVE/PHD-type		Zinc finger (Znf) domains are relatively small protein motifs which contain multiple finger-like protrusions that make tandem contacts with their target molecule. Some of these domains bind zinc, but many do not; instead binding other metals such as iron, or no metal at all. For example, some family members form salt bridges to stabilise the finger-like folds. They were first identified as a DNA-…	Domain
Sobic.009G065200	Chr09	6957464	6962267	1	4804	51674						zinc ion binding	GO:0008270	Interacting selectively and non-covalently with zinc (Zn) ions.
Sobic.009G065200	Chr09	6957464	6962267	1	4804	51674						protein binding	GO:0005515	Interacting selectively and non-covalently with any protein or protein complex (a complex of two or more proteins that may include other nonprotein molecules).
Sobic.009G065300	Chr09	7006477	7007450	1	974	100687		DVL		This family consists of the DVL family of proteins. In a gain-of-function genetic screen for genes that influence fruit development in Arabidopsis, DEVIL (DVL) gene was identified. DVL is a small protein and over expression of the protein results in pleiotropic phenotypes featuredby shortened stature, rounder rosette leaves, clustered inflorescences, shortened pedicles, and siliques with pronged …	Family
Sobic.009G065400	Chr09	7009225	7012120	1	2896	103435		Ribosomal protein L13e		Ribosomes are the particles that catalyse mRNA-directed protein synthesis in all organisms. The codons of the mRNA are exposed on the ribosome to allow tRNA binding. This leads to the incorporation of amino acids into the growing polypeptide chain in accordance with the genetic information. Incoming amino acid monomers enter the ribosomal A site in the form of aminoacyl-tRNAs complexed with elong…	Family
Sobic.009G065400	Chr09	7009225	7012120	1	2896	103435						structural constituent of ribosome	GO:0003735	The action of a molecule that contributes to the structural integrity of the ribosome.
Sobic.009G065400	Chr09	7009225	7012120	1	2896	103435						translation	GO:0006412	The cellular metabolic process in which a protein is formed, using the sequence of a mature mRNA molecule to specify the sequence of amino acids in a polypeptide chain. Translation is mediated by the ribosome, and begins with the formation of a ternary complex between aminoacylated initiator methionine tRNA, GTP, and initiation factor 2, which subsequently associates with the small subunit of the…
Sobic.009G065400	Chr09	7009225	7012120	1	2896	103435						intracellular	GO:0005622	The living contents of a cell; the matter contained within (but not including) the plasma membrane, usually taken to exclude large vacuoles and masses of secretory or ingested material. In eukaryotes it includes the nucleus and cytoplasm.
Sobic.009G065400	Chr09	7009225	7012120	1	2896	103435						ribosome	GO:0005840	An intracellular organelle, about 200 A in diameter, consisting of RNA and protein. It is the site of protein biosynthesis resulting from translation of messenger RNA (mRNA). It consists of two subunits, one large and one small, each containing only protein and RNA. Both the ribosome and its subunits are characterized by their sedimentation coefficients, expressed in Svedberg units (symbol: S). H…
Sobic.009G065500	Chr09	7012455	7013045	1	591	106665		Concanavalin A-like lectin/glucanase domain		This entry represents the concanavalin A-like domain, which has a sandwich structure of 12-14 beta strands in two sheets with a complex topology. Proteins containing this domain include: Legume lectinsGlycosyl hydrolases family 16Galectin (animal S-lectin)Laminin G-like modulePentraxinClostridium neurotoxinsExotoxin AVibrio cholera sialidaseLeech intramolecular trans-sialidaseGlycosyl hydrolase f…	Domain
Sobic.009G065600	Chr09	7036432	7039404	-1	2973	130642	(1 of 3) 2.3.1.162 - Taxadien-5-alpha-ol O-acetyltransferase / Taxadienol acetyltransferase	Transferase		This family includes a number of transferase enzymes, mainly from plants and fungi. These include anthranilate N-hydroxycinnamoyl/benzoyltransferase that catalyses the first committed reaction of phytoalexin biosynthesis []. Deacetylvindoline 4-O-acetyltransferase () catalyses the last step in vindoline biosynthesis is also a member of this family []. The motif HXXXD is probably part of the activ…	Family
Sobic.009G065600	Chr09	7036432	7039404	-1	2973	130642	(1 of 3) 2.3.1.162 - Taxadien-5-alpha-ol O-acetyltransferase / Taxadienol acetyltransferase	Chloramphenicol acetyltransferase-like domain		Chloramphenicol acetyltransferase (CAT) catalyzes the acetyl-CoA dependent acetylation of chloramphenicol, resulting in the inactivation of the antibiotic. The crystal structure of the type III enzyme from Escherichia coli with chloramphenicol bound has been determined. CAT is a trimer of identical subunits (monomer Mr 25,000) and the trimeric structure is stabilised by a number of hydrogen bonds…	Domain
