# Supplementary material for: Association mapping by aerial drone reveals 213 genetic associations for Sorghum bicolor biomass traits under drought
Source: BMC Genomics. 2018 Sep 17;19:679. doi: 10.1186/s12864-018-5055-5 (PMC6142696; doi:10.1186/s12864-018-5055-5)
Supplement: Supplementary file 9 — Tables showing all genes in the regions spanned by significant SNPs for each peak. Gene information was obtained from the Phytomine tool in Phytozome v3.0. (ZIP 8760 kb) [file 12864_2018_5055_MOESM9_ESM.zip › CPG9.9_all_Sb_genes_in_region_from_Phytomine.xlsx]

## Sheet: CPG9.9_all_Sb_genes_in_region_f
Primary_Identifier	chrom	Pos_start	Pos_end	strand	gene_length	dist_from_max_GWAS_SNP	gene_defline	protein_domains_name	gene_name	protein_domains_description	protin_domains_type	ontology_term_name	GO_term	GO_description
Sobic.009G119600	Chr09	46957317	46959152	1	1836	49125	(1 of 2) PTHR32285:SF53 - PROTEIN TRICHOME BIREFRINGENCE-LIKE 8-RELATED	Trichome birefringence-like family		Trichome birefringence-like (TBL) is a plant protein family. In Arabidopsis this family includes 46 members (TBR, TBL1-45) []. The TBL family is proposed to encode wall polysaccharide specific O-acetyltransferases [, ]. They contain a TBL domain with a conserved glycine-aspartate-serine (GDS) signature, similar to the conserved motif (GDSL) found in some esterases/lipases [, ]. Members of the TBL…	Family
Sobic.009G119600	Chr09	46957317	46959152	1	1836	49125	(1 of 2) PTHR32285:SF53 - PROTEIN TRICHOME BIREFRINGENCE-LIKE 8-RELATED	PMR5 N-terminal domain		The plant proteins PMR5 and ESK1 have an N-terminal C-rich predicted sugar binding domain followed by the PC-Esterase (acyl esterase) domain []. This entry represents the N-terminal domain.	Domain
Sobic.009G119600	Chr09	46957317	46959152	1	1836	49125	(1 of 2) PTHR32285:SF53 - PROTEIN TRICHOME BIREFRINGENCE-LIKE 8-RELATED	PC-Esterase		The PC-Esterase family []is comprised of Cas1p, the Homo sapiens C7orf58, Arabidopsis thaliana PMR5 and a group of plant freezing resistance/cold acclimatization proteins typified by Arabidopsis thaliana ESKIMO1 [, ], animal FAM55D proteins, and animal FAM113 proteins. The PC-Esterase family has features that are both similar and different from the canonical GDSL/SGNH superfamily []. The members …	Family
Sobic.009G119700	Chr09	46991895	47001581	-1	9687	83703	(1 of 1) PTHR23196:SF8 - N-ACETYLTRANSFERASE	BRCT domain		The breast cancer susceptibility gene contains at its C terminus two copies ofa conserved domain that was named BRCT for BRCA1 C terminus. This domain ofabout 95 amino acids is found in a large variety of proteins involved in DNA repair, recombination and cell cycle control [, , ]. The BRCT domain is notlimited to the C-terminal of protein sequences and can be found in multiplecopies or in a sing…	Domain
Sobic.009G119700	Chr09	46991895	47001581	-1	9687	83703	(1 of 1) PTHR23196:SF8 - N-ACETYLTRANSFERASE	Acyl-CoA N-acyltransferase		This entry represents a structural domain found in several acyl-CoA acyltransferase enzymes. This domain has a 3-layer alpha/beta/alpha structure that contains mixed beta-sheets, and can be found in the following proteins:N-acetyl transferase (NAT) family members, including aminoglycoside N-acetyltransferases [], the histone acetyltransferase domain of P300/CBP associating factor PCAF [], the cat…	Domain
Sobic.009G119700	Chr09	46991895	47001581	-1	9687	83703	(1 of 1) PTHR23196:SF8 - N-ACETYLTRANSFERASE	GNAT domain		The N-acetyltransferases (NAT) (EC 2.3.1.-) are enzymes that use acetylcoenzyme A (CoA) to transfer an acetyl group to a substrate, a reactionimplicated in various functions from bacterial antibiotic resistance tomammalian circadian rhythm and chromatin remodeling. The Gcn5-relatedN-acetyltransferases (GNAT) catalyze the transfer of the acetyl from the CoAdonor to a primary amine of the acceptor.…	Domain
Sobic.009G119700	Chr09	46991895	47001581	-1	9687	83703	(1 of 1) PTHR23196:SF8 - N-ACETYLTRANSFERASE					N-acetyltransferase activity	GO:0008080	Catalysis of the transfer of an acetyl group to a nitrogen atom on the acceptor molecule.
Sobic.009G119800	Chr09	47001582	47005538	-1	3957	93390	(1 of 1) PTHR23201//PTHR23201:SF8 - EXTENSIN, PROLINE-RICH PROTEIN // SUBFAMILY NOT NAMED	Gibberellin regulated protein		This is the GASA gibberellin regulated cysteine rich protein family. The expression of these proteins is up-regulated by the plant hormone gibberellin, most of these proteins have some role in plant development. There are 12 cysteine residues conserved within the alignment giving the potential for these proteins to posses 6 disulphide bonds.	Family
Sobic.009G119900	Chr09	47006894	47010121	-1	3228	98702		Acyl carrier protein (ACP)		There are two types of fatty acid synthase systems. The type I system is found in metazoans and is carried outby a multifunctional polypeptide with multiple active sites. In contrast, the type II system found in bacteria and plantsconsists of a set of discrete monofunctional proteins, each encoded by a separate gene. ACP1 is central to both of thesepathways because it functions to ferry the pathw…	Family
Sobic.009G119900	Chr09	47006894	47010121	-1	3228	98702		Acyl carrier protein-like		Acyl carrier protein (ACP) is an essential cofactor in the synthesis of fatty acids by the fatty acid synthetases systems in bacteria and plants. In addition to fatty acid synthesis, ACP is also involved in many other reactions that require acyl transfer steps, such as the synthesis of polyketide antibiotics, biotin precursor, membrane-derived oligosaccharides, and activation of toxins, and funct…	Domain
Sobic.009G119900	Chr09	47006894	47010121	-1	3228	98702						fatty acid biosynthetic process	GO:0006633	The chemical reactions and pathways resulting in the formation of a fatty acid, any of the aliphatic monocarboxylic acids that can be liberated by hydrolysis from naturally occurring fats and oils. Fatty acids are predominantly straight-chain acids of 4 to 24 carbon atoms, which may be saturated or unsaturated; branched fatty acids and hydroxy fatty acids also occur, and very long chain acids of …
Sobic.009G120000	Chr09	47027601	47028144	-1	544	119409
Sobic.009G120100	Chr09	47042357	47045823	-1	3467	134165		Peptidase S24/S26A/S26B/S26C		This entry represents a stuctural domain superfamily found in serine peptidases belonging to MEROPS peptidase families: S24 (LexA family, clan SF); S26A (signal peptidase I), S26B (signalase) and S26C TraF peptidase. This domain has a complex fold made of several coiled beta-sheets, which contains an SH3-like barrel structure.The S26 family includes Escherichia colisignal peptidase, SPase, which …	Domain
Sobic.009G120100	Chr09	47042357	47045823	-1	3467	134165		Peptidase S24/S26, beta-ribbon domain		This entry represents a stuctural domain superfamily found in serine peptidases belonging to MEROPS peptidase families: S24 (LexA family, clan SF); S26A (signal peptidase I), S26B (signalase) and S26C TraF peptidase. This domain has a complex fold made of several coiled beta-sheets, which contains an SH3-like barrel structure.The S26 family includes Escherichia colisignal peptidase, SPase, which …	Domain
Sobic.009G120100	Chr09	47042357	47045823	-1	3467	134165		Peptidase S24/S26A/S26B		This domain is found in members of the peptidase families S24 (LexA family, clan SF), S26A (signal peptidase I) and S26B (signalase).	Domain
Sobic.009G120100	Chr09	47042357	47045823	-1	3467	134165		Peptidase S26B		Proteolytic enzymes that exploit serine in their catalytic activity are ubiquitous, being found in viruses, bacteria and eukaryotes []. They include a wide range of peptidase activity, including exopeptidase, endopeptidase, oligopeptidase and omega-peptidase activity. Many families of serine protease have been identified, these being grouped into clans on the basis of structural similarity and ot…	Family
Sobic.009G120100	Chr09	47042357	47045823	-1	3467	134165						membrane	GO:0016020	A lipid bilayer along with all the proteins and protein complexes embedded in it an attached to it.
Sobic.009G120100	Chr09	47042357	47045823	-1	3467	134165						peptidase activity	GO:0008233	Catalysis of the hydrolysis of a peptide bond. A peptide bond is a covalent bond formed when the carbon atom from the carboxyl group of one amino acid shares electrons with the nitrogen atom from the amino group of a second amino acid.
Sobic.009G120100	Chr09	47042357	47045823	-1	3467	134165						signal peptide processing	GO:0006465	The proteolytic removal of a signal peptide from a protein during or after transport to a specific location in the cell.
Sobic.009G120200	Chr09	47048646	47050040	-1	1395	140454	(1 of 13) PF12734 - Cysteine-rich TM module stress tolerance (CYSTM)	Cysteine-rich transmembrane CYSTM domain		Proteins containing CYSTM domain are short cysteine-rich membrane proteins that most probably dimerise together to form a transmembrane sulfhydryl-lined pore. The CYSTM domain is always present at the extreme -terminus of the protein in which it ispresent. Furthermore, like the yeast prototypes, the majority of the proteins also possess a proline/glutamine-rich segment upstream of the CYSTM domai…	Domain
