# Supplementary material for: Association mapping by aerial drone reveals 213 genetic associations for Sorghum bicolor biomass traits under drought
Source: BMC Genomics. 2018 Sep 17;19:679. doi: 10.1186/s12864-018-5055-5 (PMC6142696; doi:10.1186/s12864-018-5055-5)
Supplement: Supplementary file 10 — Top candidate genes from PhytoMine and literature for 213 GWAS peaks. (XLSX 232 kb) [file 12864_2018_5055_MOESM10_ESM.xlsx]

## Sheet: Table_S6_Candidate_gene_list_al
Top candidate genes from PhytoMine and literature for 213 GWAS peaks. ‘SNP ID max pval’ = SNP ID for of the SNP with the highest FDR corrected p-value (-log) for a given peak across all GWAS where peak registered as significant, ‘max pval’ = corresponding highest FDR corrected p-value for SNP ID max pval, ‘pos max pval’ = bp position for the max pval SNP, ‘min peak pos’ = lower boundary of wide p…
Peak Name	SNP ID max pval	max pval	chrom	pos max pval	min peak pos	max peak pos	NP min pos	NP max pos	narrow peakbp	FT?	Candidate from lit/ previously identified SNP	Citation lit candidate	topcandidate PhytoMine	gene pos start	gene pos end	strand	gene length	dist from max GWAS SNP (bp)	gene defline	protein domain name	gene_name	protein domains description	protein domain type	ontology term name	GO_term	GO_description
CPG1.1	S01_995171	1.84	1	995171	909063	1004215	995171	996253	1082	FALSE			Sobic.001G011200	987109	989382	-1	2274	5789		Nascent polypeptide-associated complex NAC domain		Nascent polypeptide-associated complex (NAC) is among the first ribosome-associated entities to bind the nascent polypeptide after peptide bond formation. The nascent polypeptide-associated complex (NAC) of yeast functions in the targeting process of ribosomes to the ER membrane []. NAC may prevent binding of ribosome nascent chains (RNCs) without a signal sequence to yeast membranes.	Domain
CPG1.2	S01_1536750	2.59	1	1536750	1496852	1536750	1496852	1536750	39898	FALSE	S1_1504467 - Lasky HVP	Lasky et al 10.1126/sciadv.1400218	Sobic.001G018200	1528936	1534824	1	5889	1926		Prohibitin		Genes that negatively regulate proliferation inside the cell are of considerable interest because of the implications in processes such asdevelopment and cancer []. Prohibitin, a novel cytoplasmic anti-proliferative protein widely expressed in a variety of tissues, inhibitsDNA synthesis. Studies have suggested that prohibitin may be a suppressorgene and is associated with tumour development and/o…	Family
CPG1.2	S01_1536750	2.59	1	1536750	1496852	1536750	1496852	1536750	39898	FALSE	S1_1504467 - Lasky HVP	Lasky et al 10.1126/sciadv.1400218	Sobic.001G018200	1528936	1534824	1	5889	1926		Band 7 protein		Band 7 protein is an integral membrane protein which is thought to regulatecation conductance. A variety of proteins belong to this family. These include theprohibitins, cytoplasmic anti-proliferative proteins and stomatin, an erythrocyte membrane protein. Bacterial HflC protein also belongs to this family.Note: Band 4.1 () and Band 7 proteins refer to human erythrocyte membrane proteins separate…	Family
CPG1.2	S01_1536750	2.59	1	1536750	1496852	1536750	1496852	1536750	39898	FALSE	S1_1504467 - Lasky HVP	Lasky et al 10.1126/sciadv.1400218	Sobic.001G018200	1528936	1534824	1	5889	1926						membrane	GO:0016020	A lipid bilayer along with all the proteins and protein complexes embedded in it an attached to it.
CPG1.3	S01_2482438	2.65	1	2482438	2409069	2878523	2469398	2482438	13040	FALSE			Sobic.001G032800	2481787	2485139	-1	3353	0	(1 of 1) PTHR19316:SF17 - HSP70-INTERACTING PROTEIN FES1B-LIKE PROTEIN-RELATED	Armadillo-like helical		This domain consists of a multi-helical fold comprised of two curved layers of alpha helices arranged in a regular right-handed superhelix, where the repeats that make up this structure are arranged about a common axis []. These superhelical structures present an extensive solvent-accessible surface that is well suited to binding large substrates such as proteins and nucleic acids. This topology …	Domain
CPG1.3	S01_2482438	2.65	1	2482438	2409069	2878523	2469398	2482438	13040	FALSE			Sobic.001G032800	2481787	2485139	-1	3353	0	(1 of 1) PTHR19316:SF17 - HSP70-INTERACTING PROTEIN FES1B-LIKE PROTEIN-RELATED	Armadillo-type fold		This entry represents a structural domain with an armadillo (ARM)-like fold, consisting of a multi-helical fold comprised of two curved layers of alpha helices arranged in a regular right-handed superhelix, where the repeats that make up this structure are arranged about a common axis []. These superhelical structures present an extensive solvent-accessible surface that is well suited to binding …	Domain
CPG1.3	S01_2482438	2.65	1	2482438	2409069	2878523	2469398	2482438	13040	FALSE			Sobic.001G032800	2481787	2485139	-1	3353	0	(1 of 1) PTHR19316:SF17 - HSP70-INTERACTING PROTEIN FES1B-LIKE PROTEIN-RELATED	Nucleotide exchange factor Fes1		This entry represents a domain found in the Fes1 protein. Fes1 is a cytosolic homologue of Sls1, an ER protein which has nucleotide exchange factor activity. Fes1 in yeast has been shown to bind to the molecular chaperone Hsp70 and has adenyl-nucleotide exchange factor activity [].	Domain
CPG1.4	S01_4224767	3.74	1	4224767	4131861	4277338	4131861	4224767	92906	FALSE			Sobic.001G056300	4224166	4228450	-1	4285	0		Myc-type, basic helix-loop-helix (bHLH) domain		A number of eukaryotic proteins, which probably are sequence specific DNA-binding proteins that act as transcription factors, share a conserved domainof 40 to 50 amino acid residues. It has been proposed []that this domain isformed of two amphipathic helices joined by a variable length linker regionthat could form a loop. This 'helix-loop-helix' (HLH) domain mediates proteindimerization and has b…	Domain
CPG1.4	S01_4224767	3.74	1	4224767	4131861	4277338	4131861	4224767	92906	FALSE			Sobic.001G056300	4224166	4228450	-1	4285	0		Myc-type, basic helix-loop-helix (bHLH) domain		A number of eukaryotic proteins, which probably are sequence specific DNA-binding proteins that act as transcription factors, share a conserved domainof 40 to 50 amino acid residues. It has been proposed []that this domain isformed of two amphipathic helices joined by a variable length linker regionthat could form a loop. This 'helix-loop-helix' (HLH) domain mediates proteindimerization and has b…	Domain
CPG1.4	S01_4224767	3.74	1	4224767	4131861	4277338	4131861	4224767	92906	FALSE			Sobic.001G056300	4224166	4228450	-1	4285	0						protein dimerization activity	GO:0046983	The formation of a protein dimer, a macromolecular structure consists of two noncovalently associated identical or nonidentical subunits.
CPG1.5	S01_4473605	1.88	1	4473605	4442617	4476977	4473605	4476977	3372	FALSE	S1_4444648 - Lasky PWP	Lasky et al 10.1126/sciadv.1400218	Sobic.001G059800	4465386	4467565	-1	2180	6040		Cupin 1		This family represents the conserved barrel domain of the 'cupin' superfamily ('cupa' is the Latin term for a small barrel). This family contains 11S and 7S plant seed storage proteins, and germins. Plant seed storage proteins provide the major nitrogen source for the developing plant [].	Domain
CPG1.5	S01_4473605	1.88	1	4473605	4442617	4476977	4473605	4476977	3372	FALSE	S1_4444648 - Lasky PWP	Lasky et al 10.1126/sciadv.1400218	Sobic.001G059800	4465386	4467565	-1	2180	6040		RmlC-like cupin domain		RmlC (dTDP (deoxythymidine diphosphates)-4-dehydrorhamnose 3,5-epimerase; ) is a dTDP-sugar isomerase enzyme involved in the synthesis of L-rhamnose, a saccharide required for the virulence of some pathogenic bacteria []. RmlC is a dimer, each monomer being formed from two beta-sheets arranged in a beta-sandwich, where the substrate-binding site is located between the two sheets of both monomers.…	Domain
CPG1.5	S01_4473605	1.88	1	4473605	4442617	4476977	4473605	4476977	3372	FALSE	S1_4444648 - Lasky PWP	Lasky et al 10.1126/sciadv.1400218	Sobic.001G059800	4465386	4467565	-1	2180	6040		RmlC-like jelly roll fold		This entry represents domains with a double-stranded beta-helix jelly roll fold such as that found in RmlC (deoxythymidine diphosphates-4-dehydrorhamnose 3,5-epimerase; ), a dTDP-sugar isomerase enzyme involved in the synthesis of L-rhamnose, a saccharide required for the virulence of some pathogenic bacteria [].Other protein families contain domains that share this jelly roll fold, including glu…	Domain
CPG1.5	S01_4473605	1.88	1	4473605	4442617	4476977	4473605	4476977	3372	FALSE	S1_4444648 - Lasky PWP	Lasky et al 10.1126/sciadv.1400218	Sobic.001G059800	4465386	4467565	-1	2180	6040						nutrient reservoir activity	GO:0045735	Functions in the storage of nutritious substrates.
CPG1.6	S01_10202723	2.53	1	10202723	10202723	10286885	4473605	4476977	3372	FALSE			Sobic.001G129800	10204859	10206064	-1	1206	2136	(1 of 197) PF00560 - Leucine Rich Repeat (LRR_1)	Leucine-rich repeat		Leucine-rich repeats (LRR) consist of 2-45 motifs of 20-30 amino acids in length that generally folds into an arc or horseshoe shape []. LRRs occur in proteins ranging from viruses to eukaryotes, and appear to provide a structural framework for the formation of protein-protein interactions [, ].Proteins containing LRRs include tyrosine kinase receptors, cell-adhesion molecules, virulence factors,…	Repeat
CPG1.6	S01_10202723	2.53	1	10202723	10202723	10286885	4473605	4476977	3372	FALSE			Sobic.001G129800	10204859	10206064	-1	1206	2136	(1 of 197) PF00560 - Leucine Rich Repeat (LRR_1)	Leucine-rich repeat, typical subtype		Leucine-rich repeats (LRR) consist of 2-45 motifs of 20-30 amino acids in length that generally folds into an arc or horseshoe shape []. LRRs occur in proteins ranging from viruses to eukaryotes, and appear to provide a structural framework for the formation of protein-protein interactions [, ].Proteins containing LRRs include tyrosine kinase receptors, cell-adhesion molecules, virulence factors,…	Repeat
CPG1.7	S01_12922094	1.5	1	12922094	12863128	12934306	12922094	12932160	10066	FALSE			Sobic.001G158700	12913070	12919889	1	6820	2205		Tetratricopeptide-like helical domain		The tetratrico peptide repeat region (TPR) is a structural motif present in a wide range of proteins [, , ]. It mediates protein-protein interactions and the assembly of multiprotein complexes []. The TPR motifconsists of 3-16 tandem-repeats of 34 amino acids residues, although individual TPR motifs canbe dispersed in the protein sequence. Sequence alignment of the TPR domains reveals aconsensus …	Domain
CPG1.7	S01_12922094	1.5	1	12922094	12863128	12934306	12922094	12932160	10066	FALSE			Sobic.001G158700	12913070	12919889	1	6820	2205		Ankyrin repeat-containing domain		This entry represents the ankyrin repeat-containing domain. These domains contain multiple repeats of a beta(2)-alpha(2) motif. The ankyrin repeat is one of the most common protein-protein interaction motifs in nature. Ankyrin repeats are tandemly repeated modules of about 33 amino acids. They occur in a large number of functionally diverse proteins mainly from eukaryotes. The few known examples …	Domain
CPG1.7	S01_12922094	1.5	1	12922094	12863128	12934306	12922094	12932160	10066	FALSE			Sobic.001G158700	12913070	12919889	1	6820	2205		Ankyrin repeat		The ankyrin repeat is one of the most common protein-protein interaction motifs in nature. Ankyrin repeats are tandemly repeated modules of about 33 amino acids. They occur in a large number of functionally diverse proteins mainly from eukaryotes. The few known examples from prokaryotes and viruses may be the result of horizontal gene transfers []. The repeat has been found in proteins of diverse…	Repeat
CPG1.7	S01_12922094	1.5	1	12922094	12863128	12934306	12922094	12932160	10066	FALSE			Sobic.001G158700	12913070	12919889	1	6820	2205		Tetratricopeptide repeat		The tetratrico peptide repeat region (TPR) is a structural motif present in a wide range of proteins [, , ]. It mediates protein-protein interactions and the assembly of multiprotein complexes []. The TPR motifconsists of 3-16 tandem-repeats of 34 amino acids residues, although individual TPR motifs canbe dispersed in the protein sequence. Sequence alignment of the TPR domains reveals aconsensus …	Repeat
CPG1.7	S01_12922094	1.5	1	12922094	12863128	12934306	12922094	12932160	10066	FALSE			Sobic.001G158700	12913070	12919889	1	6820	2205		Tetratricopeptide repeat-containing domain		The tetratrico peptide repeat region (TPR) is a structural motif present in a wide range of proteins [, , ]. It mediates protein-protein interactions and the assembly of multiprotein complexes []. The TPR motifconsists of 3-16 tandem-repeats of 34 amino acids residues, although individual TPR motifs canbe dispersed in the protein sequence. Sequence alignment of the TPR domains reveals aconsensus …	Domain
CPG1.7	S01_12922094	1.5	1	12922094	12863128	12934306	12922094	12932160	10066	FALSE			Sobic.001G158700	12913070	12919889	1	6820	2205		Tetratricopeptide repeat 2		The tetratrico peptide repeat (TPR) is a structural motif present in a wide range of proteins [, , ]. It mediates protein-protein interactions and the assembly of multiprotein complexes []. The TPR motif consists of 3-16 tandem-repeats of 34 amino acids residues, although individual TPR motifs can be dispersed in the protein sequence. Sequence alignment of the TPR domains reveals a consensus sequ…	Repeat
CPG1.7	S01_12922094	1.5	1	12922094	12863128	12934306	12922094	12932160	10066	FALSE			Sobic.001G158700	12913070	12919889	1	6820	2205		Tetratricopeptide-like helical domain		The tetratrico peptide repeat region (TPR) is a structural motif present in a wide range of proteins [, , ]. It mediates protein-protein interactions and the assembly of multiprotein complexes []. The TPR motifconsists of 3-16 tandem-repeats of 34 amino acids residues, although individual TPR motifs canbe dispersed in the protein sequence. Sequence alignment of the TPR domains reveals aconsensus …	Domain
CPG1.7	S01_12922094	1.5	1	12922094	12863128	12934306	12922094	12932160	10066	FALSE			Sobic.001G158700	12913070	12919889	1	6820	2205		Ankyrin repeat-containing domain		This entry represents the ankyrin repeat-containing domain. These domains contain multiple repeats of a beta(2)-alpha(2) motif. The ankyrin repeat is one of the most common protein-protein interaction motifs in nature. Ankyrin repeats are tandemly repeated modules of about 33 amino acids. They occur in a large number of functionally diverse proteins mainly from eukaryotes. The few known examples …	Domain
CPG1.7	S01_12922094	1.5	1	12922094	12863128	12934306	12922094	12932160	10066	FALSE			Sobic.001G158700	12913070	12919889	1	6820	2205		Ankyrin repeat		The ankyrin repeat is one of the most common protein-protein interaction motifs in nature. Ankyrin repeats are tandemly repeated modules of about 33 amino acids. They occur in a large number of functionally diverse proteins mainly from eukaryotes. The few known examples from prokaryotes and viruses may be the result of horizontal gene transfers []. The repeat has been found in proteins of diverse…	Repeat
CPG1.8	S01_14194490	2.83	1	14194490	14194490	14258149	12922094	12932160	10066	FALSE			Sobic.001G170301	14206452	14208245	1	1794	11962	(1 of 1) PTHR23201//PTHR23201:SF6 - EXTENSIN, PROLINE-RICH PROTEIN // SUBFAMILY NOT NAMED	Gibberellin regulated protein		This is the GASA gibberellin regulated cysteine rich protein family. The expression of these proteins is up-regulated by the plant hormone gibberellin, most of these proteins have some role in plant development. There are 12 cysteine residues conserved within the alignment giving the potential for these proteins to posses 6 disulphide bonds.	Family
CPG1.9	S01_14857135	2.29	1	14857135	14857135	14865640	12922094	12932160	10066	FALSE			intergenic?
CPG1.10	S01_15723990	2.13	1	15723990	15704547	15723990	12922094	12932160	10066	FALSE			intergenic?
CPG1.11	S01_19715095	1.68	1	19715095	19597992	19888589	12922094	12932160	10066	FALSE	S1_19615409 - Lasky PWP	Lasky et al 10.1126/sciadv.1400218	Sobic.001G213666	19709699	19715230	-1	5532	0	(1 of 14) PTHR12606:SF14 - CYSTEINE-TYPE PEPTIDASE
CPG1.12	S01_24985904	3.75	1	24985904	24826078	24985904	12922094	12932160	10066	FALSE			Sobic.001G241900	24975510	24977279	-1	1770	8625	(1 of 110) K10523 - speckle-type POZ protein (SPOP)	POZ domain		The BTB (for BR-C, ttk and bab) []or POZ (for Pox virus and Zinc finger) [, ]domain is a versatile protein-protein interaction motif involved in many cellular functions, including transcriptional regulation, cytoskeleton dynamics, ion channel assembly and gating, and targeting proteins for ubiquitination []. The BTB domain can occur alongside other domains: BTB-zinc finger (BTB-ZF), BTB-BACK-Kelc…	Domain
CPG1.12	S01_24985904	3.75	1	24985904	24826078	24985904	12922094	12932160	10066	FALSE			Sobic.001G241900	24975510	24977279	-1	1770	8625	(1 of 110) K10523 - speckle-type POZ protein (SPOP)	BTB/POZ domain		The BTB domain (Broad-Complex, Tramtrack and Bric a brac) is also known as the POZ domain (POxvirus and Zinc finger). It is a homodimerization domainoccurring at the N terminus of proteins containing multiple copies of eitherzinc fingers of the C2H2 type or Kelch repeats [, ]. Many BTB proteins are transcriptional regulators that are thought to act through the control of chromatin structure.The s…	Domain
CPG1.12	S01_24985904	3.75	1	24985904	24826078	24985904	12922094	12932160	10066	FALSE			Sobic.001G241900	24975510	24977279	-1	1770	8625	(1 of 110) K10523 - speckle-type POZ protein (SPOP)	TRAF-like		The tumour necrosis factor receptor (TNFR) associated factors (TRAFs) act as signal transducers for both TNFRs and interleukin-1/Toll-like receptors. TRAFs function in immunity, embryonic development, stress response and bone metabolism through their induction of cell proliferation, differentiation, and apoptosis []. TRAFs are characterised by two domains: an N-terminal domain containing RING and…	Domain
CPG1.12	S01_24985904	3.75	1	24985904	24826078	24985904	12922094	12932160	10066	FALSE			Sobic.001G241900	24975510	24977279	-1	1770	8625	(1 of 110) K10523 - speckle-type POZ protein (SPOP)	MATH/TRAF domain		Although apparently functionally unrelated, intracellular TRAFs and extracellular meprins share a conserved region of about 180 residues, the meprin and TRAF homology (MATH) domain []. Meprins are mammalian tissue-specific metalloendopeptidases of the astacin family implicated in developmental, normal and pathological processes by hydrolysing a variety of proteins. Various growth factors, cytokin…	Domain
CPG1.12	S01_24985904	3.75	1	24985904	24826078	24985904	12922094	12932160	10066	FALSE			Sobic.001G241900	24975510	24977279	-1	1770	8625	(1 of 110) K10523 - speckle-type POZ protein (SPOP)					protein binding	GO:0005515	Interacting selectively and non-covalently with any protein or protein complex (a complex of two or more proteins that may include other nonprotein molecules).
CPG1.13	S01_26782061	6.4	1	26782061	26782061	26855887	26782061	26855887	73826	FALSE			Sobic.001G248600	26782638	26793003	1	10366	577	(1 of 1) 5.5.1.13 - Ent-copalyl diphosphate synthase / Ent-kaurene synthetase A	Terpene synthase, metal-binding domain		Sequences containing this domain belong to the terpene synthase family. It has been suggested that this gene family be designated tps (for terpene synthase). Sequence comparisons reveal similarities between the monoterpene (C10) synthases, sesquiterpene (C15) synthases and the diterpene (C20) synthases. It has been split into six subgroups on the basis of phylogeny, called Tpsa-Tpsf [].Tpsa inclu…	Domain
CPG1.13	S01_26782061	6.4	1	26782061	26782061	26855887	26782061	26855887	73826	FALSE			Sobic.001G248600	26782638	26793003	1	10366	577	(1 of 1) 5.5.1.13 - Ent-copalyl diphosphate synthase / Ent-kaurene synthetase A	Terpenoid cyclases/protein prenyltransferase alpha-alpha toroid		Protein prenyltransferases catalyze the transfer of the carbon moiety of C15 farnesyl pyrophosphate or geranylgeranyl pyrophosphate synthase to a conserved cysteine residue in a CaaX motif of protein and peptide substrates. The addition of a farnesyl group is required to anchor proteins to the cell membrane. In the 3D structure of a mammalian Ras farnesyltransferases (Ftase), both subunits are la…	Domain
CPG1.13	S01_26782061	6.4	1	26782061	26782061	26855887	26782061	26855887	73826	FALSE			Sobic.001G248600	26782638	26793003	1	10366	577	(1 of 1) 5.5.1.13 - Ent-copalyl diphosphate synthase / Ent-kaurene synthetase A	Terpene synthase, N-terminal domain		Sequences containing this domain belong to the terpene synthase family. It has been suggested that this gene family be designated tps (for terpene synthase). Sequence comparisons reveal similarities between the monoterpene (C10) synthases, sesquiterpene (C15) synthases and the diterpene (C20) synthases. It has been split into six subgroups on the basis of phylogeny, called Tpsa-Tpsf []. Tpsa incl…	Domain
CPG1.13	S01_26782061	6.4	1	26782061	26782061	26855887	26782061	26855887	73826	FALSE			Sobic.001G248600	26782638	26793003	1	10366	577	(1 of 1) 5.5.1.13 - Ent-copalyl diphosphate synthase / Ent-kaurene synthetase A	Isoprenoid synthase domain		This entry represents a domain found in the isoprenoid synthase family [], which is mostly all alpha-helical with a core bundle of anti-parallel alpha-helices [].	Domain
CPG1.13	S01_26782061	6.4	1	26782061	26782061	26855887	26782061	26855887	73826	FALSE			Sobic.001G248600	26782638	26793003	1	10366	577	(1 of 1) 5.5.1.13 - Ent-copalyl diphosphate synthase / Ent-kaurene synthetase A	Terpene synthase, metal-binding domain		Sequences containing this domain belong to the terpene synthase family. It has been suggested that this gene family be designated tps (for terpene synthase). Sequence comparisons reveal similarities between the monoterpene (C10) synthases, sesquiterpene (C15) synthases and the diterpene (C20) synthases. It has been split into six subgroups on the basis of phylogeny, called Tpsa-Tpsf [].Tpsa inclu…	Domain
CPG1.13	S01_26782061	6.4	1	26782061	26782061	26855887	26782061	26855887	73826	FALSE			Sobic.001G248600	26782638	26793003	1	10366	577	(1 of 1) 5.5.1.13 - Ent-copalyl diphosphate synthase / Ent-kaurene synthetase A	Terpenoid cyclases/protein prenyltransferase alpha-alpha toroid		Protein prenyltransferases catalyze the transfer of the carbon moiety of C15 farnesyl pyrophosphate or geranylgeranyl pyrophosphate synthase to a conserved cysteine residue in a CaaX motif of protein and peptide substrates. The addition of a farnesyl group is required to anchor proteins to the cell membrane. In the 3D structure of a mammalian Ras farnesyltransferases (Ftase), both subunits are la…	Domain
CPG1.13	S01_26782061	6.4	1	26782061	26782061	26855887	26782061	26855887	73826	FALSE			Sobic.001G248600	26782638	26793003	1	10366	577	(1 of 1) 5.5.1.13 - Ent-copalyl diphosphate synthase / Ent-kaurene synthetase A	Terpene synthase, N-terminal domain		Sequences containing this domain belong to the terpene synthase family. It has been suggested that this gene family be designated tps (for terpene synthase). Sequence comparisons reveal similarities between the monoterpene (C10) synthases, sesquiterpene (C15) synthases and the diterpene (C20) synthases. It has been split into six subgroups on the basis of phylogeny, called Tpsa-Tpsf []. Tpsa incl…	Domain
CPG1.13	S01_26782061	6.4	1	26782061	26782061	26855887	26782061	26855887	73826	FALSE			Sobic.001G248600	26782638	26793003	1	10366	577	(1 of 1) 5.5.1.13 - Ent-copalyl diphosphate synthase / Ent-kaurene synthetase A	Isoprenoid synthase domain		This entry represents a domain found in the isoprenoid synthase family [], which is mostly all alpha-helical with a core bundle of anti-parallel alpha-helices [].	Domain
CPG1.13	S01_26782061	6.4	1	26782061	26782061	26855887	26782061	26855887	73826	FALSE			Sobic.001G248600	26782638	26793003	1	10366	577	(1 of 1) 5.5.1.13 - Ent-copalyl diphosphate synthase / Ent-kaurene synthetase A	Terpene synthase, metal-binding domain		Sequences containing this domain belong to the terpene synthase family. It has been suggested that this gene family be designated tps (for terpene synthase). Sequence comparisons reveal similarities between the monoterpene (C10) synthases, sesquiterpene (C15) synthases and the diterpene (C20) synthases. It has been split into six subgroups on the basis of phylogeny, called Tpsa-Tpsf [].Tpsa inclu…	Domain
CPG1.13	S01_26782061	6.4	1	26782061	26782061	26855887	26782061	26855887	73826	FALSE			Sobic.001G248600	26782638	26793003	1	10366	577	(1 of 1) 5.5.1.13 - Ent-copalyl diphosphate synthase / Ent-kaurene synthetase A	Terpenoid cyclases/protein prenyltransferase alpha-alpha toroid		Protein prenyltransferases catalyze the transfer of the carbon moiety of C15 farnesyl pyrophosphate or geranylgeranyl pyrophosphate synthase to a conserved cysteine residue in a CaaX motif of protein and peptide substrates. The addition of a farnesyl group is required to anchor proteins to the cell membrane. In the 3D structure of a mammalian Ras farnesyltransferases (Ftase), both subunits are la…	Domain
CPG1.13	S01_26782061	6.4	1	26782061	26782061	26855887	26782061	26855887	73826	FALSE			Sobic.001G248600	26782638	26793003	1	10366	577	(1 of 1) 5.5.1.13 - Ent-copalyl diphosphate synthase / Ent-kaurene synthetase A	Terpene synthase, N-terminal domain		Sequences containing this domain belong to the terpene synthase family. It has been suggested that this gene family be designated tps (for terpene synthase). Sequence comparisons reveal similarities between the monoterpene (C10) synthases, sesquiterpene (C15) synthases and the diterpene (C20) synthases. It has been split into six subgroups on the basis of phylogeny, called Tpsa-Tpsf []. Tpsa incl…	Domain
CPG1.13	S01_26782061	6.4	1	26782061	26782061	26855887	26782061	26855887	73826	FALSE			Sobic.001G248600	26782638	26793003	1	10366	577	(1 of 1) 5.5.1.13 - Ent-copalyl diphosphate synthase / Ent-kaurene synthetase A	Isoprenoid synthase domain		This entry represents a domain found in the isoprenoid synthase family [], which is mostly all alpha-helical with a core bundle of anti-parallel alpha-helices [].	Domain
CPG1.13	S01_26782061	6.4	1	26782061	26782061	26855887	26782061	26855887	73826	FALSE			Sobic.001G248600	26782638	26793003	1	10366	577	(1 of 1) 5.5.1.13 - Ent-copalyl diphosphate synthase / Ent-kaurene synthetase A					magnesium ion binding	GO:0000287	Interacting selectively and non-covalently with magnesium (Mg) ions.
CPG1.13	S01_26782061	6.4	1	26782061	26782061	26855887	26782061	26855887	73826	FALSE			Sobic.001G248600	26782638	26793003	1	10366	577	(1 of 1) 5.5.1.13 - Ent-copalyl diphosphate synthase / Ent-kaurene synthetase A					lyase activity	GO:0016829	Catalysis of the cleavage of C-C, C-O, C-N and other bonds by other means than by hydrolysis or oxidation, or conversely adding a group to a double bond. They differ from other enzymes in that two substrates are involved in one reaction direction, but only one in the other direction. When acting on the single substrate, a molecule is eliminated and this generates either a new double bond or a new…
CPG1.13	S01_26782061	6.4	1	26782061	26782061	26855887	26782061	26855887	73826	FALSE			Sobic.001G248600	26782638	26793003	1	10366	577	(1 of 1) 5.5.1.13 - Ent-copalyl diphosphate synthase / Ent-kaurene synthetase A					terpene synthase activity	GO:0010333	Catalysis of the formation of cyclic terpenes through the cyclization of linear terpenes (e.g. isopentenyl-PP, geranyl-PP, farnesyl-PP and geranylgeranyl-PP) containing varying numbers of isoprene units.
CPG1.14	S01_51816883	5.15	1	51816883	51714405	51839532	51816883	51822037	5154	FALSE	Sb01g029650	morris et al 10.1073.pnas.1215985110	Sobic.001G269900	51754381	51754965	1	585	61918
CPG1.15	S01_54392301	4.33	1	54392301	54243393	54464113	54392250	54393178	928	FALSE			Sobic.001G278800	54391971	54393894	1	1924	0		Homeodomain-like		Homeodomain proteins are transcription factors that share a related DNA binding homeodomain []. The homeodomain was first identified in a number of Drosophila homeotic and segmentation proteins, but is now known to be well conserved in many other animals, including vertebrates. The domain binds DNA through a helix-turn-helix (HTH) structure. The HTH motif is characterised by two alpha-helices, wh…	Domain
CPG1.15	S01_54392301	4.33	1	54392301	54243393	54464113	54392250	54393178	928	FALSE			Sobic.001G278800	54391971	54393894	1	1924	0		Homeobox domain		The homeobox domain or homeodomain was first identified in a number of drosophila homeotic and segmentation proteins, but is now known to be well-conserved in many other animals, including vertebrates [, ]. Hox genes encode homeodomain-containing transcriptional regulators that operate differential genetic programs along the anterior-posterior axis of animal bodies []. The domain binds DNA throug…	Domain
CPG1.15	S01_54392301	4.33	1	54392301	54243393	54464113	54392250	54393178	928	FALSE			Sobic.001G278800	54391971	54393894	1	1924	0		Leucine zipper, homeobox-associated		This region is a plant specific leucine zipper that is always foundassociated with a homeobox [].	Domain
CPG1.15	S01_54392301	4.33	1	54392301	54243393	54464113	54392250	54393178	928	FALSE			Sobic.001G278800	54391971	54393894	1	1924	0						DNA binding	GO:0003677	Any molecular function by which a gene product interacts selectively and non-covalently with DNA (deoxyribonucleic acid).
CPG1.15	S01_54392301	4.33	1	54392301	54243393	54464113	54392250	54393178	928	FALSE			Sobic.001G278800	54391971	54393894	1	1924	0						regulation of transcription, DNA-templated	GO:0006355	Any process that modulates the frequency, rate or extent of cellular DNA-templated transcription.
CPG1.15	S01_54392301	4.33	1	54392301	54243393	54464113	54392250	54393178	928	FALSE			Sobic.001G278800	54391971	54393894	1	1924	0						transcription factor activity, sequence-specific DNA binding	GO:0003700	Interacting selectively and non-covalently with a specific DNA sequence in order to modulate transcription. The transcription factor may or may not also interact selectively with a protein or macromolecular complex.
CPG1.15	S01_54392301	4.33	1	54392301	54243393	54464113	54392250	54393178	928	FALSE			Sobic.001G278800	54391971	54393894	1	1924	0						sequence-specific DNA binding	GO:0043565	Interacting selectively and non-covalently with DNA of a specific nucleotide composition, e.g. GC-rich DNA binding, or with a specific sequence motif or type of DNA e.g. promotor binding or rDNA binding.
CPG1.16	S01_56854953	3.08	1	56854953	56668625	57215311	56854953	57215311	360358	FALSE	S1_56830936 - Lasky PWP	Lasky et al 10.1126/sciadv.1400218	Sobic.001G291800	56862598	56867224	1	4627	7645		RNA recognition motif domain		Many eukaryotic proteins containing one or more copies of a putative RNA-binding domain of about 90 amino acids are known to bind single-stranded RNAs [, , ]. The largest group of single strand RNA-binding proteins is the eukaryotic RNA recognition motif (RRM) family that contains an eight amino acid RNP-1 consensus sequence [, ]. RRM proteins have a variety of RNA binding preferences and functio…	Domain
CPG1.16	S01_56854953	3.08	1	56854953	56668625	57215311	56854953	57215311	360358	FALSE	S1_56830936 - Lasky PWP	Lasky et al 10.1126/sciadv.1400218	Sobic.001G291800	56862598	56867224	1	4627	7645		Nucleotide-binding alpha-beta plait domain		This entry represents nucleotide-binding domains with an alpha-beta plait structure, which consists of either a ferredoxin-like (beta-alpha-beta)2 fold, such as that found in RNA-binding domains of various ribonucleoproteins or in viral DNA-binding domains [, ]; or a beta-(alpha)-beta-alpha-beta(2) fold, such as that found in the ribosomal protein L23 [].	Domain
CPG1.16	S01_56854953	3.08	1	56854953	56668625	57215311	56854953	57215311	360358	FALSE	S1_56830936 - Lasky PWP	Lasky et al 10.1126/sciadv.1400218	Sobic.001G291800	56862598	56867224	1	4627	7645		WD40/YVTN repeat-like-containing domain		This entry represents a WD40/YVTN repeat-like domain. Both the WD40 and the YVTN repeated motifs consist of about 40 residues, and although they consist of distinct sequences, they do share a similar structure. Structurally, both the WD40 and the YVTN repeated motifs form seven-bladed propellers (although some members can contain eight blades), which consist of seven 4-stranded beta-sheets. The W…	Domain
CPG1.16	S01_56854953	3.08	1	56854953	56668625	57215311	56854953	57215311	360358	FALSE	S1_56830936 - Lasky PWP	Lasky et al 10.1126/sciadv.1400218	Sobic.001G291800	56862598	56867224	1	4627	7645		Six-bladed beta-propeller, TolB-like		This entry represents a six-bladed beta-propeller domain consisting of six 4-stranded beta-sheet motifs. This domain can be found in TolB proteins (C-terminal), in soluble quinoprotein glucose dehydrogenase, in calcium-dependent phosphotriesterases, in the low density lipoprotein (LDL) receptor YWTD domain, in nidogen, and in serine/threonine-protein kinase (PknD) NHL repeat domain.TolB is a peri…	Domain
CPG1.16	S01_56854953	3.08	1	56854953	56668625	57215311	56854953	57215311	360358	FALSE	S1_56830936 - Lasky PWP	Lasky et al 10.1126/sciadv.1400218	Sobic.001G291800	56862598	56867224	1	4627	7645		Translation initiation factor, beta propellor-like domain		This entry contains beta propellor domains found in eukaryotic translation initiation factors and WD domain-containing proteins.	Domain
CPG1.16	S01_56854953	3.08	1	56854953	56668625	57215311	56854953	57215311	360358	FALSE	S1_56830936 - Lasky PWP	Lasky et al 10.1126/sciadv.1400218	Sobic.001G291800	56862598	56867224	1	4627	7645		Eukaryotic translation initiation factor 3 subunit B		Eukaryotic translation initiation factor 3 subunit B (EIF3B) is a component of the eukaryotic translation initiation factor 3 (eIF-3) complex, which is required for several steps in the initiation of protein synthesis.EIF3B is considered to be the major scaffolding subunit and interacts with subunits A, G, I, and J []. It contains an RNA recognition motif (RRM) in its N-terminal region [].	Family
CPG1.16	S01_56854953	3.08	1	56854953	56668625	57215311	56854953	57215311	360358	FALSE	S1_56830936 - Lasky PWP	Lasky et al 10.1126/sciadv.1400218	Sobic.001G291800	56862598	56867224	1	4627	7645						RNA binding	GO:0003723	Interacting selectively and non-covalently with an RNA molecule or a portion thereof.
CPG1.16	S01_56854953	3.08	1	56854953	56668625	57215311	56854953	57215311	360358	FALSE	S1_56830936 - Lasky PWP	Lasky et al 10.1126/sciadv.1400218	Sobic.001G291800	56862598	56867224	1	4627	7645						translation initiation factor activity	GO:0003743	Functions in the initiation of ribosome-mediated translation of mRNA into a polypeptide.
CPG1.16	S01_56854953	3.08	1	56854953	56668625	57215311	56854953	57215311	360358	FALSE	S1_56830936 - Lasky PWP	Lasky et al 10.1126/sciadv.1400218	Sobic.001G291800	56862598	56867224	1	4627	7645						translational initiation	GO:0006413	The process preceding formation of the peptide bond between the first two amino acids of a protein. This includes the formation of a complex of the ribosome, mRNA, and an initiation complex that contains the first aminoacyl-tRNA.
CPG1.16	S01_56854953	3.08	1	56854953	56668625	57215311	56854953	57215311	360358	FALSE	S1_56830936 - Lasky PWP	Lasky et al 10.1126/sciadv.1400218	Sobic.001G291800	56862598	56867224	1	4627	7645						nucleic acid binding	GO:0003676	Interacting selectively and non-covalently with any nucleic acid.
CPG1.16	S01_56854953	3.08	1	56854953	56668625	57215311	56854953	57215311	360358	FALSE	S1_56830936 - Lasky PWP	Lasky et al 10.1126/sciadv.1400218	Sobic.001G291800	56862598	56867224	1	4627	7645						nucleotide binding	GO:0000166	Interacting selectively and non-covalently with a nucleotide, any compound consisting of a nucleoside that is esterified with (ortho)phosphate or an oligophosphate at any hydroxyl group on the ribose or deoxyribose.
CPG1.16	S01_56854953	3.08	1	56854953	56668625	57215311	56854953	57215311	360358	FALSE	S1_56830936 - Lasky PWP	Lasky et al 10.1126/sciadv.1400218	Sobic.001G291800	56862598	56867224	1	4627	7645						eukaryotic translation initiation factor 3 complex	GO:0005852	A complex of several polypeptides that plays at least two important roles in protein synthesis: First, eIF3 binds to the 40S ribosome and facilitates loading of the Met-tRNA/eIF2.GTP ternary complex to form the 43S preinitiation complex. Subsequently, eIF3 apparently assists eIF4 in recruiting mRNAs to the 43S complex. The eIF3 complex contains five conserved core subunits, and may contain severa…
CPG1.16	S01_56854953	3.08	1	56854953	56668625	57215311	56854953	57215311	360358	FALSE	S1_56830936 - Lasky PWP	Lasky et al 10.1126/sciadv.1400218	Sobic.001G291800	56862598	56867224	1	4627	7645						translation initiation factor binding	GO:0031369	Interacting selectively and non-covalently with a translation initiation factor, any polypeptide factor involved in the initiation of ribosome-mediated translation.
CPG1.17	S01_59995042	1.57	1	59995042	59995042	60096709	59995042	60096709	101667	FALSE			Sobic.001G313000	60002775	60006100	-1	3326	7733		EEIG1/EHBP1 N-terminal domain		This version of the C2 domain was initally identified in the vertebrate estrogen early-induced gene 1 (EEIG1) [], and its Drosophila ortholog required for uptake of dsRNA via the endocytotic machinery to induce RNAi silencing []. It is also found in the C. elegans ortholog Sym-3 (SYnthetic lethal with Mec-3) and the mammalian protein EHBP1 (EH domain Binding Protein-1) that regulates endocytotic …	Domain
CPG1.18	S01_60916418	2.08	1	60916418	60663593	61002914	59995042	60096709	101667	FALSE	S1_60777462 - Lasky roots	Lasky et al 10.1126/sciadv.1400218	Sobic.001G321500	60904230	60907001	-1	2772	9417		F-box domain		First identified in cyclin-F as a protein-protein interaction motif, the F-boxis a conserved domain that is present in numerous protein with a bipartitestructure []. Through the F-box, these proteins are linked to the Skp1protein and the core of SCFs (Skp1-cullin-F-box protein ligase) complexes.SCFs complexes constitute a new class of E3 ligases []. They function incombination with the E2 enzyme …	Domain
CPG1.18	S01_60916418	2.08	1	60916418	60663593	61002914	59995042	60096709	101667	FALSE	S1_60777462 - Lasky roots, S1_60693885 - Lasky PWP	Lasky et al 10.1126/sciadv.1400218	Sobic.001G321500	60904230	60907001	-1	2772	9417		Phloem protein 2-like		Phloem protein 2 (PP2) is one of the most abundant and enigmatic proteins in the phloem sap. PP2 is translocated in the assimilate stream where its lectin activity or RNA-binding properties can exert effects over long distances. PP2-like genes have been identified in many plant species, indicating a wide distribution of PP2 genes in the plant kingdom [].This entry represents PP2 and PP2-like prot…	Family
CPG1.19	S01_63965802	3.48	1	63965802	63783599	63978834	63965802	63978834	13032	FALSE	S1_63798771 - Lasky roots	Lasky et al 10.1126/sciadv.1400218	Sobic.001G349700	63963745	63965835	1	2091	0		Myc-type, basic helix-loop-helix (bHLH) domain		A number of eukaryotic proteins, which probably are sequence specific DNA-binding proteins that act as transcription factors, share a conserved domainof 40 to 50 amino acid residues. It has been proposed []that this domain isformed of two amphipathic helices joined by a variable length linker regionthat could form a loop. This 'helix-loop-helix' (HLH) domain mediates proteindimerization and has b…	Domain	protein dimerization activity	GO:0046983	The formation of a protein dimer, a macromolecular structure consists of two noncovalently associated identical or nonidentical subunits.
CPG1.20	S01_64792352	2.57	1	64792352	64367943	65020073	64792352	64798666	6314	FALSE	S1_64488009 - Lasky HVP	Lasky et al 10.1126/sciadv.1400218	Sobic.001G358000	64775449	64778841	1	3393	13511		RNA recognition motif domain		Many eukaryotic proteins containing one or more copies of a putative RNA-binding domain of about 90 amino acids are known to bind single-stranded RNAs [, , ]. The largest group of single strand RNA-binding proteins is the eukaryotic RNA recognition motif (RRM) family that contains an eight amino acid RNP-1 consensus sequence [, ]. RRM proteins have a variety of RNA binding preferences and functio…	Domain
CPG1.20	S01_64792352	2.57	1	64792352	64367943	65020073	64792352	64798666	6314	FALSE	S1_64488009 - Lasky HVP	Lasky et al 10.1126/sciadv.1400218	Sobic.001G358000	64775449	64778841	1	3393	13511		Nucleotide-binding alpha-beta plait domain		This entry represents nucleotide-binding domains with an alpha-beta plait structure, which consists of either a ferredoxin-like (beta-alpha-beta)2 fold, such as that found in RNA-binding domains of various ribonucleoproteins or in viral DNA-binding domains [, ]; or a beta-(alpha)-beta-alpha-beta(2) fold, such as that found in the ribosomal protein L23 [].	Domain
CPG1.20	S01_64792352	2.57	1	64792352	64367943	65020073	64792352	64798666	6314	FALSE	S1_64488009 - Lasky HVP	Lasky et al 10.1126/sciadv.1400218	Sobic.001G358000	64775449	64778841	1	3393	13511		RNA recognition motif domain		Many eukaryotic proteins containing one or more copies of a putative RNA-binding domain of about 90 amino acids are known to bind single-stranded RNAs [, , ]. The largest group of single strand RNA-binding proteins is the eukaryotic RNA recognition motif (RRM) family that contains an eight amino acid RNP-1 consensus sequence [, ]. RRM proteins have a variety of RNA binding preferences and functio…	Domain
CPG1.20	S01_64792352	2.57	1	64792352	64367943	65020073	64792352	64798666	6314	FALSE	S1_64488009 - Lasky HVP	Lasky et al 10.1126/sciadv.1400218	Sobic.001G358000	64775449	64778841	1	3393	13511		Nucleotide-binding alpha-beta plait domain		This entry represents nucleotide-binding domains with an alpha-beta plait structure, which consists of either a ferredoxin-like (beta-alpha-beta)2 fold, such as that found in RNA-binding domains of various ribonucleoproteins or in viral DNA-binding domains [, ]; or a beta-(alpha)-beta-alpha-beta(2) fold, such as that found in the ribosomal protein L23 [].	Domain
CPG1.20	S01_64792352	2.57	1	64792352	64367943	65020073	64792352	64798666	6314	FALSE	S1_64488009 - Lasky HVP	Lasky et al 10.1126/sciadv.1400218	Sobic.001G358000	64775449	64778841	1	3393	13511						nucleic acid binding	GO:0003676	Interacting selectively and non-covalently with any nucleic acid.
CPG1.20	S01_64792352	2.57	1	64792352	64367943	65020073	64792352	64798666	6314	FALSE	S1_64488009 - Lasky HVP	Lasky et al 10.1126/sciadv.1400218	Sobic.001G358000	64775449	64778841	1	3393	13511						nucleotide binding	GO:0000166	Interacting selectively and non-covalently with a nucleotide, any compound consisting of a nucleoside that is esterified with (ortho)phosphate or an oligophosphate at any hydroxyl group on the ribose or deoxyribose.
CPG1.21	S01_67199905	1.64	1	67199905	67199905	67315541	64792352	64798666	6314	FALSE			Sobic.001G384600	67201155	67205912	1	4758	1250		Six-hairpin glycosidase-like		The biosynthesis of disaccharides, oligosaccharides and polysaccharides involves the action of hundreds of different glycosyltransferases. These enzymes catalyse the transfer of sugar moieties from activated donor molecules to specific acceptor molecules, forming glycosidic bonds. A classification of glycosyltransferases using nucleotide diphospho-sugar, nucleotide monophospho-sugar and sugar pho…	Domain
CPG1.21	S01_67199905	1.64	1	67199905	67199905	67315541	64792352	64798666	6314	FALSE			Sobic.001G384600	67201155	67205912	1	4758	1250		Glycoside hydrolase, family 9		O-Glycosyl hydrolases () are a widespread group of enzymes that hydrolyse the glycosidic bond between two or more carbohydrates, or between a carbohydrate and a non-carbohydrate moiety. A classification system for glycosyl hydrolases, based on sequence similarity, has led to the definition of 85 different families [, ]. This classification is available on the CAZy (CArbohydrate-Active EnZymes) we…	Family
CPG1.21	S01_67199905	1.64	1	67199905	67199905	67315541	64792352	64798666	6314	FALSE			Sobic.001G384600	67201155	67205912	1	4758	1250		Six-hairpin glycosidase		The biosynthesis of disaccharides, oligosaccharides and polysaccharides involves the action of hundreds of different glycosyltransferases. These enzymes catalyse the transfer of sugar moieties from activated donor molecules to specific acceptor molecules, forming glycosidic bonds. A classification of glycosyltransferases using nucleotide diphospho-sugar, nucleotide monophospho-sugar and sugar pho…	Domain
CPG1.21	S01_67199905	1.64	1	67199905	67199905	67315541	64792352	64798666	6314	FALSE			Sobic.001G384600	67201155	67205912	1	4758	1250						catalytic activity	GO:0003824	Catalysis of a biochemical reaction at physiological temperatures. In biologically catalyzed reactions, the reactants are known as substrates, and the catalysts are naturally occurring macromolecular substances known as enzymes. Enzymes possess specific binding sites for substrates, and are usually composed wholly or largely of protein, but RNA that has catalytic activity (ribozyme) is often also…
CPG1.22	S01_68304142	1.43	1	68304142	68304142	68305238	64792352	64798666	6314	FALSE			intergenic?
CPG1.23	S01_69507290	3.71	1	69507290	69392141	69507290	69392219	69507290	115071	FALSE			Sobic.001G412500	69494173	69496899	-1	2727	10391		Antifreeze protein, type I		Marine teleosts from polar oceans can be protected from freezing in icysea-water by serum antifreeze proteins (AFPs) or glycoproteins (AFGPs) []:these function by binding to, and preventing the growth of, ice crystalswithin the fish and depressing the non-equilibrium freezing point to below that of the melting point.Despite functional similarity, antifreeze proteins arestructurally diverse and in…	Family
CPG1.23	S01_69507290	3.71	1	69507290	69392141	69507290	69392219	69507290	115071	FALSE			Sobic.001G412500	69494173	69496899	-1	2727	10391						ice binding	GO:0050825	Interacting selectively and non-covalently with ice, water reduced to the solid state by cold temperature. It is a white or transparent colorless substance, crystalline, brittle, and viscoidal.
CPG1.23	S01_69507290	3.71	1	69507290	69392141	69507290	69392219	69507290	115071	FALSE			Sobic.001G412500	69494173	69496899	-1	2727	10391						homoiothermy	GO:0042309	Any homoeostatic process in which an organism maintains its internal body temperature at a relatively constant value. This is achieved by using metabolic processes to counteract fluctuations in the temperature of the environment.
CPG1.23	S01_69507290	3.71	1	69507290	69392141	69507290	69392219	69507290	115071	FALSE			Sobic.001G412500	69494173	69496899	-1	2727	10391						response to freezing	GO:0050826	Any process that results in a change in state or activity of a cell or an organism (in terms of movement, secretion, enzyme production, gene expression, etc.) as a result of a freezing stimulus, temperatures below 0 degrees Celsius.
CPG1.24	S01_69679821	3.27	1	69679821	69647330	69679821	69647992	69679821	31829	FALSE			Sobic.001G415100	69668369	69673258	-1	4890	6563		Terpene synthase, metal-binding domain		Sequences containing this domain belong to the terpene synthase family. It has been suggested that this gene family be designated tps (for terpene synthase). Sequence comparisons reveal similarities between the monoterpene (C10) synthases, sesquiterpene (C15) synthases and the diterpene (C20) synthases. It has been split into six subgroups on the basis of phylogeny, called Tpsa-Tpsf [].Tpsa inclu…	Domain
CPG1.24	S01_69679821	3.27	1	69679821	69647330	69679821	69647992	69679821	31829	FALSE			Sobic.001G415100	69668369	69673258	-1	4890	6563		Terpenoid cyclases/protein prenyltransferase alpha-alpha toroid		Protein prenyltransferases catalyze the transfer of the carbon moiety of C15 farnesyl pyrophosphate or geranylgeranyl pyrophosphate synthase to a conserved cysteine residue in a CaaX motif of protein and peptide substrates. The addition of a farnesyl group is required to anchor proteins to the cell membrane. In the 3D structure of a mammalian Ras farnesyltransferases (Ftase), both subunits are la…	Domain
CPG1.24	S01_69679821	3.27	1	69679821	69647330	69679821	69647992	69679821	31829	FALSE			Sobic.001G415100	69668369	69673258	-1	4890	6563		Terpene synthase, N-terminal domain		Sequences containing this domain belong to the terpene synthase family. It has been suggested that this gene family be designated tps (for terpene synthase). Sequence comparisons reveal similarities between the monoterpene (C10) synthases, sesquiterpene (C15) synthases and the diterpene (C20) synthases. It has been split into six subgroups on the basis of phylogeny, called Tpsa-Tpsf []. Tpsa incl…	Domain
CPG1.24	S01_69679821	3.27	1	69679821	69647330	69679821	69647992	69679821	31829	FALSE			Sobic.001G415100	69668369	69673258	-1	4890	6563		Isoprenoid synthase domain		This entry represents a domain found in the isoprenoid synthase family [], which is mostly all alpha-helical with a core bundle of anti-parallel alpha-helices [].	Domain
CPG1.24	S01_69679821	3.27	1	69679821	69647330	69679821	69647992	69679821	31829	FALSE			Sobic.001G415100	69668369	69673258	-1	4890	6563						magnesium ion binding	GO:0000287	Interacting selectively and non-covalently with magnesium (Mg) ions.
CPG1.24	S01_69679821	3.27	1	69679821	69647330	69679821	69647992	69679821	31829	FALSE			Sobic.001G415100	69668369	69673258	-1	4890	6563						lyase activity	GO:0016829	Catalysis of the cleavage of C-C, C-O, C-N and other bonds by other means than by hydrolysis or oxidation, or conversely adding a group to a double bond. They differ from other enzymes in that two substrates are involved in one reaction direction, but only one in the other direction. When acting on the single substrate, a molecule is eliminated and this generates either a new double bond or a new…
CPG1.24	S01_69679821	3.27	1	69679821	69647330	69679821	69647992	69679821	31829	FALSE			Sobic.001G415100	69668369	69673258	-1	4890	6563						terpene synthase activity	GO:0010333	Catalysis of the formation of cyclic terpenes through the cyclization of linear terpenes (e.g. isopentenyl-PP, geranyl-PP, farnesyl-PP and geranylgeranyl-PP) containing varying numbers of isoprene units.
CPG1.25	S01_70324878	3.85	1	70324878	70321212	70388220	70324878	70388220	63342	FALSE			Sobic.001G422366	70325128	70326124	1	997	250		DVL		This family consists of the DVL family of proteins. In a gain-of-function genetic screen for genes that influence fruit development in Arabidopsis, DEVIL (DVL) gene was identified. DVL is a small protein and over expression of the protein results in pleiotropic phenotypes featuredby shortened stature, rounder rosette leaves, clustered inflorescences, shortened pedicles, and siliques with pronged …	Family
CPG1.26	S01_71574631	2.66	1	71574631	71574631	71767476	70324878	70388220	63342	FALSE			Sobic.001G437801	71614120	71623083	1	8964	39489	(1 of 1) PTHR11353:SF81 - CHAPERONIN 60 SUBUNIT BETA 4, CHLOROPLASTIC	Glycoside hydrolase, family 17		O-Glycosyl hydrolases () are a widespread group of enzymes that hydrolyse the glycosidic bond between two or more carbohydrates, or between a carbohydrate and a non-carbohydrate moiety. A classification system for glycosyl hydrolases, based on sequence similarity, has led to the definition of 85 different families [, ]. This classification is available on the CAZy (CArbohydrate-Active EnZymes) we…	Family
CPG1.26	S01_71574631	2.66	1	71574631	71574631	71767476	70324878	70388220	63342	FALSE			Sobic.001G437801	71614120	71623083	1	8964	39489	(1 of 1) PTHR11353:SF81 - CHAPERONIN 60 SUBUNIT BETA 4, CHLOROPLASTIC	Glycoside hydrolase superfamily		O-Glycosyl hydrolases () are a widespread group of enzymes that hydrolyse the glycosidic bond between two or more carbohydrates, or between a carbohydrate and a non-carbohydrate moiety. A classification system for glycosyl hydrolases, based on sequence similarity, has led to the definition of 85 different families [, ]. This classification is available on the CAZy (CArbohydrate-Active EnZymes) we…	Domain
CPG1.26	S01_71574631	2.66	1	71574631	71574631	71767476	70324878	70388220	63342	FALSE			Sobic.001G437801	71614120	71623083	1	8964	39489	(1 of 1) PTHR11353:SF81 - CHAPERONIN 60 SUBUNIT BETA 4, CHLOROPLASTIC	Glycoside hydrolase, catalytic domain		O-Glycosyl hydrolases () are a widespread group of enzymes that hydrolyse the glycosidic bond between two or more carbohydrates, or between a carbohydrate and a non-carbohydrate moiety. A classification system for glycosyl hydrolases, based on sequence similarity, has led to thedefinition of 85 different families [, ]. This classification is available on the CAZy (CArbohydrate-Active EnZymes) web…	Domain
CPG1.26	S01_71574631	2.66	1	71574631	71574631	71767476	70324878	70388220	63342	FALSE			Sobic.001G437801	71614120	71623083	1	8964	39489	(1 of 1) PTHR11353:SF81 - CHAPERONIN 60 SUBUNIT BETA 4, CHLOROPLASTIC	GroEL-like equatorial domain		Chaperonins are large cylindrical structures that transiently enclose a partially folded polypeptide and allow it to continue folding in a sequestered environment. Chaperonins are grouped into two families: group I chaperonins, found in eubacteria (e.g. GroEL in Escherichia coli) and eukaryotic organellesof eubacterial descent (e.g. Cpn60 in mitochondria and chloroplasts), and group II chaperonin…	Domain
CPG1.26	S01_71574631	2.66	1	71574631	71574631	71767476	70324878	70388220	63342	FALSE			Sobic.001G437801	71614120	71623083	1	8964	39489	(1 of 1) PTHR11353:SF81 - CHAPERONIN 60 SUBUNIT BETA 4, CHLOROPLASTIC	Chaperone tailless complex polypeptide 1 (TCP-1)		Protein folding is thought to be the sole result of properties inherent in polypeptide primary sequences. Sometimes, however, additional proteins are required to mediate correct folding and subsequent oligomer assembly []. These `helpers', or chaperones, bind to specific protein surfaces, preventing incorrect folding and formation of non-functional structures [].The tailless complex polypeptide 1…	Family
CPG1.26	S01_71574631	2.66	1	71574631	71574631	71767476	70324878	70388220	63342	FALSE			Sobic.001G437801	71614120	71623083	1	8964	39489	(1 of 1) PTHR11353:SF81 - CHAPERONIN 60 SUBUNIT BETA 4, CHLOROPLASTIC	GroEL-like apical domain		Chaperonins are large cylindrical structures that transiently enclosea partially folded polypeptide and allow it to continue folding in a sequestered environment. Chaperonins are grouped into two families: group I chaperonins, found in eubacteria (e.g. GroEL in Escherichia coli) and eukaryotic organellesof eubacterial descent (e.g. Cpn60 in mitochondria and chloroplasts), and group II chaperonins…	Domain
CPG1.26	S01_71574631	2.66	1	71574631	71574631	71767476	70324878	70388220	63342	FALSE			Sobic.001G437801	71614120	71623083	1	8964	39489	(1 of 1) PTHR11353:SF81 - CHAPERONIN 60 SUBUNIT BETA 4, CHLOROPLASTIC	Chaperonin Cpn60/TCP-1 family		The assembly of proteins has been thought to be the sole result of properties inherent in the primary sequence of polypeptides themselves. In some cases, however, structural information from other protein molecules is required for correct folding and subsequent assembly into oligomers []. These 'helper' molecules are referred to as molecular chaperones, a subfamily of which are the chaperonins []…	Family
CPG1.26	S01_71574631	2.66	1	71574631	71574631	71767476	70324878	70388220	63342	FALSE			Sobic.001G437801	71614120	71623083	1	8964	39489	(1 of 1) PTHR11353:SF81 - CHAPERONIN 60 SUBUNIT BETA 4, CHLOROPLASTIC	Chaperonin Cpn60		The assembly of proteins has been thought to be the sole result of properties inherent in the primary sequence of polypeptides themselves. In some cases, however, structural information from other protein molecules is required for correct folding and subsequent assembly into oligomers []. These `helper' molecules are referred to as molecular chaperones, a subfamily of which are the chaperonins []…	Family
CPG1.26	S01_71574631	2.66	1	71574631	71574631	71767476	70324878	70388220	63342	FALSE			Sobic.001G437801	71614120	71623083	1	8964	39489	(1 of 1) PTHR11353:SF81 - CHAPERONIN 60 SUBUNIT BETA 4, CHLOROPLASTIC	Glycoside hydrolase, family 17		O-Glycosyl hydrolases () are a widespread group of enzymes that hydrolyse the glycosidic bond between two or more carbohydrates, or between a carbohydrate and a non-carbohydrate moiety. A classification system for glycosyl hydrolases, based on sequence similarity, has led to the definition of 85 different families [, ]. This classification is available on the CAZy (CArbohydrate-Active EnZymes) we…	Family
CPG1.26	S01_71574631	2.66	1	71574631	71574631	71767476	70324878	70388220	63342	FALSE			Sobic.001G437801	71614120	71623083	1	8964	39489	(1 of 1) PTHR11353:SF81 - CHAPERONIN 60 SUBUNIT BETA 4, CHLOROPLASTIC	Glycoside hydrolase superfamily		O-Glycosyl hydrolases () are a widespread group of enzymes that hydrolyse the glycosidic bond between two or more carbohydrates, or between a carbohydrate and a non-carbohydrate moiety. A classification system for glycosyl hydrolases, based on sequence similarity, has led to the definition of 85 different families [, ]. This classification is available on the CAZy (CArbohydrate-Active EnZymes) we…	Domain
CPG1.26	S01_71574631	2.66	1	71574631	71574631	71767476	70324878	70388220	63342	FALSE			Sobic.001G437801	71614120	71623083	1	8964	39489	(1 of 1) PTHR11353:SF81 - CHAPERONIN 60 SUBUNIT BETA 4, CHLOROPLASTIC	Glycoside hydrolase, catalytic domain		O-Glycosyl hydrolases () are a widespread group of enzymes that hydrolyse the glycosidic bond between two or more carbohydrates, or between a carbohydrate and a non-carbohydrate moiety. A classification system for glycosyl hydrolases, based on sequence similarity, has led to thedefinition of 85 different families [, ]. This classification is available on the CAZy (CArbohydrate-Active EnZymes) web…	Domain
CPG1.26	S01_71574631	2.66	1	71574631	71574631	71767476	70324878	70388220	63342	FALSE			Sobic.001G437801	71614120	71623083	1	8964	39489	(1 of 1) PTHR11353:SF81 - CHAPERONIN 60 SUBUNIT BETA 4, CHLOROPLASTIC	GroEL-like equatorial domain		Chaperonins are large cylindrical structures that transiently enclose a partially folded polypeptide and allow it to continue folding in a sequestered environment. Chaperonins are grouped into two families: group I chaperonins, found in eubacteria (e.g. GroEL in Escherichia coli) and eukaryotic organellesof eubacterial descent (e.g. Cpn60 in mitochondria and chloroplasts), and group II chaperonin…	Domain
CPG1.26	S01_71574631	2.66	1	71574631	71574631	71767476	70324878	70388220	63342	FALSE			Sobic.001G437801	71614120	71623083	1	8964	39489	(1 of 1) PTHR11353:SF81 - CHAPERONIN 60 SUBUNIT BETA 4, CHLOROPLASTIC	Chaperone tailless complex polypeptide 1 (TCP-1)		Protein folding is thought to be the sole result of properties inherent in polypeptide primary sequences. Sometimes, however, additional proteins are required to mediate correct folding and subsequent oligomer assembly []. These `helpers', or chaperones, bind to specific protein surfaces, preventing incorrect folding and formation of non-functional structures [].The tailless complex polypeptide 1…	Family
CPG1.26	S01_71574631	2.66	1	71574631	71574631	71767476	70324878	70388220	63342	FALSE			Sobic.001G437801	71614120	71623083	1	8964	39489	(1 of 1) PTHR11353:SF81 - CHAPERONIN 60 SUBUNIT BETA 4, CHLOROPLASTIC	GroEL-like apical domain		Chaperonins are large cylindrical structures that transiently enclosea partially folded polypeptide and allow it to continue folding in a sequestered environment. Chaperonins are grouped into two families: group I chaperonins, found in eubacteria (e.g. GroEL in Escherichia coli) and eukaryotic organellesof eubacterial descent (e.g. Cpn60 in mitochondria and chloroplasts), and group II chaperonins…	Domain
CPG1.26	S01_71574631	2.66	1	71574631	71574631	71767476	70324878	70388220	63342	FALSE			Sobic.001G437801	71614120	71623083	1	8964	39489	(1 of 1) PTHR11353:SF81 - CHAPERONIN 60 SUBUNIT BETA 4, CHLOROPLASTIC	Chaperonin Cpn60/TCP-1 family		The assembly of proteins has been thought to be the sole result of properties inherent in the primary sequence of polypeptides themselves. In some cases, however, structural information from other protein molecules is required for correct folding and subsequent assembly into oligomers []. These 'helper' molecules are referred to as molecular chaperones, a subfamily of which are the chaperonins []…	Family
CPG1.26	S01_71574631	2.66	1	71574631	71574631	71767476	70324878	70388220	63342	FALSE			Sobic.001G437801	71614120	71623083	1	8964	39489	(1 of 1) PTHR11353:SF81 - CHAPERONIN 60 SUBUNIT BETA 4, CHLOROPLASTIC	Chaperonin Cpn60		The assembly of proteins has been thought to be the sole result of properties inherent in the primary sequence of polypeptides themselves. In some cases, however, structural information from other protein molecules is required for correct folding and subsequent assembly into oligomers []. These `helper' molecules are referred to as molecular chaperones, a subfamily of which are the chaperonins []…	Family
CPG1.26	S01_71574631	2.66	1	71574631	71574631	71767476	70324878	70388220	63342	FALSE			Sobic.001G437801	71614120	71623083	1	8964	39489	(1 of 1) PTHR11353:SF81 - CHAPERONIN 60 SUBUNIT BETA 4, CHLOROPLASTIC					ATP binding	GO:0005524	Interacting selectively and non-covalently with ATP, adenosine 5'-triphosphate, a universally important coenzyme and enzyme regulator.
CPG1.26	S01_71574631	2.66	1	71574631	71574631	71767476	70324878	70388220	63342	FALSE			Sobic.001G437801	71614120	71623083	1	8964	39489	(1 of 1) PTHR11353:SF81 - CHAPERONIN 60 SUBUNIT BETA 4, CHLOROPLASTIC					carbohydrate metabolic process	GO:0005975	The chemical reactions and pathways involving carbohydrates, any of a group of organic compounds based of the general formula Cx(H2O)y. Includes the formation of carbohydrate derivatives by the addition of a carbohydrate residue to another molecule.
CPG1.26	S01_71574631	2.66	1	71574631	71574631	71767476	70324878	70388220	63342	FALSE			Sobic.001G437801	71614120	71623083	1	8964	39489	(1 of 1) PTHR11353:SF81 - CHAPERONIN 60 SUBUNIT BETA 4, CHLOROPLASTIC					cytoplasm	GO:0005737	All of the contents of a cell excluding the plasma membrane and nucleus, but including other subcellular structures.
CPG1.26	S01_71574631	2.66	1	71574631	71574631	71767476	70324878	70388220	63342	FALSE			Sobic.001G437801	71614120	71623083	1	8964	39489	(1 of 1) PTHR11353:SF81 - CHAPERONIN 60 SUBUNIT BETA 4, CHLOROPLASTIC					hydrolase activity, hydrolyzing O-glycosyl compounds	GO:0004553	Catalysis of the hydrolysis of any O-glycosyl bond.
CPG1.26	S01_71574631	2.66	1	71574631	71574631	71767476	70324878	70388220	63342	FALSE			Sobic.001G437801	71614120	71623083	1	8964	39489	(1 of 1) PTHR11353:SF81 - CHAPERONIN 60 SUBUNIT BETA 4, CHLOROPLASTIC					protein refolding	GO:0042026	The process carried out by a cell that restores the biological activity of an unfolded or misfolded protein, using helper proteins such as chaperones.
CPG1.27	S01_72636831	3.21	1	72636831	72213707	72731704	72636831	72654544	17713	FALSE	S1_72361834 - Lasky PWP, S1_72490236 - Zhang inflorescene width	Lasky et al 10.1126/sciadv.1400218, Zhang et al 10.1186/s12870-015-0477-6	Sobic.001G449300	72636279	72638460	-1	2182	0		Protein kinase domain		Protein phosphorylation, which plays a key role in most cellular activities, is a reversible process mediated by proteinkinases and phosphoprotein phosphatases. Protein kinases catalyse the transfer of the gamma phosphate from nucleotide triphosphates (often ATP) to one or more amino acid residues in a protein substrate side chain, resulting in a conformational change affecting protein function. …	Domain
CPG1.27	S01_72636831	3.21	1	72636831	72213707	72731704	72636831	72654544	17713	FALSE	S1_72361834 - Lasky PWP, S1_72490236 - Zhang inflorescene width	Lasky et al 10.1126/sciadv.1400218, Zhang et al 10.1186/s12870-015-0477-6	Sobic.001G449300	72636279	72638460	-1	2182	0		Protein kinase-like domain		Protein kinases () modify other proteins by chemically adding phosphate groups to them. This process is fundamental to most signalling and regulatory processes in the eukaryotic cell []. The protein kinases contain a catalytic core that is common to both serine/threonine and tyrosine protein kinases. The catalytic domain contains the nucleotide-binding site and the catalytic apparatus in an inter…	Domain
CPG1.27	S01_72636831	3.21	1	72636831	72213707	72731704	72636831	72654544	17713	FALSE	S1_72361834 - Lasky PWP, S1_72490236 - Zhang inflorescene width	Lasky et al 10.1126/sciadv.1400218, Zhang et al 10.1186/s12870-015-0477-6	Sobic.001G449300	72636279	72638460	-1	2182	0		Serine-threonine/tyrosine-protein kinase catalytic domain		Protein phosphorylation, which plays a key role in most cellular activities, is a reversible process mediated by protein kinases and phosphoprotein phosphatases. Protein kinases catalyse the transfer of the gamma phosphate from nucleotide triphosphates (often ATP) to one or more amino acid residues in a protein substrate side chain, resulting in a conformational change affecting protein function.…	Domain
CPG1.27	S01_72636831	3.21	1	72636831	72213707	72731704	72636831	72654544	17713	FALSE	S1_72361834 - Lasky PWP, S1_72490236 - Zhang inflorescene width	Lasky et al 10.1126/sciadv.1400218, Zhang et al 10.1186/s12870-015-0477-6	Sobic.001G449300	72636279	72638460	-1	2182	0		Serine/threonine/dual specificity protein kinase, catalytic domain		Protein phosphorylation, which plays a key role in most cellular activities, is a reversible process mediated by protein kinases and phosphoprotein phosphatases. Protein kinases catalyse the transfer of the gamma phosphate from nucleotide triphosphates (often ATP) to one or more amino acid residues in a protein substrate side chain, resulting in a conformational change affecting protein function.…	Domain
CPG1.27	S01_72636831	3.21	1	72636831	72213707	72731704	72636831	72654544	17713	FALSE	S1_72361834 - Lasky PWP, S1_72490236 - Zhang inflorescene width	Lasky et al 10.1126/sciadv.1400218, Zhang et al 10.1186/s12870-015-0477-6	Sobic.001G449300	72636279	72638460	-1	2182	0		LysM domain		The LysM (lysin motif) domain is about 40 residues long and is found in a varietyof enzymes involved in bacterial cell wall degradation []. It contains a beta-alpha-alpha-beta conformation, with the beta strands forming an antiparallel beta sheet and the two alpha helices packing on one side of this sheet []. It may have a general peptidoglycan binding function. This domain can also be found in s…	Domain
CPG1.28	S01_77149434	2.04	1	77149434	77148881	77209436	77148881	77149434	553	FALSE			Sobic.001G503000	77160296	77162505	1	2210	10862		Lateral organ boundaries, LOB		The lateral organ boundaries (LOB) gene is expressed at the adaxial base of initiating lateral organs and encodes a plant-specific protein of unknown function. The N-terminal one half of the LOB protein contains a conserved approximately 100-amino acid domain (the LOB domain) that is present in 42 other Arabidopsis thalianaproteins and in proteins from a variety of other plant species. Genes enco…	Domain
CPG1.29	S01_77958402	3.49	1	77958402	77414107	77958402	77592097	77958402	366305	FALSE			Sobic.001G511800	77951858	77955615	1	3758	2787	(1 of 9) 3.4.22.69 - SARS coronavirus main proteinase / Severe acute respiratory syndrome coronavirus main protease	Domain of unknown function DUF1618		The proteins of this entry are mainly hypothetical proteins expressed by Oryza sativa.	Domain
CPG1.30	S01_78602808	2.17	1	78602808	78517662	78602811	78602808	78602811	3	FALSE			Sobic.001G520200	78594402	78601035	-1	6634	1773		GPI biosynthesis protein Pig-F	Glycosylphosphatidylinositol anchor biosynthesis protein Pig-F is involved in glycosylphosphatidylinositol (GPI) anchor biosynthesis [, , ]. This family also includes the Pif-F homologue GPI11 (glycosylphosphatidylinositol anchor biosynthesis protein 11) [].	Family
CPG1.30	S01_78602808	2.17	1	78602808	78517662	78602811	78602808	78602811	3	FALSE			Sobic.001G520200	78594402	78601035	-1	6634	1773		GPI biosynthesis protein Pig-F	Glycosylphosphatidylinositol anchor biosynthesis protein Pig-F is involved in glycosylphosphatidylinositol (GPI) anchor biosynthesis [, , ]. This family also includes the Pif-F homologue GPI11 (glycosylphosphatidylinositol anchor biosynthesis protein 11) [].	Family
CPG1.30	S01_78602808	2.17	1	78602808	78517662	78602811	78602808	78602811	3	FALSE			Sobic.001G520200	78594402	78601035	-1	6634	1773		GPI biosynthesis protein Pig-F	Glycosylphosphatidylinositol anchor biosynthesis protein Pig-F is involved in glycosylphosphatidylinositol (GPI) anchor biosynthesis [, , ]. This family also includes the Pif-F homologue GPI11 (glycosylphosphatidylinositol anchor biosynthesis protein 11) [].	Family
CPG1.31	S01_78890887	2.11	1	78890887	78741849	78970651	78830737	78894441	63704	FALSE			Sobic.001G524200	78890979	78895519	-1	4541	92		Protein kinase domain		Protein phosphorylation, which plays a key role in most cellular activities, is a reversible process mediated by proteinkinases and phosphoprotein phosphatases. Protein kinases catalyse the transfer of the gamma phosphate from nucleotide triphosphates (often ATP) to one or more amino acid residues in a protein substrate side chain, resulting in a conformational change affecting protein function. …	Domain
CPG1.31	S01_78890887	2.11	1	78890887	78741849	78970651	78830737	78894441	63704	FALSE			Sobic.001G524200	78890979	78895519	-1	4541	92		Protein kinase-like domain		Protein kinases () modify other proteins by chemically adding phosphate groups to them. This process is fundamental to most signalling and regulatory processes in the eukaryotic cell []. The protein kinases contain a catalytic core that is common to both serine/threonine and tyrosine protein kinases. The catalytic domain contains the nucleotide-binding site and the catalytic apparatus in an inter…	Domain
CPG1.31	S01_78890887	2.11	1	78890887	78741849	78970651	78830737	78894441	63704	FALSE			Sobic.001G524200	78890979	78895519	-1	4541	92		Tyrosine-protein kinase, catalytic domain		Protein phosphorylation, which plays a key role in most cellular activities, is a reversible process mediated by protein kinases and phosphoprotein phosphatases. Protein kinases catalyse the transfer of the gamma phosphate from nucleotide triphosphates (often ATP) to one or more amino acid residues in a protein substrate side chain, resulting in a conformational change affecting protein function.…	Domain
CPG1.31	S01_78890887	2.11	1	78890887	78741849	78970651	78830737	78894441	63704	FALSE			Sobic.001G524200	78890979	78895519	-1	4541	92		Serine-threonine/tyrosine-protein kinase catalytic domain		Protein phosphorylation, which plays a key role in most cellular activities, is a reversible process mediated by protein kinases and phosphoprotein phosphatases. Protein kinases catalyse the transfer of the gamma phosphate from nucleotide triphosphates (often ATP) to one or more amino acid residues in a protein substrate side chain, resulting in a conformational change affecting protein function.…	Domain
CPG1.31	S01_78890887	2.11	1	78890887	78741849	78970651	78830737	78894441	63704	FALSE			Sobic.001G524200	78890979	78895519	-1	4541	92		Concanavalin A-like lectin/glucanase domain		This entry represents the concanavalin A-like domain, which has a sandwich structure of 12-14 beta strands in two sheets with a complex topology. Proteins containing this domain include: Legume lectinsGlycosyl hydrolases family 16Galectin (animal S-lectin)Laminin G-like modulePentraxinClostridium neurotoxinsExotoxin AVibrio cholera sialidaseLeech intramolecular trans-sialidaseGlycosyl hydrolase f…	Domain
CPG1.31	S01_78890887	2.11	1	78890887	78741849	78970651	78830737	78894441	63704	FALSE			Sobic.001G524200	78890979	78895519	-1	4541	92						protein phosphorylation	GO:0006468	The process of introducing a phosphate group on to a protein.
CPG1.31	S01_78890887	2.11	1	78890887	78741849	78970651	78830737	78894441	63704	FALSE			Sobic.001G524200	78890979	78895519	-1	4541	92						protein kinase activity	GO:0004672	Catalysis of the phosphorylation of an amino acid residue in a protein, usually according to the reaction: a protein + ATP = a phosphoprotein + ADP.
CPG2.1	S02_854046	2.83	2	854046	628632	905364	771247	854046	82799	FALSE			Sobic.002G009600	852347	855073	-1	2727	0		AMP-dependent synthetase/ligase		A number of prokaryotic and eukaryotic enzymes, which appear to act via an ATP-dependent covalent binding of AMP to their substrate, share a region of sequence similarity [, , ]. This region is a Ser/Thr/Gly-rich domain that is further characterised by a conserved Pro-Lys-Gly triplet. The family of enzymes includes luciferase, long chain fatty acid Co-A ligase, acetyl-CoA synthetase and various o…	Domain
CPG2.1	S02_854046	2.83	2	854046	628632	905364	771247	854046	82799	FALSE	S2_739664 - Zhao stem circumference	Zhao et al 10.3835/plantgenome2015.06.0044	Sobic.002G009600	852347	855073	-1	2727	0		AMP-binding enzyme C-terminal domain		This is a small domain that is found C-terminal to . It has a central beta sheet core that is flanked by alpha helices.	Domain
CPG2.1	S02_854046	2.83	2	854046	628632	905364	771247	854046	82799	FALSE	S2_739664 - Zhao stem circumference	Zhao et al 10.3835/plantgenome2015.06.0044	Sobic.002G009600	852347	855073	-1	2727	0						metabolic process	GO:0008152	The chemical reactions and pathways, including anabolism and catabolism, by which living organisms transform chemical substances. Metabolic processes typically transform small molecules, but also include macromolecular processes such as DNA repair and replication, and protein synthesis and degradation.
CPG2.1	S02_854046	2.83	2	854046	628632	905364	771247	854046	82799	FALSE	S2_739664 - Zhao stem circumference	Zhao et al 10.3835/plantgenome2015.06.0044	Sobic.002G009600	852347	855073	-1	2727	0						catalytic activity	GO:0003824	Catalysis of a biochemical reaction at physiological temperatures. In biologically catalyzed reactions, the reactants are known as substrates, and the catalysts are naturally occurring macromolecular substances known as enzymes. Enzymes possess specific binding sites for substrates, and are usually composed wholly or largely of protein, but RNA that has catalytic activity (ribozyme) is often also…
CPG2.2	S02_3916284	1.74	2	3916284	3805152	3917210	3916284	3917210	926	FALSE	S2_3900397 - Lasky roots	Lasky et al 10.1126/sciadv.1400218	Sobic.002G040500	3910722	3912341	-1	1620	3943		Cytochrome P450, E-class, group IV		Cytochrome P450 enzymes are a superfamily of haem-containing mono-oxygenases that are found in all kingdoms of life, and which show extraordinary diversity in their reaction chemistry. In mammals, these proteins are found primarily in microsomes of hepatocytes and other cell types, where they oxidise steroids, fatty acids and xenobiotics, and are important for the detoxification and clearance of …	Family
CPG2.2	S02_3916284	1.74	2	3916284	3805152	3917210	3916284	3917210	926	FALSE	S2_3900397 - Lasky roots	Lasky et al 10.1126/sciadv.1400218	Sobic.002G040500	3910722	3912341	-1	1620	3943		Cytochrome P450		Cytochrome P450 enzymes are a superfamily of haem-containing mono-oxygenases that are found in all kingdoms of life, and which show extraordinary diversity in their reaction chemistry. In mammals, these proteins are found primarily in microsomes of hepatocytes and other cell types, where they oxidise steroids, fatty acids and xenobiotics, and are important for the detoxification and clearance of …	Family
CPG2.2	S02_3916284	1.74	2	3916284	3805152	3917210	3916284	3917210	926	FALSE	S2_3900397 - Lasky roots	Lasky et al 10.1126/sciadv.1400218	Sobic.002G040500	3910722	3912341	-1	1620	3943		Cytochrome P450, E-class, group I		Cytochrome P450 enzymes are a superfamily of haem-containing mono-oxygenases that are found in all kingdoms of life, and which show extraordinary diversity in their reaction chemistry. In mammals, these proteins are found primarily in microsomes of hepatocytes and other cell types, where they oxidise steroids, fatty acids and xenobiotics, and are important for the detoxification and clearance of …	Family
CPG2.2	S02_3916284	1.74	2	3916284	3805152	3917210	3916284	3917210	926	FALSE	S2_3900397 - Lasky roots	Lasky et al 10.1126/sciadv.1400218	Sobic.002G040500	3910722	3912341	-1	1620	3943						oxidation-reduction process	GO:0055114	A metabolic process that results in the removal or addition of one or more electrons to or from a substance, with or without the concomitant removal or addition of a proton or protons.
CPG2.2	S02_3916284	1.74	2	3916284	3805152	3917210	3916284	3917210	926	FALSE	S2_3900397 - Lasky roots	Lasky et al 10.1126/sciadv.1400218	Sobic.002G040500	3910722	3912341	-1	1620	3943						iron ion binding	GO:0005506	Interacting selectively and non-covalently with iron (Fe) ions.
CPG2.2	S02_3916284	1.74	2	3916284	3805152	3917210	3916284	3917210	926	FALSE	S2_3900397 - Lasky roots	Lasky et al 10.1126/sciadv.1400218	Sobic.002G040500	3910722	3912341	-1	1620	3943						heme binding	GO:0020037	Interacting selectively and non-covalently with heme, any compound of iron complexed in a porphyrin (tetrapyrrole) ring.
CPG2.2	S02_3916284	1.74	2	3916284	3805152	3917210	3916284	3917210	926	FALSE	S2_3900397 - Lasky roots	Lasky et al 10.1126/sciadv.1400218	Sobic.002G040500	3910722	3912341	-1	1620	3943						oxidoreductase activity, acting on paired donors, with incorporation or reduction of molecular oxygen	GO:0016705	Catalysis of an oxidation-reduction (redox) reaction in which hydrogen or electrons are transferred from each of two donors, and molecular oxygen is reduced or incorporated into a donor.
CPG2.3	S02_12688054	1.7	2	12688054	12686988	12688054	12687911	12688054	143	FALSE			intergenic?
CPG2.4	S02_51235689	3.53	2	51235689	51131939	51236564	51235689	51235690	1	FALSE			Sobic.002G164600	51190886	51194788	1	3903	40901		TPX2, C-terminal		This entry represents a conserved region approximately 60 residues long within the eukaryotic targeting protein for Xklp2 (TPX2). Xklp2 is a kinesin-like protein localised on centrosomes throughout the cell cycle and on spindle pole microtubules during metaphase. In Xenopus, it has been shown that Xklp2 protein is required for centrosome separation and maintenance of spindle bi-polarity [, ]. TPX…	Domain
CPG2.4	S02_51235689	3.53	2	51235689	51131939	51236564	51235689	51235690	1	FALSE			Sobic.002G164600	51190886	51194788	1	3903	40901		TPX2		This family represents the eukaryotic targeting protein for Xklp2 (TPX2). TPX2 is a microtubule-associated protein that targets a plus end-directed motor (Xklp2) to the minus ends of microtubules in the mitotic spindle. In Xenopus, it has been shown that Xklp2 protein is required for centrosome separation and maintenance of spindle bi-polarity []. It is phosphorylated during mitosis in a microtub…	Family
CPG2.5	S02_59184208	2.28	2	59184208	59184208	59247349	59184208	59193196	8988	FALSE			Sobic.002G202000	59186499	59191611	1	5113	2291		Double-stranded RNA-binding domain		In contrast to other RNA-binding domains, the about 65 amino acids long dsRBDdomain [, , ]has been found in a number of proteins that specificallyrecognise double-stranded RNAs. The dsRBD domain is also known as DSRM(Double-Stranded RNA-binding Motif). dsRBD proteins are mainly involved inposttranscriptional gene regulation, for example by preventing the expressionof proteins or by mediating RNAs…	Domain
CPG2.6	S02_67895008	3.06	2	67895008	67393662	67928034	67895008	67911417	16409	FALSE	S2_67747059 - Lasky HVP, S2_67874753 - Lasky PWP, S2_67813119 - Bouchet PH, S2_67807062 - Chopra CSt_RL	Lasky et al 10.1126/sciadv.1400218, Bouchet et al 10.1534/genetics.116.198499, Chopra et al 10.1186/s1287-016-0966-2	Sobic.002G302900	67893382	67897172	1	3791	0		Alpha/Beta hydrolase fold		This entry represent the Alpha/Beta hydrolase fold.The alpha/beta hydrolase fold []is common to a number of hydrolytic enzymes of widely differing phylogenetic origin and catalytic function. The core of each enzyme is an alpha/beta-sheet (rather than a barrel), containing 8 strands connected by helices []. The enzymes are believed to have diverged from a common ancestor, preserving the arrangemen…	Domain
CPG2.6	S02_67895008	3.06	2	67895008	67393662	67928034	67895008	67911417	16409	FALSE	S2_67747059 - Lasky HVP, S2_67874753 - Lasky PWP, S2_67813119 - Bouchet PH, S2_67807062 - Chopra CSt_RL	Lasky et al 10.1126/sciadv.1400218, Bouchet et al 10.1534/genetics.116.198499, Chopra et al 10.1186/s1287-016-0966-2	Sobic.002G302900	67893382	67897172	1	3791	0		Fungal lipase-like domain		This entry represents a domain with an alpha/beta hydrolase fold found in feruloyl esterase A []. It is similar to that found in fungal lipases [].	Domain
CPG2.6	S02_67895008	3.06	2	67895008	67393662	67928034	67895008	67911417	16409	FALSE	S2_67747059 - Lasky HVP, S2_67874753 - Lasky PWP, S2_67813119 - Bouchet PH, S2_67807062 - Chopra CSt_RL	Lasky et al 10.1126/sciadv.1400218, Bouchet et al 10.1534/genetics.116.198499, Chopra et al 10.1186/s1287-016-0966-2	Sobic.002G302900	67893382	67897172	1	3791	0		Immunoglobulin-like fold		This entry represents domains with an immunoglobulin-like (Ig-like) fold, which consists of a beta-sandwich of seven or more strands in two sheets with a Greek-key topology. Ig-like domains are one of the most common protein modules found in animals, occurring in a variety of different proteins. These domains are often involved in interactions, commonly with other Ig-like domains via their beta-s…	Domain
CPG2.6	S02_67895008	3.06	2	67895008	67393662	67928034	67895008	67911417	16409	FALSE	S2_67747059 - Lasky HVP, S2_67874753 - Lasky PWP, S2_67813119 - Bouchet PH, S2_67807062 - Chopra CSt_RL	Lasky et al 10.1126/sciadv.1400218, Bouchet et al 10.1534/genetics.116.198499, Chopra et al 10.1186/s1287-016-0966-2	Sobic.002G302900	67893382	67897172	1	3791	0		Mono-/di-acylglycerol lipase, N-terminal		This N-terminal region is found in a family of mono- and diacylglycerol lipases.	Domain
CPG2.7	S02_68021941	1.34	2	68021941	68021867	68053484	67895008	67911417	16409	FALSE			Sobic.002G305000	68046028	68051648	1	5621	24087		Rho GTPase activation protein		Proteins containing a RhoGAP (Rho GTPase Activating Protein) domain usually function to catalyze the hydrolysis of GTP that is bound to Rho, Rac and/or Cdc42,inactivating these regulators of the actin cytoskeleton. The 53 known human RhoGAP domain-containing proteins are the largest known group of Rho GTPase regulators and significantly outnumber the 21 Rho GTPases they presumably regulate. This …	Domain
CPG2.7	S02_68021941	1.34	2	68021941	68021867	68053484	67895008	67911417	16409	FALSE			Sobic.002G305000	68046028	68051648	1	5621	24087		Rho GTPase-activating protein domain		Members of the Rho family of small G proteins transduce signals from plasma-membranereceptors and control cell adhesion, motility and shape by actin cytoskeleton formation.Like all other GTPases, Rho proteins act as molecular switches, with an activeGTP-bound form and an inactive GDP-bound form. The active conformation is promoted byguanine-nucleotide exchange factors, and the inactive state by G…	Domain
CPG2.7	S02_68021941	1.34	2	68021941	68021867	68053484	67895008	67911417	16409	FALSE			Sobic.002G305000	68046028	68051648	1	5621	24087		Rho GTPase activation protein		Proteins containing a RhoGAP (Rho GTPase Activating Protein) domain usually function to catalyze the hydrolysis of GTP that is bound to Rho, Rac and/or Cdc42,inactivating these regulators of the actin cytoskeleton. The 53 known human RhoGAP domain-containing proteins are the largest known group of Rho GTPase regulators and significantly outnumber the 21 Rho GTPases they presumably regulate. This …	Domain
CPG2.7	S02_68021941	1.34	2	68021941	68021867	68053484	67895008	67911417	16409	FALSE			Sobic.002G305000	68046028	68051648	1	5621	24087		Rho GTPase-activating protein domain		Members of the Rho family of small G proteins transduce signals from plasma-membranereceptors and control cell adhesion, motility and shape by actin cytoskeleton formation.Like all other GTPases, Rho proteins act as molecular switches, with an activeGTP-bound form and an inactive GDP-bound form. The active conformation is promoted byguanine-nucleotide exchange factors, and the inactive state by G…	Domain
CPG2.7	S02_68021941	1.34	2	68021941	68021867	68053484	67895008	67911417	16409	FALSE			Sobic.002G305000	68046028	68051648	1	5621	24087		Rho GTPase activation protein		Proteins containing a RhoGAP (Rho GTPase Activating Protein) domain usually function to catalyze the hydrolysis of GTP that is bound to Rho, Rac and/or Cdc42,inactivating these regulators of the actin cytoskeleton. The 53 known human RhoGAP domain-containing proteins are the largest known group of Rho GTPase regulators and significantly outnumber the 21 Rho GTPases they presumably regulate. This …	Domain
CPG2.7	S02_68021941	1.34	2	68021941	68021867	68053484	67895008	67911417	16409	FALSE			Sobic.002G305000	68046028	68051648	1	5621	24087		Rho GTPase-activating protein domain		Members of the Rho family of small G proteins transduce signals from plasma-membranereceptors and control cell adhesion, motility and shape by actin cytoskeleton formation.Like all other GTPases, Rho proteins act as molecular switches, with an activeGTP-bound form and an inactive GDP-bound form. The active conformation is promoted byguanine-nucleotide exchange factors, and the inactive state by G…	Domain
CPG2.7	S02_68021941	1.34	2	68021941	68021867	68053484	67895008	67911417	16409	FALSE			Sobic.002G305000	68046028	68051648	1	5621	24087		Rho GTPase activation protein		Proteins containing a RhoGAP (Rho GTPase Activating Protein) domain usually function to catalyze the hydrolysis of GTP that is bound to Rho, Rac and/or Cdc42,inactivating these regulators of the actin cytoskeleton. The 53 known human RhoGAP domain-containing proteins are the largest known group of Rho GTPase regulators and significantly outnumber the 21 Rho GTPases they presumably regulate. This …	Domain
CPG2.7	S02_68021941	1.34	2	68021941	68021867	68053484	67895008	67911417	16409	FALSE			Sobic.002G305000	68046028	68051648	1	5621	24087		Rho GTPase-activating protein domain		Members of the Rho family of small G proteins transduce signals from plasma-membranereceptors and control cell adhesion, motility and shape by actin cytoskeleton formation.Like all other GTPases, Rho proteins act as molecular switches, with an activeGTP-bound form and an inactive GDP-bound form. The active conformation is promoted byguanine-nucleotide exchange factors, and the inactive state by G…	Domain
CPG2.7	S02_68021941	1.34	2	68021941	68021867	68053484	67895008	67911417	16409	FALSE			Sobic.002G305000	68046028	68051648	1	5621	24087						signal transduction	GO:0007165	The cellular process in which a signal is conveyed to trigger a change in the activity or state of a cell. Signal transduction begins with reception of a signal (e.g. a ligand binding to a receptor or receptor activation by a stimulus such as light), or for signal transduction in the absence of ligand, signal-withdrawal or the activity of a constitutively active receptor. Signal transduction ends…
CPG2.8	S02_69541455	5.18	2	69541455	69395023	69646823	69487206	69541455	54249	FALSE			Sobic.002G324700	69535773	69540708	1	4936	747	(1 of 3) 2.7.11.32 - [Pyruvate, phosphate dikinase] kinase / Pyruvate, phosphate dikinase regulatory protein	PPM-type phosphatase domain		Protein phosphatases remove phosphate groups from various proteins that arethe key components of a number of signalling pathways in eukaryotes andprokaryotes. Protein phosphatases that dephosphorylate Ser and Thr residuesare classified into the phosphoprotein (PPP) and the protein phosphataseMg(2+)- or Mn(2+)-dependent (PPM) families. The core structure of PPMs is the300-residue PPM-type phosphat…	Domain
CPG2.8	S02_69541455	5.18	2	69541455	69395023	69646823	69487206	69541455	54249	FALSE			Sobic.002G324700	69535773	69540708	1	4936	747	(1 of 3) 2.7.11.32 - [Pyruvate, phosphate dikinase] kinase / Pyruvate, phosphate dikinase regulatory protein	Bifunctional kinase-pyrophosphorylase		This family of regulatory proteins has ADP-dependent kinase and inorganic phosphate-dependent pyrophosphorylase activity [, , ].	Family
CPG2.8	S02_69541455	5.18	2	69541455	69395023	69646823	69487206	69541455	54249	FALSE			Sobic.002G324700	69535773	69540708	1	4936	747	(1 of 3) 2.7.11.32 - [Pyruvate, phosphate dikinase] kinase / Pyruvate, phosphate dikinase regulatory protein	Pyruvate Pi dikinase regulator, chloroplast		This entry represents pyruvate Pi dikinase (PPDK) regulatory protein found in chloroplasts, which acts as a bifunctional serine/threonine kinase () and a phosphorylase () []. This enzyme is involved in the dark/light-mediated regulation of PPDK by catalysing its phosphorylation/dephosphorylation. Dark/light-induced changes in stromal concentrations of the competing ADP and Pi substrates govern th…	Family
CPG2.8	S02_69541455	5.18	2	69541455	69395023	69646823	69487206	69541455	54249	FALSE			Sobic.002G324700	69535773	69540708	1	4936	747	(1 of 3) 2.7.11.32 - [Pyruvate, phosphate dikinase] kinase / Pyruvate, phosphate dikinase regulatory protein					ATP binding	GO:0005524	Interacting selectively and non-covalently with ATP, adenosine 5'-triphosphate, a universally important coenzyme and enzyme regulator.
CPG2.8	S02_69541455	5.18	2	69541455	69395023	69646823	69487206	69541455	54249	FALSE			Sobic.002G324700	69535773	69540708	1	4936	747	(1 of 3) 2.7.11.32 - [Pyruvate, phosphate dikinase] kinase / Pyruvate, phosphate dikinase regulatory protein					transferase activity, transferring phosphorus-containing groups	GO:0016772	Catalysis of the transfer of a phosphorus-containing group from one compound (donor) to another (acceptor).
CPG2.9	S02_70827637	2.42	2	70827637	70827637	70918055	69487206	69541455	54249	FALSE			Sobic.002G341600	70831065	70833635	-1	2571	3428		Alpha/Beta hydrolase fold		This entry represent the Alpha/Beta hydrolase fold.The alpha/beta hydrolase fold []is common to a number of hydrolytic enzymes of widely differing phylogenetic origin and catalytic function. The core of each enzyme is an alpha/beta-sheet (rather than a barrel), containing 8 strands connected by helices []. The enzymes are believed to have diverged from a common ancestor, preserving the arrangemen…	Domain
CPG2.9	S02_70827637	2.42	2	70827637	70827637	70918055	69487206	69541455	54249	FALSE			Sobic.002G341600	70831065	70833635	-1	2571	3428		Alpha/beta hydrolase fold-5		The alpha/beta hydrolase fold []is common to a number of hydrolytic enzymes of widely differing phylogenetic origin and catalytic function. The core of each enzyme is an alpha/beta-sheet (rather than a barrel), containing 8 strands connected by helices []. The enzymes are believed to have diverged from a common ancestor, preserving the arrangement of the catalytic residues. All have a catalytic t…	Domain
CPG2.9	S02_70827637	2.42	2	70827637	70827637	70918055	69487206	69541455	54249	FALSE			Sobic.002G341600	70831065	70833635	-1	2571	3428		Alpha/beta hydrolase fold-1		The alpha/beta hydrolase fold []is common to a number of hydrolytic enzymes of widely differing phylogenetic origin and catalytic function. The core of each enzyme is an alpha/beta-sheet (rather than a barrel), containing 8 strands connected by helices []. The enzymes are believed to have diverged from a common ancestor, preserving the arrangement of the catalytic residues. All have a catalytic t…	Domain
CPG2.10	S02_72127373	3.72	2	72127373	72101865	72343401	72127373	72127375	2	FALSE			Sobic.002G358900	72120317	72122725	-1	2409	4648		Tetratricopeptide-like helical domain		The tetratrico peptide repeat region (TPR) is a structural motif present in a wide range of proteins [, , ]. It mediates protein-protein interactions and the assembly of multiprotein complexes []. The TPR motifconsists of 3-16 tandem-repeats of 34 amino acids residues, although individual TPR motifs canbe dispersed in the protein sequence. Sequence alignment of the TPR domains reveals aconsensus …	Domain
CPG2.10	S02_72127373	3.72	2	72127373	72101865	72343401	72127373	72127375	2	FALSE			Sobic.002G358900	72120317	72122725	-1	2409	4648		Pentatricopeptide repeat		This entry represents the PPR repeat.Pentatricopeptide repeat (PPR) proteins are characterised by tandem repeats of a degenerate 35 amino acid motif []. Most of PPR proteins have roles in mitochondria or plastid []. PPR repeats were discovered while screening Arabidopsis proteins for those predicted to be targeted to mitochondria or chloroplast [, ]. Some of these proteins have been shown to play…	Repeat
CPG2.11	S02_73301998	2.9	2	73301998	73097845	73484452	73301998	73302000	2	FALSE			Sobic.002G375500	73287004	73292364	-1	5361	9634	(1 of 2) PTHR23257//PTHR23257:SF444 - SERINE-THREONINE PROTEIN KINASE // SUBFAMILY NOT NAMED	Protein kinase domain		Protein phosphorylation, which plays a key role in most cellular activities, is a reversible process mediated by proteinkinases and phosphoprotein phosphatases. Protein kinases catalyse the transfer of the gamma phosphate from nucleotide triphosphates (often ATP) to one or more amino acid residues in a protein substrate side chain, resulting in a conformational change affecting protein function. …	Domain
CPG2.11	S02_73301998	2.9	2	73301998	73097845	73484452	73301998	73302000	2	FALSE			Sobic.002G375500	73287004	73292364	-1	5361	9634	(1 of 2) PTHR23257//PTHR23257:SF444 - SERINE-THREONINE PROTEIN KINASE // SUBFAMILY NOT NAMED	Protein kinase-like domain		Protein kinases () modify other proteins by chemically adding phosphate groups to them. This process is fundamental to most signalling and regulatory processes in the eukaryotic cell []. The protein kinases contain a catalytic core that is common to both serine/threonine and tyrosine protein kinases. The catalytic domain contains the nucleotide-binding site and the catalytic apparatus in an inter…	Domain
CPG2.11	S02_73301998	2.9	2	73301998	73097845	73484452	73301998	73302000	2	FALSE			Sobic.002G375500	73287004	73292364	-1	5361	9634	(1 of 2) PTHR23257//PTHR23257:SF444 - SERINE-THREONINE PROTEIN KINASE // SUBFAMILY NOT NAMED	Serine-threonine/tyrosine-protein kinase catalytic domain		Protein phosphorylation, which plays a key role in most cellular activities, is a reversible process mediated by protein kinases and phosphoprotein phosphatases. Protein kinases catalyse the transfer of the gamma phosphate from nucleotide triphosphates (often ATP) to one or more amino acid residues in a protein substrate side chain, resulting in a conformational change affecting protein function.…	Domain
CPG2.11	S02_73301998	2.9	2	73301998	73097845	73484452	73301998	73302000	2	FALSE			Sobic.002G375500	73287004	73292364	-1	5361	9634	(1 of 2) PTHR23257//PTHR23257:SF444 - SERINE-THREONINE PROTEIN KINASE // SUBFAMILY NOT NAMED	PB1 domain		The PB1 (Phox and Bem1) domain, comprising about 80 amino acid residues, isconserved among animals, fungi, amoebas, and plants. It functions as a proteinbinding module through PB1-mediated heterodimerization or homo-oligomerization[, , , ]. The PB1 domains adopt an ubiquitin-like beta-grasp fold, containing two alphahelices and a mixed five-stranded beta sheet. The beta-sheethas a convex surface,…	Domain
CPG2.11	S02_73301998	2.9	2	73301998	73097845	73484452	73301998	73302000	2	FALSE			Sobic.002G375500	73287004	73292364	-1	5361	9634	(1 of 2) PTHR23257//PTHR23257:SF444 - SERINE-THREONINE PROTEIN KINASE // SUBFAMILY NOT NAMED	Protein kinase domain		Protein phosphorylation, which plays a key role in most cellular activities, is a reversible process mediated by proteinkinases and phosphoprotein phosphatases. Protein kinases catalyse the transfer of the gamma phosphate from nucleotide triphosphates (often ATP) to one or more amino acid residues in a protein substrate side chain, resulting in a conformational change affecting protein function. …	Domain
CPG2.11	S02_73301998	2.9	2	73301998	73097845	73484452	73301998	73302000	2	FALSE			Sobic.002G375500	73287004	73292364	-1	5361	9634	(1 of 2) PTHR23257//PTHR23257:SF444 - SERINE-THREONINE PROTEIN KINASE // SUBFAMILY NOT NAMED	Protein kinase-like domain		Protein kinases () modify other proteins by chemically adding phosphate groups to them. This process is fundamental to most signalling and regulatory processes in the eukaryotic cell []. The protein kinases contain a catalytic core that is common to both serine/threonine and tyrosine protein kinases. The catalytic domain contains the nucleotide-binding site and the catalytic apparatus in an inter…	Domain
CPG2.11	S02_73301998	2.9	2	73301998	73097845	73484452	73301998	73302000	2	FALSE			Sobic.002G375500	73287004	73292364	-1	5361	9634	(1 of 2) PTHR23257//PTHR23257:SF444 - SERINE-THREONINE PROTEIN KINASE // SUBFAMILY NOT NAMED	Serine-threonine/tyrosine-protein kinase catalytic domain		Protein phosphorylation, which plays a key role in most cellular activities, is a reversible process mediated by protein kinases and phosphoprotein phosphatases. Protein kinases catalyse the transfer of the gamma phosphate from nucleotide triphosphates (often ATP) to one or more amino acid residues in a protein substrate side chain, resulting in a conformational change affecting protein function.…	Domain
CPG2.11	S02_73301998	2.9	2	73301998	73097845	73484452	73301998	73302000	2	FALSE			Sobic.002G375500	73287004	73292364	-1	5361	9634	(1 of 2) PTHR23257//PTHR23257:SF444 - SERINE-THREONINE PROTEIN KINASE // SUBFAMILY NOT NAMED	PB1 domain		The PB1 (Phox and Bem1) domain, comprising about 80 amino acid residues, isconserved among animals, fungi, amoebas, and plants. It functions as a proteinbinding module through PB1-mediated heterodimerization or homo-oligomerization[, , , ]. The PB1 domains adopt an ubiquitin-like beta-grasp fold, containing two alphahelices and a mixed five-stranded beta sheet. The beta-sheethas a convex surface,…	Domain
CPG2.11	S02_73301998	2.9	2	73301998	73097845	73484452	73301998	73302000	2	FALSE			Sobic.002G375500	73287004	73292364	-1	5361	9634	(1 of 2) PTHR23257//PTHR23257:SF444 - SERINE-THREONINE PROTEIN KINASE // SUBFAMILY NOT NAMED					protein binding	GO:0005515	Interacting selectively and non-covalently with any protein or protein complex (a complex of two or more proteins that may include other nonprotein molecules).
CPG2.11	S02_73301998	2.9	2	73301998	73097845	73484452	73301998	73302000	2	FALSE			Sobic.002G375500	73287004	73292364	-1	5361	9634	(1 of 2) PTHR23257//PTHR23257:SF444 - SERINE-THREONINE PROTEIN KINASE // SUBFAMILY NOT NAMED					protein phosphorylation	GO:0006468	The process of introducing a phosphate group on to a protein.
CPG2.11	S02_73301998	2.9	2	73301998	73097845	73484452	73301998	73302000	2	FALSE			Sobic.002G375500	73287004	73292364	-1	5361	9634	(1 of 2) PTHR23257//PTHR23257:SF444 - SERINE-THREONINE PROTEIN KINASE // SUBFAMILY NOT NAMED					protein kinase activity	GO:0004672	Catalysis of the phosphorylation of an amino acid residue in a protein, usually according to the reaction: a protein + ATP = a phosphoprotein + ADP.
CPG2.12	S02_75070293	1.7	2	75070293	75070293	75217703	75070293	75217703	147410	FALSE			Sobic.002G399900	75080418	75084220	-1	3803	10125		Peptidase S54, rhomboid domain		This entry represents a six transmembrane helix rhomboid domain.This domain is found in serine peptidases belonging to the MEROPS peptidase family S54 (Rhomboid, clan ST). They are integral membrane proteins related to the Drosophila melanogaster(Fruit fly) rhomboid protein . Members of this family are found in archaea, bacteria and eukaryotes.The D. melanogaster rhomboid protease cleaves type-1 …	Domain
CPG2.12	S02_75070293	1.7	2	75070293	75070293	75217703	75070293	75217703	147410	FALSE			Sobic.002G399900	75080418	75084220	-1	3803	10125		Transmembrane protein DUF1751, eukaryotic		This entry represents a group of eukaryotic transmembrane proteins, including TMEM115 from animals, Pdh1 from fission yeasts and Rbl19 from Arabisopsis. Human TMEM115 is an integral membrane protein of the Golgi complex involved in retrograde transport []. Budding yeast TMEM115 homologue, YOL107W, has been shown to localise COP II vesicles [].	Family
CPG2.13	S02_76430735	1.78	2	76430735	76427244	76458767	76430735	76430738	3	FALSE			Sobic.002G417300	76453561	76458758	-1	5198	22826		Protein kinase domain		Protein phosphorylation, which plays a key role in most cellular activities, is a reversible process mediated by proteinkinases and phosphoprotein phosphatases. Protein kinases catalyse the transfer of the gamma phosphate from nucleotide triphosphates (often ATP) to one or more amino acid residues in a protein substrate side chain, resulting in a conformational change affecting protein function. …	Domain
CPG2.13	S02_76430735	1.78	2	76430735	76427244	76458767	76430735	76430738	3	FALSE			Sobic.002G417300	76453561	76458758	-1	5198	22826		Protein kinase-like domain		Protein kinases () modify other proteins by chemically adding phosphate groups to them. This process is fundamental to most signalling and regulatory processes in the eukaryotic cell []. The protein kinases contain a catalytic core that is common to both serine/threonine and tyrosine protein kinases. The catalytic domain contains the nucleotide-binding site and the catalytic apparatus in an inter…	Domain
CPG2.13	S02_76430735	1.78	2	76430735	76427244	76458767	76430735	76430738	3	FALSE			Sobic.002G417300	76453561	76458758	-1	5198	22826		Tyrosine-protein kinase, catalytic domain		Protein phosphorylation, which plays a key role in most cellular activities, is a reversible process mediated by protein kinases and phosphoprotein phosphatases. Protein kinases catalyse the transfer of the gamma phosphate from nucleotide triphosphates (often ATP) to one or more amino acid residues in a protein substrate side chain, resulting in a conformational change affecting protein function.…	Domain
CPG2.13	S02_76430735	1.78	2	76430735	76427244	76458767	76430735	76430738	3	FALSE			Sobic.002G417300	76453561	76458758	-1	5198	22826		Calcium/calmodulin-dependent/calcium-dependent protein kinase		Protein phosphorylation, which plays a key role in most cellular activities, is a reversible process mediated by protein kinases and phosphoprotein phosphatases. Protein kinases catalyse the transfer of the gamma phosphate from nucleotide triphosphates (often ATP) to one or more amino acid residues in a protein substrate side chain, resulting in a conformational change affecting protein function.…	Family
CPG2.13	S02_76430735	1.78	2	76430735	76427244	76458767	76430735	76430738	3	FALSE			Sobic.002G417300	76453561	76458758	-1	5198	22826		Protein kinase-like domain, Apicomplexa		This entry represents the kinase-like domain found in the Rhoptry (ROP) pseudokinases from the intracellular parasite Toxoplasma gondii []. ROP2, ROP4 and ROP8 have a typical bi-lobed protein kinase fold, but lack catalytic activity [].ROP4 is localised to the rhoptries, secretory organelles at the apical end of the parasite, and is secreted from the parasite during host cell invasion []. ROP2 me…	Domain
CPG2.13	S02_76430735	1.78	2	76430735	76427244	76458767	76430735	76430738	3	FALSE			Sobic.002G417300	76453561	76458758	-1	5198	22826		NAF/FISL domain		The NAF domain is a 24 amino acid domain that is found in a plant-specific subgroup of serine-threonine protein kinases (CIPKs), that interact with calcineurin B-like calcium sensor proteins (CBLs). Whereas the N-terminal part of CIPKs comprises a conserved catalytic domain typical of Ser-Thr kinases, the much less conserved C-terminal domain appears to be unique to this subgroup of kinases. The …	Domain
CPG2.13	S02_76430735	1.78	2	76430735	76427244	76458767	76430735	76430738	3	FALSE			Sobic.002G417300	76453561	76458758	-1	5198	22826		NAF domain		The NAF domain is a 24 amino acid domain that is found in a plant-specific subgroup of serine-threonine protein kinases (CIPKs), that interact with calcineurin B-like calcium sensor proteins (CBLs). Whereas the N-terminal part of CIPKs comprises a conserved catalytic domain typical of Ser-Thr kinases, the much less conserved C-terminal domain appears to be unique to this subgroup of kinases. The …	Domain
CPG2.13	S02_76430735	1.78	2	76430735	76427244	76458767	76430735	76430738	3	FALSE			Sobic.002G417300	76453561	76458758	-1	5198	22826		KA1 domain/Ssp2 C-terminal domain		This entry represents the kinase associated domain 1 (KA1) and the C-terminal domain of the SNF1-like protein kinase Ssp2. Members of the KIN2/PAR-1/MARK kinase subfamily are conserved from yeast to human and share the same domain organisation: an N-terminal kinase domain () and a C-terminal kinase associated domain 1 (KA1). Some members of the KIN1/PAR-1/MARK family also contain an UBA domain ()…	Domain
CPG2.13	S02_76430735	1.78	2	76430735	76427244	76458767	76430735	76430738	3	FALSE			Sobic.002G417300	76453561	76458758	-1	5198	22826		Protein kinase domain		Protein phosphorylation, which plays a key role in most cellular activities, is a reversible process mediated by proteinkinases and phosphoprotein phosphatases. Protein kinases catalyse the transfer of the gamma phosphate from nucleotide triphosphates (often ATP) to one or more amino acid residues in a protein substrate side chain, resulting in a conformational change affecting protein function. …	Domain
CPG2.13	S02_76430735	1.78	2	76430735	76427244	76458767	76430735	76430738	3	FALSE			Sobic.002G417300	76453561	76458758	-1	5198	22826		Protein kinase-like domain		Protein kinases () modify other proteins by chemically adding phosphate groups to them. This process is fundamental to most signalling and regulatory processes in the eukaryotic cell []. The protein kinases contain a catalytic core that is common to both serine/threonine and tyrosine protein kinases. The catalytic domain contains the nucleotide-binding site and the catalytic apparatus in an inter…	Domain
CPG2.13	S02_76430735	1.78	2	76430735	76427244	76458767	76430735	76430738	3	FALSE			Sobic.002G417300	76453561	76458758	-1	5198	22826		Tyrosine-protein kinase, catalytic domain		Protein phosphorylation, which plays a key role in most cellular activities, is a reversible process mediated by protein kinases and phosphoprotein phosphatases. Protein kinases catalyse the transfer of the gamma phosphate from nucleotide triphosphates (often ATP) to one or more amino acid residues in a protein substrate side chain, resulting in a conformational change affecting protein function.…	Domain
CPG2.13	S02_76430735	1.78	2	76430735	76427244	76458767	76430735	76430738	3	FALSE			Sobic.002G417300	76453561	76458758	-1	5198	22826		Calcium/calmodulin-dependent/calcium-dependent protein kinase		Protein phosphorylation, which plays a key role in most cellular activities, is a reversible process mediated by protein kinases and phosphoprotein phosphatases. Protein kinases catalyse the transfer of the gamma phosphate from nucleotide triphosphates (often ATP) to one or more amino acid residues in a protein substrate side chain, resulting in a conformational change affecting protein function.…	Family
CPG2.13	S02_76430735	1.78	2	76430735	76427244	76458767	76430735	76430738	3	FALSE			Sobic.002G417300	76453561	76458758	-1	5198	22826		Protein kinase-like domain, Apicomplexa		This entry represents the kinase-like domain found in the Rhoptry (ROP) pseudokinases from the intracellular parasite Toxoplasma gondii []. ROP2, ROP4 and ROP8 have a typical bi-lobed protein kinase fold, but lack catalytic activity [].ROP4 is localised to the rhoptries, secretory organelles at the apical end of the parasite, and is secreted from the parasite during host cell invasion []. ROP2 me…	Domain
CPG2.13	S02_76430735	1.78	2	76430735	76427244	76458767	76430735	76430738	3	FALSE			Sobic.002G417300	76453561	76458758	-1	5198	22826		NAF/FISL domain		The NAF domain is a 24 amino acid domain that is found in a plant-specific subgroup of serine-threonine protein kinases (CIPKs), that interact with calcineurin B-like calcium sensor proteins (CBLs). Whereas the N-terminal part of CIPKs comprises a conserved catalytic domain typical of Ser-Thr kinases, the much less conserved C-terminal domain appears to be unique to this subgroup of kinases. The …	Domain
CPG2.13	S02_76430735	1.78	2	76430735	76427244	76458767	76430735	76430738	3	FALSE			Sobic.002G417300	76453561	76458758	-1	5198	22826		NAF domain		The NAF domain is a 24 amino acid domain that is found in a plant-specific subgroup of serine-threonine protein kinases (CIPKs), that interact with calcineurin B-like calcium sensor proteins (CBLs). Whereas the N-terminal part of CIPKs comprises a conserved catalytic domain typical of Ser-Thr kinases, the much less conserved C-terminal domain appears to be unique to this subgroup of kinases. The …	Domain
CPG2.13	S02_76430735	1.78	2	76430735	76427244	76458767	76430735	76430738	3	FALSE			Sobic.002G417300	76453561	76458758	-1	5198	22826		KA1 domain/Ssp2 C-terminal domain		This entry represents the kinase associated domain 1 (KA1) and the C-terminal domain of the SNF1-like protein kinase Ssp2. Members of the KIN2/PAR-1/MARK kinase subfamily are conserved from yeast to human and share the same domain organisation: an N-terminal kinase domain () and a C-terminal kinase associated domain 1 (KA1). Some members of the KIN1/PAR-1/MARK family also contain an UBA domain ()…	Domain
CPG2.13	S02_76430735	1.78	2	76430735	76427244	76458767	76430735	76430738	3	FALSE			Sobic.002G417300	76453561	76458758	-1	5198	22826						signal transduction	GO:0007165	The cellular process in which a signal is conveyed to trigger a change in the activity or state of a cell. Signal transduction begins with reception of a signal (e.g. a ligand binding to a receptor or receptor activation by a stimulus such as light), or for signal transduction in the absence of ligand, signal-withdrawal or the activity of a constitutively active receptor. Signal transduction ends…
CPG3.1	S03_133554	5.78	3	133554	22448	166776	41138	133554	92416	FALSE	S3_64841 - Lasky PWP	Lasky et al 10.1126/sciadv.1400218	Sobic.003G001300	131548	133952	-1	2405	0	(1 of 1) PTHR10593:SF20 - INDETERMINATE-DOMAIN 12 PROTEIN	Zinc finger, C2H2		Zinc finger (Znf) domains are relatively small protein motifs which contain multiple finger-like protrusions that make tandem contacts with their target molecule. Some of these domains bind zinc, but many do not; instead binding other metals such as iron, or no metal at all. For example, some family members form salt bridges to stabilise the finger-like folds. They were first identified as a DNA-…	Domain
CPG3.1	S03_133554	5.78	3	133554	22448	166776	41138	133554	92416	FALSE	S3_64841 - Lasky PWP	Lasky et al 10.1126/sciadv.1400218	Sobic.003G001300	131548	133952	-1	2405	0	(1 of 1) PTHR10593:SF20 - INDETERMINATE-DOMAIN 12 PROTEIN	Zinc finger, C2H2-like		Zinc finger (Znf) domains are relatively small protein motifs which contain multiple finger-like protrusions that make tandem contacts with their target molecule. Some of these domains bind zinc, but many do not; instead binding other metals such as iron, or no metal at all. For example, some family members form salt bridges to stabilise the finger-like folds. They were first identified as a DNA-…	Domain
CPG3.1	S03_133554	5.78	3	133554	22448	166776	41138	133554	92416	FALSE	S3_64841 - Lasky PWP	Lasky et al 10.1126/sciadv.1400218	Sobic.003G001300	131548	133952	-1	2405	0	(1 of 1) PTHR10593:SF20 - INDETERMINATE-DOMAIN 12 PROTEIN	Zinc finger C2H2-type/integrase DNA-binding domain		Zinc finger (Znf) domains are relatively small protein motifs which contain multiple finger-like protrusions that make tandem contacts with their target molecule. Some of these domains bind zinc, but many do not; instead binding other metals such as iron, or no metal at all. For example, some family members form salt bridges to stabilise the finger-like folds. They were first identified as a DNA-…	Domain
CPG3.1	S03_133554	5.78	3	133554	22448	166776	41138	133554	92416	FALSE	S3_64841 - Lasky PWP	Lasky et al 10.1126/sciadv.1400218	Sobic.003G001300	131548	133952	-1	2405	0	(1 of 1) PTHR10593:SF20 - INDETERMINATE-DOMAIN 12 PROTEIN	C2H2 zinc finger protein, plant		This entry represents a group of plant C2H zinc-finger proteins, including INDETERMINATE domain containing (IDD) proteins, MAGPIE (MGP), JACKDAW (JKD) and NUTCRACKER (NUC). They are involved in transcriptional regulation. INDETERMINATE1 plays an important role in regulating the transition to flowering in maize []. MAGPIE (MGP) and JACKDAW (JKD) are targets of SHORTROOT (SHR), which is a transcrip…	Family
CPG3.1	S03_133554	5.78	3	133554	22448	166776	41138	133554	92416	FALSE	S3_64841 - Lasky PWP	Lasky et al 10.1126/sciadv.1400218	Sobic.003G001300	131548	133952	-1	2405	0	(1 of 1) PTHR10593:SF20 - INDETERMINATE-DOMAIN 12 PROTEIN					metal ion binding	GO:0046872	Interacting selectively and non-covalently with any metal ion.
CPG3.2	S03_2580956	3.16	3	2580956	2512831	2580956	2512831	2580956	68125	FALSE			Sobic.003G029300	2573709	2575075	-1	1367	5881		Polyketide cyclase/dehydrase		This family contains polyketide cylcases/dehydrases which are enzymes involved in polyketide synthesis. It also includes other proteins of the START superfamily [].	Family
CPG3.2	S03_2580956	3.16	3	2580956	2512831	2580956	2512831	2580956	68125	FALSE			Sobic.003G029300	2573709	2575075	-1	1367	5881		START-like domain		This alpha/beta sandwich structural domain is found in a wide variety of protein families, including STAR-related lipid transfer proteins and homeobox-leucine zipper proteins.	Domain
CPG3.3	S03_4348418	1.35	3	4348418	4348418	4349443	2512831	2580956	68125	FALSE			intergenic?
CPG3.4	S03_4440374	2.08	3	4440374	4440374	4517665	4440374	4449730	9356	FALSE			Sobic.003G048200	4446539	4450828	1	4290	6165		Cytochrome P450, E-class, group IV		Cytochrome P450 enzymes are a superfamily of haem-containing mono-oxygenases that are found in all kingdoms of life, and which show extraordinary diversity in their reaction chemistry. In mammals, these proteins are found primarily in microsomes of hepatocytes and other cell types, where they oxidise steroids, fatty acids and xenobiotics, and are important for the detoxification and clearance of …	Family
CPG3.4	S03_4440374	2.08	3	4440374	4440374	4517665	4440374	4449730	9356	FALSE			Sobic.003G048200	4446539	4450828	1	4290	6165		Cytochrome P450		Cytochrome P450 enzymes are a superfamily of haem-containing mono-oxygenases that are found in all kingdoms of life, and which show extraordinary diversity in their reaction chemistry. In mammals, these proteins are found primarily in microsomes of hepatocytes and other cell types, where they oxidise steroids, fatty acids and xenobiotics, and are important for the detoxification and clearance of …	Family
CPG3.4	S03_4440374	2.08	3	4440374	4440374	4517665	4440374	4449730	9356	FALSE			Sobic.003G048200	4446539	4450828	1	4290	6165		Cytochrome P450, E-class, group I		Cytochrome P450 enzymes are a superfamily of haem-containing mono-oxygenases that are found in all kingdoms of life, and which show extraordinary diversity in their reaction chemistry. In mammals, these proteins are found primarily in microsomes of hepatocytes and other cell types, where they oxidise steroids, fatty acids and xenobiotics, and are important for the detoxification and clearance of …	Family
CPG3.4	S03_4440374	2.08	3	4440374	4440374	4517665	4440374	4449730	9356	FALSE			Sobic.003G048200	4446539	4450828	1	4290	6165		Cytochrome P450, B-class		Cytochrome P450 enzymes are a superfamily of haem-containing mono-oxygenases that are found in all kingdoms of life, and which show extraordinary diversity in their reaction chemistry. In mammals, these proteins are found primarily in microsomes of hepatocytes and other cell types, where they oxidise steroids, fatty acids and xenobiotics, and are important for the detoxification and clearance of …	Family
CPG3.4	S03_4440374	2.08	3	4440374	4440374	4517665	4440374	4449730	9356	FALSE			Sobic.003G048200	4446539	4450828	1	4290	6165		Cytochrome P450, E-class, group II		Cytochrome P450 enzymes are a superfamily of haem-containing mono-oxygenases that are found in all kingdoms of life, and which show extraordinary diversity in their reaction chemistry. In mammals, these proteins are found primarily in microsomes of hepatocytes and other cell types, where they oxidise steroids, fatty acids and xenobiotics, and are important for the detoxification and clearance of …	Family
CPG3.4	S03_4440374	2.08	3	4440374	4440374	4517665	4440374	4449730	9356	FALSE			Sobic.003G048200	4446539	4450828	1	4290	6165		Cytochrome P450, E-class, group IV		Cytochrome P450 enzymes are a superfamily of haem-containing mono-oxygenases that are found in all kingdoms of life, and which show extraordinary diversity in their reaction chemistry. In mammals, these proteins are found primarily in microsomes of hepatocytes and other cell types, where they oxidise steroids, fatty acids and xenobiotics, and are important for the detoxification and clearance of …	Family
CPG3.4	S03_4440374	2.08	3	4440374	4440374	4517665	4440374	4449730	9356	FALSE			Sobic.003G048200	4446539	4450828	1	4290	6165		Cytochrome P450		Cytochrome P450 enzymes are a superfamily of haem-containing mono-oxygenases that are found in all kingdoms of life, and which show extraordinary diversity in their reaction chemistry. In mammals, these proteins are found primarily in microsomes of hepatocytes and other cell types, where they oxidise steroids, fatty acids and xenobiotics, and are important for the detoxification and clearance of …	Family
CPG3.4	S03_4440374	2.08	3	4440374	4440374	4517665	4440374	4449730	9356	FALSE			Sobic.003G048200	4446539	4450828	1	4290	6165		Cytochrome P450, E-class, group I		Cytochrome P450 enzymes are a superfamily of haem-containing mono-oxygenases that are found in all kingdoms of life, and which show extraordinary diversity in their reaction chemistry. In mammals, these proteins are found primarily in microsomes of hepatocytes and other cell types, where they oxidise steroids, fatty acids and xenobiotics, and are important for the detoxification and clearance of …	Family
CPG3.4	S03_4440374	2.08	3	4440374	4440374	4517665	4440374	4449730	9356	FALSE			Sobic.003G048200	4446539	4450828	1	4290	6165		Cytochrome P450, B-class		Cytochrome P450 enzymes are a superfamily of haem-containing mono-oxygenases that are found in all kingdoms of life, and which show extraordinary diversity in their reaction chemistry. In mammals, these proteins are found primarily in microsomes of hepatocytes and other cell types, where they oxidise steroids, fatty acids and xenobiotics, and are important for the detoxification and clearance of …	Family
CPG3.4	S03_4440374	2.08	3	4440374	4440374	4517665	4440374	4449730	9356	FALSE			Sobic.003G048200	4446539	4450828	1	4290	6165		Cytochrome P450, E-class, group II		Cytochrome P450 enzymes are a superfamily of haem-containing mono-oxygenases that are found in all kingdoms of life, and which show extraordinary diversity in their reaction chemistry. In mammals, these proteins are found primarily in microsomes of hepatocytes and other cell types, where they oxidise steroids, fatty acids and xenobiotics, and are important for the detoxification and clearance of …	Family
CPG3.4	S03_4440374	2.08	3	4440374	4440374	4517665	4440374	4449730	9356	FALSE			Sobic.003G048200	4446539	4450828	1	4290	6165						oxidation-reduction process	GO:0055114	A metabolic process that results in the removal or addition of one or more electrons to or from a substance, with or without the concomitant removal or addition of a proton or protons.
CPG3.4	S03_4440374	2.08	3	4440374	4440374	4517665	4440374	4449730	9356	FALSE			Sobic.003G048200	4446539	4450828	1	4290	6165						iron ion binding	GO:0005506	Interacting selectively and non-covalently with iron (Fe) ions.
CPG3.4	S03_4440374	2.08	3	4440374	4440374	4517665	4440374	4449730	9356	FALSE			Sobic.003G048200	4446539	4450828	1	4290	6165						monooxygenase activity	GO:0004497	Catalysis of the incorporation of one atom from molecular oxygen into a compound and the reduction of the other atom of oxygen to water.
CPG3.4	S03_4440374	2.08	3	4440374	4440374	4517665	4440374	4449730	9356	FALSE			Sobic.003G048200	4446539	4450828	1	4290	6165						heme binding	GO:0020037	Interacting selectively and non-covalently with heme, any compound of iron complexed in a porphyrin (tetrapyrrole) ring.
CPG3.4	S03_4440374	2.08	3	4440374	4440374	4517665	4440374	4449730	9356	FALSE			Sobic.003G048200	4446539	4450828	1	4290	6165						oxidoreductase activity, acting on paired donors, with incorporation or reduction of molecular oxygen	GO:0016705	Catalysis of an oxidation-reduction (redox) reaction in which hydrogen or electrons are transferred from each of two donors, and molecular oxygen is reduced or incorporated into a donor.
CPG3.5	S03_4868961	2.38	3	4868961	4841852	4914236	4841852	4914236	72384	FALSE			Sobic.003G053800	4873447	4878173	-1	4727	4486		WD40 repeat		WD-40 repeats (also known as WD or beta-transducin repeats) are short ~40 amino acid motifs, often terminating in a Trp-Asp (W-D) dipeptide. WD40 repeats usually assume a 7-8 bladed beta-propeller fold, but proteins have been found with 4 to 16 repeated units, which also form a circularised beta-propeller structure. WD-repeat proteins are a large family found in all eukaryotes and are implicated …	Repeat
CPG3.5	S03_4868961	2.38	3	4868961	4841852	4914236	4841852	4914236	72384	FALSE			Sobic.003G053800	4873447	4878173	-1	4727	4486		WD40-repeat-containing domain		WD-40 repeats (also known as WD or beta-transducin repeats) are short ~40 amino acid motifs, often terminating in a Trp-Asp (W-D) dipeptide. WD40 repeats usually assume a 7-8 bladed beta-propeller fold, but proteins have been found with 4 to 16 repeated units, which also form a circularised beta-propeller structure. WD-repeat proteins are a large family found in all eukaryotes and are implicated …	Domain
CPG3.5	S03_4868961	2.38	3	4868961	4841852	4914236	4841852	4914236	72384	FALSE			Sobic.003G053800	4873447	4878173	-1	4727	4486		WD40/YVTN repeat-like-containing domain		This entry represents a WD40/YVTN repeat-like domain. Both the WD40 and the YVTN repeated motifs consist of about 40 residues, and although they consist of distinct sequences, they do share a similar structure. Structurally, both the WD40 and the YVTN repeated motifs form seven-bladed propellers (although some members can contain eight blades), which consist of seven 4-stranded beta-sheets. The W…	Domain
CPG3.5	S03_4868961	2.38	3	4868961	4841852	4914236	4841852	4914236	72384	FALSE			Sobic.003G053800	4873447	4878173	-1	4727	4486		WD40 repeat		WD-40 repeats (also known as WD or beta-transducin repeats) are short ~40 amino acid motifs, often terminating in a Trp-Asp (W-D) dipeptide. WD40 repeats usually assume a 7-8 bladed beta-propeller fold, but proteins have been found with 4 to 16 repeated units, which also form a circularised beta-propeller structure. WD-repeat proteins are a large family found in all eukaryotes and are implicated …	Repeat
CPG3.5	S03_4868961	2.38	3	4868961	4841852	4914236	4841852	4914236	72384	FALSE			Sobic.003G053800	4873447	4878173	-1	4727	4486		WD40-repeat-containing domain		WD-40 repeats (also known as WD or beta-transducin repeats) are short ~40 amino acid motifs, often terminating in a Trp-Asp (W-D) dipeptide. WD40 repeats usually assume a 7-8 bladed beta-propeller fold, but proteins have been found with 4 to 16 repeated units, which also form a circularised beta-propeller structure. WD-repeat proteins are a large family found in all eukaryotes and are implicated …	Domain
CPG3.5	S03_4868961	2.38	3	4868961	4841852	4914236	4841852	4914236	72384	FALSE			Sobic.003G053800	4873447	4878173	-1	4727	4486		WD40/YVTN repeat-like-containing domain		This entry represents a WD40/YVTN repeat-like domain. Both the WD40 and the YVTN repeated motifs consist of about 40 residues, and although they consist of distinct sequences, they do share a similar structure. Structurally, both the WD40 and the YVTN repeated motifs form seven-bladed propellers (although some members can contain eight blades), which consist of seven 4-stranded beta-sheets. The W…	Domain
CPG3.5	S03_4868961	2.38	3	4868961	4841852	4914236	4841852	4914236	72384	FALSE			Sobic.003G053800	4873447	4878173	-1	4727	4486		WD40 repeat		WD-40 repeats (also known as WD or beta-transducin repeats) are short ~40 amino acid motifs, often terminating in a Trp-Asp (W-D) dipeptide. WD40 repeats usually assume a 7-8 bladed beta-propeller fold, but proteins have been found with 4 to 16 repeated units, which also form a circularised beta-propeller structure. WD-repeat proteins are a large family found in all eukaryotes and are implicated …	Repeat
CPG3.5	S03_4868961	2.38	3	4868961	4841852	4914236	4841852	4914236	72384	FALSE			Sobic.003G053800	4873447	4878173	-1	4727	4486		WD40-repeat-containing domain		WD-40 repeats (also known as WD or beta-transducin repeats) are short ~40 amino acid motifs, often terminating in a Trp-Asp (W-D) dipeptide. WD40 repeats usually assume a 7-8 bladed beta-propeller fold, but proteins have been found with 4 to 16 repeated units, which also form a circularised beta-propeller structure. WD-repeat proteins are a large family found in all eukaryotes and are implicated …	Domain
CPG3.5	S03_4868961	2.38	3	4868961	4841852	4914236	4841852	4914236	72384	FALSE			Sobic.003G053800	4873447	4878173	-1	4727	4486		WD40/YVTN repeat-like-containing domain		This entry represents a WD40/YVTN repeat-like domain. Both the WD40 and the YVTN repeated motifs consist of about 40 residues, and although they consist of distinct sequences, they do share a similar structure. Structurally, both the WD40 and the YVTN repeated motifs form seven-bladed propellers (although some members can contain eight blades), which consist of seven 4-stranded beta-sheets. The W…	Domain
CPG3.5	S03_4868961	2.38	3	4868961	4841852	4914236	4841852	4914236	72384	FALSE			Sobic.003G053800	4873447	4878173	-1	4727	4486						protein binding	GO:0005515	Interacting selectively and non-covalently with any protein or protein complex (a complex of two or more proteins that may include other nonprotein molecules).
CPG3.6	S03_5912855	1.32	3	5912855	5793786	5912855	4841852	4914236	72384	FALSE	S3_5891497 - Lasky HVP, S3_5810438 - Lasky roots, S3_5891555 - Lasky PWP, S3_5815653 - Morris IBL	Lasky et al 10.1126/sciadv.1400218, morris et al 10.1073.pnas.1215985110	Sobic.003G069100	5907502	5908099	-1	598	4756	(1 of 4) 4.1.1.3 - Oxaloacetate decarboxylase / Oxaloacetate carboxy-lyase	Ribonuclease E inhibitor RraA/Dimethylmenaquinone methyltransferase		This entry represents a structural motif found in demethylmenaquinone methyltransferases and in the regulator of ribonuclease E activity A (RraA). These proteins contain a swivelling 3-layer beta/beta/alpha domain that appears to be mobile in most multi-domain proteins known to contain it. These proteins are structurally similar, and may have distant homology, to the phosphohistidine domain of py…	Domain
CPG3.7	S03_6141818	3.14	3	6141818	6034890	6180999	6141818	6142566	748	FALSE	S3_6076721 - Lasky PWP	Lasky et al 10.1126/sciadv.1400218	Sobic.003G072200	6128056	6141274	-1	13219	544		Zinc finger, UBR-type		It has been observed that the identity of N-terminal residues of a protein isrelated to the half life of the protein. This observation yields a rule,called the N-end rule []. Similar but distinct versions of the N-end rule operate in all organisms examined, from mammals to fungi and bacteria. Ineukaryotes, the N-end rule pathway is a part of the ubiquitin degradationsystem. Some proteins that hav…	Domain
CPG3.7	S03_6141818	3.14	3	6141818	6034890	6180999	6141818	6142566	748	FALSE	S3_6076721 - Lasky PWP	Lasky et al 10.1126/sciadv.1400218	Sobic.003G072200	6128056	6141274	-1	13219	544		Zinc finger, RING/FYVE/PHD-type		Zinc finger (Znf) domains are relatively small protein motifs which contain multiple finger-like protrusions that make tandem contacts with their target molecule. Some of these domains bind zinc, but many do not; instead binding other metals such as iron, or no metal at all. For example, some family members form salt bridges to stabilise the finger-like folds. They were first identified as a DNA-…	Domain
CPG3.7	S03_6141818	3.14	3	6141818	6034890	6180999	6141818	6142566	748	FALSE	S3_6076721 - Lasky PWP	Lasky et al 10.1126/sciadv.1400218	Sobic.003G072200	6128056	6141274	-1	13219	544						zinc ion binding	GO:0008270	Interacting selectively and non-covalently with zinc (Zn) ions.
CPG3.8	S03_6929315	2.5	3	6929315	6929315	7059813	6141818	6142566	748	FALSE			Sobic.003G080700	6933180	6942567	-1	9388	3865	(1 of 42) 3.1.4.46 - Glycerophosphodiester phosphodiesterase / Glycerophosphoryl diester phosphodiesterase	Protein kinase domain		Protein phosphorylation, which plays a key role in most cellular activities, is a reversible process mediated by proteinkinases and phosphoprotein phosphatases. Protein kinases catalyse the transfer of the gamma phosphate from nucleotide triphosphates (often ATP) to one or more amino acid residues in a protein substrate side chain, resulting in a conformational change affecting protein function. …	Domain
CPG3.8	S03_6929315	2.5	3	6929315	6929315	7059813	6141818	6142566	748	FALSE			Sobic.003G080700	6933180	6942567	-1	9388	3865	(1 of 42) 3.1.4.46 - Glycerophosphodiester phosphodiesterase / Glycerophosphoryl diester phosphodiesterase	Protein kinase-like domain		Protein kinases () modify other proteins by chemically adding phosphate groups to them. This process is fundamental to most signalling and regulatory processes in the eukaryotic cell []. The protein kinases contain a catalytic core that is common to both serine/threonine and tyrosine protein kinases. The catalytic domain contains the nucleotide-binding site and the catalytic apparatus in an inter…	Domain
CPG3.8	S03_6929315	2.5	3	6929315	6929315	7059813	6141818	6142566	748	FALSE			Sobic.003G080700	6933180	6942567	-1	9388	3865	(1 of 42) 3.1.4.46 - Glycerophosphodiester phosphodiesterase / Glycerophosphoryl diester phosphodiesterase	Tyrosine-protein kinase, catalytic domain		Protein phosphorylation, which plays a key role in most cellular activities, is a reversible process mediated by protein kinases and phosphoprotein phosphatases. Protein kinases catalyse the transfer of the gamma phosphate from nucleotide triphosphates (often ATP) to one or more amino acid residues in a protein substrate side chain, resulting in a conformational change affecting protein function.…	Domain
CPG3.8	S03_6929315	2.5	3	6929315	6929315	7059813	6141818	6142566	748	FALSE			Sobic.003G080700	6933180	6942567	-1	9388	3865	(1 of 42) 3.1.4.46 - Glycerophosphodiester phosphodiesterase / Glycerophosphoryl diester phosphodiesterase	Concanavalin A-like lectin/glucanase domain		This entry represents the concanavalin A-like domain, which has a sandwich structure of 12-14 beta strands in two sheets with a complex topology. Proteins containing this domain include: Legume lectinsGlycosyl hydrolases family 16Galectin (animal S-lectin)Laminin G-like modulePentraxinClostridium neurotoxinsExotoxin AVibrio cholera sialidaseLeech intramolecular trans-sialidaseGlycosyl hydrolase f…	Domain
CPG3.8	S03_6929315	2.5	3	6929315	6929315	7059813	6141818	6142566	748	FALSE			Sobic.003G080700	6933180	6942567	-1	9388	3865	(1 of 42) 3.1.4.46 - Glycerophosphodiester phosphodiesterase / Glycerophosphoryl diester phosphodiesterase	Wall-associated receptor kinase galacturonan-binding domain		Wall-associated kinases (WAKs) are transmembrane proteins containing a cytoplasmic Serine/Threonine kinase domain and an extracellular domain in contact with the pectin fraction of the plant cell wall []. The cysteine-rich galacturonan-binding domain is located near the N-terminal end of the extracellular domain and binds to the cell-wall pectins [, ].	Domain
CPG3.9	S03_8677855	1.95	3	8677855	8662781	8677855	6141818	6142566	748	FALSE			Sobic.003G098000	8664262	8668413	1	4152	9442		Armadillo-like helical		This domain consists of a multi-helical fold comprised of two curved layers of alpha helices arranged in a regular right-handed superhelix, where the repeats that make up this structure are arranged about a common axis []. These superhelical structures present an extensive solvent-accessible surface that is well suited to binding large substrates such as proteins and nucleic acids. This topology …	Domain
CPG3.9	S03_8677855	1.95	3	8677855	8662781	8677855	6141818	6142566	748	FALSE			Sobic.003G098000	8664262	8668413	1	4152	9442		Armadillo-type fold		This entry represents a structural domain with an armadillo (ARM)-like fold, consisting of a multi-helical fold comprised of two curved layers of alpha helices arranged in a regular right-handed superhelix, where the repeats that make up this structure are arranged about a common axis []. These superhelical structures present an extensive solvent-accessible surface that is well suited to binding …	Domain
CPG3.9	S03_8677855	1.95	3	8677855	8662781	8677855	6141818	6142566	748	FALSE			Sobic.003G098000	8664262	8668413	1	4152	9442		Armadillo		The armadillo (Arm) repeat is an approximately 40 amino acid long tandemly repeated sequence motif first identified in the Drosophila melanogastersegment polarity gene armadillo involved in signal transduction through wingless. Animal Arm-repeat proteins function in various processes, including intracellular signalling and cytoskeletal regulation, and include such proteins as beta-catenin, the ju…	Repeat
CPG3.9	S03_8677855	1.95	3	8677855	8662781	8677855	6141818	6142566	748	FALSE			Sobic.003G098000	8664262	8668413	1	4152	9442		Armadillo repeat-containing domain		This domain contains armadillo-like repeats []. Proteins containing this domain interact with numerous other proteins, through these interactions they are involved in a wide variety of processes including carcinogenesis [], control of cellular ageing and survival [], regulation of circadian rhythm []and lysosomal sorting of G protein-coupled receptors [].	Domain
CPG3.9	S03_8677855	1.95	3	8677855	8662781	8677855	6141818	6142566	748	FALSE			Sobic.003G098000	8664262	8668413	1	4152	9442						protein binding	GO:0005515	Interacting selectively and non-covalently with any protein or protein complex (a complex of two or more proteins that may include other nonprotein molecules).
CPG3.10	S03_10069675	3.03	3	10069675	9890540	10069675	10037388	10069675	32287	FALSE	S3_9911168 - Zhao panicle length, S3_10032457 - Zhao stem circumference	Zhao et al 10.3835/plantgenome2015.06.0044	Sobic.003G111800	10043385	10044397	1	1013	25278	(1 of 1) PTHR31867:SF34 - EXPANSIN-A17-RELATED	RlpA-like double-psi beta-barrel domain		Rare lipoprotein A (RlpA) contains a conserved region that has the double-psi beta-barrel (DPBB) fold [, ]. RlpA is a bacterial septal ring protein and a lytic transglycosylase that contributes to rod shape and daughter cell separation in Pseudomonas aeruginosa []. It has been shown to act as a prc mutant suppressor in Escherichia coli []. The DPBB fold is often an enzymatic domain. Proteins cont…	Domain
CPG3.10	S03_10069675	3.03	3	10069675	9890540	10069675	10037388	10069675	32287	FALSE	S3_9911168 - Zhao panicle length, S3_10032457 - Zhao stem circumference	Zhao et al 10.3835/plantgenome2015.06.0044	Sobic.003G111800	10043385	10044397	1	1013	25278	(1 of 1) PTHR31867:SF34 - EXPANSIN-A17-RELATED	Expansin/Lol pI		Expansins are unusual proteins that mediate cell wall extension in plants []. They are believed to act as a sort of chemical grease, allowing polymers to slide past one another by disrupting non-covalent hydrogen bonds that hold many wall polymers to one another. This process is notdegradative and hence does not weaken the wall, which could otherwise rupture under internal pressure during growth.…	Family
CPG3.10	S03_10069675	3.03	3	10069675	9890540	10069675	10037388	10069675	32287	FALSE	S3_9911168 - Zhao panicle length, S3_10032457 - Zhao stem circumference	Zhao et al 10.3835/plantgenome2015.06.0044	Sobic.003G111800	10043385	10044397	1	1013	25278	(1 of 1) PTHR31867:SF34 - EXPANSIN-A17-RELATED	Expansin/pollen allergen, DPBB domain		This entry represents a N-terminal domain that has a Barwin-like double psi beta-barrel structure(DPBB). It is found in proteins like expasin and pollen allergens. The major timothy grass pollen allergen Phl p 1 is one of the most potent and frequently recognised environmental allergens [].	Domain
CPG3.10	S03_10069675	3.03	3	10069675	9890540	10069675	10037388	10069675	32287	FALSE	S3_9911168 - Zhao panicle length, S3_10032457 - Zhao stem circumference	Zhao et al 10.3835/plantgenome2015.06.0044	Sobic.003G111800	10043385	10044397	1	1013	25278	(1 of 1) PTHR31867:SF34 - EXPANSIN-A17-RELATED	Expansin		Expansins are unusual proteins that mediate cell wall extension in plants. They are believed to act as a sort of chemical grease, allowingpolymers to slide past one another by disrupting non-covalent hydrogenbonds that hold many wall polymers to one another. This process is notdegradative and hence does not weaken the wall, which could otherwiserupture under internal pressure during growth.Sequen…	Family
CPG3.10	S03_10069675	3.03	3	10069675	9890540	10069675	10037388	10069675	32287	FALSE	S3_9911168 - Zhao panicle length, S3_10032457 - Zhao stem circumference	Zhao et al 10.3835/plantgenome2015.06.0044	Sobic.003G111800	10043385	10044397	1	1013	25278	(1 of 1) PTHR31867:SF34 - EXPANSIN-A17-RELATED	Expansin, cellulose-binding-like domain		Expansins are secreted proteins of 25 to 27 Kd that were isolated first fromyoung cucumber seedling and subsequently from other plant tissues. Expressionof expansin genes correlates with growth of cells. Increase in expansincontent also occurs during fruit ripening. Expansins act on the cell wall topromote its extensibility. The model for its mechanism of action postulatesthat expansins break non…	Domain
CPG3.10	S03_10069675	3.03	3	10069675	9890540	10069675	10037388	10069675	32287	FALSE	S3_9911168 - Zhao panicle length, S3_10032457 - Zhao stem circumference	Zhao et al 10.3835/plantgenome2015.06.0044	Sobic.003G111800	10043385	10044397	1	1013	25278	(1 of 1) PTHR31867:SF34 - EXPANSIN-A17-RELATED	RlpA-like double-psi beta-barrel domain		Rare lipoprotein A (RlpA) contains a conserved region that has the double-psi beta-barrel (DPBB) fold [, ]. RlpA is a bacterial septal ring protein and a lytic transglycosylase that contributes to rod shape and daughter cell separation in Pseudomonas aeruginosa []. It has been shown to act as a prc mutant suppressor in Escherichia coli []. The DPBB fold is often an enzymatic domain. Proteins cont…	Domain
CPG3.10	S03_10069675	3.03	3	10069675	9890540	10069675	10037388	10069675	32287	FALSE	S3_9911168 - Zhao panicle length, S3_10032457 - Zhao stem circumference	Zhao et al 10.3835/plantgenome2015.06.0044	Sobic.003G111800	10043385	10044397	1	1013	25278	(1 of 1) PTHR31867:SF34 - EXPANSIN-A17-RELATED	Expansin/pollen allergen, DPBB domain		This entry represents a N-terminal domain that has a Barwin-like double psi beta-barrel structure(DPBB). It is found in proteins like expasin and pollen allergens. The major timothy grass pollen allergen Phl p 1 is one of the most potent and frequently recognised environmental allergens [].	Domain
CPG3.10	S03_10069675	3.03	3	10069675	9890540	10069675	10037388	10069675	32287	FALSE	S3_9911168 - Zhao panicle length, S3_10032457 - Zhao stem circumference	Zhao et al 10.3835/plantgenome2015.06.0044	Sobic.003G111800	10043385	10044397	1	1013	25278	(1 of 1) PTHR31867:SF34 - EXPANSIN-A17-RELATED	Expansin		Expansins are unusual proteins that mediate cell wall extension in plants. They are believed to act as a sort of chemical grease, allowingpolymers to slide past one another by disrupting non-covalent hydrogenbonds that hold many wall polymers to one another. This process is notdegradative and hence does not weaken the wall, which could otherwiserupture under internal pressure during growth.Sequen…	Family
CPG3.10	S03_10069675	3.03	3	10069675	9890540	10069675	10037388	10069675	32287	FALSE	S3_9911168 - Zhao panicle length, S3_10032457 - Zhao stem circumference	Zhao et al 10.3835/plantgenome2015.06.0044	Sobic.003G111800	10043385	10044397	1	1013	25278	(1 of 1) PTHR31867:SF34 - EXPANSIN-A17-RELATED	Expansin, cellulose-binding-like domain		Expansins are secreted proteins of 25 to 27 Kd that were isolated first fromyoung cucumber seedling and subsequently from other plant tissues. Expressionof expansin genes correlates with growth of cells. Increase in expansincontent also occurs during fruit ripening. Expansins act on the cell wall topromote its extensibility. The model for its mechanism of action postulatesthat expansins break non…	Domain
CPG3.11	S03_10260038	2.45	3	10260038	10226940	10260038	10037388	10069675	32287	FALSE	S3_10238627 - Zhao stem circumference	Zhao et al 10.3835/plantgenome2015.06.0044	Sobic.003G113700	10227795	10229183	-1	1389	30855
CPG3.13	S03_12923724	2.68	3	12923724	12923323	12923724	10037388	10069675	32287	FALSE			intergenic?
CPG3.15	S03_48834852	4.46	3	48834852	48751557	48915653	48834852	48915230	80378	FALSE			Sobic.003G183700	48833009	48838378	1	5370	0		AAA+ ATPase domain		The AAA+ superfamily of ATPases is found in all kingdoms of living organisms where they participate in diverse cellular processes including membrane fusion, proteolysis and DNA replication. Although the terms AAA+ and AAA are often used loosely and interchangeably, the classical AAA family members are distinguished by their possession of the SRH region in the AAA module. Many AAA+ proteins are in…	Domain
CPG3.15	S03_48834852	4.46	3	48834852	48751557	48915653	48834852	48915230	80378	FALSE			Sobic.003G183700	48833009	48838378	1	5370	0		P-loop containing nucleoside triphosphate hydrolase		The P-loop NTPase fold is the most prevalent domain of the several distinctnucleotide-binding protein folds.The most common reaction catalysed by enzymes of the P-loop NTPase fold is the hydrolysis of the beta-gamma phosphate bond of a bound nucleoside triphosphate (NTP). The energy from NTP hydrolysis is typically utilised to induce conformational changes in other molecules, which constitutes th…	Domain
CPG3.15	S03_48834852	4.46	3	48834852	48751557	48915653	48834852	48915230	80378	FALSE			Sobic.003G183700	48833009	48838378	1	5370	0		Nucleic acid-binding, OB-fold		A five-stranded beta-barrel was first noted as a common structure among four proteins binding single-stranded nucleic acids (staphylococcal nuclease andaspartyl-tRNA synthetase) or oligosaccharides (B subunits of enterotoxin and verotoxin-1), and has been termed the oligonucleotide/oligosaccharide binding motif, or OB fold, a five-stranded beta-sheet coiled to form a closed beta-barrel capped by …	Domain
CPG3.15	S03_48834852	4.46	3	48834852	48751557	48915653	48834852	48915230	80378	FALSE			Sobic.003G183700	48833009	48838378	1	5370	0		MCM domain		Proteins shown to be required for the initiation of eukaryotic DNA replication share a highly conserved domain of about 210 amino-acid residues [, , ]. The latter shows some similarities []with that of various other families of DNA-dependent ATPases. Eukaryotes seem to possess a family of six proteins that contain this domain. They were first identified in yeast where most of them have a direct r…	Domain
CPG3.15	S03_48834852	4.46	3	48834852	48751557	48915653	48834852	48915230	80378	FALSE			Sobic.003G183700	48833009	48838378	1	5370	0		MCM N-terminal domain		This entry represents the N-terminal region of MCM proteins. This region is composed of three structural domains. Firstly a four helical bundle, secondly a zinc binding motif and thirdly an OB-like fold [].MCM proteins are DNA-dependent ATPases required for the initiation ofeukaryotic DNA replication [, , ]. In eukaryotes there is a family of six proteins, MCM2 to MCM7. They were first identified…	Domain
CPG3.15	S03_48834852	4.46	3	48834852	48751557	48915653	48834852	48915230	80378	FALSE			Sobic.003G183700	48833009	48838378	1	5370	0		Mini-chromosome maintenance complex protein 4		The MCM2-7 complex consists of six closely related proteins that are highly conserved throughout the eukaryotic kingdom. In eukaryotes, Mcm4 is a component of the MCM2-7 complex (MCM complex), which consists of six sequence-related AAA + type ATPases/helicases that form a hetero-hexameric ring []. MCM2-7 complex is part of the pre-replication complex (pre-RC). In G1 phase, inactive MCM2-7 complex…	Family
CPG3.15	S03_48834852	4.46	3	48834852	48751557	48915653	48834852	48915230	80378	FALSE			Sobic.003G183700	48833009	48838378	1	5370	0						DNA binding	GO:0003677	Any molecular function by which a gene product interacts selectively and non-covalently with DNA (deoxyribonucleic acid).
CPG3.15	S03_48834852	4.46	3	48834852	48751557	48915653	48834852	48915230	80378	FALSE			Sobic.003G183700	48833009	48838378	1	5370	0						ATP binding	GO:0005524	Interacting selectively and non-covalently with ATP, adenosine 5'-triphosphate, a universally important coenzyme and enzyme regulator.
CPG3.15	S03_48834852	4.46	3	48834852	48751557	48915653	48834852	48915230	80378	FALSE			Sobic.003G183700	48833009	48838378	1	5370	0						DNA replication	GO:0006260	The cellular metabolic process in which a cell duplicates one or more molecules of DNA. DNA replication begins when specific sequences, known as origins of replication, are recognized and bound by initiation proteins, and ends when the original DNA molecule has been completely duplicated and the copies topologically separated. The unit of replication usually corresponds to the genome of the cell,…
CPG3.16	S03_50380464	3.71	3	50380464	50265574	50380464	50374201	50380464	6263	FALSE			Sobic.003G186350	50365653	50368284	1	2632	12180	(1 of 2) PTHR11697//PTHR11697:SF137 - GENERAL TRANSCRIPTION FACTOR 2-RELATED ZINC FINGER PROTEIN // SUBFAMILY NOT NAMED	Ribonuclease H-like domain	The catalytic domain of several polynucleotidyl transferases share a similar structure, consisting of a 3-layer alpha/beta/alpha fold that contains mixed beta sheets, suggesting that they share a similar mechanism of catalysis. Polynucleotidyl transferases containing this domain include ribonuclease H class I (RNase HI) and class II (RNase HII), HIV RNase (reverse transcriptase domain), retrovira…	Domain
CPG3.17	S03_51270607	2.81	3	51270607	51229131	51271879	50374201	50380464	6263	FALSE			Sobic.003G191600	51265638	51266746	-1	1109	3861		Ribonuclease H-like domain		The catalytic domain of several polynucleotidyl transferases share a similar structure, consisting of a 3-layer alpha/beta/alpha fold that contains mixed beta sheets, suggesting that they share a similar mechanism of catalysis. Polynucleotidyl transferases containing this domain include ribonuclease H class I (RNase HI) and class II (RNase HII), HIV RNase (reverse transcriptase domain), retrovira…	Domain
CPG3.18	S03_51813669	2.19	3	51813669	51813669	51818101	51813669	51818101	4432	FALSE			intergenic?
CPG3.19	S03_52852613	1.8	3	52852613	52851171	52852613	51813669	51818101	4432	FALSE			intergenic?
CPG3.20	S03_55345547	2.43	3	55345547	55345547	55345547	51813669	51818101	4432	FALSE			intergenic?
CPG3.21	S03_57702326	2.94	3	57702326	57700469	57719223	57700469	57702326	1857	FALSE			Sobic.003G237800	57713762	57718120	1	4359	11436		Alpha/Beta hydrolase fold		This entry represent the Alpha/Beta hydrolase fold.The alpha/beta hydrolase fold []is common to a number of hydrolytic enzymes of widely differing phylogenetic origin and catalytic function. The core of each enzyme is an alpha/beta-sheet (rather than a barrel), containing 8 strands connected by helices []. The enzymes are believed to have diverged from a common ancestor, preserving the arrangemen…	Domain
CPG3.21	S03_57702326	2.94	3	57702326	57700469	57719223	57700469	57702326	1857	FALSE			Sobic.003G237800	57713762	57718120	1	4359	11436		Alpha/beta hydrolase fold-1		The alpha/beta hydrolase fold []is common to a number of hydrolytic enzymes of widely differing phylogenetic origin and catalytic function. The core of each enzyme is an alpha/beta-sheet (rather than a barrel), containing 8 strands connected by helices []. The enzymes are believed to have diverged from a common ancestor, preserving the arrangement of the catalytic residues. All have a catalytic t…	Domain
CPG3.21	S03_57702326	2.94	3	57702326	57700469	57719223	57700469	57702326	1857	FALSE			Sobic.003G237800	57713762	57718120	1	4359	11436		Epoxide hydrolase-like		The alpha/beta hydrolase fold is common to a number of hydrolytic enzymes of widely differing phylogeneticorigin and catalytic function. The core of each enzyme is an alpha/beta-sheet (rather than a barrel), containing8 strands connected by helices []. The enzymes are believed to have diverged from a common ancestor,preserving the arrangement of the catalytic residues. All have a catalytic triad,…	Family
CPG3.22	S03_58137570	1.95	3	58137570	58137570	58168818	57700469	57702326	1857	FALSE			Sobic.003G242200	58153721	58167558	1	13838	16151	(1 of 1) PTHR13832//PTHR13832:SF326 - PROTEIN PHOSPHATASE 2C // SUBFAMILY NOT NAMED	PPM-type phosphatase domain		Protein phosphatases remove phosphate groups from various proteins that arethe key components of a number of signalling pathways in eukaryotes andprokaryotes. Protein phosphatases that dephosphorylate Ser and Thr residuesare classified into the phosphoprotein (PPP) and the protein phosphataseMg(2+)- or Mn(2+)-dependent (PPM) families. The core structure of PPMs is the300-residue PPM-type phosphat…	Domain
CPG3.22	S03_58137570	1.95	3	58137570	58137570	58168818	57700469	57702326	1857	FALSE			Sobic.003G242200	58153721	58167558	1	13838	16151	(1 of 1) PTHR13832//PTHR13832:SF326 - PROTEIN PHOSPHATASE 2C // SUBFAMILY NOT NAMED	Protein phosphatase 2C		Protein phosphatase 2C (PP2C) is one of the four major classes of mammalian serine/threonine specific protein phosphatases (). PP2C []is a monomeric enzyme of about 42 kDa, that shows broad substrate specificity and is dependent on divalent cations (mainly manganese and magnesium) for its activity. The exact physiological role is still unclear. Three isozymes are currently known in mammals: PP2C-…	Family
CPG3.22	S03_58137570	1.95	3	58137570	58137570	58168818	57700469	57702326	1857	FALSE			Sobic.003G242200	58153721	58167558	1	13838	16151	(1 of 1) PTHR13832//PTHR13832:SF326 - PROTEIN PHOSPHATASE 2C // SUBFAMILY NOT NAMED	PPM-type phosphatase domain		Protein phosphatases remove phosphate groups from various proteins that arethe key components of a number of signalling pathways in eukaryotes andprokaryotes. Protein phosphatases that dephosphorylate Ser and Thr residuesare classified into the phosphoprotein (PPP) and the protein phosphataseMg(2+)- or Mn(2+)-dependent (PPM) families. The core structure of PPMs is the300-residue PPM-type phosphat…	Domain
CPG3.22	S03_58137570	1.95	3	58137570	58137570	58168818	57700469	57702326	1857	FALSE			Sobic.003G242200	58153721	58167558	1	13838	16151	(1 of 1) PTHR13832//PTHR13832:SF326 - PROTEIN PHOSPHATASE 2C // SUBFAMILY NOT NAMED	Protein phosphatase 2C		Protein phosphatase 2C (PP2C) is one of the four major classes of mammalian serine/threonine specific protein phosphatases (). PP2C []is a monomeric enzyme of about 42 kDa, that shows broad substrate specificity and is dependent on divalent cations (mainly manganese and magnesium) for its activity. The exact physiological role is still unclear. Three isozymes are currently known in mammals: PP2C-…	Family
CPG3.22	S03_58137570	1.95	3	58137570	58137570	58168818	57700469	57702326	1857	FALSE			Sobic.003G242200	58153721	58167558	1	13838	16151	(1 of 1) PTHR13832//PTHR13832:SF326 - PROTEIN PHOSPHATASE 2C // SUBFAMILY NOT NAMED	PPM-type phosphatase domain		Protein phosphatases remove phosphate groups from various proteins that arethe key components of a number of signalling pathways in eukaryotes andprokaryotes. Protein phosphatases that dephosphorylate Ser and Thr residuesare classified into the phosphoprotein (PPP) and the protein phosphataseMg(2+)- or Mn(2+)-dependent (PPM) families. The core structure of PPMs is the300-residue PPM-type phosphat…	Domain
CPG3.22	S03_58137570	1.95	3	58137570	58137570	58168818	57700469	57702326	1857	FALSE			Sobic.003G242200	58153721	58167558	1	13838	16151	(1 of 1) PTHR13832//PTHR13832:SF326 - PROTEIN PHOSPHATASE 2C // SUBFAMILY NOT NAMED	Protein phosphatase 2C		Protein phosphatase 2C (PP2C) is one of the four major classes of mammalian serine/threonine specific protein phosphatases (). PP2C []is a monomeric enzyme of about 42 kDa, that shows broad substrate specificity and is dependent on divalent cations (mainly manganese and magnesium) for its activity. The exact physiological role is still unclear. Three isozymes are currently known in mammals: PP2C-…	Family
CPG3.22	S03_58137570	1.95	3	58137570	58137570	58168818	57700469	57702326	1857	FALSE			Sobic.003G242200	58153721	58167558	1	13838	16151	(1 of 1) PTHR13832//PTHR13832:SF326 - PROTEIN PHOSPHATASE 2C // SUBFAMILY NOT NAMED					catalytic activity	GO:0003824	Catalysis of a biochemical reaction at physiological temperatures. In biologically catalyzed reactions, the reactants are known as substrates, and the catalysts are naturally occurring macromolecular substances known as enzymes. Enzymes possess specific binding sites for substrates, and are usually composed wholly or largely of protein, but RNA that has catalytic activity (ribozyme) is often also…
CPG3.22	S03_58137570	1.95	3	58137570	58137570	58168818	57700469	57702326	1857	FALSE			Sobic.003G242200	58153721	58167558	1	13838	16151	(1 of 1) PTHR13832//PTHR13832:SF326 - PROTEIN PHOSPHATASE 2C // SUBFAMILY NOT NAMED					protein dephosphorylation	GO:0006470	The process of removing one or more phosphoric residues from a protein.
CPG3.22	S03_58137570	1.95	3	58137570	58137570	58168818	57700469	57702326	1857	FALSE			Sobic.003G242200	58153721	58167558	1	13838	16151	(1 of 1) PTHR13832//PTHR13832:SF326 - PROTEIN PHOSPHATASE 2C // SUBFAMILY NOT NAMED					protein serine/threonine phosphatase activity	GO:0004722	Catalysis of the reaction: protein serine phosphate + H2O = protein serine + phosphate, and protein threonine phosphate + H2O = protein threonine + phosphate.
CPG3.23	S03_61052943	1.48	3	61052943	61047061	61146296	61047061	61065312	18251	FALSE			Sobic.003G274900	61118480	61120849	1	2370	65537	(1 of 30) PF07714//PF08263//PF13855 - Protein tyrosine kinase (Pkinase_Tyr) // Leucine rich repeat N-terminal domain (LRRNT_2) // Leucine rich repeat (LRR_8)	Protein kinase domain		Protein phosphorylation, which plays a key role in most cellular activities, is a reversible process mediated by proteinkinases and phosphoprotein phosphatases. Protein kinases catalyse the transfer of the gamma phosphate from nucleotide triphosphates (often ATP) to one or more amino acid residues in a protein substrate side chain, resulting in a conformational change affecting protein function. …	Domain
CPG3.23	S03_61052943	1.48	3	61052943	61047061	61146296	61047061	61065312	18251	FALSE			Sobic.003G274900	61118480	61120849	1	2370	65537	(1 of 30) PF07714//PF08263//PF13855 - Protein tyrosine kinase (Pkinase_Tyr) // Leucine rich repeat N-terminal domain (LRRNT_2) // Leucine rich repeat (LRR_8)	Protein kinase-like domain		Protein kinases () modify other proteins by chemically adding phosphate groups to them. This process is fundamental to most signalling and regulatory processes in the eukaryotic cell []. The protein kinases contain a catalytic core that is common to both serine/threonine and tyrosine protein kinases. The catalytic domain contains the nucleotide-binding site and the catalytic apparatus in an inter…	Domain
CPG3.23	S03_61052943	1.48	3	61052943	61047061	61146296	61047061	61065312	18251	FALSE			Sobic.003G274900	61118480	61120849	1	2370	65537	(1 of 30) PF07714//PF08263//PF13855 - Protein tyrosine kinase (Pkinase_Tyr) // Leucine rich repeat N-terminal domain (LRRNT_2) // Leucine rich repeat (LRR_8)	Serine-threonine/tyrosine-protein kinase catalytic domain		Protein phosphorylation, which plays a key role in most cellular activities, is a reversible process mediated by protein kinases and phosphoprotein phosphatases. Protein kinases catalyse the transfer of the gamma phosphate from nucleotide triphosphates (often ATP) to one or more amino acid residues in a protein substrate side chain, resulting in a conformational change affecting protein function.…	Domain
CPG3.23	S03_61052943	1.48	3	61052943	61047061	61146296	61047061	61065312	18251	FALSE			Sobic.003G274900	61118480	61120849	1	2370	65537	(1 of 30) PF07714//PF08263//PF13855 - Protein tyrosine kinase (Pkinase_Tyr) // Leucine rich repeat N-terminal domain (LRRNT_2) // Leucine rich repeat (LRR_8)	Serine/threonine/dual specificity protein kinase, catalytic domain		Protein phosphorylation, which plays a key role in most cellular activities, is a reversible process mediated by protein kinases and phosphoprotein phosphatases. Protein kinases catalyse the transfer of the gamma phosphate from nucleotide triphosphates (often ATP) to one or more amino acid residues in a protein substrate side chain, resulting in a conformational change affecting protein function.…	Domain
CPG3.23	S03_61052943	1.48	3	61052943	61047061	61146296	61047061	61065312	18251	FALSE			Sobic.003G274900	61118480	61120849	1	2370	65537	(1 of 30) PF07714//PF08263//PF13855 - Protein tyrosine kinase (Pkinase_Tyr) // Leucine rich repeat N-terminal domain (LRRNT_2) // Leucine rich repeat (LRR_8)	Leucine-rich repeat		Leucine-rich repeats (LRR) consist of 2-45 motifs of 20-30 amino acids in length that generally folds into an arc or horseshoe shape []. LRRs occur in proteins ranging from viruses to eukaryotes, and appear to provide a structural framework for the formation of protein-protein interactions [, ].Proteins containing LRRs include tyrosine kinase receptors, cell-adhesion molecules, virulence factors,…	Repeat
CPG3.23	S03_61052943	1.48	3	61052943	61047061	61146296	61047061	61065312	18251	FALSE			Sobic.003G274900	61118480	61120849	1	2370	65537	(1 of 30) PF07714//PF08263//PF13855 - Protein tyrosine kinase (Pkinase_Tyr) // Leucine rich repeat N-terminal domain (LRRNT_2) // Leucine rich repeat (LRR_8)	Leucine-rich repeat-containing N-terminal, plant-type		Leucine-rich repeats (LRR) consist of 2-45 motifs of 20-30 amino acids in length that generally folds into an arc or horseshoe shape []. LRRs occur in proteins ranging from viruses to eukaryotes, and appear to provide a structural framework for the formation of protein-protein interactions [, ].Proteins containing LRRs include tyrosine kinase receptors, cell-adhesion molecules, virulence factors,…	Domain
CPG3.24	S03_61908787	2.18	3	61908787	61908787	61949611	61047061	61065312	18251	FALSE			Sobic.003G286000	61911500	61916706	-1	5207	2713	(1 of 1) PTHR23012//PTHR23012:SF83 - MEMBRANE ASSOCIATED RING FINGER // SUBFAMILY NOT NAMED	Zinc finger, RING/FYVE/PHD-type		Zinc finger (Znf) domains are relatively small protein motifs which contain multiple finger-like protrusions that make tandem contacts with their target molecule. Some of these domains bind zinc, but many do not; instead binding other metals such as iron, or no metal at all. For example, some family members form salt bridges to stabilise the finger-like folds. They were first identified as a DNA-…	Domain
CPG3.24	S03_61908787	2.18	3	61908787	61908787	61949611	61047061	61065312	18251	FALSE			Sobic.003G286000	61911500	61916706	-1	5207	2713	(1 of 1) PTHR23012//PTHR23012:SF83 - MEMBRANE ASSOCIATED RING FINGER // SUBFAMILY NOT NAMED	Zinc finger, RING-CH-type		Zinc finger (Znf) domains are relatively small protein motifs which contain multiple finger-like protrusions that make tandem contacts with their target molecule. Some of these domains bind zinc, but many do not; instead binding other metals such as iron, or no metal at all. For example, some family members form salt bridges to stabilise the finger-like folds. They were first identified as a DNA-…	Domain
CPG3.24	S03_61908787	2.18	3	61908787	61908787	61949611	61047061	61065312	18251	FALSE			Sobic.003G286000	61911500	61916706	-1	5207	2713	(1 of 1) PTHR23012//PTHR23012:SF83 - MEMBRANE ASSOCIATED RING FINGER // SUBFAMILY NOT NAMED	Zinc finger, RING/FYVE/PHD-type		Zinc finger (Znf) domains are relatively small protein motifs which contain multiple finger-like protrusions that make tandem contacts with their target molecule. Some of these domains bind zinc, but many do not; instead binding other metals such as iron, or no metal at all. For example, some family members form salt bridges to stabilise the finger-like folds. They were first identified as a DNA-…	Domain
CPG3.24	S03_61908787	2.18	3	61908787	61908787	61949611	61047061	61065312	18251	FALSE			Sobic.003G286000	61911500	61916706	-1	5207	2713	(1 of 1) PTHR23012//PTHR23012:SF83 - MEMBRANE ASSOCIATED RING FINGER // SUBFAMILY NOT NAMED	Zinc finger, RING-CH-type		Zinc finger (Znf) domains are relatively small protein motifs which contain multiple finger-like protrusions that make tandem contacts with their target molecule. Some of these domains bind zinc, but many do not; instead binding other metals such as iron, or no metal at all. For example, some family members form salt bridges to stabilise the finger-like folds. They were first identified as a DNA-…	Domain
CPG3.24	S03_61908787	2.18	3	61908787	61908787	61949611	61047061	61065312	18251	FALSE			Sobic.003G286000	61911500	61916706	-1	5207	2713	(1 of 1) PTHR23012//PTHR23012:SF83 - MEMBRANE ASSOCIATED RING FINGER // SUBFAMILY NOT NAMED	Zinc finger, RING/FYVE/PHD-type		Zinc finger (Znf) domains are relatively small protein motifs which contain multiple finger-like protrusions that make tandem contacts with their target molecule. Some of these domains bind zinc, but many do not; instead binding other metals such as iron, or no metal at all. For example, some family members form salt bridges to stabilise the finger-like folds. They were first identified as a DNA-…	Domain
CPG3.24	S03_61908787	2.18	3	61908787	61908787	61949611	61047061	61065312	18251	FALSE			Sobic.003G286000	61911500	61916706	-1	5207	2713	(1 of 1) PTHR23012//PTHR23012:SF83 - MEMBRANE ASSOCIATED RING FINGER // SUBFAMILY NOT NAMED	Zinc finger, RING-CH-type		Zinc finger (Znf) domains are relatively small protein motifs which contain multiple finger-like protrusions that make tandem contacts with their target molecule. Some of these domains bind zinc, but many do not; instead binding other metals such as iron, or no metal at all. For example, some family members form salt bridges to stabilise the finger-like folds. They were first identified as a DNA-…	Domain
CPG3.24	S03_61908787	2.18	3	61908787	61908787	61949611	61047061	61065312	18251	FALSE			Sobic.003G286000	61911500	61916706	-1	5207	2713	(1 of 1) PTHR23012//PTHR23012:SF83 - MEMBRANE ASSOCIATED RING FINGER // SUBFAMILY NOT NAMED	Zinc finger, RING/FYVE/PHD-type		Zinc finger (Znf) domains are relatively small protein motifs which contain multiple finger-like protrusions that make tandem contacts with their target molecule. Some of these domains bind zinc, but many do not; instead binding other metals such as iron, or no metal at all. For example, some family members form salt bridges to stabilise the finger-like folds. They were first identified as a DNA-…	Domain
CPG3.24	S03_61908787	2.18	3	61908787	61908787	61949611	61047061	61065312	18251	FALSE			Sobic.003G286000	61911500	61916706	-1	5207	2713	(1 of 1) PTHR23012//PTHR23012:SF83 - MEMBRANE ASSOCIATED RING FINGER // SUBFAMILY NOT NAMED	Zinc finger, RING-CH-type		Zinc finger (Znf) domains are relatively small protein motifs which contain multiple finger-like protrusions that make tandem contacts with their target molecule. Some of these domains bind zinc, but many do not; instead binding other metals such as iron, or no metal at all. For example, some family members form salt bridges to stabilise the finger-like folds. They were first identified as a DNA-…	Domain
CPG3.24	S03_61908787	2.18	3	61908787	61908787	61949611	61047061	61065312	18251	FALSE			Sobic.003G286000	61911500	61916706	-1	5207	2713	(1 of 1) PTHR23012//PTHR23012:SF83 - MEMBRANE ASSOCIATED RING FINGER // SUBFAMILY NOT NAMED	Zinc finger, RING/FYVE/PHD-type		Zinc finger (Znf) domains are relatively small protein motifs which contain multiple finger-like protrusions that make tandem contacts with their target molecule. Some of these domains bind zinc, but many do not; instead binding other metals such as iron, or no metal at all. For example, some family members form salt bridges to stabilise the finger-like folds. They were first identified as a DNA-…	Domain
CPG3.24	S03_61908787	2.18	3	61908787	61908787	61949611	61047061	61065312	18251	FALSE			Sobic.003G286000	61911500	61916706	-1	5207	2713	(1 of 1) PTHR23012//PTHR23012:SF83 - MEMBRANE ASSOCIATED RING FINGER // SUBFAMILY NOT NAMED	Zinc finger, RING-CH-type		Zinc finger (Znf) domains are relatively small protein motifs which contain multiple finger-like protrusions that make tandem contacts with their target molecule. Some of these domains bind zinc, but many do not; instead binding other metals such as iron, or no metal at all. For example, some family members form salt bridges to stabilise the finger-like folds. They were first identified as a DNA-…	Domain
CPG3.24	S03_61908787	2.18	3	61908787	61908787	61949611	61047061	61065312	18251	FALSE			Sobic.003G286000	61911500	61916706	-1	5207	2713	(1 of 1) PTHR23012//PTHR23012:SF83 - MEMBRANE ASSOCIATED RING FINGER // SUBFAMILY NOT NAMED	Zinc finger, RING/FYVE/PHD-type		Zinc finger (Znf) domains are relatively small protein motifs which contain multiple finger-like protrusions that make tandem contacts with their target molecule. Some of these domains bind zinc, but many do not; instead binding other metals such as iron, or no metal at all. For example, some family members form salt bridges to stabilise the finger-like folds. They were first identified as a DNA-…	Domain
CPG3.24	S03_61908787	2.18	3	61908787	61908787	61949611	61047061	61065312	18251	FALSE			Sobic.003G286000	61911500	61916706	-1	5207	2713	(1 of 1) PTHR23012//PTHR23012:SF83 - MEMBRANE ASSOCIATED RING FINGER // SUBFAMILY NOT NAMED	Zinc finger, RING-CH-type		Zinc finger (Znf) domains are relatively small protein motifs which contain multiple finger-like protrusions that make tandem contacts with their target molecule. Some of these domains bind zinc, but many do not; instead binding other metals such as iron, or no metal at all. For example, some family members form salt bridges to stabilise the finger-like folds. They were first identified as a DNA-…	Domain
CPG3.24	S03_61908787	2.18	3	61908787	61908787	61949611	61047061	61065312	18251	FALSE			Sobic.003G286000	61911500	61916706	-1	5207	2713	(1 of 1) PTHR23012//PTHR23012:SF83 - MEMBRANE ASSOCIATED RING FINGER // SUBFAMILY NOT NAMED	Zinc finger, RING/FYVE/PHD-type		Zinc finger (Znf) domains are relatively small protein motifs which contain multiple finger-like protrusions that make tandem contacts with their target molecule. Some of these domains bind zinc, but many do not; instead binding other metals such as iron, or no metal at all. For example, some family members form salt bridges to stabilise the finger-like folds. They were first identified as a DNA-…	Domain
CPG3.24	S03_61908787	2.18	3	61908787	61908787	61949611	61047061	61065312	18251	FALSE			Sobic.003G286000	61911500	61916706	-1	5207	2713	(1 of 1) PTHR23012//PTHR23012:SF83 - MEMBRANE ASSOCIATED RING FINGER // SUBFAMILY NOT NAMED	Zinc finger, RING-CH-type		Zinc finger (Znf) domains are relatively small protein motifs which contain multiple finger-like protrusions that make tandem contacts with their target molecule. Some of these domains bind zinc, but many do not; instead binding other metals such as iron, or no metal at all. For example, some family members form salt bridges to stabilise the finger-like folds. They were first identified as a DNA-…	Domain
CPG3.24	S03_61908787	2.18	3	61908787	61908787	61949611	61047061	61065312	18251	FALSE			Sobic.003G286000	61911500	61916706	-1	5207	2713	(1 of 1) PTHR23012//PTHR23012:SF83 - MEMBRANE ASSOCIATED RING FINGER // SUBFAMILY NOT NAMED	Zinc finger, RING/FYVE/PHD-type		Zinc finger (Znf) domains are relatively small protein motifs which contain multiple finger-like protrusions that make tandem contacts with their target molecule. Some of these domains bind zinc, but many do not; instead binding other metals such as iron, or no metal at all. For example, some family members form salt bridges to stabilise the finger-like folds. They were first identified as a DNA-…	Domain
CPG3.24	S03_61908787	2.18	3	61908787	61908787	61949611	61047061	61065312	18251	FALSE			Sobic.003G286000	61911500	61916706	-1	5207	2713	(1 of 1) PTHR23012//PTHR23012:SF83 - MEMBRANE ASSOCIATED RING FINGER // SUBFAMILY NOT NAMED	Zinc finger, RING-CH-type		Zinc finger (Znf) domains are relatively small protein motifs which contain multiple finger-like protrusions that make tandem contacts with their target molecule. Some of these domains bind zinc, but many do not; instead binding other metals such as iron, or no metal at all. For example, some family members form salt bridges to stabilise the finger-like folds. They were first identified as a DNA-…	Domain
CPG3.24	S03_61908787	2.18	3	61908787	61908787	61949611	61047061	61065312	18251	FALSE			Sobic.003G286000	61911500	61916706	-1	5207	2713	(1 of 1) PTHR23012//PTHR23012:SF83 - MEMBRANE ASSOCIATED RING FINGER // SUBFAMILY NOT NAMED	Zinc finger, RING/FYVE/PHD-type		Zinc finger (Znf) domains are relatively small protein motifs which contain multiple finger-like protrusions that make tandem contacts with their target molecule. Some of these domains bind zinc, but many do not; instead binding other metals such as iron, or no metal at all. For example, some family members form salt bridges to stabilise the finger-like folds. They were first identified as a DNA-…	Domain
CPG3.24	S03_61908787	2.18	3	61908787	61908787	61949611	61047061	61065312	18251	FALSE			Sobic.003G286000	61911500	61916706	-1	5207	2713	(1 of 1) PTHR23012//PTHR23012:SF83 - MEMBRANE ASSOCIATED RING FINGER // SUBFAMILY NOT NAMED	Zinc finger, RING-CH-type		Zinc finger (Znf) domains are relatively small protein motifs which contain multiple finger-like protrusions that make tandem contacts with their target molecule. Some of these domains bind zinc, but many do not; instead binding other metals such as iron, or no metal at all. For example, some family members form salt bridges to stabilise the finger-like folds. They were first identified as a DNA-…	Domain
CPG3.24	S03_61908787	2.18	3	61908787	61908787	61949611	61047061	61065312	18251	FALSE			Sobic.003G286000	61911500	61916706	-1	5207	2713	(1 of 1) PTHR23012//PTHR23012:SF83 - MEMBRANE ASSOCIATED RING FINGER // SUBFAMILY NOT NAMED	Zinc finger, RING/FYVE/PHD-type		Zinc finger (Znf) domains are relatively small protein motifs which contain multiple finger-like protrusions that make tandem contacts with their target molecule. Some of these domains bind zinc, but many do not; instead binding other metals such as iron, or no metal at all. For example, some family members form salt bridges to stabilise the finger-like folds. They were first identified as a DNA-…	Domain
CPG3.24	S03_61908787	2.18	3	61908787	61908787	61949611	61047061	61065312	18251	FALSE			Sobic.003G286000	61911500	61916706	-1	5207	2713	(1 of 1) PTHR23012//PTHR23012:SF83 - MEMBRANE ASSOCIATED RING FINGER // SUBFAMILY NOT NAMED	Zinc finger, RING-CH-type		Zinc finger (Znf) domains are relatively small protein motifs which contain multiple finger-like protrusions that make tandem contacts with their target molecule. Some of these domains bind zinc, but many do not; instead binding other metals such as iron, or no metal at all. For example, some family members form salt bridges to stabilise the finger-like folds. They were first identified as a DNA-…	Domain
CPG3.24	S03_61908787	2.18	3	61908787	61908787	61949611	61047061	61065312	18251	FALSE			Sobic.003G286000	61911500	61916706	-1	5207	2713	(1 of 1) PTHR23012//PTHR23012:SF83 - MEMBRANE ASSOCIATED RING FINGER // SUBFAMILY NOT NAMED	Zinc finger, RING/FYVE/PHD-type		Zinc finger (Znf) domains are relatively small protein motifs which contain multiple finger-like protrusions that make tandem contacts with their target molecule. Some of these domains bind zinc, but many do not; instead binding other metals such as iron, or no metal at all. For example, some family members form salt bridges to stabilise the finger-like folds. They were first identified as a DNA-…	Domain
CPG3.24	S03_61908787	2.18	3	61908787	61908787	61949611	61047061	61065312	18251	FALSE			Sobic.003G286000	61911500	61916706	-1	5207	2713	(1 of 1) PTHR23012//PTHR23012:SF83 - MEMBRANE ASSOCIATED RING FINGER // SUBFAMILY NOT NAMED	Zinc finger, RING-CH-type		Zinc finger (Znf) domains are relatively small protein motifs which contain multiple finger-like protrusions that make tandem contacts with their target molecule. Some of these domains bind zinc, but many do not; instead binding other metals such as iron, or no metal at all. For example, some family members form salt bridges to stabilise the finger-like folds. They were first identified as a DNA-…	Domain
CPG3.24	S03_61908787	2.18	3	61908787	61908787	61949611	61047061	61065312	18251	FALSE			Sobic.003G286000	61911500	61916706	-1	5207	2713	(1 of 1) PTHR23012//PTHR23012:SF83 - MEMBRANE ASSOCIATED RING FINGER // SUBFAMILY NOT NAMED					zinc ion binding	GO:0008270	Interacting selectively and non-covalently with zinc (Zn) ions.
CPG3.25	S03_62571403	2.02	3	62571403	62571403	62571403	61047061	61065312	18251	FALSE			intergenic?
CPG3.26	S03_67704918	3.85	3	67704918	67683683	67704918	67683683	67704918	21235	FALSE			Sobic.003G359600	67693621	67697264	1	3644	7654		F-box domain		First identified in cyclin-F as a protein-protein interaction motif, the F-boxis a conserved domain that is present in numerous protein with a bipartitestructure []. Through the F-box, these proteins are linked to the Skp1protein and the core of SCFs (Skp1-cullin-F-box protein ligase) complexes.SCFs complexes constitute a new class of E3 ligases []. They function incombination with the E2 enzyme …	Domain	protein binding	GO:0005515	Interacting selectively and non-covalently with any protein or protein complex (a complex of two or more proteins that may include other nonprotein molecules).
CPG3.27	S03_69689028	1.7	3	69689028	69685156	69689038	69689028	69689038	10	FALSE			intergenic?
CPG3.28	S03_70964830	3.81	3	70964830	70542001	70964830	70812982	70964830	151848	FALSE	S3_70588102- Lasky HVP, S03_70732991 - Zhang inflorescence width	Lasky et al 10.1126/sciadv.1400218, Zhang et al 10.1186/s12870-015-0477-6Z	Sobic.003G401000	70953730	70962190	-1	8461	2640		Armadillo-like helical		This domain consists of a multi-helical fold comprised of two curved layers of alpha helices arranged in a regular right-handed superhelix, where the repeats that make up this structure are arranged about a common axis []. These superhelical structures present an extensive solvent-accessible surface that is well suited to binding large substrates such as proteins and nucleic acids. This topology …	Domain
CPG3.28	S03_70964830	3.81	3	70964830	70542001	70964830	70812982	70964830	151848	FALSE	S3_70588102- Lasky HVP, S03_70732991 - Zhang inflorescence width	Lasky et al 10.1126/sciadv.1400218, Zhang et al 10.1186/s12870-015-0477-6Z	Sobic.003G401000	70953730	70962190	-1	8461	2640		Armadillo-type fold		This entry represents a structural domain with an armadillo (ARM)-like fold, consisting of a multi-helical fold comprised of two curved layers of alpha helices arranged in a regular right-handed superhelix, where the repeats that make up this structure are arranged about a common axis []. These superhelical structures present an extensive solvent-accessible surface that is well suited to binding …	Domain
CPG3.28	S03_70964830	3.81	3	70964830	70542001	70964830	70812982	70964830	151848	FALSE	S3_70588102- Lasky HVP, S03_70732991 - Zhang inflorescence width	Lasky et al 10.1126/sciadv.1400218, Zhang et al 10.1186/s12870-015-0477-6Z	Sobic.003G401000	70953730	70962190	-1	8461	2640		Clathrin/coatomer adaptor, adaptin-like, N-terminal		Proteins synthesized on the ribosome and processed in the endoplasmic reticulum are transported from the Golgi apparatus to the trans-Golgi network (TGN), and from there via small carrier vesicles to their final destination compartment. This traffic is bidirectional, to ensure that proteins required to form vesicles are recycled. Vesicles have specific coat proteins (such as clathrin or coatomer)…	Domain
CPG3.28	S03_70964830	3.81	3	70964830	70542001	70964830	70812982	70964830	151848	FALSE	S3_70588102- Lasky HVP, S03_70732991 - Zhang inflorescence width	Lasky et al 10.1126/sciadv.1400218, Zhang et al 10.1186/s12870-015-0477-6Z	Sobic.003G401000	70953730	70962190	-1	8461	2640		Adaptor protein complex AP-4, epsilon subunit		Adapter-like complex 4 (AP-4) is a heterotetramer composed of two large adaptins (epsilon-type subunit AP4E1 and beta-type subunit AP4B1), a medium adaptin (mu-type subunit AP4M1) and a small adaptin (sigma-type AP4S1). It is a subunit of a novel type of clathrin- or non-clathrin-associated protein coat involved in targeting proteins from the trans-Golgi network (TGN) to the endosomal-lysosomal s…	Family
CPG3.28	S03_70964830	3.81	3	70964830	70542001	70964830	70812982	70964830	151848	FALSE	S3_70588102- Lasky HVP, S03_70732991 - Zhang inflorescence width	Lasky et al 10.1126/sciadv.1400218, Zhang et al 10.1186/s12870-015-0477-6Z	Sobic.003G401000	70953730	70962190	-1	8461	2640						intracellular protein transport	GO:0006886	The directed movement of proteins in a cell, including the movement of proteins between specific compartments or structures within a cell, such as organelles of a eukaryotic cell.
CPG3.28	S03_70964830	3.81	3	70964830	70542001	70964830	70812982	70964830	151848	FALSE	S3_70588102- Lasky HVP, S03_70732991 - Zhang inflorescence width	Lasky et al 10.1126/sciadv.1400218, Zhang et al 10.1186/s12870-015-0477-6Z	Sobic.003G401000	70953730	70962190	-1	8461	2640						vesicle-mediated transport	GO:0016192	A cellular transport process in which transported substances are moved in membrane-bounded vesicles; transported substances are enclosed in the vesicle lumen or located in the vesicle membrane. The process begins with a step that directs a substance to the forming vesicle, and includes vesicle budding and coating. Vesicles are then targeted to, and fuse with, an acceptor membrane.
CPG3.28	S03_70964830	3.81	3	70964830	70542001	70964830	70812982	70964830	151848	FALSE	S3_70588102- Lasky HVP, S03_70732991 - Zhang inflorescence width	Lasky et al 10.1126/sciadv.1400218, Zhang et al 10.1186/s12870-015-0477-6Z	Sobic.003G401000	70953730	70962190	-1	8461	2640						membrane coat	GO:0030117	Any of several different proteinaceous coats that can associate with membranes. Membrane coats include those formed by clathrin plus an adaptor complex, the COPI and COPII complexes, and possibly others. They are found associated with membranes on many vesicles as well as other membrane features such as pits and perhaps tubules.
CPG4.1	S04_991922	2.6	4	991922	710957	991922	830045	991922	161877	FALSE			Sobic.004G011700	962795	966975	-1	4181	24947		Heat shock protein 70kD, C-terminal domain		Members of the 70-kilodalton heat-shock protein (HSP70) family promote protein folding both constitutively and in response to stress. These proteins have two functional units: a substrate-binding unit, and an adenosine triphosphatase unit. The substrate-binding unit of DnaK consists of a beta-sandwich domain followed by alpha-helical segments. The alpha-helical domain stabilises the complex, but …	Domain
CPG4.1	S04_991922	2.6	4	991922	710957	991922	830045	991922	161877	FALSE			Sobic.004G011700	962795	966975	-1	4181	24947		Heat shock protein 70 family		Heat shock proteins, Hsp70 chaperones help to fold many proteins. Hsp70 assisted folding involves repeated cycles of substrate binding and release. Hsp70 activity is ATP dependent. Hsp70 proteins are made up of two regions: the amino terminus is the ATPase domain and the carboxyl terminus is the substrate binding region [].Hsp70 proteins have an average molecular weight of 70 kDa [, , ]. In most …	Family
CPG4.1	S04_991922	2.6	4	991922	710957	991922	830045	991922	161877	FALSE			Sobic.004G011700	962795	966975	-1	4181	24947		Heat shock protein 70kD, peptide-binding domain		Members of the 70-kilodalton heat-shock protein (HSP70) family promote protein folding both constitutively and in response to stress. These proteins have two functional units: a substrate-binding unit, and an adenosine triphosphatase unit. The substrate-binding unit of DnaK consists of a beta-sandwich domain followed by alpha-helical segments. The alpha-helical domain stabilises the complex, but …	Domain
CPG4.1	S04_991922	2.6	4	991922	710957	991922	830045	991922	161877	FALSE			Sobic.004G011700	962795	966975	-1	4181	24947		Heat shock protein 70kD, C-terminal domain		Members of the 70-kilodalton heat-shock protein (HSP70) family promote protein folding both constitutively and in response to stress. These proteins have two functional units: a substrate-binding unit, and an adenosine triphosphatase unit. The substrate-binding unit of DnaK consists of a beta-sandwich domain followed by alpha-helical segments. The alpha-helical domain stabilises the complex, but …	Domain
CPG4.1	S04_991922	2.6	4	991922	710957	991922	830045	991922	161877	FALSE			Sobic.004G011700	962795	966975	-1	4181	24947		Heat shock protein 70 family		Heat shock proteins, Hsp70 chaperones help to fold many proteins. Hsp70 assisted folding involves repeated cycles of substrate binding and release. Hsp70 activity is ATP dependent. Hsp70 proteins are made up of two regions: the amino terminus is the ATPase domain and the carboxyl terminus is the substrate binding region [].Hsp70 proteins have an average molecular weight of 70 kDa [, , ]. In most …	Family
CPG4.1	S04_991922	2.6	4	991922	710957	991922	830045	991922	161877	FALSE			Sobic.004G011700	962795	966975	-1	4181	24947		Heat shock protein 70kD, peptide-binding domain		Members of the 70-kilodalton heat-shock protein (HSP70) family promote protein folding both constitutively and in response to stress. These proteins have two functional units: a substrate-binding unit, and an adenosine triphosphatase unit. The substrate-binding unit of DnaK consists of a beta-sandwich domain followed by alpha-helical segments. The alpha-helical domain stabilises the complex, but …	Domain
CPG4.1	S04_991922	2.6	4	991922	710957	991922	830045	991922	161877	FALSE			Sobic.004G011700	962795	966975	-1	4181	24947		Heat shock protein 70kD, C-terminal domain		Members of the 70-kilodalton heat-shock protein (HSP70) family promote protein folding both constitutively and in response to stress. These proteins have two functional units: a substrate-binding unit, and an adenosine triphosphatase unit. The substrate-binding unit of DnaK consists of a beta-sandwich domain followed by alpha-helical segments. The alpha-helical domain stabilises the complex, but …	Domain
CPG4.1	S04_991922	2.6	4	991922	710957	991922	830045	991922	161877	FALSE			Sobic.004G011700	962795	966975	-1	4181	24947		Heat shock protein 70 family		Heat shock proteins, Hsp70 chaperones help to fold many proteins. Hsp70 assisted folding involves repeated cycles of substrate binding and release. Hsp70 activity is ATP dependent. Hsp70 proteins are made up of two regions: the amino terminus is the ATPase domain and the carboxyl terminus is the substrate binding region [].Hsp70 proteins have an average molecular weight of 70 kDa [, , ]. In most …	Family
CPG4.1	S04_991922	2.6	4	991922	710957	991922	830045	991922	161877	FALSE			Sobic.004G011700	962795	966975	-1	4181	24947		Heat shock protein 70kD, peptide-binding domain		Members of the 70-kilodalton heat-shock protein (HSP70) family promote protein folding both constitutively and in response to stress. These proteins have two functional units: a substrate-binding unit, and an adenosine triphosphatase unit. The substrate-binding unit of DnaK consists of a beta-sandwich domain followed by alpha-helical segments. The alpha-helical domain stabilises the complex, but …	Domain
CPG4.2	S04_1209157	1.48	4	1209157	1109869	1209157	830045	991922	161877	FALSE			Sobic.004G014400	1170472	1171955	1	1484	37202	(1 of 2) PF13243 - Squalene-hopene cyclase C-terminal domain (SQHop_cyclase_C)	Terpenoid cyclases/protein prenyltransferase alpha-alpha toroid		Protein prenyltransferases catalyze the transfer of the carbon moiety of C15 farnesyl pyrophosphate or geranylgeranyl pyrophosphate synthase to a conserved cysteine residue in a CaaX motif of protein and peptide substrates. The addition of a farnesyl group is required to anchor proteins to the cell membrane. In the 3D structure of a mammalian Ras farnesyltransferases (Ftase), both subunits are la…	Domain
CPG4.3	S04_3486317	2.86	4	3486317	3463167	3486317	3485878	3486317	439	FALSE			Sobic.004G042501	3483840	3486127	-1	2288	190
CPG4.3	S04_3486317	2.86	4	3486317	3463167	3486317	3485878	3486317	439	FALSE			Sobic.004G042501	3483840	3486127	-1	2288	190		Tify domain		The tify domain is a 36-amino acid domain only found among Embryophyta (land plants). It has been named after the most conserved amino acid pattern (TIF[F/Y]XG) it contains, but was previously known as the Zim domain. As the use of uppercase characters (TIFY) might imply that the domain is fully conserved across proteins, a lowercase lettering has been chosen in an attempt to highlight the realit…	Domain
CPG4.3	S04_3486317	2.86	4	3486317	3463167	3486317	3485878	3486317	439	FALSE			Sobic.004G042501	3483840	3486127	-1	2288	190		Tify domain		The tify domain is a 36-amino acid domain only found among Embryophyta (land plants). It has been named after the most conserved amino acid pattern (TIF[F/Y]XG) it contains, but was previously known as the Zim domain. As the use of uppercase characters (TIFY) might imply that the domain is fully conserved across proteins, a lowercase lettering has been chosen in an attempt to highlight the realit…	Domain
CPG4.3	S04_3486317	2.86	4	3486317	3463167	3486317	3485878	3486317	439	FALSE			Sobic.004G042501	3483840	3486127	-1	2288	190
CPG4.3	S04_3486317	2.86	4	3486317	3463167	3486317	3485878	3486317	439	FALSE			Sobic.004G042501	3483840	3486127	-1	2288	190		Tify domain		The tify domain is a 36-amino acid domain only found among Embryophyta (land plants). It has been named after the most conserved amino acid pattern (TIF[F/Y]XG) it contains, but was previously known as the Zim domain. As the use of uppercase characters (TIFY) might imply that the domain is fully conserved across proteins, a lowercase lettering has been chosen in an attempt to highlight the realit…	Domain
CPG4.4	S04_5016184	2.09	4	5016184	4985371	5155783	3485878	3486317	439	FALSE			Sobic.004G062100	5015589	5019321	1	3733	0		Transcription factor, SBP-box		SBP (for SQUAMOSA-pROMOTER BINDING PROTEIN) domain is a sequence specific DNA-binding domain found in plant proteins []. Members of family probably function as transcription factors involved in the control of early flower development []. They share a highly conserved DNA-binding domain that contains two zinc-binding sites. Among the 11 possible ligands for the zinc atoms that are conserved in the…	Domain
CPG4.5	S04_5218789	1.01	4	5218789	5218789	5218789	3485878	3486317	439	FALSE			intergenic?
CPG4.6	S04_5537884	2.3	4	5537884	5537884	5537884	3485878	3486317	439	FALSE			intergenic?
CPG4.7	S04_5894488	2.35	4	5894488	5894488	5894488	3485878	3486317	439	FALSE			intergenic?
CPG4.8	S04_49825987	2.24	4	49825987	49825987	49825987	3485878	3486317	439	FALSE			intergenic?
CPG4.11	S04_52934017	1.78	4	52934017	52934017	52949569	3485878	3486317	439	FALSE			Sobic.004G176800	52934394	52937243	-1	2850	377		DnaJ domain		The hsp70 chaperone machine performs many diverse roles in the cell, including folding of nascent proteins, translocation of polypeptides across organelle membranes, coordinating responses to stress, and targeting selected proteins for degradation. DnaJ is a member of the hsp40 family of molecular chaperones, which is also called the J-protein family, the members of which regulate the activity of…	Domain
CPG4.11	S04_52934017	1.78	4	52934017	52934017	52949569	3485878	3486317	439	FALSE			Sobic.004G176800	52934394	52937243	-1	2850	377		DNAJ-containing protein, X-domain		In certain plant and yeast proteins, the DnaJ-1 proteins have a three-domain structure. The x-domain lies between the N-terminal DnaJ and the C-terminal Z domains []. Its exact function is not known.	Domain
CPG4.12	S04_55308115	1.79	4	55308115	55261801	55308115	3485878	3486317	439	FALSE			Sobic.004G201300	55299576	55302358	1	2783	5757		Alpha/Beta hydrolase fold		This entry represent the Alpha/Beta hydrolase fold.The alpha/beta hydrolase fold []is common to a number of hydrolytic enzymes of widely differing phylogenetic origin and catalytic function. The core of each enzyme is an alpha/beta-sheet (rather than a barrel), containing 8 strands connected by helices []. The enzymes are believed to have diverged from a common ancestor, preserving the arrangemen…	Domain
CPG4.12	S04_55308115	1.79	4	55308115	55261801	55308115	3485878	3486317	439	FALSE			Sobic.004G201300	55299576	55302358	1	2783	5757		POZ domain		The BTB (for BR-C, ttk and bab) []or POZ (for Pox virus and Zinc finger) [, ]domain is a versatile protein-protein interaction motif involved in many cellular functions, including transcriptional regulation, cytoskeleton dynamics, ion channel assembly and gating, and targeting proteins for ubiquitination []. The BTB domain can occur alongside other domains: BTB-zinc finger (BTB-ZF), BTB-BACK-Kelc…	Domain
CPG4.12	S04_55308115	1.79	4	55308115	55261801	55308115	3485878	3486317	439	FALSE			Sobic.004G201300	55299576	55302358	1	2783	5757		NPH3 domain		The NRL (for NPH3/RPT2-Like) family is formed by signaling molecules specificto higher plants. Several regions of sequence and predicted structuralconservation define members of the NRL family, with three domains being mostnotable: an N-terminal BTB domain, a centrally located NPH3domain, and a C-terminal coiled coil domain. The function of the NPH3 domainis not yet known [, , , , , , , ].Some pr…	Domain
CPG4.13	S04_57914557	4.27	4	57914557	57914557	58193742	57914557	58013870	99313	FALSE			Sobic.004G229300	57920055	57921332	1	1278	5498		Phosphate-induced protein 1		This entry represents a family of conserved plant proteins. A conserved region in these proteins was identified in a phosphate-induced protein of unknown function [].	Family
CPG4.14	S04_59648753	1.94	4	59648753	59636061	59719875	59636061	59648753	12692	FALSE			Sobic.004G249600	59645983	59651557	1	5575	0		Mitochondrial carrier protein		A variety of substrate carrier proteins that are involved in energy transferare found in the inner mitochondrial membrane [, , , ]. Such proteins include:ADP/ATP carrier protein (ADP/ATP translocase); 2-oxoglutarate/malate carrierprotein; phosphate carrier protein; tricarboxylate transport protein (or citrate transport protein); Graves disease carrier protein; yeast mitochondrial proteins MRS3 an…	Family
CPG4.14	S04_59648753	1.94	4	59648753	59636061	59719875	59636061	59648753	12692	FALSE			Sobic.004G249600	59645983	59651557	1	5575	0		Mitochondrial carrier domain		This entry represents a structural domain found in mitochondrial carrier proteins. Six alpha-helices form a compact transmembrane domain, which, at the surface towards the space between inner and outer mitochondrial membranes, reveals a deep depression. The structure suggests that transport substrates bind to the bottom of the cavity and that translocation results from a transition from a 'pit' t…	Domain
CPG4.14	S04_59648753	1.94	4	59648753	59636061	59719875	59636061	59648753	12692	FALSE			Sobic.004G249600	59645983	59651557	1	5575	0		Mitochondrial substrate/solute carrier		A variety of substrate carrier proteins that are involved in energy transfer are found in the inner mitochondrial membrane or integral to the membrane of other eukaryotic organelles such as the peroxisome [, , , , ]. Such proteins include: ADP, ATP carrier protein (ADP/ATP translocase); 2-oxoglutarate/malate carrier protein; phosphate carrier protein; tricarboxylate transport protein (or citrate …	Repeat
CPG4.14	S04_59648753	1.94	4	59648753	59636061	59719875	59636061	59648753	12692	FALSE			Sobic.004G249600	59645983	59651557	1	5575	0						transmembrane transport	GO:0055085	The process in which a solute is transported across a lipid bilayer, from one side of a membrane to the other
CPG4.15	S04_59787643	1.46	4	59787643	59758537	59787643	59636061	59648753	12692	FALSE	S4_59762508 - Chen LF	Chen et al 10.3835/plantgenome2016.09.0091	Sobic.004G251350	59759030	59759883	1	854	27760
CPG4.16	S04_59851151	2.01	4	59851151	59847205	59920193	59847205	59851151	3946	FALSE			Sobic.004G252500	59850764	59862316	1	11553	0		ClpP/crotonase-like domain		This ClpP/crotonase-like domain is formed from repeated beta/beta/alpha units, which comprises two perpendicular beta-sheet surrounded by alpha-helices. Proteins containing this domain can be classified into four structural families []: The Clp protease, Clp subunit family. The tail-specific protease, catalytic domain family. Members include tricorn proteases. The crotonase-like family.The biotin…	Domain
CPG4.16	S04_59851151	2.01	4	59851151	59847205	59920193	59847205	59851151	3946	FALSE			Sobic.004G252500	59850764	59862316	1	11553	0		Peptidase S49, protease IV		Proteolytic enzymes that exploit serine in their catalytic activity are ubiquitous, being found in viruses, bacteria and eukaryotes []. They include a wide range of peptidase activity, including exopeptidase, endopeptidase, oligopeptidase and omega-peptidase activity. Many families of serine protease have been identified, these being grouped into clans on the basis of structural similarity and ot…	Family
CPG4.16	S04_59851151	2.01	4	59851151	59847205	59920193	59847205	59851151	3946	FALSE			Sobic.004G252500	59850764	59862316	1	11553	0		Peptidase S49, SppA		Proteolytic enzymes that exploit serine in their catalytic activity are ubiquitous, being found in viruses, bacteria and eukaryotes []. They include a wide range of peptidase activity, including exopeptidase, endopeptidase, oligopeptidase and omega-peptidase activity. Many families of serine protease have been identified, these being grouped into clans on the basis of structural similarity and ot…	Domain
CPG4.16	S04_59851151	2.01	4	59851151	59847205	59920193	59847205	59851151	3946	FALSE			Sobic.004G252500	59850764	59862316	1	11553	0		Peptidase S49		Proteolytic enzymes that exploit serine in their catalytic activity are ubiquitous, being found in viruses, bacteria and eukaryotes []. They include a wide range of peptidase activity, including exopeptidase, endopeptidase, oligopeptidase and omega-peptidase activity. Many families of serine protease have been identified, these being grouped into clans on the basis of structural similarity and ot…	Domain
CPG4.16	S04_59851151	2.01	4	59851151	59847205	59920193	59847205	59851151	3946	FALSE			Sobic.004G252500	59850764	59862316	1	11553	0						proteolysis	GO:0006508	The hydrolysis of proteins into smaller polypeptides and/or amino acids by cleavage of their peptide bonds.
CPG4.16	S04_59851151	2.01	4	59851151	59847205	59920193	59847205	59851151	3946	FALSE			Sobic.004G252500	59850764	59862316	1	11553	0						integral component of membrane	GO:0016021	The component of a membrane consisting of the gene products and protein complexes having at least some part of their peptide sequence embedded in the hydrophobic region of the membrane.
CPG4.16	S04_59851151	2.01	4	59851151	59847205	59920193	59847205	59851151	3946	FALSE			Sobic.004G252500	59850764	59862316	1	11553	0						peptidase activity	GO:0008233	Catalysis of the hydrolysis of a peptide bond. A peptide bond is a covalent bond formed when the carbon atom from the carboxyl group of one amino acid shares electrons with the nitrogen atom from the amino group of a second amino acid.
CPG4.16	S04_59851151	2.01	4	59851151	59847205	59920193	59847205	59851151	3946	FALSE			Sobic.004G252500	59850764	59862316	1	11553	0						signal peptide processing	GO:0006465	The proteolytic removal of a signal peptide from a protein during or after transport to a specific location in the cell.
CPG4.17	S04_61652798	2.5	4	61652798	61652798	61695430	61652798	61695430	42632	FALSE			Sobic.004G273000	61671482	61677115	-1	5634	18684		Homeodomain-like		Homeodomain proteins are transcription factors that share a related DNA binding homeodomain []. The homeodomain was first identified in a number of Drosophila homeotic and segmentation proteins, but is now known to be well conserved in many other animals, including vertebrates. The domain binds DNA through a helix-turn-helix (HTH) structure. The HTH motif is characterised by two alpha-helices, wh…	Domain
CPG4.17	S04_61652798	2.5	4	61652798	61652798	61695430	61652798	61695430	42632	FALSE			Sobic.004G273000	61671482	61677115	-1	5634	18684		SANT/Myb domain		The retroviral oncogene v-myb, and its cellular counterpart c-myb, encode nuclear DNA-binding proteins. In myb, one of the most conserved regions consisting of three tandem repeats has been shown to be involved in DNA-binding [].The SANT domain is present in nuclear receptor co-repressors and in the subunits of many chromatin-remodelling complexes []. It has a strong structural similarity to the …	Domain
CPG4.17	S04_61652798	2.5	4	61652798	61652798	61695430	61652798	61695430	42632	FALSE			Sobic.004G273000	61671482	61677115	-1	5634	18684		Myb domain, plants		This DNA-binding domain is restricted to (but common in) plant proteins, many of which also contain a response regulator domain. The domain appears related to the Myb-like DNA-binding domain [, ].	Domain
CPG4.17	S04_61652798	2.5	4	61652798	61652798	61695430	61652798	61695430	42632	FALSE			Sobic.004G273000	61671482	61677115	-1	5634	18684						DNA binding	GO:0003677	Any molecular function by which a gene product interacts selectively and non-covalently with DNA (deoxyribonucleic acid).
CPG4.18	S04_62447573	5.99	4	62447573	62379609	62447573	61652798	61695430	42632	FALSE			Sobic.004G282500	62438357	62443089	1	4733	4484		Tetratricopeptide-like helical domain		The tetratrico peptide repeat region (TPR) is a structural motif present in a wide range of proteins [, , ]. It mediates protein-protein interactions and the assembly of multiprotein complexes []. The TPR motifconsists of 3-16 tandem-repeats of 34 amino acids residues, although individual TPR motifs canbe dispersed in the protein sequence. Sequence alignment of the TPR domains reveals aconsensus …	Domain
CPG4.18	S04_62447573	5.99	4	62447573	62379609	62447573	61652798	61695430	42632	FALSE			Sobic.004G282500	62438357	62443089	1	4733	4484		Pentatricopeptide repeat		This entry represents the PPR repeat.Pentatricopeptide repeat (PPR) proteins are characterised by tandem repeats of a degenerate 35 amino acid motif []. Most of PPR proteins have roles in mitochondria or plastid []. PPR repeats were discovered while screening Arabidopsis proteins for those predicted to be targeted to mitochondria or chloroplast [, ]. Some of these proteins have been shown to play…	Repeat
CPG4.18	S04_62447573	5.99	4	62447573	62379609	62447573	61652798	61695430	42632	FALSE			Sobic.004G282500	62438357	62443089	1	4733	4484		Tetratricopeptide-like helical domain		The tetratrico peptide repeat region (TPR) is a structural motif present in a wide range of proteins [, , ]. It mediates protein-protein interactions and the assembly of multiprotein complexes []. The TPR motifconsists of 3-16 tandem-repeats of 34 amino acids residues, although individual TPR motifs canbe dispersed in the protein sequence. Sequence alignment of the TPR domains reveals aconsensus …	Domain
CPG4.18	S04_62447573	5.99	4	62447573	62379609	62447573	61652798	61695430	42632	FALSE			Sobic.004G282500	62438357	62443089	1	4733	4484		Pentatricopeptide repeat		This entry represents the PPR repeat.Pentatricopeptide repeat (PPR) proteins are characterised by tandem repeats of a degenerate 35 amino acid motif []. Most of PPR proteins have roles in mitochondria or plastid []. PPR repeats were discovered while screening Arabidopsis proteins for those predicted to be targeted to mitochondria or chloroplast [, ]. Some of these proteins have been shown to play…	Repeat
CPG4.18	S04_62447573	5.99	4	62447573	62379609	62447573	61652798	61695430	42632	FALSE			Sobic.004G282500	62438357	62443089	1	4733	4484		Tetratricopeptide-like helical domain		The tetratrico peptide repeat region (TPR) is a structural motif present in a wide range of proteins [, , ]. It mediates protein-protein interactions and the assembly of multiprotein complexes []. The TPR motifconsists of 3-16 tandem-repeats of 34 amino acids residues, although individual TPR motifs canbe dispersed in the protein sequence. Sequence alignment of the TPR domains reveals aconsensus …	Domain
CPG4.18	S04_62447573	5.99	4	62447573	62379609	62447573	61652798	61695430	42632	FALSE			Sobic.004G282500	62438357	62443089	1	4733	4484		Pentatricopeptide repeat		This entry represents the PPR repeat.Pentatricopeptide repeat (PPR) proteins are characterised by tandem repeats of a degenerate 35 amino acid motif []. Most of PPR proteins have roles in mitochondria or plastid []. PPR repeats were discovered while screening Arabidopsis proteins for those predicted to be targeted to mitochondria or chloroplast [, ]. Some of these proteins have been shown to play…	Repeat
CPG4.19	S04_63530173	1.99	4	63530173	63517856	63565299	63517856	63530173	12317	FALSE			Sobic.004G295500	63531196	63532671	-1	1476	1023		DNA-binding domain		This entry represents a DNA-binding domain with a 2-layer beta(3)-alpha fold that is found in several DNA-binding proteins, including:DNA-binding domain of tn916 integrase [].N-terminal DNA-binding domain of lambda integrase [].GCC-box DNA-binding domains of certain transcription factors [].Methyl-CpG DNA-binding domain found in Methyl-CpG-binding protein 2 (MECP2) []and methylation-dependent tra…	Domain
CPG4.19	S04_63530173	1.99	4	63530173	63517856	63565299	63517856	63530173	12317	FALSE			Sobic.004G295500	63531196	63532671	-1	1476	1023		AP2/ERF domain		Ethylene is an endogenous plant hormone that influences many aspects of plantgrowth and development. Some defense related genes that are induced byethylene contain a cis-regulatory element known as the Ethylene-Responsive Element (ERE) []. Sequence analysis on various ERE regionshas identified a short motif rich in G/C nucleotides, the GCC-box, essential forthe response to ethylene. This short mo…	Domain
CPG4.19	S04_63530173	1.99	4	63530173	63517856	63565299	63517856	63530173	12317	FALSE			Sobic.004G295500	63531196	63532671	-1	1476	1023						regulation of transcription, DNA-templated	GO:0006355	Any process that modulates the frequency, rate or extent of cellular DNA-templated transcription.
CPG4.19	S04_63530173	1.99	4	63530173	63517856	63565299	63517856	63530173	12317	FALSE			Sobic.004G295500	63531196	63532671	-1	1476	1023						transcription factor activity, sequence-specific DNA binding	GO:0003700	Interacting selectively and non-covalently with a specific DNA sequence in order to modulate transcription. The transcription factor may or may not also interact selectively with a protein or macromolecular complex.
CPG4.20	S04_64044093	1.79	4	64044093	63970118	64047557	64044093	64047557	3464	FALSE	S4_64033462 - Lasky PWP	Lasky et al 10.1126/sciadv.1400218	Sobic.004G301650	64038396	64039002	1	607	5091	(1 of 8) KOG4473 - Uncharacterized membrane protein	Ccc1 family		This entry represents the Ccc1 family, which consists of a group of putative vacuolar ion transporters. Proteins in this family include yeast Ccc1, which has a role in calcium and manganese homeostasis [], and Arabidopsis VIT1, which serves as a vacuolar Fe2+ uptake transporter [].	Family
CPG4.21	S04_64075149	1.7	4	64075149	64075149	64095270	64044093	64047557	3464	FALSE			Sobic.004G302300	64090978	64091773	-1	796	15829	(1 of 3) K14319 - Ran GTPase-activating protein 1 (RANGAP1)	Leucine-rich repeat, ribonuclease inhibitor subtype		Leucine-rich repeats (LRR) consist of 2-45 motifs of 20-30 amino acids in length that generally folds into an arc or horseshoe shape []. LRRs occur in proteins ranging from viruses to eukaryotes,and appear to provide a structural framework for the formation of protein-protein interactions [, ].Proteins containing LRRs include tyrosine kinase receptors, cell-adhesion molecules, virulence factors, …	Repeat
CPG4.22	S04_65860847	2.01	4	65860847	65860847	65861063	65860847	65861063	216	FALSE			intergenic?
CPG4.23	S04_66493293	1.69	4	66493293	66456179	66493293	66480301	66493293	12992	FALSE	S4_66471267 - Lasky HVP	Lasky et al 10.1126/sciadv.1400218	Sobic.004G331700	66480017	66484091	1	4075	9202		Pyridoxal phosphate-dependent transferase		Pyridoxal phosphate is the active form of vitamin B6 (pyridoxine or pyridoxal). Pyridoxal 5'-phosphate (PLP) is a versatile catalyst, acting as a coenzyme in a multitude of reactions, including decarboxylation, deamination and transamination [, , ]. PLP-dependent enzymes are primarily involved in the biosynthesis of amino acids and amino acid-derived metabolites, but they are also found in the bi…	Domain
CPG4.23	S04_66493293	1.69	4	66493293	66456179	66493293	66480301	66493293	12992	FALSE	S4_66471267 - Lasky HVP	Lasky et al 10.1126/sciadv.1400218	Sobic.004G331700	66480017	66484091	1	4075	9202		Aminotransferase, class I/classII		Aminotransferases share certain mechanistic features with other pyridoxal-phosphate dependent enzymes, such as the covalent binding of the pyridoxal-phosphate group to a lysine residue. On the basis of sequence similarity, these various enzymes can be grouped []into class I and class II. This entry includes proteins from both subfamilies.	Domain
CPG4.23	S04_66493293	1.69	4	66493293	66456179	66493293	66480301	66493293	12992	FALSE	S4_66471267 - Lasky HVP	Lasky et al 10.1126/sciadv.1400218	Sobic.004G331700	66480017	66484091	1	4075	9202		Death-like domain		The death domain (DD) is a conserved region of about 80 residues found on death receptors, and which is required for death signalling, as well as a variety of non-apoptotic functions [, ]. Proteins containing this domain include the low affinity neurotrophin receptor p73, Fas, FADD (Fas-associated death domain protein), TNF-1 (tumour necrosis factor receptor-1), Pelle protein kinase, and the Tube…	Domain
CPG4.23	S04_66493293	1.69	4	66493293	66456179	66493293	66480301	66493293	12992	FALSE	S4_66471267 - Lasky HVP	Lasky et al 10.1126/sciadv.1400218	Sobic.004G331700	66480017	66484091	1	4075	9202		Aspartate/other aminotransferase		Aspartate aminotransferase is important for the metabolism of amino acids and Krebs-cycle related organic acids. In plants, it is involved in nitrogen metabolism and in aspects of carbon and energy metabolism. The enzyme catalyses the reaction:L-aspartate + 2-oxoglutarate = oxaloacetate + L-glutamateAminotransferases share certain mechanistic features with other pyridoxal-phosphate-dependent enzy…	Family
CPG4.23	S04_66493293	1.69	4	66493293	66456179	66493293	66480301	66493293	12992	FALSE	S4_66471267 - Lasky HVP	Lasky et al 10.1126/sciadv.1400218	Sobic.004G331700	66480017	66484091	1	4075	9202		Pyridoxal phosphate-dependent transferase, major region, subdomain 1		Pyridoxal phosphate is the active form of vitamin B6 (pyridoxine or pyridoxal). Pyridoxal 5'-phosphate (PLP) is a versatile catalyst, acting as a coenzyme in a multitude of reactions, including decarboxylation, deamination and transamination [, , ]. PLP-dependent enzymes are primarily involved in the biosynthesis of amino acids and amino acid-derived metabolites, but they are also found in the bi…	Domain
CPG4.23	S04_66493293	1.69	4	66493293	66456179	66493293	66480301	66493293	12992	FALSE	S4_66471267 - Lasky HVP	Lasky et al 10.1126/sciadv.1400218	Sobic.004G331700	66480017	66484091	1	4075	9202		Pyridoxal phosphate-dependent transferase		Pyridoxal phosphate is the active form of vitamin B6 (pyridoxine or pyridoxal). Pyridoxal 5'-phosphate (PLP) is a versatile catalyst, acting as a coenzyme in a multitude of reactions, including decarboxylation, deamination and transamination [, , ]. PLP-dependent enzymes are primarily involved in the biosynthesis of amino acids and amino acid-derived metabolites, but they are also found in the bi…	Domain
CPG4.23	S04_66493293	1.69	4	66493293	66456179	66493293	66480301	66493293	12992	FALSE	S4_66471267 - Lasky HVP	Lasky et al 10.1126/sciadv.1400218	Sobic.004G331700	66480017	66484091	1	4075	9202		Aminotransferase, class I/classII		Aminotransferases share certain mechanistic features with other pyridoxal-phosphate dependent enzymes, such as the covalent binding of the pyridoxal-phosphate group to a lysine residue. On the basis of sequence similarity, these various enzymes can be grouped []into class I and class II. This entry includes proteins from both subfamilies.	Domain
CPG4.23	S04_66493293	1.69	4	66493293	66456179	66493293	66480301	66493293	12992	FALSE	S4_66471267 - Lasky HVP	Lasky et al 10.1126/sciadv.1400218	Sobic.004G331700	66480017	66484091	1	4075	9202		Death-like domain		The death domain (DD) is a conserved region of about 80 residues found on death receptors, and which is required for death signalling, as well as a variety of non-apoptotic functions [, ]. Proteins containing this domain include the low affinity neurotrophin receptor p73, Fas, FADD (Fas-associated death domain protein), TNF-1 (tumour necrosis factor receptor-1), Pelle protein kinase, and the Tube…	Domain
CPG4.23	S04_66493293	1.69	4	66493293	66456179	66493293	66480301	66493293	12992	FALSE	S4_66471267 - Lasky HVP	Lasky et al 10.1126/sciadv.1400218	Sobic.004G331700	66480017	66484091	1	4075	9202		Aspartate/other aminotransferase		Aspartate aminotransferase is important for the metabolism of amino acids and Krebs-cycle related organic acids. In plants, it is involved in nitrogen metabolism and in aspects of carbon and energy metabolism. The enzyme catalyses the reaction:L-aspartate + 2-oxoglutarate = oxaloacetate + L-glutamateAminotransferases share certain mechanistic features with other pyridoxal-phosphate-dependent enzy…	Family
CPG4.23	S04_66493293	1.69	4	66493293	66456179	66493293	66480301	66493293	12992	FALSE	S4_66471267 - Lasky HVP	Lasky et al 10.1126/sciadv.1400218	Sobic.004G331700	66480017	66484091	1	4075	9202		Pyridoxal phosphate-dependent transferase, major region, subdomain 1		Pyridoxal phosphate is the active form of vitamin B6 (pyridoxine or pyridoxal). Pyridoxal 5'-phosphate (PLP) is a versatile catalyst, acting as a coenzyme in a multitude of reactions, including decarboxylation, deamination and transamination [, , ]. PLP-dependent enzymes are primarily involved in the biosynthesis of amino acids and amino acid-derived metabolites, but they are also found in the bi…	Domain
CPG4.23	S04_66493293	1.69	4	66493293	66456179	66493293	66480301	66493293	12992	FALSE	S4_66471267 - Lasky HVP	Lasky et al 10.1126/sciadv.1400218	Sobic.004G331700	66480017	66484091	1	4075	9202						catalytic activity	GO:0003824	Catalysis of a biochemical reaction at physiological temperatures. In biologically catalyzed reactions, the reactants are known as substrates, and the catalysts are naturally occurring macromolecular substances known as enzymes. Enzymes possess specific binding sites for substrates, and are usually composed wholly or largely of protein, but RNA that has catalytic activity (ribozyme) is often also…
CPG4.24	S04_66973818	2.95	4	66973818	66943022	66973818	66943022	66973818	30796	FALSE			Sobic.004G337850	66958293	66958388	1	96	15430	(1 of 1) PTHR37266:SF1 - CYTOCHROME B6-F COMPLEX SUBUNIT 6	Cytochrome b6/f complex subunit VI		This family consists of several Cytochrome B6-F complex subunit VI (PetL) proteins found in a number of plant species. PetL is one of the small subunits which make up the cytochrome b(6)f complex. PetL is not absolutely required for either the accumulation or for the function of cytochrome b6f; in its absence, however, the complex becomes unstable in vivoin aging cells and labile in vitro. It has…	Family
CPG4.25	S04_67340822	2.86	4	67340822	67179070	67359293	66943022	66973818	30796	FALSE			Sobic.004G342200	67332673	67336244	-1	3572	4578		Homeodomain-like		Homeodomain proteins are transcription factors that share a related DNA binding homeodomain []. The homeodomain was first identified in a number of Drosophila homeotic and segmentation proteins, but is now known to be well conserved in many other animals, including vertebrates. The domain binds DNA through a helix-turn-helix (HTH) structure. The HTH motif is characterised by two alpha-helices, wh…	Domain
CPG4.25	S04_67340822	2.86	4	67340822	67179070	67359293	66943022	66973818	30796	FALSE			Sobic.004G342200	67332673	67336244	-1	3572	4578		SANT/Myb domain		The retroviral oncogene v-myb, and its cellular counterpart c-myb, encode nuclear DNA-binding proteins. In myb, one of the most conserved regions consisting of three tandem repeats has been shown to be involved in DNA-binding [].The SANT domain is present in nuclear receptor co-repressors and in the subunits of many chromatin-remodelling complexes []. It has a strong structural similarity to the …	Domain
CPG4.25	S04_67340822	2.86	4	67340822	67179070	67359293	66943022	66973818	30796	FALSE			Sobic.004G342200	67332673	67336244	-1	3572	4578		Myb domain, plants		This DNA-binding domain is restricted to (but common in) plant proteins, many of which also contain a response regulator domain. The domain appears related to the Myb-like DNA-binding domain [, ].	Domain
CPG4.25	S04_67340822	2.86	4	67340822	67179070	67359293	66943022	66973818	30796	FALSE			Sobic.004G342200	67332673	67336244	-1	3572	4578		MYB-CC type transcription factor, LHEQLE-containing domain		This domain is found towards the C terminus of Myb-CC type transcription factors, and carries a highly conserved LHEQLE sequence motif.	Domain
CPG4.25	S04_67340822	2.86	4	67340822	67179070	67359293	66943022	66973818	30796	FALSE			Sobic.004G342200	67332673	67336244	-1	3572	4578						DNA binding	GO:0003677	Any molecular function by which a gene product interacts selectively and non-covalently with DNA (deoxyribonucleic acid).
CPG4.26	S04_67524398	2.66	4	67524398	67459575	67557066	67524398	67557066	32668	FALSE			Sobic.004G345200	67516502	67519958	1	3457	4440		Protein kinase domain		Protein phosphorylation, which plays a key role in most cellular activities, is a reversible process mediated by proteinkinases and phosphoprotein phosphatases. Protein kinases catalyse the transfer of the gamma phosphate from nucleotide triphosphates (often ATP) to one or more amino acid residues in a protein substrate side chain, resulting in a conformational change affecting protein function. …	Domain
CPG4.26	S04_67524398	2.66	4	67524398	67459575	67557066	67524398	67557066	32668	FALSE			Sobic.004G345200	67516502	67519958	1	3457	4440		Protein kinase-like domain		Protein kinases () modify other proteins by chemically adding phosphate groups to them. This process is fundamental to most signalling and regulatory processes in the eukaryotic cell []. The protein kinases contain a catalytic core that is common to both serine/threonine and tyrosine protein kinases. The catalytic domain contains the nucleotide-binding site and the catalytic apparatus in an inter…	Domain
CPG4.26	S04_67524398	2.66	4	67524398	67459575	67557066	67524398	67557066	32668	FALSE			Sobic.004G345200	67516502	67519958	1	3457	4440		EGF-like domain		A sequence of about thirty to forty amino-acid residues long found in the sequence of epidermalgrowth factor (EGF) has been shown [, , , , , ]to be present, in a more or less conserved form, in a large number of other, mostly animal proteins.The functional significance of EGF domains in what appear to be unrelated proteins is not yet clear.However, a common feature is that these repeats are found…	Domain
CPG4.26	S04_67524398	2.66	4	67524398	67459575	67557066	67524398	67557066	32668	FALSE			Sobic.004G345200	67516502	67519958	1	3457	4440		EGF-like calcium-binding domain		A sequence of about forty amino-acid residues found in epidermal growth factor (EGF) has been shown [, , , , ]to be present in a large number of membrane-bound and extracellular, mostly animal, proteins. Many of these proteins require calcium for their biological function and a calcium-binding site has been found at the N terminus of some EGF-like domains []. Calcium-binding may be crucial for nu…	Domain
CPG4.26	S04_67524398	2.66	4	67524398	67459575	67557066	67524398	67557066	32668	FALSE			Sobic.004G345200	67516502	67519958	1	3457	4440		Wall-associated receptor kinase galacturonan-binding domain		Wall-associated kinases (WAKs) are transmembrane proteins containing a cytoplasmic Serine/Threonine kinase domain and an extracellular domain in contact with the pectin fraction of the plant cell wall []. The cysteine-rich galacturonan-binding domain is located near the N-terminal end of the extracellular domain and binds to the cell-wall pectins [, ].	Domain
CPG4.26	S04_67524398	2.66	4	67524398	67459575	67557066	67524398	67557066	32668	FALSE			Sobic.004G345200	67516502	67519958	1	3457	4440						calcium ion binding	GO:0005509	Interacting selectively and non-covalently with calcium ions (Ca2+).
CPG5.1	S05_1184294	2.2	5	1184294	1184294	1249583	1184294	1184380	86	FALSE			Sobic.005G013400	1211003	1212487	-1	1485	26709	(1 of 97) PF03106 - WRKY DNA -binding domain (WRKY)	WRKY domain		The WRKY domain is a 60 amino acid region that is defined by the conservedamino acid sequence WRKYGQK at its N-terminal end, together with a novelzinc-finger- like motif. The WRKY domain is found in one or two copies in asuperfamily of plant transcription factors involved in the regulation ofvarious physiological programs that are unique to plants, including pathogendefence, senescence, trichome …	Domain
CPG5.1	S05_1184294	2.2	5	1184294	1184294	1249583	1184294	1184380	86	FALSE			Sobic.005G013400	1211003	1212487	-1	1485	26709	(1 of 97) PF03106 - WRKY DNA -binding domain (WRKY)	Rossmann-like alpha/beta/alpha sandwich fold		This entry represents domains related by a common ancestor that have a Rossmann-like, 3-layer, alpha/beta/alpha sandwich fold. Protein families in which the domain is found include:Nucleotidylyl transferases () such as cytidylyltransferases [], adenylyltransferases [].Class I aminoacyl-tRNA synthetases (catalytic domain), such as tyrosyl-tRNA synthetase () and glutaminyl-tRNA synthetase () [].Pan…	Domain
CPG5.1	S05_1184294	2.2	5	1184294	1184294	1249583	1184294	1184380	86	FALSE			Sobic.005G013400	1211003	1212487	-1	1485	26709	(1 of 97) PF03106 - WRKY DNA -binding domain (WRKY)					regulation of transcription, DNA-templated	GO:0006355	Any process that modulates the frequency, rate or extent of cellular DNA-templated transcription.
CPG5.1	S05_1184294	2.2	5	1184294	1184294	1249583	1184294	1184380	86	FALSE			Sobic.005G013400	1211003	1212487	-1	1485	26709	(1 of 97) PF03106 - WRKY DNA -binding domain (WRKY)					transcription factor activity, sequence-specific DNA binding	GO:0003700	Interacting selectively and non-covalently with a specific DNA sequence in order to modulate transcription. The transcription factor may or may not also interact selectively with a protein or macromolecular complex.
CPG5.1	S05_1184294	2.2	5	1184294	1184294	1249583	1184294	1184380	86	FALSE			Sobic.005G013400	1211003	1212487	-1	1485	26709	(1 of 97) PF03106 - WRKY DNA -binding domain (WRKY)					sequence-specific DNA binding	GO:0043565	Interacting selectively and non-covalently with DNA of a specific nucleotide composition, e.g. GC-rich DNA binding, or with a specific sequence motif or type of DNA e.g. promotor binding or rDNA binding.
CPG5.2	S05_1326781	1.61	5	1326781	1326781	1450343	1326781	1375872	49091	FALSE			Sobic.005G014800	1333156	1334273	-1	1118	6375		DNA-binding domain		This entry represents a DNA-binding domain with a 2-layer beta(3)-alpha fold that is found in several DNA-binding proteins, including:DNA-binding domain of tn916 integrase [].N-terminal DNA-binding domain of lambda integrase [].GCC-box DNA-binding domains of certain transcription factors [].Methyl-CpG DNA-binding domain found in Methyl-CpG-binding protein 2 (MECP2) []and methylation-dependent tra…	Domain
CPG5.2	S05_1326781	1.61	5	1326781	1326781	1450343	1326781	1375872	49091	FALSE			Sobic.005G014800	1333156	1334273	-1	1118	6375		AP2/ERF domain		Ethylene is an endogenous plant hormone that influences many aspects of plantgrowth and development. Some defense related genes that are induced byethylene contain a cis-regulatory element known as the Ethylene-Responsive Element (ERE) []. Sequence analysis on various ERE regionshas identified a short motif rich in G/C nucleotides, the GCC-box, essential forthe response to ethylene. This short mo…	Domain
CPG5.2	S05_1326781	1.61	5	1326781	1326781	1450343	1326781	1375872	49091	FALSE			Sobic.005G014800	1333156	1334273	-1	1118	6375						regulation of transcription, DNA-templated	GO:0006355	Any process that modulates the frequency, rate or extent of cellular DNA-templated transcription.
CPG5.2	S05_1326781	1.61	5	1326781	1326781	1450343	1326781	1375872	49091	FALSE			Sobic.005G014800	1333156	1334273	-1	1118	6375						transcription factor activity, sequence-specific DNA binding	GO:0003700	Interacting selectively and non-covalently with a specific DNA sequence in order to modulate transcription. The transcription factor may or may not also interact selectively with a protein or macromolecular complex.
CPG5.3	S05_2648709	1.74	5	2648709	2648709	2648709	1326781	1375872	49091	FALSE			intergenic?
CPG5.4	S05_2762187	2.11	5	2762187	2744996	2822180	2744996	2762187	17191	FALSE			Sobic.005G030850	2756943	2765933	-1	8991	0	(1 of 30) PF01535//PF12854//PF13041 - PPR repeat (PPR) // PPR repeat (PPR_1) // PPR repeat family (PPR_2)	Tetratricopeptide-like helical domain		The tetratrico peptide repeat region (TPR) is a structural motif present in a wide range of proteins [, , ]. It mediates protein-protein interactions and the assembly of multiprotein complexes []. The TPR motifconsists of 3-16 tandem-repeats of 34 amino acids residues, although individual TPR motifs canbe dispersed in the protein sequence. Sequence alignment of the TPR domains reveals aconsensus …	Domain
CPG5.4	S05_2762187	2.11	5	2762187	2744996	2822180	2744996	2762187	17191	FALSE			Sobic.005G030850	2756943	2765933	-1	8991	0	(1 of 30) PF01535//PF12854//PF13041 - PPR repeat (PPR) // PPR repeat (PPR_1) // PPR repeat family (PPR_2)	Pentatricopeptide repeat		This entry represents the PPR repeat.Pentatricopeptide repeat (PPR) proteins are characterised by tandem repeats of a degenerate 35 amino acid motif []. Most of PPR proteins have roles in mitochondria or plastid []. PPR repeats were discovered while screening Arabidopsis proteins for those predicted to be targeted to mitochondria or chloroplast [, ]. Some of these proteins have been shown to play…	Repeat
CPG5.4	S05_2762187	2.11	5	2762187	2744996	2822180	2744996	2762187	17191	FALSE			Sobic.005G030850	2756943	2765933	-1	8991	0	(1 of 30) PF01535//PF12854//PF13041 - PPR repeat (PPR) // PPR repeat (PPR_1) // PPR repeat family (PPR_2)	dsDNA mimic, putative		This entry represents hypothetical proteins such as HI1450, which is believed to act as a putative dsDNA mimic. HI1450 is an acidic protein with a core structure consisting of alpha(2)-beta(4), where the alpha-helices are packed against the side of an anti-parallel 4-stranded beta meander. As such, it has some similarity to the dsDNA mimics uracil-DNA glycosylase inhibitor and nuclease A inhibito…	Family
CPG5.5	S05_3884921	2.22	5	3884921	3845240	3884921	2744996	2762187	17191	FALSE			Sobic.005G042000	3876057	3877378	-1	1322	7543		Ribulose bisphosphate carboxylase small chain, domain		RuBisCO (ribulose-1,5-bisphosphate carboxylase/oxygenase) is a bifunctional enzyme that catalyses both the carboxylation and oxygenation of ribulose-1,5-bisphosphate (RuBP), thus fixing carbon dioxide as the first step of the Calvin cycle. RuBisCO is the major protein in the stroma of chloroplasts, and in higher plants exists as a complex of 8 large and 8 small subunits. The function of the small…	Domain
CPG5.5	S05_3884921	2.22	5	3884921	3845240	3884921	2744996	2762187	17191	FALSE			Sobic.005G042000	3876057	3877378	-1	1322	7543		Ribulose bisphosphate carboxylase, small chain		RuBisCO (ribulose-1,5-bisphosphate carboxylase/oxygenase) is a bifunctional enzyme that catalyses both the carboxylation and oxygenation of ribulose-1,5-bisphosphate (RuBP), thus fixing carbon dioxide as the first step of the Calvin cycle. RuBisCO is the major protein in the stroma of chloroplasts, and in higher plants exists as a complex of 8 large and 8 small subunits. The function of the small…	Family
CPG5.5	S05_3884921	2.22	5	3884921	3845240	3884921	2744996	2762187	17191	FALSE			Sobic.005G042000	3876057	3877378	-1	1322	7543		Ribulose-1,5-bisphosphate carboxylase small subunit, N-terminal		This domain is found in the N-terminal region of the small subunit of ribulose-1,5-bisphosphate in plants. It contains a conserved APF sequence motif. There are also two completely conserved residues (L and P) that may be functionally important [].	Domain
CPG5.7	S05_4412048	1.93	5	4412048	4355571	4412048	2744996	2762187	17191	FALSE			Sobic.005G046500	4393842	4407287	1	13446	4761		Protein kinase domain		Protein phosphorylation, which plays a key role in most cellular activities, is a reversible process mediated by proteinkinases and phosphoprotein phosphatases. Protein kinases catalyse the transfer of the gamma phosphate from nucleotide triphosphates (often ATP) to one or more amino acid residues in a protein substrate side chain, resulting in a conformational change affecting protein function. …	Domain
CPG5.7	S05_4412048	1.93	5	4412048	4355571	4412048	2744996	2762187	17191	FALSE			Sobic.005G046500	4393842	4407287	1	13446	4761		Protein kinase-like domain		Protein kinases () modify other proteins by chemically adding phosphate groups to them. This process is fundamental to most signalling and regulatory processes in the eukaryotic cell []. The protein kinases contain a catalytic core that is common to both serine/threonine and tyrosine protein kinases. The catalytic domain contains the nucleotide-binding site and the catalytic apparatus in an inter…	Domain
CPG5.7	S05_4412048	1.93	5	4412048	4355571	4412048	2744996	2762187	17191	FALSE			Sobic.005G046500	4393842	4407287	1	13446	4761		ACT domain		The ACT domain is found in a variety of contexts and is proposed to be a conserved regulatory binding fold. ACT domains are linked to a wide range of metabolic enzymes that are regulated by amino acid concentration. The archetypical ACT domain is the C-terminal regulatory domain of 3-phosphoglycerate dehydrogenase (3PGDH), which folds with a ferredoxin-like topology. A pair of ACT domains form an…	Domain
CPG5.7	S05_4412048	1.93	5	4412048	4355571	4412048	2744996	2762187	17191	FALSE			Sobic.005G046500	4393842	4407287	1	13446	4761		Serine-threonine/tyrosine-protein kinase catalytic domain		Protein phosphorylation, which plays a key role in most cellular activities, is a reversible process mediated by protein kinases and phosphoprotein phosphatases. Protein kinases catalyse the transfer of the gamma phosphate from nucleotide triphosphates (often ATP) to one or more amino acid residues in a protein substrate side chain, resulting in a conformational change affecting protein function.…	Domain
CPG5.7	S05_4412048	1.93	5	4412048	4355571	4412048	2744996	2762187	17191	FALSE			Sobic.005G046500	4393842	4407287	1	13446	4761		Serine/threonine/dual specificity protein kinase, catalytic domain		Protein phosphorylation, which plays a key role in most cellular activities, is a reversible process mediated by protein kinases and phosphoprotein phosphatases. Protein kinases catalyse the transfer of the gamma phosphate from nucleotide triphosphates (often ATP) to one or more amino acid residues in a protein substrate side chain, resulting in a conformational change affecting protein function.…	Domain
CPG5.7	S05_4412048	1.93	5	4412048	4355571	4412048	2744996	2762187	17191	FALSE			Sobic.005G046500	4393842	4407287	1	13446	4761		Protein kinase domain		Protein phosphorylation, which plays a key role in most cellular activities, is a reversible process mediated by proteinkinases and phosphoprotein phosphatases. Protein kinases catalyse the transfer of the gamma phosphate from nucleotide triphosphates (often ATP) to one or more amino acid residues in a protein substrate side chain, resulting in a conformational change affecting protein function. …	Domain
CPG5.7	S05_4412048	1.93	5	4412048	4355571	4412048	2744996	2762187	17191	FALSE			Sobic.005G046500	4393842	4407287	1	13446	4761		Protein kinase-like domain		Protein kinases () modify other proteins by chemically adding phosphate groups to them. This process is fundamental to most signalling and regulatory processes in the eukaryotic cell []. The protein kinases contain a catalytic core that is common to both serine/threonine and tyrosine protein kinases. The catalytic domain contains the nucleotide-binding site and the catalytic apparatus in an inter…	Domain
CPG5.7	S05_4412048	1.93	5	4412048	4355571	4412048	2744996	2762187	17191	FALSE			Sobic.005G046500	4393842	4407287	1	13446	4761		ACT domain		The ACT domain is found in a variety of contexts and is proposed to be a conserved regulatory binding fold. ACT domains are linked to a wide range of metabolic enzymes that are regulated by amino acid concentration. The archetypical ACT domain is the C-terminal regulatory domain of 3-phosphoglycerate dehydrogenase (3PGDH), which folds with a ferredoxin-like topology. A pair of ACT domains form an…	Domain
CPG5.7	S05_4412048	1.93	5	4412048	4355571	4412048	2744996	2762187	17191	FALSE			Sobic.005G046500	4393842	4407287	1	13446	4761		Serine-threonine/tyrosine-protein kinase catalytic domain		Protein phosphorylation, which plays a key role in most cellular activities, is a reversible process mediated by protein kinases and phosphoprotein phosphatases. Protein kinases catalyse the transfer of the gamma phosphate from nucleotide triphosphates (often ATP) to one or more amino acid residues in a protein substrate side chain, resulting in a conformational change affecting protein function.…	Domain
CPG5.7	S05_4412048	1.93	5	4412048	4355571	4412048	2744996	2762187	17191	FALSE			Sobic.005G046500	4393842	4407287	1	13446	4761		Serine/threonine/dual specificity protein kinase, catalytic domain		Protein phosphorylation, which plays a key role in most cellular activities, is a reversible process mediated by protein kinases and phosphoprotein phosphatases. Protein kinases catalyse the transfer of the gamma phosphate from nucleotide triphosphates (often ATP) to one or more amino acid residues in a protein substrate side chain, resulting in a conformational change affecting protein function.…	Domain
CPG5.7	S05_4412048	1.93	5	4412048	4355571	4412048	2744996	2762187	17191	FALSE			Sobic.005G046500	4393842	4407287	1	13446	4761		Protein kinase domain		Protein phosphorylation, which plays a key role in most cellular activities, is a reversible process mediated by proteinkinases and phosphoprotein phosphatases. Protein kinases catalyse the transfer of the gamma phosphate from nucleotide triphosphates (often ATP) to one or more amino acid residues in a protein substrate side chain, resulting in a conformational change affecting protein function. …	Domain
CPG5.7	S05_4412048	1.93	5	4412048	4355571	4412048	2744996	2762187	17191	FALSE			Sobic.005G046500	4393842	4407287	1	13446	4761		Protein kinase-like domain		Protein kinases () modify other proteins by chemically adding phosphate groups to them. This process is fundamental to most signalling and regulatory processes in the eukaryotic cell []. The protein kinases contain a catalytic core that is common to both serine/threonine and tyrosine protein kinases. The catalytic domain contains the nucleotide-binding site and the catalytic apparatus in an inter…	Domain
CPG5.7	S05_4412048	1.93	5	4412048	4355571	4412048	2744996	2762187	17191	FALSE			Sobic.005G046500	4393842	4407287	1	13446	4761		ACT domain		The ACT domain is found in a variety of contexts and is proposed to be a conserved regulatory binding fold. ACT domains are linked to a wide range of metabolic enzymes that are regulated by amino acid concentration. The archetypical ACT domain is the C-terminal regulatory domain of 3-phosphoglycerate dehydrogenase (3PGDH), which folds with a ferredoxin-like topology. A pair of ACT domains form an…	Domain
CPG5.7	S05_4412048	1.93	5	4412048	4355571	4412048	2744996	2762187	17191	FALSE			Sobic.005G046500	4393842	4407287	1	13446	4761						protein phosphorylation	GO:0006468	The process of introducing a phosphate group on to a protein.
CPG5.7	S05_4412048	1.93	5	4412048	4355571	4412048	2744996	2762187	17191	FALSE			Sobic.005G046500	4393842	4407287	1	13446	4761						protein kinase activity	GO:0004672	Catalysis of the phosphorylation of an amino acid residue in a protein, usually according to the reaction: a protein + ATP = a phosphoprotein + ADP.
CPG5.8	S05_4835480	2.76	5	4835480	4835480	5133735	4835480	4942422	106942	TRUE			Sobic.005G051050	4877420	4877811	1	392	41940	(1 of 3) PTHR12313//PTHR12313:SF16 - RNF5 // SUBFAMILY NOT NAMED	Zinc finger, RING-type		Zinc finger (Znf) domains are relatively small protein motifs which contain multiple finger-like protrusions that make tandem contacts with their target molecule. Some of these domains bind zinc, but many do not; instead binding other metals such as iron, or no metal at all. For example, some family members form salt bridges to stabilise the finger-like folds. They were first identified as a DNA-…	Domain
CPG5.8	S05_4835480	2.76	5	4835480	4835480	5133735	4835480	4942422	106942	TRUE			Sobic.005G051050	4877420	4877811	1	392	41940	(1 of 3) PTHR12313//PTHR12313:SF16 - RNF5 // SUBFAMILY NOT NAMED	Zinc finger, RING/FYVE/PHD-type		Zinc finger (Znf) domains are relatively small protein motifs which contain multiple finger-like protrusions that make tandem contacts with their target molecule. Some of these domains bind zinc, but many do not; instead binding other metals such as iron, or no metal at all. For example, some family members form salt bridges to stabilise the finger-like folds. They were first identified as a DNA-…	Domain
CPG5.8	S05_4835480	2.76	5	4835480	4835480	5133735	4835480	4942422	106942	TRUE			Sobic.005G051050	4877420	4877811	1	392	41940	(1 of 3) PTHR12313//PTHR12313:SF16 - RNF5 // SUBFAMILY NOT NAMED	Zinc finger, C3HC4 RING-type		Zinc finger (Znf) domains are relatively small protein motifs which contain multiple finger-like protrusions that make tandem contacts with their target molecule. Some of these domains bind zinc, but many do not; instead binding other metals such as iron, or no metal at all. For example, some family members form salt bridges to stabilise the finger-like folds. They were first identified as a DNA-…	Domain
CPG5.8	S05_4835480	2.76	5	4835480	4835480	5133735	4835480	4942422	106942	TRUE			Sobic.005G051050	4877420	4877811	1	392	41940	(1 of 3) PTHR12313//PTHR12313:SF16 - RNF5 // SUBFAMILY NOT NAMED					zinc ion binding	GO:0008270	Interacting selectively and non-covalently with zinc (Zn) ions.
CPG5.8	S05_4835480	2.76	5	4835480	4835480	5133735	4835480	4942422	106942	TRUE			Sobic.005G051050	4877420	4877811	1	392	41940	(1 of 3) PTHR12313//PTHR12313:SF16 - RNF5 // SUBFAMILY NOT NAMED					metal ion binding	GO:0046872	Interacting selectively and non-covalently with any metal ion.
CPG5.8	S05_4835480	2.76	5	4835480	4835480	5133735	4835480	4942422	106942	TRUE			Sobic.005G051050	4877420	4877811	1	392	41940	(1 of 3) PTHR12313//PTHR12313:SF16 - RNF5 // SUBFAMILY NOT NAMED					protein binding	GO:0005515	Interacting selectively and non-covalently with any protein or protein complex (a complex of two or more proteins that may include other nonprotein molecules).
CPG5.9	S05_6806913	2.87	5	6806913	6806913	6808654	6806913	6808654	1741	FALSE			intergenic?
CPG5.10	S05_6991350	1.6	5	6991350	6991040	6991350	6806913	6808654	1741	TRUE			intergenic?
CPG5.11	S05_8230905	1.5	5	8230905	8230905	8230927	8230905	8230927	22	FALSE			intergenic?
CPG5.12	S05_8437849	2.79	5	8437849	8383103	8591649	8383103	8437849	54746	FALSE			Sobic.005G071401	8438160	8439218	-1	1059	311	(1 of 17) K08770 - ubiquitin C (UBC)
CPG5.13	S05_10160821	12.68	5	10160821	9983366	10414511	10112851	10160821	47970	FALSE			Sobic.005G078600	10153750	10164813	-1	11064	0	(1 of 303) PF00646 - F-box domain (F-box)	F-box domain		First identified in cyclin-F as a protein-protein interaction motif, the F-boxis a conserved domain that is present in numerous protein with a bipartitestructure []. Through the F-box, these proteins are linked to the Skp1protein and the core of SCFs (Skp1-cullin-F-box protein ligase) complexes.SCFs complexes constitute a new class of E3 ligases []. They function incombination with the E2 enzyme …	Domain	protein binding	GO:0005515	Interacting selectively and non-covalently with any protein or protein complex (a complex of two or more proteins that may include other nonprotein molecules).
CPG5.14	S05_12029141	1.95	5	12029141	11930891	12029294	12029141	12029153	12	FALSE	S5_12024866 - Lasky PWP	Lasky et al 10.1126/sciadv.1400218	Sobic.005G086400	11963280	11964212	1	933	64929		HSP20-like chaperone		Hsp20 is a mammalian small heat-shock protein family that occurs most abundantly in skeletal muscle and heart. It has a tendency to form dimers, via a disulphide linkage formed by an N-terminal cysteine, low heat stability and a poor chaperoning ability in comparison with other family members. Structurally, this and related proteins contain a beta-sandwich fold consisting of 8 strands in 2 beta-s…	Domain
CPG5.14	S05_12029141	1.95	5	12029141	11930891	12029294	12029141	12029153	12	FALSE	S5_12024866 - Lasky PWP	Lasky et al 10.1126/sciadv.1400218	Sobic.005G086400	11963280	11964212	1	933	64929		Alpha crystallin/Hsp20 domain		Prokaryotic and eukaryotic organisms respond to heat shock or other environmental stress by inducing the synthesis of proteins collectively known as heat-shock proteins (hsp) []. Amongst them is a family of proteins with an average molecular weight of 20 Kd, known as the hsp20 proteins []. These seem to act as chaperones that can protect other proteins against heat-induced denaturation and aggreg…	Domain
CPG5.14	S05_12029141	1.95	5	12029141	11930891	12029294	12029141	12029153	12	FALSE	S5_12024866 - Lasky PWP	Lasky et al 10.1126/sciadv.1400218	Sobic.005G086400	11963280	11964212	1	933	64929		Small heat shock protein HSP20		Prokaryotic and eukaryotic organisms respond to heat shock or otherenvironmental stress by inducing the synthesis of proteins collectively knownas heat-shock proteins (hsp) []. Amongst them is a family of proteins with an average molecular weight of 20 Kd, known as the hsp20 proteins [, , ]. These seem to act as chaperones thatcan protect other proteins against heat-induced denaturation and aggre…	Family
CPG5.15	S05_16427373	2.35	5	16427373	16427373	16427373	12029141	12029153	12	FALSE			intergenic?
CPG5.16	S05_24044518	1.55	5	24044518	24044518	24044518	12029141	12029153	12	FALSE			intergenic?
CPG5.17	S05_56107568	2.45	5	56107568	56107568	56292220	12029141	12029153	12	FALSE			Sobic.005G129700	56173625	56176771	1	3147	66057		Short-chain dehydrogenase/reductase SDR		The short-chain dehydrogenases/reductases family (SDR) [, ]is a very large family of enzymes, most of which are known to be NAD- or NADP-dependent oxidoreductases. As the first member of this family to be characterised was Drosophila alcohol dehydrogenase, this family used to be called [, , ]'insect-type', or 'short-chain' alcohol dehydrogenases. Most member of this family are proteins of about 2…	Family
CPG5.17	S05_56107568	2.45	5	56107568	56107568	56292220	12029141	12029153	12	FALSE			Sobic.005G129700	56173625	56176771	1	3147	66057		Glucose/ribitol dehydrogenase		Glucose dehydrogenase catalyses the oxidation of D-glucose without priorphosphorylation to D-beta-gluconolactone using NAD or NADP as a coenzyme.The enzyme is a tetrameric protein, each of the 4 identical subunitscontaining 262 amino acid residues. This family is a subset of a more general family of short-chain dehydrogenases andreductases.A match to this extension indicates that the protein is n…	Family
CPG5.17	S05_56107568	2.45	5	56107568	56107568	56292220	12029141	12029153	12	FALSE			Sobic.005G129700	56173625	56176771	1	3147	66057		NAD(P)-binding domain		This entry represents NAD- and NADP-binding domains with a core Rossmann-type fold, which consists of 3-layers alpha/beta/alpha, where the six beta strands are parallel in the order 321456. Many different enzymes contain an NAD/NADP-binding domain, including:C-terminal domain of alcohol dehydrogenases []Tyrosine-dependent oxidoreductases (also known as short-chain dehydrogenases) []N-terminal dom…	Domain
CPG5.17	S05_56107568	2.45	5	56107568	56107568	56292220	12029141	12029153	12	FALSE			Sobic.005G129700	56173625	56176771	1	3147	66057		2,3-dihydro-2,3-dihydroxybenzoate dehydrogenase		The absence of free iron molecules in the surrounding environment triggers transcription of gene clusters that encode both siderophore-synthesis enzymes, and receptors that recognise iron-bound siderophores []. Classic examples are the enterobactin/enterochelin clusters found in Escherichia coliand Salmonella, although similar moieties in other pathogens have been identified. The enzymic machiner…	Family
CPG5.17	S05_56107568	2.45	5	56107568	56107568	56292220	12029141	12029153	12	FALSE			Sobic.005G129700	56173625	56176771	1	3147	66057						oxidation-reduction process	GO:0055114	A metabolic process that results in the removal or addition of one or more electrons to or from a substance, with or without the concomitant removal or addition of a proton or protons.
CPG5.17	S05_56107568	2.45	5	56107568	56107568	56292220	12029141	12029153	12	FALSE			Sobic.005G129700	56173625	56176771	1	3147	66057						2,3-dihydro-2,3-dihydroxybenzoate dehydrogenase activity	GO:0008667	Catalysis of the reaction: (2S,3S)-2,3-dihydroxy-2,3-dihydrobenzoate + NAD(+) = 2,3-dihydroxybenzoate + H(+) + NADH.
CPG5.17	S05_56107568	2.45	5	56107568	56107568	56292220	12029141	12029153	12	FALSE			Sobic.005G129700	56173625	56176771	1	3147	66057						siderophore biosynthetic process	GO:0019290	The chemical reactions and pathways resulting in the formation of siderophores, low molecular weight Fe(III)-chelating substances made by aerobic or facultatively anaerobic bacteria, especially when growing under iron deficient conditions. The complexes of Fe(3+)-siderophores have very high stability constants and are taken up by specific transport systems by microorganisms; the subsequent releas…
CPG5.18	S05_56516655	1.44	5	56516655	56444012	56516655	12029141	12029153	12	FALSE			Sobic.005G130001	56500103	56501687	-1	1585	14968
CPG5.19	S05_58106381	2.38	5	58106381	58063411	58106381	12029141	12029153	12	FALSE	S5_58086524 - Lasky roots	Lasky et al 10.1126/sciadv.1400218	Sobic.005G134200	58096385	58103150	1	6766	3231		GH3 family		GH3 protein was first isolated from Glycine max as an early auxin-responsive gene []. Later, several plant GH3 family proteins have been identified and classified into three groups: group I proteins synthesise JA-amino acid conjugates, group II proteins produce indole-3-acetic acid (IAA) conjugates, group III protein are involved in the conjugation of amino acids to 4-substituted benzoate []. Thi…	Family
CPG5.20	S05_58301152	1.55	5	58301152	58301147	58301152	58301147	58301152	5	FALSE			intergenic?
CPG5.21	S05_59826272	1.86	5	59826272	59808399	59826272	59808399	59826272	17873	FALSE			intergenic?
CPG5.22	S05_64096107	1.29	5	64096107	64096107	64096107	59808399	59826272	17873	FALSE			intergenic?
CPG5.24	S05_65871955	2.32	5	65871955	65853846	65957428	65853846	65871955	18109	FALSE			Sobic.005G176700	65859875	65863291	1	3417	8664		S-adenosyl-L-methionine-dependent methyltransferase		This entry represents a domain found in S-adenosyl-L-methionine-dependent methyltransferases (SAM MTases).Proteins containing this domain include members from the methyltransferase superfamily and the class I-like SAM-binding methyltransferase superfamily. Methyltransferases transfer a methyl group from a donor to an acceptor. SAM-binding methyltransferases utilise the ubiquitous methyl donor SAM…	Domain
CPG5.24	S05_65871955	2.32	5	65871955	65853846	65957428	65853846	65871955	18109	FALSE			Sobic.005G176700	65859875	65863291	1	3417	8664		Putative S-adenosyl-L-methionine-dependent methyltransferase		This is a family of putative S-adenosyl-L-methionine (SAM)-dependent methyltransferase [, , ].	Family
CPG5.25	S05_66095558	2.27	5	66095558	66095558	66095558	65853846	65871955	18109	FALSE	dw4	morris et al 10.1073.pnas.1215985110	intergenic?
CPG5.26	S05_69352221	1.45	5	69352221	69228755	69352221	65853846	65871955	18109	FALSE			Sobic.005G207200	69344526	69346627	1	2102	5594		F-box domain		First identified in cyclin-F as a protein-protein interaction motif, the F-boxis a conserved domain that is present in numerous protein with a bipartitestructure []. Through the F-box, these proteins are linked to the Skp1protein and the core of SCFs (Skp1-cullin-F-box protein ligase) complexes.SCFs complexes constitute a new class of E3 ligases []. They function incombination with the E2 enzyme …	Domain	protein binding	GO:0005515	Interacting selectively and non-covalently with any protein or protein complex (a complex of two or more proteins that may include other nonprotein molecules).
CPG5.27	S05_69985867	2.7	5	69985867	69512360	69996995	69981082	69985867	4785	FALSE			Sobic.005G213600	69984440	69986256	-1	1817	0		P-loop containing nucleoside triphosphate hydrolase		The P-loop NTPase fold is the most prevalent domain of the several distinctnucleotide-binding protein folds.The most common reaction catalysed by enzymes of the P-loop NTPase fold is the hydrolysis of the beta-gamma phosphate bond of a bound nucleoside triphosphate (NTP). The energy from NTP hydrolysis is typically utilised to induce conformational changes in other molecules, which constitutes th…	Domain
CPG6.1	S06_2927824	2.77	6	2927824	2927824	2927824	69981082	69985867	4785	FALSE			intergenic?
CPG6.2	S06_15382483	1.36	6	15382483	15381762	15382483	15381762	15382483	721	FALSE			intergenic?
CPG6.3	S06_33752366	2.58	6	33752366	33736954	33752366	33736954	33752366	15412	FALSE			intergenic?
CPG6.4	S06_37905262	1.87	6	37905262	37905125	37906660	37905125	37905262	137	FALSE			intergenic?
CPG6.5	S06_38196569	2.36	6	38196569	38161717	38196835	38196569	38196835	266	FALSE			Sobic.006G051800	38176208	38184325	1	8118	12244	(1 of 1) PTHR23335:SF1 - CALMODULIN-BINDING TRANSCRIPTION ACTIVATOR 4	P-loop containing nucleoside triphosphate hydrolase		The P-loop NTPase fold is the most prevalent domain of the several distinctnucleotide-binding protein folds.The most common reaction catalysed by enzymes of the P-loop NTPase fold is the hydrolysis of the beta-gamma phosphate bond of a bound nucleoside triphosphate (NTP). The energy from NTP hydrolysis is typically utilised to induce conformational changes in other molecules, which constitutes th…	Domain
CPG6.5	S06_38196569	2.36	6	38196569	38161717	38196835	38196569	38196835	266	FALSE			Sobic.006G051800	38176208	38184325	1	8118	12244	(1 of 1) PTHR23335:SF1 - CALMODULIN-BINDING TRANSCRIPTION ACTIVATOR 4	Ankyrin repeat-containing domain		This entry represents the ankyrin repeat-containing domain. These domains contain multiple repeats of a beta(2)-alpha(2) motif. The ankyrin repeat is one of the most common protein-protein interaction motifs in nature. Ankyrin repeats are tandemly repeated modules of about 33 amino acids. They occur in a large number of functionally diverse proteins mainly from eukaryotes. The few known examples …	Domain
CPG6.5	S06_38196569	2.36	6	38196569	38161717	38196835	38196569	38196835	266	FALSE			Sobic.006G051800	38176208	38184325	1	8118	12244	(1 of 1) PTHR23335:SF1 - CALMODULIN-BINDING TRANSCRIPTION ACTIVATOR 4	Ankyrin repeat		The ankyrin repeat is one of the most common protein-protein interaction motifs in nature. Ankyrin repeats are tandemly repeated modules of about 33 amino acids. They occur in a large number of functionally diverse proteins mainly from eukaryotes. The few known examples from prokaryotes and viruses may be the result of horizontal gene transfers []. The repeat has been found in proteins of diverse…	Repeat
CPG6.5	S06_38196569	2.36	6	38196569	38161717	38196835	38196569	38196835	266	FALSE			Sobic.006G051800	38176208	38184325	1	8118	12244	(1 of 1) PTHR23335:SF1 - CALMODULIN-BINDING TRANSCRIPTION ACTIVATOR 4	Immunoglobulin E-set		The immunoglobulin (Ig) like fold, which consists of a beta-sandwich of seven or more strands in two sheets with a greek-key topology, is one of the most common protein modules found in animals. Many different unrelated proteins share an Ig-like fold, which is often involved in interactions, commonly with other Ig-like domains via their beta-sheets []. Of these, the "early" set (E set) domains ar…	Domain
CPG6.5	S06_38196569	2.36	6	38196569	38161717	38196835	38196569	38196835	266	FALSE			Sobic.006G051800	38176208	38184325	1	8118	12244	(1 of 1) PTHR23335:SF1 - CALMODULIN-BINDING TRANSCRIPTION ACTIVATOR 4	IQ motif, EF-hand binding site		The IQ motif is an extremely basic unit of about 23 amino acids, whose conserved core usually fits the consensus A-x(3)-I-Q-x(2)-F-R-x(4)-K-K. The IQ motif, which can be present in one or more copies, serves as a binding site for different EF-hand proteins including the essential and regulatory myosin light chains, calmodulin (CaM), and CaM-like proteins [, ].Many IQ motifs are protein kinase C (…	Binding_site
CPG6.5	S06_38196569	2.36	6	38196569	38161717	38196835	38196569	38196835	266	FALSE			Sobic.006G051800	38176208	38184325	1	8118	12244	(1 of 1) PTHR23335:SF1 - CALMODULIN-BINDING TRANSCRIPTION ACTIVATOR 4	Immunoglobulin-like fold		This entry represents domains with an immunoglobulin-like (Ig-like) fold, which consists of a beta-sandwich of seven or more strands in two sheets with a Greek-key topology. Ig-like domains are one of the most common protein modules found in animals, occurring in a variety of different proteins. These domains are often involved in interactions, commonly with other Ig-like domains via their beta-s…	Domain
CPG6.5	S06_38196569	2.36	6	38196569	38161717	38196835	38196569	38196835	266	FALSE			Sobic.006G051800	38176208	38184325	1	8118	12244	(1 of 1) PTHR23335:SF1 - CALMODULIN-BINDING TRANSCRIPTION ACTIVATOR 4	CG-1 DNA-binding domain		CG-1 domains are highly conserved domains of about 130 amino-acid residues containing a predicted bipartite nuclear localisation signal. They are named after a partial cDNA clone isolated from parsley encoding a sequence-specific DNA-binding protein []. CG-1 domains are found in CAMTA proteins (for CAlModulin -binding Transcription Activator), which are transcription factors containing a calmodul…	Domain
CPG6.5	S06_38196569	2.36	6	38196569	38161717	38196835	38196569	38196835	266	FALSE			Sobic.006G051800	38176208	38184325	1	8118	12244	(1 of 1) PTHR23335:SF1 - CALMODULIN-BINDING TRANSCRIPTION ACTIVATOR 4	IPT domain		The IPT (Ig-like, plexins, transcription factors) domain has an immunoglobulin like fold []. These domains are found in cell surface receptors such as Met and Ron as well as in intracellular transcription factors where it is involved in DNA binding. The Ron tyrosine kinase receptor shares with the members of its subfamily (Met and Sea) a unique functional feature: the control of cell dissociation…	Domain
CPG6.5	S06_38196569	2.36	6	38196569	38161717	38196835	38196569	38196835	266	FALSE			Sobic.006G051800	38176208	38184325	1	8118	12244	(1 of 1) PTHR23335:SF1 - CALMODULIN-BINDING TRANSCRIPTION ACTIVATOR 4					DNA binding	GO:0003677	Any molecular function by which a gene product interacts selectively and non-covalently with DNA (deoxyribonucleic acid).
CPG6.5	S06_38196569	2.36	6	38196569	38161717	38196835	38196569	38196835	266	FALSE			Sobic.006G051800	38176208	38184325	1	8118	12244	(1 of 1) PTHR23335:SF1 - CALMODULIN-BINDING TRANSCRIPTION ACTIVATOR 4					nucleus	GO:0005634	A membrane-bounded organelle of eukaryotic cells in which chromosomes are housed and replicated. In most cells, the nucleus contains all of the cell's chromosomes except the organellar chromosomes, and is the site of RNA synthesis and processing. In some species, or in specialized cell types, RNA metabolism or DNA replication may be absent.
CPG6.5	S06_38196569	2.36	6	38196569	38161717	38196835	38196569	38196835	266	FALSE			Sobic.006G051800	38176208	38184325	1	8118	12244	(1 of 1) PTHR23335:SF1 - CALMODULIN-BINDING TRANSCRIPTION ACTIVATOR 4					protein binding	GO:0005515	Interacting selectively and non-covalently with any protein or protein complex (a complex of two or more proteins that may include other nonprotein molecules).
CPG6.6	S06_39213286	2.76	6	39213286	39213286	39213286	38196569	38196835	266	FALSE			intergenic?
CPG6.7	S06_39672528	2.02	6	39672528	39646060	39672656	39672528	39672553	25	FALSE			Sobic.006G054900	39667163	39667897	-1	735	4631		Protein of unknown function DUF538		This family consists of several plant proteins of unknown function.	Family
CPG6.8	S06_39745467	6.19	6	39745467	39745437	39745468	39745467	39745468	1	FALSE			intergenic?
CPG6.9	S06_40853412	2.45	6	40853412	40853412	40853412	39745467	39745468	1	FALSE			intergenic?
CPG6.10	S06_43322397	6.72	6	43322397	41992419	43613848	43322397	43539968	217571	FALSE	MA1/ Sb06g014570, dw2/ Sobic.006G067600	morris et al 10.1073.pnas.1215985110, Lasky et al 10.1126/sciadv.1400218, morris et al 10.1073.pnas.1215985110, Chen et al 10.3835/plantgenome2016.09.0091, Zhang et al 10.1186/s12870-015-0477-6, Chopra et al 10.1186/s1287-016-0966-2, Zhao et al 10.3835/plantgenome2015.06.0044, Hilley 2017 10.1038/s41598-017-04609-5	Sobic.006G070564	43320306	43324194	-1	3889	0	(1 of 12) K01193 - beta-fructofuranosidase (E3.2.1.26, sacA)	Concanavalin A-like lectin/glucanase domain		This entry represents the concanavalin A-like domain, which has a sandwich structure of 12-14 beta strands in two sheets with a complex topology. Proteins containing this domain include: Legume lectinsGlycosyl hydrolases family 16Galectin (animal S-lectin)Laminin G-like modulePentraxinClostridium neurotoxinsExotoxin AVibrio cholera sialidaseLeech intramolecular trans-sialidaseGlycosyl hydrolase f…	Domain
CPG6.10	S06_43322397	6.72	6	43322397	41992419	43613848	43322397	43539968	217571	FALSE	MA1/ Sb06g014570, dw2/ Sobic.006G067600	morris et al 10.1073.pnas.1215985110, Lasky et al 10.1126/sciadv.1400218, morris et al 10.1073.pnas.1215985110, Chen et al 10.3835/plantgenome2016.09.0091, Zhang et al 10.1186/s12870-015-0477-6, Chopra et al 10.1186/s1287-016-0966-2, Zhao et al 10.3835/plantgenome2015.06.0044, Hilley 2017 10.1038/s41598-017-04609-5	Sobic.006G070564	43320306	43324194	-1	3889	0	(1 of 12) K01193 - beta-fructofuranosidase (E3.2.1.26, sacA)	Glycosyl hydrolase family 32, C-terminal		This domain corresponds to the C-terminal domain of glycosyl hydrolase family 32. It forms a beta sandwich module [].	Domain
CPG6.10	S06_43322397	6.72	6	43322397	41992419	43613848	43322397	43539968	217571	FALSE	MA1/ Sb06g014570, dw2/ Sobic.006G067600	morris et al 10.1073.pnas.1215985110, Lasky et al 10.1126/sciadv.1400218, morris et al 10.1073.pnas.1215985110, Chen et al 10.3835/plantgenome2016.09.0091, Zhang et al 10.1186/s12870-015-0477-6, Chopra et al 10.1186/s1287-016-0966-2, Zhao et al 10.3835/plantgenome2015.06.0044, Hilley 2017 10.1038/s41598-017-04609-5	Sobic.006G070564	43320306	43324194	-1	3889	0	(1 of 12) K01193 - beta-fructofuranosidase (E3.2.1.26, sacA)	Glycosyl hydrolase family 32, N-terminal		This domain corresponds to the N-terminal domain of glycosyl transferase family 32 which forms a five bladed beta propeller structure [].	Domain
CPG6.10	S06_43322397	6.72	6	43322397	41992419	43613848	43322397	43539968	217571	FALSE	MA1/ Sb06g014570, dw2/ Sobic.006G067600	morris et al 10.1073.pnas.1215985110, Lasky et al 10.1126/sciadv.1400218, morris et al 10.1073.pnas.1215985110, Chen et al 10.3835/plantgenome2016.09.0091, Zhang et al 10.1186/s12870-015-0477-6, Chopra et al 10.1186/s1287-016-0966-2, Zhao et al 10.3835/plantgenome2015.06.0044, Hilley 2017 10.1038/s41598-017-04609-5	Sobic.006G070564	43320306	43324194	-1	3889	0	(1 of 12) K01193 - beta-fructofuranosidase (E3.2.1.26, sacA)	Glycoside hydrolase, family 32		O-Glycosyl hydrolases () are a widespread group of enzymes that hydrolyse the glycosidic bond between two or more carbohydrates, or between a carbohydrate and a non-carbohydrate moiety. A classification system for glycosyl hydrolases, based on sequence similarity, has led to the definition of 85 different families [, ]. This classification is available on the CAZy (CArbohydrate-Active EnZymes) we…	Family
CPG6.10	S06_43322397	6.72	6	43322397	41992419	43613848	43322397	43539968	217571	FALSE	MA1/ Sb06g014570, dw2/ Sobic.006G067600	morris et al 10.1073.pnas.1215985110, Lasky et al 10.1126/sciadv.1400218, morris et al 10.1073.pnas.1215985110, Chen et al 10.3835/plantgenome2016.09.0091, Zhang et al 10.1186/s12870-015-0477-6, Chopra et al 10.1186/s1287-016-0966-2, Zhao et al 10.3835/plantgenome2015.06.0044, Hilley 2017 10.1038/s41598-017-04609-5	Sobic.006G070564	43320306	43324194	-1	3889	0	(1 of 12) K01193 - beta-fructofuranosidase (E3.2.1.26, sacA)	Glycosyl hydrolase, five-bladed beta-propellor domain		This entry represents a five-bladed beta-propellor domain found in some glycosyl hydrolases. In particular it is found in the arabinase, levansucrase and invertase families [, , ].	Domain
CPG6.11	S06_44909642	2.64	6	44909642	44886316	44925108	44886316	44912482	26166	FALSE			Sobic.006G080500	44905218	44909416	1	4199	226	(1 of 4) PTHR11514//PTHR11514:SF57 - MYC // SUBFAMILY NOT NAMED	Myc-type, basic helix-loop-helix (bHLH) domain		A number of eukaryotic proteins, which probably are sequence specific DNA-binding proteins that act as transcription factors, share a conserved domainof 40 to 50 amino acid residues. It has been proposed []that this domain isformed of two amphipathic helices joined by a variable length linker regionthat could form a loop. This 'helix-loop-helix' (HLH) domain mediates proteindimerization and has b…	Domain	protein dimerization activity	GO:0046983	The formation of a protein dimer, a macromolecular structure consists of two noncovalently associated identical or nonidentical subunits.
CPG6.12	S06_46123203	4.14	6	46123203	46122483	46123209	46123203	46123209	6	TRUE			intergenic?
CPG6.13	S06_46767925	3.31	6	46767925	46727526	46767925	46749405	46767925	18520	FALSE			Sobic.006G098100	46744774	46750217	-1	5444	17708		PPM-type phosphatase domain		Protein phosphatases remove phosphate groups from various proteins that arethe key components of a number of signalling pathways in eukaryotes andprokaryotes. Protein phosphatases that dephosphorylate Ser and Thr residuesare classified into the phosphoprotein (PPP) and the protein phosphataseMg(2+)- or Mn(2+)-dependent (PPM) families. The core structure of PPMs is the300-residue PPM-type phosphat…	Domain
CPG6.13	S06_46767925	3.31	6	46767925	46727526	46767925	46749405	46767925	18520	FALSE			Sobic.006G098100	46744774	46750217	-1	5444	17708		Protein phosphatase 2C		Protein phosphatase 2C (PP2C) is one of the four major classes of mammalian serine/threonine specific protein phosphatases (). PP2C []is a monomeric enzyme of about 42 kDa, that shows broad substrate specificity and is dependent on divalent cations (mainly manganese and magnesium) for its activity. The exact physiological role is still unclear. Three isozymes are currently known in mammals: PP2C-…	Family
CPG6.13	S06_46767925	3.31	6	46767925	46727526	46767925	46749405	46767925	18520	FALSE			Sobic.006G098100	46744774	46750217	-1	5444	17708		PPM-type phosphatase domain		Protein phosphatases remove phosphate groups from various proteins that arethe key components of a number of signalling pathways in eukaryotes andprokaryotes. Protein phosphatases that dephosphorylate Ser and Thr residuesare classified into the phosphoprotein (PPP) and the protein phosphataseMg(2+)- or Mn(2+)-dependent (PPM) families. The core structure of PPMs is the300-residue PPM-type phosphat…	Domain
CPG6.13	S06_46767925	3.31	6	46767925	46727526	46767925	46749405	46767925	18520	FALSE			Sobic.006G098100	46744774	46750217	-1	5444	17708		Protein phosphatase 2C		Protein phosphatase 2C (PP2C) is one of the four major classes of mammalian serine/threonine specific protein phosphatases (). PP2C []is a monomeric enzyme of about 42 kDa, that shows broad substrate specificity and is dependent on divalent cations (mainly manganese and magnesium) for its activity. The exact physiological role is still unclear. Three isozymes are currently known in mammals: PP2C-…	Family
CPG6.13	S06_46767925	3.31	6	46767925	46727526	46767925	46749405	46767925	18520	FALSE			Sobic.006G098100	46744774	46750217	-1	5444	17708						catalytic activity	GO:0003824	Catalysis of a biochemical reaction at physiological temperatures. In biologically catalyzed reactions, the reactants are known as substrates, and the catalysts are naturally occurring macromolecular substances known as enzymes. Enzymes possess specific binding sites for substrates, and are usually composed wholly or largely of protein, but RNA that has catalytic activity (ribozyme) is often also…
CPG6.13	S06_46767925	3.31	6	46767925	46727526	46767925	46749405	46767925	18520	FALSE			Sobic.006G098100	46744774	46750217	-1	5444	17708						protein dephosphorylation	GO:0006470	The process of removing one or more phosphoric residues from a protein.
CPG6.13	S06_46767925	3.31	6	46767925	46727526	46767925	46749405	46767925	18520	FALSE			Sobic.006G098100	46744774	46750217	-1	5444	17708						protein serine/threonine phosphatase activity	GO:0004722	Catalysis of the reaction: protein serine phosphate + H2O = protein serine + phosphate, and protein threonine phosphate + H2O = protein threonine + phosphate.
CPG6.14	S06_47329871	2.45	6	47329871	47324594	47329891	47329871	47329891	20	FALSE			intergenic?
CPG6.15	S06_51109099	6.76	6	51109099	51108384	51109099	51108384	51109099	715	FALSE			intergenic?
CPG6.16	S06_52043776	2.27	6	52043776	52043776	52051078	51108384	51109099	715	FALSE			intergenic?
CPG6.17	S06_52885142	2.46	6	52885142	52885142	52885544	52885142	52885544	402	FALSE			intergenic?
CPG6.18	S06_59662183	5.4	6	59662183	59108990	59709531	59655756	59662183	6427	FALSE	S6_59464234 - HVP Lasky, S6_59273148 - PWP Lasky	Lasky et al 10.1126/sciadv.1400218	Sobic.006G261700	59660434	59664020	-1	3587	0		Class I glutamine amidotransferase-like		This entry represents the class I glutamine amidotransferase-like domain.Glutamine amidotransferase (GATase) enzymes catalyse the removal of the ammonia group from glutamine and then transfer this group to a substrate to form a new carbon-nitrogen group []. The GATase domain exists either as a separate polypeptidic subunit or as part of a larger polypeptide fused in different ways to a synthase d…	Domain
CPG6.18	S06_59662183	5.4	6	59662183	59108990	59709531	59655756	59662183	6427	FALSE	S6_59464234 - HVP Lasky, S6_59273148 - PWP Lasky	Lasky et al 10.1126/sciadv.1400218	Sobic.006G261700	59660434	59664020	-1	3587	0		DJ-1/PfpI		The domain is found in protease PfpI []. It is also found in other members of the DJ-1/ThiJ/PfpI superfamily [].	Domain
CPG6.18	S06_59662183	5.4	6	59662183	59108990	59709531	59655756	59662183	6427	FALSE	S6_59464234 - HVP Lasky, S6_59273148 - PWP Lasky	Lasky et al 10.1126/sciadv.1400218	Sobic.006G261700	59660434	59664020	-1	3587	0		Peptidase C56, PfpI		Cysteine peptidases have characteristic molecular topologies, which can be seen not only in their three-dimensional structures, but commonly also in the two-dimensional structures. These are peptidases in which the nucleophile is the sulphydryl group of a cysteine residue. Cysteine proteases are divided into clans (proteins which are evolutionary related), and further sub-divided into families, o…	Family
CPG6.18	S06_59662183	5.4	6	59662183	59108990	59709531	59655756	59662183	6427	FALSE	S6_59464234 - HVP Lasky, S6_59273148 - PWP Lasky	Lasky et al 10.1126/sciadv.1400218	Sobic.006G261700	59660434	59664020	-1	3587	0						hydrolase activity, acting on glycosyl bonds	GO:0016798	Catalysis of the hydrolysis of any glycosyl bond.
CPG6.19	S06_59749782	1.76	6	59749782	59749782	59749782	59655756	59662183	6427	FALSE			intergenic?
CPG7.1	S07_889765	2.01	7	889765	863542	889802	889765	889802	37	FALSE			Sobic.007G009500	864394	868510	1	4117	21255		Protein kinase domain		Protein phosphorylation, which plays a key role in most cellular activities, is a reversible process mediated by proteinkinases and phosphoprotein phosphatases. Protein kinases catalyse the transfer of the gamma phosphate from nucleotide triphosphates (often ATP) to one or more amino acid residues in a protein substrate side chain, resulting in a conformational change affecting protein function. …	Domain
CPG7.1	S07_889765	2.01	7	889765	863542	889802	889765	889802	37	FALSE			Sobic.007G009500	864394	868510	1	4117	21255		Protein kinase-like domain		Protein kinases () modify other proteins by chemically adding phosphate groups to them. This process is fundamental to most signalling and regulatory processes in the eukaryotic cell []. The protein kinases contain a catalytic core that is common to both serine/threonine and tyrosine protein kinases. The catalytic domain contains the nucleotide-binding site and the catalytic apparatus in an inter…	Domain
CPG7.1	S07_889765	2.01	7	889765	863542	889802	889765	889802	37	FALSE			Sobic.007G009500	864394	868510	1	4117	21255		UbiB domain		This entry represents a domain found in Escherichia coli UbiB, known in Providencia stuartii as Aarf, which is required for ubiquinone (CoQ) biosynthesis [, , ]. Some proteins with this domain are described as aarF domain-containing protein kinases (ADCKs). This domain is also found in yeast ABC1 proteins () required for function of the mitochondrial bc1 complex [], in which CoQ functions as an e…	Domain
CPG7.1	S07_889765	2.01	7	889765	863542	889802	889765	889802	37	FALSE			Sobic.007G009500	864394	868510	1	4117	21255		Tyrosine-protein kinase, catalytic domain		Protein phosphorylation, which plays a key role in most cellular activities, is a reversible process mediated by protein kinases and phosphoprotein phosphatases. Protein kinases catalyse the transfer of the gamma phosphate from nucleotide triphosphates (often ATP) to one or more amino acid residues in a protein substrate side chain, resulting in a conformational change affecting protein function.…	Domain
CPG7.1	S07_889765	2.01	7	889765	863542	889802	889765	889802	37	FALSE			Sobic.007G009500	864394	868510	1	4117	21255		Serine-threonine/tyrosine-protein kinase catalytic domain		Protein phosphorylation, which plays a key role in most cellular activities, is a reversible process mediated by protein kinases and phosphoprotein phosphatases. Protein kinases catalyse the transfer of the gamma phosphate from nucleotide triphosphates (often ATP) to one or more amino acid residues in a protein substrate side chain, resulting in a conformational change affecting protein function.…	Domain
CPG7.1	S07_889765	2.01	7	889765	863542	889802	889765	889802	37	FALSE			Sobic.007G009500	864394	868510	1	4117	21255		Concanavalin A-like lectin/glucanase domain		This entry represents the concanavalin A-like domain, which has a sandwich structure of 12-14 beta strands in two sheets with a complex topology. Proteins containing this domain include: Legume lectinsGlycosyl hydrolases family 16Galectin (animal S-lectin)Laminin G-like modulePentraxinClostridium neurotoxinsExotoxin AVibrio cholera sialidaseLeech intramolecular trans-sialidaseGlycosyl hydrolase f…	Domain
CPG7.1	S07_889765	2.01	7	889765	863542	889802	889765	889802	37	FALSE			Sobic.007G009500	864394	868510	1	4117	21255		Regulator of chromosome condensation 1/beta-lactamase-inhibitor protein II		The beta-lactamase-inhibitor protein II (BLIP-II) is a secreted protein produced by the soil bacteria Streptomyces exfoliates SMF19. BLIP-II acts as a potent inhibitor of beta-lactamases such as TEM-1, which is the most widespread resistance enzyme to penicillin antibiotics. BLIP-II binds competitively to TEM-1, but no direct contacts are made with TEM-1 active site residues. BLIP-II shows no seq…	Domain
CPG7.1	S07_889765	2.01	7	889765	863542	889802	889765	889802	37	FALSE			Sobic.007G009500	864394	868510	1	4117	21255						protein phosphorylation	GO:0006468	The process of introducing a phosphate group on to a protein.
CPG7.1	S07_889765	2.01	7	889765	863542	889802	889765	889802	37	FALSE			Sobic.007G009500	864394	868510	1	4117	21255						protein kinase activity	GO:0004672	Catalysis of the phosphorylation of an amino acid residue in a protein, usually according to the reaction: a protein + ATP = a phosphoprotein + ADP.
CPG7.2	S07_1290269	1.94	7	1290269	962972	1290269	1290230	1290269	39	FALSE	S7_1269006 - HVP Lasky S7_1035849 - roots Lasky, S7_1255238 - PWP Lasky	Lasky et al 10.1126/sciadv.1400218	Sobic.007G014700	1286917	1290190	1	3274	79		Ribokinase-like		This domain is found in phosphotransferases that have an alcohol group as an acceptor (). However, 4-amino-5-hydroxymethyl-2-methylpyrimidine phosphate kinase (HMPP kinase) catalyses two phosphorylation reactions: one to a hydroxymethyl group of hydroxymethyl pyrimidine (HMP) and the second to the phosphomethyl group of HMPP []. The common structural feature for the enzymes in this superfamily is…	Domain
CPG7.2	S07_1290269	1.94	7	1290269	962972	1290269	1290230	1290269	39	FALSE	S7_1269006 - HVP Lasky S7_1035849 - roots Lasky, S7_1255238 - PWP Lasky	Lasky et al 10.1126/sciadv.1400218	Sobic.007G014700	1286917	1290190	1	3274	79		Carbohydrate kinase PfkB		This domain is found in a variety of carbohydrate and pyrimidine kinases. It is found in phosphomethylpyrimidine kinase (), which is part of the thiamine pyrophosphate (TPP) synthesis pathway - TPP being an essential cofactor for many enzymes []. It is also found in 2-keto-3-deoxygluconate kinase, which is a component of the Entner-Doudoroff pathway in hyperthermophilic archaea [].	Domain
CPG7.2	S07_1290269	1.94	7	1290269	962972	1290269	1290230	1290269	39	FALSE	S7_1269006 - HVP Lasky S7_1035849 - roots Lasky, S7_1255238 - PWP Lasky	Lasky et al 10.1126/sciadv.1400218	Sobic.007G014700	1286917	1290190	1	3274	79		Ribokinase-like		This domain is found in phosphotransferases that have an alcohol group as an acceptor (). However, 4-amino-5-hydroxymethyl-2-methylpyrimidine phosphate kinase (HMPP kinase) catalyses two phosphorylation reactions: one to a hydroxymethyl group of hydroxymethyl pyrimidine (HMP) and the second to the phosphomethyl group of HMPP []. The common structural feature for the enzymes in this superfamily is…	Domain
CPG7.2	S07_1290269	1.94	7	1290269	962972	1290269	1290230	1290269	39	FALSE	S7_1269006 - HVP Lasky S7_1035849 - roots Lasky, S7_1255238 - PWP Lasky	Lasky et al 10.1126/sciadv.1400218	Sobic.007G014700	1286917	1290190	1	3274	79		Carbohydrate kinase PfkB		This domain is found in a variety of carbohydrate and pyrimidine kinases. It is found in phosphomethylpyrimidine kinase (), which is part of the thiamine pyrophosphate (TPP) synthesis pathway - TPP being an essential cofactor for many enzymes []. It is also found in 2-keto-3-deoxygluconate kinase, which is a component of the Entner-Doudoroff pathway in hyperthermophilic archaea [].	Domain
CPG7.2	S07_1290269	1.94	7	1290269	962972	1290269	1290230	1290269	39	FALSE	S7_1269006 - HVP Lasky S7_1035849 - roots Lasky, S7_1255238 - PWP Lasky	Lasky et al 10.1126/sciadv.1400218	Sobic.007G014700	1286917	1290190	1	3274	79		Ribokinase-like		This domain is found in phosphotransferases that have an alcohol group as an acceptor (). However, 4-amino-5-hydroxymethyl-2-methylpyrimidine phosphate kinase (HMPP kinase) catalyses two phosphorylation reactions: one to a hydroxymethyl group of hydroxymethyl pyrimidine (HMP) and the second to the phosphomethyl group of HMPP []. The common structural feature for the enzymes in this superfamily is…	Domain
CPG7.2	S07_1290269	1.94	7	1290269	962972	1290269	1290230	1290269	39	FALSE	S7_1269006 - HVP Lasky S7_1035849 - roots Lasky, S7_1255238 - PWP Lasky	Lasky et al 10.1126/sciadv.1400218	Sobic.007G014700	1286917	1290190	1	3274	79		Carbohydrate kinase PfkB		This domain is found in a variety of carbohydrate and pyrimidine kinases. It is found in phosphomethylpyrimidine kinase (), which is part of the thiamine pyrophosphate (TPP) synthesis pathway - TPP being an essential cofactor for many enzymes []. It is also found in 2-keto-3-deoxygluconate kinase, which is a component of the Entner-Doudoroff pathway in hyperthermophilic archaea [].	Domain
CPG7.3	S07_2102523	3.15	7	2102523	2020139	2142699	2102523	2102548	25	FALSE	S7_2069584 - roots Lasky, S7_1255238 - PWP Lasky	Lasky et al 10.1126/sciadv.1400218	Sobic.007G023200	2098269	2103046	-1	4778	0		F-box domain		First identified in cyclin-F as a protein-protein interaction motif, the F-boxis a conserved domain that is present in numerous protein with a bipartitestructure []. Through the F-box, these proteins are linked to the Skp1protein and the core of SCFs (Skp1-cullin-F-box protein ligase) complexes.SCFs complexes constitute a new class of E3 ligases []. They function incombination with the E2 enzyme …	Domain
CPG7.4	S07_4264143	2.86	7	4264143	4260456	4289537	4263868	4264143	275	FALSE			Sobic.007G043000	4261958	4268857	1	6900	0		XS domain		The XS (rice gene X and SGS3) domain is found in a family of plant proteins including gene X and SGS3 . SGS3 is involved in post-transcriptional gene silencing (PTGS) and natural virus resistance []. This domain contains a conserved aspartate residue that may be functionally important.The XS domain containing proteins contain coiled-coils, which suggests that they will oligomerise. Most coiled-co…	Domain
CPG7.4	S07_4264143	2.86	7	4264143	4260456	4289537	4263868	4264143	275	FALSE			Sobic.007G043000	4261958	4268857	1	6900	0		Uncharacterised domain XH		The XH (rice gene X Homology) domain is found in a family of plant proteins including Oryza sativa(Rice) . The molecular function of these proteins is unknown, however these proteins usually contain an XS domain () that is also found in the PTGS protein SGS3. As the XS and XH domains are fused in most of these proteins, these twodomains may interact. The XH domain is between 124 and 145 residues …	Domain
CPG7.4	S07_4264143	2.86	7	4264143	4260456	4289537	4263868	4264143	275	FALSE			Sobic.007G043000	4261958	4268857	1	6900	0		Zinc finger-XS domain		This domain is a putative nucleic acid binding zinc finger and is found at the N terminus of proteins that also contain an adjacent XS domain and in some proteins a C-terminal XH domain []. Proteins containing this domain include protein SUPPRESSOR OF GENE SILENCING 3 (SGS3), which is required for post-transcriptional gene silencing and natural virus resistance [, ].	Domain
CPG7.4	S07_4264143	2.86	7	4264143	4260456	4289537	4263868	4264143	275	FALSE			Sobic.007G043000	4261958	4268857	1	6900	0		XS domain		The XS (rice gene X and SGS3) domain is found in a family of plant proteins including gene X and SGS3 . SGS3 is involved in post-transcriptional gene silencing (PTGS) and natural virus resistance []. This domain contains a conserved aspartate residue that may be functionally important.The XS domain containing proteins contain coiled-coils, which suggests that they will oligomerise. Most coiled-co…	Domain
CPG7.4	S07_4264143	2.86	7	4264143	4260456	4289537	4263868	4264143	275	FALSE			Sobic.007G043000	4261958	4268857	1	6900	0		Uncharacterised domain XH		The XH (rice gene X Homology) domain is found in a family of plant proteins including Oryza sativa(Rice) . The molecular function of these proteins is unknown, however these proteins usually contain an XS domain () that is also found in the PTGS protein SGS3. As the XS and XH domains are fused in most of these proteins, these twodomains may interact. The XH domain is between 124 and 145 residues …	Domain
CPG7.4	S07_4264143	2.86	7	4264143	4260456	4289537	4263868	4264143	275	FALSE			Sobic.007G043000	4261958	4268857	1	6900	0		Zinc finger-XS domain		This domain is a putative nucleic acid binding zinc finger and is found at the N terminus of proteins that also contain an adjacent XS domain and in some proteins a C-terminal XH domain []. Proteins containing this domain include protein SUPPRESSOR OF GENE SILENCING 3 (SGS3), which is required for post-transcriptional gene silencing and natural virus resistance [, ].	Domain
CPG7.4	S07_4264143	2.86	7	4264143	4260456	4289537	4263868	4264143	275	FALSE			Sobic.007G043000	4261958	4268857	1	6900	0						gene silencing by RNA	GO:0031047	Any process in which RNA molecules inactivate expression of target genes.
CPG7.5	S07_5221134	2.11	7	5221134	5093632	5282581	5093632	5282581	188949	FALSE			Sobic.007G051400	5219475	5224697	1	5223	0		Major facilitator superfamily domain		Transporters can be grouped in two classes, primary and secondary carriers. The primary active transporters drive solute accumulation or extrusion by using ATP hydrolysis, photon absorption, electron flow, substrate decarboxylation or methyl transfer. If charged molecules are unidirectionally pumped as a consequence of the consumption of a primary cellular energy source, electron chemical potenti…	Domain
CPG7.5	S07_5221134	2.11	7	5221134	5093632	5282581	5093632	5282581	188949	FALSE			Sobic.007G051400	5219475	5224697	1	5223	0		Nonaspanin (TM9SF)		The transmembrane 9 superfamily protein (TM9SF) may function as a channel or small molecule transporter. Proteins in this group are endosomal integral membrane proteins.	Family
CPG7.5	S07_5221134	2.11	7	5221134	5093632	5282581	5093632	5282581	188949	FALSE			Sobic.007G051400	5219475	5224697	1	5223	0						integral component of membrane	GO:0016021	The component of a membrane consisting of the gene products and protein complexes having at least some part of their peptide sequence embedded in the hydrophobic region of the membrane.
CPG7.6	S07_5301838	1.12	7	5301838	5301838	5301838	5093632	5282581	188949	FALSE			intergenic?
CPG7.7	S07_7830258	1.47	7	7830258	7776520	7830258	5093632	5282581	188949	FALSE			Sobic.007G070600	7824707	7827018	-1	2312	3240	(1 of 15) PF16913 - Purine nucleobase transmembrane transport (PUNUT)	Purine permease, plant		This entry represent a group of purine permeases (PUPs) from plants, including AtPUP1-22 from Arabidopsis. AtPUP1 and 2 mediate energy-dependent high-affinity adenine uptake and cytokinin transport []. However, the transporter function of other family members is not clear - they may act as transporters for nucleosides, nucleotides, and their derivatives [].	Family
CPG7.7	S07_7830258	1.47	7	7830258	7776520	7830258	5093632	5282581	188949	FALSE			Sobic.007G070600	7824707	7827018	-1	2312	3240	(1 of 15) PF16913 - Purine nucleobase transmembrane transport (PUNUT)					transporter activity	GO:0005215	Enables the directed movement of substances (such as macromolecules, small molecules, ions) into, out of or within a cell, or between cells.
CPG7.7	S07_7830258	1.47	7	7830258	7776520	7830258	5093632	5282581	188949	FALSE			Sobic.007G070600	7824707	7827018	-1	2312	3240	(1 of 15) PF16913 - Purine nucleobase transmembrane transport (PUNUT)					integral component of membrane	GO:0016021	The component of a membrane consisting of the gene products and protein complexes having at least some part of their peptide sequence embedded in the hydrophobic region of the membrane.
CPG7.8	S07_9105338	3.06	7	9105338	9105338	9145243	9105338	9105512	174	FALSE			Sobic.007G078000	9126558	9130422	1	3865	21220		PPM-type phosphatase domain		Protein phosphatases remove phosphate groups from various proteins that arethe key components of a number of signalling pathways in eukaryotes andprokaryotes. Protein phosphatases that dephosphorylate Ser and Thr residuesare classified into the phosphoprotein (PPP) and the protein phosphataseMg(2+)- or Mn(2+)-dependent (PPM) families. The core structure of PPMs is the300-residue PPM-type phosphat…	Domain
CPG7.8	S07_9105338	3.06	7	9105338	9105338	9145243	9105338	9105512	174	FALSE			Sobic.007G078000	9126558	9130422	1	3865	21220		Protein phosphatase 2C		Protein phosphatase 2C (PP2C) is one of the four major classes of mammalian serine/threonine specific protein phosphatases (). PP2C []is a monomeric enzyme of about 42 kDa, that shows broad substrate specificity and is dependent on divalent cations (mainly manganese and magnesium) for its activity. The exact physiological role is still unclear. Three isozymes are currently known in mammals: PP2C-…	Family
CPG7.8	S07_9105338	3.06	7	9105338	9105338	9145243	9105338	9105512	174	FALSE			Sobic.007G078000	9126558	9130422	1	3865	21220		PPM-type phosphatase domain		Protein phosphatases remove phosphate groups from various proteins that arethe key components of a number of signalling pathways in eukaryotes andprokaryotes. Protein phosphatases that dephosphorylate Ser and Thr residuesare classified into the phosphoprotein (PPP) and the protein phosphataseMg(2+)- or Mn(2+)-dependent (PPM) families. The core structure of PPMs is the300-residue PPM-type phosphat…	Domain
CPG7.8	S07_9105338	3.06	7	9105338	9105338	9145243	9105338	9105512	174	FALSE			Sobic.007G078000	9126558	9130422	1	3865	21220		Protein phosphatase 2C		Protein phosphatase 2C (PP2C) is one of the four major classes of mammalian serine/threonine specific protein phosphatases (). PP2C []is a monomeric enzyme of about 42 kDa, that shows broad substrate specificity and is dependent on divalent cations (mainly manganese and magnesium) for its activity. The exact physiological role is still unclear. Three isozymes are currently known in mammals: PP2C-…	Family
CPG7.8	S07_9105338	3.06	7	9105338	9105338	9145243	9105338	9105512	174	FALSE			Sobic.007G078000	9126558	9130422	1	3865	21220		PPM-type phosphatase domain		Protein phosphatases remove phosphate groups from various proteins that arethe key components of a number of signalling pathways in eukaryotes andprokaryotes. Protein phosphatases that dephosphorylate Ser and Thr residuesare classified into the phosphoprotein (PPP) and the protein phosphataseMg(2+)- or Mn(2+)-dependent (PPM) families. The core structure of PPMs is the300-residue PPM-type phosphat…	Domain
CPG7.8	S07_9105338	3.06	7	9105338	9105338	9145243	9105338	9105512	174	FALSE			Sobic.007G078000	9126558	9130422	1	3865	21220		Protein phosphatase 2C		Protein phosphatase 2C (PP2C) is one of the four major classes of mammalian serine/threonine specific protein phosphatases (). PP2C []is a monomeric enzyme of about 42 kDa, that shows broad substrate specificity and is dependent on divalent cations (mainly manganese and magnesium) for its activity. The exact physiological role is still unclear. Three isozymes are currently known in mammals: PP2C-…	Family
CPG7.8	S07_9105338	3.06	7	9105338	9105338	9145243	9105338	9105512	174	FALSE			Sobic.007G078000	9126558	9130422	1	3865	21220		PPM-type phosphatase domain		Protein phosphatases remove phosphate groups from various proteins that arethe key components of a number of signalling pathways in eukaryotes andprokaryotes. Protein phosphatases that dephosphorylate Ser and Thr residuesare classified into the phosphoprotein (PPP) and the protein phosphataseMg(2+)- or Mn(2+)-dependent (PPM) families. The core structure of PPMs is the300-residue PPM-type phosphat…	Domain
CPG7.8	S07_9105338	3.06	7	9105338	9105338	9145243	9105338	9105512	174	FALSE			Sobic.007G078000	9126558	9130422	1	3865	21220		Protein phosphatase 2C		Protein phosphatase 2C (PP2C) is one of the four major classes of mammalian serine/threonine specific protein phosphatases (). PP2C []is a monomeric enzyme of about 42 kDa, that shows broad substrate specificity and is dependent on divalent cations (mainly manganese and magnesium) for its activity. The exact physiological role is still unclear. Three isozymes are currently known in mammals: PP2C-…	Family
CPG7.8	S07_9105338	3.06	7	9105338	9105338	9145243	9105338	9105512	174	FALSE			Sobic.007G078000	9126558	9130422	1	3865	21220						catalytic activity	GO:0003824	Catalysis of a biochemical reaction at physiological temperatures. In biologically catalyzed reactions, the reactants are known as substrates, and the catalysts are naturally occurring macromolecular substances known as enzymes. Enzymes possess specific binding sites for substrates, and are usually composed wholly or largely of protein, but RNA that has catalytic activity (ribozyme) is often also…
CPG7.8	S07_9105338	3.06	7	9105338	9105338	9145243	9105338	9105512	174	FALSE			Sobic.007G078000	9126558	9130422	1	3865	21220						protein dephosphorylation	GO:0006470	The process of removing one or more phosphoric residues from a protein.
CPG7.8	S07_9105338	3.06	7	9105338	9105338	9145243	9105338	9105512	174	FALSE			Sobic.007G078000	9126558	9130422	1	3865	21220						protein serine/threonine phosphatase activity	GO:0004722	Catalysis of the reaction: protein serine phosphate + H2O = protein serine + phosphate, and protein threonine phosphate + H2O = protein threonine + phosphate.
CPG7.11	S07_58693869	2.69	7	58693869	58693869	58732712	58693869	58728347	34478	FALSE	Dw3 - Sobic.007G163800.1	Thurber et al 10.1186/gb-2013-14-6-r68	PGP1/PGP19
CPG7.12	S07_59630334	6.23	7	59630334	58924028	60201540	59608577	59630334	21757	FALSE	S7_58954259 - HVP Lasky , S7_59171095 - roots Lasky , S7_59050065 - PWP Lasky, S7_59503360 - panicle length Zhao, S7_59261924 - stem circumference Zhao	Lasky et al 10.1126/sciadv.1400218, Zhao et al 10.3835/plantgenome2015.06.0044	Sobic.007G162000	59629138	59635918	1	6781	0		Domain of unknown function DUF239		This presumed domain is functionally uncharacterised.	Domain
CPG7.12	S07_59630334	6.23	7	59630334	58924028	60201540	59608577	59630334	21757	FALSE	S7_58954259 - HVP Lasky , S7_59171095 - roots Lasky , S7_59050065 - PWP Lasky, S7_59503360 - panicle length Zhao, S7_59261924 - stem circumference Zhao	Lasky et al 10.1126/sciadv.1400218, Zhao et al 10.3835/plantgenome2015.06.0044	Sobic.007G162000	59629138	59635918	1	6781	0		Domain of unknown function DUF4409		The function of this domain is not known.	Domain
CPG7.12	S07_59630334	6.23	7	59630334	58924028	60201540	59608577	59630334	21757	FALSE	S7_58954259 - HVP Lasky , S7_59171095 - roots Lasky , S7_59050065 - PWP Lasky, S7_59503360 - panicle length Zhao, S7_59261924 - stem circumference Zhao	Lasky et al 10.1126/sciadv.1400218, Zhao et al 10.3835/plantgenome2015.06.0044	Sobic.007G162000	59629138	59635918	1	6781	0		Domain of unknown function DUF239		This presumed domain is functionally uncharacterised.	Domain
CPG7.12	S07_59630334	6.23	7	59630334	58924028	60201540	59608577	59630334	21757	FALSE	S7_58954259 - HVP Lasky , S7_59171095 - roots Lasky , S7_59050065 - PWP Lasky, S7_59503360 - panicle length Zhao, S7_59261924 - stem circumference Zhao	Lasky et al 10.1126/sciadv.1400218, Zhao et al 10.3835/plantgenome2015.06.0044	Sobic.007G162000	59629138	59635918	1	6781	0		Domain of unknown function DUF4409		The function of this domain is not known.	Domain
CPG7.13	S07_61009544	4.67	7	61009544	60947386	61020354	59608577	59630334	21757	FALSE			Sobic.007G176200	61004086	61008119	1	4034	1425		Tetratricopeptide-like helical domain		The tetratrico peptide repeat region (TPR) is a structural motif present in a wide range of proteins [, , ]. It mediates protein-protein interactions and the assembly of multiprotein complexes []. The TPR motifconsists of 3-16 tandem-repeats of 34 amino acids residues, although individual TPR motifs canbe dispersed in the protein sequence. Sequence alignment of the TPR domains reveals aconsensus …	Domain
CPG7.13	S07_61009544	4.67	7	61009544	60947386	61020354	59608577	59630334	21757	FALSE			Sobic.007G176200	61004086	61008119	1	4034	1425		Proteasome component (PCI) domain		A homology domain of unclear function, occurs in the C-terminal region of severalregulatory components of the 26S proteasome as well as in other proteins. This domainhas also been called the PINT motif (Proteasome, Int-6, Nip-1 and TRIP-15) [].Apparently, all of the characterised proteins containing PCI domains are parts of largermulti-protein complexes. Proteins with PCI domains include budding …	Domain
CPG7.13	S07_61009544	4.67	7	61009544	60947386	61020354	59608577	59630334	21757	FALSE			Sobic.007G176200	61004086	61008119	1	4034	1425		Winged helix-turn-helix DNA-binding domain		Winged helix DNA-binding proteins share a related winged helix-turn-helix DNA-binding motif, where the "wings", or loops, are small beta-sheets. The winged helix motif consists of two wings (W1, W2), three alpha helices (H1, H2, H3) and three beta-sheets (S1, S2, S3) arranged in the order H1-S1-H2-H3-S2-W1-S3-W2 []. The DNA-recognition helix makes sequence-specific DNA contacts with the major gro…	Domain
CPG7.13	S07_61009544	4.67	7	61009544	60947386	61020354	59608577	59630334	21757	FALSE			Sobic.007G176200	61004086	61008119	1	4034	1425		26S proteasome regulatory subunit, C-terminal		Intracellular proteins, including short-lived proteins such as cyclin, Mos, Myc, p53, NF-kappaB, and IkappaB, are degraded by the ubiquitin-proteasome system. The 26S proteasome is a self-compartmentalising protease responsible for the regulated degradation of intracellular proteins in eukaryotes [, ]. This giant intracellular protease is formed by several subunits arranged into two 19S polar cap…	Domain
CPG7.13	S07_61009544	4.67	7	61009544	60947386	61020354	59608577	59630334	21757	FALSE			Sobic.007G176200	61004086	61008119	1	4034	1425						enzyme regulator activity	GO:0030234	Binds to and modulates the activity of an enzyme.
CPG7.13	S07_61009544	4.67	7	61009544	60947386	61020354	59608577	59630334	21757	FALSE			Sobic.007G176200	61004086	61008119	1	4034	1425						regulation of protein catabolic process	GO:0042176	Any process that modulates the frequency, rate or extent of the chemical reactions and pathways resulting in the breakdown of a protein by the destruction of the native, active configuration, with or without the hydrolysis of peptide bonds.
CPG7.13	S07_61009544	4.67	7	61009544	60947386	61020354	59608577	59630334	21757	FALSE			Sobic.007G176200	61004086	61008119	1	4034	1425						proteasome complex	GO:0000502	A large multisubunit complex which catalyzes protein degradation, found in eukaryotes, archaea and some bacteria. In eukaryotes, this complex consists of the barrel shaped proteasome core complex and one or two associated proteins or complexes that act in regulating entry into or exit from the core.
CPG7.14	S07_62494221	2.64	7	62494221	62431849	62611669	62494221	62552214	57993	FALSE	S7_62454568 - PWP Lasky	Lasky et al 10.1126/sciadv.1400218	Sobic.007G192200	62494424	62496714	1	2291	203		Bifunctional inhibitor/plant lipid transfer protein/seed storage helical domain		This entry represents a structural domain consisting of 4-helices with a folded leaf topology, and forming a right-handed superhelix. This domain occurs in several proteins, including:Plant lipid-transfer proteins, such as the non-specific lipid-transfer proteins ns-LTP1 and ns-LTP2 [, ].Proteinase/alpha-amylase inhibitors, such as trypsin/alpha-amylase inhibitor RBI from Eleusine coracana(Indian…	Domain
CPG7.15	S07_63076622	3.81	7	63076622	63076622	63076622	62494221	62552214	57993	FALSE			intergenic?
CPG7.16	S07_63930449	3.3	7	63930449	63644616	63930449	63926723	63930449	3726	FALSE			Sobic.007G210400	63894436	63911575	-1	17140	18874		Lipoxygenase, plant		Lipoxygenases () are a class of iron-containing dioxygenases which catalyses the hydroperoxidation of lipids, containing a cis,cis-1,4-pentadiene structure. They are common in plants where they may be involved in a number of diverse aspects of plant physiology including growth and development, pest resistance, and senescence or responses to wounding. In mammals a number of lipoxygenases isozymes …	Family
CPG7.16	S07_63930449	3.3	7	63930449	63644616	63930449	63926723	63930449	3726	FALSE			Sobic.007G210400	63894436	63911575	-1	17140	18874		Lipoxygenase, C-terminal		Lipoxygenases () are a class of iron-containing dioxygenases which catalyses the hydroperoxidation of lipids, containing a cis,cis-1,4-pentadiene structure. They are common in plants where they may be involved in a number of diverse aspects of plant physiology including growth and development, pest resistance, and senescence or responses to wounding. In mammals a number of lipoxygenases isozymes …	Domain
CPG7.16	S07_63930449	3.3	7	63930449	63644616	63930449	63926723	63930449	3726	FALSE			Sobic.007G210400	63894436	63911575	-1	17140	18874		Lipoxygenase		Lipoxygenases () are a class of iron-containing dioxygenases which catalyses the hydroperoxidation of lipids, containing a cis,cis-1,4-pentadiene structure. They are common in plants where they may be involved in a number of diverse aspects of plant physiology including growth and development, pest resistance, and senescence or responses to wounding. In mammals a number of lipoxygenases isozymes …	Family
CPG7.16	S07_63930449	3.3	7	63930449	63644616	63930449	63926723	63930449	3726	FALSE			Sobic.007G210400	63894436	63911575	-1	17140	18874		PLAT/LH2 domain		This entry represents a domain found in a variety of membrane or lipid associated proteins. It is known as the PLAT (Polycystin-1, Lipoxygenase, Alpha-Toxin) domain or LH2 (Lipoxygenase homology) domain, is found in a variety of membrane or lipid associated proteins. Structurally, this domain forms a beta-sandwich composed of two sheets of four strands each [, , ]. The most highly conserved regio…	Domain
CPG7.16	S07_63930449	3.3	7	63930449	63644616	63930449	63926723	63930449	3726	FALSE			Sobic.007G210400	63894436	63911575	-1	17140	18874		Lipoxygenase, domain 3		This entry represents a subdomain found in lipoxygenases. This subdomain is part of the C-terminal domain described by .Lipoxygenases () are a class of iron-containing dioxygenases which catalyses the hydroperoxidation of lipids, containing a cis,cis-1,4-pentadiene structure. They are common in plants where they may be involved in a number of diverse aspects of plant physiology including growth a…	Domain
CPG7.16	S07_63930449	3.3	7	63930449	63644616	63930449	63926723	63930449	3726	FALSE			Sobic.007G210400	63894436	63911575	-1	17140	18874						metal ion binding	GO:0046872	Interacting selectively and non-covalently with any metal ion.
CPG7.16	S07_63930449	3.3	7	63930449	63644616	63930449	63926723	63930449	3726	FALSE			Sobic.007G210400	63894436	63911575	-1	17140	18874						protein binding	GO:0005515	Interacting selectively and non-covalently with any protein or protein complex (a complex of two or more proteins that may include other nonprotein molecules).
CPG7.16	S07_63930449	3.3	7	63930449	63644616	63930449	63926723	63930449	3726	FALSE			Sobic.007G210400	63894436	63911575	-1	17140	18874						oxidoreductase activity	GO:0016491	Catalysis of an oxidation-reduction (redox) reaction, a reversible chemical reaction in which the oxidation state of an atom or atoms within a molecule is altered. One substrate acts as a hydrogen or electron donor and becomes oxidized, while the other acts as hydrogen or electron acceptor and becomes reduced.
CPG7.16	S07_63930449	3.3	7	63930449	63644616	63930449	63926723	63930449	3726	FALSE			Sobic.007G210400	63894436	63911575	-1	17140	18874						oxidation-reduction process	GO:0055114	A metabolic process that results in the removal or addition of one or more electrons to or from a substance, with or without the concomitant removal or addition of a proton or protons.
CPG7.16	S07_63930449	3.3	7	63930449	63644616	63930449	63926723	63930449	3726	FALSE			Sobic.007G210400	63894436	63911575	-1	17140	18874						oxidoreductase activity, acting on single donors with incorporation of molecular oxygen, incorporation of two atoms of oxygen	GO:0016702	Catalysis of an oxidation-reduction (redox) reaction in which hydrogen or electrons are transferred from one donor, and two oxygen atoms is incorporated into a donor.
CPG7.17	S07_65172171	2.23	7	65172171	64851003	65238089	65172171	65172172	1	FALSE			Sobic.007G224200	65171966	65174484	-1	2519	0	(1 of 1) PTHR12565//PTHR12565:SF144 - STEROL REGULATORY ELEMENT-BINDING PROTEIN // SUBFAMILY NOT NAMED	Myc-type, basic helix-loop-helix (bHLH) domain		A number of eukaryotic proteins, which probably are sequence specific DNA-binding proteins that act as transcription factors, share a conserved domainof 40 to 50 amino acid residues. It has been proposed []that this domain isformed of two amphipathic helices joined by a variable length linker regionthat could form a loop. This 'helix-loop-helix' (HLH) domain mediates proteindimerization and has b…	Domain
CPG7.17	S07_65172171	2.23	7	65172171	64851003	65238089	65172171	65172172	1	FALSE			Sobic.007G224200	65171966	65174484	-1	2519	0	(1 of 1) PTHR12565//PTHR12565:SF144 - STEROL REGULATORY ELEMENT-BINDING PROTEIN // SUBFAMILY NOT NAMED	Myc-type, basic helix-loop-helix (bHLH) domain		A number of eukaryotic proteins, which probably are sequence specific DNA-binding proteins that act as transcription factors, share a conserved domainof 40 to 50 amino acid residues. It has been proposed []that this domain isformed of two amphipathic helices joined by a variable length linker regionthat could form a loop. This 'helix-loop-helix' (HLH) domain mediates proteindimerization and has b…	Domain
CPG7.17	S07_65172171	2.23	7	65172171	64851003	65238089	65172171	65172172	1	FALSE			Sobic.007G224200	65171966	65174484	-1	2519	0	(1 of 1) PTHR12565//PTHR12565:SF144 - STEROL REGULATORY ELEMENT-BINDING PROTEIN // SUBFAMILY NOT NAMED	Myc-type, basic helix-loop-helix (bHLH) domain		A number of eukaryotic proteins, which probably are sequence specific DNA-binding proteins that act as transcription factors, share a conserved domainof 40 to 50 amino acid residues. It has been proposed []that this domain isformed of two amphipathic helices joined by a variable length linker regionthat could form a loop. This 'helix-loop-helix' (HLH) domain mediates proteindimerization and has b…	Domain
CPG7.17	S07_65172171	2.23	7	65172171	64851003	65238089	65172171	65172172	1	FALSE			Sobic.007G224200	65171966	65174484	-1	2519	0	(1 of 1) PTHR12565//PTHR12565:SF144 - STEROL REGULATORY ELEMENT-BINDING PROTEIN // SUBFAMILY NOT NAMED					protein dimerization activity	GO:0046983	The formation of a protein dimer, a macromolecular structure consists of two noncovalently associated identical or nonidentical subunits.
CPG7.18	S07_65333525	2.35	7	65333525	65323014	65371894	65333525	65333920	395	FALSE			Sobic.007G226000	65336428	65344398	-1	7971	2903		RmlC-like cupin domain		RmlC (dTDP (deoxythymidine diphosphates)-4-dehydrorhamnose 3,5-epimerase; ) is a dTDP-sugar isomerase enzyme involved in the synthesis of L-rhamnose, a saccharide required for the virulence of some pathogenic bacteria []. RmlC is a dimer, each monomer being formed from two beta-sheets arranged in a beta-sandwich, where the substrate-binding site is located between the two sheets of both monomers.…	Domain
CPG7.18	S07_65333525	2.35	7	65333525	65323014	65371894	65333525	65333920	395	FALSE			Sobic.007G226000	65336428	65344398	-1	7971	2903		RmlC-like jelly roll fold		This entry represents domains with a double-stranded beta-helix jelly roll fold such as that found in RmlC (deoxythymidine diphosphates-4-dehydrorhamnose 3,5-epimerase; ), a dTDP-sugar isomerase enzyme involved in the synthesis of L-rhamnose, a saccharide required for the virulence of some pathogenic bacteria [].Other protein families contain domains that share this jelly roll fold, including glu…	Domain
CPG7.18	S07_65333525	2.35	7	65333525	65323014	65371894	65333525	65333920	395	FALSE			Sobic.007G226000	65336428	65344398	-1	7971	2903		Cysteine oxygenase/2-aminoethanethiol dioxygenase		This entry includes cysteine oxidases (PCOs) from plants and 2-aminoethanethiol dioxygenases (ADOs) from animals. PCOs oxidize N-terminal cysteine residues, thus preparing the protein for N-end rule pathway-mediated proteasomal degradation []. ADO is responsible for endogenous cysteamine dioxygenase activity [].	Family
CPG7.18	S07_65333525	2.35	7	65333525	65323014	65371894	65333525	65333920	395	FALSE			Sobic.007G226000	65336428	65344398	-1	7971	2903		RmlC-like cupin domain		RmlC (dTDP (deoxythymidine diphosphates)-4-dehydrorhamnose 3,5-epimerase; ) is a dTDP-sugar isomerase enzyme involved in the synthesis of L-rhamnose, a saccharide required for the virulence of some pathogenic bacteria []. RmlC is a dimer, each monomer being formed from two beta-sheets arranged in a beta-sandwich, where the substrate-binding site is located between the two sheets of both monomers.…	Domain
CPG7.18	S07_65333525	2.35	7	65333525	65323014	65371894	65333525	65333920	395	FALSE			Sobic.007G226000	65336428	65344398	-1	7971	2903		RmlC-like jelly roll fold		This entry represents domains with a double-stranded beta-helix jelly roll fold such as that found in RmlC (deoxythymidine diphosphates-4-dehydrorhamnose 3,5-epimerase; ), a dTDP-sugar isomerase enzyme involved in the synthesis of L-rhamnose, a saccharide required for the virulence of some pathogenic bacteria [].Other protein families contain domains that share this jelly roll fold, including glu…	Domain
CPG7.18	S07_65333525	2.35	7	65333525	65323014	65371894	65333525	65333920	395	FALSE			Sobic.007G226000	65336428	65344398	-1	7971	2903		Cysteine oxygenase/2-aminoethanethiol dioxygenase		This entry includes cysteine oxidases (PCOs) from plants and 2-aminoethanethiol dioxygenases (ADOs) from animals. PCOs oxidize N-terminal cysteine residues, thus preparing the protein for N-end rule pathway-mediated proteasomal degradation []. ADO is responsible for endogenous cysteamine dioxygenase activity [].	Family
CPG7.18	S07_65333525	2.35	7	65333525	65323014	65371894	65333525	65333920	395	FALSE			Sobic.007G226000	65336428	65344398	-1	7971	2903		RmlC-like cupin domain		RmlC (dTDP (deoxythymidine diphosphates)-4-dehydrorhamnose 3,5-epimerase; ) is a dTDP-sugar isomerase enzyme involved in the synthesis of L-rhamnose, a saccharide required for the virulence of some pathogenic bacteria []. RmlC is a dimer, each monomer being formed from two beta-sheets arranged in a beta-sandwich, where the substrate-binding site is located between the two sheets of both monomers.…	Domain
CPG7.18	S07_65333525	2.35	7	65333525	65323014	65371894	65333525	65333920	395	FALSE			Sobic.007G226000	65336428	65344398	-1	7971	2903		RmlC-like jelly roll fold		This entry represents domains with a double-stranded beta-helix jelly roll fold such as that found in RmlC (deoxythymidine diphosphates-4-dehydrorhamnose 3,5-epimerase; ), a dTDP-sugar isomerase enzyme involved in the synthesis of L-rhamnose, a saccharide required for the virulence of some pathogenic bacteria [].Other protein families contain domains that share this jelly roll fold, including glu…	Domain
CPG7.18	S07_65333525	2.35	7	65333525	65323014	65371894	65333525	65333920	395	FALSE			Sobic.007G226000	65336428	65344398	-1	7971	2903		Cysteine oxygenase/2-aminoethanethiol dioxygenase		This entry includes cysteine oxidases (PCOs) from plants and 2-aminoethanethiol dioxygenases (ADOs) from animals. PCOs oxidize N-terminal cysteine residues, thus preparing the protein for N-end rule pathway-mediated proteasomal degradation []. ADO is responsible for endogenous cysteamine dioxygenase activity [].	Family
CPG7.18	S07_65333525	2.35	7	65333525	65323014	65371894	65333525	65333920	395	FALSE			Sobic.007G226000	65336428	65344398	-1	7971	2903						oxidation-reduction process	GO:0055114	A metabolic process that results in the removal or addition of one or more electrons to or from a substance, with or without the concomitant removal or addition of a proton or protons.
CPG7.18	S07_65333525	2.35	7	65333525	65323014	65371894	65333525	65333920	395	FALSE			Sobic.007G226000	65336428	65344398	-1	7971	2903						oxidoreductase activity, acting on single donors with incorporation of molecular oxygen, incorporation of two atoms of oxygen	GO:0016702	Catalysis of an oxidation-reduction (redox) reaction in which hydrogen or electrons are transferred from one donor, and two oxygen atoms is incorporated into a donor.
CPG8.1	S08_268025	3.42	8	268025	235155	268025	65333525	65333920	395	FALSE	S8_246650 - PWP Lasky	Lasky et al 10.1126/sciadv.1400218	Sobic.008G002950	254941	259282	-1	4342	8743	(1 of 34) PF13365 - Trypsin-like peptidase domain (Trypsin_2)	Peptidase S1, PA clan		This entry represents a domain found in proteases belonging to the MEROPS peptidase family S1 (clan PA). This domain has the two beta barrel structure. The PA clan contains both cysteine and serine proteases that can be found in plants, animals, fungi, eubacteria, archaea and viruses [].	Domain
CPG8.2	S08_1698825	1.8	8	1698825	1698774	1800821	1698774	1698825	51	FALSE			Sobic.008G020100	1703250	1705136	-1	1887	4425	(1 of 68) PF02298 - Plastocyanin-like domain (Cu_bind_like)	Cupredoxin		Copper is one of the most prevalent transition metals in living organisms and its biological function is intimately related to its redox properties. Since free copper is toxic, even at very low concentrations, its homeostasis in living organisms is tightly controlled by subtle molecular mechanisms. In eukaryotes, before being transported inside the cell via the high-affinity copper transporters o…	Domain
CPG8.2	S08_1698825	1.8	8	1698825	1698774	1800821	1698774	1698825	51	FALSE			Sobic.008G020100	1703250	1705136	-1	1887	4425	(1 of 68) PF02298 - Plastocyanin-like domain (Cu_bind_like)	Phytocyanin domain		Among the blue copper proteins with a single type I (or "blue") mononuclearcopper site, the plant-specific phytocyanins constitute a distinct subfamilythat can be further subdivided into the families of uclacyanins, stellacyanins,plantacyanins, and early nodulins. Stellacyanins have a blue coppercoordinated by two His, one Cys and one Gln. In plantacyanins and uclacyanins,the ligands of the type-…	Domain
CPG8.2	S08_1698825	1.8	8	1698825	1698774	1800821	1698774	1698825	51	FALSE			Sobic.008G020100	1703250	1705136	-1	1887	4425	(1 of 68) PF02298 - Plastocyanin-like domain (Cu_bind_like)					electron carrier activity	GO:0009055	Any molecular entity that serves as an electron acceptor and electron donor in an electron transport chain. An electron transport chain is a process in which a series of electron carriers operate together to transfer electrons from donors to any of several different terminal electron acceptors to generate a transmembrane electrochemical gradient.
CPG8.3	S08_2286527	2.55	8	2286527	2271776	2287315	2286527	2287315	788	FALSE			Sobic.008G025400	2273124	2283916	-1	10793	2611	(1 of 5) PTHR22904//PTHR22904:SF361 - TPR REPEAT CONTAINING PROTEIN // SUBFAMILY NOT NAMED	Tetratricopeptide-like helical domain		The tetratrico peptide repeat region (TPR) is a structural motif present in a wide range of proteins [, , ]. It mediates protein-protein interactions and the assembly of multiprotein complexes []. The TPR motifconsists of 3-16 tandem-repeats of 34 amino acids residues, although individual TPR motifs canbe dispersed in the protein sequence. Sequence alignment of the TPR domains reveals aconsensus …	Domain
CPG8.3	S08_2286527	2.55	8	2286527	2271776	2287315	2286527	2287315	788	FALSE			Sobic.008G025400	2273124	2283916	-1	10793	2611	(1 of 5) PTHR22904//PTHR22904:SF361 - TPR REPEAT CONTAINING PROTEIN // SUBFAMILY NOT NAMED	Ankyrin repeat-containing domain		This entry represents the ankyrin repeat-containing domain. These domains contain multiple repeats of a beta(2)-alpha(2) motif. The ankyrin repeat is one of the most common protein-protein interaction motifs in nature. Ankyrin repeats are tandemly repeated modules of about 33 amino acids. They occur in a large number of functionally diverse proteins mainly from eukaryotes. The few known examples …	Domain
CPG8.3	S08_2286527	2.55	8	2286527	2271776	2287315	2286527	2287315	788	FALSE			Sobic.008G025400	2273124	2283916	-1	10793	2611	(1 of 5) PTHR22904//PTHR22904:SF361 - TPR REPEAT CONTAINING PROTEIN // SUBFAMILY NOT NAMED	Ankyrin repeat		The ankyrin repeat is one of the most common protein-protein interaction motifs in nature. Ankyrin repeats are tandemly repeated modules of about 33 amino acids. They occur in a large number of functionally diverse proteins mainly from eukaryotes. The few known examples from prokaryotes and viruses may be the result of horizontal gene transfers []. The repeat has been found in proteins of diverse…	Repeat
CPG8.3	S08_2286527	2.55	8	2286527	2271776	2287315	2286527	2287315	788	FALSE			Sobic.008G025400	2273124	2283916	-1	10793	2611	(1 of 5) PTHR22904//PTHR22904:SF361 - TPR REPEAT CONTAINING PROTEIN // SUBFAMILY NOT NAMED	Tetratricopeptide repeat		The tetratrico peptide repeat region (TPR) is a structural motif present in a wide range of proteins [, , ]. It mediates protein-protein interactions and the assembly of multiprotein complexes []. The TPR motifconsists of 3-16 tandem-repeats of 34 amino acids residues, although individual TPR motifs canbe dispersed in the protein sequence. Sequence alignment of the TPR domains reveals aconsensus …	Repeat
CPG8.3	S08_2286527	2.55	8	2286527	2271776	2287315	2286527	2287315	788	FALSE			Sobic.008G025400	2273124	2283916	-1	10793	2611	(1 of 5) PTHR22904//PTHR22904:SF361 - TPR REPEAT CONTAINING PROTEIN // SUBFAMILY NOT NAMED	Tetratricopeptide repeat-containing domain		The tetratrico peptide repeat region (TPR) is a structural motif present in a wide range of proteins [, , ]. It mediates protein-protein interactions and the assembly of multiprotein complexes []. The TPR motifconsists of 3-16 tandem-repeats of 34 amino acids residues, although individual TPR motifs canbe dispersed in the protein sequence. Sequence alignment of the TPR domains reveals aconsensus …	Domain
CPG8.3	S08_2286527	2.55	8	2286527	2271776	2287315	2286527	2287315	788	FALSE			Sobic.008G025400	2273124	2283916	-1	10793	2611	(1 of 5) PTHR22904//PTHR22904:SF361 - TPR REPEAT CONTAINING PROTEIN // SUBFAMILY NOT NAMED	Tetratricopeptide repeat 2		The tetratrico peptide repeat (TPR) is a structural motif present in a wide range of proteins [, , ]. It mediates protein-protein interactions and the assembly of multiprotein complexes []. The TPR motif consists of 3-16 tandem-repeats of 34 amino acids residues, although individual TPR motifs can be dispersed in the protein sequence. Sequence alignment of the TPR domains reveals a consensus sequ…	Repeat
CPG8.3	S08_2286527	2.55	8	2286527	2271776	2287315	2286527	2287315	788	FALSE			Sobic.008G025400	2273124	2283916	-1	10793	2611	(1 of 5) PTHR22904//PTHR22904:SF361 - TPR REPEAT CONTAINING PROTEIN // SUBFAMILY NOT NAMED	Tetratricopeptide-like helical domain		The tetratrico peptide repeat region (TPR) is a structural motif present in a wide range of proteins [, , ]. It mediates protein-protein interactions and the assembly of multiprotein complexes []. The TPR motifconsists of 3-16 tandem-repeats of 34 amino acids residues, although individual TPR motifs canbe dispersed in the protein sequence. Sequence alignment of the TPR domains reveals aconsensus …	Domain
CPG8.3	S08_2286527	2.55	8	2286527	2271776	2287315	2286527	2287315	788	FALSE			Sobic.008G025400	2273124	2283916	-1	10793	2611	(1 of 5) PTHR22904//PTHR22904:SF361 - TPR REPEAT CONTAINING PROTEIN // SUBFAMILY NOT NAMED	Ankyrin repeat-containing domain		This entry represents the ankyrin repeat-containing domain. These domains contain multiple repeats of a beta(2)-alpha(2) motif. The ankyrin repeat is one of the most common protein-protein interaction motifs in nature. Ankyrin repeats are tandemly repeated modules of about 33 amino acids. They occur in a large number of functionally diverse proteins mainly from eukaryotes. The few known examples …	Domain
CPG8.3	S08_2286527	2.55	8	2286527	2271776	2287315	2286527	2287315	788	FALSE			Sobic.008G025400	2273124	2283916	-1	10793	2611	(1 of 5) PTHR22904//PTHR22904:SF361 - TPR REPEAT CONTAINING PROTEIN // SUBFAMILY NOT NAMED	Ankyrin repeat		The ankyrin repeat is one of the most common protein-protein interaction motifs in nature. Ankyrin repeats are tandemly repeated modules of about 33 amino acids. They occur in a large number of functionally diverse proteins mainly from eukaryotes. The few known examples from prokaryotes and viruses may be the result of horizontal gene transfers []. The repeat has been found in proteins of diverse…	Repeat
CPG8.3	S08_2286527	2.55	8	2286527	2271776	2287315	2286527	2287315	788	FALSE			Sobic.008G025400	2273124	2283916	-1	10793	2611	(1 of 5) PTHR22904//PTHR22904:SF361 - TPR REPEAT CONTAINING PROTEIN // SUBFAMILY NOT NAMED	Tetratricopeptide repeat		The tetratrico peptide repeat region (TPR) is a structural motif present in a wide range of proteins [, , ]. It mediates protein-protein interactions and the assembly of multiprotein complexes []. The TPR motifconsists of 3-16 tandem-repeats of 34 amino acids residues, although individual TPR motifs canbe dispersed in the protein sequence. Sequence alignment of the TPR domains reveals aconsensus …	Repeat
CPG8.3	S08_2286527	2.55	8	2286527	2271776	2287315	2286527	2287315	788	FALSE			Sobic.008G025400	2273124	2283916	-1	10793	2611	(1 of 5) PTHR22904//PTHR22904:SF361 - TPR REPEAT CONTAINING PROTEIN // SUBFAMILY NOT NAMED	Tetratricopeptide repeat-containing domain		The tetratrico peptide repeat region (TPR) is a structural motif present in a wide range of proteins [, , ]. It mediates protein-protein interactions and the assembly of multiprotein complexes []. The TPR motifconsists of 3-16 tandem-repeats of 34 amino acids residues, although individual TPR motifs canbe dispersed in the protein sequence. Sequence alignment of the TPR domains reveals aconsensus …	Domain
CPG8.3	S08_2286527	2.55	8	2286527	2271776	2287315	2286527	2287315	788	FALSE			Sobic.008G025400	2273124	2283916	-1	10793	2611	(1 of 5) PTHR22904//PTHR22904:SF361 - TPR REPEAT CONTAINING PROTEIN // SUBFAMILY NOT NAMED	Tetratricopeptide repeat 2		The tetratrico peptide repeat (TPR) is a structural motif present in a wide range of proteins [, , ]. It mediates protein-protein interactions and the assembly of multiprotein complexes []. The TPR motif consists of 3-16 tandem-repeats of 34 amino acids residues, although individual TPR motifs can be dispersed in the protein sequence. Sequence alignment of the TPR domains reveals a consensus sequ…	Repeat
CPG8.4	S08_2838736	2.03	8	2838736	2838736	2838736	2286527	2287315	788	FALSE			intergenic?
CPG8.5	S08_6997127	2.15	8	6997127	6967523	7012463	6967523	6997127	29604	FALSE			Sobic.008G064000	6996069	6996753	1	685	374	(1 of 6) PTHR33286:SF1 - BIFUNCTIONAL INHIBITOR/LIPID-TRANSFER PROTEIN/SEED STORAGE 2S ALBUMIN SUPERFAMILY PROTEIN-RELATED	Bifunctional inhibitor/plant lipid transfer protein/seed storage helical domain		This entry represents a structural domain consisting of 4-helices with a folded leaf topology, and forming a right-handed superhelix. This domain occurs in several proteins, including:Plant lipid-transfer proteins, such as the non-specific lipid-transfer proteins ns-LTP1 and ns-LTP2 [, ].Proteinase/alpha-amylase inhibitors, such as trypsin/alpha-amylase inhibitor RBI from Eleusine coracana(Indian…	Domain
CPG8.6	S08_7582597	1.61	8	7582597	7569976	7582597	7582592	7582597	5	FALSE			Sobic.008G067100	7576264	7580698	-1	4435	1899		Aldolase-type TIM barrel		This entry represents the TIM beta/alpha barrel found in aldolase and in related proteins. This TIM barrel usually covers the entire protein structure. Proteins containing this TIM barrel domain include class I aldolases, class I DAHP synthases, class II fructose-bisphosphate aldolases (FBP aldolases), and 5-aminolaevulinate dehydratase (a hybrid of classes I and II aldolases) [, , ].	Domain
CPG8.6	S08_7582597	1.61	8	7582597	7569976	7582597	7582592	7582597	5	FALSE			Sobic.008G067100	7576264	7580698	-1	4435	1899		Ribokinase-like		This domain is found in phosphotransferases that have an alcohol group as an acceptor (). However, 4-amino-5-hydroxymethyl-2-methylpyrimidine phosphate kinase (HMPP kinase) catalyses two phosphorylation reactions: one to a hydroxymethyl group of hydroxymethyl pyrimidine (HMP) and the second to the phosphomethyl group of HMPP []. The common structural feature for the enzymes in this superfamily is…	Domain
CPG8.6	S08_7582597	1.61	8	7582597	7569976	7582597	7582592	7582597	5	FALSE			Sobic.008G067100	7576264	7580698	-1	4435	1899		Pyridoxamine kinase/Phosphomethylpyrimidine kinase		Enzymes in this family belong to the ribokinase superfamily. Pyridoxamine kinase phosphorylates B6 vitamers and functions in a salvage pathway [, ]. Phosphomethylpyrimidine kinase is part of the thiamine pyrophosphate (TPP) synthesis pathway. TPP is an essential cofactor for many enzymes [].	Domain
CPG8.6	S08_7582597	1.61	8	7582597	7569976	7582597	7582592	7582597	5	FALSE			Sobic.008G067100	7576264	7580698	-1	4435	1899		Thiamine phosphate synthase		Thiamine phosphate synthase (TPS) catalyzes the substitution of the pyrophosphate of 2-methyl-4-amino-5- hydroxymethylpyrimidine pyrophosphate by 4-methyl-5- (beta-hydroxyethyl)thiazole phosphate to yield thiamine phosphate in the thiamine biosynthesis pathway [].TENI, a protein from Bacillus subtilisthat regulates the production of several extracellular enzymes by reducing alkaline protease prod…	Family
CPG8.6	S08_7582597	1.61	8	7582597	7569976	7582597	7582592	7582597	5	FALSE			Sobic.008G067100	7576264	7580698	-1	4435	1899		Thiamin phosphate synthase superfamily		Thiamine phosphate synthase (TPS) catalyzes the substitution of the pyrophosphate of 2-methyl-4-amino-5- hydroxymethylpyrimidine pyrophosphate by 4-methyl-5- (beta-hydroxyethyl)thiazole phosphate to yield thiamine phosphate in the thiamine biosynthesis pathway [].TENI, a protein from Bacillus subtilisthat regulates the production of several extracellular enzymes by reducing alkaline protease prod…	Domain
CPG8.6	S08_7582597	1.61	8	7582597	7569976	7582597	7582592	7582597	5	FALSE			Sobic.008G067100	7576264	7580698	-1	4435	1899		Hydroxymethylpyrimidine kinase/phosphomethylpyrimidine kinase		This entry represents a bifunctional enzyme, phosphomethylpyrimidine (HMP-P) kinase()/Hydroxymethylpyrimidine (HMP) kinase (), the ThiD/J protein of thiamine biosynthesis []. The protein is commonly observed within operons containing other thiamine biosynthesis genes. Numerous examples are fusion proteins with other thiamine-biosynthetic domains.	Domain
CPG8.6	S08_7582597	1.61	8	7582597	7569976	7582597	7582592	7582597	5	FALSE			Sobic.008G067100	7576264	7580698	-1	4435	1899		Aldolase-type TIM barrel		This entry represents the TIM beta/alpha barrel found in aldolase and in related proteins. This TIM barrel usually covers the entire protein structure. Proteins containing this TIM barrel domain include class I aldolases, class I DAHP synthases, class II fructose-bisphosphate aldolases (FBP aldolases), and 5-aminolaevulinate dehydratase (a hybrid of classes I and II aldolases) [, , ].	Domain
CPG8.6	S08_7582597	1.61	8	7582597	7569976	7582597	7582592	7582597	5	FALSE			Sobic.008G067100	7576264	7580698	-1	4435	1899		Ribokinase-like		This domain is found in phosphotransferases that have an alcohol group as an acceptor (). However, 4-amino-5-hydroxymethyl-2-methylpyrimidine phosphate kinase (HMPP kinase) catalyses two phosphorylation reactions: one to a hydroxymethyl group of hydroxymethyl pyrimidine (HMP) and the second to the phosphomethyl group of HMPP []. The common structural feature for the enzymes in this superfamily is…	Domain
CPG8.6	S08_7582597	1.61	8	7582597	7569976	7582597	7582592	7582597	5	FALSE			Sobic.008G067100	7576264	7580698	-1	4435	1899		Carbohydrate kinase PfkB		This domain is found in a variety of carbohydrate and pyrimidine kinases. It is found in phosphomethylpyrimidine kinase (), which is part of the thiamine pyrophosphate (TPP) synthesis pathway - TPP being an essential cofactor for many enzymes []. It is also found in 2-keto-3-deoxygluconate kinase, which is a component of the Entner-Doudoroff pathway in hyperthermophilic archaea [].	Domain
CPG8.6	S08_7582597	1.61	8	7582597	7569976	7582597	7582592	7582597	5	FALSE			Sobic.008G067100	7576264	7580698	-1	4435	1899		Thiamine phosphate synthase		Thiamine phosphate synthase (TPS) catalyzes the substitution of the pyrophosphate of 2-methyl-4-amino-5- hydroxymethylpyrimidine pyrophosphate by 4-methyl-5- (beta-hydroxyethyl)thiazole phosphate to yield thiamine phosphate in the thiamine biosynthesis pathway [].TENI, a protein from Bacillus subtilisthat regulates the production of several extracellular enzymes by reducing alkaline protease prod…	Family
CPG8.6	S08_7582597	1.61	8	7582597	7569976	7582597	7582592	7582597	5	FALSE			Sobic.008G067100	7576264	7580698	-1	4435	1899		Thiamin phosphate synthase superfamily		Thiamine phosphate synthase (TPS) catalyzes the substitution of the pyrophosphate of 2-methyl-4-amino-5- hydroxymethylpyrimidine pyrophosphate by 4-methyl-5- (beta-hydroxyethyl)thiazole phosphate to yield thiamine phosphate in the thiamine biosynthesis pathway [].TENI, a protein from Bacillus subtilisthat regulates the production of several extracellular enzymes by reducing alkaline protease prod…	Domain
CPG8.6	S08_7582597	1.61	8	7582597	7569976	7582597	7582592	7582597	5	FALSE			Sobic.008G067100	7576264	7580698	-1	4435	1899		Hydroxymethylpyrimidine kinase/phosphomethylpyrimidine kinase		This entry represents a bifunctional enzyme, phosphomethylpyrimidine (HMP-P) kinase()/Hydroxymethylpyrimidine (HMP) kinase (), the ThiD/J protein of thiamine biosynthesis []. The protein is commonly observed within operons containing other thiamine biosynthesis genes. Numerous examples are fusion proteins with other thiamine-biosynthetic domains.	Domain
CPG8.6	S08_7582597	1.61	8	7582597	7569976	7582597	7582592	7582597	5	FALSE			Sobic.008G067100	7576264	7580698	-1	4435	1899		Aldolase-type TIM barrel		This entry represents the TIM beta/alpha barrel found in aldolase and in related proteins. This TIM barrel usually covers the entire protein structure. Proteins containing this TIM barrel domain include class I aldolases, class I DAHP synthases, class II fructose-bisphosphate aldolases (FBP aldolases), and 5-aminolaevulinate dehydratase (a hybrid of classes I and II aldolases) [, , ].	Domain
CPG8.6	S08_7582597	1.61	8	7582597	7569976	7582597	7582592	7582597	5	FALSE			Sobic.008G067100	7576264	7580698	-1	4435	1899		Ribokinase-like		This domain is found in phosphotransferases that have an alcohol group as an acceptor (). However, 4-amino-5-hydroxymethyl-2-methylpyrimidine phosphate kinase (HMPP kinase) catalyses two phosphorylation reactions: one to a hydroxymethyl group of hydroxymethyl pyrimidine (HMP) and the second to the phosphomethyl group of HMPP []. The common structural feature for the enzymes in this superfamily is…	Domain
CPG8.6	S08_7582597	1.61	8	7582597	7569976	7582597	7582592	7582597	5	FALSE			Sobic.008G067100	7576264	7580698	-1	4435	1899		Carbohydrate kinase PfkB		This domain is found in a variety of carbohydrate and pyrimidine kinases. It is found in phosphomethylpyrimidine kinase (), which is part of the thiamine pyrophosphate (TPP) synthesis pathway - TPP being an essential cofactor for many enzymes []. It is also found in 2-keto-3-deoxygluconate kinase, which is a component of the Entner-Doudoroff pathway in hyperthermophilic archaea [].	Domain
CPG8.6	S08_7582597	1.61	8	7582597	7569976	7582597	7582592	7582597	5	FALSE			Sobic.008G067100	7576264	7580698	-1	4435	1899		Thiamine phosphate synthase		Thiamine phosphate synthase (TPS) catalyzes the substitution of the pyrophosphate of 2-methyl-4-amino-5- hydroxymethylpyrimidine pyrophosphate by 4-methyl-5- (beta-hydroxyethyl)thiazole phosphate to yield thiamine phosphate in the thiamine biosynthesis pathway [].TENI, a protein from Bacillus subtilisthat regulates the production of several extracellular enzymes by reducing alkaline protease prod…	Family
CPG8.6	S08_7582597	1.61	8	7582597	7569976	7582597	7582592	7582597	5	FALSE			Sobic.008G067100	7576264	7580698	-1	4435	1899		Thiamin phosphate synthase superfamily		Thiamine phosphate synthase (TPS) catalyzes the substitution of the pyrophosphate of 2-methyl-4-amino-5- hydroxymethylpyrimidine pyrophosphate by 4-methyl-5- (beta-hydroxyethyl)thiazole phosphate to yield thiamine phosphate in the thiamine biosynthesis pathway [].TENI, a protein from Bacillus subtilisthat regulates the production of several extracellular enzymes by reducing alkaline protease prod…	Domain
CPG8.6	S08_7582597	1.61	8	7582597	7569976	7582597	7582592	7582597	5	FALSE			Sobic.008G067100	7576264	7580698	-1	4435	1899						catalytic activity	GO:0003824	Catalysis of a biochemical reaction at physiological temperatures. In biologically catalyzed reactions, the reactants are known as substrates, and the catalysts are naturally occurring macromolecular substances known as enzymes. Enzymes possess specific binding sites for substrates, and are usually composed wholly or largely of protein, but RNA that has catalytic activity (ribozyme) is often also…
CPG8.6	S08_7582597	1.61	8	7582597	7569976	7582597	7582592	7582597	5	FALSE			Sobic.008G067100	7576264	7580698	-1	4435	1899						thiamine biosynthetic process	GO:0009228	The chemical reactions and pathways resulting in the formation of thiamine (vitamin B1), a water soluble vitamin present in fresh vegetables and meats, especially liver.
CPG8.6	S08_7582597	1.61	8	7582597	7569976	7582597	7582592	7582597	5	FALSE			Sobic.008G067100	7576264	7580698	-1	4435	1899						thiamine-phosphate diphosphorylase activity	GO:0004789	Catalysis of the reaction: 4-amino-2-methyl-5-diphosphomethylpyrimidine + 4-methyl-5-(2-phosphoethyl)-thiazole + H(+) = diphosphate + thiamine phosphate.
CPG8.7	S08_35632566	1.61	8	35632566	35623477	35632566	7582592	7582597	5	FALSE			intergenic?
CPG8.8	S08_46347251	1.7	8	46347251	46347251	46410411	46347251	46410411	63160	FALSE			Sobic.008G097600	46351082	46357946	-1	6865	3831		Cyclin-like		This cyclin-like domain is found in cyclins, but it is also found as the core domain in transcription factor IIB (TFIIB) []and in the retinoblastoma tumour suppressor []. It consists of a duplication of a fold consisting of 5 helices, one of them surrounded by the others.	Domain
CPG8.8	S08_46347251	1.7	8	46347251	46347251	46410411	46347251	46410411	63160	FALSE			Sobic.008G097600	46351082	46357946	-1	6865	3831		Cyclin C/H/T/L		Cyclins are eukaryotic proteins that play an active role in controlling nuclear cell division cycles [], and regulate cyclin dependent kinases (CDKs). Cyclins, together with the p34 (cdc2) or cdk2 kinases, form the Maturation Promoting Factor (MPF). There are two main groups of cyclins, G1/S cyclins, which are essential for the control of the cell cycle at the G1/S (start) transition, and G2/M cy…	Family
CPG8.8	S08_46347251	1.7	8	46347251	46347251	46410411	46347251	46410411	63160	FALSE			Sobic.008G097600	46351082	46357946	-1	6865	3831		Cyclin, N-terminal		Cyclins are eukaryotic proteins that play an active role in controlling nuclear cell division cycles [], and regulate cyclin dependent kinases (CDKs). Cyclins, together with the p34 (cdc2) or cdk2 kinases, form the Maturation Promoting Factor (MPF). There are two main groups of cyclins, G1/S cyclins, which are essential for the control of the cell cycle at the G1/S (start) transition, and G2/M cy…	Domain
CPG8.8	S08_46347251	1.7	8	46347251	46347251	46410411	46347251	46410411	63160	FALSE			Sobic.008G097600	46351082	46357946	-1	6865	3831		Cyclin-like		This cyclin-like domain is found in cyclins, but it is also found as the core domain in transcription factor IIB (TFIIB) []and in the retinoblastoma tumour suppressor []. It consists of a duplication of a fold consisting of 5 helices, one of them surrounded by the others.	Domain
CPG8.8	S08_46347251	1.7	8	46347251	46347251	46410411	46347251	46410411	63160	FALSE			Sobic.008G097600	46351082	46357946	-1	6865	3831		Cyclin C/H/T/L		Cyclins are eukaryotic proteins that play an active role in controlling nuclear cell division cycles [], and regulate cyclin dependent kinases (CDKs). Cyclins, together with the p34 (cdc2) or cdk2 kinases, form the Maturation Promoting Factor (MPF). There are two main groups of cyclins, G1/S cyclins, which are essential for the control of the cell cycle at the G1/S (start) transition, and G2/M cy…	Family
CPG8.8	S08_46347251	1.7	8	46347251	46347251	46410411	46347251	46410411	63160	FALSE			Sobic.008G097600	46351082	46357946	-1	6865	3831		Cyclin, N-terminal		Cyclins are eukaryotic proteins that play an active role in controlling nuclear cell division cycles [], and regulate cyclin dependent kinases (CDKs). Cyclins, together with the p34 (cdc2) or cdk2 kinases, form the Maturation Promoting Factor (MPF). There are two main groups of cyclins, G1/S cyclins, which are essential for the control of the cell cycle at the G1/S (start) transition, and G2/M cy…	Domain
CPG8.8	S08_46347251	1.7	8	46347251	46347251	46410411	46347251	46410411	63160	FALSE			Sobic.008G097600	46351082	46357946	-1	6865	3831		Cyclin-like		This cyclin-like domain is found in cyclins, but it is also found as the core domain in transcription factor IIB (TFIIB) []and in the retinoblastoma tumour suppressor []. It consists of a duplication of a fold consisting of 5 helices, one of them surrounded by the others.	Domain
CPG8.8	S08_46347251	1.7	8	46347251	46347251	46410411	46347251	46410411	63160	FALSE			Sobic.008G097600	46351082	46357946	-1	6865	3831		Cyclin C/H/T/L		Cyclins are eukaryotic proteins that play an active role in controlling nuclear cell division cycles [], and regulate cyclin dependent kinases (CDKs). Cyclins, together with the p34 (cdc2) or cdk2 kinases, form the Maturation Promoting Factor (MPF). There are two main groups of cyclins, G1/S cyclins, which are essential for the control of the cell cycle at the G1/S (start) transition, and G2/M cy…	Family
CPG8.8	S08_46347251	1.7	8	46347251	46347251	46410411	46347251	46410411	63160	FALSE			Sobic.008G097600	46351082	46357946	-1	6865	3831		Cyclin, N-terminal		Cyclins are eukaryotic proteins that play an active role in controlling nuclear cell division cycles [], and regulate cyclin dependent kinases (CDKs). Cyclins, together with the p34 (cdc2) or cdk2 kinases, form the Maturation Promoting Factor (MPF). There are two main groups of cyclins, G1/S cyclins, which are essential for the control of the cell cycle at the G1/S (start) transition, and G2/M cy…	Domain
CPG8.8	S08_46347251	1.7	8	46347251	46347251	46410411	46347251	46410411	63160	FALSE			Sobic.008G097600	46351082	46357946	-1	6865	3831						regulation of transcription, DNA-templated	GO:0006355	Any process that modulates the frequency, rate or extent of cellular DNA-templated transcription.
CPG8.8	S08_46347251	1.7	8	46347251	46347251	46410411	46347251	46410411	63160	FALSE			Sobic.008G097600	46351082	46357946	-1	6865	3831						protein kinase binding	GO:0019901	Interacting selectively and non-covalently with a protein kinase, any enzyme that catalyzes the transfer of a phosphate group, usually from ATP, to a protein substrate.
CPG8.8	S08_46347251	1.7	8	46347251	46347251	46410411	46347251	46410411	63160	FALSE			Sobic.008G097600	46351082	46357946	-1	6865	3831						regulation of cyclin-dependent protein serine/threonine kinase activity	GO:0000079	Any process that modulates the frequency, rate or extent of cyclin-dependent protein serine/threonine kinase activity.
CPG8.9	S08_47589400	1.53	8	47589400	47570414	47589400	46347251	46410411	63160	FALSE			Sobic.008G100400	47585592	47589188	-1	3597	212		Tetratricopeptide-like helical domain		The tetratrico peptide repeat region (TPR) is a structural motif present in a wide range of proteins [, , ]. It mediates protein-protein interactions and the assembly of multiprotein complexes []. The TPR motifconsists of 3-16 tandem-repeats of 34 amino acids residues, although individual TPR motifs canbe dispersed in the protein sequence. Sequence alignment of the TPR domains reveals aconsensus …	Domain
CPG8.9	S08_47589400	1.53	8	47589400	47570414	47589400	46347251	46410411	63160	FALSE			Sobic.008G100400	47585592	47589188	-1	3597	212		Pentatricopeptide repeat		This entry represents the PPR repeat.Pentatricopeptide repeat (PPR) proteins are characterised by tandem repeats of a degenerate 35 amino acid motif []. Most of PPR proteins have roles in mitochondria or plastid []. PPR repeats were discovered while screening Arabidopsis proteins for those predicted to be targeted to mitochondria or chloroplast [, ]. Some of these proteins have been shown to play…	Repeat
CPG8.9	S08_47589400	1.53	8	47589400	47570414	47589400	46347251	46410411	63160	FALSE			Sobic.008G100400	47585592	47589188	-1	3597	212		Tetratricopeptide-like helical domain		The tetratrico peptide repeat region (TPR) is a structural motif present in a wide range of proteins [, , ]. It mediates protein-protein interactions and the assembly of multiprotein complexes []. The TPR motifconsists of 3-16 tandem-repeats of 34 amino acids residues, although individual TPR motifs canbe dispersed in the protein sequence. Sequence alignment of the TPR domains reveals aconsensus …	Domain
CPG8.9	S08_47589400	1.53	8	47589400	47570414	47589400	46347251	46410411	63160	FALSE			Sobic.008G100400	47585592	47589188	-1	3597	212		Pentatricopeptide repeat		This entry represents the PPR repeat.Pentatricopeptide repeat (PPR) proteins are characterised by tandem repeats of a degenerate 35 amino acid motif []. Most of PPR proteins have roles in mitochondria or plastid []. PPR repeats were discovered while screening Arabidopsis proteins for those predicted to be targeted to mitochondria or chloroplast [, ]. Some of these proteins have been shown to play…	Repeat
CPG8.10	S08_50687263	2.77	8	50687263	50687039	50687263	50687039	50687263	224	FALSE			intergenic?
CPG8.11	S08_54711027	3.72	8	54711027	54711027	54711027	50687039	50687263	224	FALSE			intergenic?
CPG8.12	S08_54856486	2.21	8	54856486	54856486	54856564	54856486	54856564	78	FALSE			intergenic?
CPG8.13	S08_55099541	2.43	8	55099541	55019414	55099541	55099455	55099541	86	FALSE			Sobic.008G126400	55060714	55063713	1	3000	35828	(1 of 7) PTHR22814:SF33 - HEAVY METAL TRANSPORT/DETOXIFICATION DOMAIN-CONTAINING PROTEIN	Heavy metal-associated domain, HMA		Proteins that transport heavy metals in micro-organisms and mammals share similarities in their sequences and structures.These proteins provide an important focus for research, some being involved in bacterial resistance to toxic metals, such as lead and cadmium, while others are involved in inherited human syndromes, such as Wilson's and Menke's diseases []. A conserved domain has been found in …	Domain
CPG8.13	S08_55099541	2.43	8	55099541	55019414	55099541	55099455	55099541	86	FALSE			Sobic.008G126400	55060714	55063713	1	3000	35828	(1 of 7) PTHR22814:SF33 - HEAVY METAL TRANSPORT/DETOXIFICATION DOMAIN-CONTAINING PROTEIN					metal ion binding	GO:0046872	Interacting selectively and non-covalently with any metal ion.
CPG8.13	S08_55099541	2.43	8	55099541	55019414	55099541	55099455	55099541	86	FALSE			Sobic.008G126400	55060714	55063713	1	3000	35828	(1 of 7) PTHR22814:SF33 - HEAVY METAL TRANSPORT/DETOXIFICATION DOMAIN-CONTAINING PROTEIN					metal ion transport	GO:0030001	The directed movement of metal ions, any metal ion with an electric charge, into, out of or within a cell, or between cells, by means of some agent such as a transporter or pore.
CPG8.14	S08_58132968	2.59	8	58132968	58132968	58166919	55099455	55099541	86	FALSE			Sobic.008G148000	58133879	58147439	-1	13561	911	(1 of 2) PTHR24115:SF417 - PHRAGMOPLAST ORIENTING KINESIN-1	P-loop containing nucleoside triphosphate hydrolase		The P-loop NTPase fold is the most prevalent domain of the several distinctnucleotide-binding protein folds.The most common reaction catalysed by enzymes of the P-loop NTPase fold is the hydrolysis of the beta-gamma phosphate bond of a bound nucleoside triphosphate (NTP). The energy from NTP hydrolysis is typically utilised to induce conformational changes in other molecules, which constitutes th…	Domain
CPG8.14	S08_58132968	2.59	8	58132968	58132968	58166919	55099455	55099541	86	FALSE			Sobic.008G148000	58133879	58147439	-1	13561	911	(1 of 2) PTHR24115:SF417 - PHRAGMOPLAST ORIENTING KINESIN-1	Kinesin-like protein		Kinesin [, , ]is a microtubule-associated force-producing protein that play a role in organelle transport. The kinesin motor activity is directed toward the microtubule's plus end. Kinesin is an oligomeric complex composed of two heavy chains and two light chains. The maintenance of the quaternary structure does not require interchain disulphide bonds.This entry includes kinesin heavy chain and k…	Family
CPG8.14	S08_58132968	2.59	8	58132968	58132968	58166919	55099455	55099541	86	FALSE			Sobic.008G148000	58133879	58147439	-1	13561	911	(1 of 2) PTHR24115:SF417 - PHRAGMOPLAST ORIENTING KINESIN-1	Kinesin motor domain		Kinesin [, , ]is a microtubule-associated force-producing protein that may play a role in organelle transport. The kinesin motor activity is directed toward the microtubule's plus end. Kinesin is an oligomeric complex composed of two heavy chains and two light chains. The maintenance of the quaternary structure does not require interchain disulphide bonds.The heavy chain is composed of three stru…	Domain
CPG8.14	S08_58132968	2.59	8	58132968	58132968	58166919	55099455	55099541	86	FALSE			Sobic.008G148000	58133879	58147439	-1	13561	911	(1 of 2) PTHR24115:SF417 - PHRAGMOPLAST ORIENTING KINESIN-1	Kinesin-like, KLP2		Kinesin [, , ]is a microtubule-associated force-producing protein that may play a role in organelle transport. The kinesin motor activity is directed toward the microtubule's plus end. Kinesin is an oligomeric complex composed of two heavy chains and two light chains. The maintenance of the quaternary structure does not require interchain disulphide bonds.The heavy chain is composed of three stru…	Domain
CPG8.14	S08_58132968	2.59	8	58132968	58132968	58166919	55099455	55099541	86	FALSE			Sobic.008G148000	58133879	58147439	-1	13561	911	(1 of 2) PTHR24115:SF417 - PHRAGMOPLAST ORIENTING KINESIN-1	P-loop containing nucleoside triphosphate hydrolase		The P-loop NTPase fold is the most prevalent domain of the several distinctnucleotide-binding protein folds.The most common reaction catalysed by enzymes of the P-loop NTPase fold is the hydrolysis of the beta-gamma phosphate bond of a bound nucleoside triphosphate (NTP). The energy from NTP hydrolysis is typically utilised to induce conformational changes in other molecules, which constitutes th…	Domain
CPG8.14	S08_58132968	2.59	8	58132968	58132968	58166919	55099455	55099541	86	FALSE			Sobic.008G148000	58133879	58147439	-1	13561	911	(1 of 2) PTHR24115:SF417 - PHRAGMOPLAST ORIENTING KINESIN-1	Kinesin-like protein		Kinesin [, , ]is a microtubule-associated force-producing protein that play a role in organelle transport. The kinesin motor activity is directed toward the microtubule's plus end. Kinesin is an oligomeric complex composed of two heavy chains and two light chains. The maintenance of the quaternary structure does not require interchain disulphide bonds.This entry includes kinesin heavy chain and k…	Family
CPG8.14	S08_58132968	2.59	8	58132968	58132968	58166919	55099455	55099541	86	FALSE			Sobic.008G148000	58133879	58147439	-1	13561	911	(1 of 2) PTHR24115:SF417 - PHRAGMOPLAST ORIENTING KINESIN-1	Kinesin motor domain		Kinesin [, , ]is a microtubule-associated force-producing protein that may play a role in organelle transport. The kinesin motor activity is directed toward the microtubule's plus end. Kinesin is an oligomeric complex composed of two heavy chains and two light chains. The maintenance of the quaternary structure does not require interchain disulphide bonds.The heavy chain is composed of three stru…	Domain
CPG8.14	S08_58132968	2.59	8	58132968	58132968	58166919	55099455	55099541	86	FALSE			Sobic.008G148000	58133879	58147439	-1	13561	911	(1 of 2) PTHR24115:SF417 - PHRAGMOPLAST ORIENTING KINESIN-1	Kinesin-like, KLP2		Kinesin [, , ]is a microtubule-associated force-producing protein that may play a role in organelle transport. The kinesin motor activity is directed toward the microtubule's plus end. Kinesin is an oligomeric complex composed of two heavy chains and two light chains. The maintenance of the quaternary structure does not require interchain disulphide bonds.The heavy chain is composed of three stru…	Domain
CPG8.14	S08_58132968	2.59	8	58132968	58132968	58166919	55099455	55099541	86	FALSE			Sobic.008G148000	58133879	58147439	-1	13561	911	(1 of 2) PTHR24115:SF417 - PHRAGMOPLAST ORIENTING KINESIN-1	P-loop containing nucleoside triphosphate hydrolase		The P-loop NTPase fold is the most prevalent domain of the several distinctnucleotide-binding protein folds.The most common reaction catalysed by enzymes of the P-loop NTPase fold is the hydrolysis of the beta-gamma phosphate bond of a bound nucleoside triphosphate (NTP). The energy from NTP hydrolysis is typically utilised to induce conformational changes in other molecules, which constitutes th…	Domain
CPG8.14	S08_58132968	2.59	8	58132968	58132968	58166919	55099455	55099541	86	FALSE			Sobic.008G148000	58133879	58147439	-1	13561	911	(1 of 2) PTHR24115:SF417 - PHRAGMOPLAST ORIENTING KINESIN-1	Kinesin-like protein		Kinesin [, , ]is a microtubule-associated force-producing protein that play a role in organelle transport. The kinesin motor activity is directed toward the microtubule's plus end. Kinesin is an oligomeric complex composed of two heavy chains and two light chains. The maintenance of the quaternary structure does not require interchain disulphide bonds.This entry includes kinesin heavy chain and k…	Family
CPG8.14	S08_58132968	2.59	8	58132968	58132968	58166919	55099455	55099541	86	FALSE			Sobic.008G148000	58133879	58147439	-1	13561	911	(1 of 2) PTHR24115:SF417 - PHRAGMOPLAST ORIENTING KINESIN-1	Kinesin motor domain		Kinesin [, , ]is a microtubule-associated force-producing protein that may play a role in organelle transport. The kinesin motor activity is directed toward the microtubule's plus end. Kinesin is an oligomeric complex composed of two heavy chains and two light chains. The maintenance of the quaternary structure does not require interchain disulphide bonds.The heavy chain is composed of three stru…	Domain
CPG8.14	S08_58132968	2.59	8	58132968	58132968	58166919	55099455	55099541	86	FALSE			Sobic.008G148000	58133879	58147439	-1	13561	911	(1 of 2) PTHR24115:SF417 - PHRAGMOPLAST ORIENTING KINESIN-1	Kinesin-like, KLP2		Kinesin [, , ]is a microtubule-associated force-producing protein that may play a role in organelle transport. The kinesin motor activity is directed toward the microtubule's plus end. Kinesin is an oligomeric complex composed of two heavy chains and two light chains. The maintenance of the quaternary structure does not require interchain disulphide bonds.The heavy chain is composed of three stru…	Domain
CPG8.14	S08_58132968	2.59	8	58132968	58132968	58166919	55099455	55099541	86	FALSE			Sobic.008G148000	58133879	58147439	-1	13561	911	(1 of 2) PTHR24115:SF417 - PHRAGMOPLAST ORIENTING KINESIN-1	P-loop containing nucleoside triphosphate hydrolase		The P-loop NTPase fold is the most prevalent domain of the several distinctnucleotide-binding protein folds.The most common reaction catalysed by enzymes of the P-loop NTPase fold is the hydrolysis of the beta-gamma phosphate bond of a bound nucleoside triphosphate (NTP). The energy from NTP hydrolysis is typically utilised to induce conformational changes in other molecules, which constitutes th…	Domain
CPG8.14	S08_58132968	2.59	8	58132968	58132968	58166919	55099455	55099541	86	FALSE			Sobic.008G148000	58133879	58147439	-1	13561	911	(1 of 2) PTHR24115:SF417 - PHRAGMOPLAST ORIENTING KINESIN-1	Kinesin-like protein		Kinesin [, , ]is a microtubule-associated force-producing protein that play a role in organelle transport. The kinesin motor activity is directed toward the microtubule's plus end. Kinesin is an oligomeric complex composed of two heavy chains and two light chains. The maintenance of the quaternary structure does not require interchain disulphide bonds.This entry includes kinesin heavy chain and k…	Family
CPG8.14	S08_58132968	2.59	8	58132968	58132968	58166919	55099455	55099541	86	FALSE			Sobic.008G148000	58133879	58147439	-1	13561	911	(1 of 2) PTHR24115:SF417 - PHRAGMOPLAST ORIENTING KINESIN-1	Kinesin motor domain		Kinesin [, , ]is a microtubule-associated force-producing protein that may play a role in organelle transport. The kinesin motor activity is directed toward the microtubule's plus end. Kinesin is an oligomeric complex composed of two heavy chains and two light chains. The maintenance of the quaternary structure does not require interchain disulphide bonds.The heavy chain is composed of three stru…	Domain
CPG8.14	S08_58132968	2.59	8	58132968	58132968	58166919	55099455	55099541	86	FALSE			Sobic.008G148000	58133879	58147439	-1	13561	911	(1 of 2) PTHR24115:SF417 - PHRAGMOPLAST ORIENTING KINESIN-1	Kinesin-like, KLP2		Kinesin [, , ]is a microtubule-associated force-producing protein that may play a role in organelle transport. The kinesin motor activity is directed toward the microtubule's plus end. Kinesin is an oligomeric complex composed of two heavy chains and two light chains. The maintenance of the quaternary structure does not require interchain disulphide bonds.The heavy chain is composed of three stru…	Domain
CPG8.14	S08_58132968	2.59	8	58132968	58132968	58166919	55099455	55099541	86	FALSE			Sobic.008G148000	58133879	58147439	-1	13561	911	(1 of 2) PTHR24115:SF417 - PHRAGMOPLAST ORIENTING KINESIN-1					ATP binding	GO:0005524	Interacting selectively and non-covalently with ATP, adenosine 5'-triphosphate, a universally important coenzyme and enzyme regulator.
CPG8.14	S08_58132968	2.59	8	58132968	58132968	58166919	55099455	55099541	86	FALSE			Sobic.008G148000	58133879	58147439	-1	13561	911	(1 of 2) PTHR24115:SF417 - PHRAGMOPLAST ORIENTING KINESIN-1					microtubule binding	GO:0008017	Interacting selectively and non-covalently with microtubules, filaments composed of tubulin monomers.
CPG8.14	S08_58132968	2.59	8	58132968	58132968	58166919	55099455	55099541	86	FALSE			Sobic.008G148000	58133879	58147439	-1	13561	911	(1 of 2) PTHR24115:SF417 - PHRAGMOPLAST ORIENTING KINESIN-1					microtubule motor activity	GO:0003777	Catalysis of movement along a microtubule, coupled to the hydrolysis of a nucleoside triphosphate (usually ATP).
CPG8.14	S08_58132968	2.59	8	58132968	58132968	58166919	55099455	55099541	86	FALSE			Sobic.008G148000	58133879	58147439	-1	13561	911	(1 of 2) PTHR24115:SF417 - PHRAGMOPLAST ORIENTING KINESIN-1					microtubule-based movement	GO:0007018	A microtubule-based process that is mediated by motor proteins and results in the movement of organelles, other microtubules, or other particles along microtubules.
CPG8.14	S08_58132968	2.59	8	58132968	58132968	58166919	55099455	55099541	86	FALSE			Sobic.008G148000	58133879	58147439	-1	13561	911	(1 of 2) PTHR24115:SF417 - PHRAGMOPLAST ORIENTING KINESIN-1					kinesin complex	GO:0005871	Any complex that includes a dimer of molecules from the kinesin superfamily, a group of related proteins that contain an extended region of predicted alpha-helical coiled coil in the main chain that likely produces dimerization. The native complexes of several kinesin family members have also been shown to contain additional peptides, often designated light chains as all of the noncatalytic subun…
CPG8.15	S08_59413925	2.86	8	59413925	59413925	59413954	59413925	59413954	29	FALSE			intergenic?
CPG8.16	S08_61790077	3.29	8	61790077	61739393	61790077	61747437	61790077	42640	TRUE			Sobic.008G183600	61782588	61784349	-1	1762	5728
CPG8.17	S08_61921415	1.41	8	61921415	61921414	61921569	61921414	61921569	155	FALSE			intergenic?
CPG9.1	S09_990447	4.88	9	990447	978708	990447	61921414	61921569	155	FALSE			intergenic?
CPG9.2	S09_2301349	2.13	9	2301349	1848558	2495226	2301349	2301381	32	TRUE	S9_2119858 - HVP Lasky, S9_2056892 - PWP Lasky	Lasky et al 10.1126/sciadv.1400218	Sobic.009G025900	2294750	2296103	-1	1354	5246		Lateral organ boundaries, LOB		The lateral organ boundaries (LOB) gene is expressed at the adaxial base of initiating lateral organs and encodes a plant-specific protein of unknown function. The N-terminal one half of the LOB protein contains a conserved approximately 100-amino acid domain (the LOB domain) that is present in 42 other Arabidopsis thalianaproteins and in proteins from a variety of other plant species. Genes enco…	Domain
CPG9.3	S09_3685006	2.08	9	3685006	3685006	3741359	2301349	2301381	32	FALSE			Sobic.009G039200	3691090	3692696	-1	1607	6084		Homeodomain-like		Homeodomain proteins are transcription factors that share a related DNA binding homeodomain []. The homeodomain was first identified in a number of Drosophila homeotic and segmentation proteins, but is now known to be well conserved in many other animals, including vertebrates. The domain binds DNA through a helix-turn-helix (HTH) structure. The HTH motif is characterised by two alpha-helices, wh…	Domain
CPG9.3	S09_3685006	2.08	9	3685006	3685006	3741359	2301349	2301381	32	FALSE			Sobic.009G039200	3691090	3692696	-1	1607	6084		SANT/Myb domain		The retroviral oncogene v-myb, and its cellular counterpart c-myb, encode nuclear DNA-binding proteins. In myb, one of the most conserved regions consisting of three tandem repeats has been shown to be involved in DNA-binding [].The SANT domain is present in nuclear receptor co-repressors and in the subunits of many chromatin-remodelling complexes []. It has a strong structural similarity to the …	Domain
CPG9.3	S09_3685006	2.08	9	3685006	3685006	3741359	2301349	2301381	32	FALSE			Sobic.009G039200	3691090	3692696	-1	1607	6084		Myb domain		The myb-type HTH domain is a DNA-binding, helix-turn-helix (HTH) domain of approximately 55 amino acids, typically occurring in a tandem repeat in eukaryotic transcription factors. The domain is named after the retroviral oncogene v-myb, and its cellular counterpart c-myb, which encode nuclear DNA-binding proteins that specifically recognise the sequence YAAC(G/T)G [, ]. Myb proteins contain thre…	Domain
CPG9.3	S09_3685006	2.08	9	3685006	3685006	3741359	2301349	2301381	32	FALSE			Sobic.009G039200	3691090	3692696	-1	1607	6084		Myb domain, plants		This DNA-binding domain is restricted to (but common in) plant proteins, many of which also contain a response regulator domain. The domain appears related to the Myb-like DNA-binding domain [, ].	Domain
CPG9.3	S09_3685006	2.08	9	3685006	3685006	3741359	2301349	2301381	32	FALSE			Sobic.009G039200	3691090	3692696	-1	1607	6084						DNA binding	GO:0003677	Any molecular function by which a gene product interacts selectively and non-covalently with DNA (deoxyribonucleic acid).
CPG9.4	S09_6905790	3.09	9	6905790	6905790	7058830	6905790	6960505	54715	FALSE			Sobic.009G065100	6949297	6953990	1	4694	43507		Pre-mRNA-splicing factor 38		Members of this family are related to the pre mRNA splicing factor PRP38 from yeast [], therefore all the members of this family could be involved in splicing. Thisconserved region could be involved in RNA binding. The putative domain is about 180 amino acids in length. PRP38 is a unique component of the U4/U6.U5 tri-smallnuclear ribonucleoprotein (snRNP) particle and is necessary for an essentia…	Family
CPG9.4	S09_6905790	3.09	9	6905790	6905790	7058830	6905790	6960505	54715	FALSE			Sobic.009G065100	6949297	6953990	1	4694	43507		Pre-mRNA-splicing factor 38, C-terminal		This entry represents a hydrophilic domain found mainly at the C terminus of plant and animal pre-mRNA-splicing factor 38 proteins. The function of the domain is not known.	Domain
CPG9.4	S09_6905790	3.09	9	6905790	6905790	7058830	6905790	6960505	54715	FALSE			Sobic.009G065100	6949297	6953990	1	4694	43507		Pre-mRNA-splicing factor 38		Members of this family are related to the pre mRNA splicing factor PRP38 from yeast [], therefore all the members of this family could be involved in splicing. Thisconserved region could be involved in RNA binding. The putative domain is about 180 amino acids in length. PRP38 is a unique component of the U4/U6.U5 tri-smallnuclear ribonucleoprotein (snRNP) particle and is necessary for an essentia…	Family
CPG9.4	S09_6905790	3.09	9	6905790	6905790	7058830	6905790	6960505	54715	FALSE			Sobic.009G065100	6949297	6953990	1	4694	43507		Pre-mRNA-splicing factor 38, C-terminal		This entry represents a hydrophilic domain found mainly at the C terminus of plant and animal pre-mRNA-splicing factor 38 proteins. The function of the domain is not known.	Domain
CPG9.4	S09_6905790	3.09	9	6905790	6905790	7058830	6905790	6960505	54715	FALSE			Sobic.009G065100	6949297	6953990	1	4694	43507		Pre-mRNA-splicing factor 38		Members of this family are related to the pre mRNA splicing factor PRP38 from yeast [], therefore all the members of this family could be involved in splicing. Thisconserved region could be involved in RNA binding. The putative domain is about 180 amino acids in length. PRP38 is a unique component of the U4/U6.U5 tri-smallnuclear ribonucleoprotein (snRNP) particle and is necessary for an essentia…	Family
CPG9.4	S09_6905790	3.09	9	6905790	6905790	7058830	6905790	6960505	54715	FALSE			Sobic.009G065100	6949297	6953990	1	4694	43507		Pre-mRNA-splicing factor 38, C-terminal		This entry represents a hydrophilic domain found mainly at the C terminus of plant and animal pre-mRNA-splicing factor 38 proteins. The function of the domain is not known.	Domain
CPG9.4	S09_6905790	3.09	9	6905790	6905790	7058830	6905790	6960505	54715	FALSE			Sobic.009G065100	6949297	6953990	1	4694	43507		Pre-mRNA-splicing factor 38		Members of this family are related to the pre mRNA splicing factor PRP38 from yeast [], therefore all the members of this family could be involved in splicing. Thisconserved region could be involved in RNA binding. The putative domain is about 180 amino acids in length. PRP38 is a unique component of the U4/U6.U5 tri-smallnuclear ribonucleoprotein (snRNP) particle and is necessary for an essentia…	Family
CPG9.4	S09_6905790	3.09	9	6905790	6905790	7058830	6905790	6960505	54715	FALSE			Sobic.009G065100	6949297	6953990	1	4694	43507		Pre-mRNA-splicing factor 38, C-terminal		This entry represents a hydrophilic domain found mainly at the C terminus of plant and animal pre-mRNA-splicing factor 38 proteins. The function of the domain is not known.	Domain
CPG9.5	S09_8122828	3.46	9	8122828	8122604	8122828	8122605	8122828	223	FALSE			intergenic?
CPG9.6	S09_9802271	1.61	9	9802271	9802092	9802271	9802092	9802271	179	FALSE			intergenic?
CPG9.7	S09_18877638	1.69	9	18877638	18877638	18877638	9802092	9802271	179	FALSE			intergenic?
CPG9.9	S09_46908192	5.59	9	46908192	46908192	47051407	46908192	46957294	49102	FALSE			Sobic.009G119600	46957317	46959152	1	1836	49125	(1 of 2) PTHR32285:SF53 - PROTEIN TRICHOME BIREFRINGENCE-LIKE 8-RELATED	Trichome birefringence-like family		Trichome birefringence-like (TBL) is a plant protein family. In Arabidopsis this family includes 46 members (TBR, TBL1-45) []. The TBL family is proposed to encode wall polysaccharide specific O-acetyltransferases [, ]. They contain a TBL domain with a conserved glycine-aspartate-serine (GDS) signature, similar to the conserved motif (GDSL) found in some esterases/lipases [, ]. Members of the TBL…	Family
CPG9.9	S09_46908192	5.59	9	46908192	46908192	47051407	46908192	46957294	49102	FALSE			Sobic.009G119600	46957317	46959152	1	1836	49125	(1 of 2) PTHR32285:SF53 - PROTEIN TRICHOME BIREFRINGENCE-LIKE 8-RELATED	PMR5 N-terminal domain		The plant proteins PMR5 and ESK1 have an N-terminal C-rich predicted sugar binding domain followed by the PC-Esterase (acyl esterase) domain []. This entry represents the N-terminal domain.	Domain
CPG9.9	S09_46908192	5.59	9	46908192	46908192	47051407	46908192	46957294	49102	FALSE			Sobic.009G119600	46957317	46959152	1	1836	49125	(1 of 2) PTHR32285:SF53 - PROTEIN TRICHOME BIREFRINGENCE-LIKE 8-RELATED	PC-Esterase		The PC-Esterase family []is comprised of Cas1p, the Homo sapiens C7orf58, Arabidopsis thaliana PMR5 and a group of plant freezing resistance/cold acclimatization proteins typified by Arabidopsis thaliana ESKIMO1 [, ], animal FAM55D proteins, and animal FAM113 proteins. The PC-Esterase family has features that are both similar and different from the canonical GDSL/SGNH superfamily []. The members …	Family
CPG9.10	S09_47665890	2.08	9	47665890	47611959	47792531	47665890	47665937	47	FALSE			Sobic.009G123800	47668360	47668668	1	309	2470	(1 of 2) K11863 - Ataxin-3 (ATXN3, MJD)	Machado-Joseph disease protein MJD		Human genes containing triplet repeats can markedly expand in length, leadingto neuropsychiatric disease. Expansion of triplet repeats explains thephenomenon of anticipation, i.e. the increasing severity or earlier age ofonset in successive generations in a pedigree [].A novel gene containing CAG repeats has been identified and mapped tochromosome 14q32.1, the genetic locus for Machado-Joseph dis…	Family
CPG9.11	S09_50458133	5.02	9	50458133	50458071	50458284	50458133	50458284	151	FALSE			intergenic?
CPG9.12	S09_50595573	1.27	9	50595573	50586458	50600089	50595573	50600089	4516	FALSE			Sobic.009G148800	50595117	50598767	-1	3651	0	(1 of 1) PTHR11654//PTHR11654:SF173 - OLIGOPEPTIDE TRANSPORTER-RELATED // SUBFAMILY NOT NAMED	Major facilitator superfamily domain		Transporters can be grouped in two classes, primary and secondary carriers. The primary active transporters drive solute accumulation or extrusion by using ATP hydrolysis, photon absorption, electron flow, substrate decarboxylation or methyl transfer. If charged molecules are unidirectionally pumped as a consequence of the consumption of a primary cellular energy source, electron chemical potenti…	Domain
CPG9.12	S09_50595573	1.27	9	50595573	50586458	50600089	50595573	50600089	4516	FALSE			Sobic.009G148800	50595117	50598767	-1	3651	0	(1 of 1) PTHR11654//PTHR11654:SF173 - OLIGOPEPTIDE TRANSPORTER-RELATED // SUBFAMILY NOT NAMED	Proton-dependent oligopeptide transporter family		The proton-dependent oligopeptide transporter (POT) family (also known as the peptide transport (PTR) family) is made up of a group of energy-dependent transporters found in a organisms as diverse as bacteria and humans. The POT family of proteins is distinct from the ABC-type peptide transporters and was uncovered by sequence analyses of peptide transport proteins []. They seem to be mainly invo…	Family
CPG9.12	S09_50595573	1.27	9	50595573	50586458	50600089	50595573	50600089	4516	FALSE			Sobic.009G148800	50595117	50598767	-1	3651	0	(1 of 1) PTHR11654//PTHR11654:SF173 - OLIGOPEPTIDE TRANSPORTER-RELATED // SUBFAMILY NOT NAMED	Major facilitator superfamily domain		Transporters can be grouped in two classes, primary and secondary carriers. The primary active transporters drive solute accumulation or extrusion by using ATP hydrolysis, photon absorption, electron flow, substrate decarboxylation or methyl transfer. If charged molecules are unidirectionally pumped as a consequence of the consumption of a primary cellular energy source, electron chemical potenti…	Domain
CPG9.12	S09_50595573	1.27	9	50595573	50586458	50600089	50595573	50600089	4516	FALSE			Sobic.009G148800	50595117	50598767	-1	3651	0	(1 of 1) PTHR11654//PTHR11654:SF173 - OLIGOPEPTIDE TRANSPORTER-RELATED // SUBFAMILY NOT NAMED	Proton-dependent oligopeptide transporter family		The proton-dependent oligopeptide transporter (POT) family (also known as the peptide transport (PTR) family) is made up of a group of energy-dependent transporters found in a organisms as diverse as bacteria and humans. The POT family of proteins is distinct from the ABC-type peptide transporters and was uncovered by sequence analyses of peptide transport proteins []. They seem to be mainly invo…	Family
CPG9.12	S09_50595573	1.27	9	50595573	50586458	50600089	50595573	50600089	4516	FALSE			Sobic.009G148800	50595117	50598767	-1	3651	0	(1 of 1) PTHR11654//PTHR11654:SF173 - OLIGOPEPTIDE TRANSPORTER-RELATED // SUBFAMILY NOT NAMED	Major facilitator superfamily domain		Transporters can be grouped in two classes, primary and secondary carriers. The primary active transporters drive solute accumulation or extrusion by using ATP hydrolysis, photon absorption, electron flow, substrate decarboxylation or methyl transfer. If charged molecules are unidirectionally pumped as a consequence of the consumption of a primary cellular energy source, electron chemical potenti…	Domain
CPG9.12	S09_50595573	1.27	9	50595573	50586458	50600089	50595573	50600089	4516	FALSE			Sobic.009G148800	50595117	50598767	-1	3651	0	(1 of 1) PTHR11654//PTHR11654:SF173 - OLIGOPEPTIDE TRANSPORTER-RELATED // SUBFAMILY NOT NAMED	Proton-dependent oligopeptide transporter family		The proton-dependent oligopeptide transporter (POT) family (also known as the peptide transport (PTR) family) is made up of a group of energy-dependent transporters found in a organisms as diverse as bacteria and humans. The POT family of proteins is distinct from the ABC-type peptide transporters and was uncovered by sequence analyses of peptide transport proteins []. They seem to be mainly invo…	Family
CPG9.12	S09_50595573	1.27	9	50595573	50586458	50600089	50595573	50600089	4516	FALSE			Sobic.009G148800	50595117	50598767	-1	3651	0	(1 of 1) PTHR11654//PTHR11654:SF173 - OLIGOPEPTIDE TRANSPORTER-RELATED // SUBFAMILY NOT NAMED					transporter activity	GO:0005215	Enables the directed movement of substances (such as macromolecules, small molecules, ions) into, out of or within a cell, or between cells.
CPG9.12	S09_50595573	1.27	9	50595573	50586458	50600089	50595573	50600089	4516	FALSE			Sobic.009G148800	50595117	50598767	-1	3651	0	(1 of 1) PTHR11654//PTHR11654:SF173 - OLIGOPEPTIDE TRANSPORTER-RELATED // SUBFAMILY NOT NAMED					transport	GO:0006810	The directed movement of substances (such as macromolecules, small molecules, ions) into, out of or within a cell, or between cells, or within a multicellular organism by means of some agent such as a transporter or pore.
CPG9.12	S09_50595573	1.27	9	50595573	50586458	50600089	50595573	50600089	4516	FALSE			Sobic.009G148800	50595117	50598767	-1	3651	0	(1 of 1) PTHR11654//PTHR11654:SF173 - OLIGOPEPTIDE TRANSPORTER-RELATED // SUBFAMILY NOT NAMED					membrane	GO:0016020	A lipid bilayer along with all the proteins and protein complexes embedded in it an attached to it.
CPG9.13	S09_51742506	3.93	9	51742506	51742506	51758061	50595573	50600089	4516	FALSE			intergenic?
CPG9.14	S09_53334920	1.65	9	53334920	53296581	53334927	53334920	53334927	7	FALSE			Sobic.009G178600	53329736	53333614	-1	3879	1306		P-loop containing nucleoside triphosphate hydrolase		The P-loop NTPase fold is the most prevalent domain of the several distinctnucleotide-binding protein folds.The most common reaction catalysed by enzymes of the P-loop NTPase fold is the hydrolysis of the beta-gamma phosphate bond of a bound nucleoside triphosphate (NTP). The energy from NTP hydrolysis is typically utilised to induce conformational changes in other molecules, which constitutes th…	Domain
CPG9.14	S09_53334920	1.65	9	53334920	53296581	53334927	53334920	53334927	7	FALSE			Sobic.009G178600	53329736	53333614	-1	3879	1306		Small GTPase superfamily, ARF/SAR type		Small GTPases form an independent superfamily within the larger class of regulatory GTP hydrolases. This superfamily contains proteins that control a vast number of important processes and possess a common, structurally preserved GTP-binding domain [, ]. Sequence comparisons of small G proteins from various species have revealed that they are conserved in primary structures at the level of 30-55%…	Family
CPG9.14	S09_53334920	1.65	9	53334920	53296581	53334927	53334920	53334927	7	FALSE			Sobic.009G178600	53329736	53333614	-1	3879	1306		Small GTP-binding protein domain		Proteins with a small GTP-binding domain include Ras, RhoA, Rab11, translation elongation factor G, translation initiation factor IF-2, tetratcycline resistance protein TetM, CDC42, Era, ADP-ribosylation factors, tdhF, and many others []. In some proteins the domain occurs more than once. Among them there is a large number of small GTP-binding proteins and related domains in larger proteins. Note…	Domain
CPG9.14	S09_53334920	1.65	9	53334920	53296581	53334927	53334920	53334927	7	FALSE			Sobic.009G178600	53329736	53333614	-1	3879	1306		Small GTPase superfamily, ARF type		Small GTPases form an independent superfamily within the larger class of regulatory GTP hydrolases. This superfamily contains proteins that control a vast number of important processes and possess a common, structurally preserved GTP-binding domain [, ]. Sequence comparisons of small G proteins from various species have revealed that they are conserved in primary structures at the level of 30-55%…	Family
CPG9.14	S09_53334920	1.65	9	53334920	53296581	53334927	53334920	53334927	7	FALSE			Sobic.009G178600	53329736	53333614	-1	3879	1306		Small GTPase superfamily, Rab type		Small GTPases form an independent superfamily within the larger class of regulatory GTP hydrolases. This superfamily contains proteins that control a vast number of important processes and possess a common, structurally preserved GTP-binding domain [, ]. Sequence comparisons of small G proteins from various species have revealed that they are conserved in primary structures at the level of 30-55%…	Family
CPG9.14	S09_53334920	1.65	9	53334920	53296581	53334927	53334920	53334927	7	FALSE			Sobic.009G178600	53329736	53333614	-1	3879	1306		Signal recognition particle receptor, beta subunit		The signal recognition particle (SRP) is a multimeric protein, which along with its conjugate receptor (SR), is involved in targeting secretory proteins to the rough endoplasmic reticulum (RER) membrane in eukaryotes, or to the plasma membrane in prokaryotes [, ]. SRP recognises the signal sequence of the nascent polypeptide on the ribosome. In eukaryotes this retards its elongation until SRP doc…	Family
CPG9.15	S09_55277884	5.99	9	55277884	55043314	55575466	55277884	55280035	2151	FALSE	S9_2119858 - HVP Lasky	Morris et al 10.1073.pnas.1215985110, Lasky et al 10.1126/sciadv.1400218	Sobic.009G204200	55278789	55282889	-1	4101	905		Dual specificity phosphatase		Dual specificity phosphatases (DUSPs) are members of the superfamily of protein tyrosine phosphatases [, ]. They remove the phosphate group from both phospho-tyrosine and phospho-serine/threonine residues. In general, DUSPs are classified into the following subgroups []:Slingshot phosphatasesPhosphatase of regenerating liver (PRL)Cdc14 phosphatasesPhosphatase and tensin homologue deleted on chrom…	Family
CPG9.15	S09_55277884	5.99	9	55277884	55043314	55575466	55277884	55280035	2151	FALSE	S9_2119858 - HVP Lasky	Morris et al 10.1073.pnas.1215985110, Lasky et al 10.1126/sciadv.1400218	Sobic.009G204200	55278789	55282889	-1	4101	905		Tyrosine specific protein phosphatases domain		Tyrosine specific protein phosphatases (PTPases) contain two conserved cysteines, the second one has been shown to be absolutely required for activity. This entry represents the PTPase domain that centre on the active site cysteine. A number of conserved residues in its immediate vicinity have also been shown to be important. Protein tyrosine (pTyr) phosphorylation is a common post-translational …	Domain
CPG9.15	S09_55277884	5.99	9	55277884	55043314	55575466	55277884	55280035	2151	FALSE	S9_2119858 - HVP Lasky	Morris et al 10.1073.pnas.1215985110, Lasky et al 10.1126/sciadv.1400218	Sobic.009G204200	55278789	55282889	-1	4101	905		Dual specificity protein phosphatase domain		Tyrosine specific protein phosphatases (PTPases) contain two conserved cysteines, the second one has been shown to be absolutely required for activity. This entry represents the PTPase domain that centre on the active site cysteine. A number of conserved residues in its immediate vicinity have also been shown to be important. This domain can be found in dual specificity phosphatases. Dual specifi…	Domain
CPG9.15	S09_55277884	5.99	9	55277884	55043314	55575466	55277884	55280035	2151	FALSE	S9_2119858 - HVP Lasky	Morris et al 10.1073.pnas.1215985110, Lasky et al 10.1126/sciadv.1400218	Sobic.009G204200	55278789	55282889	-1	4101	905		Dual specificity phosphatase, catalytic domain		Protein tyrosine (pTyr) phosphorylation is a common post-translational modification which can create novel recognition motifs for protein interactions and cellular localisation, affect protein stability, and regulate enzyme activity. Consequently, maintaining an appropriate level of protein tyrosine phosphorylation is essential for many cellular functions. Tyrosine-specific protein phosphatases (…	Domain
CPG9.15	S09_55277884	5.99	9	55277884	55043314	55575466	55277884	55280035	2151	FALSE	S9_2119858 - HVP Lasky	Morris et al 10.1073.pnas.1215985110, Lasky et al 10.1126/sciadv.1400218	Sobic.009G204200	55278789	55282889	-1	4101	905		Protein-tyrosine phosphatase-like		This entry represents a domain found in some protein-tyrosine phosphatases, including dual specificity phosphatases, myotubularin-like phosphatases [], receptor-type tyrosine-protein phosphatases and non receptor-type tyrosine-protein phosphatases. This domain also shares structure similarity with the lipid phosphatase domain in tensin []and tensin like proteins, such as cyclin G-associated kinas…	Domain
CPG9.15	S09_55277884	5.99	9	55277884	55043314	55575466	55277884	55280035	2151	FALSE	S9_2119858 - HVP Lasky	Morris et al 10.1073.pnas.1215985110, Lasky et al 10.1126/sciadv.1400218	Sobic.009G204200	55278789	55282889	-1	4101	905		Dual specificity phosphatase		Dual specificity phosphatases (DUSPs) are members of the superfamily of protein tyrosine phosphatases [, ]. They remove the phosphate group from both phospho-tyrosine and phospho-serine/threonine residues. In general, DUSPs are classified into the following subgroups []:Slingshot phosphatasesPhosphatase of regenerating liver (PRL)Cdc14 phosphatasesPhosphatase and tensin homologue deleted on chrom…	Family
CPG9.15	S09_55277884	5.99	9	55277884	55043314	55575466	55277884	55280035	2151	FALSE	S9_2119858 - HVP Lasky	Morris et al 10.1073.pnas.1215985110, Lasky et al 10.1126/sciadv.1400218	Sobic.009G204200	55278789	55282889	-1	4101	905		Tyrosine specific protein phosphatases domain		Tyrosine specific protein phosphatases (PTPases) contain two conserved cysteines, the second one has been shown to be absolutely required for activity. This entry represents the PTPase domain that centre on the active site cysteine. A number of conserved residues in its immediate vicinity have also been shown to be important. Protein tyrosine (pTyr) phosphorylation is a common post-translational …	Domain
CPG9.15	S09_55277884	5.99	9	55277884	55043314	55575466	55277884	55280035	2151	FALSE	S9_2119858 - HVP Lasky	Morris et al 10.1073.pnas.1215985110, Lasky et al 10.1126/sciadv.1400218	Sobic.009G204200	55278789	55282889	-1	4101	905		Dual specificity protein phosphatase domain		Tyrosine specific protein phosphatases (PTPases) contain two conserved cysteines, the second one has been shown to be absolutely required for activity. This entry represents the PTPase domain that centre on the active site cysteine. A number of conserved residues in its immediate vicinity have also been shown to be important. This domain can be found in dual specificity phosphatases. Dual specifi…	Domain
CPG9.15	S09_55277884	5.99	9	55277884	55043314	55575466	55277884	55280035	2151	FALSE	S9_2119858 - HVP Lasky	Morris et al 10.1073.pnas.1215985110, Lasky et al 10.1126/sciadv.1400218	Sobic.009G204200	55278789	55282889	-1	4101	905		Dual specificity phosphatase, catalytic domain		Protein tyrosine (pTyr) phosphorylation is a common post-translational modification which can create novel recognition motifs for protein interactions and cellular localisation, affect protein stability, and regulate enzyme activity. Consequently, maintaining an appropriate level of protein tyrosine phosphorylation is essential for many cellular functions. Tyrosine-specific protein phosphatases (…	Domain
CPG9.15	S09_55277884	5.99	9	55277884	55043314	55575466	55277884	55280035	2151	FALSE	S9_2119858 - HVP Lasky	Morris et al 10.1073.pnas.1215985110, Lasky et al 10.1126/sciadv.1400218	Sobic.009G204200	55278789	55282889	-1	4101	905		Protein-tyrosine phosphatase-like		This entry represents a domain found in some protein-tyrosine phosphatases, including dual specificity phosphatases, myotubularin-like phosphatases [], receptor-type tyrosine-protein phosphatases and non receptor-type tyrosine-protein phosphatases. This domain also shares structure similarity with the lipid phosphatase domain in tensin []and tensin like proteins, such as cyclin G-associated kinas…	Domain
CPG9.15	S09_55277884	5.99	9	55277884	55043314	55575466	55277884	55280035	2151	FALSE	S9_2119858 - HVP Lasky	Morris et al 10.1073.pnas.1215985110, Lasky et al 10.1126/sciadv.1400218	Sobic.009G204200	55278789	55282889	-1	4101	905						protein dephosphorylation	GO:0006470	The process of removing one or more phosphoric residues from a protein.
CPG9.15	S09_55277884	5.99	9	55277884	55043314	55575466	55277884	55280035	2151	FALSE	S9_2119858 - HVP Lasky	Morris et al 10.1073.pnas.1215985110, Lasky et al 10.1126/sciadv.1400218	Sobic.009G204200	55278789	55282889	-1	4101	905						protein tyrosine/serine/threonine phosphatase activity	GO:0008138	Catalysis of the reactions: protein serine + H2O = protein serine + phosphate; protein threonine phosphate + H2O = protein threonine + phosphate; and protein tyrosine phosphate + H2O = protein tyrosine + phosphate.
CPG9.15	S09_55277884	5.99	9	55277884	55043314	55575466	55277884	55280035	2151	FALSE	S9_2119858 - HVP Lasky	Morris et al 10.1073.pnas.1215985110, Lasky et al 10.1126/sciadv.1400218	Sobic.009G204200	55278789	55282889	-1	4101	905						phosphatase activity	GO:0016791	Catalysis of the hydrolysis of phosphoric monoesters, releasing inorganic phosphate.
CPG9.15	S09_55277884	5.99	9	55277884	55043314	55575466	55277884	55280035	2151	FALSE	S9_2119858 - HVP Lasky	Morris et al 10.1073.pnas.1215985110, Lasky et al 10.1126/sciadv.1400218	Sobic.009G204200	55278789	55282889	-1	4101	905						dephosphorylation	GO:0016311	The process of removing one or more phosphoric (ester or anhydride) residues from a molecule.
CPG9.16	S09_55826895	1.16	9	55826895	55826895	55826895	55277884	55280035	2151	FALSE			intergenic?
CPG9.17	S09_56657157	8.12	9	56657157	56344478	56847368	56657157	56658490	1333	FALSE	S9_56629174 - HVP Lasky, S9_56646202 - roots Lasky, S9_56394364 - PWP Lasky	Lasky et al 10.1126/sciadv.1400218	Sobic.009G224500	56657463	56659100	1	1638	306		Homeodomain-like		Homeodomain proteins are transcription factors that share a related DNA binding homeodomain []. The homeodomain was first identified in a number of Drosophila homeotic and segmentation proteins, but is now known to be well conserved in many other animals, including vertebrates. The domain binds DNA through a helix-turn-helix (HTH) structure. The HTH motif is characterised by two alpha-helices, wh…	Domain
CPG9.17	S09_56657157	8.12	9	56657157	56344478	56847368	56657157	56658490	1333	FALSE	S9_56629174 - HVP Lasky, S9_56646202 - roots Lasky, S9_56394364 - PWP Lasky	Lasky et al 10.1126/sciadv.1400218	Sobic.009G224500	56657463	56659100	1	1638	306		SANT/Myb domain		The retroviral oncogene v-myb, and its cellular counterpart c-myb, encode nuclear DNA-binding proteins. In myb, one of the most conserved regions consisting of three tandem repeats has been shown to be involved in DNA-binding [].The SANT domain is present in nuclear receptor co-repressors and in the subunits of many chromatin-remodelling complexes []. It has a strong structural similarity to the …	Domain
CPG9.17	S09_56657157	8.12	9	56657157	56344478	56847368	56657157	56658490	1333	FALSE	S9_56629174 - HVP Lasky, S9_56646202 - roots Lasky, S9_56394364 - PWP Lasky	Lasky et al 10.1126/sciadv.1400218	Sobic.009G224500	56657463	56659100	1	1638	306		Myb domain		The myb-type HTH domain is a DNA-binding, helix-turn-helix (HTH) domain of approximately 55 amino acids, typically occurring in a tandem repeat in eukaryotic transcription factors. The domain is named after the retroviral oncogene v-myb, and its cellular counterpart c-myb, which encode nuclear DNA-binding proteins that specifically recognise the sequence YAAC(G/T)G [, ]. Myb proteins contain thre…	Domain
CPG9.17	S09_56657157	8.12	9	56657157	56344478	56847368	56657157	56658490	1333	FALSE	S9_56629174 - HVP Lasky, S9_56646202 - roots Lasky, S9_56394364 - PWP Lasky	Lasky et al 10.1126/sciadv.1400218	Sobic.009G224500	56657463	56659100	1	1638	306						DNA binding	GO:0003677	Any molecular function by which a gene product interacts selectively and non-covalently with DNA (deoxyribonucleic acid).
CPG9.18	S09_56986521	3.74	9	56986521	56910476	57498003	56975335	57069120	93785	TRUE	dw1/SbHt9.1/GA2-oxidase/Sobic.009G230800	Morris et al 10.1073.pnas.1215985110, Bouchet et al 2017, Thurber et al 10.1186/gb-2013-14-6-r68, Lasky et al 10.1126/sciadv.1400218	Sobic.009G229100	56985306	56986397	-1	1092	124		Armadillo-like helical		This domain consists of a multi-helical fold comprised of two curved layers of alpha helices arranged in a regular right-handed superhelix, where the repeats that make up this structure are arranged about a common axis []. These superhelical structures present an extensive solvent-accessible surface that is well suited to binding large substrates such as proteins and nucleic acids. This topology …	Domain
CPG9.19	S09_57647501	4.88	9	57647501	57511211	57717096	57513652	57647501	133849	TRUE	dw1/SbHt9.1/GA2-oxidase/Sobic.009G230800		Sobic.009G238600	57652425	57655397	-1	2973	4924		PPM-type phosphatase domain		Protein phosphatases remove phosphate groups from various proteins that arethe key components of a number of signalling pathways in eukaryotes andprokaryotes. Protein phosphatases that dephosphorylate Ser and Thr residuesare classified into the phosphoprotein (PPP) and the protein phosphataseMg(2+)- or Mn(2+)-dependent (PPM) families. The core structure of PPMs is the300-residue PPM-type phosphat…	Domain
CPG9.19	S09_57647501	4.88	9	57647501	57511211	57717096	57513652	57647501	133849	TRUE	dw1/SbHt9.1/GA2-oxidase/Sobic.009G230800		Sobic.009G238600	57652425	57655397	-1	2973	4924		Protein phosphatase 2C		Protein phosphatase 2C (PP2C) is one of the four major classes of mammalian serine/threonine specific protein phosphatases (). PP2C []is a monomeric enzyme of about 42 kDa, that shows broad substrate specificity and is dependent on divalent cations (mainly manganese and magnesium) for its activity. The exact physiological role is still unclear. Three isozymes are currently known in mammals: PP2C-…	Family
CPG9.19	S09_57647501	4.88	9	57647501	57511211	57717096	57513652	57647501	133849	TRUE	dw1/SbHt9.1/GA2-oxidase/Sobic.009G230800		Sobic.009G238600	57652425	57655397	-1	2973	4924						catalytic activity	GO:0003824	Catalysis of a biochemical reaction at physiological temperatures. In biologically catalyzed reactions, the reactants are known as substrates, and the catalysts are naturally occurring macromolecular substances known as enzymes. Enzymes possess specific binding sites for substrates, and are usually composed wholly or largely of protein, but RNA that has catalytic activity (ribozyme) is often also…
CPG9.19	S09_57647501	4.88	9	57647501	57511211	57717096	57513652	57647501	133849	TRUE	dw1/SbHt9.1/GA2-oxidase/Sobic.009G230800		Sobic.009G238600	57652425	57655397	-1	2973	4924						protein dephosphorylation	GO:0006470	The process of removing one or more phosphoric residues from a protein.
CPG9.19	S09_57647501	4.88	9	57647501	57511211	57717096	57513652	57647501	133849	TRUE	dw1/SbHt9.1/GA2-oxidase/Sobic.009G230800		Sobic.009G238600	57652425	57655397	-1	2973	4924						protein serine/threonine phosphatase activity	GO:0004722	Catalysis of the reaction: protein serine phosphate + H2O = protein serine + phosphate, and protein threonine phosphate + H2O = protein threonine + phosphate.
CPG9.20	S09_58771060	5.78	9	58771060	57737692	58981289	58468997	58906356	437359	TRUE	dw1/SbHt9.1/GA2-oxidase/Sobic.009G230800	Lasky et al 10.1126/sciadv.1400218, Bouchet et al 10.1534/genetics.116.198499, dw1/SbHt9.1/GA2-oxidase, Zhao et al 10.3835/plantgenome2015.06.0044	Sobic.009G253800	58761503	58763008	1	1506	8052	(1 of 1) PTHR13683//PTHR13683:SF355 - ASPARTYL PROTEASES // SUBFAMILY NOT NAMED	Aspartic peptidase domain		Aspartic endopeptidases of vertebrate, fungal and retroviral origin have been characterised []. More recently, aspartic endopeptidases associated with the processing of bacterial type 4 prepilin []and archaean preflagellin have been described [, ].Structurally, aspartic endopeptidases are bilobal enzymes, each lobe contributing a catalytic Asp residue, with an extended active site cleft localised…	Domain
CPG9.20	S09_58771060	5.78	9	58771060	57737692	58981289	58468997	58906356	437359	TRUE	dw1/SbHt9.1/GA2-oxidase/Sobic.009G230800	Lasky et al 10.1126/sciadv.1400218, Bouchet et al 10.1534/genetics.116.198499, dw1/SbHt9.1/GA2-oxidase, Zhao et al 10.3835/plantgenome2015.06.0045	Sobic.009G253800	58761503	58763008	1	1506	8052	(1 of 1) PTHR13683//PTHR13683:SF355 - ASPARTYL PROTEASES // SUBFAMILY NOT NAMED	Aspartic peptidase		Aspartic peptidase, also known as aspartyl proteases () are a widely distributed family of proteolytic enzymes [, , ]known to exist in vertebrates, fungi, plants, retroviruses and some plant viruses. Aspartate proteases of eukaryotes are monomeric enzymes which consist of two domains. Each domain contains an active site centred on a catalytic aspartyl residue. The two domains most probably evolve…	Family
CPG9.20	S09_58771060	5.78	9	58771060	57737692	58981289	58468997	58906356	437359	TRUE	dw1/SbHt9.1/GA2-oxidase/Sobic.009G230800	Lasky et al 10.1126/sciadv.1400218, Bouchet et al 10.1534/genetics.116.198499, dw1/SbHt9.1/GA2-oxidase, Zhao et al 10.3835/plantgenome2015.06.0046	Sobic.009G253800	58761503	58763008	1	1506	8052	(1 of 1) PTHR13683//PTHR13683:SF355 - ASPARTYL PROTEASES // SUBFAMILY NOT NAMED					proteolysis	GO:0006508	The hydrolysis of proteins into smaller polypeptides and/or amino acids by cleavage of their peptide bonds.
CPG9.20	S09_58771060	5.78	9	58771060	57737692	58981289	58468997	58906356	437359	TRUE	dw1/SbHt9.1/GA2-oxidase/Sobic.009G230800	Lasky et al 10.1126/sciadv.1400218, Bouchet et al 10.1534/genetics.116.198499, dw1/SbHt9.1/GA2-oxidase, Zhao et al 10.3835/plantgenome2015.06.0047	Sobic.009G253800	58761503	58763008	1	1506	8052	(1 of 1) PTHR13683//PTHR13683:SF355 - ASPARTYL PROTEASES // SUBFAMILY NOT NAMED					aspartic-type endopeptidase activity	GO:0004190	Catalysis of the hydrolysis of internal, alpha-peptide bonds in a polypeptide chain by a mechanism in which a water molecule bound by the side chains of aspartic residues at the active center acts as a nucleophile.
CPG9.21	S09_59169357	5.02	9	59169357	58983492	59361558	59169357	59173027	3670	TRUE	dw1/SbHt9.1/GA2-oxidase/Sobic.009G230800	Thurber et al 10.1186/gb-2013-14-6-r68, Lasky et al 10.1126/sciadv.1400218, Zhang et al 10.1186/s12870-015-0477-6	Sobic.009G257600	59167582	59172990	1	5409	0		P-loop containing nucleoside triphosphate hydrolase		The P-loop NTPase fold is the most prevalent domain of the several distinctnucleotide-binding protein folds.The most common reaction catalysed by enzymes of the P-loop NTPase fold is the hydrolysis of the beta-gamma phosphate bond of a bound nucleoside triphosphate (NTP). The energy from NTP hydrolysis is typically utilised to induce conformational changes in other molecules, which constitutes th…	Domain
CPG9.21	S09_59169357	5.02	9	59169357	58983492	59361558	59169357	59173027	3670	TRUE	dw1/SbHt9.1/GA2-oxidase/Sobic.009G230800	Thurber et al 10.1186/gb-2013-14-6-r68, Lasky et al 10.1126/sciadv.1400218, Zhang et al 10.1186/s12870-015-0477-6	Sobic.009G257600	59167582	59172990	1	5409	0		Helicase superfamily 1/2, ATP-binding domain		Helicases have been classified in 5 superfamilies (SF1-SF5). All of theproteins bind ATP and, consequently, all of them carry the classical Walker A(phosphate-binding loop or P-loop) and Walker B(Mg2+-binding aspartic acid) motifs. For the two largest groups, commonlyreferred to as SF1 and SF2, a total of seven characteristic motifs has beenidentified []. These two superfamilies encompass a large…	Domain
CPG9.21	S09_59169357	5.02	9	59169357	58983492	59361558	59169357	59173027	3670	TRUE	dw1/SbHt9.1/GA2-oxidase/Sobic.009G230800	Thurber et al 10.1186/gb-2013-14-6-r68, Lasky et al 10.1126/sciadv.1400218, Zhang et al 10.1186/s12870-015-0477-6	Sobic.009G257600	59167582	59172990	1	5409	0		Helicase, C-terminal		Helicases have been classified in 5 superfamilies (SF1-SF5). For the two largest groups, commonly referred to as SF1 and SF2, a total of seven characteristic motifs has been identified []. These two superfamilies encompass a large number of DNA and RNA helicases from archaea, eubacteria, eukaryotes and viruses.This entry represents the C-terminal domain found in proteins belonging to the helicase…	Domain
CPG9.21	S09_59169357	5.02	9	59169357	58983492	59361558	59169357	59173027	3670	TRUE	dw1/SbHt9.1/GA2-oxidase/Sobic.009G230800	Thurber et al 10.1186/gb-2013-14-6-r68, Lasky et al 10.1126/sciadv.1400218, Zhang et al 10.1186/s12870-015-0477-6	Sobic.009G257600	59167582	59172990	1	5409	0		Helicase/UvrB, N-terminal		This entry represents a domain found in the N terminus of several proteins, including helicases, the R subunit (HsdR) of type I restriction endonucleases (), the Res subunit of type III endonucleases (), and the B subunit of excinuclease ABC (uvrB) [, , ].	Domain
CPG9.21	S09_59169357	5.02	9	59169357	58983492	59361558	59169357	59173027	3670	TRUE	dw1/SbHt9.1/GA2-oxidase/Sobic.009G230800	Thurber et al 10.1186/gb-2013-14-6-r68, Lasky et al 10.1126/sciadv.1400218, Zhang et al 10.1186/s12870-015-0477-6	Sobic.009G257600	59167582	59172990	1	5409	0		RNA helicase, DEAD-box type, Q motif		RNA helicases from the DEAD-box family are found in almost all organisms andhave important roles in RNA metabolism such as splicing, RNA transport,ribosome biogenesis, translation and RNA decay. They are enzymes that unwinddouble-stranded RNA molecules in an energy dependent fashion through thehydrolysis of NTP. DEAD-box RNA helicases belong to superfamily 2 (SF2) ofhelicases. As other SF1 and SF…	Domain
CPG9.21	S09_59169357	5.02	9	59169357	58983492	59361558	59169357	59173027	3670	TRUE	dw1/SbHt9.1/GA2-oxidase/Sobic.009G230800	Thurber et al 10.1186/gb-2013-14-6-r68, Lasky et al 10.1126/sciadv.1400218, Zhang et al 10.1186/s12870-015-0477-6	Sobic.009G257600	59167582	59172990	1	5409	0		P-loop containing nucleoside triphosphate hydrolase		The P-loop NTPase fold is the most prevalent domain of the several distinctnucleotide-binding protein folds.The most common reaction catalysed by enzymes of the P-loop NTPase fold is the hydrolysis of the beta-gamma phosphate bond of a bound nucleoside triphosphate (NTP). The energy from NTP hydrolysis is typically utilised to induce conformational changes in other molecules, which constitutes th…	Domain
CPG9.21	S09_59169357	5.02	9	59169357	58983492	59361558	59169357	59173027	3670	TRUE	dw1/SbHt9.1/GA2-oxidase/Sobic.009G230800	Thurber et al 10.1186/gb-2013-14-6-r68, Lasky et al 10.1126/sciadv.1400218, Zhang et al 10.1186/s12870-015-0477-6	Sobic.009G257600	59167582	59172990	1	5409	0		Helicase superfamily 1/2, ATP-binding domain		Helicases have been classified in 5 superfamilies (SF1-SF5). All of theproteins bind ATP and, consequently, all of them carry the classical Walker A(phosphate-binding loop or P-loop) and Walker B(Mg2+-binding aspartic acid) motifs. For the two largest groups, commonlyreferred to as SF1 and SF2, a total of seven characteristic motifs has beenidentified []. These two superfamilies encompass a large…	Domain
CPG9.21	S09_59169357	5.02	9	59169357	58983492	59361558	59169357	59173027	3670	TRUE	dw1/SbHt9.1/GA2-oxidase/Sobic.009G230800	Thurber et al 10.1186/gb-2013-14-6-r68, Lasky et al 10.1126/sciadv.1400218, Zhang et al 10.1186/s12870-015-0477-6	Sobic.009G257600	59167582	59172990	1	5409	0		Helicase, C-terminal		Helicases have been classified in 5 superfamilies (SF1-SF5). For the two largest groups, commonly referred to as SF1 and SF2, a total of seven characteristic motifs has been identified []. These two superfamilies encompass a large number of DNA and RNA helicases from archaea, eubacteria, eukaryotes and viruses.This entry represents the C-terminal domain found in proteins belonging to the helicase…	Domain
CPG9.21	S09_59169357	5.02	9	59169357	58983492	59361558	59169357	59173027	3670	TRUE	dw1/SbHt9.1/GA2-oxidase/Sobic.009G230800	Thurber et al 10.1186/gb-2013-14-6-r68, Lasky et al 10.1126/sciadv.1400218, Zhang et al 10.1186/s12870-015-0477-6	Sobic.009G257600	59167582	59172990	1	5409	0		Helicase/UvrB, N-terminal		This entry represents a domain found in the N terminus of several proteins, including helicases, the R subunit (HsdR) of type I restriction endonucleases (), the Res subunit of type III endonucleases (), and the B subunit of excinuclease ABC (uvrB) [, , ].	Domain
CPG9.21	S09_59169357	5.02	9	59169357	58983492	59361558	59169357	59173027	3670	TRUE	dw1/SbHt9.1/GA2-oxidase/Sobic.009G230800	Thurber et al 10.1186/gb-2013-14-6-r68, Lasky et al 10.1126/sciadv.1400218, Zhang et al 10.1186/s12870-015-0477-6	Sobic.009G257600	59167582	59172990	1	5409	0		RNA helicase, DEAD-box type, Q motif		RNA helicases from the DEAD-box family are found in almost all organisms andhave important roles in RNA metabolism such as splicing, RNA transport,ribosome biogenesis, translation and RNA decay. They are enzymes that unwinddouble-stranded RNA molecules in an energy dependent fashion through thehydrolysis of NTP. DEAD-box RNA helicases belong to superfamily 2 (SF2) ofhelicases. As other SF1 and SF…	Domain
CPG10.1	S10_302416	2.76	10	302416	75758	552762	290422	415474	125052	FALSE	S10_86160 - HVP Lasky	Lasky et al 10.1126/sciadv.1400218	Sobic.010G003400	294897	302843	1	7947	0		P-loop containing nucleoside triphosphate hydrolase		The P-loop NTPase fold is the most prevalent domain of the several distinctnucleotide-binding protein folds.The most common reaction catalysed by enzymes of the P-loop NTPase fold is the hydrolysis of the beta-gamma phosphate bond of a bound nucleoside triphosphate (NTP). The energy from NTP hydrolysis is typically utilised to induce conformational changes in other molecules, which constitutes th…	Domain
CPG10.1	S10_302416	2.76	10	302416	75758	552762	290422	415474	125052	FALSE	S10_86160 - HVP Lasky	Lasky et al 10.1126/sciadv.1400218	Sobic.010G003400	294897	302843	1	7947	0		Helicase superfamily 1/2, ATP-binding domain		Helicases have been classified in 5 superfamilies (SF1-SF5). All of theproteins bind ATP and, consequently, all of them carry the classical Walker A(phosphate-binding loop or P-loop) and Walker B(Mg2+-binding aspartic acid) motifs. For the two largest groups, commonlyreferred to as SF1 and SF2, a total of seven characteristic motifs has beenidentified []. These two superfamilies encompass a large…	Domain
CPG10.1	S10_302416	2.76	10	302416	75758	552762	290422	415474	125052	FALSE	S10_86160 - HVP Lasky	Lasky et al 10.1126/sciadv.1400218	Sobic.010G003400	294897	302843	1	7947	0		Helicase, C-terminal		Helicases have been classified in 5 superfamilies (SF1-SF5). For the two largest groups, commonly referred to as SF1 and SF2, a total of seven characteristic motifs has been identified []. These two superfamilies encompass a large number of DNA and RNA helicases from archaea, eubacteria, eukaryotes and viruses.This entry represents the C-terminal domain found in proteins belonging to the helicase…	Domain
CPG10.1	S10_302416	2.76	10	302416	75758	552762	290422	415474	125052	FALSE	S10_86160 - HVP Lasky	Lasky et al 10.1126/sciadv.1400218	Sobic.010G003400	294897	302843	1	7947	0		DEAD/DEAH box helicase domain		Proteins with this domain include the DEAD and DEAH box helicases. Helicases are involved in unwinding nucleic acids. The DEAD box helicases are involved in various aspects of RNA metabolism, including nuclear transcription, pre mRNA splicing, ribosome biogenesis, nucleocytoplasmic transport, translation, RNA decay and organellar gene expression.	Domain
CPG10.1	S10_302416	2.76	10	302416	75758	552762	290422	415474	125052	FALSE	S10_86160 - HVP Lasky	Lasky et al 10.1126/sciadv.1400218	Sobic.010G003400	294897	302843	1	7947	0		EF-hand domain pair		This domain consists of a duplication of two EF-hand units, where each unit is composed of two helices connected by a twelve-residue calcium-binding loop. The calcium ion in the EF-hand loop is coordinated in a pentagonal bipyramidal configuration. Many calcium-binding proteins contain an EF-hand type calcium-binding domain [, ]. These include: calbindin D9K, S100 proteins such as calcyclin, polc…	Domain
CPG10.1	S10_302416	2.76	10	302416	75758	552762	290422	415474	125052	FALSE	S10_86160 - HVP Lasky	Lasky et al 10.1126/sciadv.1400218	Sobic.010G003400	294897	302843	1	7947	0		Staphylococcal nuclease (SNase-like), OB-fold		Staphylococcus aureusnuclease (SNase) homologues, previously thought to be restricted to bacteria and archaea, are also in eukaryotes. Staphylococcal nuclease has a multi-domain organisation []. The human cellular coactivator p100 contains four repeats, each of which is a SNase homologue. These repeats are unlikely to possess SNase-like activities as each lacks equivalent SNase catalytic residues…	Domain
CPG10.1	S10_302416	2.76	10	302416	75758	552762	290422	415474	125052	FALSE	S10_86160 - HVP Lasky	Lasky et al 10.1126/sciadv.1400218	Sobic.010G003400	294897	302843	1	7947	0		ATP-dependent RNA helicase Ski2, C-terminal		This C-terminal domain is found in DOB1/SK12/helY-like DEAD box helicases [].	Domain
CPG10.1	S10_302416	2.76	10	302416	75758	552762	290422	415474	125052	FALSE	S10_86160 - HVP Lasky	Lasky et al 10.1126/sciadv.1400218	Sobic.010G003400	294897	302843	1	7947	0		rRNA-processing arch domain		The essential RNA helicase Mtr4 is an exosome-activating cofactor. This arch domain can be found in Mtr4 and Ski2 (the cytosolic homologue of Mtr4). The arch domain is required for proper 5.8S rRNA processing, and appears to function independently of canonical helicase activity [].	Domain
CPG10.1	S10_302416	2.76	10	302416	75758	552762	290422	415474	125052	FALSE	S10_86160 - HVP Lasky	Lasky et al 10.1126/sciadv.1400218	Sobic.010G003400	294897	302843	1	7947	0		ATP-dependent RNA helicase Ski2		This group represents a group of ATP-dependent RNA helicases and their homologues, including Ski complex protein Ski2 and RNA helicase Mtr4 (also known as Dob1). Ski2 is a putative RNA helicase that forms ski complex, which participates in many cytoplasmic pathways of the exosome in both yeast and metazoan cells, including 3'-to-5' mRNA turnover []. Mtr4 is a ATP-dependent 3'-5' RNA helicase invo…	Family
[truncated: 149 more rows]
