# Supplementary material for: Association mapping by aerial drone reveals 213 genetic associations for Sorghum bicolor biomass traits under drought
Source: BMC Genomics. 2018 Sep 17;19:679. doi: 10.1186/s12864-018-5055-5 (PMC6142696; doi:10.1186/s12864-018-5055-5)
Supplement: Supplementary file 11 — Significantly enriched gene ontologies. (XLSX 12 kb) [file 12864_2018_5055_MOESM11_ESM.xlsx]

## Sheet: GO_enrichment.csv
Significantly enriched gene ontologies. Gene ontologies were scraped from PhytoMine for all genes found in the region of each GWAS peak (as defined by the wide range, i.e., the range of the union of all SNPs that surpassed the significance threshold for a given peak)(Additional file 9). Each ontology type was summed and a chi-square test used to determine if the ontology was significantly enriche…
Ontology_Name	CPG_count	CPG_percet	Sb_count	Sb_percent	diff	p-val
oxidation-reduction process	143	4.58333	2016	3.298	1.28534	0.000123566
heme binding	59	1.89103	689	1.12714	0.763883	0.000211157
iron ion binding	53	1.69872	612	1.00118	0.69754	0.000335612
oxidoreductase activity, acting on paired donors, with incorporation or reduction of molecular oxygen	44	1.41026	483	0.790145	0.620111	0.000393128
protein peptidyl-prolyl isomerization	8	0.25641	46	0.0752519	0.181158	0.00433465
peptidyl-prolyl cis-trans isomerase activity	8	0.25641	46	0.0752519	0.181158	0.00433465
aspartic-type endopeptidase activity	16	0.512821	146	0.238843	0.273977	0.00570141
O-methyltransferase activity	9	0.288462	61	0.0997906	0.188671	0.00665397
protein serine/threonine phosphatase activity	14	0.448718	125	0.204489	0.244229	0.00788886
O-acyltransferase activity	4	0.128205	14	0.0229028	0.105302	0.00982294
ubiquitin-specific protease activity	4	0.128205	14	0.0229028	0.105302	0.00982294
response to auxin	10	0.320513	78	0.127601	0.192912	0.0103109
protein dephosphorylation	16	0.512821	157	0.256838	0.255982	0.0104702
intracellular	38	1.21795	490	0.801597	0.416352	0.0109676
proteolysis	47	1.50641	639	1.04535	0.461063	0.0121036
xyloglucan metabolic process	6	0.192308	34	0.055621	0.136687	0.012122
microtubule motor activity	10	0.320513	81	0.132509	0.188004	0.0128952
microtubule-based movement	10	0.320513	81	0.132509	0.188004	0.0128952
kinesin complex	10	0.320513	81	0.132509	0.188004	0.0128952
aminoacylase activity	2	0.0641026	2	0.00327182	0.0608307	0.0132465
2-C-methyl-D-erythritol 2,4-cyclodiphosphate synthase activity	2	0.0641026	2	0.00327182	0.0608307	0.0132465
tryptophan metabolic process	3	0.0961538	8	0.0130873	0.0830666	0.0140721
sigma factor activity	3	0.0961538	8	0.0130873	0.0830666	0.0140721
transferase activity, transferring hexosyl groups	22	0.705128	252	0.41225	0.292878	0.0151444
translation	31	0.99359	391	0.639641	0.353948	0.0154207
structural constituent of ribosome	30	0.961538	378	0.618375	0.343164	0.0167426
xyloglucan:xyloglucosyl transferase activity	6	0.192308	37	0.0605287	0.131779	0.0170308
FMN binding	9	0.288462	73	0.119422	0.16904	0.017931
tryptophan synthase activity	3	0.0961538	9	0.0147232	0.0814306	0.0180941
transcription factor activity, sequence-specific DNA binding	55	1.76282	798	1.30546	0.457363	0.0212925
S-methyl-5-thioribose kinase activity	2	0.0641026	3	0.00490773	0.0591948	0.0213692
malate dehydrogenase (NADP+) activity	2	0.0641026	3	0.00490773	0.0591948	0.0213692
isoprenoid biosynthetic process	5	0.160256	29	0.0474414	0.112815	0.0231558
cellular ion homeostasis	4	0.128205	19	0.0310823	0.0971228	0.0234568
voltage-gated anion channel activity	4	0.128205	19	0.0310823	0.0971228	0.0234568
GTPase activity	15	0.480769	160	0.261746	0.219023	0.0240269
sequence-specific DNA binding	32	1.02564	423	0.691991	0.33365	0.024342
ribosome	28	0.897436	362	0.5922	0.305236	0.0265561
L-phenylalanine biosynthetic process	2	0.0641026	4	0.00654365	0.0575589	0.0310297
coenzyme A metabolic process	2	0.0641026	4	0.00654365	0.0575589	0.0310297
prephenate dehydratase activity	2	0.0641026	4	0.00654365	0.0575589	0.0310297
pectate lyase activity	2	0.0641026	4	0.00654365	0.0575589	0.0310297
calcium ion binding	27	0.865385	355	0.580749	0.284636	0.0342253
actin cytoskeleton	4	0.128205	22	0.0359901	0.0922151	0.0353234
transferase activity, transferring phosphorus-containing groups	5	0.160256	33	0.0539851	0.106271	0.0356634
drug transmembrane transporter activity	9	0.288462	85	0.139052	0.149409	0.039111
antiporter activity	9	0.288462	85	0.139052	0.149409	0.039111
drug transmembrane transport	9	0.288462	85	0.139052	0.149409	0.039111
actin filament depolymerization	3	0.0961538	13	0.0212669	0.074887	0.0398754
oxidoreductase activity, acting on the CH-NH2 group of donors, NAD or NADP as acceptor	2	0.0641026	5	0.00817956	0.055923	0.0420597
peptidase activity	4	0.128205	24	0.0392619	0.0889433	0.0448449
