# Supplementary material for: Association mapping by aerial drone reveals 213 genetic associations for Sorghum bicolor biomass traits under drought
Source: BMC Genomics. 2018 Sep 17;19:679. doi: 10.1186/s12864-018-5055-5 (PMC6142696; doi:10.1186/s12864-018-5055-5)
Supplement: Supplementary file 12 — Significantly enriched protein domains. (XLSX 43 kb) [file 12864_2018_5055_MOESM12_ESM.xlsx]

## Sheet: Significantly_enriched_domains
Significantly enriched protein domains. Protein domains were scraped from PhytoMine for all genes found in the region of each GWAS peak (as defined by the wide range, i.e., the range of the union of all SNPs that surpassed the significance threshold for a given peak)(Additional file 9). Each protein domain was summed and a chi-square test used to determine if the domain was significantly enriched…
Domain name	CPG_count	CPG_percent	SB_count	Sb_percent	Diff	p-val
Alpha/Beta hydrolase fold	120	1.26662	7442	0.470268	0.796356	8.45719e-21
F-box domain	127	1.34051	9057	0.572322	0.768189	2.87153e-17
Protein of unknown function DUF1677, Oryza sativa	19	0.200549	352	0.0222433	0.178306	2.37789e-12
Alpha/beta hydrolase fold-3	17	0.179438	315	0.0199052	0.159533	3.32495e-11
Timeless protein	10	0.105552	89	0.00562401	0.099928	5.33864e-10
Timeless C-terminal	10	0.105552	89	0.00562401	0.099928	5.33864e-10
TMP21-related	13	0.137218	205	0.0129542	0.124263	1.05247e-09
Domain of unknown function DUF4378	14	0.147773	266	0.0168088	0.130964	2.3782e-09
GOLD domain	15	0.158328	346	0.0218641	0.136464	7.87388e-09
Phloem protein 2-like	12	0.126662	205	0.0129542	0.113708	1.06351e-08
Membrane insertase YidC/Oxa1, C-terminal	10	0.105552	131	0.00827804	0.097274	1.68712e-08
Myb-like domain	27	0.284991	1237	0.0781674	0.206823	2.62615e-08
ASCH domain	8	0.0844416	76	0.00480252	0.0796391	4.57579e-08
Per33/Pom33 family	7	0.0738864	50	0.00315956	0.0707269	5.37537e-08
Protein of unknown function DUF1517	6	0.0633312	31	0.00195892	0.0613723	8.80209e-08
SANT/Myb domain	66	0.696643	5344	0.337693	0.35895	1.0075e-07
Zinc finger C2H2-type/integrase DNA-binding domain	34	0.358877	2126	0.134344	0.224533	6.24534e-07
AMP-dependent synthetase/ligase	34	0.358877	2138	0.135103	0.223774	7.05167e-07
Pleckstrin-like, plant	9	0.0949968	170	0.0107425	0.0842543	1.59462e-06
Domain of unknown function DUF828	9	0.0949968	170	0.0107425	0.0842543	1.59462e-06
Zinc finger, C2H2	33	0.348322	2139	0.135166	0.213156	1.90718e-06
Membrane insertase OXA1/ALB3/YidC	10	0.105552	234	0.0147867	0.0907653	2.68685e-06
Polyprenyl synthetase-related	9	0.0949968	189	0.0119431	0.0830537	3.64583e-06
OTU domain	11	0.116107	319	0.020158	0.0959493	6.24271e-06
Rab-GTPase-TBC domain	10	0.105552	260	0.0164297	0.0891223	6.55308e-06
Non-structural maintenance of chromosome element 4, C-terminal	6	0.0633312	76	0.00480252	0.0585287	1.0548e-05
Nse4/EID family	6	0.0633312	76	0.00480252	0.0585287	1.0548e-05
ELM2 domain	7	0.0738864	118	0.00745655	0.0664299	1.13996e-05
Protein of unknown function DUF1645, plant	5	0.052776	44	0.00278041	0.0499956	1.1434e-05
Protein of unknown function DUF3252	4	0.0422208	20	0.00126382	0.040957	1.21096e-05
Alpha/beta hydrolase fold-5	23	0.24277	1339	0.0846129	0.158157	1.27266e-05
Quinonprotein alcohol dehydrogenase-like domain	12	0.126662	417	0.0263507	0.100312	1.39625e-05
Pollen allergen ole e 6	4	0.0422208	21	0.00132701	0.0408938	1.43479e-05
Adenylate dimethylallyltransferase	7	0.0738864	123	0.00777251	0.0661139	1.4717e-05
Bifunctional inhibitor/plant lipid transfer protein/seed storage helical domain	21	0.221659	1166	0.0736808	0.147978	1.5118e-05
Protein of unknown function DUF1639	6	0.0633312	83	0.00524486	0.0580864	1.68949e-05
Zinc finger, C2H2-like	25	0.26388	1560	0.0985781	0.165302	1.70482e-05
Protein of unknown function DUF1350	5	0.052776	49	0.00309636	0.0496797	1.85006e-05
DVL	6	0.0633312	85	0.00537124	0.05796	1.91842e-05
Homeodomain-like	95	1.00274	10060	0.635703	0.367042	2.12244e-05
Transferase	23	0.24277	1391	0.0878988	0.154871	2.267e-05
Polyprenyl synthetase	9	0.0949968	240	0.0151659	0.079831	2.2744e-05
Spatacsin, C-terminal domain	4	0.0422208	24	0.00151659	0.0407042	2.28946e-05
Spatacsin	4	0.0422208	24	0.00151659	0.0407042	2.28946e-05
Helicase/SANT-associated domain	12	0.126662	450	0.028436	0.0982264	2.87395e-05
Protein phosphatase 2C	26	0.274435	1722	0.108815	0.16562	3.11176e-05
Carboxylesterase, type B	10	0.105552	327	0.0206635	0.0848885	4.34962e-05
Protein of unknown function DUF3754	4	0.0422208	29	0.00183254	0.0403883	4.46828e-05
Cysteine oxygenase/2-aminoethanethiol dioxygenase	9	0.0949968	268	0.0169352	0.0780616	5.19547e-05
SAM dependent carboxyl methyltransferase	11	0.116107	426	0.0269194	0.0891878	8.04067e-05
Pyrrolo-quinoline quinone beta-propeller repeat	8	0.0844416	224	0.0141548	0.0702868	8.90028e-05
PPM-type phosphatase domain	27	0.284991	1955	0.123539	0.161452	9.47899e-05
Sucrose synthase	10	0.105552	361	0.022812	0.08274	9.60941e-05
Transcription elongation factor 1	4	0.0422208	37	0.00233807	0.0398827	0.000106469
Lateral organ boundaries, LOB	8	0.0844416	231	0.0145971	0.0698445	0.000109246
Myb domain, plants	26	0.274435	1867	0.117978	0.156457	0.000111031
Pre-mRNA-splicing factor 38, C-terminal	4	0.0422208	38	0.00240126	0.0398196	0.00011712
Zinc finger, RING-CH-type	15	0.158328	782	0.0494155	0.108913	0.000121246
Cofactor assembly of complex C subunit B, CCB2/CCB4	3	0.0316656	14	0.000884676	0.0307809	0.000134594
Ccc1 family	4	0.0422208	40	0.00252764	0.0396932	0.000140707
WRKY domain	24	0.253325	1684	0.106414	0.146911	0.00014275
Domain of unknown function DUF1618	10	0.105552	382	0.024139	0.081413	0.000150044
Tetraspanin/Peripherin	6	0.0633312	126	0.00796208	0.0553691	0.000153189
Uncharacterised protein family UPF0183	3	0.0316656	15	0.000947867	0.0307177	0.000160796
VQ	7	0.0738864	186	0.0117535	0.0621329	0.000178603
Protein of unknown function DUF3506	3	0.0316656	16	0.00101106	0.0306546	0.000190097
Pre-mRNA-splicing factor 38	4	0.0422208	44	0.00278041	0.0394404	0.000197904
WAT1-related protein	15	0.158328	822	0.0519431	0.106385	0.000204441
EamA domain	15	0.158328	824	0.0520695	0.106259	0.000209656
Glycosyl transferase, family 43	7	0.0738864	192	0.0121327	0.0617537	0.000215304
Peptidase S9, prolyl oligopeptidase, catalytic domain	8	0.0844416	257	0.0162401	0.0682015	0.000220554
GPI biosynthesis protein Pig-F	3	0.0316656	17	0.00107425	0.0305914	0.00022265
Glycerophosphodiester phosphodiesterase domain	9	0.0949968	333	0.0210426	0.0739542	0.000252226
S-adenosyl-L-methionine-dependent methyltransferase	63	0.664978	6518	0.41188	0.253098	0.000257248
Ribosomal protein S24/S35, mitochondrial, conserved domain	3	0.0316656	18	0.00113744	0.0305282	0.000258605
Alternative oxidase	5	0.052776	91	0.00575039	0.0470256	0.000290843
Chloramphenicol acetyltransferase-like domain	24	0.253325	1790	0.113112	0.140213	0.000338313
Transforming protein Ski	3	0.0316656	20	0.00126382	0.0304018	0.000341304
Stigma-specific protein Stig1	3	0.0316656	20	0.00126382	0.0304018	0.000341304
Gibberellin regulated protein	4	0.0422208	52	0.00328594	0.0389349	0.00035971
Tyrosyl-DNA phosphodiesterase I	5	0.052776	97	0.00612954	0.0466465	0.00038484
Prismane-like	5	0.052776	97	0.00612954	0.0466465	0.00038484
Ribonuclease/ribotoxin	3	0.0316656	21	0.00132701	0.0303386	0.000388332
Tyrosyl-DNA phosphodiesterase C-terminal domain	5	0.052776	101	0.0063823	0.0463937	0.000459154
Fatty acid hydroxylase	11	0.116107	528	0.0333649	0.0827423	0.000479922
Exostosin-like	11	0.116107	529	0.0334281	0.0826791	0.000487297
Coenzyme F420 hydrogenase/dehydrogenase beta subunit, N-terminal	4	0.0422208	57	0.00360189	0.0386189	0.000499171
Coenzyme F420 hydrogenase/dehydrogenase beta subunit, C-terminal	4	0.0422208	57	0.00360189	0.0386189	0.000499171
Protein-tyrosine phosphatase-like, PTPLA	5	0.052776	104	0.00657188	0.0462041	0.00052161
ADF-H/Gelsolin-like domain	14	0.147773	811	0.051248	0.0965249	0.000557598
Small auxin-up RNA	10	0.105552	455	0.028752	0.0768001	0.000572576
Protein of unknown function UPF0301	4	0.0422208	60	0.00379147	0.0384293	0.000599225
CCT domain	11	0.116107	544	0.034376	0.0817313	0.000609803
Sucrose synthase, plant/cyanobacteria	6	0.0633312	167	0.0105529	0.0527783	0.000649482
Domain unknown function DUF295	15	0.158328	931	0.0588309	0.0994971	0.000718776
Phosphoribosylaminoimidazole carboxylase PurE domain	5	0.052776	113	0.0071406	0.0456354	0.000747546
Cytochrome P450, E-class, group II	19	0.200549	1351	0.0853712	0.115178	0.00077173
ABI family	3	0.0316656	28	0.00176935	0.0298963	0.000836039
Brain/reproductive organ-expressed protein	3	0.0316656	28	0.00176935	0.0298963	0.000836039
GWT1	3	0.0316656	28	0.00176935	0.0298963	0.000836039
Glycosyl transferase, family 14	8	0.0844416	317	0.0200316	0.06441	0.000843541
Protein of unknown function DUF1677, plant	4	0.0422208	67	0.0042338	0.037987	0.000886641
DTW	3	0.0316656	29	0.00183254	0.0298331	0.000918444
FACT complex subunit Spt16p/Cdc68p	4	0.0422208	68	0.004297	0.0379238	0.000934391
Uncharacterised conserved protein UCP006600	2	0.0211104	6	0.000379147	0.0207313	0.000968196
UPF0014 family	3	0.0316656	30	0.00189573	0.0297699	0.00100582
Domain of unknown function DUF4187	3	0.0316656	30	0.00189573	0.0297699	0.00100582
Bacteriophage SP-beta, YorD	3	0.0316656	32	0.00202212	0.0296435	0.00119593
Protein of unknown function DUF829, TMEM53	4	0.0422208	73	0.00461295	0.0376079	0.00120055
Coactivator CBP, KIX domain	5	0.052776	128	0.00808846	0.0446876	0.00127631
FBD domain	14	0.147773	888	0.0561137	0.0916591	0.00129465
PPC domain	7	0.0738864	264	0.0166825	0.057204	0.00133216
Ribosomal RNA large subunit methyltransferase E	4	0.0422208	77	0.00486572	0.0373551	0.0014485
Peptidase S1, PA clan	15	0.158328	1006	0.0635703	0.0947578	0.00151512
Acyl carrier protein-like	9	0.0949968	433	0.0273618	0.0676351	0.00153988
Protein of unknown function DUF3593	2	0.0211104	8	0.000505529	0.0206049	0.00154375
Protein of unknown function DUF1674	2	0.0211104	8	0.000505529	0.0206049	0.00154375
Cytochrome c oxidase, subunit VIb	5	0.052776	134	0.00846761	0.0443084	0.00155068
AUX/IAA protein	13	0.137218	811	0.051248	0.0859697	0.00164176
6-phosphogluconate dehydrogenase	7	0.0738864	275	0.0173776	0.0565089	0.00166937
Cyclophilin-type peptidyl-prolyl cis-trans isomerase	13	0.137218	815	0.0515008	0.0857169	0.00171211
CheY binding	4	0.0422208	81	0.00511848	0.0371023	0.00173006
mRNA splicing factor, Cwf18	2	0.0211104	9	0.00056872	0.0205417	0.00187935
Domain of unknown function CP12	4	0.0422208	83	0.00524486	0.036976	0.00188414
Cyclophilin-type peptidyl-prolyl cis-trans isomerase domain	13	0.137218	826	0.0521959	0.0850218	0.00191849
Choline transporter-like	3	0.0316656	39	0.00246445	0.0292012	0.00203371
Cyclophilin-like domain	13	0.137218	832	0.052575	0.0846426	0.00203944
MYB-CC type transcription factor, LHEQLE-containing domain	9	0.0949968	455	0.028752	0.0662449	0.00213433
Protein of unknown function DUF3681	3	0.0316656	40	0.00252764	0.029138	0.0021766
Decaprenyl diphosphate synthase-like	5	0.052776	146	0.0092259	0.0435501	0.00222598
Polyketide cyclase SnoaL-like domain	3	0.0316656	41	0.00259084	0.0290748	0.00232557
Protein of unknown function DUF1296, plant	3	0.0316656	43	0.00271722	0.0289484	0.00264208
Translation machinery associated TMA7	2	0.0211104	11	0.000695102	0.0204153	0.00264426
Transcription factor GRAS	11	0.116107	659	0.0416429	0.0744643	0.00267432
6-phosphogluconate dehydrogenase, C-terminal	6	0.0633312	229	0.0144708	0.0488605	0.00306471
TATA element modulatory factor 1 TATA binding	2	0.0211104	12	0.000758293	0.0203521	0.0030728
TATA element modulatory factor 1 DNA binding	2	0.0211104	12	0.000758293	0.0203521	0.0030728
Protein Lines	2	0.0211104	12	0.000758293	0.0203521	0.0030728
Protein Lines, C-terminal	2	0.0211104	12	0.000758293	0.0203521	0.0030728
Xyloglucan fucosyltransferase	6	0.0633312	231	0.0145971	0.0487341	0.00319442
Mitochodrial transcription termination factor	10	0.105552	578	0.0365245	0.0690276	0.00319707
DnaJ domain	25	0.26388	2252	0.142306	0.121574	0.00325273
Late embryogenesis abundant protein, LEA-14	8	0.0844416	397	0.0250869	0.0593548	0.00330467
Myc-type, basic helix-loop-helix (bHLH) domain	34	0.358877	3382	0.213712	0.145165	0.00330763
Protein of unknown function DUF3615	6	0.0633312	233	0.0147235	0.0486077	0.00332817
AP2-like ethylene-responsive transcription factor	11	0.116107	680	0.04297	0.0731373	0.00336937
Multi antimicrobial extrusion protein	14	0.147773	990	0.0625592	0.0852136	0.00338421
Plant disease resistance response protein	8	0.0844416	399	0.0252133	0.0592284	0.00340356
FAS1 domain	6	0.0633312	238	0.0150395	0.0482917	0.00368076
GTP-binding protein, orthogonal bundle domain	5	0.052776	165	0.0104265	0.0423495	0.00369941
Tryptophan synthase beta subunit-like PLP-dependent enzyme	10	0.105552	591	0.0373459	0.0682061	0.0037228
Phosphate-induced protein 1	3	0.0316656	49	0.00309636	0.0285692	0.00374607
Golgi SNAP receptor complex, subunit 1	3	0.0316656	50	0.00315956	0.0285061	0.00395339
Putative S-adenosyl-L-methionine-dependent methyltransferase	9	0.0949968	502	0.0317219	0.0632749	0.00401295
Regulatory protein RecX	2	0.0211104	14	0.000884676	0.0202257	0.00402016
Squalene/phytoene synthase	4	0.0422208	104	0.00657188	0.0356489	0.00411187
Tryptophan synthase, alpha chain	4	0.0422208	104	0.00657188	0.0356489	0.00411187
Vacuolar protein sorting-associated protein 62	3	0.0316656	51	0.00322275	0.0284429	0.00416755
Meiosis arrest female protein 1	5	0.052776	170	0.0107425	0.0420335	0.00418128
Flavoprotein	3	0.0316656	52	0.00328594	0.0283797	0.00438862
Bifunctional kinase-pyrophosphorylase	3	0.0316656	52	0.00328594	0.0283797	0.00438862
Pyruvate Pi dikinase regulator, chloroplast	3	0.0316656	52	0.00328594	0.0283797	0.00438862
GH3 protein, group I	3	0.0316656	52	0.00328594	0.0283797	0.00438862
Protein of unknown function DUF1754, eukaryotic	2	0.0211104	15	0.000947867	0.0201625	0.00453824
Autophagy-related protein 5	2	0.0211104	15	0.000947867	0.0201625	0.00453824
SAP domain	8	0.0844416	420	0.0265403	0.0579014	0.00458611
Ancestral coatomer element 1, Sec16/Sec31	3	0.0316656	53	0.00334913	0.0283165	0.00461667
Methylthioribose kinase	3	0.0316656	53	0.00334913	0.0283165	0.00461667
Photosystem I PsaN, reaction centre subunit N	4	0.0422208	108	0.00682464	0.0353962	0.00467729
Patatin/Phospholipase A2-related	8	0.0844416	422	0.0266666	0.057775	0.00471332
Target SNARE coiled-coil homology domain	9	0.0949968	517	0.0326698	0.062327	0.00482689
Transcription factor IIA, alpha subunit, N-terminal	5	0.052776	177	0.0111848	0.0415912	0.00492885
Protein trichome birefringence-like 17/18	2	0.0211104	16	0.00101106	0.0200993	0.00508541
Apoptosis-antagonizing transcription factor, C-terminal	2	0.0211104	16	0.00101106	0.0200993	0.00508541
AATF leucine zipper-containing domain	2	0.0211104	16	0.00101106	0.0200993	0.00508541
Transcription elongation factor, GreA/GreB, N-terminal	2	0.0211104	16	0.00101106	0.0200993	0.00508541
Casein Kinase 2 substrate	2	0.0211104	16	0.00101106	0.0200993	0.00508541
AMP-binding enzyme C-terminal domain	13	0.137218	934	0.0590205	0.0781971	0.00525361
6-phosphogluconate dehydrogenase, decarboxylating	5	0.052776	180	0.0113744	0.0414016	0.0052765
Methyltransferase type 11	13	0.137218	937	0.0592101	0.0780076	0.00538869
Protein of unknown function DUF538	7	0.0738864	343	0.0216746	0.0522119	0.00544659
Ternary complex factor MIP1, leucine-zipper	6	0.0633312	259	0.0163665	0.0469647	0.00547012
TLDc domain	3	0.0316656	57	0.00360189	0.0280637	0.00559986
NYN domain, limkain-b1-type	5	0.052776	183	0.011564	0.041212	0.00564112
RNA polymerase I specific transcription initiation factor RRN3	2	0.0211104	17	0.00107425	0.0200362	0.00566133
Cytoplasmic FMR1-interacting	2	0.0211104	17	0.00107425	0.0200362	0.00566133
Protein of unknown function DUF1394	2	0.0211104	17	0.00107425	0.0200362	0.00566133
Diphthamide synthesis DHP2, eukaryotic	2	0.0211104	17	0.00107425	0.0200362	0.00566133
Ribosomal RNA methyltransferase FtsJ domain	4	0.0422208	116	0.00733017	0.0348906	0.00595999
Anthranilate phosphoribosyl transferase	3	0.0316656	59	0.00372828	0.0279373	0.00613484
Histone deacetylase	4	0.0422208	117	0.00739336	0.0348275	0.00613514
Dipeptidylpeptidase IV, N-terminal domain	3	0.0316656	60	0.00379147	0.0278741	0.00641336
Acyl transferase/acyl hydrolase/lysophospholipase	8	0.0844416	446	0.0281832	0.0562584	0.00645978
GTP-binding protein, ribosome biogenesis, YsxC	3	0.0316656	61	0.00385466	0.027811	0.0066993
EngB-type guanine nucleotide-binding (G) domain	3	0.0316656	61	0.00385466	0.027811	0.0066993
Glycosyl hydrolase family 32, C-terminal	7	0.0738864	359	0.0226856	0.0512008	0.00688896
Glycoside hydrolase, family 32	7	0.0738864	359	0.0226856	0.0512008	0.00688896
Glycosyl hydrolase family 32, N-terminal	7	0.0738864	359	0.0226856	0.0512008	0.00688896
Pre-mRNA-splicing factor Cwf15/Cwc15	2	0.0211104	19	0.00120063	0.0199098	0.00689795
Protein of unknown function DUF868, plant	3	0.0316656	63	0.00398104	0.0276846	0.00729363
Proteinase inhibitor I20	2	0.0211104	20	0.00126382	0.0198466	0.00755794
Spp2/MOS2, G-patch domain	3	0.0316656	64	0.00404423	0.0276214	0.00760211
Ribosomal protein L35A	3	0.0316656	64	0.00404423	0.0276214	0.00760211
GH3 family	5	0.052776	198	0.0125118	0.0402642	0.00773359
Putative S-adenosyl-L-methionine-dependent methyltransferase MidA	2	0.0211104	21	0.00132701	0.0197834	0.00824523
Heparan sulphate 6-sulfotransferase/Protein-tyrosine sulfotransferase	2	0.0211104	21	0.00132701	0.0197834	0.00824523
6-phosphogluconate dehydrogenase, domain 3	8	0.0844416	466	0.0294471	0.0549946	0.00825667
Frigida-like	3	0.0316656	68	0.004297	0.0273686	0.00891243
VPS9 domain	2	0.0211104	22	0.0013902	0.0197202	0.0089595
Trichome birefringence-like family	9	0.0949968	574	0.0362717	0.0587251	0.00913806
AP2/ERF domain	30	0.316656	3108	0.196398	0.120258	0.00929203
Actin-depolymerising factor homology domain	5	0.052776	208	0.0131438	0.0396323	0.00939562
ADF/Cofilin/Destrin	5	0.052776	208	0.0131438	0.0396323	0.00939562
RAVE complex protein Rav1 C-terminal	2	0.0211104	23	0.0014534	0.019657	0.00970038
Profilin	3	0.0316656	72	0.00454976	0.0271159	0.0103468
Protein FLOWERING LOCUS T	2	0.0211104	24	0.00151659	0.0195938	0.0104675
NEDD8-activating enzyme E1 regulatory subunit APP-BP1	2	0.0211104	24	0.00151659	0.0195938	0.0104675
Putative RNA methyltransferase	2	0.0211104	24	0.00151659	0.0195938	0.0104675
Diphthamide synthesis DPH1/DPH2	2	0.0211104	24	0.00151659	0.0195938	0.0104675
PWRKY transcription factor, group IIc	2	0.0211104	24	0.00151659	0.0195938	0.0104675
Urease accessory protein UreG	2	0.0211104	24	0.00151659	0.0195938	0.0104675
Root phototropism protein 2	3	0.0316656	73	0.00461295	0.0270527	0.010725
PC-Esterase	9	0.0949968	594	0.0375355	0.0574613	0.011191
Protein of unknown function DUF393	2	0.0211104	25	0.00157978	0.0195306	0.0112606
Nuclease associated modular domain 3	2	0.0211104	25	0.00157978	0.0195306	0.0112606
Rho GTPase-activating protein domain	6	0.0633312	304	0.0192101	0.0441211	0.0113201
Rho GTPase activation protein	6	0.0633312	304	0.0192101	0.0441211	0.0113201
FERM/acyl-CoA-binding protein, 3-helical bundle	4	0.0422208	142	0.00897314	0.0332477	0.0116809
Translation protein SH3-like domain	9	0.0949968	600	0.0379147	0.0570822	0.0118693
Ribosomal protein S2, eukaryotic/archaeal	3	0.0316656	76	0.00480252	0.0268631	0.0119072
Thiamine phosphate synthase	3	0.0316656	76	0.00480252	0.0268631	0.0119072
Ribosomal protein L10P	3	0.0316656	76	0.00480252	0.0268631	0.0119072
RuvA domain 2-like	4	0.0422208	144	0.00909952	0.0331213	0.0122276
CobE/GbiG C-terminal domain	5	0.052776	224	0.0141548	0.0386212	0.01254
Leucyl-tRNA synthetase, class Ia, archaeal/eukaryotic cytosolic	5	0.052776	224	0.0141548	0.0386212	0.01254
Glycosyl transferase, family 3	3	0.0316656	79	0.0049921	0.0266735	0.0131613
CDP-alcohol phosphatidyltransferase	4	0.0422208	148	0.00935228	0.0328685	0.0133693
U1 small nuclear ribonucleoprotein A/U2 small nuclear ribonucleoprotein B''	4	0.0422208	148	0.00935228	0.0328685	0.0133693
HSP20-like chaperone	10	0.105552	720	0.0454976	0.0600544	0.0134653
LSM domain	8	0.0844416	510	0.0322275	0.0522142	0.0134959
Rubredoxin-type fold	11	0.116107	831	0.0525118	0.0635954	0.0135972
G protein-coupled receptor GCR1 putative	2	0.0211104	28	0.00176935	0.0193411	0.0137922
GPCR, family 2-like	2	0.0211104	28	0.00176935	0.0193411	0.0137922
GCR1-cAMP receptor	2	0.0211104	28	0.00176935	0.0193411	0.0137922
Domain of unknown function DUF239	4	0.0422208	150	0.00947867	0.0327421	0.0139648
Beta-ketoacyl synthase, C-terminal	4	0.0422208	154	0.00973143	0.0324894	0.0152054
Domain of unknown function DUF547	6	0.0633312	326	0.0206003	0.0427309	0.0153812
Protein translocase complex, SecE/Sec61-gamma subunit	2	0.0211104	30	0.00189573	0.0192147	0.0156036
Protein translocase SEC61 complex, gamma subunit	2	0.0211104	30	0.00189573	0.0192147	0.0156036
2-C-methyl-D-erythritol 2,4-cyclodiphosphate synthase	2	0.0211104	30	0.00189573	0.0192147	0.0156036
OTU domain-containing protein 5/Otubain-like deubiquitinase 1	2	0.0211104	30	0.00189573	0.0192147	0.0156036
Uncharacterised conserved protein UCP031043	2	0.0211104	30	0.00189573	0.0192147	0.0156036
Ribosomal protein L13e	2	0.0211104	30	0.00189573	0.0192147	0.0156036
Nucleoside phosphorylase	3	0.0316656	86	0.00543444	0.0262312	0.0163702
Glycosyl transferase, family 1	10	0.105552	744	0.0470142	0.0585378	0.0164657
Lecithin:cholesterol/phospholipid:diacylglycerol acyltransferase	4	0.0422208	158	0.0099842	0.0322366	0.0165133
Protein-tyrosine phosphatase, SIW14-like	2	0.0211104	31	0.00195892	0.0191515	0.0165454
Cysteine synthase	5	0.052776	242	0.0152922	0.0374838	0.0168501
Cysteine synthase CysK	5	0.052776	242	0.0152922	0.0374838	0.0168501
Zinc finger-XS domain	3	0.0316656	88	0.00556082	0.0261048	0.0173603
Transcription factor IIIC, 90kDa subunit, N-terminal	2	0.0211104	32	0.00202212	0.0190883	0.0175108
Transcription factor IIIC, putative zinc-finger	2	0.0211104	32	0.00202212	0.0190883	0.0175108
Protein of unknown function DUF72	1	0.0105552	2	0.000126382	0.0104288	0.0177473
YP001051499.1-like domain	1	0.0105552	2	0.000126382	0.0104288	0.0177473
Endosialidase, N-terminal extension domain	1	0.0105552	2	0.000126382	0.0104288	0.0177473
Gelsolin-like domain	6	0.0633312	337	0.0212954	0.0420358	0.0177483
RNA-dependent RNA polymerase, eukaryotic-type	3	0.0316656	89	0.00562401	0.0260416	0.0178676
Malate dehydrogenase, NADP-dependent, plants	3	0.0316656	90	0.0056872	0.0259784	0.0183831
Galactonolactone dehydrogenase	3	0.0316656	91	0.00575039	0.0259152	0.0189067
von Willebrand factor, type A	15	0.158328	1353	0.0854976	0.0728305	0.0194004
Nucleoside phosphorylase domain	3	0.0316656	92	0.00581358	0.025852	0.0194386
GTP cyclohydrolase I domain	2	0.0211104	34	0.0021485	0.0189619	0.0195114
GTP cyclohydrolase I	2	0.0211104	34	0.0021485	0.0189619	0.0195114
NADH:flavin oxidoreductase/NADH oxidase, N-terminal	5	0.052776	252	0.0159242	0.0368519	0.0196224
RNA polymerase sigma-70 region 2	4	0.0422208	167	0.0105529	0.0316679	0.0197071
RNA polymerase sigma factor, region 2	4	0.0422208	167	0.0105529	0.0316679	0.0197071
Quinonprotein alcohol dehydrogenase-like superfamily	11	0.116107	883	0.0557978	0.0603095	0.0201194
Carboxypeptidase-like, regulatory domain	3	0.0316656	94	0.00593996	0.0257256	0.020527
Small heat shock protein HSP20	7	0.0738864	449	0.0283728	0.0455136	0.0206925
Isopenicillin N synthase-like	27	0.284991	2922	0.184644	0.100346	0.0211332
No apical meristem-associated, C-terminal domain	7	0.0738864	452	0.0285624	0.045324	0.0213498
Ribosomal protein L19	2	0.0211104	36	0.00227488	0.0188355	0.0216029
Uncharacterised protein family UPF0503	2	0.0211104	36	0.00227488	0.0188355	0.0216029
V-type ATPase, V0 complex, 116kDa subunit family	2	0.0211104	36	0.00227488	0.0188355	0.0216029
EH domain	3	0.0316656	96	0.00606635	0.0255993	0.0216483
Isoprenoid synthase domain	18	0.189994	1749	0.110521	0.0794724	0.0217307
Villin headpiece	4	0.0422208	173	0.0109321	0.0312888	0.0220335
Glycerophosphoryl diester phosphodiesterase	5	0.052776	261	0.0164929	0.0362831	0.0223591
Protein of unknown function DUF936, plant	2	0.0211104	37	0.00233807	0.0187723	0.0226819
S-type anion channel	4	0.0422208	175	0.0110584	0.0311624	0.0228445
Voltage-dependent anion channel	4	0.0422208	175	0.0110584	0.0311624	0.0228445
Glycosyl hydrolase, five-bladed beta-propellor domain	7	0.0738864	459	0.0290047	0.0448817	0.0229396
PAS domain	8	0.0844416	566	0.0357662	0.0486755	0.0232329
ZEITLUPE family	3	0.0316656	99	0.00625592	0.0254097	0.0233917
Lipopolysaccharide kinase	7	0.0738864	461	0.0291311	0.0447553	0.0234084
Protein of unknown function DUF2365	1	0.0105552	3	0.000189573	0.0103656	0.0235928
COPII coat assembly protein, Sec16	2	0.0211104	38	0.00240126	0.0187091	0.0237828
CDP-diacylglycerol--glycerol-3-phosphate 3-phosphatidyltransferase	2	0.0211104	38	0.00240126	0.0187091	0.0237828
Sec16, central conserved domain	2	0.0211104	38	0.00240126	0.0187091	0.0237828
Zinc finger, CW-type	7	0.0738864	463	0.0292575	0.0446289	0.0238837
Catalase immune-responsive domain	3	0.0316656	100	0.00631911	0.0253465	0.0239893
Dual specificity phosphatase	8	0.0844416	570	0.0360189	0.0484227	0.0240778
Villin/Gelsolin	4	0.0422208	178	0.011248	0.0309728	0.0240947
UBA-like	16	0.168883	1518	0.0959241	0.0729591	0.0242231
Type IV secretion system, VirB5-domain	2	0.0211104	39	0.00246445	0.018646	0.0249051
Acyl-CoA-binding protein, ACBP	3	0.0316656	102	0.00644549	0.0252201	0.0252091
Histone deacetylase domain	4	0.0422208	181	0.0114376	0.0307832	0.0253855
Protein of unknown function DUF761, plant	4	0.0422208	181	0.0114376	0.0307832	0.0253855
Serine/threonine-protein kinase HT1, plant	2	0.0211104	40	0.00252764	0.0185828	0.0260487
Twinkle-like protein	2	0.0211104	40	0.00252764	0.0185828	0.0260487
DNA helicase, DnaB-like, C-terminal	2	0.0211104	40	0.00252764	0.0185828	0.0260487
SPX domain-containing protein	2	0.0211104	40	0.00252764	0.0185828	0.0260487
Transcription factor, SBP-box	6	0.0633312	371	0.0234439	0.0398873	0.0266119
Actin cross-linking	5	0.052776	275	0.0173776	0.0353985	0.0270871
Senescence regulator S40	3	0.0316656	105	0.00663507	0.0250305	0.0271002
Peptidase S10, serine carboxypeptidase	12	0.126662	1046	0.0660979	0.0605645	0.0271851
PMR5 N-terminal domain	8	0.0844416	584	0.0369036	0.047538	0.0272043
Protein translocase SecE domain	2	0.0211104	41	0.00259084	0.0185196	0.0272132
Ionotropic glutamate receptor	11	0.116107	928	0.0586414	0.0574659	0.027414
CLASP N-terminal domain	3	0.0316656	106	0.00669826	0.0249674	0.027747
Ribosomal protein S2	3	0.0316656	106	0.00669826	0.0249674	0.027747
Sec23/Sec24 beta-sandwich	5	0.052776	278	0.0175671	0.0352089	0.0281766
Protein of unknown function DUF966	2	0.0211104	42	0.00265403	0.0184564	0.0283983
WLM domain	2	0.0211104	42	0.00265403	0.0184564	0.0283983
Protein of unknown function DUF1421	2	0.0211104	42	0.00265403	0.0184564	0.0283983
Protein of unknown function DUF620	2	0.0211104	42	0.00265403	0.0184564	0.0283983
MoaB/Mog domain	3	0.0316656	107	0.00676145	0.0249042	0.0284019
NAC domain	16	0.168883	1550	0.0979462	0.070937	0.0284615
Galactose oxidase/kelch, beta-propeller	14	0.147773	1300	0.0821484	0.0656244	0.0286749
Carbohydrate kinase PfkB	6	0.0633312	379	0.0239494	0.0393818	0.0290568
Thiamin phosphate synthase superfamily	3	0.0316656	108	0.00682464	0.024841	0.0290649
Protein of unknown function DUF4487	1	0.0105552	4	0.000252764	0.0103024	0.0294035
Protein of unknown function DUF2232	1	0.0105552	4	0.000252764	0.0103024	0.0294035
Oligosaccaryltransferase	1	0.0105552	4	0.000252764	0.0103024	0.0294035
Protein of unknown function DUF2839	1	0.0105552	4	0.000252764	0.0103024	0.0294035
Nuclease, putative, TT1808	1	0.0105552	4	0.000252764	0.0103024	0.0294035
Protein of unknown function DUF3143	1	0.0105552	4	0.000252764	0.0103024	0.0294035
rRNA-processing protein EFG1	1	0.0105552	4	0.000252764	0.0103024	0.0294035
DNA-binding domain	31	0.327211	3573	0.225782	0.101429	0.0301262
Forkhead-associated (FHA) domain	8	0.0844416	597	0.0377251	0.0467165	0.0303494
GDP-fucose protein O-fucosyltransferase	5	0.052776	284	0.0179463	0.0348297	0.0304378
Reticulon	4	0.0422208	192	0.0121327	0.0300881	0.0304692
Six-bladed beta-propeller, TolB-like	11	0.116107	946	0.0597788	0.0563284	0.0308071
Nucleotide exchange factor Fes1	2	0.0211104	44	0.00278041	0.01833	0.0308293
MOSC, N-terminal beta barrel	3	0.0316656	112	0.0070774	0.0245882	0.0317986
Molybdenum cofactor sulfurase, C-terminal	3	0.0316656	112	0.0070774	0.0245882	0.0317986
N-acyl-L-amino-acid amidohydrolase	2	0.0211104	45	0.0028436	0.0182668	0.0320746
E3 SUMO-protein ligase SIZ1, plant	2	0.0211104	45	0.0028436	0.0182668	0.0320746
Sucrose phosphate synthase, plant	4	0.0422208	197	0.0124486	0.0297722	0.0329639
Ribonuclease E inhibitor RraA/Dimethylmenaquinone methyltransferase	2	0.0211104	46	0.00290679	0.0182036	0.0333394
SRCR-like domain	2	0.0211104	46	0.00290679	0.0182036	0.0333394
Glucose-6-phosphate 1-epimerase	4	0.0422208	198	0.0125118	0.029709	0.0334767
WEB family	3	0.0316656	115	0.00726698	0.0243986	0.0339339
Mechanosensitive ion channel MscS	3	0.0316656	115	0.00726698	0.0243986	0.0339339
Ribosomal protein S2, flavodoxin-like domain	3	0.0316656	115	0.00726698	0.0243986	0.0339339
Threonine synthase-like	2	0.0211104	47	0.00296998	0.0181404	0.0346235
Potential Queuosine, Q, salvage protein family	1	0.0105552	5	0.000315956	0.0102392	0.0351796
Reduced growth phenotype protein 1	1	0.0105552	5	0.000315956	0.0102392	0.0351796
Fcf2 pre-rRNA processing	1	0.0105552	5	0.000315956	0.0102392	0.0351796
Domain X	1	0.0105552	5	0.000315956	0.0102392	0.0351796
Hepatocellular carcinoma-associated antigen 59	1	0.0105552	5	0.000315956	0.0102392	0.0351796
Diphtheria toxin, receptor-binding domain	1	0.0105552	5	0.000315956	0.0102392	0.0351796
Low temperature viability protein	1	0.0105552	5	0.000315956	0.0102392	0.0351796
Putative sodium bile acid cotransporter	2	0.0211104	48	0.00303317	0.0180772	0.0359265
Protein-tyrosine phosphatase SIW14-like, eukaryotic	2	0.0211104	48	0.00303317	0.0180772	0.0359265
Kinesin-like, KLP2	4	0.0422208	204	0.012891	0.0293298	0.036651
Alpha crystallin/Hsp20 domain	7	0.0738864	509	0.0321643	0.0417221	0.0367061
Ovate protein family, C-terminal	4	0.0422208	206	0.0130174	0.0292034	0.0377463
Heat shock protein 70 family	7	0.0738864	513	0.032417	0.0414694	0.0379991
Phospholipase A2 domain	3	0.0316656	121	0.00764612	0.0240195	0.0384216
Catalase, mono-functional, haem-containing, clades 1 and 3	3	0.0316656	121	0.00764612	0.0240195	0.0384216
Protein of unknown function DUF3741	3	0.0316656	122	0.00770932	0.0239563	0.0391974
Phosphatidylethanolamine-binding protein PEBP	4	0.0422208	209	0.0132069	0.0290139	0.0394241
Ribosomal protein L14b/L23e	2	0.0211104	51	0.00322275	0.0178877	0.0399465
Peptidase M3A/M3B	2	0.0211104	51	0.00322275	0.0178877	0.0399465
Neurolysin/Thimet oligopeptidase, domain 2	2	0.0211104	51	0.00322275	0.0178877	0.0399465
Neurolysin/Thimet oligopeptidase, N-terminal	2	0.0211104	51	0.00322275	0.0178877	0.0399465
NOG, C-terminal	2	0.0211104	51	0.00322275	0.0178877	0.0399465
Ribosomal protein L14 domain	2	0.0211104	51	0.00322275	0.0178877	0.0399465
Ribosomal protein S11	3	0.0316656	124	0.0078357	0.0238299	0.0407729
Conserved oligomeric Golgi complex subunit 7	1	0.0105552	6	0.000379147	0.0101761	0.0409214
Conserved oligomeric Golgi complex subunit 6	1	0.0105552	6	0.000379147	0.0101761	0.0409214
Prion/Doppel protein, beta-ribbon domain	1	0.0105552	6	0.000379147	0.0101761	0.0409214
Haemagglutinin, HA1 chain, beta-ribbon domain	1	0.0105552	6	0.000379147	0.0101761	0.0409214
Exonuclease V	1	0.0105552	6	0.000379147	0.0101761	0.0409214
Uncharacterised protein family UPF0114, plant	1	0.0105552	6	0.000379147	0.0101761	0.0409214
Vesicle transport protein, Use1	1	0.0105552	6	0.000379147	0.0101761	0.0409214
snRNA-activating protein complex, subunit 3	1	0.0105552	6	0.000379147	0.0101761	0.0409214
p53 and DNA damage-regulated protein 1	1	0.0105552	6	0.000379147	0.0101761	0.0409214
BRISC and BRCA1-A complex member 1	1	0.0105552	6	0.000379147	0.0101761	0.0409214
Amidase signature domain	5	0.052776	309	0.0195261	0.03325	0.0410641
Zinc finger, Dof-type	5	0.052776	309	0.0195261	0.03325	0.0410641
Amidase	5	0.052776	309	0.0195261	0.03325	0.0410641
Tetraspanin	2	0.0211104	52	0.00328594	0.0178245	0.0413226
Chalcone isomerase, orthogonal bundle domain	2	0.0211104	52	0.00328594	0.0178245	0.0413226
DJ-1/PfpI	3	0.0316656	125	0.00789889	0.0237667	0.0415725
Peptidase C12, ubiquitin carboxyl-terminal hydrolase	3	0.0316656	125	0.00789889	0.0237667	0.0415725
Histone deacetylase superfamily	4	0.0422208	213	0.0134597	0.0287611	0.0417263
Transcription factor CBF/NF-Y/archaeal histone domain	5	0.052776	312	0.0197156	0.0330604	0.0424719
ERV/ALR sulfhydryl oxidase domain	2	0.0211104	53	0.00334913	0.0177613	0.0427163
Syntaxin, N-terminal domain	4	0.0422208	215	0.0135861	0.0286347	0.0429053
Nodulin-like	4	0.0422208	217	0.0137125	0.0285083	0.0441029
Plastid lipid-associated protein/fibrillin conserved domain	2	0.0211104	54	0.00341232	0.0176981	0.0441274
Sec23/Sec24, helical domain	5	0.052776	316	0.0199684	0.0328076	0.0443936
Protein-tyrosine phosphatase-like	12	0.126662	1132	0.0715323	0.0551301	0.0445852
Hydroxymethylpyrimidine kinase/phosphomethylpyrimidine kinase	2	0.0211104	55	0.00347551	0.0176349	0.0455556
Kinesin-like protein	17	0.179438	1785	0.112796	0.0666423	0.0458203
Iron sulphur-containing domain, CDGSH-type	1	0.0105552	7	0.000442338	0.0101129	0.046629
Cytochrome b6/f complex subunit VI	1	0.0105552	7	0.000442338	0.0101129	0.046629
B3 domain-containing protein	1	0.0105552	7	0.000442338	0.0101129	0.046629
DNA binding protein S1FA	1	0.0105552	7	0.000442338	0.0101129	0.046629
Iron sulphur-containing domain, CDGSH-type, subfamily	1	0.0105552	7	0.000442338	0.0101129	0.046629
Translocon-associated protein (TRAP), alpha subunit	1	0.0105552	7	0.000442338	0.0101129	0.046629
26S proteasome complex ubiquitin receptor, subunit Rpn13	1	0.0105552	7	0.000442338	0.0101129	0.046629
Integral membrane protein TerC	1	0.0105552	7	0.000442338	0.0101129	0.046629
Cyclin-D1-binding protein 1	1	0.0105552	7	0.000442338	0.0101129	0.046629
Integral membrane protein TerC, riboswitch-linked	1	0.0105552	7	0.000442338	0.0101129	0.046629
Putative fluoride ion transporter CrcB	1	0.0105552	7	0.000442338	0.0101129	0.046629
Cyanobacterial aminoacyl-tRNA synthetase, CAAD domain	2	0.0211104	56	0.0035387	0.0175717	0.0470007
Ribosomal protein L1-like	3	0.0316656	132	0.00834123	0.0233244	0.0473882
Ribosomal protein L1/ribosomal biogenesis protein	3	0.0316656	132	0.00834123	0.0233244	0.0473882
Glutamate/phenylalanine/leucine/valine dehydrogenase	3	0.0316656	133	0.00840442	0.0232612	0.04825
Protein of unknown function DUF1644	3	0.0316656	133	0.00840442	0.0232612	0.04825
Glutamate/phenylalanine/leucine/valine dehydrogenase, dimerisation domain	3	0.0316656	133	0.00840442	0.0232612	0.04825
Glutamate/phenylalanine/leucine/valine dehydrogenase, C-terminal	3	0.0316656	133	0.00840442	0.0232612	0.04825
Domain of unknown function DUF21	2	0.0211104	57	0.00360189	0.0175085	0.0484623
Rubisco LSMT, substrate-binding domain	4	0.0422208	226	0.0142812	0.0279396	0.0497219
Heat shock protein 70kD, C-terminal domain	6	0.0633312	434	0.0274249	0.0359063	0.0498521
Ribosomal protein L9	2	0.0211104	58	0.00366508	0.0174453	0.0499403
Inhibitor of growth protein, N-terminal histone-binding	2	0.0211104	58	0.00366508	0.0174453	0.0499403
Proteolipid membrane potential modulator	2	0.0211104	58	0.00366508	0.0174453	0.0499403
ING family	2	0.0211104	58	0.00366508	0.0174453	0.0499403
Chaperonin Cpn10	3	0.0316656	135	0.0085308	0.0231348	0.0499964
