# Supplementary material for: Association mapping by aerial drone reveals 213 genetic associations for Sorghum bicolor biomass traits under drought
Source: BMC Genomics. 2018 Sep 17;19:679. doi: 10.1186/s12864-018-5055-5 (PMC6142696; doi:10.1186/s12864-018-5055-5)
Supplement: Supplementary file 13 — Generalized comparison of recent Sorghum bicolor GWAS results. (XLSX 11 kb) [file 12864_2018_5055_MOESM13_ESM.xlsx]

## Sheet: Sheet1
Comparison of recent Sorghum bicolor GWAS results. # traits = number of traits included in a given GWAS, ‘traits description’ = brief description of traits studied, ‘panel size/description (N)’ = description of panel used to run GWAS where N is the number of individuals in the panel (SAP = Sorghum Association Panel), ‘model type’ = GWAS or high density linkage mapping, ‘~# locs’ = approximate num…
Citation	# traits	Traits description	panel size/description (N)	model type	~ # Locs	# peaks reported per trait	average # peaks/trait
Chen 2017 0.3835/plantgenome2016.09.0091	2	LB/LF, heat stress	SAP (N = 343)	GWAS	5	5 and 10	7.5
morris et al 10.1073.pnas.1215985110	1	influorescence branch length	SAP (N = 336)	GWAS	1	22	22
Zhang 2015 10.1186/s12870-015-0477-6	12	6 traits for influorescence morphology, 6 PH traits	SAP (N = 354)	GWAS	1-2	2-18	9.42
Higgins 2014 10/1534/g3.114.013318/-/DC1	2	PH and FT	5 Sb F3 families	GWAS	1-2	5-6	5.33333
Chopra 2017 10.1186/s1287-016-0966-2	12	5 traits for cold stress, 7 traits for heat stress	SAP (N = 300)	GWAS	1	42	42
Ortiz 2017 10.1093/jxb/erx276	24	photosynthesis and chlorophyll flurescence traits in three temperature periods	SAP (N = 304)	GWAS	2	1-40	9.83
Zhao 2016 10.3835/plantgenome2015.06.0044	9	9 biomass yield componant traits	SAP (N = 315)	GWAS	3	2-36	11.22
MEAN							15.329
X CASP efficiency improvement							7.28225
Sukumaran 2016 10.2135/cropsci2015.02.0097	4	yield, FT, chlorophyll content, chlorophyll fluorescence	2 overlapping sets of RILs (N = 188 & 248)	Linkage	6 and 2	1-4	2.5
Brenton 2016 10.1534/genetics.115.183947	1	structural and non structural carbohydrates	Bioenergy association panel (N = 331)	GWAS	2	5	5
Upadhyaya 2013 10.1007/s00122-013-2113-x	2	PH and FT	Sb mini core collection (N = 242)	GWAS	7	2 and 8	5
MEAN							4.16667
X CASP efficiency improvement							26.7912
Bouchet et al 10.1534/genetics.116.198499	2	PH and FT	Sorghum NAM (N = 2214 RILs)	Joint Linkage	1-2	18 and 23	20.5
X CASP efficiency improvement							5.44537
CASP Team 2017	8	B65, BWET, LAI, PH (DV and NDV)	625 SC lines + 18 commercial hybrids	GWAS	2	30-181	111.63
Mean efficiency improvement							13.1729
